# Supplementary material for: A Novel Class of Small Molecule Agonists with Preference for Human over Mouse TLR4 Activation
Source: PLoS One. 2016 Oct 13;11(10):e0164632. doi: 10.1371/journal.pone.0164632 (PMC5063506; doi:10.1371/journal.pone.0164632)
Supplement: S1 File — Sequence and structure files used for bioinformatics analysis and docking, provided as a ZIP archive of a directory tree. To view, uncompress onto your local file system and open the file Readme.txt at the top directory level of the archive. That file describes individual directories and files inside the archive. (ZIP) [file pone.0164632.s007.zip]

Archive with 162 entries (147 files):
- S1_File/
- S1_File/database/
- S1_File/database/md2.alignment.fasta
- S1_File/database/md2.metadata.txt
- S1_File/database/pdb_biomol/
- S1_File/database/pdb_biomol/2e56.pdb1.gz
- S1_File/docking.receptor_dimer/
- S1_File/docking.receptor_dimer/dock/
- S1_File/docking.receptor_dimer/dock/dock.mkf
- S1_File/docking.receptor_dimer/dock/human_AZ12857161.log
- S1_File/docking.receptor_dimer/dock/human_AZ12857161.std.log
- S1_File/docking.receptor_dimer/dock/human_AZ12857161.pdbqt
- S1_File/docking.receptor_dimer/dock/human_AZ12857839.log
- S1_File/docking.receptor_dimer/dock/human_AZ12857839.std.log
- S1_File/docking.receptor_dimer/dock/human_AZ12857839.pdbqt
- S1_File/docking.receptor_dimer/dock/human_AZ12900617.log
- S1_File/docking.receptor_dimer/dock/human_AZ12900617.pdbqt
- S1_File/docking.receptor_dimer/dock/human_AZ12900617.std.log
- S1_File/docking.receptor_dimer/dock/human_AZ12900618.log
- S1_File/docking.receptor_dimer/dock/human_AZ12857161.out_flex.pdbqt
- S1_File/docking.receptor_dimer/dock/human_AZ12900618.pdbqt
- S1_File/docking.receptor_dimer/dock/human_AZ12900618.std.log
- S1_File/docking.receptor_dimer/dock/human_AZ12857839.out_flex.pdbqt
- S1_File/docking.receptor_dimer/dock/human_AZ12900902.log
- S1_File/docking.receptor_dimer/dock/human_AZ12900902.pdbqt
- S1_File/docking.receptor_dimer/dock/human_AZ12900617.out_flex.pdbqt
- S1_File/docking.receptor_dimer/dock/human_AZ12900902.std.log
- S1_File/docking.receptor_dimer/dock/mouse_AZ12857161.log
- S1_File/database/pdb_biomol/3vq1.pdb1.gz
- S1_File/docking.receptor_dimer/dock/mouse_AZ12857161.std.log
- S1_File/docking.receptor_dimer/dock/mouse_AZ12857161.pdbqt
- S1_File/docking.receptor_dimer/dock/mouse_AZ12857839.log
- S1_File/docking.receptor_dimer/dock/human_AZ12900618.out_flex.pdbqt
- S1_File/docking.receptor_dimer/dock/mouse_AZ12857839.std.log
- S1_File/docking.receptor_dimer/dock/mouse_AZ12900617.log
- S1_File/docking.receptor_dimer/dock/mouse_AZ12857839.pdbqt
- S1_File/database/pdb_biomol/4g8a.pdb1.gz
- S1_File/docking.receptor_dimer/dock/mouse_AZ12900617.std.log
- S1_File/docking.receptor_dimer/dock/mouse_AZ12900617.pdbqt
- S1_File/docking.receptor_dimer/dock/mouse_AZ12900618.log
- S1_File/docking.receptor_dimer/dock/mouse_AZ12900618.pdbqt
- S1_File/docking.receptor_dimer/dock/mouse_AZ12900618.std.log
- S1_File/docking.receptor_dimer/dock/human_AZ12900902.out_flex.pdbqt
- S1_File/docking.receptor_dimer/dock/mouse_AZ12900902.log
- S1_File/docking.receptor_dimer/dock/mouse_AZ12857161.out_flex.pdbqt
- S1_File/docking.receptor_dimer/dock/mouse_AZ12900902.std.log
- S1_File/docking.receptor_dimer/dock/mouse_AZ12900902.pdbqt
- S1_File/docking.receptor_dimer/ligands/
- S1_File/docking.receptor_dimer/ligands/AZ12857161.cml
- S1_File/docking.receptor_dimer/flex.pdb
- S1_File/docking.receptor_dimer/dock/mouse_AZ12857839.out_flex.pdbqt
- S1_File/docking.receptor_dimer/ligands/AZ12857161.opt.cml
- S1_File/docking.receptor_dimer/dock/mouse_AZ12900617.out_flex.pdbqt
- S1_File/docking.receptor_dimer/ligands/AZ12857161.opt.ml2
- S1_File/docking.receptor_dimer/dock/mouse_AZ12900618.out_flex.pdbqt
- S1_File/docking.receptor_dimer/ligands/AZ12857161.opt.pdbqt
- S1_File/docking.receptor_dimer/ligands/AZ12857839.cml
- S1_File/docking.receptor_dimer/ligands/AZ12857839.opt.cml
- S1_File/docking.receptor_dimer/ligands/AZ12857839.opt.pdbqt
- S1_File/docking.receptor_dimer/ligands/AZ12900617.cml
- S1_File/docking.receptor_dimer/ligands/AZ12900617.opt.cml
- S1_File/docking.receptor_dimer/ligands/AZ12900617.opt.ml2
- S1_File/docking.receptor_dimer/dock/mouse_AZ12900902.out_flex.pdbqt
- S1_File/docking.receptor_dimer/ligands/AZ12900617.opt.pdbqt
- S1_File/docking.receptor_dimer/ligands/AZ12900618.cml
- S1_File/docking.receptor_dimer/ligands/AZ12900618.opt.cml
- S1_File/docking.receptor_dimer/ligands/AZ12900618.opt.ml2
- S1_File/docking.receptor_dimer/ligands/AZ12900618.opt.pdbqt
- S1_File/docking.receptor_dimer/ligands/AZ12900902.cml
- S1_File/docking.receptor_dimer/ligands/AZ12900902.opt.cml
- S1_File/docking.receptor_dimer/ligands/AZ12900902.opt.pdbqt
- S1_File/docking.receptor_dimer/receptor/
- S1_File/docking.receptor_dimer/receptor/human/
- S1_File/docking.receptor_dimer/receptor/human/lig.pdb
- S1_File/docking.receptor_dimer/receptor/mouse/
- S1_File/docking.receptor_dimer/receptor/ligs_ali_human_mouse.pdb
- S1_File/docking.receptor_dimer/receptor/mouse/lig.pdb
- S1_File/database/pdb_biomol/5ijb.pdb1
- S1_File/database/pdb_biomol/5ijc.pdb1
- S1_File/docking.receptor_dimer/receptor/prep.pml
- S1_File/docking.receptor_dimer/select_flex_sidechains.pml
- S1_File/docking.receptor_monomer_unbound/
- S1_File/docking.receptor_monomer_unbound/dock/
- S1_File/docking.receptor_monomer_unbound/dock/dock.mkf
- S1_File/docking.receptor_monomer_unbound/dock/human_AZ12857161.log
- S1_File/docking.receptor_monomer_unbound/dock/human_AZ12857161.std.log
- S1_File/docking.receptor_monomer_unbound/dock/human_AZ12857161.pdbqt
- S1_File/docking.receptor_monomer_unbound/dock/human_AZ12857839.log
- S1_File/docking.receptor_monomer_unbound/dock/human_AZ12857839.std.log
- S1_File/docking.receptor_monomer_unbound/dock/human_AZ12857839.pdbqt
- S1_File/docking.receptor_monomer_unbound/dock/human_AZ12900617.log
- S1_File/docking.receptor_monomer_unbound/dock/human_AZ12900617.pdbqt
- S1_File/docking.receptor_monomer_unbound/dock/human_AZ12900617.std.log
- S1_File/docking.receptor_monomer_unbound/dock/human_AZ12900618.log
- S1_File/docking.receptor_monomer_unbound/dock/human_AZ12857161.out_flex.pdbqt
- S1_File/docking.receptor_monomer_unbound/dock/human_AZ12900618.pdbqt
- S1_File/docking.receptor_monomer_unbound/dock/human_AZ12857839.out_flex.pdbqt
- S1_File/docking.receptor_monomer_unbound/dock/human_AZ12900618.std.log
- S1_File/docking.receptor_monomer_unbound/dock/human_AZ12900902.log
- S1_File/docking.receptor_monomer_unbound/dock/human_AZ12900617.out_flex.pdbqt
- S1_File/docking.receptor_monomer_unbound/dock/human_AZ12900902.std.log
- S1_File/docking.receptor_monomer_unbound/dock/human_AZ12900902.pdbqt
- S1_File/docking.receptor_monomer_unbound/dock/mouse_AZ12857161.log
- S1_File/docking.receptor_monomer_unbound/dock/human_AZ12900618.out_flex.pdbqt
- S1_File/docking.receptor_monomer_unbound/dock/mouse_AZ12857161.pdbqt
- S1_File/docking.receptor_monomer_unbound/dock/mouse_AZ12857161.std.log
- S1_File/docking.receptor_monomer_unbound/dock/mouse_AZ12857839.log
- S1_File/docking.receptor_monomer_unbound/dock/mouse_AZ12857839.pdbqt
- S1_File/docking.receptor_monomer_unbound/dock/mouse_AZ12857839.std.log
- S1_File/docking.receptor_monomer_unbound/dock/human_AZ12900902.out_flex.pdbqt
- S1_File/docking.receptor_monomer_unbound/dock/mouse_AZ12900617.log
- S1_File/docking.receptor_monomer_unbound/dock/mouse_AZ12857161.out_flex.pdbqt
- S1_File/docking.receptor_monomer_unbound/dock/mouse_AZ12900617.pdbqt
- S1_File/docking.receptor_monomer_unbound/dock/mouse_AZ12900617.std.log
- S1_File/docking.receptor_monomer_unbound/dock/mouse_AZ12900618.log
- S1_File/docking.receptor_monomer_unbound/dock/mouse_AZ12900618.pdbqt
- S1_File/docking.receptor_monomer_unbound/dock/mouse_AZ12900618.std.log
- S1_File/docking.receptor_monomer_unbound/dock/mouse_AZ12857839.out_flex.pdbqt
- S1_File/docking.receptor_monomer_unbound/dock/mouse_AZ12900902.log
- S1_File/docking.receptor_monomer_unbound/dock/mouse_AZ12900902.pdbqt
- S1_File/docking.receptor_monomer_unbound/dock/mouse_AZ12900902.std.log
- S1_File/docking.receptor_monomer_unbound/ligands/
- S1_File/docking.receptor_monomer_unbound/dock/mouse_AZ12900617.out_flex.pdbqt
- S1_File/docking.receptor_monomer_unbound/flex.pdb
- S1_File/docking.receptor_monomer_unbound/ligands/AZ12857161.cml
- S1_File/docking.receptor_monomer_unbound/ligands/AZ12857161.opt.cml
- S1_File/docking.receptor_monomer_unbound/ligands/AZ12857161.opt.ml2
- S1_File/docking.receptor_monomer_unbound/ligands/AZ12857161.opt.pdbqt
- S1_File/docking.receptor_monomer_unbound/ligands/AZ12857839.cml
- S1_File/docking.receptor_monomer_unbound/dock/mouse_AZ12900618.out_flex.pdbqt
- S1_File/docking.receptor_monomer_unbound/ligands/AZ12857839.opt.cml
- S1_File/docking.receptor_monomer_unbound/ligands/AZ12857839.opt.pdbqt
- S1_File/docking.receptor_monomer_unbound/ligands/AZ12900617.cml
- S1_File/docking.receptor_monomer_unbound/ligands/AZ12900617.opt.cml
- S1_File/docking.receptor_monomer_unbound/dock/mouse_AZ12900902.out_flex.pdbqt
- S1_File/docking.receptor_monomer_unbound/ligands/AZ12900617.opt.ml2
- S1_File/docking.receptor_monomer_unbound/ligands/AZ12900617.opt.pdbqt
- S1_File/docking.receptor_monomer_unbound/ligands/AZ12900618.cml
- S1_File/docking.receptor_monomer_unbound/ligands/AZ12900618.opt.cml
- S1_File/docking.receptor_monomer_unbound/ligands/AZ12900618.opt.ml2
- S1_File/docking.receptor_monomer_unbound/ligands/AZ12900618.opt.pdbqt
- S1_File/docking.receptor_monomer_unbound/ligands/AZ12900902.cml
- S1_File/docking.receptor_monomer_unbound/ligands/AZ12900902.opt.cml
- S1_File/docking.receptor_monomer_unbound/ligands/AZ12900902.opt.pdbqt
- S1_File/docking.receptor_monomer_unbound/receptor/
- S1_File/docking.receptor_monomer_unbound/receptor/human/
- S1_File/docking.receptor_monomer_unbound/receptor/human/lig.pdb
- S1_File/docking.receptor_monomer_unbound/receptor/mouse/
- S1_File/docking.receptor_monomer_unbound/receptor/ligs_ali_human_mouse.pdb
- S1_File/docking.receptor_monomer_unbound/receptor/mouse/lig.pdb
- S1_File/docking.receptor_dimer/receptor/mouse/rec.pdb
- S1_File/docking.receptor_monomer_unbound/receptor/prep.pml
- S1_File/docking.receptor_monomer_unbound/select_flex_sidechains.pml
- S1_File/Readme.txt
- S1_File/tlr4md2.pml.py
- S1_File/docking.receptor_dimer/receptor/human/rec.pdb
- S1_File/docking.receptor_monomer_unbound/receptor/human/rec.pdb
- S1_File/docking.receptor_monomer_unbound/receptor/human/rec_lig.pdb
- S1_File/docking.receptor_dimer/receptor/mouse/rec_lig.pdb
- S1_File/docking.receptor_dimer/receptor/human/rec_lig.pdb
- S1_File/docking.receptor_monomer_unbound/receptor/mouse/rec.pdb
- S1_File/docking.receptor_monomer_unbound/receptor/mouse/rec_lig.pdb
