# Supplementary material for: A Novel Class of Small Molecule Agonists with Preference for Human over Mouse TLR4 Activation
Source: PLoS One. 2016 Oct 13;11(10):e0164632. doi: 10.1371/journal.pone.0164632 (PMC5063506; doi:10.1371/journal.pone.0164632)
Supplement: S1 File — Sequence and structure files used for bioinformatics analysis and docking, provided as a ZIP archive of a directory tree. To view, uncompress onto your local file system and open the file Readme.txt at the top directory level of the archive. That file describes individual directories and files inside the archive. (ZIP) [file pone.0164632.s007.zip › S1_File/database/md2.alignment.fasta]

>gi|8393737|ref|NP_058619.1| lymphocyte antigen 96 isoform A precursor [Mus musculus]
MLPFILFSTLLSPILTESEKQQWFCNSSDAIISYSYCDHLKFPISISSEPCIRLRGTNGF
VHVEFIPRGNLKYLYFNLFISVNSIELPKRKEVLCHGHDDDYSFCRALKGETVNTSIPFS
FEGILFPKGHYRCVAEAIAGDTEEKLFCLNFTIIHRRDVN
>gi|511885152|ref|XP_004762397.1| PREDICTED: lymphocyte antigen 96 isoform X1 [Mustela putorius furo]
MFSFMLFSTLFSSIFAEPGEQRWVCNSSDISVWYTYCDDMKAPISIEVKPCITLKGSKGY
LHLSYIPRRDIKKLYFNIYLSFNSMDFPMRKEVVCRGSDDLYSFCRALKGETVNTAVSFS
FRGLRFSKGRYRCVAEAISGDPEEMLFCLNFTIIHHPDFN
>gi|130497370|ref|NP_001076256.1| lymphocyte antigen 96 precursor [Oryctolagus cuniculus]
MFTFMVFSTLISSIFTEPGKLHWVCKSADATVSYTYCDNMEIPISINVEPCITLKGTQGL
LHIFYIPRRDMNQLYLNLYISVNSMDLPKRKEIICKGSDDVYSFCRALKGETVNTTVPFS
FKGIRLSKGQYRCVVEAIAGSAEEMIFCLNFTIIHNPRVN
>gi|66730493|ref|NP_001019450.1| lymphocyte antigen 96 precursor [Rattus norvegicus]
MLPFFLFSTLLSPIFTESERQQWICNSSDAIISYSYCDHMKIPISISSEPCIRLKGTNGF
VHVEFIPRGNLKNLYFNLFININSIELPKRKEIVCHGYDDDYSFCRALKGEAVNTAIPFS
FDGILFPKGHHRCVAEAIAGDTEEKLFCLNFTIIHHHNVN
>gi|567316214|ref|NP_001274662.1| lymphocyte antigen 96 precursor [Macaca fascicularis]
MLPFLFFSTLFSFIFTEAQKHYWVCNSSDASISYTYCDKMQYPISINVNPCIKLKGSRGL
LHIFYIPRRDVKQLYFNLYITVNSMTLPKRKEVICRGSDDDYSFCRALKGETVNTTVSFS
FKGIKFSKGKYKCVVEAISGSPEEMLFCLEFDIIHQPNSN
>gi|307775407|ref|NP_056179.3| lymphocyte antigen 96 isoform 1 precursor [Homo sapiens]
MLPFLFFSTLFSSIFTEAQKQYWVCNSSDASISYTYCDKMQYPISINVNPCIELKGSKGL
LHIFYIPRRDLKQLYFNLYITVNTMNLPKRKEVICRGSDDDYSFCRALKGETVNTTISFS
FKGIKFSKGKYKCVVEAISGSPEEMLFCLEFVILHQPNSN
>gi|514481281|ref|XP_003479967.2| PREDICTED: lymphocyte antigen 96 isoform X1 [Cavia porcellus]
MLPFVLFSTLFSPMFTEPKDHYWICNSSDANISYTYCDNKKLPISISLTPCLELKGSSGF
LNIYHIPRRDLRKLYFNLDVSFKSMSLPKRKEVICRGYDDKYSFCRTLKGETMNASIPFS
FTGIRFSKGKYYCVVEAIVGDIEERLFCLNFTIEHFPRF-
