# Supplementary material for: A Novel Class of Small Molecule Agonists with Preference for Human over Mouse TLR4 Activation
Source: PLoS One. 2016 Oct 13;11(10):e0164632. doi: 10.1371/journal.pone.0164632 (PMC5063506; doi:10.1371/journal.pone.0164632)
Supplement: S1 File — Sequence and structure files used for bioinformatics analysis and docking, provided as a ZIP archive of a directory tree. To view, uncompress onto your local file system and open the file Readme.txt at the top directory level of the archive. That file describes individual directories and files inside the archive. (ZIP) [file pone.0164632.s007.zip › S1_File/database/md2.metadata.txt]

Species	Phenotype	SpeciesAlias	ActiveCompounds	seq_id	seq_len	seq_description	is_RefSeq	pdb_length_score	pdb_pct_ident
Mus musculus	NonResponder	Mouse	0	gi|8393737|ref|NP_058619.1|	160	gi|8393737|ref|NP_058619.1| lymphocyte antigen 96 isoform A precursor [Mus musculus]	True	0.0	100.0
Mustela putorius furo	NonResponder	Ferret	0	gi|511885152|ref|XP_004762397.1|	160	gi|511885152|ref|XP_004762397.1| PREDICTED: lymphocyte antigen 96 isoform X1 [Mustela putorius furo]	True	0.0	70.1388888889
Oryctolagus cuniculus	NonResponder	Rabbit	0	gi|130497370|ref|NP_001076256.1|	160	gi|130497370|ref|NP_001076256.1| lymphocyte antigen 96 precursor [Oryctolagus cuniculus]	True	0.0	72.9166666667
Rattus norvegicus	NonResponder	Rat	1	gi|66730493|ref|NP_001019450.1|	160	gi|66730493|ref|NP_001019450.1| lymphocyte antigen 96 precursor [Rattus norvegicus]	True	0.0	87.5
Macaca fascicularis	Responder	Cynomolgus monkey	5	gi|567316214|ref|NP_001274662.1|	160	gi|567316214|ref|NP_001274662.1| lymphocyte antigen 96 precursor [Macaca fascicularis]	True	0.0	93.75
Homo sapiens	Responder	Human	5	gi|307775407|ref|NP_056179.3|	160	gi|307775407|ref|NP_056179.3| lymphocyte antigen 96 isoform 1 precursor [Homo sapiens]	True	0.0	100.0
Cavia porcellus	Responder	Guinea pig	5	gi|514481281|ref|XP_003479967.2|	159	gi|514481281|ref|XP_003479967.2| PREDICTED: lymphocyte antigen 96 isoform X1 [Cavia porcellus]	True	3.0	67.3758865248
