# Supplementary material for: A Novel Class of Small Molecule Agonists with Preference for Human over Mouse TLR4 Activation
Source: PLoS One. 2016 Oct 13;11(10):e0164632. doi: 10.1371/journal.pone.0164632 (PMC5063506; doi:10.1371/journal.pone.0164632)
Supplement: S1 File — Sequence and structure files used for bioinformatics analysis and docking, provided as a ZIP archive of a directory tree. To view, uncompress onto your local file system and open the file Readme.txt at the top directory level of the archive. That file describes individual directories and files inside the archive. (ZIP) [file pone.0164632.s007.zip › S1_File/docking.receptor_dimer/dock/dock.mkf]

BATCH_OPTIONS="-l nodes=1:ppn=24"
CPU=24
FLEXDIST=0.3
FLEXDIST_LIGAND=../flex.pdb
AUTOBOX_LIGAND=../receptor/ligs_ali_human_mouse.pdb
AUTOBOX_ADD=6
EXHAUST=48
#human_AZ12900617.pdbqt:
#    (smina -r ../receptor/human/rec.pdb -l ../ligands/AZ12900617.opt.pdbqt --flexdist_ligand $FLEXDIST_LIGAND --autobox_ligand $AUTOBOX_LIGAND --out human_AZ12900617.pdbqt --out_flex human_AZ12900617.out_flex.pdbqt --log human_AZ12900617.log --cpu $CPU --flexdist $FLEXDIST --verbosity 5 --autobox_add $AUTOBOX_ADD --exhaustiveness $EXHAUST &> human_AZ12900617.std.log)
#human_AZ12900618.pdbqt:
#    (smina -r ../receptor/human/rec.pdb -l ../ligands/AZ12900618.opt.pdbqt --flexdist_ligand $FLEXDIST_LIGAND --autobox_ligand $AUTOBOX_LIGAND --out human_AZ12900618.pdbqt --out_flex human_AZ12900618.out_flex.pdbqt --log human_AZ12900618.log --cpu $CPU --flexdist $FLEXDIST --verbosity 5 --autobox_add $AUTOBOX_ADD --exhaustiveness $EXHAUST &> human_AZ12900618.std.log)
#human_AZ12857161.pdbqt:
#    (smina -r ../receptor/human/rec.pdb -l ../ligands/AZ12857161.opt.pdbqt --flexdist_ligand $FLEXDIST_LIGAND --autobox_ligand $AUTOBOX_LIGAND --out human_AZ12857161.pdbqt --out_flex human_AZ12857161.out_flex.pdbqt --log human_AZ12857161.log --cpu $CPU --flexdist $FLEXDIST --verbosity 5 --autobox_add $AUTOBOX_ADD --exhaustiveness $EXHAUST &> human_AZ12857161.std.log)
#mouse_AZ12900617.pdbqt:
#    (smina -r ../receptor/mouse/rec.pdb -l ../ligands/AZ12900617.opt.pdbqt --flexdist_ligand $FLEXDIST_LIGAND --autobox_ligand $AUTOBOX_LIGAND --out mouse_AZ12900617.pdbqt --out_flex mouse_AZ12900617.out_flex.pdbqt --log mouse_AZ12900617.log --cpu $CPU --flexdist $FLEXDIST --verbosity 5 --autobox_add $AUTOBOX_ADD --exhaustiveness $EXHAUST &> mouse_AZ12900617.std.log)
#mouse_AZ12900618.pdbqt:
#    (smina -r ../receptor/mouse/rec.pdb -l ../ligands/AZ12900618.opt.pdbqt --flexdist_ligand $FLEXDIST_LIGAND --autobox_ligand $AUTOBOX_LIGAND --out mouse_AZ12900618.pdbqt --out_flex mouse_AZ12900618.out_flex.pdbqt --log mouse_AZ12900618.log --cpu $CPU --flexdist $FLEXDIST --verbosity 5 --autobox_add $AUTOBOX_ADD --exhaustiveness $EXHAUST &> mouse_AZ12900618.std.log)
#mouse_AZ12857161.pdbqt:
#    (smina -r ../receptor/mouse/rec.pdb -l ../ligands/AZ12857161.opt.pdbqt --flexdist_ligand $FLEXDIST_LIGAND --autobox_ligand $AUTOBOX_LIGAND --out mouse_AZ12857161.pdbqt --out_flex mouse_AZ12857161.out_flex.pdbqt --log mouse_AZ12857161.log --cpu $CPU --flexdist $FLEXDIST --verbosity 5 --autobox_add $AUTOBOX_ADD --exhaustiveness $EXHAUST &> mouse_AZ12857161.std.log)
human_AZ12857839.pdbqt:
    (smina -r ../receptor/human/rec.pdb -l ../ligands/AZ12857839.opt.pdbqt --flexdist_ligand $FLEXDIST_LIGAND --autobox_ligand $AUTOBOX_LIGAND --out human_AZ12857839.pdbqt --out_flex human_AZ12857839.out_flex.pdbqt --log human_AZ12857839.log --cpu $CPU --flexdist $FLEXDIST --verbosity 5 --autobox_add $AUTOBOX_ADD --exhaustiveness $EXHAUST &> human_AZ12857839.std.log)
human_AZ12900902.pdbqt:
    (smina -r ../receptor/human/rec.pdb -l ../ligands/AZ12900902.opt.pdbqt --flexdist_ligand $FLEXDIST_LIGAND --autobox_ligand $AUTOBOX_LIGAND --out human_AZ12900902.pdbqt --out_flex human_AZ12900902.out_flex.pdbqt --log human_AZ12900902.log --cpu $CPU --flexdist $FLEXDIST --verbosity 5 --autobox_add $AUTOBOX_ADD --exhaustiveness $EXHAUST &> human_AZ12900902.std.log)
mouse_AZ12857839.pdbqt:
    (smina -r ../receptor/mouse/rec.pdb -l ../ligands/AZ12857839.opt.pdbqt --flexdist_ligand $FLEXDIST_LIGAND --autobox_ligand $AUTOBOX_LIGAND --out mouse_AZ12857839.pdbqt --out_flex mouse_AZ12857839.out_flex.pdbqt --log mouse_AZ12857839.log --cpu $CPU --flexdist $FLEXDIST --verbosity 5 --autobox_add $AUTOBOX_ADD --exhaustiveness $EXHAUST &> mouse_AZ12857839.std.log)
mouse_AZ12900902.pdbqt:
    (smina -r ../receptor/mouse/rec.pdb -l ../ligands/AZ12900902.opt.pdbqt --flexdist_ligand $FLEXDIST_LIGAND --autobox_ligand $AUTOBOX_LIGAND --out mouse_AZ12900902.pdbqt --out_flex mouse_AZ12900902.out_flex.pdbqt --log mouse_AZ12900902.log --cpu $CPU --flexdist $FLEXDIST --verbosity 5 --autobox_add $AUTOBOX_ADD --exhaustiveness $EXHAUST &> mouse_AZ12900902.std.log)
