# Supplementary material for: A Novel Class of Small Molecule Agonists with Preference for Human over Mouse TLR4 Activation
Source: PLoS One. 2016 Oct 13;11(10):e0164632. doi: 10.1371/journal.pone.0164632 (PMC5063506; doi:10.1371/journal.pone.0164632)
Supplement: S1 File — Sequence and structure files used for bioinformatics analysis and docking, provided as a ZIP archive of a directory tree. To view, uncompress onto your local file system and open the file Readme.txt at the top directory level of the archive. That file describes individual directories and files inside the archive. (ZIP) [file pone.0164632.s007.zip › S1_File/docking.receptor_dimer/dock/human_AZ12857161.pdbqt]

MODEL        2
REMARK  Name = 
REMARK  11 active torsions:
REMARK  status: ('A' for Active; 'I' for Inactive)
REMARK    1  A    between atoms: _1  and  _7
REMARK    2  A    between atoms: _1  and  _29
REMARK    3  A    between atoms: _2  and  _12
REMARK    4  A    between atoms: _14  and  _17
REMARK    5  A    between atoms: _15  and  _23
REMARK    6  A    between atoms: _29  and  _30
REMARK    7  A    between atoms: _29  and  _41
REMARK    8  A    between atoms: _33  and  _36
REMARK    9  A    between atoms: _36  and  _37
REMARK   10  A    between atoms: _37  and  _39
REMARK   11  A    between atoms: _42  and  _45
REMARK                            x       y       z     vdW  Elec       q    Type
REMARK                         _______ _______ _______ _____ _____    ______ ____
ROOT
ATOM      1  N   UNL     1     -36.205  18.178 -50.339  0.00  0.00    -0.250 N 
ATOM      2  C   UNL     1     -35.340  17.773 -51.324  0.00  0.00    +0.272 C 
ATOM      3  O   UNL     1     -34.155  17.675 -51.063  0.00  0.00    -0.268 OA
ENDROOT
BRANCH   1   4
ATOM      4  C   UNL     1     -35.664  18.767 -49.143  0.00  0.00    +0.039 A 
ATOM      5  C   UNL     1     -35.181  17.938 -48.130  0.00  0.00    +0.024 A 
ATOM      6  C   UNL     1     -34.633  18.489 -46.974  0.00  0.00    +0.006 A 
ATOM      7  C   UNL     1     -34.564  19.874 -46.813  0.00  0.00    -0.032 A 
ATOM      8  C   UNL     1     -33.947  20.457 -45.551  0.00  0.00    +0.045 C 
ATOM      9  C   UNL     1     -35.061  20.705 -47.826  0.00  0.00    +0.046 A 
ATOM     10 CL   UNL     1     -34.993  22.430 -47.684  0.00  0.00    -0.083 Cl
ATOM     11  C   UNL     1     -35.611  20.153 -48.980  0.00  0.00    +0.043 A 
ENDBRANCH   1   4
BRANCH   2  12
ATOM     12  C   UNL     1     -35.793  17.461 -52.733  0.00  0.00    +0.149 A 
ATOM     13  N   UNL     1     -36.782  16.596 -53.060  0.00  0.00    -0.161 NA
ATOM     14  N   UNL     1     -36.758  16.639 -54.418  0.00  0.00    -0.231 N 
ATOM     15  C   UNL     1     -35.970  17.636 -54.912  0.00  0.00    +0.075 A 
ATOM     16  C   UNL     1     -35.288  18.131 -53.827  0.00  0.00    +0.063 A 
BRANCH  15  17
ATOM     17  C   UNL     1     -35.901  18.107 -56.237  0.00  0.00    +0.000 A 
ATOM     18  C   UNL     1     -34.656  18.351 -56.837  0.00  0.00    +0.010 A 
ATOM     19  C   UNL     1     -34.569  18.818 -58.147  0.00  0.00    +0.001 A 
ATOM     20  C   UNL     1     -35.725  19.059 -58.881  0.00  0.00    +0.000 A 
ATOM     21  C   UNL     1     -36.968  18.838 -58.299  0.00  0.00    +0.001 A 
ATOM     22  C   UNL     1     -37.056  18.371 -56.989  0.00  0.00    +0.010 A 
ENDBRANCH  15  17
BRANCH  14  23
ATOM     23  C   UNL     1     -36.892  15.452 -55.069  0.00  0.00    +0.066 A 
ATOM     24  C   UNL     1     -35.804  14.578 -55.116  0.00  0.00    +0.028 A 
ATOM     25  C   UNL     1     -35.914  13.366 -55.796  0.00  0.00    +0.002 A 
ATOM     26  C   UNL     1     -37.109  13.028 -56.430  0.00  0.00    +0.000 A 
ATOM     27  C   UNL     1     -38.192  13.903 -56.392  0.00  0.00    +0.002 A 
ATOM     28  C   UNL     1     -38.084  15.120 -55.721  0.00  0.00    +0.028 A 
ENDBRANCH  14  23
ENDBRANCH   2  12
BRANCH   1  29
ATOM     29  C   UNL     1     -37.684  17.967 -50.383  0.00  0.00    +0.197 C 
BRANCH  29  30
ATOM     30  C   UNL     1     -38.311  17.623 -49.028  0.00  0.00    -0.018 A 
ATOM     31  C   UNL     1     -38.994  18.576 -48.269  0.00  0.00    +0.006 A 
ATOM     32  C   UNL     1     -39.541  18.237 -47.033  0.00  0.00    +0.004 A 
ATOM     33  C   UNL     1     -39.416  16.938 -46.539  0.00  0.00    -0.037 A 
ATOM     34  C   UNL     1     -38.736  15.982 -47.295  0.00  0.00    +0.004 A 
ATOM     35  C   UNL     1     -38.193  16.322 -48.532  0.00  0.00    +0.006 A 
BRANCH  33  36
ATOM     36  C   UNL     1     -40.013  16.568 -45.190  0.00  0.00    +0.155 C 
BRANCH  36  37
ATOM     37  C   UNL     1     -39.124  15.607 -44.424  0.00  0.00    +0.309 C 
ATOM     38  O   UNL     1     -38.021  15.893 -44.007  0.00  0.00    -0.251 OA
BRANCH  37  39
ATOM     39  O   UNL     1     -39.672  14.439 -44.206  0.00  0.00    -0.480 OA
ATOM     40  H   UNL     1     -40.555  14.443 -44.609  0.00  0.00    +0.295 HD
ENDBRANCH  37  39
ENDBRANCH  36  37
ENDBRANCH  33  36
ENDBRANCH  29  30
BRANCH  29  41
ATOM     41  C   UNL     1     -38.462  19.110 -51.028  0.00  0.00    +0.239 C 
ATOM     42  O   UNL     1     -38.831  20.086 -50.403  0.00  0.00    -0.273 OA
ATOM     43  N   UNL     1     -38.597  19.015 -52.373  0.00  0.00    -0.311 N 
ATOM     44  H   UNL     1     -38.211  18.202 -52.826  0.00  0.00    +0.149 HD
BRANCH  43  45
ATOM     45  C   UNL     1     -39.182  20.035 -53.259  0.00  0.00    +0.073 C 
ATOM     46  C   UNL     1     -38.259  21.232 -53.589  0.00  0.00    +0.022 C 
ATOM     47  C   UNL     1     -38.225  21.329 -55.125  0.00  0.00    +0.002 C 
ATOM     48  C   UNL     1     -39.517  20.646 -55.592  0.00  0.00    +0.002 C 
ATOM     49  C   UNL     1     -39.687  19.482 -54.609  0.00  0.00    +0.022 C 
ENDBRANCH  43  45
ENDBRANCH  29  41
ENDBRANCH   1  29
TORSDOF 11
ENDMDL
MODEL        3
REMARK  Name = 
REMARK  11 active torsions:
REMARK  status: ('A' for Active; 'I' for Inactive)
REMARK    1  A    between atoms: _1  and  _7
REMARK    2  A    between atoms: _1  and  _29
REMARK    3  A    between atoms: _2  and  _12
REMARK    4  A    between atoms: _14  and  _17
REMARK    5  A    between atoms: _15  and  _23
REMARK    6  A    between atoms: _29  and  _30
REMARK    7  A    between atoms: _29  and  _41
REMARK    8  A    between atoms: _33  and  _36
REMARK    9  A    between atoms: _36  and  _37
REMARK   10  A    between atoms: _37  and  _39
REMARK   11  A    between atoms: _42  and  _45
REMARK                            x       y       z     vdW  Elec       q    Type
REMARK                         _______ _______ _______ _____ _____    ______ ____
ROOT
ATOM      1  N   UNL     1     -36.267  18.229 -50.271  0.00  0.00    -0.250 N 
ATOM      2  C   UNL     1     -35.365  17.845 -51.231  0.00  0.00    +0.272 C 
ATOM      3  O   UNL     1     -34.184  17.795 -50.942  0.00  0.00    -0.268 OA
ENDROOT
BRANCH   1   4
ATOM      4  C   UNL     1     -35.776  18.851 -49.070  0.00  0.00    +0.039 A 
ATOM      5  C   UNL     1     -35.327  18.050 -48.020  0.00  0.00    +0.024 A 
ATOM      6  C   UNL     1     -34.828  18.632 -46.858  0.00  0.00    +0.006 A 
ATOM      7  C   UNL     1     -34.774  20.022 -46.728  0.00  0.00    -0.032 A 
ATOM      8  C   UNL     1     -34.209  20.639 -45.458  0.00  0.00    +0.045 C 
ATOM      9  C   UNL     1     -35.236  20.824 -47.779  0.00  0.00    +0.046 A 
ATOM     10 CL   UNL     1     -35.185  22.553 -47.677  0.00  0.00    -0.083 Cl
ATOM     11  C   UNL     1     -35.738  20.240 -48.940  0.00  0.00    +0.043 A 
ENDBRANCH   1   4
BRANCH   2  12
ATOM     12  C   UNL     1     -35.774  17.502 -52.647  0.00  0.00    +0.149 A 
ATOM     13  N   UNL     1     -36.713  16.587 -52.986  0.00  0.00    -0.161 NA
ATOM     14  N   UNL     1     -36.663  16.622 -54.344  0.00  0.00    -0.231 N 
ATOM     15  C   UNL     1     -35.914  17.652 -54.830  0.00  0.00    +0.075 A 
ATOM     16  C   UNL     1     -35.280  18.188 -53.736  0.00  0.00    +0.063 A 
BRANCH  15  17
ATOM     17  C   UNL     1     -35.841  18.116 -56.158  0.00  0.00    +0.000 A 
ATOM     18  C   UNL     1     -34.596  18.407 -56.737  0.00  0.00    +0.010 A 
ATOM     19  C   UNL     1     -34.506  18.867 -58.050  0.00  0.00    +0.001 A 
ATOM     20  C   UNL     1     -35.657  19.056 -58.806  0.00  0.00    +0.000 A 
ATOM     21  C   UNL     1     -36.901  18.789 -58.243  0.00  0.00    +0.001 A 
ATOM     22  C   UNL     1     -36.992  18.327 -56.932  0.00  0.00    +0.010 A 
ENDBRANCH  15  17
BRANCH  14  23
ATOM     23  C   UNL     1     -36.726  15.424 -54.988  0.00  0.00    +0.066 A 
ATOM     24  C   UNL     1     -35.643  14.539 -54.965  0.00  0.00    +0.028 A 
ATOM     25  C   UNL     1     -35.736  13.313 -55.620  0.00  0.00    +0.002 A 
ATOM     26  C   UNL     1     -36.911  12.961 -56.281  0.00  0.00    +0.000 A 
ATOM     27  C   UNL     1     -37.996  13.836 -56.291  0.00  0.00    +0.002 A 
ATOM     28  C   UNL     1     -37.905  15.067 -55.643  0.00  0.00    +0.028 A 
ENDBRANCH  14  23
ENDBRANCH   2  12
BRANCH   1  29
ATOM     29  C   UNL     1     -37.736  17.963 -50.346  0.00  0.00    +0.197 C 
BRANCH  29  30
ATOM     30  C   UNL     1     -38.382  17.613 -49.002  0.00  0.00    -0.018 A 
ATOM     31  C   UNL     1     -39.115  18.550 -48.270  0.00  0.00    +0.006 A 
ATOM     32  C   UNL     1     -39.678  18.207 -47.043  0.00  0.00    +0.004 A 
ATOM     33  C   UNL     1     -39.518  16.919 -46.530  0.00  0.00    -0.037 A 
ATOM     34  C   UNL     1     -38.788  15.979 -47.258  0.00  0.00    +0.004 A 
ATOM     35  C   UNL     1     -38.229  16.323 -48.487  0.00  0.00    +0.006 A 
BRANCH  33  36
ATOM     36  C   UNL     1     -40.133  16.545 -45.190  0.00  0.00    +0.155 C 
BRANCH  36  37
ATOM     37  C   UNL     1     -39.271  15.555 -44.431  0.00  0.00    +0.309 C 
ATOM     38  O   UNL     1     -38.189  15.828 -43.952  0.00  0.00    -0.251 OA
BRANCH  37  39
ATOM     39  O   UNL     1     -39.818  14.374 -44.292  0.00  0.00    -0.480 OA
ATOM     40  H   UNL     1     -40.682  14.392 -44.734  0.00  0.00    +0.295 HD
ENDBRANCH  37  39
ENDBRANCH  36  37
ENDBRANCH  33  36
ENDBRANCH  29  30
BRANCH  29  41
ATOM     41  C   UNL     1     -38.540  19.067 -51.025  0.00  0.00    +0.239 C 
ATOM     42  O   UNL     1     -38.971  20.030 -50.420  0.00  0.00    -0.273 OA
ATOM     43  N   UNL     1     -38.627  18.959 -52.373  0.00  0.00    -0.311 N 
ATOM     44  H   UNL     1     -38.191  18.160 -52.808  0.00  0.00    +0.149 HD
BRANCH  43  45
ATOM     45  C   UNL     1     -39.225  19.947 -53.285  0.00  0.00    +0.073 C 
ATOM     46  C   UNL     1     -38.348  21.187 -53.585  0.00  0.00    +0.022 C 
ATOM     47  C   UNL     1     -38.260  21.281 -55.119  0.00  0.00    +0.002 C 
ATOM     48  C   UNL     1     -39.499  20.536 -55.631  0.00  0.00    +0.002 C 
ATOM     49  C   UNL     1     -39.651  19.367 -54.651  0.00  0.00    +0.022 C 
ENDBRANCH  43  45
ENDBRANCH  29  41
ENDBRANCH   1  29
TORSDOF 11
ENDMDL
MODEL        4
REMARK  Name = 
REMARK  11 active torsions:
REMARK  status: ('A' for Active; 'I' for Inactive)
REMARK    1  A    between atoms: _1  and  _7
REMARK    2  A    between atoms: _1  and  _29
REMARK    3  A    between atoms: _2  and  _12
REMARK    4  A    between atoms: _14  and  _17
REMARK    5  A    between atoms: _15  and  _23
REMARK    6  A    between atoms: _29  and  _30
REMARK    7  A    between atoms: _29  and  _41
REMARK    8  A    between atoms: _33  and  _36
REMARK    9  A    between atoms: _36  and  _37
REMARK   10  A    between atoms: _37  and  _39
REMARK   11  A    between atoms: _42  and  _45
REMARK                            x       y       z     vdW  Elec       q    Type
REMARK                         _______ _______ _______ _____ _____    ______ ____
ROOT
ATOM      1  N   UNL     1     -36.633  18.911 -50.549  0.00  0.00    -0.250 N 
ATOM      2  C   UNL     1     -35.607  19.012 -51.456  0.00  0.00    +0.272 C 
ATOM      3  O   UNL     1     -34.608  19.635 -51.146  0.00  0.00    -0.268 OA
ENDROOT
BRANCH   1   4
ATOM      4  C   UNL     1     -36.635  19.785 -49.407  0.00  0.00    +0.039 A 
ATOM      5  C   UNL     1     -35.881  19.490 -48.270  0.00  0.00    +0.043 A 
ATOM      6  C   UNL     1     -35.916  20.336 -47.164  0.00  0.00    +0.046 A 
ATOM      7 CL   UNL     1     -34.984  19.911 -45.767  0.00  0.00    -0.083 Cl
ATOM      8  C   UNL     1     -36.701  21.496 -47.187  0.00  0.00    -0.032 A 
ATOM      9  C   UNL     1     -36.763  22.426 -45.985  0.00  0.00    +0.045 C 
ATOM     10  C   UNL     1     -37.441  21.794 -48.333  0.00  0.00    +0.006 A 
ATOM     11  C   UNL     1     -37.408  20.945 -49.436  0.00  0.00    +0.024 A 
ENDBRANCH   1   4
BRANCH   2  12
ATOM     12  C   UNL     1     -35.673  18.400 -52.837  0.00  0.00    +0.149 A 
ATOM     13  N   UNL     1     -36.244  17.209 -53.136  0.00  0.00    -0.161 NA
ATOM     14  N   UNL     1     -35.994  17.102 -54.467  0.00  0.00    -0.231 N 
ATOM     15  C   UNL     1     -35.506  18.249 -55.019  0.00  0.00    +0.075 A 
ATOM     16  C   UNL     1     -35.232  19.074 -53.956  0.00  0.00    +0.063 A 
BRANCH  14  17
ATOM     17  C   UNL     1     -35.609  15.877 -54.919  0.00  0.00    +0.066 A 
ATOM     18  C   UNL     1     -34.611  15.184 -54.231  0.00  0.00    +0.028 A 
ATOM     19  C   UNL     1     -34.187  13.937 -54.689  0.00  0.00    +0.002 A 
ATOM     20  C   UNL     1     -34.757  13.385 -55.835  0.00  0.00    +0.000 A 
ATOM     21  C   UNL     1     -35.747  14.080 -56.528  0.00  0.00    +0.002 A 
ATOM     22  C   UNL     1     -36.168  15.329 -56.078  0.00  0.00    +0.028 A 
ENDBRANCH  14  17
BRANCH  15  23
ATOM     23  C   UNL     1     -35.362  18.558 -56.385  0.00  0.00    +0.000 A 
ATOM     24  C   UNL     1     -34.086  18.617 -56.966  0.00  0.00    +0.010 A 
ATOM     25  C   UNL     1     -33.925  18.922 -58.317  0.00  0.00    +0.001 A 
ATOM     26  C   UNL     1     -35.036  19.183 -59.111  0.00  0.00    +0.000 A 
ATOM     27  C   UNL     1     -36.308  19.144 -58.550  0.00  0.00    +0.001 A 
ATOM     28  C   UNL     1     -36.469  18.838 -57.201  0.00  0.00    +0.010 A 
ENDBRANCH  15  23
ENDBRANCH   2  12
BRANCH   1  29
ATOM     29  C   UNL     1     -37.715  17.882 -50.621  0.00  0.00    +0.197 C 
BRANCH  29  30
ATOM     30  C   UNL     1     -38.304  17.494 -49.261  0.00  0.00    -0.018 A 
ATOM     31  C   UNL     1     -37.907  16.335 -48.589  0.00  0.00    +0.006 A 
ATOM     32  C   UNL     1     -38.472  16.000 -47.361  0.00  0.00    +0.004 A 
ATOM     33  C   UNL     1     -39.441  16.820 -46.783  0.00  0.00    -0.037 A 
ATOM     34  C   UNL     1     -39.840  17.980 -47.450  0.00  0.00    +0.004 A 
ATOM     35  C   UNL     1     -39.272  18.315 -48.676  0.00  0.00    +0.006 A 
BRANCH  33  36
ATOM     36  C   UNL     1     -40.058  16.454 -45.442  0.00  0.00    +0.155 C 
BRANCH  36  37
ATOM     37  C   UNL     1     -39.223  15.430 -44.698  0.00  0.00    +0.309 C 
ATOM     38  O   UNL     1     -39.437  14.235 -44.725  0.00  0.00    -0.251 OA
BRANCH  37  39
ATOM     39  O   UNL     1     -38.208  15.943 -44.051  0.00  0.00    -0.480 OA
ATOM     40  H   UNL     1     -38.223  16.904 -44.186  0.00  0.00    +0.295 HD
ENDBRANCH  37  39
ENDBRANCH  36  37
ENDBRANCH  33  36
ENDBRANCH  29  30
BRANCH  29  41
ATOM     41  C   UNL     1     -38.846  18.226 -51.586  0.00  0.00    +0.239 C 
ATOM     42  O   UNL     1     -39.415  19.301 -51.571  0.00  0.00    -0.273 OA
ATOM     43  N   UNL     1     -39.079  17.294 -52.541  0.00  0.00    -0.311 N 
ATOM     44  H   UNL     1     -38.522  16.454 -52.521  0.00  0.00    +0.149 HD
BRANCH  43  45
ATOM     45  C   UNL     1     -40.013  17.427 -53.671  0.00  0.00    +0.073 C 
ATOM     46  C   UNL     1     -40.480  16.079 -54.262  0.00  0.00    +0.022 C 
ATOM     47  C   UNL     1     -40.745  16.378 -55.742  0.00  0.00    +0.002 C 
ATOM     48  C   UNL     1     -39.654  17.394 -56.108  0.00  0.00    +0.002 C 
ATOM     49  C   UNL     1     -39.501  18.277 -54.857  0.00  0.00    +0.022 C 
ENDBRANCH  43  45
ENDBRANCH  29  41
ENDBRANCH   1  29
TORSDOF 11
ENDMDL
MODEL        5
REMARK  Name = 
REMARK  11 active torsions:
REMARK  status: ('A' for Active; 'I' for Inactive)
REMARK    1  A    between atoms: _1  and  _7
REMARK    2  A    between atoms: _1  and  _29
REMARK    3  A    between atoms: _2  and  _12
REMARK    4  A    between atoms: _14  and  _17
REMARK    5  A    between atoms: _15  and  _23
REMARK    6  A    between atoms: _29  and  _30
REMARK    7  A    between atoms: _29  and  _41
REMARK    8  A    between atoms: _33  and  _36
REMARK    9  A    between atoms: _36  and  _37
REMARK   10  A    between atoms: _37  and  _39
REMARK   11  A    between atoms: _42  and  _45
REMARK                            x       y       z     vdW  Elec       q    Type
REMARK                         _______ _______ _______ _____ _____    ______ ____
ROOT
ATOM      1  N   UNL     1     -36.624  18.942 -50.434  0.00  0.00    -0.250 N 
ATOM      2  C   UNL     1     -35.564  19.008 -51.303  0.00  0.00    +0.272 C 
ATOM      3  O   UNL     1     -34.560  19.606 -50.962  0.00  0.00    -0.268 OA
ENDROOT
BRANCH   1   4
ATOM      4  C   UNL     1     -36.643  19.826 -49.299  0.00  0.00    +0.039 A 
ATOM      5  C   UNL     1     -35.916  19.535 -48.143  0.00  0.00    +0.043 A 
ATOM      6  C   UNL     1     -35.967  20.391 -47.046  0.00  0.00    +0.046 A 
ATOM      7 CL   UNL     1     -35.068  19.970 -45.625  0.00  0.00    -0.083 Cl
ATOM      8  C   UNL     1     -36.742  21.557 -47.095  0.00  0.00    -0.032 A 
ATOM      9  C   UNL     1     -36.822  22.498 -45.902  0.00  0.00    +0.045 C 
ATOM     10  C   UNL     1     -37.455  21.851 -48.258  0.00  0.00    +0.006 A 
ATOM     11  C   UNL     1     -37.405  20.993 -49.354  0.00  0.00    +0.024 A 
ENDBRANCH   1   4
BRANCH   2  12
ATOM     12  C   UNL     1     -35.597  18.386 -52.681  0.00  0.00    +0.149 A 
ATOM     13  N   UNL     1     -36.148  17.186 -52.982  0.00  0.00    -0.161 NA
ATOM     14  N   UNL     1     -35.872  17.073 -54.308  0.00  0.00    -0.231 N 
ATOM     15  C   UNL     1     -35.388  18.222 -54.858  0.00  0.00    +0.075 A 
ATOM     16  C   UNL     1     -35.144  19.058 -53.796  0.00  0.00    +0.063 A 
BRANCH  14  17
ATOM     17  C   UNL     1     -35.463  15.850 -54.744  0.00  0.00    +0.066 A 
ATOM     18  C   UNL     1     -34.472  15.138 -54.060  0.00  0.00    +0.028 A 
ATOM     19  C   UNL     1     -34.080  13.882 -54.518  0.00  0.00    +0.002 A 
ATOM     20  C   UNL     1     -34.686  13.328 -55.643  0.00  0.00    +0.000 A 
ATOM     21  C   UNL     1     -35.686  14.029 -56.315  0.00  0.00    +0.002 A 
ATOM     22  C   UNL     1     -36.076  15.289 -55.866  0.00  0.00    +0.028 A 
ENDBRANCH  14  17
BRANCH  15  23
ATOM     23  C   UNL     1     -35.223  18.523 -56.224  0.00  0.00    +0.000 A 
ATOM     24  C   UNL     1     -33.938  18.571 -56.787  0.00  0.00    +0.010 A 
ATOM     25  C   UNL     1     -33.757  18.869 -58.137  0.00  0.00    +0.001 A 
ATOM     26  C   UNL     1     -34.854  19.134 -58.948  0.00  0.00    +0.000 A 
ATOM     27  C   UNL     1     -36.134  19.106 -58.405  0.00  0.00    +0.001 A 
ATOM     28  C   UNL     1     -36.317  18.808 -57.056  0.00  0.00    +0.010 A 
ENDBRANCH  15  23
ENDBRANCH   2  12
BRANCH   1  29
ATOM     29  C   UNL     1     -37.731  17.943 -50.536  0.00  0.00    +0.197 C 
BRANCH  29  30
ATOM     30  C   UNL     1     -38.411  17.619 -49.202  0.00  0.00    -0.018 A 
ATOM     31  C   UNL     1     -38.042  16.463 -48.510  0.00  0.00    +0.006 A 
ATOM     32  C   UNL     1     -38.629  16.151 -47.286  0.00  0.00    +0.004 A 
ATOM     33  C   UNL     1     -39.602  16.987 -46.739  0.00  0.00    -0.037 A 
ATOM     34  C   UNL     1     -39.978  18.141 -47.428  0.00  0.00    +0.004 A 
ATOM     35  C   UNL     1     -39.388  18.454 -48.651  0.00  0.00    +0.006 A 
BRANCH  33  36
ATOM     36  C   UNL     1     -40.247  16.646 -45.404  0.00  0.00    +0.155 C 
BRANCH  36  37
ATOM     37  C   UNL     1     -39.415  15.655 -44.613  0.00  0.00    +0.309 C 
ATOM     38  O   UNL     1     -38.372  15.937 -44.060  0.00  0.00    -0.251 OA
BRANCH  37  39
ATOM     39  O   UNL     1     -39.946  14.462 -44.536  0.00  0.00    -0.480 OA
ATOM     40  H   UNL     1     -40.781  14.473 -45.032  0.00  0.00    +0.295 HD
ENDBRANCH  37  39
ENDBRANCH  36  37
ENDBRANCH  33  36
ENDBRANCH  29  30
BRANCH  29  41
ATOM     41  C   UNL     1     -38.791  18.285 -51.578  0.00  0.00    +0.239 C 
ATOM     42  O   UNL     1     -39.291  19.391 -51.666  0.00  0.00    -0.273 OA
ATOM     43  N   UNL     1     -39.039  17.303 -52.478  0.00  0.00    -0.311 N 
ATOM     44  H   UNL     1     -38.539  16.434 -52.372  0.00  0.00    +0.149 HD
BRANCH  43  45
ATOM     45  C   UNL     1     -39.909  17.411 -53.660  0.00  0.00    +0.073 C 
ATOM     46  C   UNL     1     -40.436  16.056 -54.179  0.00  0.00    +0.022 C 
ATOM     47  C   UNL     1     -40.612  16.262 -55.688  0.00  0.00    +0.002 C 
ATOM     48  C   UNL     1     -39.441  17.178 -56.068  0.00  0.00    +0.002 C 
ATOM     49  C   UNL     1     -39.288  18.139 -54.876  0.00  0.00    +0.022 C 
ENDBRANCH  43  45
ENDBRANCH  29  41
ENDBRANCH   1  29
TORSDOF 11
ENDMDL
MODEL        6
REMARK  Name = 
REMARK  11 active torsions:
REMARK  status: ('A' for Active; 'I' for Inactive)
REMARK    1  A    between atoms: _1  and  _7
REMARK    2  A    between atoms: _1  and  _29
REMARK    3  A    between atoms: _2  and  _12
REMARK    4  A    between atoms: _14  and  _17
REMARK    5  A    between atoms: _15  and  _23
REMARK    6  A    between atoms: _29  and  _30
REMARK    7  A    between atoms: _29  and  _41
REMARK    8  A    between atoms: _33  and  _36
REMARK    9  A    between atoms: _36  and  _37
REMARK   10  A    between atoms: _37  and  _39
REMARK   11  A    between atoms: _42  and  _45
REMARK                            x       y       z     vdW  Elec       q    Type
REMARK                         _______ _______ _______ _____ _____    ______ ____
ROOT
ATOM      1  N   UNL     1     -36.158  18.379 -54.999  0.00  0.00    -0.250 N 
ATOM      2  C   UNL     1     -36.125  19.504 -54.214  0.00  0.00    +0.272 C 
ATOM      3  O   UNL     1     -35.995  20.590 -54.748  0.00  0.00    -0.268 OA
ENDROOT
BRANCH   1   4
ATOM      4  C   UNL     1     -35.731  18.479 -56.369  0.00  0.00    +0.039 A 
ATOM      5  C   UNL     1     -34.393  18.296 -56.724  0.00  0.00    +0.043 A 
ATOM      6  C   UNL     1     -33.995  18.421 -58.053  0.00  0.00    +0.046 A 
ATOM      7 CL   UNL     1     -32.319  18.211 -58.439  0.00  0.00    -0.083 Cl
ATOM      8  C   UNL     1     -34.935  18.724 -59.047  0.00  0.00    -0.032 A 
ATOM      9  C   UNL     1     -36.274  18.892 -58.688  0.00  0.00    +0.006 A 
ATOM     10  C   UNL     1     -34.519  18.878 -60.502  0.00  0.00    +0.045 C 
ATOM     11  C   UNL     1     -36.670  18.769 -57.358  0.00  0.00    +0.024 A 
ENDBRANCH   1   4
BRANCH   2  12
ATOM     12  C   UNL     1     -36.222  19.451 -52.705  0.00  0.00    +0.149 A 
ATOM     13  C   UNL     1     -36.329  20.594 -51.941  0.00  0.00    +0.063 A 
ATOM     14  C   UNL     1     -36.327  20.168 -50.635  0.00  0.00    +0.075 A 
ATOM     15  N   UNL     1     -36.322  18.806 -50.700  0.00  0.00    -0.231 N 
ATOM     16  N   UNL     1     -36.115  18.329 -51.956  0.00  0.00    -0.161 NA
BRANCH  14  17
ATOM     17  C   UNL     1     -36.282  20.978 -49.484  0.00  0.00    +0.000 A 
ATOM     18  C   UNL     1     -37.466  21.325 -48.816  0.00  0.00    +0.010 A 
ATOM     19  C   UNL     1     -37.438  22.127 -47.676  0.00  0.00    +0.001 A 
ATOM     20  C   UNL     1     -36.229  22.606 -47.187  0.00  0.00    +0.000 A 
ATOM     21  C   UNL     1     -35.046  22.286 -47.844  0.00  0.00    +0.001 A 
ATOM     22  C   UNL     1     -35.072  21.483 -48.984  0.00  0.00    +0.010 A 
ENDBRANCH  14  17
BRANCH  15  23
ATOM     23  C   UNL     1     -37.109  18.054 -49.884  0.00  0.00    +0.066 A 
ATOM     24  C   UNL     1     -36.532  17.417 -48.784  0.00  0.00    +0.028 A 
ATOM     25  C   UNL     1     -37.317  16.625 -47.947  0.00  0.00    +0.002 A 
ATOM     26  C   UNL     1     -38.677  16.467 -48.211  0.00  0.00    +0.000 A 
ATOM     27  C   UNL     1     -39.252  17.094 -49.313  0.00  0.00    +0.002 A 
ATOM     28  C   UNL     1     -38.470  17.881 -50.157  0.00  0.00    +0.028 A 
ENDBRANCH  15  23
ENDBRANCH   2  12
BRANCH   1  29
ATOM     29  C   UNL     1     -36.696  17.059 -54.550  0.00  0.00    +0.197 C 
BRANCH  29  30
ATOM     30  C   UNL     1     -38.151  16.802 -54.956  0.00  0.00    -0.018 A 
ATOM     31  C   UNL     1     -39.035  17.881 -55.048  0.00  0.00    +0.006 A 
ATOM     32  C   UNL     1     -40.359  17.682 -55.433  0.00  0.00    +0.004 A 
ATOM     33  C   UNL     1     -40.822  16.398 -55.721  0.00  0.00    -0.037 A 
ATOM     34  C   UNL     1     -39.945  15.317 -55.625  0.00  0.00    +0.004 A 
ATOM     35  C   UNL     1     -38.620  15.518 -55.244  0.00  0.00    +0.006 A 
BRANCH  33  36
ATOM     36  C   UNL     1     -42.269  16.178 -56.137  0.00  0.00    +0.155 C 
BRANCH  36  37
ATOM     37  C   UNL     1     -43.098  15.597 -55.008  0.00  0.00    +0.309 C 
ATOM     38  O   UNL     1     -42.829  15.733 -53.832  0.00  0.00    -0.251 OA
BRANCH  37  39
ATOM     39  O   UNL     1     -44.171  14.966 -55.411  0.00  0.00    -0.480 OA
ATOM     40  H   UNL     1     -44.192  15.000 -56.381  0.00  0.00    +0.295 HD
ENDBRANCH  37  39
ENDBRANCH  36  37
ENDBRANCH  33  36
ENDBRANCH  29  30
BRANCH  29  41
ATOM     41  C   UNL     1     -35.838  15.862 -54.949  0.00  0.00    +0.239 C 
ATOM     42  O   UNL     1     -35.174  15.236 -54.145  0.00  0.00    -0.273 OA
ATOM     43  N   UNL     1     -35.973  15.473 -56.240  0.00  0.00    -0.311 N 
ATOM     44  H   UNL     1     -36.590  16.010 -56.829  0.00  0.00    +0.149 HD
BRANCH  43  45
ATOM     45  C   UNL     1     -35.369  14.278 -56.851  0.00  0.00    +0.073 C 
ATOM     46  C   UNL     1     -36.155  12.960 -56.646  0.00  0.00    +0.022 C 
ATOM     47  C   UNL     1     -36.365  12.369 -58.051  0.00  0.00    +0.002 C 
ATOM     48  C   UNL     1     -35.246  12.978 -58.906  0.00  0.00    +0.002 C 
ATOM     49  C   UNL     1     -35.115  14.407 -58.368  0.00  0.00    +0.022 C 
ENDBRANCH  43  45
ENDBRANCH  29  41
ENDBRANCH   1  29
TORSDOF 11
ENDMDL
MODEL        7
REMARK  Name = 
REMARK  11 active torsions:
REMARK  status: ('A' for Active; 'I' for Inactive)
REMARK    1  A    between atoms: _1  and  _7
REMARK    2  A    between atoms: _1  and  _29
REMARK    3  A    between atoms: _2  and  _12
REMARK    4  A    between atoms: _14  and  _17
REMARK    5  A    between atoms: _15  and  _23
REMARK    6  A    between atoms: _29  and  _30
REMARK    7  A    between atoms: _29  and  _41
REMARK    8  A    between atoms: _33  and  _36
REMARK    9  A    between atoms: _36  and  _37
REMARK   10  A    between atoms: _37  and  _39
REMARK   11  A    between atoms: _42  and  _45
REMARK                            x       y       z     vdW  Elec       q    Type
REMARK                         _______ _______ _______ _____ _____    ______ ____
ROOT
ATOM      1  N   UNL     1     -36.392  18.952 -49.953  0.00  0.00    -0.250 N 
ATOM      2  C   UNL     1     -35.209  18.865 -50.644  0.00  0.00    +0.272 C 
ATOM      3  O   UNL     1     -34.224  19.422 -50.196  0.00  0.00    -0.268 OA
ENDROOT
BRANCH   1   4
ATOM      4  C   UNL     1     -36.513  19.935 -48.910  0.00  0.00    +0.039 A 
ATOM      5  C   UNL     1     -35.777  19.831 -47.729  0.00  0.00    +0.043 A 
ATOM      6  C   UNL     1     -35.927  20.781 -46.721  0.00  0.00    +0.046 A 
ATOM      7 CL   UNL     1     -35.012  20.591 -45.262  0.00  0.00    -0.083 Cl
ATOM      8  C   UNL     1     -36.811  21.855 -46.888  0.00  0.00    -0.032 A 
ATOM      9  C   UNL     1     -36.999  22.895 -45.794  0.00  0.00    +0.045 C 
ATOM     10  C   UNL     1     -37.533  21.963 -48.078  0.00  0.00    +0.006 A 
ATOM     11  C   UNL     1     -37.384  21.011 -49.084  0.00  0.00    +0.024 A 
ENDBRANCH   1   4
BRANCH   2  12
ATOM     12  C   UNL     1     -35.081  18.122 -51.955  0.00  0.00    +0.149 A 
ATOM     13  N   UNL     1     -35.520  16.861 -52.183  0.00  0.00    -0.161 NA
ATOM     14  N   UNL     1     -35.125  16.652 -53.466  0.00  0.00    -0.231 N 
ATOM     15  C   UNL     1     -34.676  17.781 -54.083  0.00  0.00    +0.075 A 
ATOM     16  C   UNL     1     -34.582  18.725 -53.089  0.00  0.00    +0.063 A 
BRANCH  14  17
ATOM     17  C   UNL     1     -34.596  15.430 -53.750  0.00  0.00    +0.066 A 
ATOM     18  C   UNL     1     -33.417  15.037 -53.116  0.00  0.00    +0.028 A 
ATOM     19  C   UNL     1     -32.849  13.798 -53.408  0.00  0.00    +0.002 A 
ATOM     20  C   UNL     1     -33.456  12.954 -54.336  0.00  0.00    +0.000 A 
ATOM     21  C   UNL     1     -34.628  13.349 -54.977  0.00  0.00    +0.002 A 
ATOM     22  C   UNL     1     -35.196  14.590 -54.694  0.00  0.00    +0.028 A 
ENDBRANCH  14  17
BRANCH  15  23
ATOM     23  C   UNL     1     -34.415  17.972 -55.454  0.00  0.00    +0.000 A 
ATOM     24  C   UNL     1     -33.209  17.524 -56.013  0.00  0.00    +0.010 A 
ATOM     25  C   UNL     1     -32.935  17.705 -57.368  0.00  0.00    +0.001 A 
ATOM     26  C   UNL     1     -33.856  18.346 -58.188  0.00  0.00    +0.000 A 
ATOM     27  C   UNL     1     -35.050  18.812 -57.649  0.00  0.00    +0.001 A 
ATOM     28  C   UNL     1     -35.326  18.630 -56.295  0.00  0.00    +0.010 A 
ENDBRANCH  15  23
ENDBRANCH   2  12
BRANCH   1  29
ATOM     29  C   UNL     1     -37.548  18.025 -50.150  0.00  0.00    +0.197 C 
BRANCH  29  30
ATOM     30  C   UNL     1     -38.205  17.552 -48.849  0.00  0.00    -0.018 A 
ATOM     31  C   UNL     1     -39.087  18.365 -48.132  0.00  0.00    +0.006 A 
ATOM     32  C   UNL     1     -39.657  17.913 -46.943  0.00  0.00    +0.004 A 
ATOM     33  C   UNL     1     -39.356  16.641 -46.455  0.00  0.00    -0.037 A 
ATOM     34  C   UNL     1     -38.476  15.826 -47.169  0.00  0.00    +0.004 A 
ATOM     35  C   UNL     1     -37.910  16.278 -48.359  0.00  0.00    +0.006 A 
BRANCH  33  36
ATOM     36  C   UNL     1     -39.978  16.149 -45.158  0.00  0.00    +0.155 C 
BRANCH  36  37
ATOM     37  C   UNL     1     -38.968  15.429 -44.285  0.00  0.00    +0.309 C 
ATOM     38  O   UNL     1     -37.914  15.915 -43.930  0.00  0.00    -0.251 OA
BRANCH  37  39
ATOM     39  O   UNL     1     -39.353  14.239 -43.901  0.00  0.00    -0.480 OA
ATOM     40  H   UNL     1     -40.228  14.070 -44.286  0.00  0.00    +0.295 HD
ENDBRANCH  37  39
ENDBRANCH  36  37
ENDBRANCH  33  36
ENDBRANCH  29  30
BRANCH  29  41
ATOM     41  C   UNL     1     -38.620  18.551 -51.099  0.00  0.00    +0.239 C 
ATOM     42  O   UNL     1     -39.773  18.725 -50.754  0.00  0.00    -0.273 OA
ATOM     43  N   UNL     1     -38.162  18.931 -52.317  0.00  0.00    -0.311 N 
ATOM     44  H   UNL     1     -37.179  18.810 -52.506  0.00  0.00    +0.149 HD
BRANCH  43  45
ATOM     45  C   UNL     1     -38.949  19.592 -53.370  0.00  0.00    +0.073 C 
ATOM     46  C   UNL     1     -38.332  20.892 -53.940  0.00  0.00    +0.022 C 
ATOM     47  C   UNL     1     -38.277  20.701 -55.466  0.00  0.00    +0.002 C 
ATOM     48  C   UNL     1     -39.353  19.650 -55.770  0.00  0.00    +0.002 C 
ATOM     49  C   UNL     1     -39.266  18.688 -54.580  0.00  0.00    +0.022 C 
ENDBRANCH  43  45
ENDBRANCH  29  41
ENDBRANCH   1  29
TORSDOF 11
ENDMDL
MODEL        8
REMARK  Name = 
REMARK  11 active torsions:
REMARK  status: ('A' for Active; 'I' for Inactive)
REMARK    1  A    between atoms: _1  and  _7
REMARK    2  A    between atoms: _1  and  _29
REMARK    3  A    between atoms: _2  and  _12
REMARK    4  A    between atoms: _14  and  _17
REMARK    5  A    between atoms: _15  and  _23
REMARK    6  A    between atoms: _29  and  _30
REMARK    7  A    between atoms: _29  and  _41
REMARK    8  A    between atoms: _33  and  _36
REMARK    9  A    between atoms: _36  and  _37
REMARK   10  A    between atoms: _37  and  _39
REMARK   11  A    between atoms: _42  and  _45
REMARK                            x       y       z     vdW  Elec       q    Type
REMARK                         _______ _______ _______ _____ _____    ______ ____
ROOT
ATOM      1  N   UNL     1     -35.471  19.441 -51.479  0.00  0.00    -0.250 N 
ATOM      2  C   UNL     1     -35.587  20.009 -52.722  0.00  0.00    +0.272 C 
ATOM      3  O   UNL     1     -35.767  21.210 -52.806  0.00  0.00    -0.268 OA
ENDROOT
BRANCH   1   4
ATOM      4  C   UNL     1     -35.871  20.206 -50.329  0.00  0.00    +0.039 A 
ATOM      5  C   UNL     1     -34.969  21.039 -49.665  0.00  0.00    +0.043 A 
ATOM      6  C   UNL     1     -35.369  21.753 -48.538  0.00  0.00    +0.046 A 
ATOM      7 CL   UNL     1     -34.204  22.752 -47.734  0.00  0.00    -0.083 Cl
ATOM      8  C   UNL     1     -36.684  21.648 -48.065  0.00  0.00    -0.032 A 
ATOM      9  C   UNL     1     -37.137  22.408 -46.828  0.00  0.00    +0.045 C 
ATOM     10  C   UNL     1     -37.586  20.825 -48.742  0.00  0.00    +0.006 A 
ATOM     11  C   UNL     1     -37.184  20.109 -49.867  0.00  0.00    +0.024 A 
ENDBRANCH   1   4
BRANCH   2  12
ATOM     12  C   UNL     1     -35.522  19.203 -54.000  0.00  0.00    +0.149 A 
ATOM     13  N   UNL     1     -36.324  18.155 -54.302  0.00  0.00    -0.161 NA
ATOM     14  N   UNL     1     -35.834  17.761 -55.507  0.00  0.00    -0.231 N 
ATOM     15  C   UNL     1     -34.937  18.640 -56.038  0.00  0.00    +0.075 A 
ATOM     16  C   UNL     1     -34.680  19.545 -55.037  0.00  0.00    +0.063 A 
BRANCH  14  17
ATOM     17  C   UNL     1     -35.718  16.420 -55.710  0.00  0.00    +0.066 A 
ATOM     18  C   UNL     1     -34.715  15.717 -55.039  0.00  0.00    +0.028 A 
ATOM     19  C   UNL     1     -34.567  14.347 -55.249  0.00  0.00    +0.002 A 
ATOM     20  C   UNL     1     -35.417  13.680 -56.130  0.00  0.00    +0.000 A 
ATOM     21  C   UNL     1     -36.412  14.382 -56.806  0.00  0.00    +0.002 A 
ATOM     22  C   UNL     1     -36.559  15.753 -56.606  0.00  0.00    +0.028 A 
ENDBRANCH  14  17
BRANCH  15  23
ATOM     23  C   UNL     1     -34.422  18.663 -57.348  0.00  0.00    +0.000 A 
ATOM     24  C   UNL     1     -33.109  18.256 -57.633  0.00  0.00    +0.010 A 
ATOM     25  C   UNL     1     -32.616  18.284 -58.936  0.00  0.00    +0.001 A 
ATOM     26  C   UNL     1     -33.426  18.711 -59.982  0.00  0.00    +0.000 A 
ATOM     27  C   UNL     1     -34.734  19.105 -59.722  0.00  0.00    +0.001 A 
ATOM     28  C   UNL     1     -35.229  19.077 -58.419  0.00  0.00    +0.010 A 
ENDBRANCH  15  23
ENDBRANCH   2  12
BRANCH   1  29
ATOM     29  C   UNL     1     -34.867  18.097 -51.225  0.00  0.00    +0.197 C 
BRANCH  29  30
ATOM     30  C   UNL     1     -34.277  17.928 -49.821  0.00  0.00    -0.018 A 
ATOM     31  C   UNL     1     -35.015  17.371 -48.774  0.00  0.00    +0.006 A 
ATOM     32  C   UNL     1     -34.456  17.244 -47.504  0.00  0.00    +0.004 A 
ATOM     33  C   UNL     1     -33.149  17.669 -47.263  0.00  0.00    -0.037 A 
ATOM     34  C   UNL     1     -32.408  18.224 -48.307  0.00  0.00    +0.004 A 
ATOM     35  C   UNL     1     -32.967  18.347 -49.577  0.00  0.00    +0.006 A 
BRANCH  33  36
ATOM     36  C   UNL     1     -32.540  17.530 -45.876  0.00  0.00    +0.155 C 
BRANCH  36  37
ATOM     37  C   UNL     1     -32.607  18.830 -45.098  0.00  0.00    +0.309 C 
ATOM     38  O   UNL     1     -33.314  19.767 -45.406  0.00  0.00    -0.251 OA
BRANCH  37  39
ATOM     39  O   UNL     1     -31.862  18.842 -44.022  0.00  0.00    -0.480 OA
ATOM     40  H   UNL     1     -31.404  17.987 -43.967  0.00  0.00    +0.295 HD
ENDBRANCH  37  39
ENDBRANCH  36  37
ENDBRANCH  33  36
ENDBRANCH  29  30
BRANCH  29  41
ATOM     41  C   UNL     1     -35.793  16.924 -51.533  0.00  0.00    +0.239 C 
ATOM     42  N   UNL     1     -37.115  17.201 -51.420  0.00  0.00    -0.311 N 
ATOM     43  H   UNL     1     -37.377  18.144 -51.179  0.00  0.00    +0.149 HD
ATOM     44  O   UNL     1     -35.379  15.801 -51.748  0.00  0.00    -0.273 OA
BRANCH  42  45
ATOM     45  C   UNL     1     -38.216  16.230 -51.529  0.00  0.00    +0.073 C 
ATOM     46  C   UNL     1     -39.170  16.171 -50.313  0.00  0.00    +0.022 C 
ATOM     47  C   UNL     1     -40.589  16.361 -50.879  0.00  0.00    +0.002 C 
ATOM     48  C   UNL     1     -40.489  15.927 -52.347  0.00  0.00    +0.002 C 
ATOM     49  C   UNL     1     -39.103  16.422 -52.778  0.00  0.00    +0.022 C 
ENDBRANCH  42  45
ENDBRANCH  29  41
ENDBRANCH   1  29
TORSDOF 11
ENDMDL
MODEL        9
REMARK  Name = 
REMARK  11 active torsions:
REMARK  status: ('A' for Active; 'I' for Inactive)
REMARK    1  A    between atoms: _1  and  _7
REMARK    2  A    between atoms: _1  and  _29
REMARK    3  A    between atoms: _2  and  _12
REMARK    4  A    between atoms: _14  and  _17
REMARK    5  A    between atoms: _15  and  _23
REMARK    6  A    between atoms: _29  and  _30
REMARK    7  A    between atoms: _29  and  _41
REMARK    8  A    between atoms: _33  and  _36
REMARK    9  A    between atoms: _36  and  _37
REMARK   10  A    between atoms: _37  and  _39
REMARK   11  A    between atoms: _42  and  _45
REMARK                            x       y       z     vdW  Elec       q    Type
REMARK                         _______ _______ _______ _____ _____    ______ ____
ROOT
ATOM      1  N   UNL     1     -36.130  17.516 -50.438  0.00  0.00    -0.250 N 
ATOM      2  C   UNL     1     -35.310  17.123 -51.465  0.00  0.00    +0.272 C 
ATOM      3  O   UNL     1     -34.107  17.093 -51.279  0.00  0.00    -0.268 OA
ENDROOT
BRANCH   1   4
ATOM      4  C   UNL     1     -35.546  18.169 -49.297  0.00  0.00    +0.039 A 
ATOM      5  C   UNL     1     -34.965  17.397 -48.291  0.00  0.00    +0.024 A 
ATOM      6  C   UNL     1     -34.374  18.010 -47.189  0.00  0.00    +0.006 A 
ATOM      7  C   UNL     1     -34.359  19.402 -47.076  0.00  0.00    -0.032 A 
ATOM      8  C   UNL     1     -33.695  20.054 -45.873  0.00  0.00    +0.045 C 
ATOM      9  C   UNL     1     -34.954  20.175 -48.081  0.00  0.00    +0.046 A 
ATOM     10 CL   UNL     1     -34.958  21.906 -47.998  0.00  0.00    -0.083 Cl
ATOM     11  C   UNL     1     -35.547  19.560 -49.181  0.00  0.00    +0.043 A 
ENDBRANCH   1   4
BRANCH   2  12
ATOM     12  C   UNL     1     -35.835  16.745 -52.832  0.00  0.00    +0.149 A 
ATOM     13  C   UNL     1     -35.872  15.435 -53.263  0.00  0.00    +0.063 A 
ATOM     14  C   UNL     1     -36.339  15.482 -54.554  0.00  0.00    +0.075 A 
ATOM     15  N   UNL     1     -36.646  16.792 -54.778  0.00  0.00    -0.231 N 
ATOM     16  N   UNL     1     -36.218  17.621 -53.790  0.00  0.00    -0.161 NA
BRANCH  15  17
ATOM     17  C   UNL     1     -37.787  17.152 -55.426  0.00  0.00    +0.066 A 
ATOM     18  C   UNL     1     -39.005  16.613 -55.005  0.00  0.00    +0.028 A 
ATOM     19  C   UNL     1     -40.182  16.954 -55.668  0.00  0.00    +0.002 A 
ATOM     20  C   UNL     1     -40.144  17.830 -56.752  0.00  0.00    +0.000 A 
ATOM     21  C   UNL     1     -38.929  18.361 -57.178  0.00  0.00    +0.002 A 
ATOM     22  C   UNL     1     -37.748  18.018 -56.524  0.00  0.00    +0.028 A 
ENDBRANCH  15  17
BRANCH  14  23
ATOM     23  C   UNL     1     -36.422  14.407 -55.460  0.00  0.00    +0.000 A 
ATOM     24  C   UNL     1     -37.469  13.475 -55.405  0.00  0.00    +0.010 A 
ATOM     25  C   UNL     1     -37.537  12.418 -56.311  0.00  0.00    +0.001 A 
ATOM     26  C   UNL     1     -36.564  12.276 -57.295  0.00  0.00    +0.000 A 
ATOM     27  C   UNL     1     -35.527  13.199 -57.374  0.00  0.00    +0.001 A 
ATOM     28  C   UNL     1     -35.459  14.257 -56.469  0.00  0.00    +0.010 A 
ENDBRANCH  14  23
ENDBRANCH   2  12
BRANCH   1  29
ATOM     29  C   UNL     1     -37.596  17.230 -50.380  0.00  0.00    +0.197 C 
BRANCH  29  30
ATOM     30  C   UNL     1     -38.125  16.935 -48.972  0.00  0.00    -0.018 A 
ATOM     31  C   UNL     1     -38.684  17.934 -48.171  0.00  0.00    +0.006 A 
ATOM     32  C   UNL     1     -39.142  17.638 -46.888  0.00  0.00    +0.004 A 
ATOM     33  C   UNL     1     -39.050  16.338 -46.389  0.00  0.00    -0.037 A 
ATOM     34  C   UNL     1     -38.494  15.338 -47.187  0.00  0.00    +0.004 A 
ATOM     35  C   UNL     1     -38.040  15.634 -48.470  0.00  0.00    +0.006 A 
BRANCH  33  36
ATOM     36  C   UNL     1     -39.551  16.016 -44.989  0.00  0.00    +0.155 C 
BRANCH  36  37
ATOM     37  C   UNL     1     -38.482  15.344 -44.149  0.00  0.00    +0.309 C 
ATOM     38  O   UNL     1     -38.574  14.215 -43.714  0.00  0.00    -0.251 OA
BRANCH  37  39
ATOM     39  O   UNL     1     -37.414  16.078 -43.966  0.00  0.00    -0.480 OA
ATOM     40  H   UNL     1     -37.554  16.927 -44.415  0.00  0.00    +0.295 HD
ENDBRANCH  37  39
ENDBRANCH  36  37
ENDBRANCH  33  36
ENDBRANCH  29  30
BRANCH  29  41
ATOM     41  C   UNL     1     -38.470  18.293 -51.039  0.00  0.00    +0.239 C 
ATOM     42  O   UNL     1     -39.636  18.463 -50.736  0.00  0.00    -0.273 OA
ATOM     43  N   UNL     1     -37.814  19.117 -51.892  0.00  0.00    -0.311 N 
ATOM     44  H   UNL     1     -36.832  18.947 -52.044  0.00  0.00    +0.149 HD
BRANCH  43  45
ATOM     45  C   UNL     1     -38.379  20.302 -52.557  0.00  0.00    +0.073 C 
ATOM     46  C   UNL     1     -37.344  21.252 -53.206  0.00  0.00    +0.022 C 
ATOM     47  C   UNL     1     -37.793  21.432 -54.667  0.00  0.00    +0.002 C 
ATOM     48  C   UNL     1     -39.295  21.119 -54.659  0.00  0.00    +0.002 C 
ATOM     49  C   UNL     1     -39.422  19.975 -53.647  0.00  0.00    +0.022 C 
ENDBRANCH  43  45
ENDBRANCH  29  41
ENDBRANCH   1  29
TORSDOF 11
ENDMDL
MODEL       10
REMARK  Name = 
REMARK  11 active torsions:
REMARK  status: ('A' for Active; 'I' for Inactive)
REMARK    1  A    between atoms: _1  and  _7
REMARK    2  A    between atoms: _1  and  _29
REMARK    3  A    between atoms: _2  and  _12
REMARK    4  A    between atoms: _14  and  _17
REMARK    5  A    between atoms: _15  and  _23
REMARK    6  A    between atoms: _29  and  _30
REMARK    7  A    between atoms: _29  and  _41
REMARK    8  A    between atoms: _33  and  _36
REMARK    9  A    between atoms: _36  and  _37
REMARK   10  A    between atoms: _37  and  _39
REMARK   11  A    between atoms: _42  and  _45
REMARK                            x       y       z     vdW  Elec       q    Type
REMARK                         _______ _______ _______ _____ _____    ______ ____
ROOT
ATOM      1  N   UNL     1     -36.533  18.952 -50.486  0.00  0.00    -0.250 N 
ATOM      2  C   UNL     1     -35.457  19.011 -51.335  0.00  0.00    +0.272 C 
ATOM      3  O   UNL     1     -34.456  19.603 -50.977  0.00  0.00    -0.268 OA
ENDROOT
BRANCH   1   4
ATOM      4  C   UNL     1     -36.568  19.838 -49.353  0.00  0.00    +0.039 A 
ATOM      5  C   UNL     1     -35.841  19.559 -48.194  0.00  0.00    +0.043 A 
ATOM      6  C   UNL     1     -35.908  20.416 -47.098  0.00  0.00    +0.046 A 
ATOM      7 CL   UNL     1     -35.009  20.010 -45.674  0.00  0.00    -0.083 Cl
ATOM      8  C   UNL     1     -36.699  21.571 -47.153  0.00  0.00    -0.032 A 
ATOM      9  C   UNL     1     -36.796  22.513 -45.962  0.00  0.00    +0.045 C 
ATOM     10  C   UNL     1     -37.412  21.853 -48.319  0.00  0.00    +0.006 A 
ATOM     11  C   UNL     1     -37.346  20.994 -49.413  0.00  0.00    +0.024 A 
ENDBRANCH   1   4
BRANCH   2  12
ATOM     12  C   UNL     1     -35.467  18.387 -52.713  0.00  0.00    +0.149 A 
ATOM     13  N   UNL     1     -36.061  17.213 -53.033  0.00  0.00    -0.161 NA
ATOM     14  N   UNL     1     -35.743  17.083 -54.348  0.00  0.00    -0.231 N 
ATOM     15  C   UNL     1     -35.186  18.208 -54.881  0.00  0.00    +0.075 A 
ATOM     16  C   UNL     1     -34.943  19.035 -53.812  0.00  0.00    +0.063 A 
BRANCH  14  17
ATOM     17  C   UNL     1     -35.374  15.842 -54.767  0.00  0.00    +0.066 A 
ATOM     18  C   UNL     1     -34.331  15.152 -54.140  0.00  0.00    +0.028 A 
ATOM     19  C   UNL     1     -33.981  13.877 -54.579  0.00  0.00    +0.002 A 
ATOM     20  C   UNL     1     -34.681  13.281 -55.626  0.00  0.00    +0.000 A 
ATOM     21  C   UNL     1     -35.732  13.961 -56.240  0.00  0.00    +0.002 A 
ATOM     22  C   UNL     1     -36.080  15.241 -55.810  0.00  0.00    +0.028 A 
ENDBRANCH  14  17
BRANCH  15  23
ATOM     23  C   UNL     1     -34.957  18.498 -56.240  0.00  0.00    +0.000 A 
ATOM     24  C   UNL     1     -33.649  18.522 -56.747  0.00  0.00    +0.010 A 
ATOM     25  C   UNL     1     -33.404  18.807 -58.089  0.00  0.00    +0.001 A 
ATOM     26  C   UNL     1     -34.461  19.084 -58.949  0.00  0.00    +0.000 A 
ATOM     27  C   UNL     1     -35.764  19.080 -58.462  0.00  0.00    +0.001 A 
ATOM     28  C   UNL     1     -36.009  18.794 -57.120  0.00  0.00    +0.010 A 
ENDBRANCH  15  23
ENDBRANCH   2  12
BRANCH   1  29
ATOM     29  C   UNL     1     -37.643  17.959 -50.608  0.00  0.00    +0.197 C 
BRANCH  29  30
ATOM     30  C   UNL     1     -38.259  17.537 -49.270  0.00  0.00    -0.018 A 
ATOM     31  C   UNL     1     -37.861  16.371 -48.611  0.00  0.00    +0.006 A 
ATOM     32  C   UNL     1     -38.451  16.005 -47.403  0.00  0.00    +0.004 A 
ATOM     33  C   UNL     1     -39.445  16.801 -46.834  0.00  0.00    -0.037 A 
ATOM     34  C   UNL     1     -39.844  17.967 -47.487  0.00  0.00    +0.004 A 
ATOM     35  C   UNL     1     -39.252  18.334 -48.694  0.00  0.00    +0.006 A 
BRANCH  33  36
ATOM     36  C   UNL     1     -40.088  16.401 -45.514  0.00  0.00    +0.155 C 
BRANCH  36  37
ATOM     37  C   UNL     1     -39.235  15.407 -44.749  0.00  0.00    +0.309 C 
ATOM     38  O   UNL     1     -39.412  14.207 -44.771  0.00  0.00    -0.251 OA
BRANCH  37  39
ATOM     39  O   UNL     1     -38.247  15.956 -44.090  0.00  0.00    -0.480 OA
ATOM     40  H   UNL     1     -38.289  16.915 -44.232  0.00  0.00    +0.295 HD
ENDBRANCH  37  39
ENDBRANCH  36  37
ENDBRANCH  33  36
ENDBRANCH  29  30
BRANCH  29  41
ATOM     41  C   UNL     1     -38.752  18.372 -51.571  0.00  0.00    +0.239 C 
ATOM     42  O   UNL     1     -39.366  19.416 -51.454  0.00  0.00    -0.273 OA
ATOM     43  N   UNL     1     -38.913  17.551 -52.636  0.00  0.00    -0.311 N 
ATOM     44  H   UNL     1     -38.323  16.735 -52.691  0.00  0.00    +0.149 HD
BRANCH  43  45
ATOM     45  C   UNL     1     -39.811  17.780 -53.779  0.00  0.00    +0.073 C 
ATOM     46  C   UNL     1     -40.197  16.496 -54.544  0.00  0.00    +0.022 C 
ATOM     47  C   UNL     1     -40.421  16.959 -55.988  0.00  0.00    +0.002 C 
ATOM     48  C   UNL     1     -39.364  18.053 -56.187  0.00  0.00    +0.002 C 
ATOM     49  C   UNL     1     -39.295  18.786 -54.836  0.00  0.00    +0.022 C 
ENDBRANCH  43  45
ENDBRANCH  29  41
ENDBRANCH   1  29
TORSDOF 11
ENDMDL
