# Supplementary material for: A Novel Class of Small Molecule Agonists with Preference for Human over Mouse TLR4 Activation
Source: PLoS One. 2016 Oct 13;11(10):e0164632. doi: 10.1371/journal.pone.0164632 (PMC5063506; doi:10.1371/journal.pone.0164632)
Supplement: S1 File — Sequence and structure files used for bioinformatics analysis and docking, provided as a ZIP archive of a directory tree. To view, uncompress onto your local file system and open the file Readme.txt at the top directory level of the archive. That file describes individual directories and files inside the archive. (ZIP) [file pone.0164632.s007.zip › S1_File/docking.receptor_dimer/dock/human_AZ12857839.std.log]

   _______  _______ _________ _        _______ 
  (  ____ \(       )\__   __/( (    /|(  ___  )
  | (    \/| () () |   ) (   |  \  ( || (   ) |
  | (_____ | || || |   | |   |   \ | || (___) |
  (_____  )| |(_)| |   | |   | (\ \) ||  ___  |
        ) || |   | |   | |   | | \   || (   ) |
  /\____) || )   ( |___) (___| )  \  || )   ( |
  \_______)|/     \|\_______/|/    )_)|/     \|


smina is based off AutoDock Vina. Please cite appropriately.

Weights      Terms
-0.035579    gauss(o=0,_w=0.5,_c=8)
-0.005156    gauss(o=3,_w=2,_c=8)
0.840245     repulsion(o=0,_c=8)
-0.035069    hydrophobic(g=0.5,_b=1.5,_c=8)
-0.587439    non_dir_h_bond(g=-0.7,_b=0,_c=8)
1.923        num_tors_div

Flexible residues: A:264 A:296 A:341 B:415 B:436 B:439 B:440 B:463 C:46 C:61 C:63 C:65 C:71 C:80 C:82 C:90 C:92 C:94 C:102 C:118 C:119 C:120 C:121 C:122 C:124 C:131 C:133 C:135
Reading input ... done.
Setting up the scoring function ... done.
Analyzing the binding site ... done.
Using random seed: 1253802564
Performing search ... 
0%   10   20   30   40   50   60   70   80   90   100%
|----|----|----|----|----|----|----|----|----|----|
***************************************************
done.
Refining results ... done.

mode |   affinity | dist from best mode
     | (kcal/mol) | rmsd l.b.| rmsd u.b.
-----+------------+----------+----------
1       -11.2      0.000      0.000    
2       -11.2      2.392      6.022    
3       -11.2      1.817      4.576    
4       -11.1      2.629      5.885    
5       -11.0      2.379      6.063    
6       -10.9      1.889      3.512    
7       -10.9      1.877      4.816    
8       -10.8      2.283      6.021    
9       -10.8      2.407      5.922    
done.
