# Supplementary material for: A Novel Class of Small Molecule Agonists with Preference for Human over Mouse TLR4 Activation
Source: PLoS One. 2016 Oct 13;11(10):e0164632. doi: 10.1371/journal.pone.0164632 (PMC5063506; doi:10.1371/journal.pone.0164632)
Supplement: S1 File — Sequence and structure files used for bioinformatics analysis and docking, provided as a ZIP archive of a directory tree. To view, uncompress onto your local file system and open the file Readme.txt at the top directory level of the archive. That file describes individual directories and files inside the archive. (ZIP) [file pone.0164632.s007.zip › S1_File/docking.receptor_dimer/dock/human_AZ12857839.pdbqt]

MODEL        2
REMARK  Name = 
REMARK  12 active torsions:
REMARK  status: ('A' for Active; 'I' for Inactive)
REMARK    1  A    between atoms: _1  and  _7
REMARK    2  A    between atoms: _2  and  _21
REMARK    3  A    between atoms: _2  and  _30
REMARK    4  A    between atoms: _4  and  _9
REMARK    5  A    between atoms: _5  and  _15
REMARK    6  A    between atoms: _21  and  _22
REMARK    7  A    between atoms: _30  and  _31
REMARK    8  A    between atoms: _30  and  _42
REMARK    9  A    between atoms: _34  and  _37
REMARK   10  A    between atoms: _37  and  _38
REMARK   11  A    between atoms: _38  and  _40
REMARK   12  A    between atoms: _43  and  _46
REMARK                            x       y       z     vdW  Elec       q    Type
REMARK                         _______ _______ _______ _____ _____    ______ ____
ROOT
ATOM      1  C   UNL     1     -38.371  15.320 -55.893  0.00  0.00    +0.268 C 
ATOM      2  N   UNL     1     -38.039  15.855 -54.692  0.00  0.00    -0.276 N 
ATOM      3  O   UNL     1     -39.484  14.865 -56.070  0.00  0.00    -0.268 OA
ENDROOT
BRANCH   1   4
ATOM      4  C   UNL     1     -37.410  15.533 -57.031  0.00  0.00    +0.148 A 
ATOM      5  N   UNL     1     -37.001  16.775 -57.378  0.00  0.00    -0.161 NA
ATOM      6  N   UNL     1     -36.140  16.495 -58.397  0.00  0.00    -0.231 N 
ATOM      7  C   UNL     1     -36.083  15.172 -58.731  0.00  0.00    +0.075 A 
ATOM      8  C   UNL     1     -36.860  14.532 -57.800  0.00  0.00    +0.063 A 
BRANCH   6   9
ATOM      9  C   UNL     1     -35.067  17.316 -58.547  0.00  0.00    +0.066 A 
ATOM     10  C   UNL     1     -33.881  17.015 -57.875  0.00  0.00    +0.028 A 
ATOM     11  C   UNL     1     -32.771  17.845 -58.020  0.00  0.00    +0.002 A 
ATOM     12  C   UNL     1     -32.841  18.967 -58.844  0.00  0.00    +0.000 A 
ATOM     13  C   UNL     1     -34.021  19.258 -59.529  0.00  0.00    +0.002 A 
ATOM     14  C   UNL     1     -35.134  18.432 -59.385  0.00  0.00    +0.028 A 
ENDBRANCH   6   9
BRANCH   7  15
ATOM     15  C   UNL     1     -35.425  14.568 -59.821  0.00  0.00    +0.000 A 
ATOM     16  C   UNL     1     -34.557  13.487 -59.607  0.00  0.00    +0.010 A 
ATOM     17  C   UNL     1     -33.899  12.870 -60.669  0.00  0.00    +0.001 A 
ATOM     18  C   UNL     1     -34.103  13.316 -61.971  0.00  0.00    +0.000 A 
ATOM     19  C   UNL     1     -34.970  14.377 -62.205  0.00  0.00    +0.001 A 
ATOM     20  C   UNL     1     -35.627  14.995 -61.143  0.00  0.00    +0.010 A 
ENDBRANCH   7  15
ENDBRANCH   1   4
BRANCH   2  21
ATOM     21  C   UNL     1     -37.036  15.232 -53.781  0.00  0.00    +0.193 C 
BRANCH  21  22
ATOM     22  C   UNL     1     -36.532  13.879 -54.279  0.00  0.00    -0.018 A 
ATOM     23  C   UNL     1     -37.349  12.751 -54.174  0.00  0.00    +0.006 A 
ATOM     24  C   UNL     1     -36.918  11.519 -54.661  0.00  0.00    +0.004 A 
ATOM     25  C   UNL     1     -35.657  11.396 -55.248  0.00  0.00    -0.037 A 
ATOM     26  C   UNL     1     -34.832  12.517 -55.337  0.00  0.00    +0.004 A 
ATOM     27  C   UNL     1     -35.265  13.750 -54.854  0.00  0.00    +0.006 A 
BRANCH  25  28
ATOM     28  C   UNL     1     -35.194  10.049 -55.786  0.00  0.00    +0.155 C 
BRANCH  28  29
ATOM     29  C   UNL     1     -34.937   9.058 -54.669  0.00  0.00    +0.309 C 
ATOM     30  O   UNL     1     -35.659   8.110 -54.440  0.00  0.00    -0.251 OA
BRANCH  29  31
ATOM     31  O   UNL     1     -33.932   9.382 -53.898  0.00  0.00    -0.480 OA
ATOM     32  H   UNL     1     -33.567  10.222 -54.225  0.00  0.00    +0.295 HD
ENDBRANCH  29  31
ENDBRANCH  28  29
ENDBRANCH  25  28
ENDBRANCH  21  22
BRANCH  21  33
ATOM     33  C   UNL     1     -35.831  16.106 -53.456  0.00  0.00    +0.238 C 
ATOM     34  O   UNL     1     -35.125  15.928 -52.483  0.00  0.00    -0.273 OA
ATOM     35  N   UNL     1     -35.571  17.086 -54.351  0.00  0.00    -0.311 N 
ATOM     36  H   UNL     1     -36.187  17.197 -55.142  0.00  0.00    +0.149 HD
BRANCH  35  37
ATOM     37  C   UNL     1     -34.420  17.992 -54.267  0.00  0.00    +0.073 C 
ATOM     38  C   UNL     1     -34.179  18.552 -52.855  0.00  0.00    +0.022 C 
ATOM     39  C   UNL     1     -33.359  19.838 -53.064  0.00  0.00    +0.002 C 
ATOM     40  C   UNL     1     -33.563  20.248 -54.536  0.00  0.00    +0.002 C 
ATOM     41  C   UNL     1     -34.598  19.264 -55.106  0.00  0.00    +0.022 C 
ENDBRANCH  35  37
ENDBRANCH  21  33
ENDBRANCH   2  21
BRANCH   2  42
ATOM     42  C   UNL     1     -38.798  17.016 -54.176  0.00  0.00    +0.144 C 
BRANCH  42  43
ATOM     43  C   UNL     1     -39.376  16.841 -52.772  0.00  0.00    -0.027 A 
ATOM     44  C   UNL     1     -39.158  17.771 -51.737  0.00  0.00    -0.043 A 
ATOM     45  C   UNL     1     -39.702  17.518 -50.461  0.00  0.00    -0.047 A 
ATOM     46  C   UNL     1     -39.501  18.469 -49.287  0.00  0.00    +0.044 C 
ATOM     47  C   UNL     1     -40.450  16.360 -50.242  0.00  0.00    +0.003 A 
ATOM     48  C   UNL     1     -40.675  15.457 -51.272  0.00  0.00    +0.001 A 
ATOM     49  C   UNL     1     -38.340  19.036 -52.010  0.00  0.00    +0.044 C 
ATOM     50  C   UNL     1     -40.144  15.701 -52.532  0.00  0.00    +0.005 A 
ENDBRANCH  42  43
ENDBRANCH   2  42
TORSDOF 12
ENDMDL
MODEL        3
REMARK  Name = 
REMARK  12 active torsions:
REMARK  status: ('A' for Active; 'I' for Inactive)
REMARK    1  A    between atoms: _1  and  _7
REMARK    2  A    between atoms: _2  and  _21
REMARK    3  A    between atoms: _2  and  _30
REMARK    4  A    between atoms: _4  and  _9
REMARK    5  A    between atoms: _5  and  _15
REMARK    6  A    between atoms: _21  and  _22
REMARK    7  A    between atoms: _30  and  _31
REMARK    8  A    between atoms: _30  and  _42
REMARK    9  A    between atoms: _34  and  _37
REMARK   10  A    between atoms: _37  and  _38
REMARK   11  A    between atoms: _38  and  _40
REMARK   12  A    between atoms: _43  and  _46
REMARK                            x       y       z     vdW  Elec       q    Type
REMARK                         _______ _______ _______ _____ _____    ______ ____
ROOT
ATOM      1  C   UNL     1     -34.758  15.773 -48.926  0.00  0.00    +0.268 C 
ATOM      2  O   UNL     1     -34.120  14.768 -48.678  0.00  0.00    -0.268 OA
ATOM      3  N   UNL     1     -35.360  15.915 -50.133  0.00  0.00    -0.276 N 
ENDROOT
BRANCH   1   4
ATOM      4  C   UNL     1     -34.713  16.982 -48.032  0.00  0.00    +0.148 A 
ATOM      5  C   UNL     1     -34.576  16.948 -46.662  0.00  0.00    +0.063 A 
ATOM      6  C   UNL     1     -34.546  18.260 -46.266  0.00  0.00    +0.075 A 
ATOM      7  N   UNL     1     -34.766  18.984 -47.404  0.00  0.00    -0.231 N 
ATOM      8  N   UNL     1     -34.819  18.232 -48.539  0.00  0.00    -0.161 NA
BRANCH   6   9
ATOM      9  C   UNL     1     -34.285  18.730 -44.963  0.00  0.00    +0.000 A 
ATOM     10  C   UNL     1     -34.616  17.940 -43.852  0.00  0.00    +0.010 A 
ATOM     11  C   UNL     1     -34.363  18.380 -42.555  0.00  0.00    +0.001 A 
ATOM     12  C   UNL     1     -33.765  19.617 -42.341  0.00  0.00    +0.000 A 
ATOM     13  C   UNL     1     -33.416  20.408 -43.429  0.00  0.00    +0.001 A 
ATOM     14  C   UNL     1     -33.671  19.969 -44.726  0.00  0.00    +0.010 A 
ENDBRANCH   6   9
BRANCH   7  15
ATOM     15  C   UNL     1     -35.484  20.137 -47.389  0.00  0.00    +0.066 A 
ATOM     16  C   UNL     1     -36.830  20.135 -47.013  0.00  0.00    +0.028 A 
ATOM     17  C   UNL     1     -37.550  21.329 -47.010  0.00  0.00    +0.002 A 
ATOM     18  C   UNL     1     -36.932  22.519 -47.389  0.00  0.00    +0.000 A 
ATOM     19  C   UNL     1     -35.593  22.518 -47.778  0.00  0.00    +0.002 A 
ATOM     20  C   UNL     1     -34.869  21.327 -47.784  0.00  0.00    +0.028 A 
ENDBRANCH   7  15
ENDBRANCH   1   4
BRANCH   3  21
ATOM     21  C   UNL     1     -36.842  15.923 -50.299  0.00  0.00    +0.193 C 
BRANCH  21  22
ATOM     22  C   UNL     1     -37.595  15.783 -48.977  0.00  0.00    -0.018 A 
ATOM     23  C   UNL     1     -37.621  14.553 -48.318  0.00  0.00    +0.006 A 
ATOM     24  C   UNL     1     -38.269  14.421 -47.092  0.00  0.00    +0.004 A 
ATOM     25  C   UNL     1     -38.913  15.517 -46.515  0.00  0.00    -0.037 A 
ATOM     26  C   UNL     1     -38.904  16.744 -47.180  0.00  0.00    +0.004 A 
ATOM     27  C   UNL     1     -38.252  16.875 -48.403  0.00  0.00    +0.006 A 
BRANCH  25  28
ATOM     28  C   UNL     1     -39.612  15.371 -45.171  0.00  0.00    +0.155 C 
BRANCH  28  29
ATOM     29  C   UNL     1     -38.636  15.018 -44.067  0.00  0.00    +0.309 C 
ATOM     30  O   UNL     1     -37.597  15.617 -43.880  0.00  0.00    -0.251 OA
BRANCH  29  31
ATOM     31  O   UNL     1     -38.954  13.935 -43.407  0.00  0.00    -0.480 OA
ATOM     32  H   UNL     1     -39.774  13.584 -43.793  0.00  0.00    +0.295 HD
ENDBRANCH  29  31
ENDBRANCH  28  29
ENDBRANCH  25  28
ENDBRANCH  21  22
BRANCH  21  33
ATOM     33  C   UNL     1     -37.400  17.128 -51.047  0.00  0.00    +0.238 C 
ATOM     34  N   UNL     1     -36.869  18.321 -50.694  0.00  0.00    -0.311 N 
ATOM     35  H   UNL     1     -36.138  18.342 -50.000  0.00  0.00    +0.149 HD
ATOM     36  O   UNL     1     -38.281  17.042 -51.880  0.00  0.00    -0.273 OA
BRANCH  34  37
ATOM     37  C   UNL     1     -37.313  19.610 -51.238  0.00  0.00    +0.073 C 
ATOM     38  C   UNL     1     -38.435  20.252 -50.412  0.00  0.00    +0.022 C 
ATOM     39  C   UNL     1     -38.426  21.730 -50.836  0.00  0.00    +0.002 C 
ATOM     40  C   UNL     1     -36.981  22.032 -51.278  0.00  0.00    +0.002 C 
ATOM     41  C   UNL     1     -36.222  20.693 -51.223  0.00  0.00    +0.022 C 
ENDBRANCH  34  37
ENDBRANCH  21  33
ENDBRANCH   3  21
BRANCH   3  42
ATOM     42  C   UNL     1     -34.538  15.909 -51.363  0.00  0.00    +0.144 C 
BRANCH  42  43
ATOM     43  C   UNL     1     -34.704  14.676 -52.249  0.00  0.00    -0.027 A 
ATOM     44  C   UNL     1     -34.266  13.454 -51.736  0.00  0.00    +0.005 A 
ATOM     45  C   UNL     1     -34.414  12.284 -52.470  0.00  0.00    +0.001 A 
ATOM     46  C   UNL     1     -34.993  12.328 -53.730  0.00  0.00    +0.003 A 
ATOM     47  C   UNL     1     -35.422  13.540 -54.275  0.00  0.00    -0.047 A 
ATOM     48  C   UNL     1     -36.043  13.516 -55.666  0.00  0.00    +0.044 C 
ATOM     49  C   UNL     1     -35.278  14.732 -53.535  0.00  0.00    -0.043 A 
ATOM     50  C   UNL     1     -35.731  16.077 -54.107  0.00  0.00    +0.044 C 
ENDBRANCH  42  43
ENDBRANCH   3  42
TORSDOF 12
ENDMDL
MODEL        4
REMARK  Name = 
REMARK  12 active torsions:
REMARK  status: ('A' for Active; 'I' for Inactive)
REMARK    1  A    between atoms: _1  and  _7
REMARK    2  A    between atoms: _2  and  _21
REMARK    3  A    between atoms: _2  and  _30
REMARK    4  A    between atoms: _4  and  _9
REMARK    5  A    between atoms: _5  and  _15
REMARK    6  A    between atoms: _21  and  _22
REMARK    7  A    between atoms: _30  and  _31
REMARK    8  A    between atoms: _30  and  _42
REMARK    9  A    between atoms: _34  and  _37
REMARK   10  A    between atoms: _37  and  _38
REMARK   11  A    between atoms: _38  and  _40
REMARK   12  A    between atoms: _43  and  _46
REMARK                            x       y       z     vdW  Elec       q    Type
REMARK                         _______ _______ _______ _____ _____    ______ ____
ROOT
ATOM      1  C   UNL     1     -36.690  18.357 -53.594  0.00  0.00    +0.268 C 
ATOM      2  N   UNL     1     -36.150  17.139 -53.850  0.00  0.00    -0.276 N 
ATOM      3  O   UNL     1     -37.303  18.946 -54.463  0.00  0.00    -0.268 OA
ENDROOT
BRANCH   1   4
ATOM      4  C   UNL     1     -36.704  18.817 -52.162  0.00  0.00    +0.148 A 
ATOM      5  N   UNL     1     -37.769  18.581 -51.362  0.00  0.00    -0.161 NA
ATOM      6  N   UNL     1     -37.341  19.122 -50.186  0.00  0.00    -0.231 N 
ATOM      7  C   UNL     1     -36.126  19.741 -50.266  0.00  0.00    +0.075 A 
ATOM      8  C   UNL     1     -35.676  19.488 -51.537  0.00  0.00    +0.063 A 
BRANCH   6   9
ATOM      9  C   UNL     1     -37.766  18.529 -49.039  0.00  0.00    +0.066 A 
ATOM     10  C   UNL     1     -38.575  19.222 -48.135  0.00  0.00    +0.028 A 
ATOM     11  C   UNL     1     -38.996  18.598 -46.962  0.00  0.00    +0.002 A 
ATOM     12  C   UNL     1     -38.604  17.288 -46.688  0.00  0.00    +0.000 A 
ATOM     13  C   UNL     1     -37.785  16.603 -47.584  0.00  0.00    +0.002 A 
ATOM     14  C   UNL     1     -37.361  17.223 -48.757  0.00  0.00    +0.028 A 
ENDBRANCH   6   9
BRANCH   7  15
ATOM     15  C   UNL     1     -35.473  20.524 -49.294  0.00  0.00    +0.000 A 
ATOM     16  C   UNL     1     -36.036  21.706 -48.787  0.00  0.00    +0.010 A 
ATOM     17  C   UNL     1     -35.367  22.467 -47.831  0.00  0.00    +0.001 A 
ATOM     18  C   UNL     1     -34.120  22.068 -47.365  0.00  0.00    +0.000 A 
ATOM     19  C   UNL     1     -33.540  20.906 -47.864  0.00  0.00    +0.001 A 
ATOM     20  C   UNL     1     -34.207  20.145 -48.820  0.00  0.00    +0.010 A 
ENDBRANCH   7  15
ENDBRANCH   1   4
BRANCH   2  21
ATOM     21  C   UNL     1     -34.678  16.905 -53.904  0.00  0.00    +0.193 C 
BRANCH  21  22
ATOM     22  C   UNL     1     -34.309  15.427 -54.015  0.00  0.00    -0.018 A 
ATOM     23  C   UNL     1     -33.644  14.795 -52.963  0.00  0.00    +0.006 A 
ATOM     24  C   UNL     1     -33.338  13.438 -53.034  0.00  0.00    +0.004 A 
ATOM     25  C   UNL     1     -33.680  12.697 -54.166  0.00  0.00    -0.037 A 
ATOM     26  C   UNL     1     -34.328  13.330 -55.228  0.00  0.00    +0.004 A 
ATOM     27  C   UNL     1     -34.639  14.686 -55.154  0.00  0.00    +0.006 A 
BRANCH  25  28
ATOM     28  C   UNL     1     -33.351  11.213 -54.236  0.00  0.00    +0.155 C 
BRANCH  28  29
ATOM     29  C   UNL     1     -34.602  10.360 -54.196  0.00  0.00    +0.309 C 
ATOM     30  O   UNL     1     -35.097   9.856 -55.184  0.00  0.00    -0.251 OA
BRANCH  29  31
ATOM     31  O   UNL     1     -35.171  10.310 -53.020  0.00  0.00    -0.480 OA
ATOM     32  H   UNL     1     -34.644  10.859 -52.414  0.00  0.00    +0.295 HD
ENDBRANCH  29  31
ENDBRANCH  28  29
ENDBRANCH  25  28
ENDBRANCH  21  22
BRANCH  21  33
ATOM     33  C   UNL     1     -33.944  17.670 -54.999  0.00  0.00    +0.238 C 
ATOM     34  O   UNL     1     -32.783  18.014 -54.903  0.00  0.00    -0.273 OA
ATOM     35  N   UNL     1     -34.667  17.914 -56.116  0.00  0.00    -0.311 N 
ATOM     36  H   UNL     1     -35.629  17.612 -56.148  0.00  0.00    +0.149 HD
BRANCH  35  37
ATOM     37  C   UNL     1     -34.132  18.571 -57.314  0.00  0.00    +0.073 C 
ATOM     38  C   UNL     1     -33.249  17.643 -58.160  0.00  0.00    +0.022 C 
ATOM     39  C   UNL     1     -33.186  18.325 -59.536  0.00  0.00    +0.002 C 
ATOM     40  C   UNL     1     -34.491  19.134 -59.666  0.00  0.00    +0.002 C 
ATOM     41  C   UNL     1     -35.216  19.007 -58.313  0.00  0.00    +0.022 C 
ENDBRANCH  35  37
ENDBRANCH  21  33
ENDBRANCH   2  21
BRANCH   2  42
ATOM     42  C   UNL     1     -37.032  16.019 -54.246  0.00  0.00    +0.144 C 
BRANCH  42  43
ATOM     43  C   UNL     1     -37.921  15.469 -53.132  0.00  0.00    -0.027 A 
ATOM     44  C   UNL     1     -37.308  14.693 -52.147  0.00  0.00    +0.005 A 
ATOM     45  C   UNL     1     -38.045  14.185 -51.085  0.00  0.00    +0.001 A 
ATOM     46  C   UNL     1     -39.407  14.442 -51.005  0.00  0.00    +0.003 A 
ATOM     47  C   UNL     1     -40.048  15.199 -51.987  0.00  0.00    -0.047 A 
ATOM     48  C   UNL     1     -41.546  15.437 -51.839  0.00  0.00    +0.044 C 
ATOM     49  C   UNL     1     -39.306  15.720 -53.067  0.00  0.00    -0.043 A 
ATOM     50  C   UNL     1     -39.981  16.547 -54.163  0.00  0.00    +0.044 C 
ENDBRANCH  42  43
ENDBRANCH   2  42
TORSDOF 12
ENDMDL
MODEL        5
REMARK  Name = 
REMARK  12 active torsions:
REMARK  status: ('A' for Active; 'I' for Inactive)
REMARK    1  A    between atoms: _1  and  _7
REMARK    2  A    between atoms: _2  and  _21
REMARK    3  A    between atoms: _2  and  _30
REMARK    4  A    between atoms: _4  and  _9
REMARK    5  A    between atoms: _5  and  _15
REMARK    6  A    between atoms: _21  and  _22
REMARK    7  A    between atoms: _30  and  _31
REMARK    8  A    between atoms: _30  and  _42
REMARK    9  A    between atoms: _34  and  _37
REMARK   10  A    between atoms: _37  and  _38
REMARK   11  A    between atoms: _38  and  _40
REMARK   12  A    between atoms: _43  and  _46
REMARK                            x       y       z     vdW  Elec       q    Type
REMARK                         _______ _______ _______ _____ _____    ______ ____
ROOT
ATOM      1  C   UNL     1     -37.885  16.566 -50.546  0.00  0.00    +0.268 C 
ATOM      2  N   UNL     1     -38.157  17.796 -51.050  0.00  0.00    -0.276 N 
ATOM      3  O   UNL     1     -38.124  15.573 -51.204  0.00  0.00    -0.268 OA
ENDROOT
BRANCH   1   4
ATOM      4  C   UNL     1     -37.075  16.503 -49.280  0.00  0.00    +0.148 A 
ATOM      5  C   UNL     1     -37.362  15.703 -48.196  0.00  0.00    +0.063 A 
ATOM      6  C   UNL     1     -36.355  15.935 -47.295  0.00  0.00    +0.075 A 
ATOM      7  N   UNL     1     -35.595  16.924 -47.853  0.00  0.00    -0.231 N 
ATOM      8  N   UNL     1     -35.973  17.271 -49.115  0.00  0.00    -0.161 NA
BRANCH   6   9
ATOM      9  C   UNL     1     -36.146  15.243 -46.086  0.00  0.00    +0.000 A 
ATOM     10  C   UNL     1     -37.005  15.390 -44.985  0.00  0.00    +0.010 A 
ATOM     11  C   UNL     1     -36.773  14.700 -43.797  0.00  0.00    +0.001 A 
ATOM     12  C   UNL     1     -35.677  13.854 -43.680  0.00  0.00    +0.000 A 
ATOM     13  C   UNL     1     -34.807  13.704 -44.756  0.00  0.00    +0.001 A 
ATOM     14  C   UNL     1     -35.038  14.394 -45.943  0.00  0.00    +0.010 A 
ENDBRANCH   6   9
BRANCH   7  15
ATOM     15  C   UNL     1     -35.008  17.886 -47.094  0.00  0.00    +0.066 A 
ATOM     16  C   UNL     1     -35.793  18.633 -46.213  0.00  0.00    +0.028 A 
ATOM     17  C   UNL     1     -35.205  19.621 -45.426  0.00  0.00    +0.002 A 
ATOM     18  C   UNL     1     -33.834  19.857 -45.510  0.00  0.00    +0.000 A 
ATOM     19  C   UNL     1     -33.047  19.101 -46.378  0.00  0.00    +0.002 A 
ATOM     20  C   UNL     1     -33.631  18.112 -47.168  0.00  0.00    +0.028 A 
ENDBRANCH   7  15
ENDBRANCH   1   4
BRANCH   2  21
ATOM     21  C   UNL     1     -39.218  18.680 -50.489  0.00  0.00    +0.193 C 
BRANCH  21  22
ATOM     22  C   UNL     1     -39.941  18.066 -49.291  0.00  0.00    -0.018 A 
ATOM     23  C   UNL     1     -39.678  18.537 -48.003  0.00  0.00    +0.006 A 
ATOM     24  C   UNL     1     -40.359  18.014 -46.907  0.00  0.00    +0.004 A 
ATOM     25  C   UNL     1     -41.305  17.002 -47.083  0.00  0.00    -0.037 A 
ATOM     26  C   UNL     1     -41.557  16.517 -48.366  0.00  0.00    +0.004 A 
ATOM     27  C   UNL     1     -40.878  17.044 -49.463  0.00  0.00    +0.006 A 
BRANCH  25  28
ATOM     28  C   UNL     1     -42.053  16.440 -45.882  0.00  0.00    +0.155 C 
BRANCH  28  29
ATOM     29  C   UNL     1     -41.114  16.118 -44.738  0.00  0.00    +0.309 C 
ATOM     30  O   UNL     1     -40.245  15.273 -44.806  0.00  0.00    -0.251 OA
BRANCH  29  31
ATOM     31  O   UNL     1     -41.398  16.749 -43.628  0.00  0.00    -0.480 OA
ATOM     32  H   UNL     1     -42.183  17.299 -43.794  0.00  0.00    +0.295 HD
ENDBRANCH  29  31
ENDBRANCH  28  29
ENDBRANCH  25  28
ENDBRANCH  21  22
BRANCH  21  33
ATOM     33  C   UNL     1     -38.755  20.081 -50.107  0.00  0.00    +0.238 C 
ATOM     34  N   UNL     1     -37.568  20.139 -49.460  0.00  0.00    -0.311 N 
ATOM     35  H   UNL     1     -37.060  19.282 -49.299  0.00  0.00    +0.149 HD
ATOM     36  O   UNL     1     -39.408  21.081 -50.331  0.00  0.00    -0.273 OA
BRANCH  34  37
ATOM     37  C   UNL     1     -36.974  21.377 -48.942  0.00  0.00    +0.073 C 
ATOM     38  C   UNL     1     -37.442  21.714 -47.520  0.00  0.00    +0.022 C 
ATOM     39  C   UNL     1     -36.401  22.719 -47.002  0.00  0.00    +0.002 C 
ATOM     40  C   UNL     1     -35.096  22.400 -47.758  0.00  0.00    +0.002 C 
ATOM     41  C   UNL     1     -35.446  21.309 -48.786  0.00  0.00    +0.022 C 
ENDBRANCH  34  37
ENDBRANCH  21  33
ENDBRANCH   2  21
BRANCH   2  42
ATOM     42  C   UNL     1     -37.493  18.236 -52.297  0.00  0.00    +0.144 C 
BRANCH  42  43
ATOM     43  C   UNL     1     -38.437  18.577 -53.448  0.00  0.00    -0.027 A 
ATOM     44  C   UNL     1     -39.241  17.550 -53.944  0.00  0.00    +0.005 A 
ATOM     45  C   UNL     1     -40.147  17.792 -54.968  0.00  0.00    +0.001 A 
ATOM     46  C   UNL     1     -40.250  19.064 -55.513  0.00  0.00    +0.003 A 
ATOM     47  C   UNL     1     -39.443  20.105 -55.049  0.00  0.00    -0.047 A 
ATOM     48  C   UNL     1     -39.604  21.475 -55.698  0.00  0.00    +0.044 C 
ATOM     49  C   UNL     1     -38.523  19.867 -54.008  0.00  0.00    -0.043 A 
ATOM     50  C   UNL     1     -37.620  20.986 -53.482  0.00  0.00    +0.044 C 
ENDBRANCH  42  43
ENDBRANCH   2  42
TORSDOF 12
ENDMDL
MODEL        6
REMARK  Name = 
REMARK  12 active torsions:
REMARK  status: ('A' for Active; 'I' for Inactive)
REMARK    1  A    between atoms: _1  and  _7
REMARK    2  A    between atoms: _2  and  _21
REMARK    3  A    between atoms: _2  and  _30
REMARK    4  A    between atoms: _4  and  _9
REMARK    5  A    between atoms: _5  and  _15
REMARK    6  A    between atoms: _21  and  _22
REMARK    7  A    between atoms: _30  and  _31
REMARK    8  A    between atoms: _30  and  _42
REMARK    9  A    between atoms: _34  and  _37
REMARK   10  A    between atoms: _37  and  _38
REMARK   11  A    between atoms: _38  and  _40
REMARK   12  A    between atoms: _43  and  _46
REMARK                            x       y       z     vdW  Elec       q    Type
REMARK                         _______ _______ _______ _____ _____    ______ ____
ROOT
ATOM      1  C   UNL     1     -36.598  20.837 -47.824  0.00  0.00    +0.268 C 
ATOM      2  O   UNL     1     -36.910  21.869 -47.262  0.00  0.00    -0.268 OA
ATOM      3  N   UNL     1     -35.476  20.790 -48.583  0.00  0.00    -0.276 N 
ENDROOT
BRANCH   1   4
ATOM      4  C   UNL     1     -37.536  19.664 -47.905  0.00  0.00    +0.148 A 
ATOM      5  C   UNL     1     -38.457  19.318 -46.942  0.00  0.00    +0.063 A 
ATOM      6  C   UNL     1     -39.113  18.222 -47.441  0.00  0.00    +0.075 A 
ATOM      7  N   UNL     1     -38.477  17.926 -48.613  0.00  0.00    -0.231 N 
ATOM      8  N   UNL     1     -37.524  18.832 -48.973  0.00  0.00    -0.161 NA
BRANCH   6   9
ATOM      9  C   UNL     1     -40.236  17.593 -46.866  0.00  0.00    +0.000 A 
ATOM     10  C   UNL     1     -40.091  16.819 -45.705  0.00  0.00    +0.010 A 
ATOM     11  C   UNL     1     -41.187  16.193 -45.116  0.00  0.00    +0.001 A 
ATOM     12  C   UNL     1     -42.454  16.333 -45.672  0.00  0.00    +0.000 A 
ATOM     13  C   UNL     1     -42.620  17.106 -46.815  0.00  0.00    +0.001 A 
ATOM     14  C   UNL     1     -41.524  17.732 -47.405  0.00  0.00    +0.010 A 
ENDBRANCH   6   9
BRANCH   7  15
ATOM     15  C   UNL     1     -38.303  16.644 -49.027  0.00  0.00    +0.066 A 
ATOM     16  C   UNL     1     -37.486  15.767 -48.307  0.00  0.00    +0.028 A 
ATOM     17  C   UNL     1     -37.316  14.457 -48.752  0.00  0.00    +0.002 A 
ATOM     18  C   UNL     1     -37.952  14.025 -49.915  0.00  0.00    +0.000 A 
ATOM     19  C   UNL     1     -38.754  14.905 -50.640  0.00  0.00    +0.002 A 
ATOM     20  C   UNL     1     -38.926  16.216 -50.200  0.00  0.00    +0.028 A 
ENDBRANCH   7  15
ENDBRANCH   1   4
BRANCH   3  21
ATOM     21  C   UNL     1     -34.280  19.983 -48.206  0.00  0.00    +0.193 C 
BRANCH  21  22
ATOM     22  C   UNL     1     -34.421  19.300 -46.847  0.00  0.00    -0.018 A 
ATOM     23  C   UNL     1     -34.005  19.960 -45.689  0.00  0.00    +0.006 A 
ATOM     24  C   UNL     1     -34.165  19.366 -44.440  0.00  0.00    +0.004 A 
ATOM     25  C   UNL     1     -34.733  18.095 -44.333  0.00  0.00    -0.037 A 
ATOM     26  C   UNL     1     -35.134  17.425 -45.489  0.00  0.00    +0.004 A 
ATOM     27  C   UNL     1     -34.977  18.022 -46.738  0.00  0.00    +0.006 A 
BRANCH  25  28
ATOM     28  C   UNL     1     -34.914  17.453 -42.965  0.00  0.00    +0.155 C 
BRANCH  28  29
ATOM     29  C   UNL     1     -34.016  16.245 -42.790  0.00  0.00    +0.309 C 
ATOM     30  O   UNL     1     -34.425  15.154 -42.451  0.00  0.00    -0.251 OA
BRANCH  29  31
ATOM     31  O   UNL     1     -32.743  16.510 -42.922  0.00  0.00    -0.480 OA
ATOM     32  H   UNL     1     -32.657  17.462 -43.103  0.00  0.00    +0.295 HD
ENDBRANCH  29  31
ENDBRANCH  28  29
ENDBRANCH  25  28
ENDBRANCH  21  22
BRANCH  21  33
ATOM     33  C   UNL     1     -33.859  18.937 -49.230  0.00  0.00    +0.238 C 
ATOM     34  O   UNL     1     -32.722  18.518 -49.323  0.00  0.00    -0.273 OA
ATOM     35  N   UNL     1     -34.853  18.471 -50.020  0.00  0.00    -0.311 N 
ATOM     36  H   UNL     1     -35.781  18.851 -49.909  0.00  0.00    +0.149 HD
BRANCH  35  37
ATOM     37  C   UNL     1     -34.679  17.412 -51.021  0.00  0.00    +0.073 C 
ATOM     38  C   UNL     1     -34.609  16.010 -50.401  0.00  0.00    +0.022 C 
ATOM     39  C   UNL     1     -34.898  15.058 -51.573  0.00  0.00    +0.002 C 
ATOM     40  C   UNL     1     -35.773  15.856 -52.559  0.00  0.00    +0.002 C 
ATOM     41  C   UNL     1     -35.860  17.288 -51.998  0.00  0.00    +0.022 C 
ENDBRANCH  35  37
ENDBRANCH  21  33
ENDBRANCH   3  21
BRANCH   3  42
ATOM     42  C   UNL     1     -35.351  21.683 -49.756  0.00  0.00    +0.144 C 
BRANCH  42  43
ATOM     43  C   UNL     1     -36.337  21.408 -50.889  0.00  0.00    -0.027 A 
ATOM     44  C   UNL     1     -37.696  21.549 -50.605  0.00  0.00    +0.005 A 
ATOM     45  C   UNL     1     -38.651  21.348 -51.594  0.00  0.00    +0.001 A 
ATOM     46  C   UNL     1     -38.253  20.993 -52.875  0.00  0.00    +0.003 A 
ATOM     47  C   UNL     1     -36.901  20.826 -53.181  0.00  0.00    -0.047 A 
ATOM     48  C   UNL     1     -36.537  20.429 -54.607  0.00  0.00    +0.044 C 
ATOM     49  C   UNL     1     -35.926  21.032 -52.184  0.00  0.00    -0.043 A 
ATOM     50  C   UNL     1     -34.437  20.849 -52.486  0.00  0.00    +0.044 C 
ENDBRANCH  42  43
ENDBRANCH   3  42
TORSDOF 12
ENDMDL
MODEL        7
REMARK  Name = 
REMARK  12 active torsions:
REMARK  status: ('A' for Active; 'I' for Inactive)
REMARK    1  A    between atoms: _1  and  _7
REMARK    2  A    between atoms: _2  and  _21
REMARK    3  A    between atoms: _2  and  _30
REMARK    4  A    between atoms: _4  and  _9
REMARK    5  A    between atoms: _5  and  _15
REMARK    6  A    between atoms: _21  and  _22
REMARK    7  A    between atoms: _30  and  _31
REMARK    8  A    between atoms: _30  and  _42
REMARK    9  A    between atoms: _34  and  _37
REMARK   10  A    between atoms: _37  and  _38
REMARK   11  A    between atoms: _38  and  _40
REMARK   12  A    between atoms: _43  and  _46
REMARK                            x       y       z     vdW  Elec       q    Type
REMARK                         _______ _______ _______ _____ _____    ______ ____
ROOT
ATOM      1  C   UNL     1     -38.816  18.902 -54.716  0.00  0.00    +0.268 C 
ATOM      2  N   UNL     1     -38.199  19.297 -53.574  0.00  0.00    -0.276 N 
ATOM      3  O   UNL     1     -39.972  19.216 -54.923  0.00  0.00    -0.268 OA
ENDROOT
BRANCH   1   4
ATOM      4  C   UNL     1     -37.957  18.287 -55.787  0.00  0.00    +0.148 A 
ATOM      5  C   UNL     1     -37.655  16.947 -55.886  0.00  0.00    +0.063 A 
ATOM      6  C   UNL     1     -36.887  16.830 -57.016  0.00  0.00    +0.075 A 
ATOM      7  N   UNL     1     -36.698  18.109 -57.456  0.00  0.00    -0.231 N 
ATOM      8  N   UNL     1     -37.393  19.048 -56.754  0.00  0.00    -0.161 NA
BRANCH   7   9
ATOM      9  C   UNL     1     -35.530  18.503 -58.028  0.00  0.00    +0.066 A 
ATOM     10  C   UNL     1     -34.345  18.400 -57.297  0.00  0.00    +0.028 A 
ATOM     11  C   UNL     1     -33.138  18.796 -57.871  0.00  0.00    +0.002 A 
ATOM     12  C   UNL     1     -33.112  19.283 -59.177  0.00  0.00    +0.000 A 
ATOM     13  C   UNL     1     -34.293  19.370 -59.913  0.00  0.00    +0.002 A 
ATOM     14  C   UNL     1     -35.503  18.976 -59.343  0.00  0.00    +0.028 A 
ENDBRANCH   7   9
BRANCH   6  15
ATOM     15  C   UNL     1     -36.449  15.626 -57.602  0.00  0.00    +0.000 A 
ATOM     16  C   UNL     1     -35.512  14.789 -56.976  0.00  0.00    +0.010 A 
ATOM     17  C   UNL     1     -35.089  13.607 -57.579  0.00  0.00    +0.001 A 
ATOM     18  C   UNL     1     -35.588  13.237 -58.823  0.00  0.00    +0.000 A 
ATOM     19  C   UNL     1     -36.508  14.059 -59.466  0.00  0.00    +0.001 A 
ATOM     20  C   UNL     1     -36.930  15.242 -58.863  0.00  0.00    +0.010 A 
ENDBRANCH   6  15
ENDBRANCH   1   4
BRANCH   2  21
ATOM     21  C   UNL     1     -37.791  18.340 -52.506  0.00  0.00    +0.193 C 
BRANCH  21  22
ATOM     22  C   UNL     1     -38.887  17.340 -52.145  0.00  0.00    -0.018 A 
ATOM     23  C   UNL     1     -39.520  17.418 -50.903  0.00  0.00    +0.006 A 
ATOM     24  C   UNL     1     -40.549  16.537 -50.578  0.00  0.00    +0.004 A 
ATOM     25  C   UNL     1     -40.950  15.556 -51.486  0.00  0.00    -0.037 A 
ATOM     26  C   UNL     1     -40.307  15.463 -52.721  0.00  0.00    +0.004 A 
ATOM     27  C   UNL     1     -39.281  16.347 -53.048  0.00  0.00    +0.006 A 
BRANCH  25  28
ATOM     28  C   UNL     1     -42.080  14.601 -51.129  0.00  0.00    +0.155 C 
BRANCH  28  29
ATOM     29  C   UNL     1     -43.432  15.163 -51.522  0.00  0.00    +0.309 C 
ATOM     30  O   UNL     1     -43.842  16.240 -51.143  0.00  0.00    -0.251 OA
BRANCH  29  31
ATOM     31  O   UNL     1     -44.169  14.331 -52.211  0.00  0.00    -0.480 OA
ATOM     32  H   UNL     1     -43.665  13.505 -52.314  0.00  0.00    +0.295 HD
ENDBRANCH  29  31
ENDBRANCH  28  29
ENDBRANCH  25  28
ENDBRANCH  21  22
BRANCH  21  33
ATOM     33  C   UNL     1     -36.507  17.570 -52.787  0.00  0.00    +0.238 C 
ATOM     34  N   UNL     1     -36.462  16.319 -52.276  0.00  0.00    -0.311 N 
ATOM     35  H   UNL     1     -37.265  15.968 -51.778  0.00  0.00    +0.149 HD
ATOM     36  O   UNL     1     -35.570  18.043 -53.399  0.00  0.00    -0.273 OA
BRANCH  34  37
ATOM     37  C   UNL     1     -35.294  15.435 -52.369  0.00  0.00    +0.073 C 
ATOM     38  C   UNL     1     -34.937  14.774 -51.031  0.00  0.00    +0.022 C 
ATOM     39  C   UNL     1     -34.043  13.584 -51.419  0.00  0.00    +0.002 C 
ATOM     40  C   UNL     1     -34.472  13.181 -52.843  0.00  0.00    +0.002 C 
ATOM     41  C   UNL     1     -35.509  14.227 -53.295  0.00  0.00    +0.022 C 
ENDBRANCH  34  37
ENDBRANCH  21  33
ENDBRANCH   2  21
BRANCH   2  42
ATOM     42  C   UNL     1     -38.053  20.741 -53.287  0.00  0.00    +0.144 C 
BRANCH  42  43
ATOM     43  C   UNL     1     -37.206  21.076 -52.061  0.00  0.00    -0.027 A 
ATOM     44  C   UNL     1     -37.757  21.234 -50.773  0.00  0.00    -0.043 A 
ATOM     45  C   UNL     1     -36.908  21.574 -49.700  0.00  0.00    -0.047 A 
ATOM     46  C   UNL     1     -37.428  21.774 -48.282  0.00  0.00    +0.044 C 
ATOM     47  C   UNL     1     -35.540  21.744 -49.924  0.00  0.00    +0.003 A 
ATOM     48  C   UNL     1     -35.003  21.570 -51.192  0.00  0.00    +0.001 A 
ATOM     49  C   UNL     1     -39.259  21.034 -50.559  0.00  0.00    +0.044 C 
ATOM     50  C   UNL     1     -35.833  21.233 -52.253  0.00  0.00    +0.005 A 
ENDBRANCH  42  43
ENDBRANCH   2  42
TORSDOF 12
ENDMDL
MODEL        8
REMARK  Name = 
REMARK  12 active torsions:
REMARK  status: ('A' for Active; 'I' for Inactive)
REMARK    1  A    between atoms: _1  and  _7
REMARK    2  A    between atoms: _2  and  _21
REMARK    3  A    between atoms: _2  and  _30
REMARK    4  A    between atoms: _4  and  _9
REMARK    5  A    between atoms: _5  and  _15
REMARK    6  A    between atoms: _21  and  _22
REMARK    7  A    between atoms: _30  and  _31
REMARK    8  A    between atoms: _30  and  _42
REMARK    9  A    between atoms: _34  and  _37
REMARK   10  A    between atoms: _37  and  _38
REMARK   11  A    between atoms: _38  and  _40
REMARK   12  A    between atoms: _43  and  _46
REMARK                            x       y       z     vdW  Elec       q    Type
REMARK                         _______ _______ _______ _____ _____    ______ ____
ROOT
ATOM      1  C   UNL     1     -34.380  17.737 -52.792  0.00  0.00    +0.268 C 
ATOM      2  O   UNL     1     -33.302  18.072 -52.339  0.00  0.00    -0.268 OA
ATOM      3  N   UNL     1     -34.649  17.916 -54.109  0.00  0.00    -0.276 N 
ENDROOT
BRANCH   1   4
ATOM      4  C   UNL     1     -35.527  17.345 -51.901  0.00  0.00    +0.148 A 
ATOM      5  N   UNL     1     -35.521  17.643 -50.581  0.00  0.00    -0.161 NA
ATOM      6  N   UNL     1     -36.731  17.148 -50.193  0.00  0.00    -0.231 N 
ATOM      7  C   UNL     1     -37.411  16.499 -51.183  0.00  0.00    +0.075 A 
ATOM      8  C   UNL     1     -36.660  16.681 -52.316  0.00  0.00    +0.063 A 
BRANCH   6   9
ATOM      9  C   UNL     1     -37.378  17.804 -49.194  0.00  0.00    +0.066 A 
ATOM     10  C   UNL     1     -37.684  17.119 -48.017  0.00  0.00    +0.028 A 
ATOM     11  C   UNL     1     -38.344  17.778 -46.982  0.00  0.00    +0.002 A 
ATOM     12  C   UNL     1     -38.688  19.122 -47.116  0.00  0.00    +0.000 A 
ATOM     13  C   UNL     1     -38.367  19.811 -48.285  0.00  0.00    +0.002 A 
ATOM     14  C   UNL     1     -37.708  19.155 -49.324  0.00  0.00    +0.028 A 
ENDBRANCH   6   9
BRANCH   7  15
ATOM     15  C   UNL     1     -38.599  15.747 -51.086  0.00  0.00    +0.000 A 
ATOM     16  C   UNL     1     -38.585  14.486 -50.471  0.00  0.00    +0.010 A 
ATOM     17  C   UNL     1     -39.748  13.727 -50.357  0.00  0.00    +0.001 A 
ATOM     18  C   UNL     1     -40.953  14.217 -50.850  0.00  0.00    +0.000 A 
ATOM     19  C   UNL     1     -40.990  15.470 -51.452  0.00  0.00    +0.001 A 
ATOM     20  C   UNL     1     -39.827  16.229 -51.566  0.00  0.00    +0.010 A 
ENDBRANCH   7  15
ENDBRANCH   1   4
BRANCH   3  21
ATOM     21  C   UNL     1     -34.626  19.282 -54.679  0.00  0.00    +0.144 C 
BRANCH  21  22
ATOM     22  C   UNL     1     -35.915  20.081 -54.500  0.00  0.00    -0.027 A 
ATOM     23  C   UNL     1     -36.104  20.997 -53.446  0.00  0.00    -0.043 A 
ATOM     24  C   UNL     1     -34.975  21.247 -52.443  0.00  0.00    +0.044 C 
ATOM     25  C   UNL     1     -37.337  21.672 -53.336  0.00  0.00    -0.047 A 
ATOM     26  C   UNL     1     -37.624  22.668 -52.218  0.00  0.00    +0.044 C 
ATOM     27  C   UNL     1     -38.347  21.430 -54.269  0.00  0.00    +0.003 A 
ATOM     28  C   UNL     1     -38.146  20.539 -55.314  0.00  0.00    +0.001 A 
ATOM     29  C   UNL     1     -36.934  19.872 -55.430  0.00  0.00    +0.005 A 
ENDBRANCH  21  22
ENDBRANCH   3  21
BRANCH   3  30
ATOM     30  C   UNL     1     -34.819  16.780 -55.059  0.00  0.00    +0.193 C 
BRANCH  30  31
ATOM     31  C   UNL     1     -34.536  17.162 -56.510  0.00  0.00    -0.018 A 
ATOM     32  C   UNL     1     -33.247  17.510 -56.925  0.00  0.00    +0.006 A 
ATOM     33  C   UNL     1     -33.009  17.892 -58.243  0.00  0.00    +0.004 A 
ATOM     34  C   UNL     1     -34.055  17.928 -59.166  0.00  0.00    -0.037 A 
ATOM     35  C   UNL     1     -35.340  17.569 -58.757  0.00  0.00    +0.004 A 
ATOM     36  C   UNL     1     -35.577  17.182 -57.440  0.00  0.00    +0.006 A 
BRANCH  34  37
ATOM     37  C   UNL     1     -33.803  18.358 -60.604  0.00  0.00    +0.155 C 
BRANCH  37  38
ATOM     38  C   UNL     1     -33.712  17.167 -61.537  0.00  0.00    +0.309 C 
ATOM     39  O   UNL     1     -33.423  16.049 -61.164  0.00  0.00    -0.251 OA
BRANCH  38  40
ATOM     40  O   UNL     1     -33.858  17.473 -62.800  0.00  0.00    -0.480 OA
ATOM     41  H   UNL     1     -33.990  18.435 -62.857  0.00  0.00    +0.295 HD
ENDBRANCH  38  40
ENDBRANCH  37  38
ENDBRANCH  34  37
ENDBRANCH  30  31
BRANCH  30  42
ATOM     42  C   UNL     1     -34.010  15.533 -54.722  0.00  0.00    +0.238 C 
ATOM     43  O   UNL     1     -32.886  15.575 -54.261  0.00  0.00    -0.273 OA
ATOM     44  N   UNL     1     -34.645  14.358 -54.939  0.00  0.00    -0.311 N 
ATOM     45  H   UNL     1     -35.576  14.373 -55.326  0.00  0.00    +0.149 HD
BRANCH  44  46
ATOM     46  C   UNL     1     -34.076  13.045 -54.616  0.00  0.00    +0.073 C 
ATOM     47  C   UNL     1     -34.179  12.700 -53.124  0.00  0.00    +0.022 C 
ATOM     48  C   UNL     1     -33.982  11.177 -53.068  0.00  0.00    +0.002 C 
ATOM     49  C   UNL     1     -34.470  10.639 -54.427  0.00  0.00    +0.002 C 
ATOM     50  C   UNL     1     -34.813  11.873 -55.283  0.00  0.00    +0.022 C 
ENDBRANCH  44  46
ENDBRANCH  30  42
ENDBRANCH   3  30
TORSDOF 12
ENDMDL
MODEL        9
REMARK  Name = 
REMARK  12 active torsions:
REMARK  status: ('A' for Active; 'I' for Inactive)
REMARK    1  A    between atoms: _1  and  _7
REMARK    2  A    between atoms: _2  and  _21
REMARK    3  A    between atoms: _2  and  _30
REMARK    4  A    between atoms: _4  and  _9
REMARK    5  A    between atoms: _5  and  _15
REMARK    6  A    between atoms: _21  and  _22
REMARK    7  A    between atoms: _30  and  _31
REMARK    8  A    between atoms: _30  and  _42
REMARK    9  A    between atoms: _34  and  _37
REMARK   10  A    between atoms: _37  and  _38
REMARK   11  A    between atoms: _38  and  _40
REMARK   12  A    between atoms: _43  and  _46
REMARK                            x       y       z     vdW  Elec       q    Type
REMARK                         _______ _______ _______ _____ _____    ______ ____
ROOT
ATOM      1  C   UNL     1     -37.475  20.513 -48.808  0.00  0.00    +0.268 C 
ATOM      2  O   UNL     1     -37.924  21.491 -48.244  0.00  0.00    -0.268 OA
ATOM      3  N   UNL     1     -36.542  20.659 -49.781  0.00  0.00    -0.276 N 
ENDROOT
BRANCH   1   4
ATOM      4  C   UNL     1     -38.086  19.149 -48.639  0.00  0.00    +0.148 A 
ATOM      5  N   UNL     1     -37.609  18.278 -47.719  0.00  0.00    -0.161 NA
ATOM      6  N   UNL     1     -38.458  17.225 -47.888  0.00  0.00    -0.231 N 
ATOM      7  C   UNL     1     -39.351  17.386 -48.909  0.00  0.00    +0.075 A 
ATOM      8  C   UNL     1     -39.156  18.666 -49.360  0.00  0.00    +0.063 A 
BRANCH   6   9
ATOM      9  C   UNL     1     -38.759  16.488 -46.786  0.00  0.00    +0.066 A 
ATOM     10  C   UNL     1     -39.900  16.770 -46.029  0.00  0.00    +0.028 A 
ATOM     11  C   UNL     1     -40.188  16.006 -44.899  0.00  0.00    +0.002 A 
ATOM     12  C   UNL     1     -39.335  14.969 -44.520  0.00  0.00    +0.000 A 
ATOM     13  C   UNL     1     -38.190  14.699 -45.268  0.00  0.00    +0.002 A 
ATOM     14  C   UNL     1     -37.897  15.461 -46.397  0.00  0.00    +0.028 A 
ENDBRANCH   6   9
BRANCH   7  15
ATOM     15  C   UNL     1     -40.251  16.444 -49.446  0.00  0.00    +0.000 A 
ATOM     16  C   UNL     1     -41.634  16.668 -49.366  0.00  0.00    +0.010 A 
ATOM     17  C   UNL     1     -42.543  15.755 -49.894  0.00  0.00    +0.001 A 
ATOM     18  C   UNL     1     -42.089  14.600 -50.522  0.00  0.00    +0.000 A 
ATOM     19  C   UNL     1     -40.723  14.366 -50.624  0.00  0.00    +0.001 A 
ATOM     20  C   UNL     1     -39.813  15.279 -50.094  0.00  0.00    +0.010 A 
ENDBRANCH   7  15
ENDBRANCH   1   4
BRANCH   3  21
ATOM     21  C   UNL     1     -35.132  20.199 -49.622  0.00  0.00    +0.193 C 
BRANCH  21  22
ATOM     22  C   UNL     1     -34.678  20.146 -48.165  0.00  0.00    -0.018 A 
ATOM     23  C   UNL     1     -34.451  21.332 -47.464  0.00  0.00    +0.006 A 
ATOM     24  C   UNL     1     -34.077  21.299 -46.123  0.00  0.00    +0.004 A 
ATOM     25  C   UNL     1     -33.910  20.078 -45.468  0.00  0.00    -0.037 A 
ATOM     26  C   UNL     1     -34.119  18.891 -46.171  0.00  0.00    +0.004 A 
ATOM     27  C   UNL     1     -34.498  18.925 -47.511  0.00  0.00    +0.006 A 
BRANCH  25  28
ATOM     28  C   UNL     1     -33.509  20.048 -44.000  0.00  0.00    +0.155 C 
BRANCH  28  29
ATOM     29  C   UNL     1     -32.945  18.699 -43.602  0.00  0.00    +0.309 C 
ATOM     30  O   UNL     1     -33.605  17.831 -43.069  0.00  0.00    -0.251 OA
BRANCH  29  31
ATOM     31  O   UNL     1     -31.653  18.595 -43.775  0.00  0.00    -0.480 OA
ATOM     32  H   UNL     1     -31.333  19.442 -44.129  0.00  0.00    +0.295 HD
ENDBRANCH  29  31
ENDBRANCH  28  29
ENDBRANCH  25  28
ENDBRANCH  21  22
BRANCH  21  33
ATOM     33  C   UNL     1     -34.816  18.858 -50.275  0.00  0.00    +0.238 C 
ATOM     34  N   UNL     1     -35.872  18.028 -50.428  0.00  0.00    -0.311 N 
ATOM     35  H   UNL     1     -36.785  18.344 -50.139  0.00  0.00    +0.149 HD
ATOM     36  O   UNL     1     -33.694  18.532 -50.610  0.00  0.00    -0.273 OA
BRANCH  34  37
ATOM     37  C   UNL     1     -35.776  16.667 -50.968  0.00  0.00    +0.073 C 
ATOM     38  C   UNL     1     -36.118  15.588 -49.931  0.00  0.00    +0.022 C 
ATOM     39  C   UNL     1     -36.415  14.333 -50.767  0.00  0.00    +0.002 C 
ATOM     40  C   UNL     1     -36.920  14.845 -52.130  0.00  0.00    +0.002 C 
ATOM     41  C   UNL     1     -36.779  16.378 -52.096  0.00  0.00    +0.022 C 
ENDBRANCH  34  37
ENDBRANCH  21  33
ENDBRANCH   3  21
BRANCH   3  42
ATOM     42  C   UNL     1     -36.870  21.440 -50.995  0.00  0.00    +0.144 C 
BRANCH  42  43
ATOM     43  C   UNL     1     -37.185  20.607 -52.236  0.00  0.00    -0.027 A 
ATOM     44  C   UNL     1     -38.451  20.025 -52.314  0.00  0.00    +0.005 A 
ATOM     45  C   UNL     1     -38.821  19.282 -53.427  0.00  0.00    +0.001 A 
ATOM     46  C   UNL     1     -37.922  19.106 -54.470  0.00  0.00    +0.003 A 
ATOM     47  C   UNL     1     -36.643  19.661 -54.408  0.00  0.00    -0.047 A 
ATOM     48  C   UNL     1     -35.705  19.421 -55.586  0.00  0.00    +0.044 C 
ATOM     49  C   UNL     1     -36.261  20.419 -53.283  0.00  0.00    -0.043 A 
ATOM     50  C   UNL     1     -34.862  21.034 -53.183  0.00  0.00    +0.044 C 
ENDBRANCH  42  43
ENDBRANCH   3  42
TORSDOF 12
ENDMDL
MODEL       10
REMARK  Name = 
REMARK  12 active torsions:
REMARK  status: ('A' for Active; 'I' for Inactive)
REMARK    1  A    between atoms: _1  and  _7
REMARK    2  A    between atoms: _2  and  _21
REMARK    3  A    between atoms: _2  and  _30
REMARK    4  A    between atoms: _4  and  _9
REMARK    5  A    between atoms: _5  and  _15
REMARK    6  A    between atoms: _21  and  _22
REMARK    7  A    between atoms: _30  and  _31
REMARK    8  A    between atoms: _30  and  _42
REMARK    9  A    between atoms: _34  and  _37
REMARK   10  A    between atoms: _37  and  _38
REMARK   11  A    between atoms: _38  and  _40
REMARK   12  A    between atoms: _43  and  _46
REMARK                            x       y       z     vdW  Elec       q    Type
REMARK                         _______ _______ _______ _____ _____    ______ ____
ROOT
ATOM      1  C   UNL     1     -35.127  15.469 -48.868  0.00  0.00    +0.268 C 
ATOM      2  O   UNL     1     -34.487  14.460 -48.642  0.00  0.00    -0.268 OA
ATOM      3  N   UNL     1     -35.858  15.567 -50.006  0.00  0.00    -0.276 N 
ENDROOT
BRANCH   1   4
ATOM      4  C   UNL     1     -34.954  16.718 -48.049  0.00  0.00    +0.148 A 
ATOM      5  C   UNL     1     -34.654  16.748 -46.705  0.00  0.00    +0.063 A 
ATOM      6  C   UNL     1     -34.555  18.077 -46.384  0.00  0.00    +0.075 A 
ATOM      7  N   UNL     1     -34.898  18.749 -47.522  0.00  0.00    -0.231 N 
ATOM      8  N   UNL     1     -35.100  17.944 -48.603  0.00  0.00    -0.161 NA
BRANCH   6   9
ATOM      9  C   UNL     1     -34.132  18.604 -45.147  0.00  0.00    +0.000 A 
ATOM     10  C   UNL     1     -34.532  17.993 -43.949  0.00  0.00    +0.010 A 
ATOM     11  C   UNL     1     -34.122  18.491 -42.714  0.00  0.00    +0.001 A 
ATOM     12  C   UNL     1     -33.295  19.608 -42.651  0.00  0.00    +0.000 A 
ATOM     13  C   UNL     1     -32.876  20.219 -43.827  0.00  0.00    +0.001 A 
ATOM     14  C   UNL     1     -33.287  19.722 -45.062  0.00  0.00    +0.010 A 
ENDBRANCH   6   9
BRANCH   7  15
ATOM     15  C   UNL     1     -35.590  19.918 -47.481  0.00  0.00    +0.066 A 
ATOM     16  C   UNL     1     -36.910  19.950 -47.022  0.00  0.00    +0.028 A 
ATOM     17  C   UNL     1     -37.605  21.158 -46.993  0.00  0.00    +0.002 A 
ATOM     18  C   UNL     1     -36.987  22.330 -47.428  0.00  0.00    +0.000 A 
ATOM     19  C   UNL     1     -35.675  22.294 -47.898  0.00  0.00    +0.002 A 
ATOM     20  C   UNL     1     -34.977  21.089 -47.931  0.00  0.00    +0.028 A 
ENDBRANCH   7  15
ENDBRANCH   1   4
BRANCH   3  21
ATOM     21  C   UNL     1     -37.349  15.608 -50.005  0.00  0.00    +0.193 C 
BRANCH  21  22
ATOM     22  C   UNL     1     -37.950  15.566 -48.602  0.00  0.00    -0.018 A 
ATOM     23  C   UNL     1     -37.945  14.371 -47.879  0.00  0.00    +0.006 A 
ATOM     24  C   UNL     1     -38.453  14.328 -46.583  0.00  0.00    +0.004 A 
ATOM     25  C   UNL     1     -38.986  15.478 -45.996  0.00  0.00    -0.037 A 
ATOM     26  C   UNL     1     -39.008  16.668 -46.723  0.00  0.00    +0.004 A 
ATOM     27  C   UNL     1     -38.496  16.712 -48.018  0.00  0.00    +0.006 A 
BRANCH  25  28
ATOM     28  C   UNL     1     -39.531  15.427 -44.576  0.00  0.00    +0.155 C 
BRANCH  28  29
ATOM     29  C   UNL     1     -40.760  16.300 -44.418  0.00  0.00    +0.309 C 
ATOM     30  O   UNL     1     -41.106  17.121 -45.243  0.00  0.00    -0.251 OA
BRANCH  29  31
ATOM     31  O   UNL     1     -41.351  16.174 -43.258  0.00  0.00    -0.480 OA
ATOM     32  H   UNL     1     -40.844  15.528 -42.737  0.00  0.00    +0.295 HD
ENDBRANCH  29  31
ENDBRANCH  28  29
ENDBRANCH  25  28
ENDBRANCH  21  22
BRANCH  21  33
ATOM     33  C   UNL     1     -37.961  16.783 -50.758  0.00  0.00    +0.238 C 
ATOM     34  N   UNL     1     -37.479  18.000 -50.416  0.00  0.00    -0.311 N 
ATOM     35  H   UNL     1     -36.745  18.057 -49.727  0.00  0.00    +0.149 HD
ATOM     36  O   UNL     1     -38.843  16.655 -51.585  0.00  0.00    -0.273 OA
BRANCH  34  37
ATOM     37  C   UNL     1     -37.980  19.265 -50.966  0.00  0.00    +0.073 C 
ATOM     38  C   UNL     1     -39.098  19.885 -50.116  0.00  0.00    +0.022 C 
ATOM     39  C   UNL     1     -39.149  21.355 -50.562  0.00  0.00    +0.002 C 
ATOM     40  C   UNL     1     -37.728  21.696 -51.051  0.00  0.00    +0.002 C 
ATOM     41  C   UNL     1     -36.925  20.383 -50.999  0.00  0.00    +0.022 C 
ENDBRANCH  34  37
ENDBRANCH  21  33
ENDBRANCH   3  21
BRANCH   3  42
ATOM     42  C   UNL     1     -35.181  15.479 -51.319  0.00  0.00    +0.144 C 
BRANCH  42  43
ATOM     43  C   UNL     1     -34.799  16.819 -51.944  0.00  0.00    -0.027 A 
ATOM     44  C   UNL     1     -33.891  17.617 -51.246  0.00  0.00    +0.005 A 
ATOM     45  C   UNL     1     -33.471  18.834 -51.767  0.00  0.00    +0.001 A 
ATOM     46  C   UNL     1     -33.965  19.268 -52.989  0.00  0.00    +0.003 A 
ATOM     47  C   UNL     1     -34.889  18.498 -53.699  0.00  0.00    -0.047 A 
ATOM     48  C   UNL     1     -35.394  19.040 -55.031  0.00  0.00    +0.044 C 
ATOM     49  C   UNL     1     -35.318  17.261 -53.177  0.00  0.00    -0.043 A 
ATOM     50  C   UNL     1     -36.335  16.398 -53.927  0.00  0.00    +0.044 C 
ENDBRANCH  42  43
ENDBRANCH   3  42
TORSDOF 12
ENDMDL
