# Supplementary material for: A Novel Class of Small Molecule Agonists with Preference for Human over Mouse TLR4 Activation
Source: PLoS One. 2016 Oct 13;11(10):e0164632. doi: 10.1371/journal.pone.0164632 (PMC5063506; doi:10.1371/journal.pone.0164632)
Supplement: S1 File — Sequence and structure files used for bioinformatics analysis and docking, provided as a ZIP archive of a directory tree. To view, uncompress onto your local file system and open the file Readme.txt at the top directory level of the archive. That file describes individual directories and files inside the archive. (ZIP) [file pone.0164632.s007.zip › S1_File/docking.receptor_dimer/dock/human_AZ12900617.pdbqt]

MODEL        2
REMARK  Name = 
REMARK  11 active torsions:
REMARK  status: ('A' for Active; 'I' for Inactive)
REMARK    1  A    between atoms: _1  and  _16
REMARK    2  A    between atoms: _2  and  _4
REMARK    3  A    between atoms: _2  and  _30
REMARK    4  A    between atoms: _13  and  _18
REMARK    5  A    between atoms: _14  and  _24
REMARK    6  A    between atoms: _30  and  _31
REMARK    7  A    between atoms: _30  and  _42
REMARK    8  A    between atoms: _34  and  _37
REMARK    9  A    between atoms: _37  and  _38
REMARK   10  A    between atoms: _38  and  _40
REMARK   11  A    between atoms: _43  and  _46
REMARK                            x       y       z     vdW  Elec       q    Type
REMARK                         _______ _______ _______ _____ _____    ______ ____
ROOT
ATOM      1  C   UNL     1     -35.425  16.877 -51.607  0.00  0.00    +0.272 C 
ATOM      2  O   UNL     1     -34.794  15.879 -51.316  0.00  0.00    -0.268 OA
ATOM      3  N   UNL     1     -35.410  17.360 -52.894  0.00  0.00    -0.250 N 
ENDROOT
BRANCH   3   4
ATOM      4  C   UNL     1     -36.186  18.469 -53.354  0.00  0.00    +0.038 A 
ATOM      5  C   UNL     1     -35.631  19.758 -53.350  0.00  0.00    +0.024 A 
ATOM      6  C   UNL     1     -36.368  20.845 -53.825  0.00  0.00    +0.006 A 
ATOM      7  C   UNL     1     -37.658  20.622 -54.293  0.00  0.00    -0.044 A 
ATOM      8  C   UNL     1     -38.208  19.359 -54.288  0.00  0.00    -0.042 A 
ATOM      9  C   UNL     1     -39.606  19.360 -54.852  0.00  0.00    +0.036 C 
ATOM     10  C   UNL     1     -39.753  20.778 -55.463  0.00  0.00    +0.009 C 
ATOM     11  C   UNL     1     -38.613  21.640 -54.862  0.00  0.00    +0.036 C 
ATOM     12  C   UNL     1     -37.490  18.265 -53.818  0.00  0.00    +0.027 A 
ENDBRANCH   3   4
BRANCH   1  13
ATOM     13  C   UNL     1     -36.215  17.564 -50.512  0.00  0.00    +0.149 A 
ATOM     14  C   UNL     1     -35.687  18.601 -49.774  0.00  0.00    +0.063 A 
ATOM     15  C   UNL     1     -36.690  19.009 -48.928  0.00  0.00    +0.075 A 
ATOM     16  N   UNL     1     -37.716  18.135 -49.140  0.00  0.00    -0.231 N 
ATOM     17  N   UNL     1     -37.497  17.287 -50.179  0.00  0.00    -0.161 NA
BRANCH  15  18
ATOM     18  C   UNL     1     -36.668  20.138 -48.084  0.00  0.00    +0.000 A 
ATOM     19  C   UNL     1     -35.941  20.153 -46.883  0.00  0.00    +0.010 A 
ATOM     20  C   UNL     1     -35.936  21.277 -46.061  0.00  0.00    +0.001 A 
ATOM     21  C   UNL     1     -36.662  22.408 -46.416  0.00  0.00    +0.000 A 
ATOM     22  C   UNL     1     -37.401  22.408 -47.595  0.00  0.00    +0.001 A 
ATOM     23  C   UNL     1     -37.407  21.283 -48.418  0.00  0.00    +0.010 A 
ENDBRANCH  15  18
BRANCH  16  24
ATOM     24  C   UNL     1     -38.492  17.672 -48.123  0.00  0.00    +0.066 A 
ATOM     25  C   UNL     1     -38.145  16.472 -47.499  0.00  0.00    +0.028 A 
ATOM     26  C   UNL     1     -38.914  15.994 -46.440  0.00  0.00    +0.002 A 
ATOM     27  C   UNL     1     -40.022  16.716 -45.998  0.00  0.00    +0.000 A 
ATOM     28  C   UNL     1     -40.359  17.921 -46.613  0.00  0.00    +0.002 A 
ATOM     29  C   UNL     1     -39.593  18.405 -47.672  0.00  0.00    +0.028 A 
ENDBRANCH  16  24
ENDBRANCH   1  13
BRANCH   3  30
ATOM     30  C   UNL     1     -34.597  16.722 -53.965  0.00  0.00    +0.197 C 
BRANCH  30  31
ATOM     31  C   UNL     1     -35.353  15.566 -54.626  0.00  0.00    -0.018 A 
ATOM     32  C   UNL     1     -34.779  14.292 -54.623  0.00  0.00    +0.006 A 
ATOM     33  C   UNL     1     -35.448  13.211 -55.195  0.00  0.00    +0.004 A 
ATOM     34  C   UNL     1     -36.702  13.389 -55.781  0.00  0.00    -0.037 A 
ATOM     35  C   UNL     1     -37.279  14.659 -55.785  0.00  0.00    +0.004 A 
ATOM     36  C   UNL     1     -36.611  15.738 -55.210  0.00  0.00    +0.006 A 
BRANCH  34  37
ATOM     37  C   UNL     1     -37.428  12.206 -56.406  0.00  0.00    +0.155 C 
BRANCH  37  38
ATOM     38  C   UNL     1     -36.505  11.021 -56.603  0.00  0.00    +0.309 C 
ATOM     39  O   UNL     1     -35.808  10.874 -57.584  0.00  0.00    -0.251 OA
BRANCH  38  40
ATOM     40  O   UNL     1     -36.595  10.119 -55.660  0.00  0.00    -0.480 OA
ATOM     41  H   UNL     1     -37.275  10.416 -55.032  0.00  0.00    +0.295 HD
ENDBRANCH  38  40
ENDBRANCH  37  38
ENDBRANCH  34  37
ENDBRANCH  30  31
BRANCH  30  42
ATOM     42  C   UNL     1     -33.944  17.692 -54.947  0.00  0.00    +0.239 C 
ATOM     43  O   UNL     1     -32.994  18.392 -54.651  0.00  0.00    -0.273 OA
ATOM     44  N   UNL     1     -34.575  17.802 -56.141  0.00  0.00    -0.311 N 
ATOM     45  H   UNL     1     -35.367  17.200 -56.302  0.00  0.00    +0.149 HD
BRANCH  44  46
ATOM     46  C   UNL     1     -34.147  18.633 -57.278  0.00  0.00    +0.073 C 
ATOM     47  C   UNL     1     -32.997  18.023 -58.106  0.00  0.00    +0.022 C 
ATOM     48  C   UNL     1     -33.246  18.516 -59.539  0.00  0.00    +0.002 C 
ATOM     49  C   UNL     1     -34.774  18.536 -59.658  0.00  0.00    +0.002 C 
ATOM     50  C   UNL     1     -35.270  19.002 -58.278  0.00  0.00    +0.022 C 
ENDBRANCH  44  46
ENDBRANCH  30  42
ENDBRANCH   3  30
TORSDOF 11
ENDMDL
MODEL        3
REMARK  Name = 
REMARK  11 active torsions:
REMARK  status: ('A' for Active; 'I' for Inactive)
REMARK    1  A    between atoms: _1  and  _16
REMARK    2  A    between atoms: _2  and  _4
REMARK    3  A    between atoms: _2  and  _30
REMARK    4  A    between atoms: _13  and  _18
REMARK    5  A    between atoms: _14  and  _24
REMARK    6  A    between atoms: _30  and  _31
REMARK    7  A    between atoms: _30  and  _42
REMARK    8  A    between atoms: _34  and  _37
REMARK    9  A    between atoms: _37  and  _38
REMARK   10  A    between atoms: _38  and  _40
REMARK   11  A    between atoms: _43  and  _46
REMARK                            x       y       z     vdW  Elec       q    Type
REMARK                         _______ _______ _______ _____ _____    ______ ____
ROOT
ATOM      1  C   UNL     1     -36.289  13.451 -58.129  0.00  0.00    +0.272 C 
ATOM      2  N   UNL     1     -36.468  14.104 -56.933  0.00  0.00    -0.250 N 
ATOM      3  O   UNL     1     -36.702  12.318 -58.280  0.00  0.00    -0.268 OA
ENDROOT
BRANCH   2   4
ATOM      4  C   UNL     1     -35.942  15.399 -56.628  0.00  0.00    +0.038 A 
ATOM      5  C   UNL     1     -34.708  15.517 -55.979  0.00  0.00    +0.027 A 
ATOM      6  C   UNL     1     -34.239  16.789 -55.669  0.00  0.00    -0.042 A 
ATOM      7  C   UNL     1     -32.958  17.140 -54.955  0.00  0.00    +0.036 C 
ATOM      8  C   UNL     1     -33.116  18.652 -54.644  0.00  0.00    +0.009 C 
ATOM      9  C   UNL     1     -34.265  19.172 -55.545  0.00  0.00    +0.036 C 
ATOM     10  C   UNL     1     -34.963  17.913 -55.996  0.00  0.00    -0.044 A 
ATOM     11  C   UNL     1     -36.185  17.815 -56.651  0.00  0.00    +0.006 A 
ATOM     12  C   UNL     1     -36.673  16.547 -56.970  0.00  0.00    +0.024 A 
ENDBRANCH   2   4
BRANCH   1  13
ATOM     13  C   UNL     1     -35.582  14.112 -59.295  0.00  0.00    +0.149 A 
ATOM     14  N   UNL     1     -35.944  15.283 -59.869  0.00  0.00    -0.161 NA
ATOM     15  N   UNL     1     -34.989  15.445 -60.823  0.00  0.00    -0.231 N 
ATOM     16  C   UNL     1     -34.165  14.366 -60.953  0.00  0.00    +0.075 A 
ATOM     17  C   UNL     1     -34.505  13.524 -59.921  0.00  0.00    +0.063 A 
BRANCH  16  18
ATOM     18  C   UNL     1     -33.214  14.113 -61.963  0.00  0.00    +0.000 A 
ATOM     19  C   UNL     1     -31.980  14.781 -62.005  0.00  0.00    +0.010 A 
ATOM     20  C   UNL     1     -31.056  14.520 -63.015  0.00  0.00    +0.001 A 
ATOM     21  C   UNL     1     -31.348  13.592 -64.008  0.00  0.00    +0.000 A 
ATOM     22  C   UNL     1     -32.571  12.930 -63.992  0.00  0.00    +0.001 A 
ATOM     23  C   UNL     1     -33.497  13.191 -62.983  0.00  0.00    +0.010 A 
ENDBRANCH  16  18
BRANCH  15  24
ATOM     24  C   UNL     1     -34.558  16.714 -61.051  0.00  0.00    +0.066 A 
ATOM     25  C   UNL     1     -34.163  17.500 -59.966  0.00  0.00    +0.028 A 
ATOM     26  C   UNL     1     -33.696  18.795 -60.181  0.00  0.00    +0.002 A 
ATOM     27  C   UNL     1     -33.615  19.302 -61.477  0.00  0.00    +0.000 A 
ATOM     28  C   UNL     1     -33.996  18.513 -62.560  0.00  0.00    +0.002 A 
ATOM     29  C   UNL     1     -34.462  17.216 -62.351  0.00  0.00    +0.028 A 
ENDBRANCH  15  24
ENDBRANCH   1  13
BRANCH   2  30
ATOM     30  C   UNL     1     -37.204  13.483 -55.799  0.00  0.00    +0.197 C 
BRANCH  30  31
ATOM     31  C   UNL     1     -36.429  12.302 -55.208  0.00  0.00    -0.018 A 
ATOM     32  C   UNL     1     -35.151  12.523 -54.690  0.00  0.00    +0.006 A 
ATOM     33  C   UNL     1     -34.425  11.477 -54.121  0.00  0.00    +0.004 A 
ATOM     34  C   UNL     1     -34.967  10.193 -54.066  0.00  0.00    -0.037 A 
ATOM     35  C   UNL     1     -36.245   9.968 -54.582  0.00  0.00    +0.004 A 
ATOM     36  C   UNL     1     -36.970  11.016 -55.146  0.00  0.00    +0.006 A 
BRANCH  34  37
ATOM     37  C   UNL     1     -34.171   9.053 -53.448  0.00  0.00    +0.155 C 
BRANCH  37  38
ATOM     38  C   UNL     1     -34.090   7.857 -54.374  0.00  0.00    +0.309 C 
ATOM     39  O   UNL     1     -33.485   7.867 -55.426  0.00  0.00    -0.251 OA
BRANCH  38  40
ATOM     40  O   UNL     1     -34.809   6.837 -53.985  0.00  0.00    -0.480 OA
ATOM     41  H   UNL     1     -35.266   7.094 -53.166  0.00  0.00    +0.295 HD
ENDBRANCH  38  40
ENDBRANCH  37  38
ENDBRANCH  34  37
ENDBRANCH  30  31
BRANCH  30  42
ATOM     42  C   UNL     1     -37.744  14.466 -54.762  0.00  0.00    +0.239 C 
ATOM     43  O   UNL     1     -37.370  14.477 -53.604  0.00  0.00    -0.273 OA
ATOM     44  N   UNL     1     -38.758  15.251 -55.198  0.00  0.00    -0.311 N 
ATOM     45  H   UNL     1     -39.023  15.169 -56.167  0.00  0.00    +0.149 HD
BRANCH  44  46
ATOM     46  C   UNL     1     -39.439  16.303 -54.425  0.00  0.00    +0.073 C 
ATOM     47  C   UNL     1     -38.481  17.280 -53.711  0.00  0.00    +0.022 C 
ATOM     48  C   UNL     1     -39.233  18.618 -53.694  0.00  0.00    +0.002 C 
ATOM     49  C   UNL     1     -39.995  18.626 -55.025  0.00  0.00    +0.002 C 
ATOM     50  C   UNL     1     -40.437  17.168 -55.233  0.00  0.00    +0.022 C 
ENDBRANCH  44  46
ENDBRANCH  30  42
ENDBRANCH   2  30
TORSDOF 11
ENDMDL
MODEL        4
REMARK  Name = 
REMARK  11 active torsions:
REMARK  status: ('A' for Active; 'I' for Inactive)
REMARK    1  A    between atoms: _1  and  _16
REMARK    2  A    between atoms: _2  and  _4
REMARK    3  A    between atoms: _2  and  _30
REMARK    4  A    between atoms: _13  and  _18
REMARK    5  A    between atoms: _14  and  _24
REMARK    6  A    between atoms: _30  and  _31
REMARK    7  A    between atoms: _30  and  _42
REMARK    8  A    between atoms: _34  and  _37
REMARK    9  A    between atoms: _37  and  _38
REMARK   10  A    between atoms: _38  and  _40
REMARK   11  A    between atoms: _43  and  _46
REMARK                            x       y       z     vdW  Elec       q    Type
REMARK                         _______ _______ _______ _____ _____    ______ ____
ROOT
ATOM      1  C   UNL     1     -35.366  16.893 -51.624  0.00  0.00    +0.272 C 
ATOM      2  O   UNL     1     -34.722  15.901 -51.342  0.00  0.00    -0.268 OA
ATOM      3  N   UNL     1     -35.372  17.379 -52.909  0.00  0.00    -0.250 N 
ENDROOT
BRANCH   3   4
ATOM      4  C   UNL     1     -36.164  18.482 -53.358  0.00  0.00    +0.038 A 
ATOM      5  C   UNL     1     -35.624  19.776 -53.355  0.00  0.00    +0.024 A 
ATOM      6  C   UNL     1     -36.376  20.857 -53.817  0.00  0.00    +0.006 A 
ATOM      7  C   UNL     1     -37.669  20.621 -54.274  0.00  0.00    -0.044 A 
ATOM      8  C   UNL     1     -38.205  19.353 -54.268  0.00  0.00    -0.042 A 
ATOM      9  C   UNL     1     -39.609  19.341 -54.818  0.00  0.00    +0.036 C 
ATOM     10  C   UNL     1     -39.777  20.760 -55.423  0.00  0.00    +0.009 C 
ATOM     11  C   UNL     1     -38.641  21.632 -54.829  0.00  0.00    +0.036 C 
ATOM     12  C   UNL     1     -37.471  18.265 -53.810  0.00  0.00    +0.027 A 
ENDBRANCH   3   4
BRANCH   1  13
ATOM     13  C   UNL     1     -36.149  17.570 -50.517  0.00  0.00    +0.149 A 
ATOM     14  C   UNL     1     -35.621  18.610 -49.783  0.00  0.00    +0.063 A 
ATOM     15  C   UNL     1     -36.619  19.007 -48.924  0.00  0.00    +0.075 A 
ATOM     16  N   UNL     1     -37.639  18.125 -49.126  0.00  0.00    -0.231 N 
ATOM     17  N   UNL     1     -37.425  17.281 -50.171  0.00  0.00    -0.161 NA
BRANCH  15  18
ATOM     18  C   UNL     1     -36.596  20.133 -48.077  0.00  0.00    +0.000 A 
ATOM     19  C   UNL     1     -35.828  20.164 -46.903  0.00  0.00    +0.010 A 
ATOM     20  C   UNL     1     -35.823  21.286 -46.076  0.00  0.00    +0.001 A 
ATOM     21  C   UNL     1     -36.591  22.398 -46.401  0.00  0.00    +0.000 A 
ATOM     22  C   UNL     1     -37.371  22.381 -47.553  0.00  0.00    +0.001 A 
ATOM     23  C   UNL     1     -37.377  21.259 -48.380  0.00  0.00    +0.010 A 
ENDBRANCH  15  18
BRANCH  16  24
ATOM     24  C   UNL     1     -38.399  17.652 -48.102  0.00  0.00    +0.066 A 
ATOM     25  C   UNL     1     -38.115  16.420 -47.507  0.00  0.00    +0.028 A 
ATOM     26  C   UNL     1     -38.923  15.947 -46.475  0.00  0.00    +0.002 A 
ATOM     27  C   UNL     1     -40.018  16.694 -46.045  0.00  0.00    +0.000 A 
ATOM     28  C   UNL     1     -40.310  17.916 -46.650  0.00  0.00    +0.002 A 
ATOM     29  C   UNL     1     -39.505  18.394 -47.682  0.00  0.00    +0.028 A 
ENDBRANCH  16  24
ENDBRANCH   1  13
BRANCH   3  30
ATOM     30  C   UNL     1     -34.566  16.751 -53.992  0.00  0.00    +0.197 C 
BRANCH  30  31
ATOM     31  C   UNL     1     -35.323  15.596 -54.654  0.00  0.00    -0.018 A 
ATOM     32  C   UNL     1     -34.772  14.313 -54.611  0.00  0.00    +0.006 A 
ATOM     33  C   UNL     1     -35.443  13.233 -55.181  0.00  0.00    +0.004 A 
ATOM     34  C   UNL     1     -36.677  13.421 -55.807  0.00  0.00    -0.037 A 
ATOM     35  C   UNL     1     -37.231  14.701 -55.850  0.00  0.00    +0.004 A 
ATOM     36  C   UNL     1     -36.560  15.778 -55.276  0.00  0.00    +0.006 A 
BRANCH  34  37
ATOM     37  C   UNL     1     -37.406  12.240 -56.431  0.00  0.00    +0.155 C 
BRANCH  37  38
ATOM     38  C   UNL     1     -36.480  11.059 -56.645  0.00  0.00    +0.309 C 
ATOM     39  O   UNL     1     -35.761  10.943 -57.615  0.00  0.00    -0.251 OA
BRANCH  38  40
ATOM     40  O   UNL     1     -36.593  10.127 -55.735  0.00  0.00    -0.480 OA
ATOM     41  H   UNL     1     -37.287  10.405 -55.113  0.00  0.00    +0.295 HD
ENDBRANCH  38  40
ENDBRANCH  37  38
ENDBRANCH  34  37
ENDBRANCH  30  31
BRANCH  30  42
ATOM     42  C   UNL     1     -33.926  17.730 -54.974  0.00  0.00    +0.239 C 
ATOM     43  O   UNL     1     -32.979  18.435 -54.681  0.00  0.00    -0.273 OA
ATOM     44  N   UNL     1     -34.566  17.842 -56.162  0.00  0.00    -0.311 N 
ATOM     45  H   UNL     1     -35.356  17.236 -56.321  0.00  0.00    +0.149 HD
BRANCH  44  46
ATOM     46  C   UNL     1     -34.152  18.681 -57.299  0.00  0.00    +0.073 C 
ATOM     47  C   UNL     1     -32.975  18.102 -58.113  0.00  0.00    +0.022 C 
ATOM     48  C   UNL     1     -33.224  18.583 -59.550  0.00  0.00    +0.002 C 
ATOM     49  C   UNL     1     -34.751  18.557 -59.684  0.00  0.00    +0.002 C 
ATOM     50  C   UNL     1     -35.274  19.013 -58.311  0.00  0.00    +0.022 C 
ENDBRANCH  44  46
ENDBRANCH  30  42
ENDBRANCH   3  30
TORSDOF 11
ENDMDL
MODEL        5
REMARK  Name = 
REMARK  11 active torsions:
REMARK  status: ('A' for Active; 'I' for Inactive)
REMARK    1  A    between atoms: _1  and  _16
REMARK    2  A    between atoms: _2  and  _4
REMARK    3  A    between atoms: _2  and  _30
REMARK    4  A    between atoms: _13  and  _18
REMARK    5  A    between atoms: _14  and  _24
REMARK    6  A    between atoms: _30  and  _31
REMARK    7  A    between atoms: _30  and  _42
REMARK    8  A    between atoms: _34  and  _37
REMARK    9  A    between atoms: _37  and  _38
REMARK   10  A    between atoms: _38  and  _40
REMARK   11  A    between atoms: _43  and  _46
REMARK                            x       y       z     vdW  Elec       q    Type
REMARK                         _______ _______ _______ _____ _____    ______ ____
ROOT
ATOM      1  C   UNL     1     -35.996  13.381 -57.974  0.00  0.00    +0.272 C 
ATOM      2  N   UNL     1     -36.216  13.996 -56.766  0.00  0.00    -0.250 N 
ATOM      3  O   UNL     1     -36.271  12.206 -58.127  0.00  0.00    -0.268 OA
ENDROOT
BRANCH   2   4
ATOM      4  C   UNL     1     -35.846  15.344 -56.461  0.00  0.00    +0.038 A 
ATOM      5  C   UNL     1     -34.576  15.618 -55.941  0.00  0.00    +0.027 A 
ATOM      6  C   UNL     1     -34.258  16.934 -55.626  0.00  0.00    -0.042 A 
ATOM      7  C   UNL     1     -32.967  17.445 -55.035  0.00  0.00    +0.036 C 
ATOM      8  C   UNL     1     -33.299  18.909 -54.643  0.00  0.00    +0.009 C 
ATOM      9  C   UNL     1     -34.601  19.285 -55.395  0.00  0.00    +0.036 C 
ATOM     10  C   UNL     1     -35.162  17.953 -55.825  0.00  0.00    -0.044 A 
ATOM     11  C   UNL     1     -36.424  17.700 -56.352  0.00  0.00    +0.006 A 
ATOM     12  C   UNL     1     -36.763  16.384 -56.673  0.00  0.00    +0.024 A 
ENDBRANCH   2   4
BRANCH   1  13
ATOM     13  C   UNL     1     -35.413  14.134 -59.153  0.00  0.00    +0.149 A 
ATOM     14  N   UNL     1     -35.811  15.357 -59.576  0.00  0.00    -0.161 NA
ATOM     15  N   UNL     1     -34.969  15.590 -60.617  0.00  0.00    -0.231 N 
ATOM     16  C   UNL     1     -34.192  14.516 -60.938  0.00  0.00    +0.075 A 
ATOM     17  C   UNL     1     -34.431  13.589 -59.951  0.00  0.00    +0.063 A 
BRANCH  15  18
ATOM     18  C   UNL     1     -34.537  16.869 -60.782  0.00  0.00    +0.066 A 
ATOM     19  C   UNL     1     -34.125  17.594 -59.661  0.00  0.00    +0.028 A 
ATOM     20  C   UNL     1     -33.656  18.898 -59.812  0.00  0.00    +0.002 A 
ATOM     21  C   UNL     1     -33.589  19.474 -61.080  0.00  0.00    +0.000 A 
ATOM     22  C   UNL     1     -33.987  18.745 -62.199  0.00  0.00    +0.002 A 
ATOM     23  C   UNL     1     -34.456  17.441 -62.054  0.00  0.00    +0.028 A 
ENDBRANCH  15  18
BRANCH  16  24
ATOM     24  C   UNL     1     -33.372  14.342 -62.071  0.00  0.00    +0.000 A 
ATOM     25  C   UNL     1     -32.012  14.688 -62.063  0.00  0.00    +0.010 A 
ATOM     26  C   UNL     1     -31.219  14.512 -63.195  0.00  0.00    +0.001 A 
ATOM     27  C   UNL     1     -31.770  13.994 -64.362  0.00  0.00    +0.000 A 
ATOM     28  C   UNL     1     -33.119  13.659 -64.395  0.00  0.00    +0.001 A 
ATOM     29  C   UNL     1     -33.913  13.835 -63.263  0.00  0.00    +0.010 A 
ENDBRANCH  16  24
ENDBRANCH   1  13
BRANCH   2  30
ATOM     30  C   UNL     1     -36.835  13.279 -55.618  0.00  0.00    +0.197 C 
BRANCH  30  31
ATOM     31  C   UNL     1     -35.913  12.179 -55.083  0.00  0.00    -0.018 A 
ATOM     32  C   UNL     1     -34.561  12.409 -54.814  0.00  0.00    +0.006 A 
ATOM     33  C   UNL     1     -33.746  11.380 -54.348  0.00  0.00    +0.004 A 
ATOM     34  C   UNL     1     -34.269  10.102 -54.149  0.00  0.00    -0.037 A 
ATOM     35  C   UNL     1     -35.617   9.866 -54.422  0.00  0.00    +0.004 A 
ATOM     36  C   UNL     1     -36.432  10.898 -54.884  0.00  0.00    +0.006 A 
BRANCH  34  37
ATOM     37  C   UNL     1     -33.383   8.973 -53.641  0.00  0.00    +0.155 C 
BRANCH  37  38
ATOM     38  C   UNL     1     -33.898   8.399 -52.337  0.00  0.00    +0.309 C 
ATOM     39  O   UNL     1     -34.371   7.286 -52.238  0.00  0.00    -0.251 OA
BRANCH  38  40
ATOM     40  O   UNL     1     -33.873   9.245 -51.341  0.00  0.00    -0.480 OA
ATOM     41  H   UNL     1     -33.534  10.091 -51.681  0.00  0.00    +0.295 HD
ENDBRANCH  38  40
ENDBRANCH  37  38
ENDBRANCH  34  37
ENDBRANCH  30  31
BRANCH  30  42
ATOM     42  C   UNL     1     -37.434  14.179 -54.539  0.00  0.00    +0.239 C 
ATOM     43  O   UNL     1     -36.831  14.495 -53.531  0.00  0.00    -0.273 OA
ATOM     44  N   UNL     1     -38.735  14.506 -54.732  0.00  0.00    -0.311 N 
ATOM     45  H   UNL     1     -39.170  14.190 -55.584  0.00  0.00    +0.149 HD
BRANCH  44  46
ATOM     46  C   UNL     1     -39.549  15.382 -53.873  0.00  0.00    +0.073 C 
ATOM     47  C   UNL     1     -39.625  14.926 -52.400  0.00  0.00    +0.022 C 
ATOM     48  C   UNL     1     -39.750  16.227 -51.596  0.00  0.00    +0.002 C 
ATOM     49  C   UNL     1     -38.886  17.224 -52.378  0.00  0.00    +0.002 C 
ATOM     50  C   UNL     1     -39.116  16.868 -53.857  0.00  0.00    +0.022 C 
ENDBRANCH  44  46
ENDBRANCH  30  42
ENDBRANCH   2  30
TORSDOF 11
ENDMDL
MODEL        6
REMARK  Name = 
REMARK  11 active torsions:
REMARK  status: ('A' for Active; 'I' for Inactive)
REMARK    1  A    between atoms: _1  and  _16
REMARK    2  A    between atoms: _2  and  _4
REMARK    3  A    between atoms: _2  and  _30
REMARK    4  A    between atoms: _13  and  _18
REMARK    5  A    between atoms: _14  and  _24
REMARK    6  A    between atoms: _30  and  _31
REMARK    7  A    between atoms: _30  and  _42
REMARK    8  A    between atoms: _34  and  _37
REMARK    9  A    between atoms: _37  and  _38
REMARK   10  A    between atoms: _38  and  _40
REMARK   11  A    between atoms: _43  and  _46
REMARK                            x       y       z     vdW  Elec       q    Type
REMARK                         _______ _______ _______ _____ _____    ______ ____
ROOT
ATOM      1  C   UNL     1     -35.851  13.262 -57.837  0.00  0.00    +0.272 C 
ATOM      2  N   UNL     1     -36.019  13.891 -56.627  0.00  0.00    -0.250 N 
ATOM      3  O   UNL     1     -36.122  12.084 -57.964  0.00  0.00    -0.268 OA
ENDROOT
BRANCH   2   4
ATOM      4  C   UNL     1     -35.646  15.245 -56.355  0.00  0.00    +0.038 A 
ATOM      5  C   UNL     1     -34.380  15.528 -55.833  0.00  0.00    +0.027 A 
ATOM      6  C   UNL     1     -34.058  16.851 -55.551  0.00  0.00    -0.042 A 
ATOM      7  C   UNL     1     -32.770  17.373 -54.964  0.00  0.00    +0.036 C 
ATOM      8  C   UNL     1     -33.099  18.848 -54.613  0.00  0.00    +0.009 C 
ATOM      9  C   UNL     1     -34.395  19.209 -55.385  0.00  0.00    +0.036 C 
ATOM     10  C   UNL     1     -34.957  17.867 -55.784  0.00  0.00    -0.044 A 
ATOM     11  C   UNL     1     -36.216  17.605 -56.314  0.00  0.00    +0.006 A 
ATOM     12  C   UNL     1     -36.557  16.283 -56.602  0.00  0.00    +0.024 A 
ENDBRANCH   2   4
BRANCH   1  13
ATOM     13  C   UNL     1     -35.329  14.006 -59.051  0.00  0.00    +0.149 A 
ATOM     14  N   UNL     1     -35.715  15.245 -59.437  0.00  0.00    -0.161 NA
ATOM     15  N   UNL     1     -34.943  15.459 -60.535  0.00  0.00    -0.231 N 
ATOM     16  C   UNL     1     -34.227  14.363 -60.917  0.00  0.00    +0.075 A 
ATOM     17  C   UNL     1     -34.425  13.436 -59.920  0.00  0.00    +0.063 A 
BRANCH  15  18
ATOM     18  C   UNL     1     -34.482  16.724 -60.722  0.00  0.00    +0.066 A 
ATOM     19  C   UNL     1     -33.989  17.435 -59.626  0.00  0.00    +0.028 A 
ATOM     20  C   UNL     1     -33.489  18.724 -59.802  0.00  0.00    +0.002 A 
ATOM     21  C   UNL     1     -33.473  19.299 -61.071  0.00  0.00    +0.000 A 
ATOM     22  C   UNL     1     -33.952  18.584 -62.168  0.00  0.00    +0.002 A 
ATOM     23  C   UNL     1     -34.452  17.295 -61.998  0.00  0.00    +0.028 A 
ENDBRANCH  15  18
BRANCH  16  24
ATOM     24  C   UNL     1     -33.497  14.171 -62.107  0.00  0.00    +0.000 A 
ATOM     25  C   UNL     1     -32.143  14.527 -62.212  0.00  0.00    +0.010 A 
ATOM     26  C   UNL     1     -31.440  14.334 -63.399  0.00  0.00    +0.001 A 
ATOM     27  C   UNL     1     -32.075  13.788 -64.508  0.00  0.00    +0.000 A 
ATOM     28  C   UNL     1     -33.420  13.442 -64.429  0.00  0.00    +0.001 A 
ATOM     29  C   UNL     1     -34.125  13.636 -63.242  0.00  0.00    +0.010 A 
ENDBRANCH  16  24
ENDBRANCH   1  13
BRANCH   2  30
ATOM     30  C   UNL     1     -36.578  13.183 -55.444  0.00  0.00    +0.197 C 
BRANCH  30  31
ATOM     31  C   UNL     1     -35.648  12.061 -54.973  0.00  0.00    -0.018 A 
ATOM     32  C   UNL     1     -34.293  12.279 -54.712  0.00  0.00    +0.006 A 
ATOM     33  C   UNL     1     -33.471  11.230 -54.305  0.00  0.00    +0.004 A 
ATOM     34  C   UNL     1     -33.991   9.944 -54.158  0.00  0.00    -0.037 A 
ATOM     35  C   UNL     1     -35.343   9.719 -54.423  0.00  0.00    +0.004 A 
ATOM     36  C   UNL     1     -36.164  10.771 -54.826  0.00  0.00    +0.006 A 
BRANCH  34  37
ATOM     37  C   UNL     1     -33.098   8.793 -53.716  0.00  0.00    +0.155 C 
BRANCH  37  38
ATOM     38  C   UNL     1     -32.532   9.023 -52.329  0.00  0.00    +0.309 C 
ATOM     39  O   UNL     1     -31.362   8.864 -52.051  0.00  0.00    -0.251 OA
BRANCH  38  40
ATOM     40  O   UNL     1     -33.436   9.320 -51.432  0.00  0.00    -0.480 OA
ATOM     41  H   UNL     1     -34.303   9.306 -51.871  0.00  0.00    +0.295 HD
ENDBRANCH  38  40
ENDBRANCH  37  38
ENDBRANCH  34  37
ENDBRANCH  30  31
BRANCH  30  42
ATOM     42  C   UNL     1     -37.086  14.091 -54.325  0.00  0.00    +0.239 C 
ATOM     43  N   UNL     1     -36.148  14.450 -53.416  0.00  0.00    -0.311 N 
ATOM     44  H   UNL     1     -35.230  14.045 -53.513  0.00  0.00    +0.149 HD
ATOM     45  O   UNL     1     -38.214  14.546 -54.304  0.00  0.00    -0.273 OA
BRANCH  43  46
ATOM     46  C   UNL     1     -36.367  15.285 -52.223  0.00  0.00    +0.073 C 
ATOM     47  C   UNL     1     -35.426  14.958 -51.044  0.00  0.00    +0.022 C 
ATOM     48  C   UNL     1     -35.224  16.300 -50.326  0.00  0.00    +0.002 C 
ATOM     49  C   UNL     1     -35.216  17.326 -51.465  0.00  0.00    +0.002 C 
ATOM     50  C   UNL     1     -36.265  16.811 -52.465  0.00  0.00    +0.022 C 
ENDBRANCH  43  46
ENDBRANCH  30  42
ENDBRANCH   2  30
TORSDOF 11
ENDMDL
MODEL        7
REMARK  Name = 
REMARK  11 active torsions:
REMARK  status: ('A' for Active; 'I' for Inactive)
REMARK    1  A    between atoms: _1  and  _16
REMARK    2  A    between atoms: _2  and  _4
REMARK    3  A    between atoms: _2  and  _30
REMARK    4  A    between atoms: _13  and  _18
REMARK    5  A    between atoms: _14  and  _24
REMARK    6  A    between atoms: _30  and  _31
REMARK    7  A    between atoms: _30  and  _42
REMARK    8  A    between atoms: _34  and  _37
REMARK    9  A    between atoms: _37  and  _38
REMARK   10  A    between atoms: _38  and  _40
REMARK   11  A    between atoms: _43  and  _46
REMARK                            x       y       z     vdW  Elec       q    Type
REMARK                         _______ _______ _______ _____ _____    ______ ____
ROOT
ATOM      1  C   UNL     1     -35.080  16.656 -51.324  0.00  0.00    +0.272 C 
ATOM      2  O   UNL     1     -34.469  15.621 -51.136  0.00  0.00    -0.268 OA
ATOM      3  N   UNL     1     -35.112  17.230 -52.572  0.00  0.00    -0.250 N 
ENDROOT
BRANCH   3   4
ATOM      4  C   UNL     1     -35.873  18.392 -52.912  0.00  0.00    +0.038 A 
ATOM      5  C   UNL     1     -35.310  19.667 -52.750  0.00  0.00    +0.024 A 
ATOM      6  C   UNL     1     -36.031  20.808 -53.106  0.00  0.00    +0.006 A 
ATOM      7  C   UNL     1     -37.314  20.652 -53.618  0.00  0.00    -0.044 A 
ATOM      8  C   UNL     1     -37.873  19.402 -53.768  0.00  0.00    -0.042 A 
ATOM      9  C   UNL     1     -39.261  19.481 -54.351  0.00  0.00    +0.036 C 
ATOM     10  C   UNL     1     -39.388  20.962 -54.795  0.00  0.00    +0.009 C 
ATOM     11  C   UNL     1     -38.253  21.738 -54.079  0.00  0.00    +0.036 C 
ATOM     12  C   UNL     1     -37.171  18.254 -53.418  0.00  0.00    +0.027 A 
ENDBRANCH   3   4
BRANCH   1  13
ATOM     13  C   UNL     1     -35.793  17.285 -50.143  0.00  0.00    +0.149 A 
ATOM     14  N   UNL     1     -35.311  18.299 -49.387  0.00  0.00    -0.161 NA
ATOM     15  N   UNL     1     -36.324  18.508 -48.505  0.00  0.00    -0.231 N 
ATOM     16  C   UNL     1     -37.320  17.580 -48.593  0.00  0.00    +0.075 A 
ATOM     17  C   UNL     1     -37.011  16.821 -49.697  0.00  0.00    +0.063 A 
BRANCH  15  18
ATOM     18  C   UNL     1     -36.568  19.797 -48.146  0.00  0.00    +0.066 A 
ATOM     19  C   UNL     1     -36.347  20.230 -46.835  0.00  0.00    +0.028 A 
ATOM     20  C   UNL     1     -36.627  21.549 -46.485  0.00  0.00    +0.002 A 
ATOM     21  C   UNL     1     -37.137  22.432 -47.436  0.00  0.00    +0.000 A 
ATOM     22  C   UNL     1     -37.371  21.996 -48.739  0.00  0.00    +0.002 A 
ATOM     23  C   UNL     1     -37.092  20.677 -49.095  0.00  0.00    +0.028 A 
ENDBRANCH  15  18
BRANCH  16  24
ATOM     24  C   UNL     1     -38.400  17.376 -47.711  0.00  0.00    +0.000 A 
ATOM     25  C   UNL     1     -38.438  16.289 -46.822  0.00  0.00    +0.010 A 
ATOM     26  C   UNL     1     -39.518  16.103 -45.962  0.00  0.00    +0.001 A 
ATOM     27  C   UNL     1     -40.585  16.993 -45.975  0.00  0.00    +0.000 A 
ATOM     28  C   UNL     1     -40.574  18.067 -46.858  0.00  0.00    +0.001 A 
ATOM     29  C   UNL     1     -39.494  18.254 -47.721  0.00  0.00    +0.010 A 
ENDBRANCH  16  24
ENDBRANCH   1  13
BRANCH   3  30
ATOM     30  C   UNL     1     -34.375  16.647 -53.725  0.00  0.00    +0.197 C 
BRANCH  30  31
ATOM     31  C   UNL     1     -35.165  15.509 -54.377  0.00  0.00    -0.018 A 
ATOM     32  C   UNL     1     -34.655  14.211 -54.474  0.00  0.00    +0.006 A 
ATOM     33  C   UNL     1     -35.393  13.204 -55.093  0.00  0.00    +0.004 A 
ATOM     34  C   UNL     1     -36.651  13.480 -55.629  0.00  0.00    -0.037 A 
ATOM     35  C   UNL     1     -37.162  14.776 -55.540  0.00  0.00    +0.004 A 
ATOM     36  C   UNL     1     -36.424  15.781 -54.917  0.00  0.00    +0.006 A 
BRANCH  34  37
ATOM     37  C   UNL     1     -37.461  12.384 -56.308  0.00  0.00    +0.155 C 
BRANCH  37  38
ATOM     38  C   UNL     1     -36.612  11.168 -56.615  0.00  0.00    +0.309 C 
ATOM     39  O   UNL     1     -35.979  11.038 -57.642  0.00  0.00    -0.251 OA
BRANCH  38  40
ATOM     40  O   UNL     1     -36.695  10.224 -55.714  0.00  0.00    -0.480 OA
ATOM     41  H   UNL     1     -37.323  10.521 -55.034  0.00  0.00    +0.295 HD
ENDBRANCH  38  40
ENDBRANCH  37  38
ENDBRANCH  34  37
ENDBRANCH  30  31
BRANCH  30  42
ATOM     42  C   UNL     1     -33.806  17.666 -54.712  0.00  0.00    +0.239 C 
ATOM     43  O   UNL     1     -32.870  18.395 -54.444  0.00  0.00    -0.273 OA
ATOM     44  N   UNL     1     -34.499  17.781 -55.871  0.00  0.00    -0.311 N 
ATOM     45  H   UNL     1     -35.275  17.153 -56.010  0.00  0.00    +0.149 HD
BRANCH  44  46
ATOM     46  C   UNL     1     -34.158  18.655 -57.005  0.00  0.00    +0.073 C 
ATOM     47  C   UNL     1     -33.019  18.116 -57.896  0.00  0.00    +0.022 C 
ATOM     48  C   UNL     1     -33.351  18.629 -59.304  0.00  0.00    +0.002 C 
ATOM     49  C   UNL     1     -34.883  18.582 -59.358  0.00  0.00    +0.002 C 
ATOM     50  C   UNL     1     -35.338  18.995 -57.948  0.00  0.00    +0.022 C 
ENDBRANCH  44  46
ENDBRANCH  30  42
ENDBRANCH   3  30
TORSDOF 11
ENDMDL
MODEL        8
REMARK  Name = 
REMARK  11 active torsions:
REMARK  status: ('A' for Active; 'I' for Inactive)
REMARK    1  A    between atoms: _1  and  _16
REMARK    2  A    between atoms: _2  and  _4
REMARK    3  A    between atoms: _2  and  _30
REMARK    4  A    between atoms: _13  and  _18
REMARK    5  A    between atoms: _14  and  _24
REMARK    6  A    between atoms: _30  and  _31
REMARK    7  A    between atoms: _30  and  _42
REMARK    8  A    between atoms: _34  and  _37
REMARK    9  A    between atoms: _37  and  _38
REMARK   10  A    between atoms: _38  and  _40
REMARK   11  A    between atoms: _43  and  _46
REMARK                            x       y       z     vdW  Elec       q    Type
REMARK                         _______ _______ _______ _____ _____    ______ ____
ROOT
ATOM      1  C   UNL     1     -37.812  18.461 -52.572  0.00  0.00    +0.272 C 
ATOM      2  O   UNL     1     -38.554  19.218 -53.168  0.00  0.00    -0.268 OA
ATOM      3  N   UNL     1     -37.036  17.560 -53.261  0.00  0.00    -0.250 N 
ENDROOT
BRANCH   3   4
ATOM      4  C   UNL     1     -36.070  16.693 -52.660  0.00  0.00    +0.038 A 
ATOM      5  C   UNL     1     -36.480  15.489 -52.076  0.00  0.00    +0.027 A 
ATOM      6  C   UNL     1     -35.522  14.683 -51.473  0.00  0.00    -0.042 A 
ATOM      7  C   UNL     1     -35.747  13.369 -50.768  0.00  0.00    +0.036 C 
ATOM      8  C   UNL     1     -34.392  13.094 -50.065  0.00  0.00    +0.009 C 
ATOM      9  C   UNL     1     -33.349  14.029 -50.731  0.00  0.00    +0.036 C 
ATOM     10  C   UNL     1     -34.195  15.048 -51.453  0.00  0.00    -0.044 A 
ATOM     11  C   UNL     1     -33.768  16.235 -52.038  0.00  0.00    +0.006 A 
ATOM     12  C   UNL     1     -34.716  17.059 -52.648  0.00  0.00    +0.024 A 
ENDBRANCH   3   4
BRANCH   1  13
ATOM     13  C   UNL     1     -37.779  18.541 -51.059  0.00  0.00    +0.149 A 
ATOM     14  C   UNL     1     -38.771  17.988 -50.279  0.00  0.00    +0.063 A 
ATOM     15  C   UNL     1     -38.385  18.200 -48.976  0.00  0.00    +0.075 A 
ATOM     16  N   UNL     1     -37.245  18.945 -49.055  0.00  0.00    -0.231 N 
ATOM     17  N   UNL     1     -36.785  19.096 -50.326  0.00  0.00    -0.161 NA
BRANCH  15  18
ATOM     18  C   UNL     1     -39.008  17.682 -47.822  0.00  0.00    +0.000 A 
ATOM     19  C   UNL     1     -38.591  16.480 -47.229  0.00  0.00    +0.010 A 
ATOM     20  C   UNL     1     -39.224  15.983 -46.092  0.00  0.00    +0.001 A 
ATOM     21  C   UNL     1     -40.291  16.672 -45.527  0.00  0.00    +0.000 A 
ATOM     22  C   UNL     1     -40.729  17.857 -46.109  0.00  0.00    +0.001 A 
ATOM     23  C   UNL     1     -40.097  18.355 -47.247  0.00  0.00    +0.010 A 
ENDBRANCH  15  18
BRANCH  16  24
ATOM     24  C   UNL     1     -36.981  19.955 -48.184  0.00  0.00    +0.066 A 
ATOM     25  C   UNL     1     -36.064  19.738 -47.154  0.00  0.00    +0.028 A 
ATOM     26  C   UNL     1     -35.762  20.768 -46.265  0.00  0.00    +0.002 A 
ATOM     27  C   UNL     1     -36.367  22.015 -46.409  0.00  0.00    +0.000 A 
ATOM     28  C   UNL     1     -37.272  22.236 -47.447  0.00  0.00    +0.002 A 
ATOM     29  C   UNL     1     -37.577  21.210 -48.339  0.00  0.00    +0.028 A 
ENDBRANCH  16  24
ENDBRANCH   1  13
BRANCH   3  30
ATOM     30  C   UNL     1     -37.099  17.439 -54.743  0.00  0.00    +0.197 C 
BRANCH  30  31
ATOM     31  C   UNL     1     -38.534  17.213 -55.226  0.00  0.00    -0.018 A 
ATOM     32  C   UNL     1     -39.262  16.140 -54.707  0.00  0.00    +0.006 A 
ATOM     33  C   UNL     1     -40.579  15.917 -55.104  0.00  0.00    +0.004 A 
ATOM     34  C   UNL     1     -41.188  16.765 -56.030  0.00  0.00    -0.037 A 
ATOM     35  C   UNL     1     -40.465  17.840 -56.550  0.00  0.00    +0.004 A 
ATOM     36  C   UNL     1     -39.150  18.063 -56.148  0.00  0.00    +0.006 A 
BRANCH  34  37
ATOM     37  C   UNL     1     -42.626  16.517 -56.464  0.00  0.00    +0.155 C 
BRANCH  37  38
ATOM     38  C   UNL     1     -43.248  15.360 -55.710  0.00  0.00    +0.309 C 
ATOM     39  O   UNL     1     -43.727  15.466 -54.601  0.00  0.00    -0.251 OA
BRANCH  38  40
ATOM     40  O   UNL     1     -43.138  14.210 -56.323  0.00  0.00    -0.480 OA
ATOM     41  H   UNL     1     -42.646  14.362 -57.148  0.00  0.00    +0.295 HD
ENDBRANCH  38  40
ENDBRANCH  37  38
ENDBRANCH  34  37
ENDBRANCH  30  31
BRANCH  30  42
ATOM     42  C   UNL     1     -36.336  18.515 -55.514  0.00  0.00    +0.239 C 
ATOM     43  O   UNL     1     -36.341  19.688 -55.192  0.00  0.00    -0.273 OA
ATOM     44  N   UNL     1     -35.745  18.084 -56.655  0.00  0.00    -0.311 N 
ATOM     45  H   UNL     1     -35.802  17.099 -56.861  0.00  0.00    +0.149 HD
BRANCH  44  46
ATOM     46  C   UNL     1     -34.923  18.894 -57.569  0.00  0.00    +0.073 C 
ATOM     47  C   UNL     1     -33.435  18.486 -57.608  0.00  0.00    +0.022 C 
ATOM     48  C   UNL     1     -32.985  18.796 -59.042  0.00  0.00    +0.002 C 
ATOM     49  C   UNL     1     -34.220  18.472 -59.891  0.00  0.00    +0.002 C 
ATOM     50  C   UNL     1     -35.415  18.928 -59.036  0.00  0.00    +0.022 C 
ENDBRANCH  44  46
ENDBRANCH  30  42
ENDBRANCH   3  30
TORSDOF 11
ENDMDL
MODEL        9
REMARK  Name = 
REMARK  11 active torsions:
REMARK  status: ('A' for Active; 'I' for Inactive)
REMARK    1  A    between atoms: _1  and  _16
REMARK    2  A    between atoms: _2  and  _4
REMARK    3  A    between atoms: _2  and  _30
REMARK    4  A    between atoms: _13  and  _18
REMARK    5  A    between atoms: _14  and  _24
REMARK    6  A    between atoms: _30  and  _31
REMARK    7  A    between atoms: _30  and  _42
REMARK    8  A    between atoms: _34  and  _37
REMARK    9  A    between atoms: _37  and  _38
REMARK   10  A    between atoms: _38  and  _40
REMARK   11  A    between atoms: _43  and  _46
REMARK                            x       y       z     vdW  Elec       q    Type
REMARK                         _______ _______ _______ _____ _____    ______ ____
ROOT
ATOM      1  C   UNL     1     -37.876  19.355 -53.972  0.00  0.00    +0.272 C 
ATOM      2  N   UNL     1     -37.233  18.861 -52.863  0.00  0.00    -0.250 N 
ATOM      3  O   UNL     1     -38.857  20.063 -53.852  0.00  0.00    -0.268 OA
ENDROOT
BRANCH   2   4
ATOM      4  C   UNL     1     -36.129  17.952 -52.900  0.00  0.00    +0.038 A 
ATOM      5  C   UNL     1     -34.824  18.430 -52.708  0.00  0.00    +0.024 A 
ATOM      6  C   UNL     1     -33.741  17.549 -52.713  0.00  0.00    +0.006 A 
ATOM      7  C   UNL     1     -33.986  16.195 -52.917  0.00  0.00    -0.044 A 
ATOM      8  C   UNL     1     -32.974  15.078 -52.942  0.00  0.00    +0.036 C 
ATOM      9  C   UNL     1     -33.844  13.794 -52.920  0.00  0.00    +0.009 C 
ATOM     10  C   UNL     1     -35.284  14.229 -53.301  0.00  0.00    +0.036 C 
ATOM     11  C   UNL     1     -35.265  15.726 -53.116  0.00  0.00    -0.042 A 
ATOM     12  C   UNL     1     -36.355  16.588 -53.115  0.00  0.00    +0.027 A 
ENDBRANCH   2   4
BRANCH   1  13
ATOM     13  C   UNL     1     -37.390  19.044 -55.374  0.00  0.00    +0.149 A 
ATOM     14  N   UNL     1     -36.317  19.609 -55.975  0.00  0.00    -0.161 NA
ATOM     15  N   UNL     1     -36.293  18.977 -57.178  0.00  0.00    -0.231 N 
ATOM     16  C   UNL     1     -37.376  18.176 -57.391  0.00  0.00    +0.075 A 
ATOM     17  C   UNL     1     -38.059  18.165 -56.197  0.00  0.00    +0.063 A 
BRANCH  16  18
ATOM     18  C   UNL     1     -37.771  17.544 -58.588  0.00  0.00    +0.000 A 
ATOM     19  C   UNL     1     -37.264  16.279 -58.918  0.00  0.00    +0.010 A 
ATOM     20  C   UNL     1     -37.645  15.637 -60.096  0.00  0.00    +0.001 A 
ATOM     21  C   UNL     1     -38.547  16.244 -60.963  0.00  0.00    +0.000 A 
ATOM     22  C   UNL     1     -39.072  17.491 -60.645  0.00  0.00    +0.001 A 
ATOM     23  C   UNL     1     -38.692  18.134 -59.469  0.00  0.00    +0.010 A 
ENDBRANCH  16  18
BRANCH  15  24
ATOM     24  C   UNL     1     -35.069  18.689 -57.695  0.00  0.00    +0.066 A 
ATOM     25  C   UNL     1     -34.136  17.952 -56.961  0.00  0.00    +0.028 A 
ATOM     26  C   UNL     1     -32.879  17.691 -57.503  0.00  0.00    +0.002 A 
ATOM     27  C   UNL     1     -32.549  18.171 -58.769  0.00  0.00    +0.000 A 
ATOM     28  C   UNL     1     -33.476  18.919 -59.495  0.00  0.00    +0.002 A 
ATOM     29  C   UNL     1     -34.734  19.183 -58.957  0.00  0.00    +0.028 A 
ENDBRANCH  15  24
ENDBRANCH   1  13
BRANCH   2  30
ATOM     30  C   UNL     1     -37.671  19.202 -51.482  0.00  0.00    +0.197 C 
BRANCH  30  31
ATOM     31  C   UNL     1     -37.851  17.945 -50.626  0.00  0.00    -0.018 A 
ATOM     32  C   UNL     1     -36.776  17.486 -49.862  0.00  0.00    +0.006 A 
ATOM     33  C   UNL     1     -36.909  16.359 -49.052  0.00  0.00    +0.004 A 
ATOM     34  C   UNL     1     -38.123  15.672 -48.998  0.00  0.00    -0.037 A 
ATOM     35  C   UNL     1     -39.200  16.128 -49.758  0.00  0.00    +0.004 A 
ATOM     36  C   UNL     1     -39.065  17.256 -50.564  0.00  0.00    +0.006 A 
BRANCH  34  37
ATOM     37  C   UNL     1     -38.264  14.440 -48.114  0.00  0.00    +0.155 C 
BRANCH  37  38
ATOM     38  C   UNL     1     -37.693  14.674 -46.730  0.00  0.00    +0.309 C 
ATOM     39  O   UNL     1     -38.121  15.512 -45.965  0.00  0.00    -0.251 OA
BRANCH  38  40
ATOM     40  O   UNL     1     -36.634  13.954 -46.466  0.00  0.00    -0.480 OA
ATOM     41  H   UNL     1     -36.434  13.425 -47.257  0.00  0.00    +0.295 HD
ENDBRANCH  38  40
ENDBRANCH  37  38
ENDBRANCH  34  37
ENDBRANCH  30  31
BRANCH  30  42
ATOM     42  C   UNL     1     -36.875  20.316 -50.806  0.00  0.00    +0.239 C 
ATOM     43  N   UNL     1     -37.021  20.381 -49.460  0.00  0.00    -0.311 N 
ATOM     44  H   UNL     1     -37.678  19.746 -49.035  0.00  0.00    +0.149 HD
ATOM     45  O   UNL     1     -36.089  21.025 -51.405  0.00  0.00    -0.273 OA
BRANCH  43  46
ATOM     46  C   UNL     1     -36.401  21.372 -48.565  0.00  0.00    +0.073 C 
ATOM     47  C   UNL     1     -37.402  22.105 -47.647  0.00  0.00    +0.022 C 
ATOM     48  C   UNL     1     -36.610  22.403 -46.367  0.00  0.00    +0.002 C 
ATOM     49  C   UNL     1     -35.692  21.184 -46.214  0.00  0.00    +0.002 C 
ATOM     50  C   UNL     1     -35.281  20.818 -47.651  0.00  0.00    +0.022 C 
ENDBRANCH  43  46
ENDBRANCH  30  42
ENDBRANCH   2  30
TORSDOF 11
ENDMDL
MODEL       10
REMARK  Name = 
REMARK  11 active torsions:
REMARK  status: ('A' for Active; 'I' for Inactive)
REMARK    1  A    between atoms: _1  and  _16
REMARK    2  A    between atoms: _2  and  _4
REMARK    3  A    between atoms: _2  and  _30
REMARK    4  A    between atoms: _13  and  _18
REMARK    5  A    between atoms: _14  and  _24
REMARK    6  A    between atoms: _30  and  _31
REMARK    7  A    between atoms: _30  and  _42
REMARK    8  A    between atoms: _34  and  _37
REMARK    9  A    between atoms: _37  and  _38
REMARK   10  A    between atoms: _38  and  _40
REMARK   11  A    between atoms: _43  and  _46
REMARK                            x       y       z     vdW  Elec       q    Type
REMARK                         _______ _______ _______ _____ _____    ______ ____
ROOT
ATOM      1  C   UNL     1     -35.287  16.311 -49.841  0.00  0.00    +0.272 C 
ATOM      2  N   UNL     1     -36.473  15.624 -49.750  0.00  0.00    -0.250 N 
ATOM      3  O   UNL     1     -34.460  16.006 -50.679  0.00  0.00    -0.268 OA
ENDROOT
BRANCH   2   4
ATOM      4  C   UNL     1     -37.467  15.847 -48.746  0.00  0.00    +0.038 A 
ATOM      5  C   UNL     1     -37.623  14.923 -47.702  0.00  0.00    +0.024 A 
ATOM      6  C   UNL     1     -38.569  15.145 -46.699  0.00  0.00    +0.006 A 
ATOM      7  C   UNL     1     -39.351  16.292 -46.763  0.00  0.00    -0.044 A 
ATOM      8  C   UNL     1     -40.411  16.733 -45.785  0.00  0.00    +0.036 C 
ATOM      9  C   UNL     1     -40.724  18.190 -46.215  0.00  0.00    +0.009 C 
ATOM     10  C   UNL     1     -40.149  18.363 -47.645  0.00  0.00    +0.036 C 
ATOM     11  C   UNL     1     -39.206  17.195 -47.793  0.00  0.00    -0.042 A 
ATOM     12  C   UNL     1     -38.270  16.991 -48.801  0.00  0.00    +0.027 A 
ENDBRANCH   2   4
BRANCH   1  13
ATOM     13  C   UNL     1     -34.967  17.467 -48.915  0.00  0.00    +0.149 A 
ATOM     14  C   UNL     1     -34.448  17.267 -47.654  0.00  0.00    +0.063 A 
ATOM     15  C   UNL     1     -34.234  18.522 -47.134  0.00  0.00    +0.075 A 
ATOM     16  N   UNL     1     -34.725  19.387 -48.067  0.00  0.00    -0.231 N 
ATOM     17  N   UNL     1     -35.098  18.778 -49.224  0.00  0.00    -0.161 NA
BRANCH  15  18
ATOM     18  C   UNL     1     -33.577  18.826 -45.924  0.00  0.00    +0.000 A 
ATOM     19  C   UNL     1     -34.170  19.632 -44.940  0.00  0.00    +0.010 A 
ATOM     20  C   UNL     1     -33.502  19.926 -43.753  0.00  0.00    +0.001 A 
ATOM     21  C   UNL     1     -32.225  19.426 -43.527  0.00  0.00    +0.000 A 
ATOM     22  C   UNL     1     -31.614  18.638 -44.496  0.00  0.00    +0.001 A 
ATOM     23  C   UNL     1     -32.281  18.345 -45.685  0.00  0.00    +0.010 A 
ENDBRANCH  15  18
BRANCH  16  24
ATOM     24  C   UNL     1     -35.400  20.515 -47.721  0.00  0.00    +0.066 A 
ATOM     25  C   UNL     1     -36.671  20.397 -47.155  0.00  0.00    +0.028 A 
ATOM     26  C   UNL     1     -37.369  21.541 -46.771  0.00  0.00    +0.002 A 
ATOM     27  C   UNL     1     -36.797  22.800 -46.946  0.00  0.00    +0.000 A 
ATOM     28  C   UNL     1     -35.522  22.916 -47.498  0.00  0.00    +0.002 A 
ATOM     29  C   UNL     1     -34.819  21.776 -47.882  0.00  0.00    +0.028 A 
ENDBRANCH  16  24
ENDBRANCH   1  13
BRANCH   2  30
ATOM     30  C   UNL     1     -36.817  14.520 -50.687  0.00  0.00    +0.197 C 
BRANCH  30  31
ATOM     31  C   UNL     1     -37.348  15.061 -52.018  0.00  0.00    -0.018 A 
ATOM     32  C   UNL     1     -38.711  15.345 -52.138  0.00  0.00    +0.006 A 
ATOM     33  C   UNL     1     -39.226  15.862 -53.326  0.00  0.00    +0.004 A 
ATOM     34  C   UNL     1     -38.384  16.100 -54.413  0.00  0.00    -0.037 A 
ATOM     35  C   UNL     1     -37.022  15.820 -54.297  0.00  0.00    +0.004 A 
ATOM     36  C   UNL     1     -36.509  15.307 -53.108  0.00  0.00    +0.006 A 
BRANCH  34  37
ATOM     37  C   UNL     1     -38.951  16.662 -55.710  0.00  0.00    +0.155 C 
BRANCH  37  38
ATOM     38  C   UNL     1     -39.134  18.165 -55.638  0.00  0.00    +0.309 C 
ATOM     39  O   UNL     1     -38.209  18.950 -55.637  0.00  0.00    -0.251 OA
BRANCH  38  40
ATOM     40  O   UNL     1     -40.377  18.539 -55.481  0.00  0.00    -0.480 OA
ATOM     41  H   UNL     1     -40.921  17.736 -55.425  0.00  0.00    +0.295 HD
ENDBRANCH  38  40
ENDBRANCH  37  38
ENDBRANCH  34  37
ENDBRANCH  30  31
BRANCH  30  42
ATOM     42  C   UNL     1     -35.752  13.434 -50.828  0.00  0.00    +0.239 C 
ATOM     43  O   UNL     1     -35.419  12.712 -49.908  0.00  0.00    -0.273 OA
ATOM     44  N   UNL     1     -35.120  13.411 -52.026  0.00  0.00    -0.311 N 
ATOM     45  H   UNL     1     -35.442  14.056 -52.731  0.00  0.00    +0.149 HD
BRANCH  44  46
ATOM     46  C   UNL     1     -34.082  12.455 -52.445  0.00  0.00    +0.073 C 
ATOM     47  C   UNL     1     -34.637  11.125 -52.998  0.00  0.00    +0.022 C 
ATOM     48  C   UNL     1     -33.607  10.681 -54.046  0.00  0.00    +0.002 C 
ATOM     49  C   UNL     1     -33.129  11.998 -54.669  0.00  0.00    +0.002 C 
ATOM     50  C   UNL     1     -33.082  12.993 -53.497  0.00  0.00    +0.022 C 
ENDBRANCH  44  46
ENDBRANCH  30  42
ENDBRANCH   2  30
TORSDOF 11
ENDMDL
