# Supplementary material for: A Novel Class of Small Molecule Agonists with Preference for Human over Mouse TLR4 Activation
Source: PLoS One. 2016 Oct 13;11(10):e0164632. doi: 10.1371/journal.pone.0164632 (PMC5063506; doi:10.1371/journal.pone.0164632)
Supplement: S1 File — Sequence and structure files used for bioinformatics analysis and docking, provided as a ZIP archive of a directory tree. To view, uncompress onto your local file system and open the file Readme.txt at the top directory level of the archive. That file describes individual directories and files inside the archive. (ZIP) [file pone.0164632.s007.zip › S1_File/docking.receptor_dimer/dock/human_AZ12857161.out_flex.pdbqt]

REMARK  Name = 
REMARK  61 active torsions:
REMARK  status: ('A' for Active; 'I' for Inactive)
REMARK    1  A    between atoms: _1  and  _3
REMARK    2  A    between atoms: _3  and  _4
REMARK    3  A    between atoms: _4  and  _5
REMARK    4  A    between atoms: _5  and  _6
REMARK    5  A    between atoms: _10  and  _12
REMARK    6  A    between atoms: _12  and  _13
REMARK    7  A    between atoms: _20  and  _22
REMARK    8  A    between atoms: _22  and  _23
REMARK    9  A    between atoms: _23  and  _24
REMARK   10  A    between atoms: _24  and  _25
REMARK   11  A    between atoms: _27  and  _29
REMARK   12  A    between atoms: _31  and  _33
REMARK   13  A    between atoms: _33  and  _34
REMARK   14  A    between atoms: _34  and  _35
REMARK   15  A    between atoms: _38  and  _40
REMARK   16  A    between atoms: _40  and  _41
REMARK   17  A    between atoms: _41  and  _42
REMARK   18  A    between atoms: _45  and  _47
REMARK   19  A    between atoms: _47  and  _48
REMARK   20  A    between atoms: _54  and  _56
REMARK   21  A    between atoms: _56  and  _57
REMARK   22  A    between atoms: _63  and  _65
REMARK   23  A    between atoms: _65  and  _67
REMARK   24  A    between atoms: _69  and  _71
REMARK   25  A    between atoms: _71  and  _72
REMARK   26  A    between atoms: _75  and  _77
REMARK   27  A    between atoms: _77  and  _79
REMARK   28  A    between atoms: _81  and  _83
REMARK   29  A    between atoms: _83  and  _84
REMARK   30  A    between atoms: _91  and  _93
REMARK   31  A    between atoms: _93  and  _94
REMARK   32  A    between atoms: _97  and  _99
REMARK   33  A    between atoms: _99  and  _101
REMARK   34  A    between atoms: _103  and  _105
REMARK   35  A    between atoms: _108  and  _110
REMARK   36  A    between atoms: _110  and  _111
REMARK   37  A    between atoms: _111  and  _112
REMARK   38  A    between atoms: _112  and  _113
REMARK   39  A    between atoms: _117  and  _119
REMARK   40  A    between atoms: _119  and  _120
REMARK   41  A    between atoms: _120  and  _121
REMARK   42  A    between atoms: _124  and  _126
REMARK   43  A    between atoms: _126  and  _128
REMARK   44  A    between atoms: _130  and  _132
REMARK   45  A    between atoms: _132  and  _133
REMARK   46  A    between atoms: _140  and  _142
REMARK   47  A    between atoms: _144  and  _146
REMARK   48  A    between atoms: _146  and  _147
REMARK   49  A    between atoms: _153  and  _155
REMARK   50  A    between atoms: _157  and  _159
REMARK   51  A    between atoms: _159  and  _160
REMARK   52  A    between atoms: _166  and  _168
REMARK   53  A    between atoms: _168  and  _169
REMARK   54  A    between atoms: _169  and  _170
REMARK   55  A    between atoms: _170  and  _171
REMARK   56  A    between atoms: _173  and  _175
REMARK   57  A    between atoms: _175  and  _177
REMARK   58  A    between atoms: _179  and  _181
REMARK   59  A    between atoms: _181  and  _182
REMARK   60  A    between atoms: _189  and  _191
REMARK   61  A    between atoms: _193  and  _195
REMARK                            x       y       z     vdW  Elec       q    Type
REMARK                         _______ _______ _______ _____ _____    ______ ____
ROOT
ATOM      1  C   UNL     1     -39.093   3.758 -56.458  0.00  0.00    +0.220 C 
ENDROOT
BRANCH   1   2
ATOM      2  N   UNL     1     -37.666   4.013 -56.581  0.00  0.00    -0.087 NA
ATOM      3  C   UNL     1     -36.899   4.483 -55.598  0.00  0.00    +0.535 C 
ATOM      4  N   UNL     1     -37.409   4.758 -54.402  0.00  0.00    +0.135 NA
ATOM      5  N   UNL     1     -35.612   4.667 -55.825  0.00  0.00    +0.135 NA
ENDBRANCH   1   2
BRANCH   1   6
ATOM      6  C   UNL     1     -39.835   4.246 -57.678  0.00  0.00    +0.047 C 
BRANCH   6   7
ATOM      7  C   UNL     1     -39.271   3.540 -58.890  0.00  0.00    +0.004 C 
BRANCH   7   8
ATOM      8  C   UNL     1     -40.314   3.037 -59.872  0.00  0.00    +0.000 C 
ATOM      9  C   UNL     1     -41.144   4.199 -60.401  0.00  0.00    +0.000 C 
ENDBRANCH   7   8
ENDBRANCH   6   7
ENDBRANCH   1   6
TORSDOF 4
REMARK  Name = 
REMARK  61 active torsions:
REMARK  status: ('A' for Active; 'I' for Inactive)
REMARK    1  A    between atoms: _1  and  _3
REMARK    2  A    between atoms: _3  and  _4
REMARK    3  A    between atoms: _4  and  _5
REMARK    4  A    between atoms: _5  and  _6
REMARK    5  A    between atoms: _10  and  _12
REMARK    6  A    between atoms: _12  and  _13
REMARK    7  A    between atoms: _20  and  _22
REMARK    8  A    between atoms: _22  and  _23
REMARK    9  A    between atoms: _23  and  _24
REMARK   10  A    between atoms: _24  and  _25
REMARK   11  A    between atoms: _27  and  _29
REMARK   12  A    between atoms: _31  and  _33
REMARK   13  A    between atoms: _33  and  _34
REMARK   14  A    between atoms: _34  and  _35
REMARK   15  A    between atoms: _38  and  _40
REMARK   16  A    between atoms: _40  and  _41
REMARK   17  A    between atoms: _41  and  _42
REMARK   18  A    between atoms: _45  and  _47
REMARK   19  A    between atoms: _47  and  _48
REMARK   20  A    between atoms: _54  and  _56
REMARK   21  A    between atoms: _56  and  _57
REMARK   22  A    between atoms: _63  and  _65
REMARK   23  A    between atoms: _65  and  _67
REMARK   24  A    between atoms: _69  and  _71
REMARK   25  A    between atoms: _71  and  _72
REMARK   26  A    between atoms: _75  and  _77
REMARK   27  A    between atoms: _77  and  _79
REMARK   28  A    between atoms: _81  and  _83
REMARK   29  A    between atoms: _83  and  _84
REMARK   30  A    between atoms: _91  and  _93
REMARK   31  A    between atoms: _93  and  _94
REMARK   32  A    between atoms: _97  and  _99
REMARK   33  A    between atoms: _99  and  _101
REMARK   34  A    between atoms: _103  and  _105
REMARK   35  A    between atoms: _108  and  _110
REMARK   36  A    between atoms: _110  and  _111
REMARK   37  A    between atoms: _111  and  _112
REMARK   38  A    between atoms: _112  and  _113
REMARK   39  A    between atoms: _117  and  _119
REMARK   40  A    between atoms: _119  and  _120
REMARK   41  A    between atoms: _120  and  _121
REMARK   42  A    between atoms: _124  and  _126
REMARK   43  A    between atoms: _126  and  _128
REMARK   44  A    between atoms: _130  and  _132
REMARK   45  A    between atoms: _132  and  _133
REMARK   46  A    between atoms: _140  and  _142
REMARK   47  A    between atoms: _144  and  _146
REMARK   48  A    between atoms: _146  and  _147
REMARK   49  A    between atoms: _153  and  _155
REMARK   50  A    between atoms: _157  and  _159
REMARK   51  A    between atoms: _159  and  _160
REMARK   52  A    between atoms: _166  and  _168
REMARK   53  A    between atoms: _168  and  _169
REMARK   54  A    between atoms: _169  and  _170
REMARK   55  A    between atoms: _170  and  _171
REMARK   56  A    between atoms: _173  and  _175
REMARK   57  A    between atoms: _175  and  _177
REMARK   58  A    between atoms: _179  and  _181
REMARK   59  A    between atoms: _181  and  _182
REMARK   60  A    between atoms: _189  and  _191
REMARK   61  A    between atoms: _193  and  _195
REMARK                            x       y       z     vdW  Elec       q    Type
REMARK                         _______ _______ _______ _____ _____    ______ ____
ROOT
ATOM      1  C   UNL     1     -45.486  -3.266 -49.897  0.00  0.00    -0.022 A 
ATOM      2  C   UNL     1     -45.528  -2.848 -48.560  0.00  0.00    -0.001 A 
ATOM      3  C   UNL     1     -44.875  -1.700 -48.147  0.00  0.00    +0.042 A 
ATOM      4  C   UNL     1     -44.157  -0.950 -49.073  0.00  0.00    +0.196 A 
ATOM      5  O   UNL     1     -43.512   0.198 -48.658  0.00  0.00    -0.287 OA
ATOM      6  C   UNL     1     -44.093  -1.345 -50.404  0.00  0.00    +0.042 A 
ATOM      7  C   UNL     1     -44.751  -2.497 -50.807  0.00  0.00    -0.001 A 
ENDROOT
BRANCH   1   8
ATOM      8  C   UNL     1     -46.181  -4.538 -50.350  0.00  0.00    +0.026 C 
BRANCH   8   9
ATOM      9  C   UNL     1     -45.553  -5.267 -51.549  0.00  0.00    +0.005 C 
ATOM     10  C   UNL     1     -45.926  -6.740 -51.433  0.00  0.00    +0.000 C 
ENDBRANCH   8   9
ENDBRANCH   1   8
TORSDOF 2
REMARK  Name = 
REMARK  61 active torsions:
REMARK  status: ('A' for Active; 'I' for Inactive)
REMARK    1  A    between atoms: _1  and  _3
REMARK    2  A    between atoms: _3  and  _4
REMARK    3  A    between atoms: _4  and  _5
REMARK    4  A    between atoms: _5  and  _6
REMARK    5  A    between atoms: _10  and  _12
REMARK    6  A    between atoms: _12  and  _13
REMARK    7  A    between atoms: _20  and  _22
REMARK    8  A    between atoms: _22  and  _23
REMARK    9  A    between atoms: _23  and  _24
REMARK   10  A    between atoms: _24  and  _25
REMARK   11  A    between atoms: _27  and  _29
REMARK   12  A    between atoms: _31  and  _33
REMARK   13  A    between atoms: _33  and  _34
REMARK   14  A    between atoms: _34  and  _35
REMARK   15  A    between atoms: _38  and  _40
REMARK   16  A    between atoms: _40  and  _41
REMARK   17  A    between atoms: _41  and  _42
REMARK   18  A    between atoms: _45  and  _47
REMARK   19  A    between atoms: _47  and  _48
REMARK   20  A    between atoms: _54  and  _56
REMARK   21  A    between atoms: _56  and  _57
REMARK   22  A    between atoms: _63  and  _65
REMARK   23  A    between atoms: _65  and  _67
REMARK   24  A    between atoms: _69  and  _71
REMARK   25  A    between atoms: _71  and  _72
REMARK   26  A    between atoms: _75  and  _77
REMARK   27  A    between atoms: _77  and  _79
REMARK   28  A    between atoms: _81  and  _83
REMARK   29  A    between atoms: _83  and  _84
REMARK   30  A    between atoms: _91  and  _93
REMARK   31  A    between atoms: _93  and  _94
REMARK   32  A    between atoms: _97  and  _99
REMARK   33  A    between atoms: _99  and  _101
REMARK   34  A    between atoms: _103  and  _105
REMARK   35  A    between atoms: _108  and  _110
REMARK   36  A    between atoms: _110  and  _111
REMARK   37  A    between atoms: _111  and  _112
REMARK   38  A    between atoms: _112  and  _113
REMARK   39  A    between atoms: _117  and  _119
REMARK   40  A    between atoms: _119  and  _120
REMARK   41  A    between atoms: _120  and  _121
REMARK   42  A    between atoms: _124  and  _126
REMARK   43  A    between atoms: _126  and  _128
REMARK   44  A    between atoms: _130  and  _132
REMARK   45  A    between atoms: _132  and  _133
REMARK   46  A    between atoms: _140  and  _142
REMARK   47  A    between atoms: _144  and  _146
REMARK   48  A    between atoms: _146  and  _147
REMARK   49  A    between atoms: _153  and  _155
REMARK   50  A    between atoms: _157  and  _159
REMARK   51  A    between atoms: _159  and  _160
REMARK   52  A    between atoms: _166  and  _168
REMARK   53  A    between atoms: _168  and  _169
REMARK   54  A    between atoms: _169  and  _170
REMARK   55  A    between atoms: _170  and  _171
REMARK   56  A    between atoms: _173  and  _175
REMARK   57  A    between atoms: _175  and  _177
REMARK   58  A    between atoms: _179  and  _181
REMARK   59  A    between atoms: _181  and  _182
REMARK   60  A    between atoms: _189  and  _191
REMARK   61  A    between atoms: _193  and  _195
REMARK                            x       y       z     vdW  Elec       q    Type
REMARK                         _______ _______ _______ _____ _____    ______ ____
ROOT
ATOM      1  C   UNL     1     -37.891  -1.680 -46.814  0.00  0.00    +0.002 C 
ENDROOT
BRANCH   1   2
ATOM      2  C   UNL     1     -38.366  -2.943 -47.513  0.00  0.00    +0.000 C 
BRANCH   2   3
ATOM      3  C   UNL     1     -37.362  -4.097 -47.415  0.00  0.00    +0.000 C 
ATOM      4  C   UNL     1     -38.051  -5.348 -46.903  0.00  0.00    +0.000 C 
ENDBRANCH   2   3
ENDBRANCH   1   2
BRANCH   1   5
ATOM      5  C   UNL     1     -38.323  -0.419 -47.534  0.00  0.00    +0.021 C 
BRANCH   5   6
ATOM      6  C   UNL     1     -38.731  -0.731 -48.968  0.00  0.00    +0.109 C 
ATOM      7  N   UNL     1     -40.134  -0.305 -49.232  0.00  0.00    -0.131 NA
ENDBRANCH   5   6
ENDBRANCH   1   5
TORSDOF 4
REMARK  Name = 
REMARK  61 active torsions:
REMARK  status: ('A' for Active; 'I' for Inactive)
REMARK    1  A    between atoms: _1  and  _3
REMARK    2  A    between atoms: _3  and  _4
REMARK    3  A    between atoms: _4  and  _5
REMARK    4  A    between atoms: _5  and  _6
REMARK    5  A    between atoms: _10  and  _12
REMARK    6  A    between atoms: _12  and  _13
REMARK    7  A    between atoms: _20  and  _22
REMARK    8  A    between atoms: _22  and  _23
REMARK    9  A    between atoms: _23  and  _24
REMARK   10  A    between atoms: _24  and  _25
REMARK   11  A    between atoms: _27  and  _29
REMARK   12  A    between atoms: _31  and  _33
REMARK   13  A    between atoms: _33  and  _34
REMARK   14  A    between atoms: _34  and  _35
REMARK   15  A    between atoms: _38  and  _40
REMARK   16  A    between atoms: _40  and  _41
REMARK   17  A    between atoms: _41  and  _42
REMARK   18  A    between atoms: _45  and  _47
REMARK   19  A    between atoms: _47  and  _48
REMARK   20  A    between atoms: _54  and  _56
REMARK   21  A    between atoms: _56  and  _57
REMARK   22  A    between atoms: _63  and  _65
REMARK   23  A    between atoms: _65  and  _67
REMARK   24  A    between atoms: _69  and  _71
REMARK   25  A    between atoms: _71  and  _72
REMARK   26  A    between atoms: _75  and  _77
REMARK   27  A    between atoms: _77  and  _79
REMARK   28  A    between atoms: _81  and  _83
REMARK   29  A    between atoms: _83  and  _84
REMARK   30  A    between atoms: _91  and  _93
REMARK   31  A    between atoms: _93  and  _94
REMARK   32  A    between atoms: _97  and  _99
REMARK   33  A    between atoms: _99  and  _101
REMARK   34  A    between atoms: _103  and  _105
REMARK   35  A    between atoms: _108  and  _110
REMARK   36  A    between atoms: _110  and  _111
REMARK   37  A    between atoms: _111  and  _112
REMARK   38  A    between atoms: _112  and  _113
REMARK   39  A    between atoms: _117  and  _119
REMARK   40  A    between atoms: _119  and  _120
REMARK   41  A    between atoms: _120  and  _121
REMARK   42  A    between atoms: _124  and  _126
REMARK   43  A    between atoms: _126  and  _128
REMARK   44  A    between atoms: _130  and  _132
REMARK   45  A    between atoms: _132  and  _133
REMARK   46  A    between atoms: _140  and  _142
REMARK   47  A    between atoms: _144  and  _146
REMARK   48  A    between atoms: _146  and  _147
REMARK   49  A    between atoms: _153  and  _155
REMARK   50  A    between atoms: _157  and  _159
REMARK   51  A    between atoms: _159  and  _160
REMARK   52  A    between atoms: _166  and  _168
REMARK   53  A    between atoms: _168  and  _169
REMARK   54  A    between atoms: _169  and  _170
REMARK   55  A    between atoms: _170  and  _171
REMARK   56  A    between atoms: _173  and  _175
REMARK   57  A    between atoms: _175  and  _177
REMARK   58  A    between atoms: _179  and  _181
REMARK   59  A    between atoms: _181  and  _182
REMARK   60  A    between atoms: _189  and  _191
REMARK   61  A    between atoms: _193  and  _195
REMARK                            x       y       z     vdW  Elec       q    Type
REMARK                         _______ _______ _______ _____ _____    ______ ____
ROOT
ATOM      1  C   UNL     1     -35.662  10.538 -38.733  0.00  0.00    +0.036 C 
ATOM      2  C   UNL     1     -36.832  11.495 -38.519  0.00  0.00    +0.003 C 
ENDROOT
BRANCH   1   3
ATOM      3  C   UNL     1     -36.084   9.315 -39.544  0.00  0.00    +0.182 C 
ATOM      4  O   UNL     1     -37.226   8.717 -38.970  0.00  0.00    -0.220 OA
ENDBRANCH   1   3
TORSDOF 1
REMARK  Name = 
REMARK  61 active torsions:
REMARK  status: ('A' for Active; 'I' for Inactive)
REMARK    1  A    between atoms: _1  and  _3
REMARK    2  A    between atoms: _3  and  _4
REMARK    3  A    between atoms: _4  and  _5
REMARK    4  A    between atoms: _5  and  _6
REMARK    5  A    between atoms: _10  and  _12
REMARK    6  A    between atoms: _12  and  _13
REMARK    7  A    between atoms: _20  and  _22
REMARK    8  A    between atoms: _22  and  _23
REMARK    9  A    between atoms: _23  and  _24
REMARK   10  A    between atoms: _24  and  _25
REMARK   11  A    between atoms: _27  and  _29
REMARK   12  A    between atoms: _31  and  _33
REMARK   13  A    between atoms: _33  and  _34
REMARK   14  A    between atoms: _34  and  _35
REMARK   15  A    between atoms: _38  and  _40
REMARK   16  A    between atoms: _40  and  _41
REMARK   17  A    between atoms: _41  and  _42
REMARK   18  A    between atoms: _45  and  _47
REMARK   19  A    between atoms: _47  and  _48
REMARK   20  A    between atoms: _54  and  _56
REMARK   21  A    between atoms: _56  and  _57
REMARK   22  A    between atoms: _63  and  _65
REMARK   23  A    between atoms: _65  and  _67
REMARK   24  A    between atoms: _69  and  _71
REMARK   25  A    between atoms: _71  and  _72
REMARK   26  A    between atoms: _75  and  _77
REMARK   27  A    between atoms: _77  and  _79
REMARK   28  A    between atoms: _81  and  _83
REMARK   29  A    between atoms: _83  and  _84
REMARK   30  A    between atoms: _91  and  _93
REMARK   31  A    between atoms: _93  and  _94
REMARK   32  A    between atoms: _97  and  _99
REMARK   33  A    between atoms: _99  and  _101
REMARK   34  A    between atoms: _103  and  _105
REMARK   35  A    between atoms: _108  and  _110
REMARK   36  A    between atoms: _110  and  _111
REMARK   37  A    between atoms: _111  and  _112
REMARK   38  A    between atoms: _112  and  _113
REMARK   39  A    between atoms: _117  and  _119
REMARK   40  A    between atoms: _119  and  _120
REMARK   41  A    between atoms: _120  and  _121
REMARK   42  A    between atoms: _124  and  _126
REMARK   43  A    between atoms: _126  and  _128
REMARK   44  A    between atoms: _130  and  _132
REMARK   45  A    between atoms: _132  and  _133
REMARK   46  A    between atoms: _140  and  _142
REMARK   47  A    between atoms: _144  and  _146
REMARK   48  A    between atoms: _146  and  _147
REMARK   49  A    between atoms: _153  and  _155
REMARK   50  A    between atoms: _157  and  _159
REMARK   51  A    between atoms: _159  and  _160
REMARK   52  A    between atoms: _166  and  _168
REMARK   53  A    between atoms: _168  and  _169
REMARK   54  A    between atoms: _169  and  _170
REMARK   55  A    between atoms: _170  and  _171
REMARK   56  A    between atoms: _173  and  _175
REMARK   57  A    between atoms: _175  and  _177
REMARK   58  A    between atoms: _179  and  _181
REMARK   59  A    between atoms: _181  and  _182
REMARK   60  A    between atoms: _189  and  _191
REMARK   61  A    between atoms: _193  and  _195
REMARK                            x       y       z     vdW  Elec       q    Type
REMARK                         _______ _______ _______ _____ _____    ______ ____
ROOT
ATOM      1  C   UNL     1     -29.397  11.102 -40.294  0.00  0.00    +0.089 C 
ENDROOT
BRANCH   1   2
ATOM      2  C   UNL     1     -30.626  10.584 -41.029  0.00  0.00    +0.261 C 
ATOM      3  N   UNL     1     -31.610  11.453 -41.205  0.00  0.00    -0.088 NA
ATOM      4  O   UNL     1     -30.685   9.426 -41.443  0.00  0.00    -0.272 OA
ENDBRANCH   1   2
BRANCH   1   5
ATOM      5  C   UNL     1     -29.475  10.971 -38.777  0.00  0.00    +0.010 C 
BRANCH   5   6
ATOM      6  C   UNL     1     -28.219  11.508 -38.074  0.00  0.00    +0.001 C 
ATOM      7  C   UNL     1     -28.532  12.720 -37.204  0.00  0.00    +0.000 C 
ENDBRANCH   5   6
ENDBRANCH   1   5
TORSDOF 3
REMARK  Name = 
REMARK  61 active torsions:
REMARK  status: ('A' for Active; 'I' for Inactive)
REMARK    1  A    between atoms: _1  and  _3
REMARK    2  A    between atoms: _3  and  _4
REMARK    3  A    between atoms: _4  and  _5
REMARK    4  A    between atoms: _5  and  _6
REMARK    5  A    between atoms: _10  and  _12
REMARK    6  A    between atoms: _12  and  _13
REMARK    7  A    between atoms: _20  and  _22
REMARK    8  A    between atoms: _22  and  _23
REMARK    9  A    between atoms: _23  and  _24
REMARK   10  A    between atoms: _24  and  _25
REMARK   11  A    between atoms: _27  and  _29
REMARK   12  A    between atoms: _31  and  _33
REMARK   13  A    between atoms: _33  and  _34
REMARK   14  A    between atoms: _34  and  _35
REMARK   15  A    between atoms: _38  and  _40
REMARK   16  A    between atoms: _40  and  _41
REMARK   17  A    between atoms: _41  and  _42
REMARK   18  A    between atoms: _45  and  _47
REMARK   19  A    between atoms: _47  and  _48
REMARK   20  A    between atoms: _54  and  _56
REMARK   21  A    between atoms: _56  and  _57
REMARK   22  A    between atoms: _63  and  _65
REMARK   23  A    between atoms: _65  and  _67
REMARK   24  A    between atoms: _69  and  _71
REMARK   25  A    between atoms: _71  and  _72
REMARK   26  A    between atoms: _75  and  _77
REMARK   27  A    between atoms: _77  and  _79
REMARK   28  A    between atoms: _81  and  _83
REMARK   29  A    between atoms: _83  and  _84
REMARK   30  A    between atoms: _91  and  _93
REMARK   31  A    between atoms: _93  and  _94
REMARK   32  A    between atoms: _97  and  _99
REMARK   33  A    between atoms: _99  and  _101
REMARK   34  A    between atoms: _103  and  _105
REMARK   35  A    between atoms: _108  and  _110
REMARK   36  A    between atoms: _110  and  _111
REMARK   37  A    between atoms: _111  and  _112
REMARK   38  A    between atoms: _112  and  _113
REMARK   39  A    between atoms: _117  and  _119
REMARK   40  A    between atoms: _119  and  _120
REMARK   41  A    between atoms: _120  and  _121
REMARK   42  A    between atoms: _124  and  _126
REMARK   43  A    between atoms: _126  and  _128
REMARK   44  A    between atoms: _130  and  _132
REMARK   45  A    between atoms: _132  and  _133
REMARK   46  A    between atoms: _140  and  _142
REMARK   47  A    between atoms: _144  and  _146
REMARK   48  A    between atoms: _146  and  _147
REMARK   49  A    between atoms: _153  and  _155
REMARK   50  A    between atoms: _157  and  _159
REMARK   51  A    between atoms: _159  and  _160
REMARK   52  A    between atoms: _166  and  _168
REMARK   53  A    between atoms: _168  and  _169
REMARK   54  A    between atoms: _169  and  _170
REMARK   55  A    between atoms: _170  and  _171
REMARK   56  A    between atoms: _173  and  _175
REMARK   57  A    between atoms: _175  and  _177
REMARK   58  A    between atoms: _179  and  _181
REMARK   59  A    between atoms: _181  and  _182
REMARK   60  A    between atoms: _189  and  _191
REMARK   61  A    between atoms: _193  and  _195
REMARK                            x       y       z     vdW  Elec       q    Type
REMARK                         _______ _______ _______ _____ _____    ______ ____
ROOT
ATOM      1  C   UNL     1     -28.706  14.608 -42.222  0.00  0.00    +0.114 C 
ENDROOT
BRANCH   1   2
ATOM      2  C   UNL     1     -29.787  13.915 -43.018  0.00  0.00    +0.365 C 
ATOM      3  O   UNL     1     -30.950  14.378 -42.974  0.00  0.00    -0.246 OA
ATOM      4  O   UNL     1     -29.463  12.916 -43.698  0.00  0.00    -0.246 OA
ENDBRANCH   1   2
BRANCH   1   5
ATOM      5  C   UNL     1     -29.100  14.794 -40.764  0.00  0.00    +0.012 C 
BRANCH   5   6
ATOM      6  C   UNL     1     -28.800  16.194 -40.263  0.00  0.00    +0.001 C 
ATOM      7  C   UNL     1     -30.043  17.080 -40.286  0.00  0.00    +0.000 C 
ENDBRANCH   5   6
ENDBRANCH   1   5
TORSDOF 3
REMARK  Name = 
REMARK  61 active torsions:
REMARK  status: ('A' for Active; 'I' for Inactive)
REMARK    1  A    between atoms: _1  and  _3
REMARK    2  A    between atoms: _3  and  _4
REMARK    3  A    between atoms: _4  and  _5
REMARK    4  A    between atoms: _5  and  _6
REMARK    5  A    between atoms: _10  and  _12
REMARK    6  A    between atoms: _12  and  _13
REMARK    7  A    between atoms: _20  and  _22
REMARK    8  A    between atoms: _22  and  _23
REMARK    9  A    between atoms: _23  and  _24
REMARK   10  A    between atoms: _24  and  _25
REMARK   11  A    between atoms: _27  and  _29
REMARK   12  A    between atoms: _31  and  _33
REMARK   13  A    between atoms: _33  and  _34
REMARK   14  A    between atoms: _34  and  _35
REMARK   15  A    between atoms: _38  and  _40
REMARK   16  A    between atoms: _40  and  _41
REMARK   17  A    between atoms: _41  and  _42
REMARK   18  A    between atoms: _45  and  _47
REMARK   19  A    between atoms: _47  and  _48
REMARK   20  A    between atoms: _54  and  _56
REMARK   21  A    between atoms: _56  and  _57
REMARK   22  A    between atoms: _63  and  _65
REMARK   23  A    between atoms: _65  and  _67
REMARK   24  A    between atoms: _69  and  _71
REMARK   25  A    between atoms: _71  and  _72
REMARK   26  A    between atoms: _75  and  _77
REMARK   27  A    between atoms: _77  and  _79
REMARK   28  A    between atoms: _81  and  _83
REMARK   29  A    between atoms: _83  and  _84
REMARK   30  A    between atoms: _91  and  _93
REMARK   31  A    between atoms: _93  and  _94
REMARK   32  A    between atoms: _97  and  _99
REMARK   33  A    between atoms: _99  and  _101
REMARK   34  A    between atoms: _103  and  _105
REMARK   35  A    between atoms: _108  and  _110
REMARK   36  A    between atoms: _110  and  _111
REMARK   37  A    between atoms: _111  and  _112
REMARK   38  A    between atoms: _112  and  _113
REMARK   39  A    between atoms: _117  and  _119
REMARK   40  A    between atoms: _119  and  _120
REMARK   41  A    between atoms: _120  and  _121
REMARK   42  A    between atoms: _124  and  _126
REMARK   43  A    between atoms: _126  and  _128
REMARK   44  A    between atoms: _130  and  _132
REMARK   45  A    between atoms: _132  and  _133
REMARK   46  A    between atoms: _140  and  _142
REMARK   47  A    between atoms: _144  and  _146
REMARK   48  A    between atoms: _146  and  _147
REMARK   49  A    between atoms: _153  and  _155
REMARK   50  A    between atoms: _157  and  _159
REMARK   51  A    between atoms: _159  and  _160
REMARK   52  A    between atoms: _166  and  _168
REMARK   53  A    between atoms: _168  and  _169
REMARK   54  A    between atoms: _169  and  _170
REMARK   55  A    between atoms: _170  and  _171
REMARK   56  A    between atoms: _173  and  _175
REMARK   57  A    between atoms: _175  and  _177
REMARK   58  A    between atoms: _179  and  _181
REMARK   59  A    between atoms: _181  and  _182
REMARK   60  A    between atoms: _189  and  _191
REMARK   61  A    between atoms: _193  and  _195
REMARK                            x       y       z     vdW  Elec       q    Type
REMARK                         _______ _______ _______ _____ _____    ______ ____
ROOT
ATOM      1  C   UNL     1     -33.457  16.615 -38.843  0.00  0.00    -0.022 A 
ATOM      2  C   UNL     1     -34.577  16.708 -38.019  0.00  0.00    -0.004 A 
ATOM      3  C   UNL     1     -35.081  15.585 -37.385  0.00  0.00    -0.000 A 
ATOM      4  C   UNL     1     -34.466  14.353 -37.560  0.00  0.00    -0.000 A 
ATOM      5  C   UNL     1     -33.353  14.240 -38.379  0.00  0.00    -0.000 A 
ATOM      6  C   UNL     1     -32.855  15.365 -39.021  0.00  0.00    -0.004 A 
ENDROOT
BRANCH   1   7
ATOM      7  C   UNL     1     -32.915  17.838 -39.538  0.00  0.00    +0.026 C 
BRANCH   7   8
ATOM      8  C   UNL     1     -31.605  18.392 -38.925  0.00  0.00    +0.005 C 
ATOM      9  C   UNL     1     -31.735  18.654 -37.431  0.00  0.00    +0.000 C 
ENDBRANCH   7   8
ENDBRANCH   1   7
TORSDOF 2
REMARK  Name = 
REMARK  61 active torsions:
REMARK  status: ('A' for Active; 'I' for Inactive)
REMARK    1  A    between atoms: _1  and  _3
REMARK    2  A    between atoms: _3  and  _4
REMARK    3  A    between atoms: _4  and  _5
REMARK    4  A    between atoms: _5  and  _6
REMARK    5  A    between atoms: _10  and  _12
REMARK    6  A    between atoms: _12  and  _13
REMARK    7  A    between atoms: _20  and  _22
REMARK    8  A    between atoms: _22  and  _23
REMARK    9  A    between atoms: _23  and  _24
REMARK   10  A    between atoms: _24  and  _25
REMARK   11  A    between atoms: _27  and  _29
REMARK   12  A    between atoms: _31  and  _33
REMARK   13  A    between atoms: _33  and  _34
REMARK   14  A    between atoms: _34  and  _35
REMARK   15  A    between atoms: _38  and  _40
REMARK   16  A    between atoms: _40  and  _41
REMARK   17  A    between atoms: _41  and  _42
REMARK   18  A    between atoms: _45  and  _47
REMARK   19  A    between atoms: _47  and  _48
REMARK   20  A    between atoms: _54  and  _56
REMARK   21  A    between atoms: _56  and  _57
REMARK   22  A    between atoms: _63  and  _65
REMARK   23  A    between atoms: _65  and  _67
REMARK   24  A    between atoms: _69  and  _71
REMARK   25  A    between atoms: _71  and  _72
REMARK   26  A    between atoms: _75  and  _77
REMARK   27  A    between atoms: _77  and  _79
REMARK   28  A    between atoms: _81  and  _83
REMARK   29  A    between atoms: _83  and  _84
REMARK   30  A    between atoms: _91  and  _93
REMARK   31  A    between atoms: _93  and  _94
REMARK   32  A    between atoms: _97  and  _99
REMARK   33  A    between atoms: _99  and  _101
REMARK   34  A    between atoms: _103  and  _105
REMARK   35  A    between atoms: _108  and  _110
REMARK   36  A    between atoms: _110  and  _111
REMARK   37  A    between atoms: _111  and  _112
REMARK   38  A    between atoms: _112  and  _113
REMARK   39  A    between atoms: _117  and  _119
REMARK   40  A    between atoms: _119  and  _120
REMARK   41  A    between atoms: _120  and  _121
REMARK   42  A    between atoms: _124  and  _126
REMARK   43  A    between atoms: _126  and  _128
REMARK   44  A    between atoms: _130  and  _132
REMARK   45  A    between atoms: _132  and  _133
REMARK   46  A    between atoms: _140  and  _142
REMARK   47  A    between atoms: _144  and  _146
REMARK   48  A    between atoms: _146  and  _147
REMARK   49  A    between atoms: _153  and  _155
REMARK   50  A    between atoms: _157  and  _159
REMARK   51  A    between atoms: _159  and  _160
REMARK   52  A    between atoms: _166  and  _168
REMARK   53  A    between atoms: _168  and  _169
REMARK   54  A    between atoms: _169  and  _170
REMARK   55  A    between atoms: _170  and  _171
REMARK   56  A    between atoms: _173  and  _175
REMARK   57  A    between atoms: _175  and  _177
REMARK   58  A    between atoms: _179  and  _181
REMARK   59  A    between atoms: _181  and  _182
REMARK   60  A    between atoms: _189  and  _191
REMARK   61  A    between atoms: _193  and  _195
REMARK                            x       y       z     vdW  Elec       q    Type
REMARK                         _______ _______ _______ _____ _____    ______ ____
ROOT
ATOM      1  C   UNL     1     -27.228  21.400 -37.830  0.00  0.00    -0.022 A 
ATOM      2  C   UNL     1     -28.482  20.961 -37.405  0.00  0.00    -0.004 A 
ATOM      3  C   UNL     1     -29.627  21.683 -37.735  0.00  0.00    -0.000 A 
ATOM      4  C   UNL     1     -29.530  22.858 -38.491  0.00  0.00    -0.000 A 
ATOM      5  C   UNL     1     -28.296  23.299 -38.922  0.00  0.00    -0.000 A 
ATOM      6  C   UNL     1     -27.155  22.567 -38.599  0.00  0.00    -0.004 A 
ENDROOT
BRANCH   1   7
ATOM      7  C   UNL     1     -25.986  20.611 -37.495  0.00  0.00    +0.026 C 
BRANCH   7   8
ATOM      8  C   UNL     1     -24.780  21.474 -37.106  0.00  0.00    +0.005 C 
ATOM      9  C   UNL     1     -25.147  22.316 -35.909  0.00  0.00    +0.000 C 
ENDBRANCH   7   8
ENDBRANCH   1   7
TORSDOF 2
REMARK  Name = 
REMARK  61 active torsions:
REMARK  status: ('A' for Active; 'I' for Inactive)
REMARK    1  A    between atoms: _1  and  _3
REMARK    2  A    between atoms: _3  and  _4
REMARK    3  A    between atoms: _4  and  _5
REMARK    4  A    between atoms: _5  and  _6
REMARK    5  A    between atoms: _10  and  _12
REMARK    6  A    between atoms: _12  and  _13
REMARK    7  A    between atoms: _20  and  _22
REMARK    8  A    between atoms: _22  and  _23
REMARK    9  A    between atoms: _23  and  _24
REMARK   10  A    between atoms: _24  and  _25
REMARK   11  A    between atoms: _27  and  _29
REMARK   12  A    between atoms: _31  and  _33
REMARK   13  A    between atoms: _33  and  _34
REMARK   14  A    between atoms: _34  and  _35
REMARK   15  A    between atoms: _38  and  _40
REMARK   16  A    between atoms: _40  and  _41
REMARK   17  A    between atoms: _41  and  _42
REMARK   18  A    between atoms: _45  and  _47
REMARK   19  A    between atoms: _47  and  _48
REMARK   20  A    between atoms: _54  and  _56
REMARK   21  A    between atoms: _56  and  _57
REMARK   22  A    between atoms: _63  and  _65
REMARK   23  A    between atoms: _65  and  _67
REMARK   24  A    between atoms: _69  and  _71
REMARK   25  A    between atoms: _71  and  _72
REMARK   26  A    between atoms: _75  and  _77
REMARK   27  A    between atoms: _77  and  _79
REMARK   28  A    between atoms: _81  and  _83
REMARK   29  A    between atoms: _83  and  _84
REMARK   30  A    between atoms: _91  and  _93
REMARK   31  A    between atoms: _93  and  _94
REMARK   32  A    between atoms: _97  and  _99
REMARK   33  A    between atoms: _99  and  _101
REMARK   34  A    between atoms: _103  and  _105
REMARK   35  A    between atoms: _108  and  _110
REMARK   36  A    between atoms: _110  and  _111
REMARK   37  A    between atoms: _111  and  _112
REMARK   38  A    between atoms: _112  and  _113
REMARK   39  A    between atoms: _117  and  _119
REMARK   40  A    between atoms: _119  and  _120
REMARK   41  A    between atoms: _120  and  _121
REMARK   42  A    between atoms: _124  and  _126
REMARK   43  A    between atoms: _126  and  _128
REMARK   44  A    between atoms: _130  and  _132
REMARK   45  A    between atoms: _132  and  _133
REMARK   46  A    between atoms: _140  and  _142
REMARK   47  A    between atoms: _144  and  _146
REMARK   48  A    between atoms: _146  and  _147
REMARK   49  A    between atoms: _153  and  _155
REMARK   50  A    between atoms: _157  and  _159
REMARK   51  A    between atoms: _159  and  _160
REMARK   52  A    between atoms: _166  and  _168
REMARK   53  A    between atoms: _168  and  _169
REMARK   54  A    between atoms: _169  and  _170
REMARK   55  A    between atoms: _170  and  _171
REMARK   56  A    between atoms: _173  and  _175
REMARK   57  A    between atoms: _175  and  _177
REMARK   58  A    between atoms: _179  and  _181
REMARK   59  A    between atoms: _181  and  _182
REMARK   60  A    between atoms: _189  and  _191
REMARK   61  A    between atoms: _193  and  _195
REMARK                            x       y       z     vdW  Elec       q    Type
REMARK                         _______ _______ _______ _____ _____    ______ ____
ROOT
ATOM      1  C   UNL     1     -38.411  21.435 -61.816  0.00  0.00    +0.000 C 
ATOM      2  C   UNL     1     -38.984  21.099 -60.440  0.00  0.00    +0.000 C 
ENDROOT
BRANCH   1   3
ATOM      3  C   UNL     1     -39.399  21.051 -62.945  0.00  0.00    +0.000 C 
ATOM      4  C   UNL     1     -40.806  21.484 -62.551  0.00  0.00    +0.000 C 
ENDBRANCH   1   3
BRANCH   1   5
ATOM      5  C   UNL     1     -37.068  20.732 -62.005  0.00  0.00    +0.000 C 
ATOM      6  C   UNL     1     -35.873  21.646 -61.828  0.00  0.00    +0.000 C 
ENDBRANCH   1   5
TORSDOF 2
REMARK  Name = 
REMARK  61 active torsions:
REMARK  status: ('A' for Active; 'I' for Inactive)
REMARK    1  A    between atoms: _1  and  _3
REMARK    2  A    between atoms: _3  and  _4
REMARK    3  A    between atoms: _4  and  _5
REMARK    4  A    between atoms: _5  and  _6
REMARK    5  A    between atoms: _10  and  _12
REMARK    6  A    between atoms: _12  and  _13
REMARK    7  A    between atoms: _20  and  _22
REMARK    8  A    between atoms: _22  and  _23
REMARK    9  A    between atoms: _23  and  _24
REMARK   10  A    between atoms: _24  and  _25
REMARK   11  A    between atoms: _27  and  _29
REMARK   12  A    between atoms: _31  and  _33
REMARK   13  A    between atoms: _33  and  _34
REMARK   14  A    between atoms: _34  and  _35
REMARK   15  A    between atoms: _38  and  _40
REMARK   16  A    between atoms: _40  and  _41
REMARK   17  A    between atoms: _41  and  _42
REMARK   18  A    between atoms: _45  and  _47
REMARK   19  A    between atoms: _47  and  _48
REMARK   20  A    between atoms: _54  and  _56
REMARK   21  A    between atoms: _56  and  _57
REMARK   22  A    between atoms: _63  and  _65
REMARK   23  A    between atoms: _65  and  _67
REMARK   24  A    between atoms: _69  and  _71
REMARK   25  A    between atoms: _71  and  _72
REMARK   26  A    between atoms: _75  and  _77
REMARK   27  A    between atoms: _77  and  _79
REMARK   28  A    between atoms: _81  and  _83
REMARK   29  A    between atoms: _83  and  _84
REMARK   30  A    between atoms: _91  and  _93
REMARK   31  A    between atoms: _93  and  _94
REMARK   32  A    between atoms: _97  and  _99
REMARK   33  A    between atoms: _99  and  _101
REMARK   34  A    between atoms: _103  and  _105
REMARK   35  A    between atoms: _108  and  _110
REMARK   36  A    between atoms: _110  and  _111
REMARK   37  A    between atoms: _111  and  _112
REMARK   38  A    between atoms: _112  and  _113
REMARK   39  A    between atoms: _117  and  _119
REMARK   40  A    between atoms: _119  and  _120
REMARK   41  A    between atoms: _120  and  _121
REMARK   42  A    between atoms: _124  and  _126
REMARK   43  A    between atoms: _126  and  _128
REMARK   44  A    between atoms: _130  and  _132
REMARK   45  A    between atoms: _132  and  _133
REMARK   46  A    between atoms: _140  and  _142
REMARK   47  A    between atoms: _144  and  _146
REMARK   48  A    between atoms: _146  and  _147
REMARK   49  A    between atoms: _153  and  _155
REMARK   50  A    between atoms: _157  and  _159
REMARK   51  A    between atoms: _159  and  _160
REMARK   52  A    between atoms: _166  and  _168
REMARK   53  A    between atoms: _168  and  _169
REMARK   54  A    between atoms: _169  and  _170
REMARK   55  A    between atoms: _170  and  _171
REMARK   56  A    between atoms: _173  and  _175
REMARK   57  A    between atoms: _175  and  _177
REMARK   58  A    between atoms: _179  and  _181
REMARK   59  A    between atoms: _181  and  _182
REMARK   60  A    between atoms: _189  and  _191
REMARK   61  A    between atoms: _193  and  _195
REMARK                            x       y       z     vdW  Elec       q    Type
REMARK                         _______ _______ _______ _____ _____    ______ ____
ROOT
ATOM      1  C   UNL     1     -41.159  15.299 -59.086  0.00  0.00    +0.000 C 
ENDROOT
BRANCH   1   2
ATOM      2  C   UNL     1     -40.421  16.477 -58.444  0.00  0.00    +0.000 C 
ATOM      3  C   UNL     1     -41.085  16.865 -57.132  0.00  0.00    +0.000 C 
ATOM      4  C   UNL     1     -40.325  17.677 -59.374  0.00  0.00    +0.000 C 
ENDBRANCH   1   2
BRANCH   1   5
ATOM      5  C   UNL     1     -42.488  15.530 -59.816  0.00  0.00    +0.000 C 
ATOM      6  C   UNL     1     -42.368  15.247 -61.305  0.00  0.00    +0.000 C 
ENDBRANCH   1   5
TORSDOF 2
REMARK  Name = 
REMARK  61 active torsions:
REMARK  status: ('A' for Active; 'I' for Inactive)
REMARK    1  A    between atoms: _1  and  _3
REMARK    2  A    between atoms: _3  and  _4
REMARK    3  A    between atoms: _4  and  _5
REMARK    4  A    between atoms: _5  and  _6
REMARK    5  A    between atoms: _10  and  _12
REMARK    6  A    between atoms: _12  and  _13
REMARK    7  A    between atoms: _20  and  _22
REMARK    8  A    between atoms: _22  and  _23
REMARK    9  A    between atoms: _23  and  _24
REMARK   10  A    between atoms: _24  and  _25
REMARK   11  A    between atoms: _27  and  _29
REMARK   12  A    between atoms: _31  and  _33
REMARK   13  A    between atoms: _33  and  _34
REMARK   14  A    between atoms: _34  and  _35
REMARK   15  A    between atoms: _38  and  _40
REMARK   16  A    between atoms: _40  and  _41
REMARK   17  A    between atoms: _41  and  _42
REMARK   18  A    between atoms: _45  and  _47
REMARK   19  A    between atoms: _47  and  _48
REMARK   20  A    between atoms: _54  and  _56
REMARK   21  A    between atoms: _56  and  _57
REMARK   22  A    between atoms: _63  and  _65
REMARK   23  A    between atoms: _65  and  _67
REMARK   24  A    between atoms: _69  and  _71
REMARK   25  A    between atoms: _71  and  _72
REMARK   26  A    between atoms: _75  and  _77
REMARK   27  A    between atoms: _77  and  _79
REMARK   28  A    between atoms: _81  and  _83
REMARK   29  A    between atoms: _83  and  _84
REMARK   30  A    between atoms: _91  and  _93
REMARK   31  A    between atoms: _93  and  _94
REMARK   32  A    between atoms: _97  and  _99
REMARK   33  A    between atoms: _99  and  _101
REMARK   34  A    between atoms: _103  and  _105
REMARK   35  A    between atoms: _108  and  _110
REMARK   36  A    between atoms: _110  and  _111
REMARK   37  A    between atoms: _111  and  _112
REMARK   38  A    between atoms: _112  and  _113
REMARK   39  A    between atoms: _117  and  _119
REMARK   40  A    between atoms: _119  and  _120
REMARK   41  A    between atoms: _120  and  _121
REMARK   42  A    between atoms: _124  and  _126
REMARK   43  A    between atoms: _126  and  _128
REMARK   44  A    between atoms: _130  and  _132
REMARK   45  A    between atoms: _132  and  _133
REMARK   46  A    between atoms: _140  and  _142
REMARK   47  A    between atoms: _144  and  _146
REMARK   48  A    between atoms: _146  and  _147
REMARK   49  A    between atoms: _153  and  _155
REMARK   50  A    between atoms: _157  and  _159
REMARK   51  A    between atoms: _159  and  _160
REMARK   52  A    between atoms: _166  and  _168
REMARK   53  A    between atoms: _168  and  _169
REMARK   54  A    between atoms: _169  and  _170
REMARK   55  A    between atoms: _170  and  _171
REMARK   56  A    between atoms: _173  and  _175
REMARK   57  A    between atoms: _175  and  _177
REMARK   58  A    between atoms: _179  and  _181
REMARK   59  A    between atoms: _181  and  _182
REMARK   60  A    between atoms: _189  and  _191
REMARK   61  A    between atoms: _193  and  _195
REMARK                            x       y       z     vdW  Elec       q    Type
REMARK                         _______ _______ _______ _____ _____    ______ ____
ROOT
ATOM      1  C   UNL     1     -37.842  16.064 -64.403  0.00  0.00    +0.000 C 
ATOM      2  C   UNL     1     -36.624  16.076 -65.330  0.00  0.00    +0.000 C 
ENDROOT
BRANCH   1   3
ATOM      3  C   UNL     1     -39.096  16.625 -65.112  0.00  0.00    +0.000 C 
ATOM      4  C   UNL     1     -38.991  16.469 -66.609  0.00  0.00    +0.000 C 
ENDBRANCH   1   3
BRANCH   1   5
ATOM      5  C   UNL     1     -37.521  16.918 -63.174  0.00  0.00    +0.000 C 
ATOM      6  C   UNL     1     -36.052  17.229 -63.030  0.00  0.00    +0.000 C 
ENDBRANCH   1   5
TORSDOF 2
REMARK  Name = 
REMARK  61 active torsions:
REMARK  status: ('A' for Active; 'I' for Inactive)
REMARK    1  A    between atoms: _1  and  _3
REMARK    2  A    between atoms: _3  and  _4
REMARK    3  A    between atoms: _4  and  _5
REMARK    4  A    between atoms: _5  and  _6
REMARK    5  A    between atoms: _10  and  _12
REMARK    6  A    between atoms: _12  and  _13
REMARK    7  A    between atoms: _20  and  _22
REMARK    8  A    between atoms: _22  and  _23
REMARK    9  A    between atoms: _23  and  _24
REMARK   10  A    between atoms: _24  and  _25
REMARK   11  A    between atoms: _27  and  _29
REMARK   12  A    between atoms: _31  and  _33
REMARK   13  A    between atoms: _33  and  _34
REMARK   14  A    between atoms: _34  and  _35
REMARK   15  A    between atoms: _38  and  _40
REMARK   16  A    between atoms: _40  and  _41
REMARK   17  A    between atoms: _41  and  _42
REMARK   18  A    between atoms: _45  and  _47
REMARK   19  A    between atoms: _47  and  _48
REMARK   20  A    between atoms: _54  and  _56
REMARK   21  A    between atoms: _56  and  _57
REMARK   22  A    between atoms: _63  and  _65
REMARK   23  A    between atoms: _65  and  _67
REMARK   24  A    between atoms: _69  and  _71
REMARK   25  A    between atoms: _71  and  _72
REMARK   26  A    between atoms: _75  and  _77
REMARK   27  A    between atoms: _77  and  _79
REMARK   28  A    between atoms: _81  and  _83
REMARK   29  A    between atoms: _83  and  _84
REMARK   30  A    between atoms: _91  and  _93
REMARK   31  A    between atoms: _93  and  _94
REMARK   32  A    between atoms: _97  and  _99
REMARK   33  A    between atoms: _99  and  _101
REMARK   34  A    between atoms: _103  and  _105
REMARK   35  A    between atoms: _108  and  _110
REMARK   36  A    between atoms: _110  and  _111
REMARK   37  A    between atoms: _111  and  _112
REMARK   38  A    between atoms: _112  and  _113
REMARK   39  A    between atoms: _117  and  _119
REMARK   40  A    between atoms: _119  and  _120
REMARK   41  A    between atoms: _120  and  _121
REMARK   42  A    between atoms: _124  and  _126
REMARK   43  A    between atoms: _126  and  _128
REMARK   44  A    between atoms: _130  and  _132
REMARK   45  A    between atoms: _132  and  _133
REMARK   46  A    between atoms: _140  and  _142
REMARK   47  A    between atoms: _144  and  _146
REMARK   48  A    between atoms: _146  and  _147
REMARK   49  A    between atoms: _153  and  _155
REMARK   50  A    between atoms: _157  and  _159
REMARK   51  A    between atoms: _159  and  _160
REMARK   52  A    between atoms: _166  and  _168
REMARK   53  A    between atoms: _168  and  _169
REMARK   54  A    between atoms: _169  and  _170
REMARK   55  A    between atoms: _170  and  _171
REMARK   56  A    between atoms: _173  and  _175
REMARK   57  A    between atoms: _175  and  _177
REMARK   58  A    between atoms: _179  and  _181
REMARK   59  A    between atoms: _181  and  _182
REMARK   60  A    between atoms: _189  and  _191
REMARK   61  A    between atoms: _193  and  _195
REMARK                            x       y       z     vdW  Elec       q    Type
REMARK                         _______ _______ _______ _____ _____    ______ ____
ROOT
ATOM      1  C   UNL     1     -32.606  17.874 -67.746  0.00  0.00    -0.022 A 
ATOM      2  C   UNL     1     -31.618  17.009 -67.292  0.00  0.00    -0.001 A 
ATOM      3  C   UNL     1     -30.321  17.445 -67.083  0.00  0.00    +0.042 A 
ATOM      4  C   UNL     1     -29.981  18.763 -67.358  0.00  0.00    +0.196 A 
ATOM      5  O   UNL     1     -28.671  19.181 -67.139  0.00  0.00    -0.287 OA
ATOM      6  C   UNL     1     -30.949  19.647 -67.833  0.00  0.00    +0.042 A 
ATOM      7  C   UNL     1     -32.247  19.197 -68.025  0.00  0.00    -0.001 A 
ENDROOT
BRANCH   1   8
ATOM      8  C   UNL     1     -34.013  17.381 -68.013  0.00  0.00    +0.026 C 
BRANCH   8   9
ATOM      9  C   UNL     1     -34.632  17.745 -69.362  0.00  0.00    +0.005 C 
ATOM     10  C   UNL     1     -33.949  16.960 -70.457  0.00  0.00    +0.000 C 
ENDBRANCH   8   9
ENDBRANCH   1   8
TORSDOF 2
REMARK  Name = 
REMARK  61 active torsions:
REMARK  status: ('A' for Active; 'I' for Inactive)
REMARK    1  A    between atoms: _1  and  _3
REMARK    2  A    between atoms: _3  and  _4
REMARK    3  A    between atoms: _4  and  _5
REMARK    4  A    between atoms: _5  and  _6
REMARK    5  A    between atoms: _10  and  _12
REMARK    6  A    between atoms: _12  and  _13
REMARK    7  A    between atoms: _20  and  _22
REMARK    8  A    between atoms: _22  and  _23
REMARK    9  A    between atoms: _23  and  _24
REMARK   10  A    between atoms: _24  and  _25
REMARK   11  A    between atoms: _27  and  _29
REMARK   12  A    between atoms: _31  and  _33
REMARK   13  A    between atoms: _33  and  _34
REMARK   14  A    between atoms: _34  and  _35
REMARK   15  A    between atoms: _38  and  _40
REMARK   16  A    between atoms: _40  and  _41
REMARK   17  A    between atoms: _41  and  _42
REMARK   18  A    between atoms: _45  and  _47
REMARK   19  A    between atoms: _47  and  _48
REMARK   20  A    between atoms: _54  and  _56
REMARK   21  A    between atoms: _56  and  _57
REMARK   22  A    between atoms: _63  and  _65
REMARK   23  A    between atoms: _65  and  _67
REMARK   24  A    between atoms: _69  and  _71
REMARK   25  A    between atoms: _71  and  _72
REMARK   26  A    between atoms: _75  and  _77
REMARK   27  A    between atoms: _77  and  _79
REMARK   28  A    between atoms: _81  and  _83
REMARK   29  A    between atoms: _83  and  _84
REMARK   30  A    between atoms: _91  and  _93
REMARK   31  A    between atoms: _93  and  _94
REMARK   32  A    between atoms: _97  and  _99
REMARK   33  A    between atoms: _99  and  _101
REMARK   34  A    between atoms: _103  and  _105
REMARK   35  A    between atoms: _108  and  _110
REMARK   36  A    between atoms: _110  and  _111
REMARK   37  A    between atoms: _111  and  _112
REMARK   38  A    between atoms: _112  and  _113
REMARK   39  A    between atoms: _117  and  _119
REMARK   40  A    between atoms: _119  and  _120
REMARK   41  A    between atoms: _120  and  _121
REMARK   42  A    between atoms: _124  and  _126
REMARK   43  A    between atoms: _126  and  _128
REMARK   44  A    between atoms: _130  and  _132
REMARK   45  A    between atoms: _132  and  _133
REMARK   46  A    between atoms: _140  and  _142
REMARK   47  A    between atoms: _144  and  _146
REMARK   48  A    between atoms: _146  and  _147
REMARK   49  A    between atoms: _153  and  _155
REMARK   50  A    between atoms: _157  and  _159
REMARK   51  A    between atoms: _159  and  _160
REMARK   52  A    between atoms: _166  and  _168
REMARK   53  A    between atoms: _168  and  _169
REMARK   54  A    between atoms: _169  and  _170
REMARK   55  A    between atoms: _170  and  _171
REMARK   56  A    between atoms: _173  and  _175
REMARK   57  A    between atoms: _175  and  _177
REMARK   58  A    between atoms: _179  and  _181
REMARK   59  A    between atoms: _181  and  _182
REMARK   60  A    between atoms: _189  and  _191
REMARK   61  A    between atoms: _193  and  _195
REMARK                            x       y       z     vdW  Elec       q    Type
REMARK                         _______ _______ _______ _____ _____    ______ ____
ROOT
ATOM      1  C   UNL     1     -29.156   9.910 -66.109  0.00  0.00    +0.000 C 
ENDROOT
BRANCH   1   2
ATOM      2  C   UNL     1     -29.651  11.234 -65.513  0.00  0.00    +0.000 C 
ATOM      3  C   UNL     1     -31.160  11.341 -65.663  0.00  0.00    +0.000 C 
ATOM      4  C   UNL     1     -28.963  12.467 -66.088  0.00  0.00    +0.000 C 
ENDBRANCH   1   2
BRANCH   1   5
ATOM      5  C   UNL     1     -27.623   9.764 -66.102  0.00  0.00    +0.000 C 
ATOM      6  C   UNL     1     -27.180   8.605 -65.215  0.00  0.00    +0.000 C 
ENDBRANCH   1   5
TORSDOF 2
REMARK  Name = 
REMARK  61 active torsions:
REMARK  status: ('A' for Active; 'I' for Inactive)
REMARK    1  A    between atoms: _1  and  _3
REMARK    2  A    between atoms: _3  and  _4
REMARK    3  A    between atoms: _4  and  _5
REMARK    4  A    between atoms: _5  and  _6
REMARK    5  A    between atoms: _10  and  _12
REMARK    6  A    between atoms: _12  and  _13
REMARK    7  A    between atoms: _20  and  _22
REMARK    8  A    between atoms: _22  and  _23
REMARK    9  A    between atoms: _23  and  _24
REMARK   10  A    between atoms: _24  and  _25
REMARK   11  A    between atoms: _27  and  _29
REMARK   12  A    between atoms: _31  and  _33
REMARK   13  A    between atoms: _33  and  _34
REMARK   14  A    between atoms: _34  and  _35
REMARK   15  A    between atoms: _38  and  _40
REMARK   16  A    between atoms: _40  and  _41
REMARK   17  A    between atoms: _41  and  _42
REMARK   18  A    between atoms: _45  and  _47
REMARK   19  A    between atoms: _47  and  _48
REMARK   20  A    between atoms: _54  and  _56
REMARK   21  A    between atoms: _56  and  _57
REMARK   22  A    between atoms: _63  and  _65
REMARK   23  A    between atoms: _65  and  _67
REMARK   24  A    between atoms: _69  and  _71
REMARK   25  A    between atoms: _71  and  _72
REMARK   26  A    between atoms: _75  and  _77
REMARK   27  A    between atoms: _77  and  _79
REMARK   28  A    between atoms: _81  and  _83
REMARK   29  A    between atoms: _83  and  _84
REMARK   30  A    between atoms: _91  and  _93
REMARK   31  A    between atoms: _93  and  _94
REMARK   32  A    between atoms: _97  and  _99
REMARK   33  A    between atoms: _99  and  _101
REMARK   34  A    between atoms: _103  and  _105
REMARK   35  A    between atoms: _108  and  _110
REMARK   36  A    between atoms: _110  and  _111
REMARK   37  A    between atoms: _111  and  _112
REMARK   38  A    between atoms: _112  and  _113
REMARK   39  A    between atoms: _117  and  _119
REMARK   40  A    between atoms: _119  and  _120
REMARK   41  A    between atoms: _120  and  _121
REMARK   42  A    between atoms: _124  and  _126
REMARK   43  A    between atoms: _126  and  _128
REMARK   44  A    between atoms: _130  and  _132
REMARK   45  A    between atoms: _132  and  _133
REMARK   46  A    between atoms: _140  and  _142
REMARK   47  A    between atoms: _144  and  _146
REMARK   48  A    between atoms: _146  and  _147
REMARK   49  A    between atoms: _153  and  _155
REMARK   50  A    between atoms: _157  and  _159
REMARK   51  A    between atoms: _159  and  _160
REMARK   52  A    between atoms: _166  and  _168
REMARK   53  A    between atoms: _168  and  _169
REMARK   54  A    between atoms: _169  and  _170
REMARK   55  A    between atoms: _170  and  _171
REMARK   56  A    between atoms: _173  and  _175
REMARK   57  A    between atoms: _175  and  _177
REMARK   58  A    between atoms: _179  and  _181
REMARK   59  A    between atoms: _181  and  _182
REMARK   60  A    between atoms: _189  and  _191
REMARK   61  A    between atoms: _193  and  _195
REMARK                            x       y       z     vdW  Elec       q    Type
REMARK                         _______ _______ _______ _____ _____    ______ ____
ROOT
ATOM      1  C   UNL     1     -29.620  21.657 -46.494  0.00  0.00    +0.000 C 
ATOM      2  C   UNL     1     -30.681  22.339 -45.629  0.00  0.00    +0.000 C 
ENDROOT
BRANCH   1   3
ATOM      3  C   UNL     1     -28.700  22.689 -47.169  0.00  0.00    +0.000 C 
ATOM      4  C   UNL     1     -28.316  23.764 -46.162  0.00  0.00    +0.000 C 
ENDBRANCH   1   3
BRANCH   1   5
ATOM      5  C   UNL     1     -30.262  20.760 -47.557  0.00  0.00    +0.000 C 
ATOM      6  C   UNL     1     -29.577  19.422 -47.724  0.00  0.00    +0.000 C 
ENDBRANCH   1   5
TORSDOF 2
REMARK  Name = 
REMARK  61 active torsions:
REMARK  status: ('A' for Active; 'I' for Inactive)
REMARK    1  A    between atoms: _1  and  _3
REMARK    2  A    between atoms: _3  and  _4
REMARK    3  A    between atoms: _4  and  _5
REMARK    4  A    between atoms: _5  and  _6
REMARK    5  A    between atoms: _10  and  _12
REMARK    6  A    between atoms: _12  and  _13
REMARK    7  A    between atoms: _20  and  _22
REMARK    8  A    between atoms: _22  and  _23
REMARK    9  A    between atoms: _23  and  _24
REMARK   10  A    between atoms: _24  and  _25
REMARK   11  A    between atoms: _27  and  _29
REMARK   12  A    between atoms: _31  and  _33
REMARK   13  A    between atoms: _33  and  _34
REMARK   14  A    between atoms: _34  and  _35
REMARK   15  A    between atoms: _38  and  _40
REMARK   16  A    between atoms: _40  and  _41
REMARK   17  A    between atoms: _41  and  _42
REMARK   18  A    between atoms: _45  and  _47
REMARK   19  A    between atoms: _47  and  _48
REMARK   20  A    between atoms: _54  and  _56
REMARK   21  A    between atoms: _56  and  _57
REMARK   22  A    between atoms: _63  and  _65
REMARK   23  A    between atoms: _65  and  _67
REMARK   24  A    between atoms: _69  and  _71
REMARK   25  A    between atoms: _71  and  _72
REMARK   26  A    between atoms: _75  and  _77
REMARK   27  A    between atoms: _77  and  _79
REMARK   28  A    between atoms: _81  and  _83
REMARK   29  A    between atoms: _83  and  _84
REMARK   30  A    between atoms: _91  and  _93
REMARK   31  A    between atoms: _93  and  _94
REMARK   32  A    between atoms: _97  and  _99
REMARK   33  A    between atoms: _99  and  _101
REMARK   34  A    between atoms: _103  and  _105
REMARK   35  A    between atoms: _108  and  _110
REMARK   36  A    between atoms: _110  and  _111
REMARK   37  A    between atoms: _111  and  _112
REMARK   38  A    between atoms: _112  and  _113
REMARK   39  A    between atoms: _117  and  _119
REMARK   40  A    between atoms: _119  and  _120
REMARK   41  A    between atoms: _120  and  _121
REMARK   42  A    between atoms: _124  and  _126
REMARK   43  A    between atoms: _126  and  _128
REMARK   44  A    between atoms: _130  and  _132
REMARK   45  A    between atoms: _132  and  _133
REMARK   46  A    between atoms: _140  and  _142
REMARK   47  A    between atoms: _144  and  _146
REMARK   48  A    between atoms: _146  and  _147
REMARK   49  A    between atoms: _153  and  _155
REMARK   50  A    between atoms: _157  and  _159
REMARK   51  A    between atoms: _159  and  _160
REMARK   52  A    between atoms: _166  and  _168
REMARK   53  A    between atoms: _168  and  _169
REMARK   54  A    between atoms: _169  and  _170
REMARK   55  A    between atoms: _170  and  _171
REMARK   56  A    between atoms: _173  and  _175
REMARK   57  A    between atoms: _175  and  _177
REMARK   58  A    between atoms: _179  and  _181
REMARK   59  A    between atoms: _181  and  _182
REMARK   60  A    between atoms: _189  and  _191
REMARK   61  A    between atoms: _193  and  _195
REMARK                            x       y       z     vdW  Elec       q    Type
REMARK                         _______ _______ _______ _____ _____    ______ ____
ROOT
ATOM      1  C   UNL     1     -31.831  25.948 -41.319  0.00  0.00    +0.000 C 
ATOM      2  C   UNL     1     -33.033  26.439 -40.541  0.00  0.00    +0.000 C 
ATOM      3  C   UNL     1     -32.033  24.539 -41.784  0.00  0.00    +0.000 C 
ENDROOT
BRANCH   1   4
ATOM      4  C   UNL     1     -31.526  26.882 -42.503  0.00  0.00    +0.000 C 
ATOM      5  C   UNL     1     -31.170  28.206 -41.869  0.00  0.00    +0.000 C 
ENDBRANCH   1   4
TORSDOF 1
REMARK  Name = 
REMARK  61 active torsions:
REMARK  status: ('A' for Active; 'I' for Inactive)
REMARK    1  A    between atoms: _1  and  _3
REMARK    2  A    between atoms: _3  and  _4
REMARK    3  A    between atoms: _4  and  _5
REMARK    4  A    between atoms: _5  and  _6
REMARK    5  A    between atoms: _10  and  _12
REMARK    6  A    between atoms: _12  and  _13
REMARK    7  A    between atoms: _20  and  _22
REMARK    8  A    between atoms: _22  and  _23
REMARK    9  A    between atoms: _23  and  _24
REMARK   10  A    between atoms: _24  and  _25
REMARK   11  A    between atoms: _27  and  _29
REMARK   12  A    between atoms: _31  and  _33
REMARK   13  A    between atoms: _33  and  _34
REMARK   14  A    between atoms: _34  and  _35
REMARK   15  A    between atoms: _38  and  _40
REMARK   16  A    between atoms: _40  and  _41
REMARK   17  A    between atoms: _41  and  _42
REMARK   18  A    between atoms: _45  and  _47
REMARK   19  A    between atoms: _47  and  _48
REMARK   20  A    between atoms: _54  and  _56
REMARK   21  A    between atoms: _56  and  _57
REMARK   22  A    between atoms: _63  and  _65
REMARK   23  A    between atoms: _65  and  _67
REMARK   24  A    between atoms: _69  and  _71
REMARK   25  A    between atoms: _71  and  _72
REMARK   26  A    between atoms: _75  and  _77
REMARK   27  A    between atoms: _77  and  _79
REMARK   28  A    between atoms: _81  and  _83
REMARK   29  A    between atoms: _83  and  _84
REMARK   30  A    between atoms: _91  and  _93
REMARK   31  A    between atoms: _93  and  _94
REMARK   32  A    between atoms: _97  and  _99
REMARK   33  A    between atoms: _99  and  _101
REMARK   34  A    between atoms: _103  and  _105
REMARK   35  A    between atoms: _108  and  _110
REMARK   36  A    between atoms: _110  and  _111
REMARK   37  A    between atoms: _111  and  _112
REMARK   38  A    between atoms: _112  and  _113
REMARK   39  A    between atoms: _117  and  _119
REMARK   40  A    between atoms: _119  and  _120
REMARK   41  A    between atoms: _120  and  _121
REMARK   42  A    between atoms: _124  and  _126
REMARK   43  A    between atoms: _126  and  _128
REMARK   44  A    between atoms: _130  and  _132
REMARK   45  A    between atoms: _132  and  _133
REMARK   46  A    between atoms: _140  and  _142
REMARK   47  A    between atoms: _144  and  _146
REMARK   48  A    between atoms: _146  and  _147
REMARK   49  A    between atoms: _153  and  _155
REMARK   50  A    between atoms: _157  and  _159
REMARK   51  A    between atoms: _159  and  _160
REMARK   52  A    between atoms: _166  and  _168
REMARK   53  A    between atoms: _168  and  _169
REMARK   54  A    between atoms: _169  and  _170
REMARK   55  A    between atoms: _170  and  _171
REMARK   56  A    between atoms: _173  and  _175
REMARK   57  A    between atoms: _175  and  _177
REMARK   58  A    between atoms: _179  and  _181
REMARK   59  A    between atoms: _181  and  _182
REMARK   60  A    between atoms: _189  and  _191
REMARK   61  A    between atoms: _193  and  _195
REMARK                            x       y       z     vdW  Elec       q    Type
REMARK                         _______ _______ _______ _____ _____    ______ ____
ROOT
ATOM      1  C   UNL     1     -28.258  16.086 -45.680  0.00  0.00    +0.220 C 
ENDROOT
BRANCH   1   2
ATOM      2  N   UNL     1     -29.703  16.260 -45.627  0.00  0.00    -0.087 NA
ATOM      3  C   UNL     1     -30.320  17.249 -44.985  0.00  0.00    +0.535 C 
ATOM      4  N   UNL     1     -29.620  18.195 -44.355  0.00  0.00    +0.135 NA
ATOM      5  N   UNL     1     -31.643  17.290 -44.981  0.00  0.00    +0.135 NA
ENDBRANCH   1   2
BRANCH   1   6
ATOM      6  C   UNL     1     -27.911  14.766 -46.353  0.00  0.00    +0.047 C 
BRANCH   6   7
ATOM      7  C   UNL     1     -27.417  15.020 -47.758  0.00  0.00    +0.004 C 
BRANCH   7   8
ATOM      8  C   UNL     1     -25.910  14.913 -47.937  0.00  0.00    +0.000 C 
ATOM      9  C   UNL     1     -25.609  14.370 -49.323  0.00  0.00    +0.000 C 
ENDBRANCH   7   8
ENDBRANCH   6   7
ENDBRANCH   1   6
TORSDOF 4
REMARK  Name = 
REMARK  61 active torsions:
REMARK  status: ('A' for Active; 'I' for Inactive)
REMARK    1  A    between atoms: _1  and  _3
REMARK    2  A    between atoms: _3  and  _4
REMARK    3  A    between atoms: _4  and  _5
REMARK    4  A    between atoms: _5  and  _6
REMARK    5  A    between atoms: _10  and  _12
REMARK    6  A    between atoms: _12  and  _13
REMARK    7  A    between atoms: _20  and  _22
REMARK    8  A    between atoms: _22  and  _23
REMARK    9  A    between atoms: _23  and  _24
REMARK   10  A    between atoms: _24  and  _25
REMARK   11  A    between atoms: _27  and  _29
REMARK   12  A    between atoms: _31  and  _33
REMARK   13  A    between atoms: _33  and  _34
REMARK   14  A    between atoms: _34  and  _35
REMARK   15  A    between atoms: _38  and  _40
REMARK   16  A    between atoms: _40  and  _41
REMARK   17  A    between atoms: _41  and  _42
REMARK   18  A    between atoms: _45  and  _47
REMARK   19  A    between atoms: _47  and  _48
REMARK   20  A    between atoms: _54  and  _56
REMARK   21  A    between atoms: _56  and  _57
REMARK   22  A    between atoms: _63  and  _65
REMARK   23  A    between atoms: _65  and  _67
REMARK   24  A    between atoms: _69  and  _71
REMARK   25  A    between atoms: _71  and  _72
REMARK   26  A    between atoms: _75  and  _77
REMARK   27  A    between atoms: _77  and  _79
REMARK   28  A    between atoms: _81  and  _83
REMARK   29  A    between atoms: _83  and  _84
REMARK   30  A    between atoms: _91  and  _93
REMARK   31  A    between atoms: _93  and  _94
REMARK   32  A    between atoms: _97  and  _99
REMARK   33  A    between atoms: _99  and  _101
REMARK   34  A    between atoms: _103  and  _105
REMARK   35  A    between atoms: _108  and  _110
REMARK   36  A    between atoms: _110  and  _111
REMARK   37  A    between atoms: _111  and  _112
REMARK   38  A    between atoms: _112  and  _113
REMARK   39  A    between atoms: _117  and  _119
REMARK   40  A    between atoms: _119  and  _120
REMARK   41  A    between atoms: _120  and  _121
REMARK   42  A    between atoms: _124  and  _126
REMARK   43  A    between atoms: _126  and  _128
REMARK   44  A    between atoms: _130  and  _132
REMARK   45  A    between atoms: _132  and  _133
REMARK   46  A    between atoms: _140  and  _142
REMARK   47  A    between atoms: _144  and  _146
REMARK   48  A    between atoms: _146  and  _147
REMARK   49  A    between atoms: _153  and  _155
REMARK   50  A    between atoms: _157  and  _159
REMARK   51  A    between atoms: _159  and  _160
REMARK   52  A    between atoms: _166  and  _168
REMARK   53  A    between atoms: _168  and  _169
REMARK   54  A    between atoms: _169  and  _170
REMARK   55  A    between atoms: _170  and  _171
REMARK   56  A    between atoms: _173  and  _175
REMARK   57  A    between atoms: _175  and  _177
REMARK   58  A    between atoms: _179  and  _181
REMARK   59  A    between atoms: _181  and  _182
REMARK   60  A    between atoms: _189  and  _191
REMARK   61  A    between atoms: _193  and  _195
REMARK                            x       y       z     vdW  Elec       q    Type
REMARK                         _______ _______ _______ _____ _____    ______ ____
ROOT
ATOM      1  C   UNL     1     -30.903  11.269 -52.417  0.00  0.00    +0.042 C 
ENDROOT
BRANCH   1   2
ATOM      2  C   UNL     1     -31.101  10.144 -51.412  0.00  0.00    +0.050 C 
ATOM      3  O   UNL     1     -31.217  10.415 -50.195  0.00  0.00    -0.549 OA
ATOM      4  O   UNL     1     -31.123   8.978 -51.852  0.00  0.00    -0.549 OA
ENDBRANCH   1   2
BRANCH   1   5
ATOM      5  C   UNL     1     -29.576  12.002 -52.277  0.00  0.00    +0.006 C 
BRANCH   5   6
ATOM      6  C   UNL     1     -28.340  11.104 -52.200  0.00  0.00    +0.000 C 
ATOM      7  C   UNL     1     -28.146  10.411 -53.531  0.00  0.00    +0.000 C 
ENDBRANCH   5   6
ENDBRANCH   1   5
TORSDOF 3
REMARK  Name = 
REMARK  61 active torsions:
REMARK  status: ('A' for Active; 'I' for Inactive)
REMARK    1  A    between atoms: _1  and  _3
REMARK    2  A    between atoms: _3  and  _4
REMARK    3  A    between atoms: _4  and  _5
REMARK    4  A    between atoms: _5  and  _6
REMARK    5  A    between atoms: _10  and  _12
REMARK    6  A    between atoms: _12  and  _13
REMARK    7  A    between atoms: _20  and  _22
REMARK    8  A    between atoms: _22  and  _23
REMARK    9  A    between atoms: _23  and  _24
REMARK   10  A    between atoms: _24  and  _25
REMARK   11  A    between atoms: _27  and  _29
REMARK   12  A    between atoms: _31  and  _33
REMARK   13  A    between atoms: _33  and  _34
REMARK   14  A    between atoms: _34  and  _35
REMARK   15  A    between atoms: _38  and  _40
REMARK   16  A    between atoms: _40  and  _41
REMARK   17  A    between atoms: _41  and  _42
REMARK   18  A    between atoms: _45  and  _47
REMARK   19  A    between atoms: _47  and  _48
REMARK   20  A    between atoms: _54  and  _56
REMARK   21  A    between atoms: _56  and  _57
REMARK   22  A    between atoms: _63  and  _65
REMARK   23  A    between atoms: _65  and  _67
REMARK   24  A    between atoms: _69  and  _71
REMARK   25  A    between atoms: _71  and  _72
REMARK   26  A    between atoms: _75  and  _77
REMARK   27  A    between atoms: _77  and  _79
REMARK   28  A    between atoms: _81  and  _83
REMARK   29  A    between atoms: _83  and  _84
REMARK   30  A    between atoms: _91  and  _93
REMARK   31  A    between atoms: _93  and  _94
REMARK   32  A    between atoms: _97  and  _99
REMARK   33  A    between atoms: _99  and  _101
REMARK   34  A    between atoms: _103  and  _105
REMARK   35  A    between atoms: _108  and  _110
REMARK   36  A    between atoms: _110  and  _111
REMARK   37  A    between atoms: _111  and  _112
REMARK   38  A    between atoms: _112  and  _113
REMARK   39  A    between atoms: _117  and  _119
REMARK   40  A    between atoms: _119  and  _120
REMARK   41  A    between atoms: _120  and  _121
REMARK   42  A    between atoms: _124  and  _126
REMARK   43  A    between atoms: _126  and  _128
REMARK   44  A    between atoms: _130  and  _132
REMARK   45  A    between atoms: _132  and  _133
REMARK   46  A    between atoms: _140  and  _142
REMARK   47  A    between atoms: _144  and  _146
REMARK   48  A    between atoms: _146  and  _147
REMARK   49  A    between atoms: _153  and  _155
REMARK   50  A    between atoms: _157  and  _159
REMARK   51  A    between atoms: _159  and  _160
REMARK   52  A    between atoms: _166  and  _168
REMARK   53  A    between atoms: _168  and  _169
REMARK   54  A    between atoms: _169  and  _170
REMARK   55  A    between atoms: _170  and  _171
REMARK   56  A    between atoms: _173  and  _175
REMARK   57  A    between atoms: _175  and  _177
REMARK   58  A    between atoms: _179  and  _181
REMARK   59  A    between atoms: _181  and  _182
REMARK   60  A    between atoms: _189  and  _191
REMARK   61  A    between atoms: _193  and  _195
REMARK                            x       y       z     vdW  Elec       q    Type
REMARK                         _______ _______ _______ _____ _____    ______ ____
ROOT
ATOM      1  C   UNL     1     -30.740   9.473 -58.227  0.00  0.00    +0.000 C 
ATOM      2  C   UNL     1     -32.007   9.278 -59.055  0.00  0.00    +0.000 C 
ENDROOT
BRANCH   1   3
ATOM      3  C   UNL     1     -30.423   8.219 -57.361  0.00  0.00    +0.000 C 
ATOM      4  C   UNL     1     -30.325   6.960 -58.240  0.00  0.00    +0.000 C 
ENDBRANCH   1   3
BRANCH   1   5
ATOM      5  C   UNL     1     -30.861  10.728 -57.350  0.00  0.00    +0.000 C 
ATOM      6  C   UNL     1     -31.911  10.659 -56.255  0.00  0.00    +0.000 C 
ENDBRANCH   1   5
TORSDOF 2
REMARK  Name = 
REMARK  61 active torsions:
REMARK  status: ('A' for Active; 'I' for Inactive)
REMARK    1  A    between atoms: _1  and  _3
REMARK    2  A    between atoms: _3  and  _4
REMARK    3  A    between atoms: _4  and  _5
REMARK    4  A    between atoms: _5  and  _6
REMARK    5  A    between atoms: _10  and  _12
REMARK    6  A    between atoms: _12  and  _13
REMARK    7  A    between atoms: _20  and  _22
REMARK    8  A    between atoms: _22  and  _23
REMARK    9  A    between atoms: _23  and  _24
REMARK   10  A    between atoms: _24  and  _25
REMARK   11  A    between atoms: _27  and  _29
REMARK   12  A    between atoms: _31  and  _33
REMARK   13  A    between atoms: _33  and  _34
REMARK   14  A    between atoms: _34  and  _35
REMARK   15  A    between atoms: _38  and  _40
REMARK   16  A    between atoms: _40  and  _41
REMARK   17  A    between atoms: _41  and  _42
REMARK   18  A    between atoms: _45  and  _47
REMARK   19  A    between atoms: _47  and  _48
REMARK   20  A    between atoms: _54  and  _56
REMARK   21  A    between atoms: _56  and  _57
REMARK   22  A    between atoms: _63  and  _65
REMARK   23  A    between atoms: _65  and  _67
REMARK   24  A    between atoms: _69  and  _71
REMARK   25  A    between atoms: _71  and  _72
REMARK   26  A    between atoms: _75  and  _77
REMARK   27  A    between atoms: _77  and  _79
REMARK   28  A    between atoms: _81  and  _83
REMARK   29  A    between atoms: _83  and  _84
REMARK   30  A    between atoms: _91  and  _93
REMARK   31  A    between atoms: _93  and  _94
REMARK   32  A    between atoms: _97  and  _99
REMARK   33  A    between atoms: _99  and  _101
REMARK   34  A    between atoms: _103  and  _105
REMARK   35  A    between atoms: _108  and  _110
REMARK   36  A    between atoms: _110  and  _111
REMARK   37  A    between atoms: _111  and  _112
REMARK   38  A    between atoms: _112  and  _113
REMARK   39  A    between atoms: _117  and  _119
REMARK   40  A    between atoms: _119  and  _120
REMARK   41  A    between atoms: _120  and  _121
REMARK   42  A    between atoms: _124  and  _126
REMARK   43  A    between atoms: _126  and  _128
REMARK   44  A    between atoms: _130  and  _132
REMARK   45  A    between atoms: _132  and  _133
REMARK   46  A    between atoms: _140  and  _142
REMARK   47  A    between atoms: _144  and  _146
REMARK   48  A    between atoms: _146  and  _147
REMARK   49  A    between atoms: _153  and  _155
REMARK   50  A    between atoms: _157  and  _159
REMARK   51  A    between atoms: _159  and  _160
REMARK   52  A    between atoms: _166  and  _168
REMARK   53  A    between atoms: _168  and  _169
REMARK   54  A    between atoms: _169  and  _170
REMARK   55  A    between atoms: _170  and  _171
REMARK   56  A    between atoms: _173  and  _175
REMARK   57  A    between atoms: _175  and  _177
REMARK   58  A    between atoms: _179  and  _181
REMARK   59  A    between atoms: _181  and  _182
REMARK   60  A    between atoms: _189  and  _191
REMARK   61  A    between atoms: _193  and  _195
REMARK                            x       y       z     vdW  Elec       q    Type
REMARK                         _______ _______ _______ _____ _____    ______ ____
ROOT
ATOM      1  C   UNL     1     -35.960   6.474 -60.265  0.00  0.00    -0.022 A 
ATOM      2  C   UNL     1     -35.231   6.866 -59.125  0.00  0.00    -0.001 A 
ATOM      3  C   UNL     1     -35.877   7.323 -57.993  0.00  0.00    +0.042 A 
ATOM      4  C   UNL     1     -37.268   7.386 -57.979  0.00  0.00    +0.196 A 
ATOM      5  O   UNL     1     -37.929   7.827 -56.863  0.00  0.00    -0.287 OA
ATOM      6  C   UNL     1     -38.017   7.005 -59.089  0.00  0.00    +0.042 A 
ATOM      7  C   UNL     1     -37.366   6.554 -60.222  0.00  0.00    -0.001 A 
ENDROOT
BRANCH   1   8
ATOM      8  C   UNL     1     -35.262   5.971 -61.501  0.00  0.00    +0.026 C 
BRANCH   8   9
ATOM      9  C   UNL     1     -35.775   4.634 -62.030  0.00  0.00    +0.005 C 
ATOM     10  C   UNL     1     -35.335   4.502 -63.471  0.00  0.00    +0.000 C 
ENDBRANCH   8   9
ENDBRANCH   1   8
TORSDOF 2
REMARK  Name = 
REMARK  61 active torsions:
REMARK  status: ('A' for Active; 'I' for Inactive)
REMARK    1  A    between atoms: _1  and  _3
REMARK    2  A    between atoms: _3  and  _4
REMARK    3  A    between atoms: _4  and  _5
REMARK    4  A    between atoms: _5  and  _6
REMARK    5  A    between atoms: _10  and  _12
REMARK    6  A    between atoms: _12  and  _13
REMARK    7  A    between atoms: _20  and  _22
REMARK    8  A    between atoms: _22  and  _23
REMARK    9  A    between atoms: _23  and  _24
REMARK   10  A    between atoms: _24  and  _25
REMARK   11  A    between atoms: _27  and  _29
REMARK   12  A    between atoms: _31  and  _33
REMARK   13  A    between atoms: _33  and  _34
REMARK   14  A    between atoms: _34  and  _35
REMARK   15  A    between atoms: _38  and  _40
REMARK   16  A    between atoms: _40  and  _41
REMARK   17  A    between atoms: _41  and  _42
REMARK   18  A    between atoms: _45  and  _47
REMARK   19  A    between atoms: _47  and  _48
REMARK   20  A    between atoms: _54  and  _56
REMARK   21  A    between atoms: _56  and  _57
REMARK   22  A    between atoms: _63  and  _65
REMARK   23  A    between atoms: _65  and  _67
REMARK   24  A    between atoms: _69  and  _71
REMARK   25  A    between atoms: _71  and  _72
REMARK   26  A    between atoms: _75  and  _77
REMARK   27  A    between atoms: _77  and  _79
REMARK   28  A    between atoms: _81  and  _83
REMARK   29  A    between atoms: _83  and  _84
REMARK   30  A    between atoms: _91  and  _93
REMARK   31  A    between atoms: _93  and  _94
REMARK   32  A    between atoms: _97  and  _99
REMARK   33  A    between atoms: _99  and  _101
REMARK   34  A    between atoms: _103  and  _105
REMARK   35  A    between atoms: _108  and  _110
REMARK   36  A    between atoms: _110  and  _111
REMARK   37  A    between atoms: _111  and  _112
REMARK   38  A    between atoms: _112  and  _113
REMARK   39  A    between atoms: _117  and  _119
REMARK   40  A    between atoms: _119  and  _120
REMARK   41  A    between atoms: _120  and  _121
REMARK   42  A    between atoms: _124  and  _126
REMARK   43  A    between atoms: _126  and  _128
REMARK   44  A    between atoms: _130  and  _132
REMARK   45  A    between atoms: _132  and  _133
REMARK   46  A    between atoms: _140  and  _142
REMARK   47  A    between atoms: _144  and  _146
REMARK   48  A    between atoms: _146  and  _147
REMARK   49  A    between atoms: _153  and  _155
REMARK   50  A    between atoms: _157  and  _159
REMARK   51  A    between atoms: _159  and  _160
REMARK   52  A    between atoms: _166  and  _168
REMARK   53  A    between atoms: _168  and  _169
REMARK   54  A    between atoms: _169  and  _170
REMARK   55  A    between atoms: _170  and  _171
REMARK   56  A    between atoms: _173  and  _175
REMARK   57  A    between atoms: _175  and  _177
REMARK   58  A    between atoms: _179  and  _181
REMARK   59  A    between atoms: _181  and  _182
REMARK   60  A    between atoms: _189  and  _191
REMARK   61  A    between atoms: _193  and  _195
REMARK                            x       y       z     vdW  Elec       q    Type
REMARK                         _______ _______ _______ _____ _____    ______ ____
ROOT
ATOM      1  C   UNL     1     -43.825  10.208 -57.468  0.00  0.00    +0.036 C 
ATOM      2  C   UNL     1     -42.937  10.436 -56.257  0.00  0.00    +0.003 C 
ENDROOT
BRANCH   1   3
ATOM      3  C   UNL     1     -44.757   9.033 -57.256  0.00  0.00    +0.182 C 
ATOM      4  O   UNL     1     -45.923   9.485 -56.635  0.00  0.00    -0.220 OA
ENDBRANCH   1   3
TORSDOF 1
REMARK  Name = 
REMARK  61 active torsions:
REMARK  status: ('A' for Active; 'I' for Inactive)
REMARK    1  A    between atoms: _1  and  _3
REMARK    2  A    between atoms: _3  and  _4
REMARK    3  A    between atoms: _4  and  _5
REMARK    4  A    between atoms: _5  and  _6
REMARK    5  A    between atoms: _10  and  _12
REMARK    6  A    between atoms: _12  and  _13
REMARK    7  A    between atoms: _20  and  _22
REMARK    8  A    between atoms: _22  and  _23
REMARK    9  A    between atoms: _23  and  _24
REMARK   10  A    between atoms: _24  and  _25
REMARK   11  A    between atoms: _27  and  _29
REMARK   12  A    between atoms: _31  and  _33
REMARK   13  A    between atoms: _33  and  _34
REMARK   14  A    between atoms: _34  and  _35
REMARK   15  A    between atoms: _38  and  _40
REMARK   16  A    between atoms: _40  and  _41
REMARK   17  A    between atoms: _41  and  _42
REMARK   18  A    between atoms: _45  and  _47
REMARK   19  A    between atoms: _47  and  _48
REMARK   20  A    between atoms: _54  and  _56
REMARK   21  A    between atoms: _56  and  _57
REMARK   22  A    between atoms: _63  and  _65
REMARK   23  A    between atoms: _65  and  _67
REMARK   24  A    between atoms: _69  and  _71
REMARK   25  A    between atoms: _71  and  _72
REMARK   26  A    between atoms: _75  and  _77
REMARK   27  A    between atoms: _77  and  _79
REMARK   28  A    between atoms: _81  and  _83
REMARK   29  A    between atoms: _83  and  _84
REMARK   30  A    between atoms: _91  and  _93
REMARK   31  A    between atoms: _93  and  _94
REMARK   32  A    between atoms: _97  and  _99
REMARK   33  A    between atoms: _99  and  _101
REMARK   34  A    between atoms: _103  and  _105
REMARK   35  A    between atoms: _108  and  _110
REMARK   36  A    between atoms: _110  and  _111
REMARK   37  A    between atoms: _111  and  _112
REMARK   38  A    between atoms: _112  and  _113
REMARK   39  A    between atoms: _117  and  _119
REMARK   40  A    between atoms: _119  and  _120
REMARK   41  A    between atoms: _120  and  _121
REMARK   42  A    between atoms: _124  and  _126
REMARK   43  A    between atoms: _126  and  _128
REMARK   44  A    between atoms: _130  and  _132
REMARK   45  A    between atoms: _132  and  _133
REMARK   46  A    between atoms: _140  and  _142
REMARK   47  A    between atoms: _144  and  _146
REMARK   48  A    between atoms: _146  and  _147
REMARK   49  A    between atoms: _153  and  _155
REMARK   50  A    between atoms: _157  and  _159
REMARK   51  A    between atoms: _159  and  _160
REMARK   52  A    between atoms: _166  and  _168
REMARK   53  A    between atoms: _168  and  _169
REMARK   54  A    between atoms: _169  and  _170
REMARK   55  A    between atoms: _170  and  _171
REMARK   56  A    between atoms: _173  and  _175
REMARK   57  A    between atoms: _175  and  _177
REMARK   58  A    between atoms: _179  and  _181
REMARK   59  A    between atoms: _181  and  _182
REMARK   60  A    between atoms: _189  and  _191
REMARK   61  A    between atoms: _193  and  _195
REMARK                            x       y       z     vdW  Elec       q    Type
REMARK                         _______ _______ _______ _____ _____    ______ ____
ROOT
ATOM      1  C   UNL     1     -40.552  12.588 -53.624  0.00  0.00    -0.022 A 
ATOM      2  C   UNL     1     -39.943  13.584 -52.878  0.00  0.00    -0.004 A 
ATOM      3  C   UNL     1     -38.633  13.437 -52.451  0.00  0.00    -0.000 A 
ATOM      4  C   UNL     1     -37.927  12.287 -52.755  0.00  0.00    -0.000 A 
ATOM      5  C   UNL     1     -38.522  11.284 -53.500  0.00  0.00    -0.000 A 
ATOM      6  C   UNL     1     -39.825  11.439 -53.932  0.00  0.00    -0.004 A 
ENDROOT
BRANCH   1   7
ATOM      7  C   UNL     1     -41.970  12.735 -54.069  0.00  0.00    +0.026 C 
BRANCH   7   8
ATOM      8  C   UNL     1     -42.755  11.416 -54.044  0.00  0.00    +0.005 C 
ATOM      9  C   UNL     1     -43.767  11.434 -52.913  0.00  0.00    +0.000 C 
ENDBRANCH   7   8
ENDBRANCH   1   7
TORSDOF 2
REMARK  Name = 
REMARK  61 active torsions:
REMARK  status: ('A' for Active; 'I' for Inactive)
REMARK    1  A    between atoms: _1  and  _3
REMARK    2  A    between atoms: _3  and  _4
REMARK    3  A    between atoms: _4  and  _5
REMARK    4  A    between atoms: _5  and  _6
REMARK    5  A    between atoms: _10  and  _12
REMARK    6  A    between atoms: _12  and  _13
REMARK    7  A    between atoms: _20  and  _22
REMARK    8  A    between atoms: _22  and  _23
REMARK    9  A    between atoms: _23  and  _24
REMARK   10  A    between atoms: _24  and  _25
REMARK   11  A    between atoms: _27  and  _29
REMARK   12  A    between atoms: _31  and  _33
REMARK   13  A    between atoms: _33  and  _34
REMARK   14  A    between atoms: _34  and  _35
REMARK   15  A    between atoms: _38  and  _40
REMARK   16  A    between atoms: _40  and  _41
REMARK   17  A    between atoms: _41  and  _42
REMARK   18  A    between atoms: _45  and  _47
REMARK   19  A    between atoms: _47  and  _48
REMARK   20  A    between atoms: _54  and  _56
REMARK   21  A    between atoms: _56  and  _57
REMARK   22  A    between atoms: _63  and  _65
REMARK   23  A    between atoms: _65  and  _67
REMARK   24  A    between atoms: _69  and  _71
REMARK   25  A    between atoms: _71  and  _72
REMARK   26  A    between atoms: _75  and  _77
REMARK   27  A    between atoms: _77  and  _79
REMARK   28  A    between atoms: _81  and  _83
REMARK   29  A    between atoms: _83  and  _84
REMARK   30  A    between atoms: _91  and  _93
REMARK   31  A    between atoms: _93  and  _94
REMARK   32  A    between atoms: _97  and  _99
REMARK   33  A    between atoms: _99  and  _101
REMARK   34  A    between atoms: _103  and  _105
REMARK   35  A    between atoms: _108  and  _110
REMARK   36  A    between atoms: _110  and  _111
REMARK   37  A    between atoms: _111  and  _112
REMARK   38  A    between atoms: _112  and  _113
REMARK   39  A    between atoms: _117  and  _119
REMARK   40  A    between atoms: _119  and  _120
REMARK   41  A    between atoms: _120  and  _121
REMARK   42  A    between atoms: _124  and  _126
REMARK   43  A    between atoms: _126  and  _128
REMARK   44  A    between atoms: _130  and  _132
REMARK   45  A    between atoms: _132  and  _133
REMARK   46  A    between atoms: _140  and  _142
REMARK   47  A    between atoms: _144  and  _146
REMARK   48  A    between atoms: _146  and  _147
REMARK   49  A    between atoms: _153  and  _155
REMARK   50  A    between atoms: _157  and  _159
REMARK   51  A    between atoms: _159  and  _160
REMARK   52  A    between atoms: _166  and  _168
REMARK   53  A    between atoms: _168  and  _169
REMARK   54  A    between atoms: _169  and  _170
REMARK   55  A    between atoms: _170  and  _171
REMARK   56  A    between atoms: _173  and  _175
REMARK   57  A    between atoms: _175  and  _177
REMARK   58  A    between atoms: _179  and  _181
REMARK   59  A    between atoms: _181  and  _182
REMARK   60  A    between atoms: _189  and  _191
REMARK   61  A    between atoms: _193  and  _195
REMARK                            x       y       z     vdW  Elec       q    Type
REMARK                         _______ _______ _______ _____ _____    ______ ____
ROOT
ATOM      1  C   UNL     1     -44.087  11.210 -50.540  0.00  0.00    +0.036 C 
ATOM      2  C   UNL     1     -43.191  11.348 -49.332  0.00  0.00    +0.003 C 
ENDROOT
BRANCH   1   3
ATOM      3  C   UNL     1     -44.766   9.848 -50.551  0.00  0.00    +0.182 C 
ATOM      4  O   UNL     1     -45.848   9.857 -49.677  0.00  0.00    -0.220 OA
ENDBRANCH   1   3
TORSDOF 1
REMARK  Name = 
REMARK  61 active torsions:
REMARK  status: ('A' for Active; 'I' for Inactive)
REMARK    1  A    between atoms: _1  and  _3
REMARK    2  A    between atoms: _3  and  _4
REMARK    3  A    between atoms: _4  and  _5
REMARK    4  A    between atoms: _5  and  _6
REMARK    5  A    between atoms: _10  and  _12
REMARK    6  A    between atoms: _12  and  _13
REMARK    7  A    between atoms: _20  and  _22
REMARK    8  A    between atoms: _22  and  _23
REMARK    9  A    between atoms: _23  and  _24
REMARK   10  A    between atoms: _24  and  _25
REMARK   11  A    between atoms: _27  and  _29
REMARK   12  A    between atoms: _31  and  _33
REMARK   13  A    between atoms: _33  and  _34
REMARK   14  A    between atoms: _34  and  _35
REMARK   15  A    between atoms: _38  and  _40
REMARK   16  A    between atoms: _40  and  _41
REMARK   17  A    between atoms: _41  and  _42
REMARK   18  A    between atoms: _45  and  _47
REMARK   19  A    between atoms: _47  and  _48
REMARK   20  A    between atoms: _54  and  _56
REMARK   21  A    between atoms: _56  and  _57
REMARK   22  A    between atoms: _63  and  _65
REMARK   23  A    between atoms: _65  and  _67
REMARK   24  A    between atoms: _69  and  _71
REMARK   25  A    between atoms: _71  and  _72
REMARK   26  A    between atoms: _75  and  _77
REMARK   27  A    between atoms: _77  and  _79
REMARK   28  A    between atoms: _81  and  _83
REMARK   29  A    between atoms: _83  and  _84
REMARK   30  A    between atoms: _91  and  _93
REMARK   31  A    between atoms: _93  and  _94
REMARK   32  A    between atoms: _97  and  _99
REMARK   33  A    between atoms: _99  and  _101
REMARK   34  A    between atoms: _103  and  _105
REMARK   35  A    between atoms: _108  and  _110
REMARK   36  A    between atoms: _110  and  _111
REMARK   37  A    between atoms: _111  and  _112
REMARK   38  A    between atoms: _112  and  _113
REMARK   39  A    between atoms: _117  and  _119
REMARK   40  A    between atoms: _119  and  _120
REMARK   41  A    between atoms: _120  and  _121
REMARK   42  A    between atoms: _124  and  _126
REMARK   43  A    between atoms: _126  and  _128
REMARK   44  A    between atoms: _130  and  _132
REMARK   45  A    between atoms: _132  and  _133
REMARK   46  A    between atoms: _140  and  _142
REMARK   47  A    between atoms: _144  and  _146
REMARK   48  A    between atoms: _146  and  _147
REMARK   49  A    between atoms: _153  and  _155
REMARK   50  A    between atoms: _157  and  _159
REMARK   51  A    between atoms: _159  and  _160
REMARK   52  A    between atoms: _166  and  _168
REMARK   53  A    between atoms: _168  and  _169
REMARK   54  A    between atoms: _169  and  _170
REMARK   55  A    between atoms: _170  and  _171
REMARK   56  A    between atoms: _173  and  _175
REMARK   57  A    between atoms: _175  and  _177
REMARK   58  A    between atoms: _179  and  _181
REMARK   59  A    between atoms: _181  and  _182
REMARK   60  A    between atoms: _189  and  _191
REMARK   61  A    between atoms: _193  and  _195
REMARK                            x       y       z     vdW  Elec       q    Type
REMARK                         _______ _______ _______ _____ _____    ______ ____
ROOT
ATOM      1  C   UNL     1     -41.823  14.254 -48.022  0.00  0.00    -0.022 A 
ATOM      2  C   UNL     1     -42.525  15.353 -47.530  0.00  0.00    -0.004 A 
ATOM      3  C   UNL     1     -42.662  16.498 -48.290  0.00  0.00    -0.000 A 
ATOM      4  C   UNL     1     -42.103  16.558 -49.558  0.00  0.00    -0.000 A 
ATOM      5  C   UNL     1     -41.409  15.474 -50.066  0.00  0.00    -0.000 A 
ATOM      6  C   UNL     1     -41.271  14.328 -49.304  0.00  0.00    -0.004 A 
ENDROOT
BRANCH   1   7
ATOM      7  C   UNL     1     -41.665  13.013 -47.187  0.00  0.00    +0.026 C 
BRANCH   7   8
ATOM      8  C   UNL     1     -42.945  12.178 -47.060  0.00  0.00    +0.005 C 
ATOM      9  C   UNL     1     -43.834  12.791 -46.017  0.00  0.00    +0.000 C 
ENDBRANCH   7   8
ENDBRANCH   1   7
TORSDOF 2
REMARK  Name = 
REMARK  61 active torsions:
REMARK  status: ('A' for Active; 'I' for Inactive)
REMARK    1  A    between atoms: _1  and  _3
REMARK    2  A    between atoms: _3  and  _4
REMARK    3  A    between atoms: _4  and  _5
REMARK    4  A    between atoms: _5  and  _6
REMARK    5  A    between atoms: _10  and  _12
REMARK    6  A    between atoms: _12  and  _13
REMARK    7  A    between atoms: _20  and  _22
REMARK    8  A    between atoms: _22  and  _23
REMARK    9  A    between atoms: _23  and  _24
REMARK   10  A    between atoms: _24  and  _25
REMARK   11  A    between atoms: _27  and  _29
REMARK   12  A    between atoms: _31  and  _33
REMARK   13  A    between atoms: _33  and  _34
REMARK   14  A    between atoms: _34  and  _35
REMARK   15  A    between atoms: _38  and  _40
REMARK   16  A    between atoms: _40  and  _41
REMARK   17  A    between atoms: _41  and  _42
REMARK   18  A    between atoms: _45  and  _47
REMARK   19  A    between atoms: _47  and  _48
REMARK   20  A    between atoms: _54  and  _56
REMARK   21  A    between atoms: _56  and  _57
REMARK   22  A    between atoms: _63  and  _65
REMARK   23  A    between atoms: _65  and  _67
REMARK   24  A    between atoms: _69  and  _71
REMARK   25  A    between atoms: _71  and  _72
REMARK   26  A    between atoms: _75  and  _77
REMARK   27  A    between atoms: _77  and  _79
REMARK   28  A    between atoms: _81  and  _83
REMARK   29  A    between atoms: _83  and  _84
REMARK   30  A    between atoms: _91  and  _93
REMARK   31  A    between atoms: _93  and  _94
REMARK   32  A    between atoms: _97  and  _99
REMARK   33  A    between atoms: _99  and  _101
REMARK   34  A    between atoms: _103  and  _105
REMARK   35  A    between atoms: _108  and  _110
REMARK   36  A    between atoms: _110  and  _111
REMARK   37  A    between atoms: _111  and  _112
REMARK   38  A    between atoms: _112  and  _113
REMARK   39  A    between atoms: _117  and  _119
REMARK   40  A    between atoms: _119  and  _120
REMARK   41  A    between atoms: _120  and  _121
REMARK   42  A    between atoms: _124  and  _126
REMARK   43  A    between atoms: _126  and  _128
REMARK   44  A    between atoms: _130  and  _132
REMARK   45  A    between atoms: _132  and  _133
REMARK   46  A    between atoms: _140  and  _142
REMARK   47  A    between atoms: _144  and  _146
REMARK   48  A    between atoms: _146  and  _147
REMARK   49  A    between atoms: _153  and  _155
REMARK   50  A    between atoms: _157  and  _159
REMARK   51  A    between atoms: _159  and  _160
REMARK   52  A    between atoms: _166  and  _168
REMARK   53  A    between atoms: _168  and  _169
REMARK   54  A    between atoms: _169  and  _170
REMARK   55  A    between atoms: _170  and  _171
REMARK   56  A    between atoms: _173  and  _175
REMARK   57  A    between atoms: _175  and  _177
REMARK   58  A    between atoms: _179  and  _181
REMARK   59  A    between atoms: _181  and  _182
REMARK   60  A    between atoms: _189  and  _191
REMARK   61  A    between atoms: _193  and  _195
REMARK                            x       y       z     vdW  Elec       q    Type
REMARK                         _______ _______ _______ _____ _____    ______ ____
ROOT
ATOM      1  C   UNL     1     -46.550  13.313 -43.117  0.00  0.00    +0.007 C 
ENDROOT
BRANCH   1   2
ATOM      2  C   UNL     1     -45.210  12.592 -43.150  0.00  0.00    +0.000 C 
BRANCH   2   3
ATOM      3  C   UNL     1     -44.036  13.413 -43.699  0.00  0.00    +0.000 C 
ATOM      4  C   UNL     1     -43.032  13.622 -42.615  0.00  0.00    +0.000 C 
ENDBRANCH   2   3
ENDBRANCH   1   2
BRANCH   1   5
ATOM      5  C   UNL     1     -47.611  12.574 -43.934  0.00  0.00    +0.081 C 
BRANCH   5   6
ATOM      6  C   UNL     1     -48.148  13.436 -45.079  0.00  0.00    +0.315 C 
ATOM      7  N   UNL     1     -49.098  14.496 -44.627  0.00  0.00    +0.597 NA
ENDBRANCH   5   6
ENDBRANCH   1   5
TORSDOF 4
REMARK  Name = 
REMARK  61 active torsions:
REMARK  status: ('A' for Active; 'I' for Inactive)
REMARK    1  A    between atoms: _1  and  _3
REMARK    2  A    between atoms: _3  and  _4
REMARK    3  A    between atoms: _4  and  _5
REMARK    4  A    between atoms: _5  and  _6
REMARK    5  A    between atoms: _10  and  _12
REMARK    6  A    between atoms: _12  and  _13
REMARK    7  A    between atoms: _20  and  _22
REMARK    8  A    between atoms: _22  and  _23
REMARK    9  A    between atoms: _23  and  _24
REMARK   10  A    between atoms: _24  and  _25
REMARK   11  A    between atoms: _27  and  _29
REMARK   12  A    between atoms: _31  and  _33
REMARK   13  A    between atoms: _33  and  _34
REMARK   14  A    between atoms: _34  and  _35
REMARK   15  A    between atoms: _38  and  _40
REMARK   16  A    between atoms: _40  and  _41
REMARK   17  A    between atoms: _41  and  _42
REMARK   18  A    between atoms: _45  and  _47
REMARK   19  A    between atoms: _47  and  _48
REMARK   20  A    between atoms: _54  and  _56
REMARK   21  A    between atoms: _56  and  _57
REMARK   22  A    between atoms: _63  and  _65
REMARK   23  A    between atoms: _65  and  _67
REMARK   24  A    between atoms: _69  and  _71
REMARK   25  A    between atoms: _71  and  _72
REMARK   26  A    between atoms: _75  and  _77
REMARK   27  A    between atoms: _77  and  _79
REMARK   28  A    between atoms: _81  and  _83
REMARK   29  A    between atoms: _83  and  _84
REMARK   30  A    between atoms: _91  and  _93
REMARK   31  A    between atoms: _93  and  _94
REMARK   32  A    between atoms: _97  and  _99
REMARK   33  A    between atoms: _99  and  _101
REMARK   34  A    between atoms: _103  and  _105
REMARK   35  A    between atoms: _108  and  _110
REMARK   36  A    between atoms: _110  and  _111
REMARK   37  A    between atoms: _111  and  _112
REMARK   38  A    between atoms: _112  and  _113
REMARK   39  A    between atoms: _117  and  _119
REMARK   40  A    between atoms: _119  and  _120
REMARK   41  A    between atoms: _120  and  _121
REMARK   42  A    between atoms: _124  and  _126
REMARK   43  A    between atoms: _126  and  _128
REMARK   44  A    between atoms: _130  and  _132
REMARK   45  A    between atoms: _132  and  _133
REMARK   46  A    between atoms: _140  and  _142
REMARK   47  A    between atoms: _144  and  _146
REMARK   48  A    between atoms: _146  and  _147
REMARK   49  A    between atoms: _153  and  _155
REMARK   50  A    between atoms: _157  and  _159
REMARK   51  A    between atoms: _159  and  _160
REMARK   52  A    between atoms: _166  and  _168
REMARK   53  A    between atoms: _168  and  _169
REMARK   54  A    between atoms: _169  and  _170
REMARK   55  A    between atoms: _170  and  _171
REMARK   56  A    between atoms: _173  and  _175
REMARK   57  A    between atoms: _175  and  _177
REMARK   58  A    between atoms: _179  and  _181
REMARK   59  A    between atoms: _181  and  _182
REMARK   60  A    between atoms: _189  and  _191
REMARK   61  A    between atoms: _193  and  _195
REMARK                            x       y       z     vdW  Elec       q    Type
REMARK                         _______ _______ _______ _____ _____    ______ ____
ROOT
ATOM      1  C   UNL     1     -39.005  16.625 -40.718  0.00  0.00    +0.000 C 
ATOM      2  C   UNL     1     -38.062  17.792 -40.440  0.00  0.00    +0.000 C 
ENDROOT
BRANCH   1   3
ATOM      3  C   UNL     1     -40.307  16.697 -39.880  0.00  0.00    +0.000 C 
ATOM      4  C   UNL     1     -40.820  18.113 -39.638  0.00  0.00    +0.000 C 
ENDBRANCH   1   3
BRANCH   1   5
ATOM      5  C   UNL     1     -38.254  15.329 -40.392  0.00  0.00    +0.000 C 
ATOM      6  C   UNL     1     -36.769  15.359 -40.721  0.00  0.00    +0.000 C 
ENDBRANCH   1   5
TORSDOF 2
REMARK  Name = 
REMARK  61 active torsions:
REMARK  status: ('A' for Active; 'I' for Inactive)
REMARK    1  A    between atoms: _1  and  _3
REMARK    2  A    between atoms: _3  and  _4
REMARK    3  A    between atoms: _4  and  _5
REMARK    4  A    between atoms: _5  and  _6
REMARK    5  A    between atoms: _10  and  _12
REMARK    6  A    between atoms: _12  and  _13
REMARK    7  A    between atoms: _20  and  _22
REMARK    8  A    between atoms: _22  and  _23
REMARK    9  A    between atoms: _23  and  _24
REMARK   10  A    between atoms: _24  and  _25
REMARK   11  A    between atoms: _27  and  _29
REMARK   12  A    between atoms: _31  and  _33
REMARK   13  A    between atoms: _33  and  _34
REMARK   14  A    between atoms: _34  and  _35
REMARK   15  A    between atoms: _38  and  _40
REMARK   16  A    between atoms: _40  and  _41
REMARK   17  A    between atoms: _41  and  _42
REMARK   18  A    between atoms: _45  and  _47
REMARK   19  A    between atoms: _47  and  _48
REMARK   20  A    between atoms: _54  and  _56
REMARK   21  A    between atoms: _56  and  _57
REMARK   22  A    between atoms: _63  and  _65
REMARK   23  A    between atoms: _65  and  _67
REMARK   24  A    between atoms: _69  and  _71
REMARK   25  A    between atoms: _71  and  _72
REMARK   26  A    between atoms: _75  and  _77
REMARK   27  A    between atoms: _77  and  _79
REMARK   28  A    between atoms: _81  and  _83
REMARK   29  A    between atoms: _83  and  _84
REMARK   30  A    between atoms: _91  and  _93
REMARK   31  A    between atoms: _93  and  _94
REMARK   32  A    between atoms: _97  and  _99
REMARK   33  A    between atoms: _99  and  _101
REMARK   34  A    between atoms: _103  and  _105
REMARK   35  A    between atoms: _108  and  _110
REMARK   36  A    between atoms: _110  and  _111
REMARK   37  A    between atoms: _111  and  _112
REMARK   38  A    between atoms: _112  and  _113
REMARK   39  A    between atoms: _117  and  _119
REMARK   40  A    between atoms: _119  and  _120
REMARK   41  A    between atoms: _120  and  _121
REMARK   42  A    between atoms: _124  and  _126
REMARK   43  A    between atoms: _126  and  _128
REMARK   44  A    between atoms: _130  and  _132
REMARK   45  A    between atoms: _132  and  _133
REMARK   46  A    between atoms: _140  and  _142
REMARK   47  A    between atoms: _144  and  _146
REMARK   48  A    between atoms: _146  and  _147
REMARK   49  A    between atoms: _153  and  _155
REMARK   50  A    between atoms: _157  and  _159
REMARK   51  A    between atoms: _159  and  _160
REMARK   52  A    between atoms: _166  and  _168
REMARK   53  A    between atoms: _168  and  _169
REMARK   54  A    between atoms: _169  and  _170
REMARK   55  A    between atoms: _170  and  _171
REMARK   56  A    between atoms: _173  and  _175
REMARK   57  A    between atoms: _175  and  _177
REMARK   58  A    between atoms: _179  and  _181
REMARK   59  A    between atoms: _181  and  _182
REMARK   60  A    between atoms: _189  and  _191
REMARK   61  A    between atoms: _193  and  _195
REMARK                            x       y       z     vdW  Elec       q    Type
REMARK                         _______ _______ _______ _____ _____    ______ ____
ROOT
ATOM      1  C   UNL     1     -35.028  25.568 -45.030  0.00  0.00    -0.022 A 
ATOM      2  C   UNL     1     -35.591  26.484 -44.148  0.00  0.00    -0.001 A 
ATOM      3  C   UNL     1     -35.869  26.133 -42.833  0.00  0.00    +0.042 A 
ATOM      4  C   UNL     1     -35.581  24.855 -42.400  0.00  0.00    +0.196 A 
ATOM      5  O   UNL     1     -35.865  24.498 -41.108  0.00  0.00    -0.287 OA
ATOM      6  C   UNL     1     -35.016  23.925 -43.262  0.00  0.00    +0.042 A 
ATOM      7  C   UNL     1     -34.734  24.286 -44.562  0.00  0.00    -0.001 A 
ENDROOT
BRANCH   1   8
ATOM      8  C   UNL     1     -34.725  25.959 -46.445  0.00  0.00    +0.026 C 
BRANCH   8   9
ATOM      9  C   UNL     1     -33.971  27.278 -46.577  0.00  0.00    +0.005 C 
ATOM     10  C   UNL     1     -33.442  27.391 -47.979  0.00  0.00    +0.000 C 
ENDBRANCH   8   9
ENDBRANCH   1   8
TORSDOF 2
REMARK  Name = 
REMARK  61 active torsions:
REMARK  status: ('A' for Active; 'I' for Inactive)
REMARK    1  A    between atoms: _1  and  _3
REMARK    2  A    between atoms: _3  and  _4
REMARK    3  A    between atoms: _4  and  _5
REMARK    4  A    between atoms: _5  and  _6
REMARK    5  A    between atoms: _10  and  _12
REMARK    6  A    between atoms: _12  and  _13
REMARK    7  A    between atoms: _20  and  _22
REMARK    8  A    between atoms: _22  and  _23
REMARK    9  A    between atoms: _23  and  _24
REMARK   10  A    between atoms: _24  and  _25
REMARK   11  A    between atoms: _27  and  _29
REMARK   12  A    between atoms: _31  and  _33
REMARK   13  A    between atoms: _33  and  _34
REMARK   14  A    between atoms: _34  and  _35
REMARK   15  A    between atoms: _38  and  _40
REMARK   16  A    between atoms: _40  and  _41
REMARK   17  A    between atoms: _41  and  _42
REMARK   18  A    between atoms: _45  and  _47
REMARK   19  A    between atoms: _47  and  _48
REMARK   20  A    between atoms: _54  and  _56
REMARK   21  A    between atoms: _56  and  _57
REMARK   22  A    between atoms: _63  and  _65
REMARK   23  A    between atoms: _65  and  _67
REMARK   24  A    between atoms: _69  and  _71
REMARK   25  A    between atoms: _71  and  _72
REMARK   26  A    between atoms: _75  and  _77
REMARK   27  A    between atoms: _77  and  _79
REMARK   28  A    between atoms: _81  and  _83
REMARK   29  A    between atoms: _83  and  _84
REMARK   30  A    between atoms: _91  and  _93
REMARK   31  A    between atoms: _93  and  _94
REMARK   32  A    between atoms: _97  and  _99
REMARK   33  A    between atoms: _99  and  _101
REMARK   34  A    between atoms: _103  and  _105
REMARK   35  A    between atoms: _108  and  _110
REMARK   36  A    between atoms: _110  and  _111
REMARK   37  A    between atoms: _111  and  _112
REMARK   38  A    between atoms: _112  and  _113
REMARK   39  A    between atoms: _117  and  _119
REMARK   40  A    between atoms: _119  and  _120
REMARK   41  A    between atoms: _120  and  _121
REMARK   42  A    between atoms: _124  and  _126
REMARK   43  A    between atoms: _126  and  _128
REMARK   44  A    between atoms: _130  and  _132
REMARK   45  A    between atoms: _132  and  _133
REMARK   46  A    between atoms: _140  and  _142
REMARK   47  A    between atoms: _144  and  _146
REMARK   48  A    between atoms: _146  and  _147
REMARK   49  A    between atoms: _153  and  _155
REMARK   50  A    between atoms: _157  and  _159
REMARK   51  A    between atoms: _159  and  _160
REMARK   52  A    between atoms: _166  and  _168
REMARK   53  A    between atoms: _168  and  _169
REMARK   54  A    between atoms: _169  and  _170
REMARK   55  A    between atoms: _170  and  _171
REMARK   56  A    between atoms: _173  and  _175
REMARK   57  A    between atoms: _175  and  _177
REMARK   58  A    between atoms: _179  and  _181
REMARK   59  A    between atoms: _181  and  _182
REMARK   60  A    between atoms: _189  and  _191
REMARK   61  A    between atoms: _193  and  _195
REMARK                            x       y       z     vdW  Elec       q    Type
REMARK                         _______ _______ _______ _____ _____    ______ ____
ROOT
ATOM      1  C   UNL     1     -30.523  23.768 -50.832  0.00  0.00    +0.013 C 
ATOM      2  C   UNL     1     -29.842  23.732 -52.182  0.00  0.00    +0.001 C 
ENDROOT
BRANCH   1   3
ATOM      3  C   UNL     1     -31.620  22.695 -50.788  0.00  0.00    +0.069 C 
ATOM      4  S   UNL     1     -31.015  21.017 -51.171  0.00  0.00    -0.082 S 
ENDBRANCH   1   3
TORSDOF 1
REMARK  Name = 
REMARK  61 active torsions:
REMARK  status: ('A' for Active; 'I' for Inactive)
REMARK    1  A    between atoms: _1  and  _3
REMARK    2  A    between atoms: _3  and  _4
REMARK    3  A    between atoms: _4  and  _5
REMARK    4  A    between atoms: _5  and  _6
REMARK    5  A    between atoms: _10  and  _12
REMARK    6  A    between atoms: _12  and  _13
REMARK    7  A    between atoms: _20  and  _22
REMARK    8  A    between atoms: _22  and  _23
REMARK    9  A    between atoms: _23  and  _24
REMARK   10  A    between atoms: _24  and  _25
REMARK   11  A    between atoms: _27  and  _29
REMARK   12  A    between atoms: _31  and  _33
REMARK   13  A    between atoms: _33  and  _34
REMARK   14  A    between atoms: _34  and  _35
REMARK   15  A    between atoms: _38  and  _40
REMARK   16  A    between atoms: _40  and  _41
REMARK   17  A    between atoms: _41  and  _42
REMARK   18  A    between atoms: _45  and  _47
REMARK   19  A    between atoms: _47  and  _48
REMARK   20  A    between atoms: _54  and  _56
REMARK   21  A    between atoms: _56  and  _57
REMARK   22  A    between atoms: _63  and  _65
REMARK   23  A    between atoms: _65  and  _67
REMARK   24  A    between atoms: _69  and  _71
REMARK   25  A    between atoms: _71  and  _72
REMARK   26  A    between atoms: _75  and  _77
REMARK   27  A    between atoms: _77  and  _79
REMARK   28  A    between atoms: _81  and  _83
REMARK   29  A    between atoms: _83  and  _84
REMARK   30  A    between atoms: _91  and  _93
REMARK   31  A    between atoms: _93  and  _94
REMARK   32  A    between atoms: _97  and  _99
REMARK   33  A    between atoms: _99  and  _101
REMARK   34  A    between atoms: _103  and  _105
REMARK   35  A    between atoms: _108  and  _110
REMARK   36  A    between atoms: _110  and  _111
REMARK   37  A    between atoms: _111  and  _112
REMARK   38  A    between atoms: _112  and  _113
REMARK   39  A    between atoms: _117  and  _119
REMARK   40  A    between atoms: _119  and  _120
REMARK   41  A    between atoms: _120  and  _121
REMARK   42  A    between atoms: _124  and  _126
REMARK   43  A    between atoms: _126  and  _128
REMARK   44  A    between atoms: _130  and  _132
REMARK   45  A    between atoms: _132  and  _133
REMARK   46  A    between atoms: _140  and  _142
REMARK   47  A    between atoms: _144  and  _146
REMARK   48  A    between atoms: _146  and  _147
REMARK   49  A    between atoms: _153  and  _155
REMARK   50  A    between atoms: _157  and  _159
REMARK   51  A    between atoms: _159  and  _160
REMARK   52  A    between atoms: _166  and  _168
REMARK   53  A    between atoms: _168  and  _169
REMARK   54  A    between atoms: _169  and  _170
REMARK   55  A    between atoms: _170  and  _171
REMARK   56  A    between atoms: _173  and  _175
REMARK   57  A    between atoms: _175  and  _177
REMARK   58  A    between atoms: _179  and  _181
REMARK   59  A    between atoms: _181  and  _182
REMARK   60  A    between atoms: _189  and  _191
REMARK   61  A    between atoms: _193  and  _195
REMARK                            x       y       z     vdW  Elec       q    Type
REMARK                         _______ _______ _______ _____ _____    ______ ____
ROOT
ATOM      1  C   UNL     1     -29.753  19.791 -55.662  0.00  0.00    +0.000 C 
ATOM      2  C   UNL     1     -29.665  18.400 -56.282  0.00  0.00    +0.000 C 
ATOM      3  C   UNL     1     -30.666  20.719 -56.438  0.00  0.00    +0.000 C 
ENDROOT
BRANCH   1   4
ATOM      4  C   UNL     1     -28.342  20.418 -55.427  0.00  0.00    +0.000 C 
ATOM      5  C   UNL     1     -27.395  20.309 -56.615  0.00  0.00    +0.000 C 
ENDBRANCH   1   4
TORSDOF 1
REMARK  Name = 
REMARK  61 active torsions:
REMARK  status: ('A' for Active; 'I' for Inactive)
REMARK    1  A    between atoms: _1  and  _3
REMARK    2  A    between atoms: _3  and  _4
REMARK    3  A    between atoms: _4  and  _5
REMARK    4  A    between atoms: _5  and  _6
REMARK    5  A    between atoms: _10  and  _12
REMARK    6  A    between atoms: _12  and  _13
REMARK    7  A    between atoms: _20  and  _22
REMARK    8  A    between atoms: _22  and  _23
REMARK    9  A    between atoms: _23  and  _24
REMARK   10  A    between atoms: _24  and  _25
REMARK   11  A    between atoms: _27  and  _29
REMARK   12  A    between atoms: _31  and  _33
REMARK   13  A    between atoms: _33  and  _34
REMARK   14  A    between atoms: _34  and  _35
REMARK   15  A    between atoms: _38  and  _40
REMARK   16  A    between atoms: _40  and  _41
REMARK   17  A    between atoms: _41  and  _42
REMARK   18  A    between atoms: _45  and  _47
REMARK   19  A    between atoms: _47  and  _48
REMARK   20  A    between atoms: _54  and  _56
REMARK   21  A    between atoms: _56  and  _57
REMARK   22  A    between atoms: _63  and  _65
REMARK   23  A    between atoms: _65  and  _67
REMARK   24  A    between atoms: _69  and  _71
REMARK   25  A    between atoms: _71  and  _72
REMARK   26  A    between atoms: _75  and  _77
REMARK   27  A    between atoms: _77  and  _79
REMARK   28  A    between atoms: _81  and  _83
REMARK   29  A    between atoms: _83  and  _84
REMARK   30  A    between atoms: _91  and  _93
REMARK   31  A    between atoms: _93  and  _94
REMARK   32  A    between atoms: _97  and  _99
REMARK   33  A    between atoms: _99  and  _101
REMARK   34  A    between atoms: _103  and  _105
REMARK   35  A    between atoms: _108  and  _110
REMARK   36  A    between atoms: _110  and  _111
REMARK   37  A    between atoms: _111  and  _112
REMARK   38  A    between atoms: _112  and  _113
REMARK   39  A    between atoms: _117  and  _119
REMARK   40  A    between atoms: _119  and  _120
REMARK   41  A    between atoms: _120  and  _121
REMARK   42  A    between atoms: _124  and  _126
REMARK   43  A    between atoms: _126  and  _128
REMARK   44  A    between atoms: _130  and  _132
REMARK   45  A    between atoms: _132  and  _133
REMARK   46  A    between atoms: _140  and  _142
REMARK   47  A    between atoms: _144  and  _146
REMARK   48  A    between atoms: _146  and  _147
REMARK   49  A    between atoms: _153  and  _155
REMARK   50  A    between atoms: _157  and  _159
REMARK   51  A    between atoms: _159  and  _160
REMARK   52  A    between atoms: _166  and  _168
REMARK   53  A    between atoms: _168  and  _169
REMARK   54  A    between atoms: _169  and  _170
REMARK   55  A    between atoms: _170  and  _171
REMARK   56  A    between atoms: _173  and  _175
REMARK   57  A    between atoms: _175  and  _177
REMARK   58  A    between atoms: _179  and  _181
REMARK   59  A    between atoms: _181  and  _182
REMARK   60  A    between atoms: _189  and  _191
REMARK   61  A    between atoms: _193  and  _195
REMARK                            x       y       z     vdW  Elec       q    Type
REMARK                         _______ _______ _______ _____ _____    ______ ____
ROOT
ATOM      1  C   UNL     1     -40.072   4.877 -57.003  0.00  0.00    +0.220 C 
ENDROOT
BRANCH   1   2
ATOM      2  N   UNL     1     -41.374   4.881 -56.352  0.00  0.00    -0.087 NA
ATOM      3  C   UNL     1     -42.315   5.802 -56.560  0.00  0.00    +0.535 C 
ATOM      4  N   UNL     1     -43.463   5.698 -55.918  0.00  0.00    +0.135 NA
ATOM      5  N   UNL     1     -42.115   6.809 -57.404  0.00  0.00    +0.135 NA
ENDBRANCH   1   2
BRANCH   1   6
ATOM      6  C   UNL     1     -39.692   3.484 -57.440  0.00  0.00    +0.047 C 
BRANCH   6   7
ATOM      7  C   UNL     1     -39.271   3.540 -58.890  0.00  0.00    +0.004 C 
BRANCH   7   8
ATOM      8  C   UNL     1     -40.314   3.037 -59.872  0.00  0.00    +0.000 C 
ATOM      9  C   UNL     1     -41.144   4.199 -60.401  0.00  0.00    +0.000 C 
ENDBRANCH   7   8
ENDBRANCH   6   7
ENDBRANCH   1   6
TORSDOF 4
REMARK  Name = 
REMARK  61 active torsions:
REMARK  status: ('A' for Active; 'I' for Inactive)
REMARK    1  A    between atoms: _1  and  _3
REMARK    2  A    between atoms: _3  and  _4
REMARK    3  A    between atoms: _4  and  _5
REMARK    4  A    between atoms: _5  and  _6
REMARK    5  A    between atoms: _10  and  _12
REMARK    6  A    between atoms: _12  and  _13
REMARK    7  A    between atoms: _20  and  _22
REMARK    8  A    between atoms: _22  and  _23
REMARK    9  A    between atoms: _23  and  _24
REMARK   10  A    between atoms: _24  and  _25
REMARK   11  A    between atoms: _27  and  _29
REMARK   12  A    between atoms: _31  and  _33
REMARK   13  A    between atoms: _33  and  _34
REMARK   14  A    between atoms: _34  and  _35
REMARK   15  A    between atoms: _38  and  _40
REMARK   16  A    between atoms: _40  and  _41
REMARK   17  A    between atoms: _41  and  _42
REMARK   18  A    between atoms: _45  and  _47
REMARK   19  A    between atoms: _47  and  _48
REMARK   20  A    between atoms: _54  and  _56
REMARK   21  A    between atoms: _56  and  _57
REMARK   22  A    between atoms: _63  and  _65
REMARK   23  A    between atoms: _65  and  _67
REMARK   24  A    between atoms: _69  and  _71
REMARK   25  A    between atoms: _71  and  _72
REMARK   26  A    between atoms: _75  and  _77
REMARK   27  A    between atoms: _77  and  _79
REMARK   28  A    between atoms: _81  and  _83
REMARK   29  A    between atoms: _83  and  _84
REMARK   30  A    between atoms: _91  and  _93
REMARK   31  A    between atoms: _93  and  _94
REMARK   32  A    between atoms: _97  and  _99
REMARK   33  A    between atoms: _99  and  _101
REMARK   34  A    between atoms: _103  and  _105
REMARK   35  A    between atoms: _108  and  _110
REMARK   36  A    between atoms: _110  and  _111
REMARK   37  A    between atoms: _111  and  _112
REMARK   38  A    between atoms: _112  and  _113
REMARK   39  A    between atoms: _117  and  _119
REMARK   40  A    between atoms: _119  and  _120
REMARK   41  A    between atoms: _120  and  _121
REMARK   42  A    between atoms: _124  and  _126
REMARK   43  A    between atoms: _126  and  _128
REMARK   44  A    between atoms: _130  and  _132
REMARK   45  A    between atoms: _132  and  _133
REMARK   46  A    between atoms: _140  and  _142
REMARK   47  A    between atoms: _144  and  _146
REMARK   48  A    between atoms: _146  and  _147
REMARK   49  A    between atoms: _153  and  _155
REMARK   50  A    between atoms: _157  and  _159
REMARK   51  A    between atoms: _159  and  _160
REMARK   52  A    between atoms: _166  and  _168
REMARK   53  A    between atoms: _168  and  _169
REMARK   54  A    between atoms: _169  and  _170
REMARK   55  A    between atoms: _170  and  _171
REMARK   56  A    between atoms: _173  and  _175
REMARK   57  A    between atoms: _175  and  _177
REMARK   58  A    between atoms: _179  and  _181
REMARK   59  A    between atoms: _181  and  _182
REMARK   60  A    between atoms: _189  and  _191
REMARK   61  A    between atoms: _193  and  _195
REMARK                            x       y       z     vdW  Elec       q    Type
REMARK                         _______ _______ _______ _____ _____    ______ ____
ROOT
ATOM      1  C   UNL     1     -45.472  -3.279 -49.882  0.00  0.00    -0.022 A 
ATOM      2  C   UNL     1     -45.537  -2.885 -48.541  0.00  0.00    -0.001 A 
ATOM      3  C   UNL     1     -44.913  -1.727 -48.102  0.00  0.00    +0.042 A 
ATOM      4  C   UNL     1     -44.216  -0.940 -49.012  0.00  0.00    +0.196 A 
ATOM      5  O   UNL     1     -43.584   0.213 -48.589  0.00  0.00    -0.287 OA
ATOM      6  C   UNL     1     -44.141  -1.305 -50.352  0.00  0.00    +0.042 A 
ATOM      7  C   UNL     1     -44.768  -2.463 -50.778  0.00  0.00    -0.001 A 
ENDROOT
BRANCH   1   8
ATOM      8  C   UNL     1     -46.181  -4.538 -50.350  0.00  0.00    +0.026 C 
BRANCH   8   9
ATOM      9  C   UNL     1     -45.553  -5.267 -51.549  0.00  0.00    +0.005 C 
ATOM     10  C   UNL     1     -45.926  -6.740 -51.433  0.00  0.00    +0.000 C 
ENDBRANCH   8   9
ENDBRANCH   1   8
TORSDOF 2
REMARK  Name = 
REMARK  61 active torsions:
REMARK  status: ('A' for Active; 'I' for Inactive)
REMARK    1  A    between atoms: _1  and  _3
REMARK    2  A    between atoms: _3  and  _4
REMARK    3  A    between atoms: _4  and  _5
REMARK    4  A    between atoms: _5  and  _6
REMARK    5  A    between atoms: _10  and  _12
REMARK    6  A    between atoms: _12  and  _13
REMARK    7  A    between atoms: _20  and  _22
REMARK    8  A    between atoms: _22  and  _23
REMARK    9  A    between atoms: _23  and  _24
REMARK   10  A    between atoms: _24  and  _25
REMARK   11  A    between atoms: _27  and  _29
REMARK   12  A    between atoms: _31  and  _33
REMARK   13  A    between atoms: _33  and  _34
REMARK   14  A    between atoms: _34  and  _35
REMARK   15  A    between atoms: _38  and  _40
REMARK   16  A    between atoms: _40  and  _41
REMARK   17  A    between atoms: _41  and  _42
REMARK   18  A    between atoms: _45  and  _47
REMARK   19  A    between atoms: _47  and  _48
REMARK   20  A    between atoms: _54  and  _56
REMARK   21  A    between atoms: _56  and  _57
REMARK   22  A    between atoms: _63  and  _65
REMARK   23  A    between atoms: _65  and  _67
REMARK   24  A    between atoms: _69  and  _71
REMARK   25  A    between atoms: _71  and  _72
REMARK   26  A    between atoms: _75  and  _77
REMARK   27  A    between atoms: _77  and  _79
REMARK   28  A    between atoms: _81  and  _83
REMARK   29  A    between atoms: _83  and  _84
REMARK   30  A    between atoms: _91  and  _93
REMARK   31  A    between atoms: _93  and  _94
REMARK   32  A    between atoms: _97  and  _99
REMARK   33  A    between atoms: _99  and  _101
REMARK   34  A    between atoms: _103  and  _105
REMARK   35  A    between atoms: _108  and  _110
REMARK   36  A    between atoms: _110  and  _111
REMARK   37  A    between atoms: _111  and  _112
REMARK   38  A    between atoms: _112  and  _113
REMARK   39  A    between atoms: _117  and  _119
REMARK   40  A    between atoms: _119  and  _120
REMARK   41  A    between atoms: _120  and  _121
REMARK   42  A    between atoms: _124  and  _126
REMARK   43  A    between atoms: _126  and  _128
REMARK   44  A    between atoms: _130  and  _132
REMARK   45  A    between atoms: _132  and  _133
REMARK   46  A    between atoms: _140  and  _142
REMARK   47  A    between atoms: _144  and  _146
REMARK   48  A    between atoms: _146  and  _147
REMARK   49  A    between atoms: _153  and  _155
REMARK   50  A    between atoms: _157  and  _159
REMARK   51  A    between atoms: _159  and  _160
REMARK   52  A    between atoms: _166  and  _168
REMARK   53  A    between atoms: _168  and  _169
REMARK   54  A    between atoms: _169  and  _170
REMARK   55  A    between atoms: _170  and  _171
REMARK   56  A    between atoms: _173  and  _175
REMARK   57  A    between atoms: _175  and  _177
REMARK   58  A    between atoms: _179  and  _181
REMARK   59  A    between atoms: _181  and  _182
REMARK   60  A    between atoms: _189  and  _191
REMARK   61  A    between atoms: _193  and  _195
REMARK                            x       y       z     vdW  Elec       q    Type
REMARK                         _______ _______ _______ _____ _____    ______ ____
ROOT
ATOM      1  C   UNL     1     -37.978  -1.742 -46.667  0.00  0.00    +0.002 C 
ENDROOT
BRANCH   1   2
ATOM      2  C   UNL     1     -38.366  -2.943 -47.513  0.00  0.00    +0.000 C 
BRANCH   2   3
ATOM      3  C   UNL     1     -37.362  -4.097 -47.415  0.00  0.00    +0.000 C 
ATOM      4  C   UNL     1     -38.051  -5.348 -46.903  0.00  0.00    +0.000 C 
ENDBRANCH   2   3
ENDBRANCH   1   2
BRANCH   1   5
ATOM      5  C   UNL     1     -38.139  -0.431 -47.408  0.00  0.00    +0.021 C 
BRANCH   5   6
ATOM      6  C   UNL     1     -39.213  -0.548 -48.481  0.00  0.00    +0.109 C 
ATOM      7  N   UNL     1     -38.703  -0.089 -49.803  0.00  0.00    -0.131 NA
ENDBRANCH   5   6
ENDBRANCH   1   5
TORSDOF 4
REMARK  Name = 
REMARK  61 active torsions:
REMARK  status: ('A' for Active; 'I' for Inactive)
REMARK    1  A    between atoms: _1  and  _3
REMARK    2  A    between atoms: _3  and  _4
REMARK    3  A    between atoms: _4  and  _5
REMARK    4  A    between atoms: _5  and  _6
REMARK    5  A    between atoms: _10  and  _12
REMARK    6  A    between atoms: _12  and  _13
REMARK    7  A    between atoms: _20  and  _22
REMARK    8  A    between atoms: _22  and  _23
REMARK    9  A    between atoms: _23  and  _24
REMARK   10  A    between atoms: _24  and  _25
REMARK   11  A    between atoms: _27  and  _29
REMARK   12  A    between atoms: _31  and  _33
REMARK   13  A    between atoms: _33  and  _34
REMARK   14  A    between atoms: _34  and  _35
REMARK   15  A    between atoms: _38  and  _40
REMARK   16  A    between atoms: _40  and  _41
REMARK   17  A    between atoms: _41  and  _42
REMARK   18  A    between atoms: _45  and  _47
REMARK   19  A    between atoms: _47  and  _48
REMARK   20  A    between atoms: _54  and  _56
REMARK   21  A    between atoms: _56  and  _57
REMARK   22  A    between atoms: _63  and  _65
REMARK   23  A    between atoms: _65  and  _67
REMARK   24  A    between atoms: _69  and  _71
REMARK   25  A    between atoms: _71  and  _72
REMARK   26  A    between atoms: _75  and  _77
REMARK   27  A    between atoms: _77  and  _79
REMARK   28  A    between atoms: _81  and  _83
REMARK   29  A    between atoms: _83  and  _84
REMARK   30  A    between atoms: _91  and  _93
REMARK   31  A    between atoms: _93  and  _94
REMARK   32  A    between atoms: _97  and  _99
REMARK   33  A    between atoms: _99  and  _101
REMARK   34  A    between atoms: _103  and  _105
REMARK   35  A    between atoms: _108  and  _110
REMARK   36  A    between atoms: _110  and  _111
REMARK   37  A    between atoms: _111  and  _112
REMARK   38  A    between atoms: _112  and  _113
REMARK   39  A    between atoms: _117  and  _119
REMARK   40  A    between atoms: _119  and  _120
REMARK   41  A    between atoms: _120  and  _121
REMARK   42  A    between atoms: _124  and  _126
REMARK   43  A    between atoms: _126  and  _128
REMARK   44  A    between atoms: _130  and  _132
REMARK   45  A    between atoms: _132  and  _133
REMARK   46  A    between atoms: _140  and  _142
REMARK   47  A    between atoms: _144  and  _146
REMARK   48  A    between atoms: _146  and  _147
REMARK   49  A    between atoms: _153  and  _155
REMARK   50  A    between atoms: _157  and  _159
REMARK   51  A    between atoms: _159  and  _160
REMARK   52  A    between atoms: _166  and  _168
REMARK   53  A    between atoms: _168  and  _169
REMARK   54  A    between atoms: _169  and  _170
REMARK   55  A    between atoms: _170  and  _171
REMARK   56  A    between atoms: _173  and  _175
REMARK   57  A    between atoms: _175  and  _177
REMARK   58  A    between atoms: _179  and  _181
REMARK   59  A    between atoms: _181  and  _182
REMARK   60  A    between atoms: _189  and  _191
REMARK   61  A    between atoms: _193  and  _195
REMARK                            x       y       z     vdW  Elec       q    Type
REMARK                         _______ _______ _______ _____ _____    ______ ____
ROOT
ATOM      1  C   UNL     1     -35.662  10.538 -38.733  0.00  0.00    +0.036 C 
ATOM      2  C   UNL     1     -36.832  11.495 -38.519  0.00  0.00    +0.003 C 
ENDROOT
BRANCH   1   3
ATOM      3  C   UNL     1     -36.084   9.315 -39.544  0.00  0.00    +0.182 C 
ATOM      4  O   UNL     1     -37.227   8.718 -38.971  0.00  0.00    -0.220 OA
ENDBRANCH   1   3
TORSDOF 1
REMARK  Name = 
REMARK  61 active torsions:
REMARK  status: ('A' for Active; 'I' for Inactive)
REMARK    1  A    between atoms: _1  and  _3
REMARK    2  A    between atoms: _3  and  _4
REMARK    3  A    between atoms: _4  and  _5
REMARK    4  A    between atoms: _5  and  _6
REMARK    5  A    between atoms: _10  and  _12
REMARK    6  A    between atoms: _12  and  _13
REMARK    7  A    between atoms: _20  and  _22
REMARK    8  A    between atoms: _22  and  _23
REMARK    9  A    between atoms: _23  and  _24
REMARK   10  A    between atoms: _24  and  _25
REMARK   11  A    between atoms: _27  and  _29
REMARK   12  A    between atoms: _31  and  _33
REMARK   13  A    between atoms: _33  and  _34
REMARK   14  A    between atoms: _34  and  _35
REMARK   15  A    between atoms: _38  and  _40
REMARK   16  A    between atoms: _40  and  _41
REMARK   17  A    between atoms: _41  and  _42
REMARK   18  A    between atoms: _45  and  _47
REMARK   19  A    between atoms: _47  and  _48
REMARK   20  A    between atoms: _54  and  _56
REMARK   21  A    between atoms: _56  and  _57
REMARK   22  A    between atoms: _63  and  _65
REMARK   23  A    between atoms: _65  and  _67
REMARK   24  A    between atoms: _69  and  _71
REMARK   25  A    between atoms: _71  and  _72
REMARK   26  A    between atoms: _75  and  _77
REMARK   27  A    between atoms: _77  and  _79
REMARK   28  A    between atoms: _81  and  _83
REMARK   29  A    between atoms: _83  and  _84
REMARK   30  A    between atoms: _91  and  _93
REMARK   31  A    between atoms: _93  and  _94
REMARK   32  A    between atoms: _97  and  _99
REMARK   33  A    between atoms: _99  and  _101
REMARK   34  A    between atoms: _103  and  _105
REMARK   35  A    between atoms: _108  and  _110
REMARK   36  A    between atoms: _110  and  _111
REMARK   37  A    between atoms: _111  and  _112
REMARK   38  A    between atoms: _112  and  _113
REMARK   39  A    between atoms: _117  and  _119
REMARK   40  A    between atoms: _119  and  _120
REMARK   41  A    between atoms: _120  and  _121
REMARK   42  A    between atoms: _124  and  _126
REMARK   43  A    between atoms: _126  and  _128
REMARK   44  A    between atoms: _130  and  _132
REMARK   45  A    between atoms: _132  and  _133
REMARK   46  A    between atoms: _140  and  _142
REMARK   47  A    between atoms: _144  and  _146
REMARK   48  A    between atoms: _146  and  _147
REMARK   49  A    between atoms: _153  and  _155
REMARK   50  A    between atoms: _157  and  _159
REMARK   51  A    between atoms: _159  and  _160
REMARK   52  A    between atoms: _166  and  _168
REMARK   53  A    between atoms: _168  and  _169
REMARK   54  A    between atoms: _169  and  _170
REMARK   55  A    between atoms: _170  and  _171
REMARK   56  A    between atoms: _173  and  _175
REMARK   57  A    between atoms: _175  and  _177
REMARK   58  A    between atoms: _179  and  _181
REMARK   59  A    between atoms: _181  and  _182
REMARK   60  A    between atoms: _189  and  _191
REMARK   61  A    between atoms: _193  and  _195
REMARK                            x       y       z     vdW  Elec       q    Type
REMARK                         _______ _______ _______ _____ _____    ______ ____
ROOT
ATOM      1  C   UNL     1     -29.454  11.219 -40.281  0.00  0.00    +0.089 C 
ENDROOT
BRANCH   1   2
ATOM      2  C   UNL     1     -30.769  10.908 -40.983  0.00  0.00    +0.261 C 
ATOM      3  O   UNL     1     -31.648  11.761 -41.105  0.00  0.00    -0.272 OA
ATOM      4  N   UNL     1     -30.911   9.671 -41.436  0.00  0.00    -0.088 NA
ENDBRANCH   1   2
BRANCH   1   5
ATOM      5  C   UNL     1     -29.475  10.971 -38.777  0.00  0.00    +0.010 C 
BRANCH   5   6
ATOM      6  C   UNL     1     -28.219  11.508 -38.074  0.00  0.00    +0.001 C 
ATOM      7  C   UNL     1     -28.532  12.720 -37.204  0.00  0.00    +0.000 C 
ENDBRANCH   5   6
ENDBRANCH   1   5
TORSDOF 3
REMARK  Name = 
REMARK  61 active torsions:
REMARK  status: ('A' for Active; 'I' for Inactive)
REMARK    1  A    between atoms: _1  and  _3
REMARK    2  A    between atoms: _3  and  _4
REMARK    3  A    between atoms: _4  and  _5
REMARK    4  A    between atoms: _5  and  _6
REMARK    5  A    between atoms: _10  and  _12
REMARK    6  A    between atoms: _12  and  _13
REMARK    7  A    between atoms: _20  and  _22
REMARK    8  A    between atoms: _22  and  _23
REMARK    9  A    between atoms: _23  and  _24
REMARK   10  A    between atoms: _24  and  _25
REMARK   11  A    between atoms: _27  and  _29
REMARK   12  A    between atoms: _31  and  _33
REMARK   13  A    between atoms: _33  and  _34
REMARK   14  A    between atoms: _34  and  _35
REMARK   15  A    between atoms: _38  and  _40
REMARK   16  A    between atoms: _40  and  _41
REMARK   17  A    between atoms: _41  and  _42
REMARK   18  A    between atoms: _45  and  _47
REMARK   19  A    between atoms: _47  and  _48
REMARK   20  A    between atoms: _54  and  _56
REMARK   21  A    between atoms: _56  and  _57
REMARK   22  A    between atoms: _63  and  _65
REMARK   23  A    between atoms: _65  and  _67
REMARK   24  A    between atoms: _69  and  _71
REMARK   25  A    between atoms: _71  and  _72
REMARK   26  A    between atoms: _75  and  _77
REMARK   27  A    between atoms: _77  and  _79
REMARK   28  A    between atoms: _81  and  _83
REMARK   29  A    between atoms: _83  and  _84
REMARK   30  A    between atoms: _91  and  _93
REMARK   31  A    between atoms: _93  and  _94
REMARK   32  A    between atoms: _97  and  _99
REMARK   33  A    between atoms: _99  and  _101
REMARK   34  A    between atoms: _103  and  _105
REMARK   35  A    between atoms: _108  and  _110
REMARK   36  A    between atoms: _110  and  _111
REMARK   37  A    between atoms: _111  and  _112
REMARK   38  A    between atoms: _112  and  _113
REMARK   39  A    between atoms: _117  and  _119
REMARK   40  A    between atoms: _119  and  _120
REMARK   41  A    between atoms: _120  and  _121
REMARK   42  A    between atoms: _124  and  _126
REMARK   43  A    between atoms: _126  and  _128
REMARK   44  A    between atoms: _130  and  _132
REMARK   45  A    between atoms: _132  and  _133
REMARK   46  A    between atoms: _140  and  _142
REMARK   47  A    between atoms: _144  and  _146
REMARK   48  A    between atoms: _146  and  _147
REMARK   49  A    between atoms: _153  and  _155
REMARK   50  A    between atoms: _157  and  _159
REMARK   51  A    between atoms: _159  and  _160
REMARK   52  A    between atoms: _166  and  _168
REMARK   53  A    between atoms: _168  and  _169
REMARK   54  A    between atoms: _169  and  _170
REMARK   55  A    between atoms: _170  and  _171
REMARK   56  A    between atoms: _173  and  _175
REMARK   57  A    between atoms: _175  and  _177
REMARK   58  A    between atoms: _179  and  _181
REMARK   59  A    between atoms: _181  and  _182
REMARK   60  A    between atoms: _189  and  _191
REMARK   61  A    between atoms: _193  and  _195
REMARK                            x       y       z     vdW  Elec       q    Type
REMARK                         _______ _______ _______ _____ _____    ______ ____
ROOT
ATOM      1  C   UNL     1     -28.713  14.610 -42.224  0.00  0.00    +0.114 C 
ENDROOT
BRANCH   1   2
ATOM      2  C   UNL     1     -29.818  13.966 -43.028  0.00  0.00    +0.365 C 
ATOM      3  O   UNL     1     -30.960  14.474 -42.965  0.00  0.00    -0.246 OA
ATOM      4  O   UNL     1     -29.547  12.947 -43.705  0.00  0.00    -0.246 OA
ENDBRANCH   1   2
BRANCH   1   5
ATOM      5  C   UNL     1     -29.100  14.794 -40.764  0.00  0.00    +0.012 C 
BRANCH   5   6
ATOM      6  C   UNL     1     -28.800  16.194 -40.263  0.00  0.00    +0.001 C 
ATOM      7  C   UNL     1     -30.043  17.080 -40.286  0.00  0.00    +0.000 C 
ENDBRANCH   5   6
ENDBRANCH   1   5
TORSDOF 3
REMARK  Name = 
REMARK  61 active torsions:
REMARK  status: ('A' for Active; 'I' for Inactive)
REMARK    1  A    between atoms: _1  and  _3
REMARK    2  A    between atoms: _3  and  _4
REMARK    3  A    between atoms: _4  and  _5
REMARK    4  A    between atoms: _5  and  _6
REMARK    5  A    between atoms: _10  and  _12
REMARK    6  A    between atoms: _12  and  _13
REMARK    7  A    between atoms: _20  and  _22
REMARK    8  A    between atoms: _22  and  _23
REMARK    9  A    between atoms: _23  and  _24
REMARK   10  A    between atoms: _24  and  _25
REMARK   11  A    between atoms: _27  and  _29
REMARK   12  A    between atoms: _31  and  _33
REMARK   13  A    between atoms: _33  and  _34
REMARK   14  A    between atoms: _34  and  _35
REMARK   15  A    between atoms: _38  and  _40
REMARK   16  A    between atoms: _40  and  _41
REMARK   17  A    between atoms: _41  and  _42
REMARK   18  A    between atoms: _45  and  _47
REMARK   19  A    between atoms: _47  and  _48
REMARK   20  A    between atoms: _54  and  _56
REMARK   21  A    between atoms: _56  and  _57
REMARK   22  A    between atoms: _63  and  _65
REMARK   23  A    between atoms: _65  and  _67
REMARK   24  A    between atoms: _69  and  _71
REMARK   25  A    between atoms: _71  and  _72
REMARK   26  A    between atoms: _75  and  _77
REMARK   27  A    between atoms: _77  and  _79
REMARK   28  A    between atoms: _81  and  _83
REMARK   29  A    between atoms: _83  and  _84
REMARK   30  A    between atoms: _91  and  _93
REMARK   31  A    between atoms: _93  and  _94
REMARK   32  A    between atoms: _97  and  _99
REMARK   33  A    between atoms: _99  and  _101
REMARK   34  A    between atoms: _103  and  _105
REMARK   35  A    between atoms: _108  and  _110
REMARK   36  A    between atoms: _110  and  _111
REMARK   37  A    between atoms: _111  and  _112
REMARK   38  A    between atoms: _112  and  _113
REMARK   39  A    between atoms: _117  and  _119
REMARK   40  A    between atoms: _119  and  _120
REMARK   41  A    between atoms: _120  and  _121
REMARK   42  A    between atoms: _124  and  _126
REMARK   43  A    between atoms: _126  and  _128
REMARK   44  A    between atoms: _130  and  _132
REMARK   45  A    between atoms: _132  and  _133
REMARK   46  A    between atoms: _140  and  _142
REMARK   47  A    between atoms: _144  and  _146
REMARK   48  A    between atoms: _146  and  _147
REMARK   49  A    between atoms: _153  and  _155
REMARK   50  A    between atoms: _157  and  _159
REMARK   51  A    between atoms: _159  and  _160
REMARK   52  A    between atoms: _166  and  _168
REMARK   53  A    between atoms: _168  and  _169
REMARK   54  A    between atoms: _169  and  _170
REMARK   55  A    between atoms: _170  and  _171
REMARK   56  A    between atoms: _173  and  _175
REMARK   57  A    between atoms: _175  and  _177
REMARK   58  A    between atoms: _179  and  _181
REMARK   59  A    between atoms: _181  and  _182
REMARK   60  A    between atoms: _189  and  _191
REMARK   61  A    between atoms: _193  and  _195
REMARK                            x       y       z     vdW  Elec       q    Type
REMARK                         _______ _______ _______ _____ _____    ______ ____
ROOT
ATOM      1  C   UNL     1     -33.450  16.608 -38.851  0.00  0.00    -0.022 A 
ATOM      2  C   UNL     1     -34.565  16.691 -38.020  0.00  0.00    -0.004 A 
ATOM      3  C   UNL     1     -35.063  15.561 -37.393  0.00  0.00    -0.000 A 
ATOM      4  C   UNL     1     -34.446  14.332 -37.583  0.00  0.00    -0.000 A 
ATOM      5  C   UNL     1     -33.338  14.229 -38.409  0.00  0.00    -0.000 A 
ATOM      6  C   UNL     1     -32.846  15.361 -39.043  0.00  0.00    -0.004 A 
ENDROOT
BRANCH   1   7
ATOM      7  C   UNL     1     -32.915  17.838 -39.538  0.00  0.00    +0.026 C 
BRANCH   7   8
ATOM      8  C   UNL     1     -31.605  18.392 -38.925  0.00  0.00    +0.005 C 
ATOM      9  C   UNL     1     -31.735  18.654 -37.431  0.00  0.00    +0.000 C 
ENDBRANCH   7   8
ENDBRANCH   1   7
TORSDOF 2
REMARK  Name = 
REMARK  61 active torsions:
REMARK  status: ('A' for Active; 'I' for Inactive)
REMARK    1  A    between atoms: _1  and  _3
REMARK    2  A    between atoms: _3  and  _4
REMARK    3  A    between atoms: _4  and  _5
REMARK    4  A    between atoms: _5  and  _6
REMARK    5  A    between atoms: _10  and  _12
REMARK    6  A    between atoms: _12  and  _13
REMARK    7  A    between atoms: _20  and  _22
REMARK    8  A    between atoms: _22  and  _23
REMARK    9  A    between atoms: _23  and  _24
REMARK   10  A    between atoms: _24  and  _25
REMARK   11  A    between atoms: _27  and  _29
REMARK   12  A    between atoms: _31  and  _33
REMARK   13  A    between atoms: _33  and  _34
REMARK   14  A    between atoms: _34  and  _35
REMARK   15  A    between atoms: _38  and  _40
REMARK   16  A    between atoms: _40  and  _41
REMARK   17  A    between atoms: _41  and  _42
REMARK   18  A    between atoms: _45  and  _47
REMARK   19  A    between atoms: _47  and  _48
REMARK   20  A    between atoms: _54  and  _56
REMARK   21  A    between atoms: _56  and  _57
REMARK   22  A    between atoms: _63  and  _65
REMARK   23  A    between atoms: _65  and  _67
REMARK   24  A    between atoms: _69  and  _71
REMARK   25  A    between atoms: _71  and  _72
REMARK   26  A    between atoms: _75  and  _77
REMARK   27  A    between atoms: _77  and  _79
REMARK   28  A    between atoms: _81  and  _83
REMARK   29  A    between atoms: _83  and  _84
REMARK   30  A    between atoms: _91  and  _93
REMARK   31  A    between atoms: _93  and  _94
REMARK   32  A    between atoms: _97  and  _99
REMARK   33  A    between atoms: _99  and  _101
REMARK   34  A    between atoms: _103  and  _105
REMARK   35  A    between atoms: _108  and  _110
REMARK   36  A    between atoms: _110  and  _111
REMARK   37  A    between atoms: _111  and  _112
REMARK   38  A    between atoms: _112  and  _113
REMARK   39  A    between atoms: _117  and  _119
REMARK   40  A    between atoms: _119  and  _120
REMARK   41  A    between atoms: _120  and  _121
REMARK   42  A    between atoms: _124  and  _126
REMARK   43  A    between atoms: _126  and  _128
REMARK   44  A    between atoms: _130  and  _132
REMARK   45  A    between atoms: _132  and  _133
REMARK   46  A    between atoms: _140  and  _142
REMARK   47  A    between atoms: _144  and  _146
REMARK   48  A    between atoms: _146  and  _147
REMARK   49  A    between atoms: _153  and  _155
REMARK   50  A    between atoms: _157  and  _159
REMARK   51  A    between atoms: _159  and  _160
REMARK   52  A    between atoms: _166  and  _168
REMARK   53  A    between atoms: _168  and  _169
REMARK   54  A    between atoms: _169  and  _170
REMARK   55  A    between atoms: _170  and  _171
REMARK   56  A    between atoms: _173  and  _175
REMARK   57  A    between atoms: _175  and  _177
REMARK   58  A    between atoms: _179  and  _181
REMARK   59  A    between atoms: _181  and  _182
REMARK   60  A    between atoms: _189  and  _191
REMARK   61  A    between atoms: _193  and  _195
REMARK                            x       y       z     vdW  Elec       q    Type
REMARK                         _______ _______ _______ _____ _____    ______ ____
ROOT
ATOM      1  C   UNL     1     -27.230  21.399 -37.823  0.00  0.00    -0.022 A 
ATOM      2  C   UNL     1     -28.481  20.959 -37.393  0.00  0.00    -0.004 A 
ATOM      3  C   UNL     1     -29.629  21.681 -37.716  0.00  0.00    -0.000 A 
ATOM      4  C   UNL     1     -29.536  22.857 -38.471  0.00  0.00    -0.000 A 
ATOM      5  C   UNL     1     -28.304  23.300 -38.907  0.00  0.00    -0.000 A 
ATOM      6  C   UNL     1     -27.162  22.568 -38.591  0.00  0.00    -0.004 A 
ENDROOT
BRANCH   1   7
ATOM      7  C   UNL     1     -25.986  20.611 -37.495  0.00  0.00    +0.026 C 
BRANCH   7   8
ATOM      8  C   UNL     1     -24.780  21.474 -37.106  0.00  0.00    +0.005 C 
ATOM      9  C   UNL     1     -25.147  22.316 -35.909  0.00  0.00    +0.000 C 
ENDBRANCH   7   8
ENDBRANCH   1   7
TORSDOF 2
REMARK  Name = 
REMARK  61 active torsions:
REMARK  status: ('A' for Active; 'I' for Inactive)
REMARK    1  A    between atoms: _1  and  _3
REMARK    2  A    between atoms: _3  and  _4
REMARK    3  A    between atoms: _4  and  _5
REMARK    4  A    between atoms: _5  and  _6
REMARK    5  A    between atoms: _10  and  _12
REMARK    6  A    between atoms: _12  and  _13
REMARK    7  A    between atoms: _20  and  _22
REMARK    8  A    between atoms: _22  and  _23
REMARK    9  A    between atoms: _23  and  _24
REMARK   10  A    between atoms: _24  and  _25
REMARK   11  A    between atoms: _27  and  _29
REMARK   12  A    between atoms: _31  and  _33
REMARK   13  A    between atoms: _33  and  _34
REMARK   14  A    between atoms: _34  and  _35
REMARK   15  A    between atoms: _38  and  _40
REMARK   16  A    between atoms: _40  and  _41
REMARK   17  A    between atoms: _41  and  _42
REMARK   18  A    between atoms: _45  and  _47
REMARK   19  A    between atoms: _47  and  _48
REMARK   20  A    between atoms: _54  and  _56
REMARK   21  A    between atoms: _56  and  _57
REMARK   22  A    between atoms: _63  and  _65
REMARK   23  A    between atoms: _65  and  _67
REMARK   24  A    between atoms: _69  and  _71
REMARK   25  A    between atoms: _71  and  _72
REMARK   26  A    between atoms: _75  and  _77
REMARK   27  A    between atoms: _77  and  _79
REMARK   28  A    between atoms: _81  and  _83
REMARK   29  A    between atoms: _83  and  _84
REMARK   30  A    between atoms: _91  and  _93
REMARK   31  A    between atoms: _93  and  _94
REMARK   32  A    between atoms: _97  and  _99
REMARK   33  A    between atoms: _99  and  _101
REMARK   34  A    between atoms: _103  and  _105
REMARK   35  A    between atoms: _108  and  _110
REMARK   36  A    between atoms: _110  and  _111
REMARK   37  A    between atoms: _111  and  _112
REMARK   38  A    between atoms: _112  and  _113
REMARK   39  A    between atoms: _117  and  _119
REMARK   40  A    between atoms: _119  and  _120
REMARK   41  A    between atoms: _120  and  _121
REMARK   42  A    between atoms: _124  and  _126
REMARK   43  A    between atoms: _126  and  _128
REMARK   44  A    between atoms: _130  and  _132
REMARK   45  A    between atoms: _132  and  _133
REMARK   46  A    between atoms: _140  and  _142
REMARK   47  A    between atoms: _144  and  _146
REMARK   48  A    between atoms: _146  and  _147
REMARK   49  A    between atoms: _153  and  _155
REMARK   50  A    between atoms: _157  and  _159
REMARK   51  A    between atoms: _159  and  _160
REMARK   52  A    between atoms: _166  and  _168
REMARK   53  A    between atoms: _168  and  _169
REMARK   54  A    between atoms: _169  and  _170
REMARK   55  A    between atoms: _170  and  _171
REMARK   56  A    between atoms: _173  and  _175
REMARK   57  A    between atoms: _175  and  _177
REMARK   58  A    between atoms: _179  and  _181
REMARK   59  A    between atoms: _181  and  _182
REMARK   60  A    between atoms: _189  and  _191
REMARK   61  A    between atoms: _193  and  _195
REMARK                            x       y       z     vdW  Elec       q    Type
REMARK                         _______ _______ _______ _____ _____    ______ ____
ROOT
ATOM      1  C   UNL     1     -38.411  21.435 -61.816  0.00  0.00    +0.000 C 
ATOM      2  C   UNL     1     -38.949  21.025 -60.446  0.00  0.00    +0.000 C 
ENDROOT
BRANCH   1   3
ATOM      3  C   UNL     1     -39.399  21.051 -62.945  0.00  0.00    +0.000 C 
ATOM      4  C   UNL     1     -40.806  21.484 -62.551  0.00  0.00    +0.000 C 
ENDBRANCH   1   3
BRANCH   1   5
ATOM      5  C   UNL     1     -37.043  20.797 -62.049  0.00  0.00    +0.000 C 
ATOM      6  C   UNL     1     -35.883  21.746 -61.822  0.00  0.00    +0.000 C 
ENDBRANCH   1   5
TORSDOF 2
REMARK  Name = 
REMARK  61 active torsions:
REMARK  status: ('A' for Active; 'I' for Inactive)
REMARK    1  A    between atoms: _1  and  _3
REMARK    2  A    between atoms: _3  and  _4
REMARK    3  A    between atoms: _4  and  _5
REMARK    4  A    between atoms: _5  and  _6
REMARK    5  A    between atoms: _10  and  _12
REMARK    6  A    between atoms: _12  and  _13
REMARK    7  A    between atoms: _20  and  _22
REMARK    8  A    between atoms: _22  and  _23
REMARK    9  A    between atoms: _23  and  _24
REMARK   10  A    between atoms: _24  and  _25
REMARK   11  A    between atoms: _27  and  _29
REMARK   12  A    between atoms: _31  and  _33
REMARK   13  A    between atoms: _33  and  _34
REMARK   14  A    between atoms: _34  and  _35
REMARK   15  A    between atoms: _38  and  _40
REMARK   16  A    between atoms: _40  and  _41
REMARK   17  A    between atoms: _41  and  _42
REMARK   18  A    between atoms: _45  and  _47
REMARK   19  A    between atoms: _47  and  _48
REMARK   20  A    between atoms: _54  and  _56
REMARK   21  A    between atoms: _56  and  _57
REMARK   22  A    between atoms: _63  and  _65
REMARK   23  A    between atoms: _65  and  _67
REMARK   24  A    between atoms: _69  and  _71
REMARK   25  A    between atoms: _71  and  _72
REMARK   26  A    between atoms: _75  and  _77
REMARK   27  A    between atoms: _77  and  _79
REMARK   28  A    between atoms: _81  and  _83
REMARK   29  A    between atoms: _83  and  _84
REMARK   30  A    between atoms: _91  and  _93
REMARK   31  A    between atoms: _93  and  _94
REMARK   32  A    between atoms: _97  and  _99
REMARK   33  A    between atoms: _99  and  _101
REMARK   34  A    between atoms: _103  and  _105
REMARK   35  A    between atoms: _108  and  _110
REMARK   36  A    between atoms: _110  and  _111
REMARK   37  A    between atoms: _111  and  _112
REMARK   38  A    between atoms: _112  and  _113
REMARK   39  A    between atoms: _117  and  _119
REMARK   40  A    between atoms: _119  and  _120
REMARK   41  A    between atoms: _120  and  _121
REMARK   42  A    between atoms: _124  and  _126
REMARK   43  A    between atoms: _126  and  _128
REMARK   44  A    between atoms: _130  and  _132
REMARK   45  A    between atoms: _132  and  _133
REMARK   46  A    between atoms: _140  and  _142
REMARK   47  A    between atoms: _144  and  _146
REMARK   48  A    between atoms: _146  and  _147
REMARK   49  A    between atoms: _153  and  _155
REMARK   50  A    between atoms: _157  and  _159
REMARK   51  A    between atoms: _159  and  _160
REMARK   52  A    between atoms: _166  and  _168
REMARK   53  A    between atoms: _168  and  _169
REMARK   54  A    between atoms: _169  and  _170
REMARK   55  A    between atoms: _170  and  _171
REMARK   56  A    between atoms: _173  and  _175
REMARK   57  A    between atoms: _175  and  _177
REMARK   58  A    between atoms: _179  and  _181
REMARK   59  A    between atoms: _181  and  _182
REMARK   60  A    between atoms: _189  and  _191
REMARK   61  A    between atoms: _193  and  _195
REMARK                            x       y       z     vdW  Elec       q    Type
REMARK                         _______ _______ _______ _____ _____    ______ ____
ROOT
ATOM      1  C   UNL     1     -41.159  15.299 -59.086  0.00  0.00    +0.000 C 
ENDROOT
BRANCH   1   2
ATOM      2  C   UNL     1     -40.434  16.473 -58.421  0.00  0.00    +0.000 C 
ATOM      3  C   UNL     1     -41.093  16.820 -57.096  0.00  0.00    +0.000 C 
ATOM      4  C   UNL     1     -40.362  17.696 -59.324  0.00  0.00    +0.000 C 
ENDBRANCH   1   2
BRANCH   1   5
ATOM      5  C   UNL     1     -42.488  15.530 -59.816  0.00  0.00    +0.000 C 
ATOM      6  C   UNL     1     -42.368  15.247 -61.305  0.00  0.00    +0.000 C 
ENDBRANCH   1   5
TORSDOF 2
REMARK  Name = 
REMARK  61 active torsions:
REMARK  status: ('A' for Active; 'I' for Inactive)
REMARK    1  A    between atoms: _1  and  _3
REMARK    2  A    between atoms: _3  and  _4
REMARK    3  A    between atoms: _4  and  _5
REMARK    4  A    between atoms: _5  and  _6
REMARK    5  A    between atoms: _10  and  _12
REMARK    6  A    between atoms: _12  and  _13
REMARK    7  A    between atoms: _20  and  _22
REMARK    8  A    between atoms: _22  and  _23
REMARK    9  A    between atoms: _23  and  _24
REMARK   10  A    between atoms: _24  and  _25
REMARK   11  A    between atoms: _27  and  _29
REMARK   12  A    between atoms: _31  and  _33
REMARK   13  A    between atoms: _33  and  _34
REMARK   14  A    between atoms: _34  and  _35
REMARK   15  A    between atoms: _38  and  _40
REMARK   16  A    between atoms: _40  and  _41
REMARK   17  A    between atoms: _41  and  _42
REMARK   18  A    between atoms: _45  and  _47
REMARK   19  A    between atoms: _47  and  _48
REMARK   20  A    between atoms: _54  and  _56
REMARK   21  A    between atoms: _56  and  _57
REMARK   22  A    between atoms: _63  and  _65
REMARK   23  A    between atoms: _65  and  _67
REMARK   24  A    between atoms: _69  and  _71
REMARK   25  A    between atoms: _71  and  _72
REMARK   26  A    between atoms: _75  and  _77
REMARK   27  A    between atoms: _77  and  _79
REMARK   28  A    between atoms: _81  and  _83
REMARK   29  A    between atoms: _83  and  _84
REMARK   30  A    between atoms: _91  and  _93
REMARK   31  A    between atoms: _93  and  _94
REMARK   32  A    between atoms: _97  and  _99
REMARK   33  A    between atoms: _99  and  _101
REMARK   34  A    between atoms: _103  and  _105
REMARK   35  A    between atoms: _108  and  _110
REMARK   36  A    between atoms: _110  and  _111
REMARK   37  A    between atoms: _111  and  _112
REMARK   38  A    between atoms: _112  and  _113
REMARK   39  A    between atoms: _117  and  _119
REMARK   40  A    between atoms: _119  and  _120
REMARK   41  A    between atoms: _120  and  _121
REMARK   42  A    between atoms: _124  and  _126
REMARK   43  A    between atoms: _126  and  _128
REMARK   44  A    between atoms: _130  and  _132
REMARK   45  A    between atoms: _132  and  _133
REMARK   46  A    between atoms: _140  and  _142
REMARK   47  A    between atoms: _144  and  _146
REMARK   48  A    between atoms: _146  and  _147
REMARK   49  A    between atoms: _153  and  _155
REMARK   50  A    between atoms: _157  and  _159
REMARK   51  A    between atoms: _159  and  _160
REMARK   52  A    between atoms: _166  and  _168
REMARK   53  A    between atoms: _168  and  _169
REMARK   54  A    between atoms: _169  and  _170
REMARK   55  A    between atoms: _170  and  _171
REMARK   56  A    between atoms: _173  and  _175
REMARK   57  A    between atoms: _175  and  _177
REMARK   58  A    between atoms: _179  and  _181
REMARK   59  A    between atoms: _181  and  _182
REMARK   60  A    between atoms: _189  and  _191
REMARK   61  A    between atoms: _193  and  _195
REMARK                            x       y       z     vdW  Elec       q    Type
REMARK                         _______ _______ _______ _____ _____    ______ ____
ROOT
ATOM      1  C   UNL     1     -37.842  16.064 -64.403  0.00  0.00    +0.000 C 
ATOM      2  C   UNL     1     -36.741  15.714 -65.408  0.00  0.00    +0.000 C 
ENDROOT
BRANCH   1   3
ATOM      3  C   UNL     1     -39.096  16.625 -65.112  0.00  0.00    +0.000 C 
ATOM      4  C   UNL     1     -38.991  16.469 -66.609  0.00  0.00    +0.000 C 
ENDBRANCH   1   3
BRANCH   1   5
ATOM      5  C   UNL     1     -37.291  17.109 -63.429  0.00  0.00    +0.000 C 
ATOM      6  C   UNL     1     -37.868  16.994 -62.041  0.00  0.00    +0.000 C 
ENDBRANCH   1   5
TORSDOF 2
REMARK  Name = 
REMARK  61 active torsions:
REMARK  status: ('A' for Active; 'I' for Inactive)
REMARK    1  A    between atoms: _1  and  _3
REMARK    2  A    between atoms: _3  and  _4
REMARK    3  A    between atoms: _4  and  _5
REMARK    4  A    between atoms: _5  and  _6
REMARK    5  A    between atoms: _10  and  _12
REMARK    6  A    between atoms: _12  and  _13
REMARK    7  A    between atoms: _20  and  _22
REMARK    8  A    between atoms: _22  and  _23
REMARK    9  A    between atoms: _23  and  _24
REMARK   10  A    between atoms: _24  and  _25
REMARK   11  A    between atoms: _27  and  _29
REMARK   12  A    between atoms: _31  and  _33
REMARK   13  A    between atoms: _33  and  _34
REMARK   14  A    between atoms: _34  and  _35
REMARK   15  A    between atoms: _38  and  _40
REMARK   16  A    between atoms: _40  and  _41
REMARK   17  A    between atoms: _41  and  _42
REMARK   18  A    between atoms: _45  and  _47
REMARK   19  A    between atoms: _47  and  _48
REMARK   20  A    between atoms: _54  and  _56
REMARK   21  A    between atoms: _56  and  _57
REMARK   22  A    between atoms: _63  and  _65
REMARK   23  A    between atoms: _65  and  _67
REMARK   24  A    between atoms: _69  and  _71
REMARK   25  A    between atoms: _71  and  _72
REMARK   26  A    between atoms: _75  and  _77
REMARK   27  A    between atoms: _77  and  _79
REMARK   28  A    between atoms: _81  and  _83
REMARK   29  A    between atoms: _83  and  _84
REMARK   30  A    between atoms: _91  and  _93
REMARK   31  A    between atoms: _93  and  _94
REMARK   32  A    between atoms: _97  and  _99
REMARK   33  A    between atoms: _99  and  _101
REMARK   34  A    between atoms: _103  and  _105
REMARK   35  A    between atoms: _108  and  _110
REMARK   36  A    between atoms: _110  and  _111
REMARK   37  A    between atoms: _111  and  _112
REMARK   38  A    between atoms: _112  and  _113
REMARK   39  A    between atoms: _117  and  _119
REMARK   40  A    between atoms: _119  and  _120
REMARK   41  A    between atoms: _120  and  _121
REMARK   42  A    between atoms: _124  and  _126
REMARK   43  A    between atoms: _126  and  _128
REMARK   44  A    between atoms: _130  and  _132
REMARK   45  A    between atoms: _132  and  _133
REMARK   46  A    between atoms: _140  and  _142
REMARK   47  A    between atoms: _144  and  _146
REMARK   48  A    between atoms: _146  and  _147
REMARK   49  A    between atoms: _153  and  _155
REMARK   50  A    between atoms: _157  and  _159
REMARK   51  A    between atoms: _159  and  _160
REMARK   52  A    between atoms: _166  and  _168
REMARK   53  A    between atoms: _168  and  _169
REMARK   54  A    between atoms: _169  and  _170
REMARK   55  A    between atoms: _170  and  _171
REMARK   56  A    between atoms: _173  and  _175
REMARK   57  A    between atoms: _175  and  _177
REMARK   58  A    between atoms: _179  and  _181
REMARK   59  A    between atoms: _181  and  _182
REMARK   60  A    between atoms: _189  and  _191
REMARK   61  A    between atoms: _193  and  _195
REMARK                            x       y       z     vdW  Elec       q    Type
REMARK                         _______ _______ _______ _____ _____    ______ ____
ROOT
ATOM      1  C   UNL     1     -32.606  17.872 -67.747  0.00  0.00    -0.022 A 
ATOM      2  C   UNL     1     -31.618  17.006 -67.295  0.00  0.00    -0.001 A 
ATOM      3  C   UNL     1     -30.320  17.440 -67.086  0.00  0.00    +0.042 A 
ATOM      4  C   UNL     1     -29.979  18.758 -67.360  0.00  0.00    +0.196 A 
ATOM      5  O   UNL     1     -28.669  19.175 -67.142  0.00  0.00    -0.287 OA
ATOM      6  C   UNL     1     -30.947  19.644 -67.834  0.00  0.00    +0.042 A 
ATOM      7  C   UNL     1     -32.245  19.195 -68.024  0.00  0.00    -0.001 A 
ENDROOT
BRANCH   1   8
ATOM      8  C   UNL     1     -34.013  17.381 -68.013  0.00  0.00    +0.026 C 
BRANCH   8   9
ATOM      9  C   UNL     1     -34.632  17.745 -69.362  0.00  0.00    +0.005 C 
ATOM     10  C   UNL     1     -33.949  16.960 -70.457  0.00  0.00    +0.000 C 
ENDBRANCH   8   9
ENDBRANCH   1   8
TORSDOF 2
REMARK  Name = 
REMARK  61 active torsions:
REMARK  status: ('A' for Active; 'I' for Inactive)
REMARK    1  A    between atoms: _1  and  _3
REMARK    2  A    between atoms: _3  and  _4
REMARK    3  A    between atoms: _4  and  _5
REMARK    4  A    between atoms: _5  and  _6
REMARK    5  A    between atoms: _10  and  _12
REMARK    6  A    between atoms: _12  and  _13
REMARK    7  A    between atoms: _20  and  _22
REMARK    8  A    between atoms: _22  and  _23
REMARK    9  A    between atoms: _23  and  _24
REMARK   10  A    between atoms: _24  and  _25
REMARK   11  A    between atoms: _27  and  _29
REMARK   12  A    between atoms: _31  and  _33
REMARK   13  A    between atoms: _33  and  _34
REMARK   14  A    between atoms: _34  and  _35
REMARK   15  A    between atoms: _38  and  _40
REMARK   16  A    between atoms: _40  and  _41
REMARK   17  A    between atoms: _41  and  _42
REMARK   18  A    between atoms: _45  and  _47
REMARK   19  A    between atoms: _47  and  _48
REMARK   20  A    between atoms: _54  and  _56
REMARK   21  A    between atoms: _56  and  _57
REMARK   22  A    between atoms: _63  and  _65
REMARK   23  A    between atoms: _65  and  _67
REMARK   24  A    between atoms: _69  and  _71
REMARK   25  A    between atoms: _71  and  _72
REMARK   26  A    between atoms: _75  and  _77
REMARK   27  A    between atoms: _77  and  _79
REMARK   28  A    between atoms: _81  and  _83
REMARK   29  A    between atoms: _83  and  _84
REMARK   30  A    between atoms: _91  and  _93
REMARK   31  A    between atoms: _93  and  _94
REMARK   32  A    between atoms: _97  and  _99
REMARK   33  A    between atoms: _99  and  _101
REMARK   34  A    between atoms: _103  and  _105
REMARK   35  A    between atoms: _108  and  _110
REMARK   36  A    between atoms: _110  and  _111
REMARK   37  A    between atoms: _111  and  _112
REMARK   38  A    between atoms: _112  and  _113
REMARK   39  A    between atoms: _117  and  _119
REMARK   40  A    between atoms: _119  and  _120
REMARK   41  A    between atoms: _120  and  _121
REMARK   42  A    between atoms: _124  and  _126
REMARK   43  A    between atoms: _126  and  _128
REMARK   44  A    between atoms: _130  and  _132
REMARK   45  A    between atoms: _132  and  _133
REMARK   46  A    between atoms: _140  and  _142
REMARK   47  A    between atoms: _144  and  _146
REMARK   48  A    between atoms: _146  and  _147
REMARK   49  A    between atoms: _153  and  _155
REMARK   50  A    between atoms: _157  and  _159
REMARK   51  A    between atoms: _159  and  _160
REMARK   52  A    between atoms: _166  and  _168
REMARK   53  A    between atoms: _168  and  _169
REMARK   54  A    between atoms: _169  and  _170
REMARK   55  A    between atoms: _170  and  _171
REMARK   56  A    between atoms: _173  and  _175
REMARK   57  A    between atoms: _175  and  _177
REMARK   58  A    between atoms: _179  and  _181
REMARK   59  A    between atoms: _181  and  _182
REMARK   60  A    between atoms: _189  and  _191
REMARK   61  A    between atoms: _193  and  _195
REMARK                            x       y       z     vdW  Elec       q    Type
REMARK                         _______ _______ _______ _____ _____    ______ ____
ROOT
ATOM      1  C   UNL     1     -29.156   9.910 -66.109  0.00  0.00    +0.000 C 
ENDROOT
BRANCH   1   2
ATOM      2  C   UNL     1     -29.651  11.233 -65.511  0.00  0.00    +0.000 C 
ATOM      3  C   UNL     1     -31.160  11.341 -65.662  0.00  0.00    +0.000 C 
ATOM      4  C   UNL     1     -28.962  12.467 -66.081  0.00  0.00    +0.000 C 
ENDBRANCH   1   2
BRANCH   1   5
ATOM      5  C   UNL     1     -27.623   9.764 -66.102  0.00  0.00    +0.000 C 
ATOM      6  C   UNL     1     -27.180   8.605 -65.215  0.00  0.00    +0.000 C 
ENDBRANCH   1   5
TORSDOF 2
REMARK  Name = 
REMARK  61 active torsions:
REMARK  status: ('A' for Active; 'I' for Inactive)
REMARK    1  A    between atoms: _1  and  _3
REMARK    2  A    between atoms: _3  and  _4
REMARK    3  A    between atoms: _4  and  _5
REMARK    4  A    between atoms: _5  and  _6
REMARK    5  A    between atoms: _10  and  _12
REMARK    6  A    between atoms: _12  and  _13
REMARK    7  A    between atoms: _20  and  _22
REMARK    8  A    between atoms: _22  and  _23
REMARK    9  A    between atoms: _23  and  _24
REMARK   10  A    between atoms: _24  and  _25
REMARK   11  A    between atoms: _27  and  _29
REMARK   12  A    between atoms: _31  and  _33
REMARK   13  A    between atoms: _33  and  _34
REMARK   14  A    between atoms: _34  and  _35
REMARK   15  A    between atoms: _38  and  _40
REMARK   16  A    between atoms: _40  and  _41
REMARK   17  A    between atoms: _41  and  _42
REMARK   18  A    between atoms: _45  and  _47
REMARK   19  A    between atoms: _47  and  _48
REMARK   20  A    between atoms: _54  and  _56
REMARK   21  A    between atoms: _56  and  _57
REMARK   22  A    between atoms: _63  and  _65
REMARK   23  A    between atoms: _65  and  _67
REMARK   24  A    between atoms: _69  and  _71
REMARK   25  A    between atoms: _71  and  _72
REMARK   26  A    between atoms: _75  and  _77
REMARK   27  A    between atoms: _77  and  _79
REMARK   28  A    between atoms: _81  and  _83
REMARK   29  A    between atoms: _83  and  _84
REMARK   30  A    between atoms: _91  and  _93
REMARK   31  A    between atoms: _93  and  _94
REMARK   32  A    between atoms: _97  and  _99
REMARK   33  A    between atoms: _99  and  _101
REMARK   34  A    between atoms: _103  and  _105
REMARK   35  A    between atoms: _108  and  _110
REMARK   36  A    between atoms: _110  and  _111
REMARK   37  A    between atoms: _111  and  _112
REMARK   38  A    between atoms: _112  and  _113
REMARK   39  A    between atoms: _117  and  _119
REMARK   40  A    between atoms: _119  and  _120
REMARK   41  A    between atoms: _120  and  _121
REMARK   42  A    between atoms: _124  and  _126
REMARK   43  A    between atoms: _126  and  _128
REMARK   44  A    between atoms: _130  and  _132
REMARK   45  A    between atoms: _132  and  _133
REMARK   46  A    between atoms: _140  and  _142
REMARK   47  A    between atoms: _144  and  _146
REMARK   48  A    between atoms: _146  and  _147
REMARK   49  A    between atoms: _153  and  _155
REMARK   50  A    between atoms: _157  and  _159
REMARK   51  A    between atoms: _159  and  _160
REMARK   52  A    between atoms: _166  and  _168
REMARK   53  A    between atoms: _168  and  _169
REMARK   54  A    between atoms: _169  and  _170
REMARK   55  A    between atoms: _170  and  _171
REMARK   56  A    between atoms: _173  and  _175
REMARK   57  A    between atoms: _175  and  _177
REMARK   58  A    between atoms: _179  and  _181
REMARK   59  A    between atoms: _181  and  _182
REMARK   60  A    between atoms: _189  and  _191
REMARK   61  A    between atoms: _193  and  _195
REMARK                            x       y       z     vdW  Elec       q    Type
REMARK                         _______ _______ _______ _____ _____    ______ ____
ROOT
ATOM      1  C   UNL     1     -29.620  21.657 -46.494  0.00  0.00    +0.000 C 
ATOM      2  C   UNL     1     -30.969  22.274 -46.120  0.00  0.00    +0.000 C 
ENDROOT
BRANCH   1   3
ATOM      3  C   UNL     1     -28.700  22.689 -47.169  0.00  0.00    +0.000 C 
ATOM      4  C   UNL     1     -28.316  23.764 -46.162  0.00  0.00    +0.000 C 
ENDBRANCH   1   3
BRANCH   1   5
ATOM      5  C   UNL     1     -29.800  20.442 -47.411  0.00  0.00    +0.000 C 
ATOM      6  C   UNL     1     -31.235  19.984 -47.544  0.00  0.00    +0.000 C 
ENDBRANCH   1   5
TORSDOF 2
REMARK  Name = 
REMARK  61 active torsions:
REMARK  status: ('A' for Active; 'I' for Inactive)
REMARK    1  A    between atoms: _1  and  _3
REMARK    2  A    between atoms: _3  and  _4
REMARK    3  A    between atoms: _4  and  _5
REMARK    4  A    between atoms: _5  and  _6
REMARK    5  A    between atoms: _10  and  _12
REMARK    6  A    between atoms: _12  and  _13
REMARK    7  A    between atoms: _20  and  _22
REMARK    8  A    between atoms: _22  and  _23
REMARK    9  A    between atoms: _23  and  _24
REMARK   10  A    between atoms: _24  and  _25
REMARK   11  A    between atoms: _27  and  _29
REMARK   12  A    between atoms: _31  and  _33
REMARK   13  A    between atoms: _33  and  _34
REMARK   14  A    between atoms: _34  and  _35
REMARK   15  A    between atoms: _38  and  _40
REMARK   16  A    between atoms: _40  and  _41
REMARK   17  A    between atoms: _41  and  _42
REMARK   18  A    between atoms: _45  and  _47
REMARK   19  A    between atoms: _47  and  _48
REMARK   20  A    between atoms: _54  and  _56
REMARK   21  A    between atoms: _56  and  _57
REMARK   22  A    between atoms: _63  and  _65
REMARK   23  A    between atoms: _65  and  _67
REMARK   24  A    between atoms: _69  and  _71
REMARK   25  A    between atoms: _71  and  _72
REMARK   26  A    between atoms: _75  and  _77
REMARK   27  A    between atoms: _77  and  _79
REMARK   28  A    between atoms: _81  and  _83
REMARK   29  A    between atoms: _83  and  _84
REMARK   30  A    between atoms: _91  and  _93
REMARK   31  A    between atoms: _93  and  _94
REMARK   32  A    between atoms: _97  and  _99
REMARK   33  A    between atoms: _99  and  _101
REMARK   34  A    between atoms: _103  and  _105
REMARK   35  A    between atoms: _108  and  _110
REMARK   36  A    between atoms: _110  and  _111
REMARK   37  A    between atoms: _111  and  _112
REMARK   38  A    between atoms: _112  and  _113
REMARK   39  A    between atoms: _117  and  _119
REMARK   40  A    between atoms: _119  and  _120
REMARK   41  A    between atoms: _120  and  _121
REMARK   42  A    between atoms: _124  and  _126
REMARK   43  A    between atoms: _126  and  _128
REMARK   44  A    between atoms: _130  and  _132
REMARK   45  A    between atoms: _132  and  _133
REMARK   46  A    between atoms: _140  and  _142
REMARK   47  A    between atoms: _144  and  _146
REMARK   48  A    between atoms: _146  and  _147
REMARK   49  A    between atoms: _153  and  _155
REMARK   50  A    between atoms: _157  and  _159
REMARK   51  A    between atoms: _159  and  _160
REMARK   52  A    between atoms: _166  and  _168
REMARK   53  A    between atoms: _168  and  _169
REMARK   54  A    between atoms: _169  and  _170
REMARK   55  A    between atoms: _170  and  _171
REMARK   56  A    between atoms: _173  and  _175
REMARK   57  A    between atoms: _175  and  _177
REMARK   58  A    between atoms: _179  and  _181
REMARK   59  A    between atoms: _181  and  _182
REMARK   60  A    between atoms: _189  and  _191
REMARK   61  A    between atoms: _193  and  _195
REMARK                            x       y       z     vdW  Elec       q    Type
REMARK                         _______ _______ _______ _____ _____    ______ ____
ROOT
ATOM      1  C   UNL     1     -31.831  25.948 -41.319  0.00  0.00    +0.000 C 
ATOM      2  C   UNL     1     -33.032  26.440 -40.540  0.00  0.00    +0.000 C 
ATOM      3  C   UNL     1     -32.035  24.539 -41.785  0.00  0.00    +0.000 C 
ENDROOT
BRANCH   1   4
ATOM      4  C   UNL     1     -31.526  26.882 -42.503  0.00  0.00    +0.000 C 
ATOM      5  C   UNL     1     -31.170  28.206 -41.869  0.00  0.00    +0.000 C 
ENDBRANCH   1   4
TORSDOF 1
REMARK  Name = 
REMARK  61 active torsions:
REMARK  status: ('A' for Active; 'I' for Inactive)
REMARK    1  A    between atoms: _1  and  _3
REMARK    2  A    between atoms: _3  and  _4
REMARK    3  A    between atoms: _4  and  _5
REMARK    4  A    between atoms: _5  and  _6
REMARK    5  A    between atoms: _10  and  _12
REMARK    6  A    between atoms: _12  and  _13
REMARK    7  A    between atoms: _20  and  _22
REMARK    8  A    between atoms: _22  and  _23
REMARK    9  A    between atoms: _23  and  _24
REMARK   10  A    between atoms: _24  and  _25
REMARK   11  A    between atoms: _27  and  _29
REMARK   12  A    between atoms: _31  and  _33
REMARK   13  A    between atoms: _33  and  _34
REMARK   14  A    between atoms: _34  and  _35
REMARK   15  A    between atoms: _38  and  _40
REMARK   16  A    between atoms: _40  and  _41
REMARK   17  A    between atoms: _41  and  _42
REMARK   18  A    between atoms: _45  and  _47
REMARK   19  A    between atoms: _47  and  _48
REMARK   20  A    between atoms: _54  and  _56
REMARK   21  A    between atoms: _56  and  _57
REMARK   22  A    between atoms: _63  and  _65
REMARK   23  A    between atoms: _65  and  _67
REMARK   24  A    between atoms: _69  and  _71
REMARK   25  A    between atoms: _71  and  _72
REMARK   26  A    between atoms: _75  and  _77
REMARK   27  A    between atoms: _77  and  _79
REMARK   28  A    between atoms: _81  and  _83
REMARK   29  A    between atoms: _83  and  _84
REMARK   30  A    between atoms: _91  and  _93
REMARK   31  A    between atoms: _93  and  _94
REMARK   32  A    between atoms: _97  and  _99
REMARK   33  A    between atoms: _99  and  _101
REMARK   34  A    between atoms: _103  and  _105
REMARK   35  A    between atoms: _108  and  _110
REMARK   36  A    between atoms: _110  and  _111
REMARK   37  A    between atoms: _111  and  _112
REMARK   38  A    between atoms: _112  and  _113
REMARK   39  A    between atoms: _117  and  _119
REMARK   40  A    between atoms: _119  and  _120
REMARK   41  A    between atoms: _120  and  _121
REMARK   42  A    between atoms: _124  and  _126
REMARK   43  A    between atoms: _126  and  _128
REMARK   44  A    between atoms: _130  and  _132
REMARK   45  A    between atoms: _132  and  _133
REMARK   46  A    between atoms: _140  and  _142
REMARK   47  A    between atoms: _144  and  _146
REMARK   48  A    between atoms: _146  and  _147
REMARK   49  A    between atoms: _153  and  _155
REMARK   50  A    between atoms: _157  and  _159
REMARK   51  A    between atoms: _159  and  _160
REMARK   52  A    between atoms: _166  and  _168
REMARK   53  A    between atoms: _168  and  _169
REMARK   54  A    between atoms: _169  and  _170
REMARK   55  A    between atoms: _170  and  _171
REMARK   56  A    between atoms: _173  and  _175
REMARK   57  A    between atoms: _175  and  _177
REMARK   58  A    between atoms: _179  and  _181
REMARK   59  A    between atoms: _181  and  _182
REMARK   60  A    between atoms: _189  and  _191
REMARK   61  A    between atoms: _193  and  _195
REMARK                            x       y       z     vdW  Elec       q    Type
REMARK                         _______ _______ _______ _____ _____    ______ ____
ROOT
ATOM      1  C   UNL     1     -28.276  16.087 -45.688  0.00  0.00    +0.220 C 
ENDROOT
BRANCH   1   2
ATOM      2  N   UNL     1     -29.722  16.259 -45.669  0.00  0.00    -0.087 NA
ATOM      3  C   UNL     1     -30.353  17.274 -45.085  0.00  0.00    +0.535 C 
ATOM      4  N   UNL     1     -29.667  18.251 -44.487  0.00  0.00    +0.135 NA
ATOM      5  N   UNL     1     -31.676  17.312 -45.108  0.00  0.00    +0.135 NA
ENDBRANCH   1   2
BRANCH   1   6
ATOM      6  C   UNL     1     -27.911  14.767 -46.353  0.00  0.00    +0.047 C 
BRANCH   6   7
ATOM      7  C   UNL     1     -27.417  15.020 -47.758  0.00  0.00    +0.004 C 
BRANCH   7   8
ATOM      8  C   UNL     1     -25.910  14.913 -47.937  0.00  0.00    +0.000 C 
ATOM      9  C   UNL     1     -25.609  14.370 -49.323  0.00  0.00    +0.000 C 
ENDBRANCH   7   8
ENDBRANCH   6   7
ENDBRANCH   1   6
TORSDOF 4
REMARK  Name = 
REMARK  61 active torsions:
REMARK  status: ('A' for Active; 'I' for Inactive)
REMARK    1  A    between atoms: _1  and  _3
REMARK    2  A    between atoms: _3  and  _4
REMARK    3  A    between atoms: _4  and  _5
REMARK    4  A    between atoms: _5  and  _6
REMARK    5  A    between atoms: _10  and  _12
REMARK    6  A    between atoms: _12  and  _13
REMARK    7  A    between atoms: _20  and  _22
REMARK    8  A    between atoms: _22  and  _23
REMARK    9  A    between atoms: _23  and  _24
REMARK   10  A    between atoms: _24  and  _25
REMARK   11  A    between atoms: _27  and  _29
REMARK   12  A    between atoms: _31  and  _33
REMARK   13  A    between atoms: _33  and  _34
REMARK   14  A    between atoms: _34  and  _35
REMARK   15  A    between atoms: _38  and  _40
REMARK   16  A    between atoms: _40  and  _41
REMARK   17  A    between atoms: _41  and  _42
REMARK   18  A    between atoms: _45  and  _47
REMARK   19  A    between atoms: _47  and  _48
REMARK   20  A    between atoms: _54  and  _56
REMARK   21  A    between atoms: _56  and  _57
REMARK   22  A    between atoms: _63  and  _65
REMARK   23  A    between atoms: _65  and  _67
REMARK   24  A    between atoms: _69  and  _71
REMARK   25  A    between atoms: _71  and  _72
REMARK   26  A    between atoms: _75  and  _77
REMARK   27  A    between atoms: _77  and  _79
REMARK   28  A    between atoms: _81  and  _83
REMARK   29  A    between atoms: _83  and  _84
REMARK   30  A    between atoms: _91  and  _93
REMARK   31  A    between atoms: _93  and  _94
REMARK   32  A    between atoms: _97  and  _99
REMARK   33  A    between atoms: _99  and  _101
REMARK   34  A    between atoms: _103  and  _105
REMARK   35  A    between atoms: _108  and  _110
REMARK   36  A    between atoms: _110  and  _111
REMARK   37  A    between atoms: _111  and  _112
REMARK   38  A    between atoms: _112  and  _113
REMARK   39  A    between atoms: _117  and  _119
REMARK   40  A    between atoms: _119  and  _120
REMARK   41  A    between atoms: _120  and  _121
REMARK   42  A    between atoms: _124  and  _126
REMARK   43  A    between atoms: _126  and  _128
REMARK   44  A    between atoms: _130  and  _132
REMARK   45  A    between atoms: _132  and  _133
REMARK   46  A    between atoms: _140  and  _142
REMARK   47  A    between atoms: _144  and  _146
REMARK   48  A    between atoms: _146  and  _147
REMARK   49  A    between atoms: _153  and  _155
REMARK   50  A    between atoms: _157  and  _159
REMARK   51  A    between atoms: _159  and  _160
REMARK   52  A    between atoms: _166  and  _168
REMARK   53  A    between atoms: _168  and  _169
REMARK   54  A    between atoms: _169  and  _170
REMARK   55  A    between atoms: _170  and  _171
REMARK   56  A    between atoms: _173  and  _175
REMARK   57  A    between atoms: _175  and  _177
REMARK   58  A    between atoms: _179  and  _181
REMARK   59  A    between atoms: _181  and  _182
REMARK   60  A    between atoms: _189  and  _191
REMARK   61  A    between atoms: _193  and  _195
REMARK                            x       y       z     vdW  Elec       q    Type
REMARK                         _______ _______ _______ _____ _____    ______ ____
ROOT
ATOM      1  C   UNL     1     -30.910  11.286 -52.110  0.00  0.00    +0.042 C 
ENDROOT
BRANCH   1   2
ATOM      2  C   UNL     1     -31.707  11.152 -53.399  0.00  0.00    +0.050 C 
ATOM      3  O   UNL     1     -31.806  10.013 -53.897  0.00  0.00    -0.549 OA
ATOM      4  O   UNL     1     -32.243  12.164 -53.904  0.00  0.00    -0.549 OA
ENDBRANCH   1   2
BRANCH   1   5
ATOM      5  C   UNL     1     -29.576  12.002 -52.277  0.00  0.00    +0.006 C 
BRANCH   5   6
ATOM      6  C   UNL     1     -28.340  11.104 -52.200  0.00  0.00    +0.000 C 
ATOM      7  C   UNL     1     -28.146  10.411 -53.531  0.00  0.00    +0.000 C 
ENDBRANCH   5   6
ENDBRANCH   1   5
TORSDOF 3
REMARK  Name = 
REMARK  61 active torsions:
REMARK  status: ('A' for Active; 'I' for Inactive)
REMARK    1  A    between atoms: _1  and  _3
REMARK    2  A    between atoms: _3  and  _4
REMARK    3  A    between atoms: _4  and  _5
REMARK    4  A    between atoms: _5  and  _6
REMARK    5  A    between atoms: _10  and  _12
REMARK    6  A    between atoms: _12  and  _13
REMARK    7  A    between atoms: _20  and  _22
REMARK    8  A    between atoms: _22  and  _23
REMARK    9  A    between atoms: _23  and  _24
REMARK   10  A    between atoms: _24  and  _25
REMARK   11  A    between atoms: _27  and  _29
REMARK   12  A    between atoms: _31  and  _33
REMARK   13  A    between atoms: _33  and  _34
REMARK   14  A    between atoms: _34  and  _35
REMARK   15  A    between atoms: _38  and  _40
REMARK   16  A    between atoms: _40  and  _41
REMARK   17  A    between atoms: _41  and  _42
REMARK   18  A    between atoms: _45  and  _47
REMARK   19  A    between atoms: _47  and  _48
REMARK   20  A    between atoms: _54  and  _56
REMARK   21  A    between atoms: _56  and  _57
REMARK   22  A    between atoms: _63  and  _65
REMARK   23  A    between atoms: _65  and  _67
REMARK   24  A    between atoms: _69  and  _71
REMARK   25  A    between atoms: _71  and  _72
REMARK   26  A    between atoms: _75  and  _77
REMARK   27  A    between atoms: _77  and  _79
REMARK   28  A    between atoms: _81  and  _83
REMARK   29  A    between atoms: _83  and  _84
REMARK   30  A    between atoms: _91  and  _93
REMARK   31  A    between atoms: _93  and  _94
REMARK   32  A    between atoms: _97  and  _99
REMARK   33  A    between atoms: _99  and  _101
REMARK   34  A    between atoms: _103  and  _105
REMARK   35  A    between atoms: _108  and  _110
REMARK   36  A    between atoms: _110  and  _111
REMARK   37  A    between atoms: _111  and  _112
REMARK   38  A    between atoms: _112  and  _113
REMARK   39  A    between atoms: _117  and  _119
REMARK   40  A    between atoms: _119  and  _120
REMARK   41  A    between atoms: _120  and  _121
REMARK   42  A    between atoms: _124  and  _126
REMARK   43  A    between atoms: _126  and  _128
REMARK   44  A    between atoms: _130  and  _132
REMARK   45  A    between atoms: _132  and  _133
REMARK   46  A    between atoms: _140  and  _142
REMARK   47  A    between atoms: _144  and  _146
REMARK   48  A    between atoms: _146  and  _147
REMARK   49  A    between atoms: _153  and  _155
REMARK   50  A    between atoms: _157  and  _159
REMARK   51  A    between atoms: _159  and  _160
REMARK   52  A    between atoms: _166  and  _168
REMARK   53  A    between atoms: _168  and  _169
REMARK   54  A    between atoms: _169  and  _170
REMARK   55  A    between atoms: _170  and  _171
REMARK   56  A    between atoms: _173  and  _175
REMARK   57  A    between atoms: _175  and  _177
REMARK   58  A    between atoms: _179  and  _181
REMARK   59  A    between atoms: _181  and  _182
REMARK   60  A    between atoms: _189  and  _191
REMARK   61  A    between atoms: _193  and  _195
REMARK                            x       y       z     vdW  Elec       q    Type
REMARK                         _______ _______ _______ _____ _____    ______ ____
ROOT
ATOM      1  C   UNL     1     -30.740   9.473 -58.227  0.00  0.00    +0.000 C 
ATOM      2  C   UNL     1     -31.799   9.173 -59.284  0.00  0.00    +0.000 C 
ENDROOT
BRANCH   1   3
ATOM      3  C   UNL     1     -30.423   8.219 -57.361  0.00  0.00    +0.000 C 
ATOM      4  C   UNL     1     -30.325   6.960 -58.240  0.00  0.00    +0.000 C 
ENDBRANCH   1   3
BRANCH   1   5
ATOM      5  C   UNL     1     -31.181  10.650 -57.345  0.00  0.00    +0.000 C 
ATOM      6  C   UNL     1     -32.683  10.830 -57.203  0.00  0.00    +0.000 C 
ENDBRANCH   1   5
TORSDOF 2
REMARK  Name = 
REMARK  61 active torsions:
REMARK  status: ('A' for Active; 'I' for Inactive)
REMARK    1  A    between atoms: _1  and  _3
REMARK    2  A    between atoms: _3  and  _4
REMARK    3  A    between atoms: _4  and  _5
REMARK    4  A    between atoms: _5  and  _6
REMARK    5  A    between atoms: _10  and  _12
REMARK    6  A    between atoms: _12  and  _13
REMARK    7  A    between atoms: _20  and  _22
REMARK    8  A    between atoms: _22  and  _23
REMARK    9  A    between atoms: _23  and  _24
REMARK   10  A    between atoms: _24  and  _25
REMARK   11  A    between atoms: _27  and  _29
REMARK   12  A    between atoms: _31  and  _33
REMARK   13  A    between atoms: _33  and  _34
REMARK   14  A    between atoms: _34  and  _35
REMARK   15  A    between atoms: _38  and  _40
REMARK   16  A    between atoms: _40  and  _41
REMARK   17  A    between atoms: _41  and  _42
REMARK   18  A    between atoms: _45  and  _47
REMARK   19  A    between atoms: _47  and  _48
REMARK   20  A    between atoms: _54  and  _56
REMARK   21  A    between atoms: _56  and  _57
REMARK   22  A    between atoms: _63  and  _65
REMARK   23  A    between atoms: _65  and  _67
REMARK   24  A    between atoms: _69  and  _71
REMARK   25  A    between atoms: _71  and  _72
REMARK   26  A    between atoms: _75  and  _77
REMARK   27  A    between atoms: _77  and  _79
REMARK   28  A    between atoms: _81  and  _83
REMARK   29  A    between atoms: _83  and  _84
REMARK   30  A    between atoms: _91  and  _93
REMARK   31  A    between atoms: _93  and  _94
REMARK   32  A    between atoms: _97  and  _99
REMARK   33  A    between atoms: _99  and  _101
REMARK   34  A    between atoms: _103  and  _105
REMARK   35  A    between atoms: _108  and  _110
REMARK   36  A    between atoms: _110  and  _111
REMARK   37  A    between atoms: _111  and  _112
REMARK   38  A    between atoms: _112  and  _113
REMARK   39  A    between atoms: _117  and  _119
REMARK   40  A    between atoms: _119  and  _120
REMARK   41  A    between atoms: _120  and  _121
REMARK   42  A    between atoms: _124  and  _126
REMARK   43  A    between atoms: _126  and  _128
REMARK   44  A    between atoms: _130  and  _132
REMARK   45  A    between atoms: _132  and  _133
REMARK   46  A    between atoms: _140  and  _142
REMARK   47  A    between atoms: _144  and  _146
REMARK   48  A    between atoms: _146  and  _147
REMARK   49  A    between atoms: _153  and  _155
REMARK   50  A    between atoms: _157  and  _159
REMARK   51  A    between atoms: _159  and  _160
REMARK   52  A    between atoms: _166  and  _168
REMARK   53  A    between atoms: _168  and  _169
REMARK   54  A    between atoms: _169  and  _170
REMARK   55  A    between atoms: _170  and  _171
REMARK   56  A    between atoms: _173  and  _175
REMARK   57  A    between atoms: _175  and  _177
REMARK   58  A    between atoms: _179  and  _181
REMARK   59  A    between atoms: _181  and  _182
REMARK   60  A    between atoms: _189  and  _191
REMARK   61  A    between atoms: _193  and  _195
REMARK                            x       y       z     vdW  Elec       q    Type
REMARK                         _______ _______ _______ _____ _____    ______ ____
ROOT
ATOM      1  C   UNL     1     -35.953   6.469 -60.259  0.00  0.00    -0.022 A 
ATOM      2  C   UNL     1     -35.205   6.829 -59.121  0.00  0.00    -0.001 A 
ATOM      3  C   UNL     1     -35.828   7.297 -57.980  0.00  0.00    +0.042 A 
ATOM      4  C   UNL     1     -37.216   7.410 -57.960  0.00  0.00    +0.196 A 
ATOM      5  O   UNL     1     -37.818   7.879 -56.822  0.00  0.00    -0.287 OA
ATOM      6  C   UNL     1     -37.983   7.057 -59.066  0.00  0.00    +0.042 A 
ATOM      7  C   UNL     1     -37.355   6.596 -60.207  0.00  0.00    -0.001 A 
ENDROOT
BRANCH   1   8
ATOM      8  C   UNL     1     -35.262   5.971 -61.501  0.00  0.00    +0.026 C 
BRANCH   8   9
ATOM      9  C   UNL     1     -35.775   4.634 -62.030  0.00  0.00    +0.005 C 
ATOM     10  C   UNL     1     -35.335   4.502 -63.471  0.00  0.00    +0.000 C 
ENDBRANCH   8   9
ENDBRANCH   1   8
TORSDOF 2
REMARK  Name = 
REMARK  61 active torsions:
REMARK  status: ('A' for Active; 'I' for Inactive)
REMARK    1  A    between atoms: _1  and  _3
REMARK    2  A    between atoms: _3  and  _4
REMARK    3  A    between atoms: _4  and  _5
REMARK    4  A    between atoms: _5  and  _6
REMARK    5  A    between atoms: _10  and  _12
REMARK    6  A    between atoms: _12  and  _13
REMARK    7  A    between atoms: _20  and  _22
REMARK    8  A    between atoms: _22  and  _23
REMARK    9  A    between atoms: _23  and  _24
REMARK   10  A    between atoms: _24  and  _25
REMARK   11  A    between atoms: _27  and  _29
REMARK   12  A    between atoms: _31  and  _33
REMARK   13  A    between atoms: _33  and  _34
REMARK   14  A    between atoms: _34  and  _35
REMARK   15  A    between atoms: _38  and  _40
REMARK   16  A    between atoms: _40  and  _41
REMARK   17  A    between atoms: _41  and  _42
REMARK   18  A    between atoms: _45  and  _47
REMARK   19  A    between atoms: _47  and  _48
REMARK   20  A    between atoms: _54  and  _56
REMARK   21  A    between atoms: _56  and  _57
REMARK   22  A    between atoms: _63  and  _65
REMARK   23  A    between atoms: _65  and  _67
REMARK   24  A    between atoms: _69  and  _71
REMARK   25  A    between atoms: _71  and  _72
REMARK   26  A    between atoms: _75  and  _77
REMARK   27  A    between atoms: _77  and  _79
REMARK   28  A    between atoms: _81  and  _83
REMARK   29  A    between atoms: _83  and  _84
REMARK   30  A    between atoms: _91  and  _93
REMARK   31  A    between atoms: _93  and  _94
REMARK   32  A    between atoms: _97  and  _99
REMARK   33  A    between atoms: _99  and  _101
REMARK   34  A    between atoms: _103  and  _105
REMARK   35  A    between atoms: _108  and  _110
REMARK   36  A    between atoms: _110  and  _111
REMARK   37  A    between atoms: _111  and  _112
REMARK   38  A    between atoms: _112  and  _113
REMARK   39  A    between atoms: _117  and  _119
REMARK   40  A    between atoms: _119  and  _120
REMARK   41  A    between atoms: _120  and  _121
REMARK   42  A    between atoms: _124  and  _126
REMARK   43  A    between atoms: _126  and  _128
REMARK   44  A    between atoms: _130  and  _132
REMARK   45  A    between atoms: _132  and  _133
REMARK   46  A    between atoms: _140  and  _142
REMARK   47  A    between atoms: _144  and  _146
REMARK   48  A    between atoms: _146  and  _147
REMARK   49  A    between atoms: _153  and  _155
REMARK   50  A    between atoms: _157  and  _159
REMARK   51  A    between atoms: _159  and  _160
REMARK   52  A    between atoms: _166  and  _168
REMARK   53  A    between atoms: _168  and  _169
REMARK   54  A    between atoms: _169  and  _170
REMARK   55  A    between atoms: _170  and  _171
REMARK   56  A    between atoms: _173  and  _175
REMARK   57  A    between atoms: _175  and  _177
REMARK   58  A    between atoms: _179  and  _181
REMARK   59  A    between atoms: _181  and  _182
REMARK   60  A    between atoms: _189  and  _191
REMARK   61  A    between atoms: _193  and  _195
REMARK                            x       y       z     vdW  Elec       q    Type
REMARK                         _______ _______ _______ _____ _____    ______ ____
ROOT
ATOM      1  C   UNL     1     -43.825  10.208 -57.468  0.00  0.00    +0.036 C 
ATOM      2  C   UNL     1     -42.937  10.436 -56.257  0.00  0.00    +0.003 C 
ENDROOT
BRANCH   1   3
ATOM      3  C   UNL     1     -44.757   9.033 -57.256  0.00  0.00    +0.182 C 
ATOM      4  O   UNL     1     -44.857   8.774 -55.888  0.00  0.00    -0.220 OA
ENDBRANCH   1   3
TORSDOF 1
REMARK  Name = 
REMARK  61 active torsions:
REMARK  status: ('A' for Active; 'I' for Inactive)
REMARK    1  A    between atoms: _1  and  _3
REMARK    2  A    between atoms: _3  and  _4
REMARK    3  A    between atoms: _4  and  _5
REMARK    4  A    between atoms: _5  and  _6
REMARK    5  A    between atoms: _10  and  _12
REMARK    6  A    between atoms: _12  and  _13
REMARK    7  A    between atoms: _20  and  _22
REMARK    8  A    between atoms: _22  and  _23
REMARK    9  A    between atoms: _23  and  _24
REMARK   10  A    between atoms: _24  and  _25
REMARK   11  A    between atoms: _27  and  _29
REMARK   12  A    between atoms: _31  and  _33
REMARK   13  A    between atoms: _33  and  _34
REMARK   14  A    between atoms: _34  and  _35
REMARK   15  A    between atoms: _38  and  _40
REMARK   16  A    between atoms: _40  and  _41
REMARK   17  A    between atoms: _41  and  _42
REMARK   18  A    between atoms: _45  and  _47
REMARK   19  A    between atoms: _47  and  _48
REMARK   20  A    between atoms: _54  and  _56
REMARK   21  A    between atoms: _56  and  _57
REMARK   22  A    between atoms: _63  and  _65
REMARK   23  A    between atoms: _65  and  _67
REMARK   24  A    between atoms: _69  and  _71
REMARK   25  A    between atoms: _71  and  _72
REMARK   26  A    between atoms: _75  and  _77
REMARK   27  A    between atoms: _77  and  _79
REMARK   28  A    between atoms: _81  and  _83
REMARK   29  A    between atoms: _83  and  _84
REMARK   30  A    between atoms: _91  and  _93
REMARK   31  A    between atoms: _93  and  _94
REMARK   32  A    between atoms: _97  and  _99
REMARK   33  A    between atoms: _99  and  _101
REMARK   34  A    between atoms: _103  and  _105
REMARK   35  A    between atoms: _108  and  _110
REMARK   36  A    between atoms: _110  and  _111
REMARK   37  A    between atoms: _111  and  _112
REMARK   38  A    between atoms: _112  and  _113
REMARK   39  A    between atoms: _117  and  _119
REMARK   40  A    between atoms: _119  and  _120
REMARK   41  A    between atoms: _120  and  _121
REMARK   42  A    between atoms: _124  and  _126
REMARK   43  A    between atoms: _126  and  _128
REMARK   44  A    between atoms: _130  and  _132
REMARK   45  A    between atoms: _132  and  _133
REMARK   46  A    between atoms: _140  and  _142
REMARK   47  A    between atoms: _144  and  _146
REMARK   48  A    between atoms: _146  and  _147
REMARK   49  A    between atoms: _153  and  _155
REMARK   50  A    between atoms: _157  and  _159
REMARK   51  A    between atoms: _159  and  _160
REMARK   52  A    between atoms: _166  and  _168
REMARK   53  A    between atoms: _168  and  _169
REMARK   54  A    between atoms: _169  and  _170
REMARK   55  A    between atoms: _170  and  _171
REMARK   56  A    between atoms: _173  and  _175
REMARK   57  A    between atoms: _175  and  _177
REMARK   58  A    between atoms: _179  and  _181
REMARK   59  A    between atoms: _181  and  _182
REMARK   60  A    between atoms: _189  and  _191
REMARK   61  A    between atoms: _193  and  _195
REMARK                            x       y       z     vdW  Elec       q    Type
REMARK                         _______ _______ _______ _____ _____    ______ ____
ROOT
ATOM      1  C   UNL     1     -40.568  12.599 -53.572  0.00  0.00    -0.022 A 
ATOM      2  C   UNL     1     -39.967  13.626 -52.848  0.00  0.00    -0.004 A 
ATOM      3  C   UNL     1     -38.661  13.519 -52.408  0.00  0.00    -0.000 A 
ATOM      4  C   UNL     1     -37.941  12.370 -52.688  0.00  0.00    -0.000 A 
ATOM      5  C   UNL     1     -38.528  11.338 -53.397  0.00  0.00    -0.000 A 
ATOM      6  C   UNL     1     -39.835  11.454 -53.843  0.00  0.00    -0.004 A 
ENDROOT
BRANCH   1   7
ATOM      7  C   UNL     1     -41.970  12.735 -54.069  0.00  0.00    +0.026 C 
BRANCH   7   8
ATOM      8  C   UNL     1     -42.755  11.416 -54.044  0.00  0.00    +0.005 C 
ATOM      9  C   UNL     1     -43.767  11.434 -52.913  0.00  0.00    +0.000 C 
ENDBRANCH   7   8
ENDBRANCH   1   7
TORSDOF 2
REMARK  Name = 
REMARK  61 active torsions:
REMARK  status: ('A' for Active; 'I' for Inactive)
REMARK    1  A    between atoms: _1  and  _3
REMARK    2  A    between atoms: _3  and  _4
REMARK    3  A    between atoms: _4  and  _5
REMARK    4  A    between atoms: _5  and  _6
REMARK    5  A    between atoms: _10  and  _12
REMARK    6  A    between atoms: _12  and  _13
REMARK    7  A    between atoms: _20  and  _22
REMARK    8  A    between atoms: _22  and  _23
REMARK    9  A    between atoms: _23  and  _24
REMARK   10  A    between atoms: _24  and  _25
REMARK   11  A    between atoms: _27  and  _29
REMARK   12  A    between atoms: _31  and  _33
REMARK   13  A    between atoms: _33  and  _34
REMARK   14  A    between atoms: _34  and  _35
REMARK   15  A    between atoms: _38  and  _40
REMARK   16  A    between atoms: _40  and  _41
REMARK   17  A    between atoms: _41  and  _42
REMARK   18  A    between atoms: _45  and  _47
REMARK   19  A    between atoms: _47  and  _48
REMARK   20  A    between atoms: _54  and  _56
REMARK   21  A    between atoms: _56  and  _57
REMARK   22  A    between atoms: _63  and  _65
REMARK   23  A    between atoms: _65  and  _67
REMARK   24  A    between atoms: _69  and  _71
REMARK   25  A    between atoms: _71  and  _72
REMARK   26  A    between atoms: _75  and  _77
REMARK   27  A    between atoms: _77  and  _79
REMARK   28  A    between atoms: _81  and  _83
REMARK   29  A    between atoms: _83  and  _84
REMARK   30  A    between atoms: _91  and  _93
REMARK   31  A    between atoms: _93  and  _94
REMARK   32  A    between atoms: _97  and  _99
REMARK   33  A    between atoms: _99  and  _101
REMARK   34  A    between atoms: _103  and  _105
REMARK   35  A    between atoms: _108  and  _110
REMARK   36  A    between atoms: _110  and  _111
REMARK   37  A    between atoms: _111  and  _112
REMARK   38  A    between atoms: _112  and  _113
REMARK   39  A    between atoms: _117  and  _119
REMARK   40  A    between atoms: _119  and  _120
REMARK   41  A    between atoms: _120  and  _121
REMARK   42  A    between atoms: _124  and  _126
REMARK   43  A    between atoms: _126  and  _128
REMARK   44  A    between atoms: _130  and  _132
REMARK   45  A    between atoms: _132  and  _133
REMARK   46  A    between atoms: _140  and  _142
REMARK   47  A    between atoms: _144  and  _146
REMARK   48  A    between atoms: _146  and  _147
REMARK   49  A    between atoms: _153  and  _155
REMARK   50  A    between atoms: _157  and  _159
REMARK   51  A    between atoms: _159  and  _160
REMARK   52  A    between atoms: _166  and  _168
REMARK   53  A    between atoms: _168  and  _169
REMARK   54  A    between atoms: _169  and  _170
REMARK   55  A    between atoms: _170  and  _171
REMARK   56  A    between atoms: _173  and  _175
REMARK   57  A    between atoms: _175  and  _177
REMARK   58  A    between atoms: _179  and  _181
REMARK   59  A    between atoms: _181  and  _182
REMARK   60  A    between atoms: _189  and  _191
REMARK   61  A    between atoms: _193  and  _195
REMARK                            x       y       z     vdW  Elec       q    Type
REMARK                         _______ _______ _______ _____ _____    ______ ____
ROOT
ATOM      1  C   UNL     1     -44.087  11.210 -50.540  0.00  0.00    +0.036 C 
ATOM      2  C   UNL     1     -43.191  11.348 -49.332  0.00  0.00    +0.003 C 
ENDROOT
BRANCH   1   3
ATOM      3  C   UNL     1     -44.766   9.848 -50.551  0.00  0.00    +0.182 C 
ATOM      4  O   UNL     1     -45.216   9.538 -49.272  0.00  0.00    -0.220 OA
ENDBRANCH   1   3
TORSDOF 1
REMARK  Name = 
REMARK  61 active torsions:
REMARK  status: ('A' for Active; 'I' for Inactive)
REMARK    1  A    between atoms: _1  and  _3
REMARK    2  A    between atoms: _3  and  _4
REMARK    3  A    between atoms: _4  and  _5
REMARK    4  A    between atoms: _5  and  _6
REMARK    5  A    between atoms: _10  and  _12
REMARK    6  A    between atoms: _12  and  _13
REMARK    7  A    between atoms: _20  and  _22
REMARK    8  A    between atoms: _22  and  _23
REMARK    9  A    between atoms: _23  and  _24
REMARK   10  A    between atoms: _24  and  _25
REMARK   11  A    between atoms: _27  and  _29
REMARK   12  A    between atoms: _31  and  _33
REMARK   13  A    between atoms: _33  and  _34
REMARK   14  A    between atoms: _34  and  _35
REMARK   15  A    between atoms: _38  and  _40
REMARK   16  A    between atoms: _40  and  _41
REMARK   17  A    between atoms: _41  and  _42
REMARK   18  A    between atoms: _45  and  _47
REMARK   19  A    between atoms: _47  and  _48
REMARK   20  A    between atoms: _54  and  _56
REMARK   21  A    between atoms: _56  and  _57
REMARK   22  A    between atoms: _63  and  _65
REMARK   23  A    between atoms: _65  and  _67
REMARK   24  A    between atoms: _69  and  _71
REMARK   25  A    between atoms: _71  and  _72
REMARK   26  A    between atoms: _75  and  _77
REMARK   27  A    between atoms: _77  and  _79
REMARK   28  A    between atoms: _81  and  _83
REMARK   29  A    between atoms: _83  and  _84
REMARK   30  A    between atoms: _91  and  _93
REMARK   31  A    between atoms: _93  and  _94
REMARK   32  A    between atoms: _97  and  _99
REMARK   33  A    between atoms: _99  and  _101
REMARK   34  A    between atoms: _103  and  _105
REMARK   35  A    between atoms: _108  and  _110
REMARK   36  A    between atoms: _110  and  _111
REMARK   37  A    between atoms: _111  and  _112
REMARK   38  A    between atoms: _112  and  _113
REMARK   39  A    between atoms: _117  and  _119
REMARK   40  A    between atoms: _119  and  _120
REMARK   41  A    between atoms: _120  and  _121
REMARK   42  A    between atoms: _124  and  _126
REMARK   43  A    between atoms: _126  and  _128
REMARK   44  A    between atoms: _130  and  _132
REMARK   45  A    between atoms: _132  and  _133
REMARK   46  A    between atoms: _140  and  _142
REMARK   47  A    between atoms: _144  and  _146
REMARK   48  A    between atoms: _146  and  _147
REMARK   49  A    between atoms: _153  and  _155
REMARK   50  A    between atoms: _157  and  _159
REMARK   51  A    between atoms: _159  and  _160
REMARK   52  A    between atoms: _166  and  _168
REMARK   53  A    between atoms: _168  and  _169
REMARK   54  A    between atoms: _169  and  _170
REMARK   55  A    between atoms: _170  and  _171
REMARK   56  A    between atoms: _173  and  _175
REMARK   57  A    between atoms: _175  and  _177
REMARK   58  A    between atoms: _179  and  _181
REMARK   59  A    between atoms: _181  and  _182
REMARK   60  A    between atoms: _189  and  _191
REMARK   61  A    between atoms: _193  and  _195
REMARK                            x       y       z     vdW  Elec       q    Type
REMARK                         _______ _______ _______ _____ _____    ______ ____
ROOT
ATOM      1  C   UNL     1     -41.818  14.244 -48.037  0.00  0.00    -0.022 A 
ATOM      2  C   UNL     1     -42.558  15.340 -47.582  0.00  0.00    -0.004 A 
ATOM      3  C   UNL     1     -42.705  16.467 -48.370  0.00  0.00    -0.000 A 
ATOM      4  C   UNL     1     -42.113  16.515 -49.619  0.00  0.00    -0.000 A 
ATOM      5  C   UNL     1     -41.371  15.439 -50.083  0.00  0.00    -0.000 A 
ATOM      6  C   UNL     1     -41.222  14.314 -49.296  0.00  0.00    -0.004 A 
ENDROOT
BRANCH   1   7
ATOM      7  C   UNL     1     -41.665  13.013 -47.187  0.00  0.00    +0.026 C 
BRANCH   7   8
ATOM      8  C   UNL     1     -42.945  12.178 -47.060  0.00  0.00    +0.005 C 
ATOM      9  C   UNL     1     -43.834  12.791 -46.017  0.00  0.00    +0.000 C 
ENDBRANCH   7   8
ENDBRANCH   1   7
TORSDOF 2
REMARK  Name = 
REMARK  61 active torsions:
REMARK  status: ('A' for Active; 'I' for Inactive)
REMARK    1  A    between atoms: _1  and  _3
REMARK    2  A    between atoms: _3  and  _4
REMARK    3  A    between atoms: _4  and  _5
REMARK    4  A    between atoms: _5  and  _6
REMARK    5  A    between atoms: _10  and  _12
REMARK    6  A    between atoms: _12  and  _13
REMARK    7  A    between atoms: _20  and  _22
REMARK    8  A    between atoms: _22  and  _23
REMARK    9  A    between atoms: _23  and  _24
REMARK   10  A    between atoms: _24  and  _25
REMARK   11  A    between atoms: _27  and  _29
REMARK   12  A    between atoms: _31  and  _33
REMARK   13  A    between atoms: _33  and  _34
REMARK   14  A    between atoms: _34  and  _35
REMARK   15  A    between atoms: _38  and  _40
REMARK   16  A    between atoms: _40  and  _41
REMARK   17  A    between atoms: _41  and  _42
REMARK   18  A    between atoms: _45  and  _47
REMARK   19  A    between atoms: _47  and  _48
REMARK   20  A    between atoms: _54  and  _56
REMARK   21  A    between atoms: _56  and  _57
REMARK   22  A    between atoms: _63  and  _65
REMARK   23  A    between atoms: _65  and  _67
REMARK   24  A    between atoms: _69  and  _71
REMARK   25  A    between atoms: _71  and  _72
REMARK   26  A    between atoms: _75  and  _77
REMARK   27  A    between atoms: _77  and  _79
REMARK   28  A    between atoms: _81  and  _83
REMARK   29  A    between atoms: _83  and  _84
REMARK   30  A    between atoms: _91  and  _93
REMARK   31  A    between atoms: _93  and  _94
REMARK   32  A    between atoms: _97  and  _99
REMARK   33  A    between atoms: _99  and  _101
REMARK   34  A    between atoms: _103  and  _105
REMARK   35  A    between atoms: _108  and  _110
REMARK   36  A    between atoms: _110  and  _111
REMARK   37  A    between atoms: _111  and  _112
REMARK   38  A    between atoms: _112  and  _113
REMARK   39  A    between atoms: _117  and  _119
REMARK   40  A    between atoms: _119  and  _120
REMARK   41  A    between atoms: _120  and  _121
REMARK   42  A    between atoms: _124  and  _126
REMARK   43  A    between atoms: _126  and  _128
REMARK   44  A    between atoms: _130  and  _132
REMARK   45  A    between atoms: _132  and  _133
REMARK   46  A    between atoms: _140  and  _142
REMARK   47  A    between atoms: _144  and  _146
REMARK   48  A    between atoms: _146  and  _147
REMARK   49  A    between atoms: _153  and  _155
REMARK   50  A    between atoms: _157  and  _159
REMARK   51  A    between atoms: _159  and  _160
REMARK   52  A    between atoms: _166  and  _168
REMARK   53  A    between atoms: _168  and  _169
REMARK   54  A    between atoms: _169  and  _170
REMARK   55  A    between atoms: _170  and  _171
REMARK   56  A    between atoms: _173  and  _175
REMARK   57  A    between atoms: _175  and  _177
REMARK   58  A    between atoms: _179  and  _181
REMARK   59  A    between atoms: _181  and  _182
REMARK   60  A    between atoms: _189  and  _191
REMARK   61  A    between atoms: _193  and  _195
REMARK                            x       y       z     vdW  Elec       q    Type
REMARK                         _______ _______ _______ _____ _____    ______ ____
ROOT
ATOM      1  C   UNL     1     -44.831  11.273 -42.490  0.00  0.00    +0.007 C 
ENDROOT
BRANCH   1   2
ATOM      2  C   UNL     1     -45.210  12.592 -43.150  0.00  0.00    +0.000 C 
BRANCH   2   3
ATOM      3  C   UNL     1     -44.036  13.413 -43.699  0.00  0.00    +0.000 C 
ATOM      4  C   UNL     1     -43.032  13.622 -42.615  0.00  0.00    +0.000 C 
ENDBRANCH   2   3
ENDBRANCH   1   2
BRANCH   1   5
ATOM      5  C   UNL     1     -45.362  11.183 -41.059  0.00  0.00    +0.081 C 
BRANCH   5   6
ATOM      6  C   UNL     1     -44.379  10.459 -40.135  0.00  0.00    +0.315 C 
ATOM      7  N   UNL     1     -42.978  10.452 -40.651  0.00  0.00    +0.597 NA
ENDBRANCH   5   6
ENDBRANCH   1   5
TORSDOF 4
REMARK  Name = 
REMARK  61 active torsions:
REMARK  status: ('A' for Active; 'I' for Inactive)
REMARK    1  A    between atoms: _1  and  _3
REMARK    2  A    between atoms: _3  and  _4
REMARK    3  A    between atoms: _4  and  _5
REMARK    4  A    between atoms: _5  and  _6
REMARK    5  A    between atoms: _10  and  _12
REMARK    6  A    between atoms: _12  and  _13
REMARK    7  A    between atoms: _20  and  _22
REMARK    8  A    between atoms: _22  and  _23
REMARK    9  A    between atoms: _23  and  _24
REMARK   10  A    between atoms: _24  and  _25
REMARK   11  A    between atoms: _27  and  _29
REMARK   12  A    between atoms: _31  and  _33
REMARK   13  A    between atoms: _33  and  _34
REMARK   14  A    between atoms: _34  and  _35
REMARK   15  A    between atoms: _38  and  _40
REMARK   16  A    between atoms: _40  and  _41
REMARK   17  A    between atoms: _41  and  _42
REMARK   18  A    between atoms: _45  and  _47
REMARK   19  A    between atoms: _47  and  _48
REMARK   20  A    between atoms: _54  and  _56
REMARK   21  A    between atoms: _56  and  _57
REMARK   22  A    between atoms: _63  and  _65
REMARK   23  A    between atoms: _65  and  _67
REMARK   24  A    between atoms: _69  and  _71
REMARK   25  A    between atoms: _71  and  _72
REMARK   26  A    between atoms: _75  and  _77
REMARK   27  A    between atoms: _77  and  _79
REMARK   28  A    between atoms: _81  and  _83
REMARK   29  A    between atoms: _83  and  _84
REMARK   30  A    between atoms: _91  and  _93
REMARK   31  A    between atoms: _93  and  _94
REMARK   32  A    between atoms: _97  and  _99
REMARK   33  A    between atoms: _99  and  _101
REMARK   34  A    between atoms: _103  and  _105
REMARK   35  A    between atoms: _108  and  _110
REMARK   36  A    between atoms: _110  and  _111
REMARK   37  A    between atoms: _111  and  _112
REMARK   38  A    between atoms: _112  and  _113
REMARK   39  A    between atoms: _117  and  _119
REMARK   40  A    between atoms: _119  and  _120
REMARK   41  A    between atoms: _120  and  _121
REMARK   42  A    between atoms: _124  and  _126
REMARK   43  A    between atoms: _126  and  _128
REMARK   44  A    between atoms: _130  and  _132
REMARK   45  A    between atoms: _132  and  _133
REMARK   46  A    between atoms: _140  and  _142
REMARK   47  A    between atoms: _144  and  _146
REMARK   48  A    between atoms: _146  and  _147
REMARK   49  A    between atoms: _153  and  _155
REMARK   50  A    between atoms: _157  and  _159
REMARK   51  A    between atoms: _159  and  _160
REMARK   52  A    between atoms: _166  and  _168
REMARK   53  A    between atoms: _168  and  _169
REMARK   54  A    between atoms: _169  and  _170
REMARK   55  A    between atoms: _170  and  _171
REMARK   56  A    between atoms: _173  and  _175
REMARK   57  A    between atoms: _175  and  _177
REMARK   58  A    between atoms: _179  and  _181
REMARK   59  A    between atoms: _181  and  _182
REMARK   60  A    between atoms: _189  and  _191
REMARK   61  A    between atoms: _193  and  _195
REMARK                            x       y       z     vdW  Elec       q    Type
REMARK                         _______ _______ _______ _____ _____    ______ ____
ROOT
ATOM      1  C   UNL     1     -39.005  16.625 -40.718  0.00  0.00    +0.000 C 
ATOM      2  C   UNL     1     -38.068  17.799 -40.449  0.00  0.00    +0.000 C 
ENDROOT
BRANCH   1   3
ATOM      3  C   UNL     1     -40.307  16.697 -39.880  0.00  0.00    +0.000 C 
ATOM      4  C   UNL     1     -40.820  18.113 -39.638  0.00  0.00    +0.000 C 
ENDBRANCH   1   3
BRANCH   1   5
ATOM      5  C   UNL     1     -38.247  15.336 -40.382  0.00  0.00    +0.000 C 
ATOM      6  C   UNL     1     -36.769  15.360 -40.739  0.00  0.00    +0.000 C 
ENDBRANCH   1   5
TORSDOF 2
REMARK  Name = 
REMARK  61 active torsions:
REMARK  status: ('A' for Active; 'I' for Inactive)
REMARK    1  A    between atoms: _1  and  _3
REMARK    2  A    between atoms: _3  and  _4
REMARK    3  A    between atoms: _4  and  _5
REMARK    4  A    between atoms: _5  and  _6
REMARK    5  A    between atoms: _10  and  _12
REMARK    6  A    between atoms: _12  and  _13
REMARK    7  A    between atoms: _20  and  _22
REMARK    8  A    between atoms: _22  and  _23
REMARK    9  A    between atoms: _23  and  _24
REMARK   10  A    between atoms: _24  and  _25
REMARK   11  A    between atoms: _27  and  _29
REMARK   12  A    between atoms: _31  and  _33
REMARK   13  A    between atoms: _33  and  _34
REMARK   14  A    between atoms: _34  and  _35
REMARK   15  A    between atoms: _38  and  _40
REMARK   16  A    between atoms: _40  and  _41
REMARK   17  A    between atoms: _41  and  _42
REMARK   18  A    between atoms: _45  and  _47
REMARK   19  A    between atoms: _47  and  _48
REMARK   20  A    between atoms: _54  and  _56
REMARK   21  A    between atoms: _56  and  _57
REMARK   22  A    between atoms: _63  and  _65
REMARK   23  A    between atoms: _65  and  _67
REMARK   24  A    between atoms: _69  and  _71
REMARK   25  A    between atoms: _71  and  _72
REMARK   26  A    between atoms: _75  and  _77
REMARK   27  A    between atoms: _77  and  _79
REMARK   28  A    between atoms: _81  and  _83
REMARK   29  A    between atoms: _83  and  _84
REMARK   30  A    between atoms: _91  and  _93
REMARK   31  A    between atoms: _93  and  _94
REMARK   32  A    between atoms: _97  and  _99
REMARK   33  A    between atoms: _99  and  _101
REMARK   34  A    between atoms: _103  and  _105
REMARK   35  A    between atoms: _108  and  _110
REMARK   36  A    between atoms: _110  and  _111
REMARK   37  A    between atoms: _111  and  _112
REMARK   38  A    between atoms: _112  and  _113
REMARK   39  A    between atoms: _117  and  _119
REMARK   40  A    between atoms: _119  and  _120
REMARK   41  A    between atoms: _120  and  _121
REMARK   42  A    between atoms: _124  and  _126
REMARK   43  A    between atoms: _126  and  _128
REMARK   44  A    between atoms: _130  and  _132
REMARK   45  A    between atoms: _132  and  _133
REMARK   46  A    between atoms: _140  and  _142
REMARK   47  A    between atoms: _144  and  _146
REMARK   48  A    between atoms: _146  and  _147
REMARK   49  A    between atoms: _153  and  _155
REMARK   50  A    between atoms: _157  and  _159
REMARK   51  A    between atoms: _159  and  _160
REMARK   52  A    between atoms: _166  and  _168
REMARK   53  A    between atoms: _168  and  _169
REMARK   54  A    between atoms: _169  and  _170
REMARK   55  A    between atoms: _170  and  _171
REMARK   56  A    between atoms: _173  and  _175
REMARK   57  A    between atoms: _175  and  _177
REMARK   58  A    between atoms: _179  and  _181
REMARK   59  A    between atoms: _181  and  _182
REMARK   60  A    between atoms: _189  and  _191
REMARK   61  A    between atoms: _193  and  _195
REMARK                            x       y       z     vdW  Elec       q    Type
REMARK                         _______ _______ _______ _____ _____    ______ ____
ROOT
ATOM      1  C   UNL     1     -35.028  25.568 -45.030  0.00  0.00    -0.022 A 
ATOM      2  C   UNL     1     -35.585  26.486 -44.146  0.00  0.00    -0.001 A 
ATOM      3  C   UNL     1     -35.863  26.135 -42.832  0.00  0.00    +0.042 A 
ATOM      4  C   UNL     1     -35.581  24.855 -42.400  0.00  0.00    +0.196 A 
ATOM      5  O   UNL     1     -35.866  24.499 -41.108  0.00  0.00    -0.287 OA
ATOM      6  C   UNL     1     -35.023  23.924 -43.264  0.00  0.00    +0.042 A 
ATOM      7  C   UNL     1     -34.741  24.284 -44.564  0.00  0.00    -0.001 A 
ENDROOT
BRANCH   1   8
ATOM      8  C   UNL     1     -34.725  25.959 -46.445  0.00  0.00    +0.026 C 
BRANCH   8   9
ATOM      9  C   UNL     1     -33.971  27.278 -46.577  0.00  0.00    +0.005 C 
ATOM     10  C   UNL     1     -33.442  27.391 -47.979  0.00  0.00    +0.000 C 
ENDBRANCH   8   9
ENDBRANCH   1   8
TORSDOF 2
REMARK  Name = 
REMARK  61 active torsions:
REMARK  status: ('A' for Active; 'I' for Inactive)
REMARK    1  A    between atoms: _1  and  _3
REMARK    2  A    between atoms: _3  and  _4
REMARK    3  A    between atoms: _4  and  _5
REMARK    4  A    between atoms: _5  and  _6
REMARK    5  A    between atoms: _10  and  _12
REMARK    6  A    between atoms: _12  and  _13
REMARK    7  A    between atoms: _20  and  _22
REMARK    8  A    between atoms: _22  and  _23
REMARK    9  A    between atoms: _23  and  _24
REMARK   10  A    between atoms: _24  and  _25
REMARK   11  A    between atoms: _27  and  _29
REMARK   12  A    between atoms: _31  and  _33
REMARK   13  A    between atoms: _33  and  _34
REMARK   14  A    between atoms: _34  and  _35
REMARK   15  A    between atoms: _38  and  _40
REMARK   16  A    between atoms: _40  and  _41
REMARK   17  A    between atoms: _41  and  _42
REMARK   18  A    between atoms: _45  and  _47
REMARK   19  A    between atoms: _47  and  _48
REMARK   20  A    between atoms: _54  and  _56
REMARK   21  A    between atoms: _56  and  _57
REMARK   22  A    between atoms: _63  and  _65
REMARK   23  A    between atoms: _65  and  _67
REMARK   24  A    between atoms: _69  and  _71
REMARK   25  A    between atoms: _71  and  _72
REMARK   26  A    between atoms: _75  and  _77
REMARK   27  A    between atoms: _77  and  _79
REMARK   28  A    between atoms: _81  and  _83
REMARK   29  A    between atoms: _83  and  _84
REMARK   30  A    between atoms: _91  and  _93
REMARK   31  A    between atoms: _93  and  _94
REMARK   32  A    between atoms: _97  and  _99
REMARK   33  A    between atoms: _99  and  _101
REMARK   34  A    between atoms: _103  and  _105
REMARK   35  A    between atoms: _108  and  _110
REMARK   36  A    between atoms: _110  and  _111
REMARK   37  A    between atoms: _111  and  _112
REMARK   38  A    between atoms: _112  and  _113
REMARK   39  A    between atoms: _117  and  _119
REMARK   40  A    between atoms: _119  and  _120
REMARK   41  A    between atoms: _120  and  _121
REMARK   42  A    between atoms: _124  and  _126
REMARK   43  A    between atoms: _126  and  _128
REMARK   44  A    between atoms: _130  and  _132
REMARK   45  A    between atoms: _132  and  _133
REMARK   46  A    between atoms: _140  and  _142
REMARK   47  A    between atoms: _144  and  _146
REMARK   48  A    between atoms: _146  and  _147
REMARK   49  A    between atoms: _153  and  _155
REMARK   50  A    between atoms: _157  and  _159
REMARK   51  A    between atoms: _159  and  _160
REMARK   52  A    between atoms: _166  and  _168
REMARK   53  A    between atoms: _168  and  _169
REMARK   54  A    between atoms: _169  and  _170
REMARK   55  A    between atoms: _170  and  _171
REMARK   56  A    between atoms: _173  and  _175
REMARK   57  A    between atoms: _175  and  _177
REMARK   58  A    between atoms: _179  and  _181
REMARK   59  A    between atoms: _181  and  _182
REMARK   60  A    between atoms: _189  and  _191
REMARK   61  A    between atoms: _193  and  _195
REMARK                            x       y       z     vdW  Elec       q    Type
REMARK                         _______ _______ _______ _____ _____    ______ ____
ROOT
ATOM      1  C   UNL     1     -30.523  23.768 -50.832  0.00  0.00    +0.013 C 
ATOM      2  C   UNL     1     -29.842  23.732 -52.182  0.00  0.00    +0.001 C 
ENDROOT
BRANCH   1   3
ATOM      3  C   UNL     1     -31.620  22.695 -50.788  0.00  0.00    +0.069 C 
ATOM      4  S   UNL     1     -31.006  21.009 -51.117  0.00  0.00    -0.082 S 
ENDBRANCH   1   3
TORSDOF 1
REMARK  Name = 
REMARK  61 active torsions:
REMARK  status: ('A' for Active; 'I' for Inactive)
REMARK    1  A    between atoms: _1  and  _3
REMARK    2  A    between atoms: _3  and  _4
REMARK    3  A    between atoms: _4  and  _5
REMARK    4  A    between atoms: _5  and  _6
REMARK    5  A    between atoms: _10  and  _12
REMARK    6  A    between atoms: _12  and  _13
REMARK    7  A    between atoms: _20  and  _22
REMARK    8  A    between atoms: _22  and  _23
REMARK    9  A    between atoms: _23  and  _24
REMARK   10  A    between atoms: _24  and  _25
REMARK   11  A    between atoms: _27  and  _29
REMARK   12  A    between atoms: _31  and  _33
REMARK   13  A    between atoms: _33  and  _34
REMARK   14  A    between atoms: _34  and  _35
REMARK   15  A    between atoms: _38  and  _40
REMARK   16  A    between atoms: _40  and  _41
REMARK   17  A    between atoms: _41  and  _42
REMARK   18  A    between atoms: _45  and  _47
REMARK   19  A    between atoms: _47  and  _48
REMARK   20  A    between atoms: _54  and  _56
REMARK   21  A    between atoms: _56  and  _57
REMARK   22  A    between atoms: _63  and  _65
REMARK   23  A    between atoms: _65  and  _67
REMARK   24  A    between atoms: _69  and  _71
REMARK   25  A    between atoms: _71  and  _72
REMARK   26  A    between atoms: _75  and  _77
REMARK   27  A    between atoms: _77  and  _79
REMARK   28  A    between atoms: _81  and  _83
REMARK   29  A    between atoms: _83  and  _84
REMARK   30  A    between atoms: _91  and  _93
REMARK   31  A    between atoms: _93  and  _94
REMARK   32  A    between atoms: _97  and  _99
REMARK   33  A    between atoms: _99  and  _101
REMARK   34  A    between atoms: _103  and  _105
REMARK   35  A    between atoms: _108  and  _110
REMARK   36  A    between atoms: _110  and  _111
REMARK   37  A    between atoms: _111  and  _112
REMARK   38  A    between atoms: _112  and  _113
REMARK   39  A    between atoms: _117  and  _119
REMARK   40  A    between atoms: _119  and  _120
REMARK   41  A    between atoms: _120  and  _121
REMARK   42  A    between atoms: _124  and  _126
REMARK   43  A    between atoms: _126  and  _128
REMARK   44  A    between atoms: _130  and  _132
REMARK   45  A    between atoms: _132  and  _133
REMARK   46  A    between atoms: _140  and  _142
REMARK   47  A    between atoms: _144  and  _146
REMARK   48  A    between atoms: _146  and  _147
REMARK   49  A    between atoms: _153  and  _155
REMARK   50  A    between atoms: _157  and  _159
REMARK   51  A    between atoms: _159  and  _160
REMARK   52  A    between atoms: _166  and  _168
REMARK   53  A    between atoms: _168  and  _169
REMARK   54  A    between atoms: _169  and  _170
REMARK   55  A    between atoms: _170  and  _171
REMARK   56  A    between atoms: _173  and  _175
REMARK   57  A    between atoms: _175  and  _177
REMARK   58  A    between atoms: _179  and  _181
REMARK   59  A    between atoms: _181  and  _182
REMARK   60  A    between atoms: _189  and  _191
REMARK   61  A    between atoms: _193  and  _195
REMARK                            x       y       z     vdW  Elec       q    Type
REMARK                         _______ _______ _______ _____ _____    ______ ____
ROOT
ATOM      1  C   UNL     1     -29.753  19.791 -55.662  0.00  0.00    +0.000 C 
ATOM      2  C   UNL     1     -29.665  18.398 -56.276  0.00  0.00    +0.000 C 
ATOM      3  C   UNL     1     -30.664  20.717 -56.443  0.00  0.00    +0.000 C 
ENDROOT
BRANCH   1   4
ATOM      4  C   UNL     1     -28.342  20.418 -55.427  0.00  0.00    +0.000 C 
ATOM      5  C   UNL     1     -27.395  20.309 -56.615  0.00  0.00    +0.000 C 
ENDBRANCH   1   4
TORSDOF 1
REMARK  Name = 
REMARK  61 active torsions:
REMARK  status: ('A' for Active; 'I' for Inactive)
REMARK    1  A    between atoms: _1  and  _3
REMARK    2  A    between atoms: _3  and  _4
REMARK    3  A    between atoms: _4  and  _5
REMARK    4  A    between atoms: _5  and  _6
REMARK    5  A    between atoms: _10  and  _12
REMARK    6  A    between atoms: _12  and  _13
REMARK    7  A    between atoms: _20  and  _22
REMARK    8  A    between atoms: _22  and  _23
REMARK    9  A    between atoms: _23  and  _24
REMARK   10  A    between atoms: _24  and  _25
REMARK   11  A    between atoms: _27  and  _29
REMARK   12  A    between atoms: _31  and  _33
REMARK   13  A    between atoms: _33  and  _34
REMARK   14  A    between atoms: _34  and  _35
REMARK   15  A    between atoms: _38  and  _40
REMARK   16  A    between atoms: _40  and  _41
REMARK   17  A    between atoms: _41  and  _42
REMARK   18  A    between atoms: _45  and  _47
REMARK   19  A    between atoms: _47  and  _48
REMARK   20  A    between atoms: _54  and  _56
REMARK   21  A    between atoms: _56  and  _57
REMARK   22  A    between atoms: _63  and  _65
REMARK   23  A    between atoms: _65  and  _67
REMARK   24  A    between atoms: _69  and  _71
REMARK   25  A    between atoms: _71  and  _72
REMARK   26  A    between atoms: _75  and  _77
REMARK   27  A    between atoms: _77  and  _79
REMARK   28  A    between atoms: _81  and  _83
REMARK   29  A    between atoms: _83  and  _84
REMARK   30  A    between atoms: _91  and  _93
REMARK   31  A    between atoms: _93  and  _94
REMARK   32  A    between atoms: _97  and  _99
REMARK   33  A    between atoms: _99  and  _101
REMARK   34  A    between atoms: _103  and  _105
REMARK   35  A    between atoms: _108  and  _110
REMARK   36  A    between atoms: _110  and  _111
REMARK   37  A    between atoms: _111  and  _112
REMARK   38  A    between atoms: _112  and  _113
REMARK   39  A    between atoms: _117  and  _119
REMARK   40  A    between atoms: _119  and  _120
REMARK   41  A    between atoms: _120  and  _121
REMARK   42  A    between atoms: _124  and  _126
REMARK   43  A    between atoms: _126  and  _128
REMARK   44  A    between atoms: _130  and  _132
REMARK   45  A    between atoms: _132  and  _133
REMARK   46  A    between atoms: _140  and  _142
REMARK   47  A    between atoms: _144  and  _146
REMARK   48  A    between atoms: _146  and  _147
REMARK   49  A    between atoms: _153  and  _155
REMARK   50  A    between atoms: _157  and  _159
REMARK   51  A    between atoms: _159  and  _160
REMARK   52  A    between atoms: _166  and  _168
REMARK   53  A    between atoms: _168  and  _169
REMARK   54  A    between atoms: _169  and  _170
REMARK   55  A    between atoms: _170  and  _171
REMARK   56  A    between atoms: _173  and  _175
REMARK   57  A    between atoms: _175  and  _177
REMARK   58  A    between atoms: _179  and  _181
REMARK   59  A    between atoms: _181  and  _182
REMARK   60  A    between atoms: _189  and  _191
REMARK   61  A    between atoms: _193  and  _195
REMARK                            x       y       z     vdW  Elec       q    Type
REMARK                         _______ _______ _______ _____ _____    ______ ____
ROOT
ATOM      1  C   UNL     1     -38.686   4.078 -56.575  0.00  0.00    +0.220 C 
ENDROOT
BRANCH   1   2
ATOM      2  N   UNL     1     -39.079   3.541 -55.281  0.00  0.00    -0.087 NA
ATOM      3  C   UNL     1     -39.298   4.282 -54.195  0.00  0.00    +0.535 C 
ATOM      4  N   UNL     1     -39.658   3.684 -53.075  0.00  0.00    +0.135 NA
ATOM      5  N   UNL     1     -39.167   5.605 -54.229  0.00  0.00    +0.135 NA
ENDBRANCH   1   2
BRANCH   1   6
ATOM      6  C   UNL     1     -39.826   3.996 -57.560  0.00  0.00    +0.047 C 
BRANCH   6   7
ATOM      7  C   UNL     1     -39.271   3.540 -58.890  0.00  0.00    +0.004 C 
BRANCH   7   8
ATOM      8  C   UNL     1     -40.314   3.037 -59.872  0.00  0.00    +0.000 C 
ATOM      9  C   UNL     1     -41.144   4.199 -60.401  0.00  0.00    +0.000 C 
ENDBRANCH   7   8
ENDBRANCH   6   7
ENDBRANCH   1   6
TORSDOF 4
REMARK  Name = 
REMARK  61 active torsions:
REMARK  status: ('A' for Active; 'I' for Inactive)
REMARK    1  A    between atoms: _1  and  _3
REMARK    2  A    between atoms: _3  and  _4
REMARK    3  A    between atoms: _4  and  _5
REMARK    4  A    between atoms: _5  and  _6
REMARK    5  A    between atoms: _10  and  _12
REMARK    6  A    between atoms: _12  and  _13
REMARK    7  A    between atoms: _20  and  _22
REMARK    8  A    between atoms: _22  and  _23
REMARK    9  A    between atoms: _23  and  _24
REMARK   10  A    between atoms: _24  and  _25
REMARK   11  A    between atoms: _27  and  _29
REMARK   12  A    between atoms: _31  and  _33
REMARK   13  A    between atoms: _33  and  _34
REMARK   14  A    between atoms: _34  and  _35
REMARK   15  A    between atoms: _38  and  _40
REMARK   16  A    between atoms: _40  and  _41
REMARK   17  A    between atoms: _41  and  _42
REMARK   18  A    between atoms: _45  and  _47
REMARK   19  A    between atoms: _47  and  _48
REMARK   20  A    between atoms: _54  and  _56
REMARK   21  A    between atoms: _56  and  _57
REMARK   22  A    between atoms: _63  and  _65
REMARK   23  A    between atoms: _65  and  _67
REMARK   24  A    between atoms: _69  and  _71
REMARK   25  A    between atoms: _71  and  _72
REMARK   26  A    between atoms: _75  and  _77
REMARK   27  A    between atoms: _77  and  _79
REMARK   28  A    between atoms: _81  and  _83
REMARK   29  A    between atoms: _83  and  _84
REMARK   30  A    between atoms: _91  and  _93
REMARK   31  A    between atoms: _93  and  _94
REMARK   32  A    between atoms: _97  and  _99
REMARK   33  A    between atoms: _99  and  _101
REMARK   34  A    between atoms: _103  and  _105
REMARK   35  A    between atoms: _108  and  _110
REMARK   36  A    between atoms: _110  and  _111
REMARK   37  A    between atoms: _111  and  _112
REMARK   38  A    between atoms: _112  and  _113
REMARK   39  A    between atoms: _117  and  _119
REMARK   40  A    between atoms: _119  and  _120
REMARK   41  A    between atoms: _120  and  _121
REMARK   42  A    between atoms: _124  and  _126
REMARK   43  A    between atoms: _126  and  _128
REMARK   44  A    between atoms: _130  and  _132
REMARK   45  A    between atoms: _132  and  _133
REMARK   46  A    between atoms: _140  and  _142
REMARK   47  A    between atoms: _144  and  _146
REMARK   48  A    between atoms: _146  and  _147
REMARK   49  A    between atoms: _153  and  _155
REMARK   50  A    between atoms: _157  and  _159
REMARK   51  A    between atoms: _159  and  _160
REMARK   52  A    between atoms: _166  and  _168
REMARK   53  A    between atoms: _168  and  _169
REMARK   54  A    between atoms: _169  and  _170
REMARK   55  A    between atoms: _170  and  _171
REMARK   56  A    between atoms: _173  and  _175
REMARK   57  A    between atoms: _175  and  _177
REMARK   58  A    between atoms: _179  and  _181
REMARK   59  A    between atoms: _181  and  _182
REMARK   60  A    between atoms: _189  and  _191
REMARK   61  A    between atoms: _193  and  _195
REMARK                            x       y       z     vdW  Elec       q    Type
REMARK                         _______ _______ _______ _____ _____    ______ ____
ROOT
ATOM      1  C   UNL     1     -45.488  -3.264 -49.900  0.00  0.00    -0.022 A 
ATOM      2  C   UNL     1     -45.527  -2.846 -48.563  0.00  0.00    -0.001 A 
ATOM      3  C   UNL     1     -44.877  -1.695 -48.153  0.00  0.00    +0.042 A 
ATOM      4  C   UNL     1     -44.165  -0.943 -49.081  0.00  0.00    +0.196 A 
ATOM      5  O   UNL     1     -43.522   0.208 -48.669  0.00  0.00    -0.287 OA
ATOM      6  C   UNL     1     -44.104  -1.338 -50.413  0.00  0.00    +0.042 A 
ATOM      7  C   UNL     1     -44.760  -2.492 -50.813  0.00  0.00    -0.001 A 
ENDROOT
BRANCH   1   8
ATOM      8  C   UNL     1     -46.181  -4.538 -50.350  0.00  0.00    +0.026 C 
BRANCH   8   9
ATOM      9  C   UNL     1     -45.553  -5.267 -51.549  0.00  0.00    +0.005 C 
ATOM     10  C   UNL     1     -45.926  -6.740 -51.433  0.00  0.00    +0.000 C 
ENDBRANCH   8   9
ENDBRANCH   1   8
TORSDOF 2
REMARK  Name = 
REMARK  61 active torsions:
REMARK  status: ('A' for Active; 'I' for Inactive)
REMARK    1  A    between atoms: _1  and  _3
REMARK    2  A    between atoms: _3  and  _4
REMARK    3  A    between atoms: _4  and  _5
REMARK    4  A    between atoms: _5  and  _6
REMARK    5  A    between atoms: _10  and  _12
REMARK    6  A    between atoms: _12  and  _13
REMARK    7  A    between atoms: _20  and  _22
REMARK    8  A    between atoms: _22  and  _23
REMARK    9  A    between atoms: _23  and  _24
REMARK   10  A    between atoms: _24  and  _25
REMARK   11  A    between atoms: _27  and  _29
REMARK   12  A    between atoms: _31  and  _33
REMARK   13  A    between atoms: _33  and  _34
REMARK   14  A    between atoms: _34  and  _35
REMARK   15  A    between atoms: _38  and  _40
REMARK   16  A    between atoms: _40  and  _41
REMARK   17  A    between atoms: _41  and  _42
REMARK   18  A    between atoms: _45  and  _47
REMARK   19  A    between atoms: _47  and  _48
REMARK   20  A    between atoms: _54  and  _56
REMARK   21  A    between atoms: _56  and  _57
REMARK   22  A    between atoms: _63  and  _65
REMARK   23  A    between atoms: _65  and  _67
REMARK   24  A    between atoms: _69  and  _71
REMARK   25  A    between atoms: _71  and  _72
REMARK   26  A    between atoms: _75  and  _77
REMARK   27  A    between atoms: _77  and  _79
REMARK   28  A    between atoms: _81  and  _83
REMARK   29  A    between atoms: _83  and  _84
REMARK   30  A    between atoms: _91  and  _93
REMARK   31  A    between atoms: _93  and  _94
REMARK   32  A    between atoms: _97  and  _99
REMARK   33  A    between atoms: _99  and  _101
REMARK   34  A    between atoms: _103  and  _105
REMARK   35  A    between atoms: _108  and  _110
REMARK   36  A    between atoms: _110  and  _111
REMARK   37  A    between atoms: _111  and  _112
REMARK   38  A    between atoms: _112  and  _113
REMARK   39  A    between atoms: _117  and  _119
REMARK   40  A    between atoms: _119  and  _120
REMARK   41  A    between atoms: _120  and  _121
REMARK   42  A    between atoms: _124  and  _126
REMARK   43  A    between atoms: _126  and  _128
REMARK   44  A    between atoms: _130  and  _132
REMARK   45  A    between atoms: _132  and  _133
REMARK   46  A    between atoms: _140  and  _142
REMARK   47  A    between atoms: _144  and  _146
REMARK   48  A    between atoms: _146  and  _147
REMARK   49  A    between atoms: _153  and  _155
REMARK   50  A    between atoms: _157  and  _159
REMARK   51  A    between atoms: _159  and  _160
REMARK   52  A    between atoms: _166  and  _168
REMARK   53  A    between atoms: _168  and  _169
REMARK   54  A    between atoms: _169  and  _170
REMARK   55  A    between atoms: _170  and  _171
REMARK   56  A    between atoms: _173  and  _175
REMARK   57  A    between atoms: _175  and  _177
REMARK   58  A    between atoms: _179  and  _181
REMARK   59  A    between atoms: _181  and  _182
REMARK   60  A    between atoms: _189  and  _191
REMARK   61  A    between atoms: _193  and  _195
REMARK                            x       y       z     vdW  Elec       q    Type
REMARK                         _______ _______ _______ _____ _____    ______ ____
ROOT
ATOM      1  C   UNL     1     -37.834  -1.641 -46.938  0.00  0.00    +0.002 C 
ENDROOT
BRANCH   1   2
ATOM      2  C   UNL     1     -38.366  -2.943 -47.513  0.00  0.00    +0.000 C 
BRANCH   2   3
ATOM      3  C   UNL     1     -37.362  -4.097 -47.415  0.00  0.00    +0.000 C 
ATOM      4  C   UNL     1     -38.051  -5.348 -46.903  0.00  0.00    +0.000 C 
ENDBRANCH   2   3
ENDBRANCH   1   2
BRANCH   1   5
ATOM      5  C   UNL     1     -38.043  -0.465 -47.870  0.00  0.00    +0.021 C 
BRANCH   5   6
ATOM      6  C   UNL     1     -38.430  -0.945 -49.263  0.00  0.00    +0.109 C 
ATOM      7  N   UNL     1     -37.222  -1.249 -50.081  0.00  0.00    -0.131 NA
ENDBRANCH   5   6
ENDBRANCH   1   5
TORSDOF 4
REMARK  Name = 
REMARK  61 active torsions:
REMARK  status: ('A' for Active; 'I' for Inactive)
REMARK    1  A    between atoms: _1  and  _3
REMARK    2  A    between atoms: _3  and  _4
REMARK    3  A    between atoms: _4  and  _5
REMARK    4  A    between atoms: _5  and  _6
REMARK    5  A    between atoms: _10  and  _12
REMARK    6  A    between atoms: _12  and  _13
REMARK    7  A    between atoms: _20  and  _22
REMARK    8  A    between atoms: _22  and  _23
REMARK    9  A    between atoms: _23  and  _24
REMARK   10  A    between atoms: _24  and  _25
REMARK   11  A    between atoms: _27  and  _29
REMARK   12  A    between atoms: _31  and  _33
REMARK   13  A    between atoms: _33  and  _34
REMARK   14  A    between atoms: _34  and  _35
REMARK   15  A    between atoms: _38  and  _40
REMARK   16  A    between atoms: _40  and  _41
REMARK   17  A    between atoms: _41  and  _42
REMARK   18  A    between atoms: _45  and  _47
REMARK   19  A    between atoms: _47  and  _48
REMARK   20  A    between atoms: _54  and  _56
REMARK   21  A    between atoms: _56  and  _57
REMARK   22  A    between atoms: _63  and  _65
REMARK   23  A    between atoms: _65  and  _67
REMARK   24  A    between atoms: _69  and  _71
REMARK   25  A    between atoms: _71  and  _72
REMARK   26  A    between atoms: _75  and  _77
REMARK   27  A    between atoms: _77  and  _79
REMARK   28  A    between atoms: _81  and  _83
REMARK   29  A    between atoms: _83  and  _84
REMARK   30  A    between atoms: _91  and  _93
REMARK   31  A    between atoms: _93  and  _94
REMARK   32  A    between atoms: _97  and  _99
REMARK   33  A    between atoms: _99  and  _101
REMARK   34  A    between atoms: _103  and  _105
REMARK   35  A    between atoms: _108  and  _110
REMARK   36  A    between atoms: _110  and  _111
REMARK   37  A    between atoms: _111  and  _112
REMARK   38  A    between atoms: _112  and  _113
REMARK   39  A    between atoms: _117  and  _119
REMARK   40  A    between atoms: _119  and  _120
REMARK   41  A    between atoms: _120  and  _121
REMARK   42  A    between atoms: _124  and  _126
REMARK   43  A    between atoms: _126  and  _128
REMARK   44  A    between atoms: _130  and  _132
REMARK   45  A    between atoms: _132  and  _133
REMARK   46  A    between atoms: _140  and  _142
REMARK   47  A    between atoms: _144  and  _146
REMARK   48  A    between atoms: _146  and  _147
REMARK   49  A    between atoms: _153  and  _155
REMARK   50  A    between atoms: _157  and  _159
REMARK   51  A    between atoms: _159  and  _160
REMARK   52  A    between atoms: _166  and  _168
REMARK   53  A    between atoms: _168  and  _169
REMARK   54  A    between atoms: _169  and  _170
REMARK   55  A    between atoms: _170  and  _171
REMARK   56  A    between atoms: _173  and  _175
REMARK   57  A    between atoms: _175  and  _177
REMARK   58  A    between atoms: _179  and  _181
REMARK   59  A    between atoms: _181  and  _182
REMARK   60  A    between atoms: _189  and  _191
REMARK   61  A    between atoms: _193  and  _195
REMARK                            x       y       z     vdW  Elec       q    Type
REMARK                         _______ _______ _______ _____ _____    ______ ____
ROOT
ATOM      1  C   UNL     1     -35.662  10.538 -38.733  0.00  0.00    +0.036 C 
ATOM      2  C   UNL     1     -36.832  11.495 -38.519  0.00  0.00    +0.003 C 
ENDROOT
BRANCH   1   3
ATOM      3  C   UNL     1     -36.084   9.315 -39.544  0.00  0.00    +0.182 C 
ATOM      4  O   UNL     1     -34.961   8.727 -40.164  0.00  0.00    -0.220 OA
ENDBRANCH   1   3
TORSDOF 1
REMARK  Name = 
REMARK  61 active torsions:
REMARK  status: ('A' for Active; 'I' for Inactive)
REMARK    1  A    between atoms: _1  and  _3
REMARK    2  A    between atoms: _3  and  _4
REMARK    3  A    between atoms: _4  and  _5
REMARK    4  A    between atoms: _5  and  _6
REMARK    5  A    between atoms: _10  and  _12
REMARK    6  A    between atoms: _12  and  _13
REMARK    7  A    between atoms: _20  and  _22
REMARK    8  A    between atoms: _22  and  _23
REMARK    9  A    between atoms: _23  and  _24
REMARK   10  A    between atoms: _24  and  _25
REMARK   11  A    between atoms: _27  and  _29
REMARK   12  A    between atoms: _31  and  _33
REMARK   13  A    between atoms: _33  and  _34
REMARK   14  A    between atoms: _34  and  _35
REMARK   15  A    between atoms: _38  and  _40
REMARK   16  A    between atoms: _40  and  _41
REMARK   17  A    between atoms: _41  and  _42
REMARK   18  A    between atoms: _45  and  _47
REMARK   19  A    between atoms: _47  and  _48
REMARK   20  A    between atoms: _54  and  _56
REMARK   21  A    between atoms: _56  and  _57
REMARK   22  A    between atoms: _63  and  _65
REMARK   23  A    between atoms: _65  and  _67
REMARK   24  A    between atoms: _69  and  _71
REMARK   25  A    between atoms: _71  and  _72
REMARK   26  A    between atoms: _75  and  _77
REMARK   27  A    between atoms: _77  and  _79
REMARK   28  A    between atoms: _81  and  _83
REMARK   29  A    between atoms: _83  and  _84
REMARK   30  A    between atoms: _91  and  _93
REMARK   31  A    between atoms: _93  and  _94
REMARK   32  A    between atoms: _97  and  _99
REMARK   33  A    between atoms: _99  and  _101
REMARK   34  A    between atoms: _103  and  _105
REMARK   35  A    between atoms: _108  and  _110
REMARK   36  A    between atoms: _110  and  _111
REMARK   37  A    between atoms: _111  and  _112
REMARK   38  A    between atoms: _112  and  _113
REMARK   39  A    between atoms: _117  and  _119
REMARK   40  A    between atoms: _119  and  _120
REMARK   41  A    between atoms: _120  and  _121
REMARK   42  A    between atoms: _124  and  _126
REMARK   43  A    between atoms: _126  and  _128
REMARK   44  A    between atoms: _130  and  _132
REMARK   45  A    between atoms: _132  and  _133
REMARK   46  A    between atoms: _140  and  _142
REMARK   47  A    between atoms: _144  and  _146
REMARK   48  A    between atoms: _146  and  _147
REMARK   49  A    between atoms: _153  and  _155
REMARK   50  A    between atoms: _157  and  _159
REMARK   51  A    between atoms: _159  and  _160
REMARK   52  A    between atoms: _166  and  _168
REMARK   53  A    between atoms: _168  and  _169
REMARK   54  A    between atoms: _169  and  _170
REMARK   55  A    between atoms: _170  and  _171
REMARK   56  A    between atoms: _173  and  _175
REMARK   57  A    between atoms: _175  and  _177
REMARK   58  A    between atoms: _179  and  _181
REMARK   59  A    between atoms: _181  and  _182
REMARK   60  A    between atoms: _189  and  _191
REMARK   61  A    between atoms: _193  and  _195
REMARK                            x       y       z     vdW  Elec       q    Type
REMARK                         _______ _______ _______ _____ _____    ______ ____
ROOT
ATOM      1  C   UNL     1     -29.441  11.195 -40.285  0.00  0.00    +0.089 C 
ENDROOT
BRANCH   1   2
ATOM      2  C   UNL     1     -28.262  10.532 -40.987  0.00  0.00    +0.261 C 
ATOM      3  O   UNL     1     -28.033   9.330 -40.859  0.00  0.00    -0.272 OA
ATOM      4  N   UNL     1     -27.501  11.327 -41.724  0.00  0.00    -0.088 NA
ENDBRANCH   1   2
BRANCH   1   5
ATOM      5  C   UNL     1     -29.475  10.971 -38.777  0.00  0.00    +0.010 C 
BRANCH   5   6
ATOM      6  C   UNL     1     -28.219  11.508 -38.074  0.00  0.00    +0.001 C 
ATOM      7  C   UNL     1     -28.532  12.720 -37.204  0.00  0.00    +0.000 C 
ENDBRANCH   5   6
ENDBRANCH   1   5
TORSDOF 3
REMARK  Name = 
REMARK  61 active torsions:
REMARK  status: ('A' for Active; 'I' for Inactive)
REMARK    1  A    between atoms: _1  and  _3
REMARK    2  A    between atoms: _3  and  _4
REMARK    3  A    between atoms: _4  and  _5
REMARK    4  A    between atoms: _5  and  _6
REMARK    5  A    between atoms: _10  and  _12
REMARK    6  A    between atoms: _12  and  _13
REMARK    7  A    between atoms: _20  and  _22
REMARK    8  A    between atoms: _22  and  _23
REMARK    9  A    between atoms: _23  and  _24
REMARK   10  A    between atoms: _24  and  _25
REMARK   11  A    between atoms: _27  and  _29
REMARK   12  A    between atoms: _31  and  _33
REMARK   13  A    between atoms: _33  and  _34
REMARK   14  A    between atoms: _34  and  _35
REMARK   15  A    between atoms: _38  and  _40
REMARK   16  A    between atoms: _40  and  _41
REMARK   17  A    between atoms: _41  and  _42
REMARK   18  A    between atoms: _45  and  _47
REMARK   19  A    between atoms: _47  and  _48
REMARK   20  A    between atoms: _54  and  _56
REMARK   21  A    between atoms: _56  and  _57
REMARK   22  A    between atoms: _63  and  _65
REMARK   23  A    between atoms: _65  and  _67
REMARK   24  A    between atoms: _69  and  _71
REMARK   25  A    between atoms: _71  and  _72
REMARK   26  A    between atoms: _75  and  _77
REMARK   27  A    between atoms: _77  and  _79
REMARK   28  A    between atoms: _81  and  _83
REMARK   29  A    between atoms: _83  and  _84
REMARK   30  A    between atoms: _91  and  _93
REMARK   31  A    between atoms: _93  and  _94
REMARK   32  A    between atoms: _97  and  _99
REMARK   33  A    between atoms: _99  and  _101
REMARK   34  A    between atoms: _103  and  _105
REMARK   35  A    between atoms: _108  and  _110
REMARK   36  A    between atoms: _110  and  _111
REMARK   37  A    between atoms: _111  and  _112
REMARK   38  A    between atoms: _112  and  _113
REMARK   39  A    between atoms: _117  and  _119
REMARK   40  A    between atoms: _119  and  _120
REMARK   41  A    between atoms: _120  and  _121
REMARK   42  A    between atoms: _124  and  _126
REMARK   43  A    between atoms: _126  and  _128
REMARK   44  A    between atoms: _130  and  _132
REMARK   45  A    between atoms: _132  and  _133
REMARK   46  A    between atoms: _140  and  _142
REMARK   47  A    between atoms: _144  and  _146
REMARK   48  A    between atoms: _146  and  _147
REMARK   49  A    between atoms: _153  and  _155
REMARK   50  A    between atoms: _157  and  _159
REMARK   51  A    between atoms: _159  and  _160
REMARK   52  A    between atoms: _166  and  _168
REMARK   53  A    between atoms: _168  and  _169
REMARK   54  A    between atoms: _169  and  _170
REMARK   55  A    between atoms: _170  and  _171
REMARK   56  A    between atoms: _173  and  _175
REMARK   57  A    between atoms: _175  and  _177
REMARK   58  A    between atoms: _179  and  _181
REMARK   59  A    between atoms: _181  and  _182
REMARK   60  A    between atoms: _189  and  _191
REMARK   61  A    between atoms: _193  and  _195
REMARK                            x       y       z     vdW  Elec       q    Type
REMARK                         _______ _______ _______ _____ _____    ______ ____
ROOT
ATOM      1  C   UNL     1     -28.825  14.645 -42.253  0.00  0.00    +0.114 C 
ENDROOT
BRANCH   1   2
ATOM      2  C   UNL     1     -30.052  14.203 -43.016  0.00  0.00    +0.365 C 
ATOM      3  O   UNL     1     -31.165  14.273 -42.447  0.00  0.00    -0.246 OA
ATOM      4  O   UNL     1     -29.897  13.801 -44.190  0.00  0.00    -0.246 OA
ENDBRANCH   1   2
BRANCH   1   5
ATOM      5  C   UNL     1     -29.100  14.794 -40.764  0.00  0.00    +0.012 C 
BRANCH   5   6
ATOM      6  C   UNL     1     -28.800  16.194 -40.263  0.00  0.00    +0.001 C 
ATOM      7  C   UNL     1     -30.043  17.080 -40.286  0.00  0.00    +0.000 C 
ENDBRANCH   5   6
ENDBRANCH   1   5
TORSDOF 3
REMARK  Name = 
REMARK  61 active torsions:
REMARK  status: ('A' for Active; 'I' for Inactive)
REMARK    1  A    between atoms: _1  and  _3
REMARK    2  A    between atoms: _3  and  _4
REMARK    3  A    between atoms: _4  and  _5
REMARK    4  A    between atoms: _5  and  _6
REMARK    5  A    between atoms: _10  and  _12
REMARK    6  A    between atoms: _12  and  _13
REMARK    7  A    between atoms: _20  and  _22
REMARK    8  A    between atoms: _22  and  _23
REMARK    9  A    between atoms: _23  and  _24
REMARK   10  A    between atoms: _24  and  _25
REMARK   11  A    between atoms: _27  and  _29
REMARK   12  A    between atoms: _31  and  _33
REMARK   13  A    between atoms: _33  and  _34
REMARK   14  A    between atoms: _34  and  _35
REMARK   15  A    between atoms: _38  and  _40
REMARK   16  A    between atoms: _40  and  _41
REMARK   17  A    between atoms: _41  and  _42
REMARK   18  A    between atoms: _45  and  _47
REMARK   19  A    between atoms: _47  and  _48
REMARK   20  A    between atoms: _54  and  _56
REMARK   21  A    between atoms: _56  and  _57
REMARK   22  A    between atoms: _63  and  _65
REMARK   23  A    between atoms: _65  and  _67
REMARK   24  A    between atoms: _69  and  _71
REMARK   25  A    between atoms: _71  and  _72
REMARK   26  A    between atoms: _75  and  _77
REMARK   27  A    between atoms: _77  and  _79
REMARK   28  A    between atoms: _81  and  _83
REMARK   29  A    between atoms: _83  and  _84
REMARK   30  A    between atoms: _91  and  _93
REMARK   31  A    between atoms: _93  and  _94
REMARK   32  A    between atoms: _97  and  _99
REMARK   33  A    between atoms: _99  and  _101
REMARK   34  A    between atoms: _103  and  _105
REMARK   35  A    between atoms: _108  and  _110
REMARK   36  A    between atoms: _110  and  _111
REMARK   37  A    between atoms: _111  and  _112
REMARK   38  A    between atoms: _112  and  _113
REMARK   39  A    between atoms: _117  and  _119
REMARK   40  A    between atoms: _119  and  _120
REMARK   41  A    between atoms: _120  and  _121
REMARK   42  A    between atoms: _124  and  _126
REMARK   43  A    between atoms: _126  and  _128
REMARK   44  A    between atoms: _130  and  _132
REMARK   45  A    between atoms: _132  and  _133
REMARK   46  A    between atoms: _140  and  _142
REMARK   47  A    between atoms: _144  and  _146
REMARK   48  A    between atoms: _146  and  _147
REMARK   49  A    between atoms: _153  and  _155
REMARK   50  A    between atoms: _157  and  _159
REMARK   51  A    between atoms: _159  and  _160
REMARK   52  A    between atoms: _166  and  _168
REMARK   53  A    between atoms: _168  and  _169
REMARK   54  A    between atoms: _169  and  _170
REMARK   55  A    between atoms: _170  and  _171
REMARK   56  A    between atoms: _173  and  _175
REMARK   57  A    between atoms: _175  and  _177
REMARK   58  A    between atoms: _179  and  _181
REMARK   59  A    between atoms: _181  and  _182
REMARK   60  A    between atoms: _189  and  _191
REMARK   61  A    between atoms: _193  and  _195
REMARK                            x       y       z     vdW  Elec       q    Type
REMARK                         _______ _______ _______ _____ _____    ______ ____
ROOT
ATOM      1  C   UNL     1     -33.451  16.608 -38.851  0.00  0.00    -0.022 A 
ATOM      2  C   UNL     1     -34.577  16.684 -38.024  0.00  0.00    -0.004 A 
ATOM      3  C   UNL     1     -35.071  15.551 -37.392  0.00  0.00    -0.000 A 
ATOM      4  C   UNL     1     -34.437  14.332 -37.576  0.00  0.00    -0.000 A 
ATOM      5  C   UNL     1     -33.311  14.245 -38.384  0.00  0.00    -0.000 A 
ATOM      6  C   UNL     1     -32.825  15.375 -39.019  0.00  0.00    -0.004 A 
ENDROOT
BRANCH   1   7
ATOM      7  C   UNL     1     -32.915  17.838 -39.538  0.00  0.00    +0.026 C 
BRANCH   7   8
ATOM      8  C   UNL     1     -31.605  18.392 -38.925  0.00  0.00    +0.005 C 
ATOM      9  C   UNL     1     -31.735  18.654 -37.431  0.00  0.00    +0.000 C 
ENDBRANCH   7   8
ENDBRANCH   1   7
TORSDOF 2
REMARK  Name = 
REMARK  61 active torsions:
REMARK  status: ('A' for Active; 'I' for Inactive)
REMARK    1  A    between atoms: _1  and  _3
REMARK    2  A    between atoms: _3  and  _4
REMARK    3  A    between atoms: _4  and  _5
REMARK    4  A    between atoms: _5  and  _6
REMARK    5  A    between atoms: _10  and  _12
REMARK    6  A    between atoms: _12  and  _13
REMARK    7  A    between atoms: _20  and  _22
REMARK    8  A    between atoms: _22  and  _23
REMARK    9  A    between atoms: _23  and  _24
REMARK   10  A    between atoms: _24  and  _25
REMARK   11  A    between atoms: _27  and  _29
REMARK   12  A    between atoms: _31  and  _33
REMARK   13  A    between atoms: _33  and  _34
REMARK   14  A    between atoms: _34  and  _35
REMARK   15  A    between atoms: _38  and  _40
REMARK   16  A    between atoms: _40  and  _41
REMARK   17  A    between atoms: _41  and  _42
REMARK   18  A    between atoms: _45  and  _47
REMARK   19  A    between atoms: _47  and  _48
REMARK   20  A    between atoms: _54  and  _56
REMARK   21  A    between atoms: _56  and  _57
REMARK   22  A    between atoms: _63  and  _65
REMARK   23  A    between atoms: _65  and  _67
REMARK   24  A    between atoms: _69  and  _71
REMARK   25  A    between atoms: _71  and  _72
REMARK   26  A    between atoms: _75  and  _77
REMARK   27  A    between atoms: _77  and  _79
REMARK   28  A    between atoms: _81  and  _83
REMARK   29  A    between atoms: _83  and  _84
REMARK   30  A    between atoms: _91  and  _93
REMARK   31  A    between atoms: _93  and  _94
REMARK   32  A    between atoms: _97  and  _99
REMARK   33  A    between atoms: _99  and  _101
REMARK   34  A    between atoms: _103  and  _105
REMARK   35  A    between atoms: _108  and  _110
REMARK   36  A    between atoms: _110  and  _111
REMARK   37  A    between atoms: _111  and  _112
REMARK   38  A    between atoms: _112  and  _113
REMARK   39  A    between atoms: _117  and  _119
REMARK   40  A    between atoms: _119  and  _120
REMARK   41  A    between atoms: _120  and  _121
REMARK   42  A    between atoms: _124  and  _126
REMARK   43  A    between atoms: _126  and  _128
REMARK   44  A    between atoms: _130  and  _132
REMARK   45  A    between atoms: _132  and  _133
REMARK   46  A    between atoms: _140  and  _142
REMARK   47  A    between atoms: _144  and  _146
REMARK   48  A    between atoms: _146  and  _147
REMARK   49  A    between atoms: _153  and  _155
REMARK   50  A    between atoms: _157  and  _159
REMARK   51  A    between atoms: _159  and  _160
REMARK   52  A    between atoms: _166  and  _168
REMARK   53  A    between atoms: _168  and  _169
REMARK   54  A    between atoms: _169  and  _170
REMARK   55  A    between atoms: _170  and  _171
REMARK   56  A    between atoms: _173  and  _175
REMARK   57  A    between atoms: _175  and  _177
REMARK   58  A    between atoms: _179  and  _181
REMARK   59  A    between atoms: _181  and  _182
REMARK   60  A    between atoms: _189  and  _191
REMARK   61  A    between atoms: _193  and  _195
REMARK                            x       y       z     vdW  Elec       q    Type
REMARK                         _______ _______ _______ _____ _____    ______ ____
ROOT
ATOM      1  C   UNL     1     -27.229  21.400 -37.828  0.00  0.00    -0.022 A 
ATOM      2  C   UNL     1     -28.480  20.966 -37.393  0.00  0.00    -0.004 A 
ATOM      3  C   UNL     1     -29.626  21.688 -37.722  0.00  0.00    -0.000 A 
ATOM      4  C   UNL     1     -29.531  22.858 -38.486  0.00  0.00    -0.000 A 
ATOM      5  C   UNL     1     -28.299  23.293 -38.928  0.00  0.00    -0.000 A 
ATOM      6  C   UNL     1     -27.158  22.561 -38.607  0.00  0.00    -0.004 A 
ENDROOT
BRANCH   1   7
ATOM      7  C   UNL     1     -25.986  20.611 -37.495  0.00  0.00    +0.026 C 
BRANCH   7   8
ATOM      8  C   UNL     1     -24.780  21.474 -37.106  0.00  0.00    +0.005 C 
ATOM      9  C   UNL     1     -25.147  22.316 -35.909  0.00  0.00    +0.000 C 
ENDBRANCH   7   8
ENDBRANCH   1   7
TORSDOF 2
REMARK  Name = 
REMARK  61 active torsions:
REMARK  status: ('A' for Active; 'I' for Inactive)
REMARK    1  A    between atoms: _1  and  _3
REMARK    2  A    between atoms: _3  and  _4
REMARK    3  A    between atoms: _4  and  _5
REMARK    4  A    between atoms: _5  and  _6
REMARK    5  A    between atoms: _10  and  _12
REMARK    6  A    between atoms: _12  and  _13
REMARK    7  A    between atoms: _20  and  _22
REMARK    8  A    between atoms: _22  and  _23
REMARK    9  A    between atoms: _23  and  _24
REMARK   10  A    between atoms: _24  and  _25
REMARK   11  A    between atoms: _27  and  _29
REMARK   12  A    between atoms: _31  and  _33
REMARK   13  A    between atoms: _33  and  _34
REMARK   14  A    between atoms: _34  and  _35
REMARK   15  A    between atoms: _38  and  _40
REMARK   16  A    between atoms: _40  and  _41
REMARK   17  A    between atoms: _41  and  _42
REMARK   18  A    between atoms: _45  and  _47
REMARK   19  A    between atoms: _47  and  _48
REMARK   20  A    between atoms: _54  and  _56
REMARK   21  A    between atoms: _56  and  _57
REMARK   22  A    between atoms: _63  and  _65
REMARK   23  A    between atoms: _65  and  _67
REMARK   24  A    between atoms: _69  and  _71
REMARK   25  A    between atoms: _71  and  _72
REMARK   26  A    between atoms: _75  and  _77
REMARK   27  A    between atoms: _77  and  _79
REMARK   28  A    between atoms: _81  and  _83
REMARK   29  A    between atoms: _83  and  _84
REMARK   30  A    between atoms: _91  and  _93
REMARK   31  A    between atoms: _93  and  _94
REMARK   32  A    between atoms: _97  and  _99
REMARK   33  A    between atoms: _99  and  _101
REMARK   34  A    between atoms: _103  and  _105
REMARK   35  A    between atoms: _108  and  _110
REMARK   36  A    between atoms: _110  and  _111
REMARK   37  A    between atoms: _111  and  _112
REMARK   38  A    between atoms: _112  and  _113
REMARK   39  A    between atoms: _117  and  _119
REMARK   40  A    between atoms: _119  and  _120
REMARK   41  A    between atoms: _120  and  _121
REMARK   42  A    between atoms: _124  and  _126
REMARK   43  A    between atoms: _126  and  _128
REMARK   44  A    between atoms: _130  and  _132
REMARK   45  A    between atoms: _132  and  _133
REMARK   46  A    between atoms: _140  and  _142
REMARK   47  A    between atoms: _144  and  _146
REMARK   48  A    between atoms: _146  and  _147
REMARK   49  A    between atoms: _153  and  _155
REMARK   50  A    between atoms: _157  and  _159
REMARK   51  A    between atoms: _159  and  _160
REMARK   52  A    between atoms: _166  and  _168
REMARK   53  A    between atoms: _168  and  _169
REMARK   54  A    between atoms: _169  and  _170
REMARK   55  A    between atoms: _170  and  _171
REMARK   56  A    between atoms: _173  and  _175
REMARK   57  A    between atoms: _175  and  _177
REMARK   58  A    between atoms: _179  and  _181
REMARK   59  A    between atoms: _181  and  _182
REMARK   60  A    between atoms: _189  and  _191
REMARK   61  A    between atoms: _193  and  _195
REMARK                            x       y       z     vdW  Elec       q    Type
REMARK                         _______ _______ _______ _____ _____    ______ ____
ROOT
ATOM      1  C   UNL     1     -38.411  21.435 -61.816  0.00  0.00    +0.000 C 
ATOM      2  C   UNL     1     -38.957  21.041 -60.444  0.00  0.00    +0.000 C 
ENDROOT
BRANCH   1   3
ATOM      3  C   UNL     1     -39.399  21.051 -62.945  0.00  0.00    +0.000 C 
ATOM      4  C   UNL     1     -40.806  21.484 -62.551  0.00  0.00    +0.000 C 
ENDBRANCH   1   3
BRANCH   1   5
ATOM      5  C   UNL     1     -37.048  20.783 -62.039  0.00  0.00    +0.000 C 
ATOM      6  C   UNL     1     -35.882  21.733 -61.858  0.00  0.00    +0.000 C 
ENDBRANCH   1   5
TORSDOF 2
REMARK  Name = 
REMARK  61 active torsions:
REMARK  status: ('A' for Active; 'I' for Inactive)
REMARK    1  A    between atoms: _1  and  _3
REMARK    2  A    between atoms: _3  and  _4
REMARK    3  A    between atoms: _4  and  _5
REMARK    4  A    between atoms: _5  and  _6
REMARK    5  A    between atoms: _10  and  _12
REMARK    6  A    between atoms: _12  and  _13
REMARK    7  A    between atoms: _20  and  _22
REMARK    8  A    between atoms: _22  and  _23
REMARK    9  A    between atoms: _23  and  _24
REMARK   10  A    between atoms: _24  and  _25
REMARK   11  A    between atoms: _27  and  _29
REMARK   12  A    between atoms: _31  and  _33
REMARK   13  A    between atoms: _33  and  _34
REMARK   14  A    between atoms: _34  and  _35
REMARK   15  A    between atoms: _38  and  _40
REMARK   16  A    between atoms: _40  and  _41
REMARK   17  A    between atoms: _41  and  _42
REMARK   18  A    between atoms: _45  and  _47
REMARK   19  A    between atoms: _47  and  _48
REMARK   20  A    between atoms: _54  and  _56
REMARK   21  A    between atoms: _56  and  _57
REMARK   22  A    between atoms: _63  and  _65
REMARK   23  A    between atoms: _65  and  _67
REMARK   24  A    between atoms: _69  and  _71
REMARK   25  A    between atoms: _71  and  _72
REMARK   26  A    between atoms: _75  and  _77
REMARK   27  A    between atoms: _77  and  _79
REMARK   28  A    between atoms: _81  and  _83
REMARK   29  A    between atoms: _83  and  _84
REMARK   30  A    between atoms: _91  and  _93
REMARK   31  A    between atoms: _93  and  _94
REMARK   32  A    between atoms: _97  and  _99
REMARK   33  A    between atoms: _99  and  _101
REMARK   34  A    between atoms: _103  and  _105
REMARK   35  A    between atoms: _108  and  _110
REMARK   36  A    between atoms: _110  and  _111
REMARK   37  A    between atoms: _111  and  _112
REMARK   38  A    between atoms: _112  and  _113
REMARK   39  A    between atoms: _117  and  _119
REMARK   40  A    between atoms: _119  and  _120
REMARK   41  A    between atoms: _120  and  _121
REMARK   42  A    between atoms: _124  and  _126
REMARK   43  A    between atoms: _126  and  _128
REMARK   44  A    between atoms: _130  and  _132
REMARK   45  A    between atoms: _132  and  _133
REMARK   46  A    between atoms: _140  and  _142
REMARK   47  A    between atoms: _144  and  _146
REMARK   48  A    between atoms: _146  and  _147
REMARK   49  A    between atoms: _153  and  _155
REMARK   50  A    between atoms: _157  and  _159
REMARK   51  A    between atoms: _159  and  _160
REMARK   52  A    between atoms: _166  and  _168
REMARK   53  A    between atoms: _168  and  _169
REMARK   54  A    between atoms: _169  and  _170
REMARK   55  A    between atoms: _170  and  _171
REMARK   56  A    between atoms: _173  and  _175
REMARK   57  A    between atoms: _175  and  _177
REMARK   58  A    between atoms: _179  and  _181
REMARK   59  A    between atoms: _181  and  _182
REMARK   60  A    between atoms: _189  and  _191
REMARK   61  A    between atoms: _193  and  _195
REMARK                            x       y       z     vdW  Elec       q    Type
REMARK                         _______ _______ _______ _____ _____    ______ ____
ROOT
ATOM      1  C   UNL     1     -41.159  15.299 -59.086  0.00  0.00    +0.000 C 
ENDROOT
BRANCH   1   2
ATOM      2  C   UNL     1     -39.844  15.762 -59.720  0.00  0.00    +0.000 C 
ATOM      3  C   UNL     1     -38.659  15.177 -58.969  0.00  0.00    +0.000 C 
ATOM      4  C   UNL     1     -39.739  17.278 -59.795  0.00  0.00    +0.000 C 
ENDBRANCH   1   2
BRANCH   1   5
ATOM      5  C   UNL     1     -42.488  15.530 -59.816  0.00  0.00    +0.000 C 
ATOM      6  C   UNL     1     -42.368  15.247 -61.305  0.00  0.00    +0.000 C 
ENDBRANCH   1   5
TORSDOF 2
REMARK  Name = 
REMARK  61 active torsions:
REMARK  status: ('A' for Active; 'I' for Inactive)
REMARK    1  A    between atoms: _1  and  _3
REMARK    2  A    between atoms: _3  and  _4
REMARK    3  A    between atoms: _4  and  _5
REMARK    4  A    between atoms: _5  and  _6
REMARK    5  A    between atoms: _10  and  _12
REMARK    6  A    between atoms: _12  and  _13
REMARK    7  A    between atoms: _20  and  _22
REMARK    8  A    between atoms: _22  and  _23
REMARK    9  A    between atoms: _23  and  _24
REMARK   10  A    between atoms: _24  and  _25
REMARK   11  A    between atoms: _27  and  _29
REMARK   12  A    between atoms: _31  and  _33
REMARK   13  A    between atoms: _33  and  _34
REMARK   14  A    between atoms: _34  and  _35
REMARK   15  A    between atoms: _38  and  _40
REMARK   16  A    between atoms: _40  and  _41
REMARK   17  A    between atoms: _41  and  _42
REMARK   18  A    between atoms: _45  and  _47
REMARK   19  A    between atoms: _47  and  _48
REMARK   20  A    between atoms: _54  and  _56
REMARK   21  A    between atoms: _56  and  _57
REMARK   22  A    between atoms: _63  and  _65
REMARK   23  A    between atoms: _65  and  _67
REMARK   24  A    between atoms: _69  and  _71
REMARK   25  A    between atoms: _71  and  _72
REMARK   26  A    between atoms: _75  and  _77
REMARK   27  A    between atoms: _77  and  _79
REMARK   28  A    between atoms: _81  and  _83
REMARK   29  A    between atoms: _83  and  _84
REMARK   30  A    between atoms: _91  and  _93
REMARK   31  A    between atoms: _93  and  _94
REMARK   32  A    between atoms: _97  and  _99
REMARK   33  A    between atoms: _99  and  _101
REMARK   34  A    between atoms: _103  and  _105
REMARK   35  A    between atoms: _108  and  _110
REMARK   36  A    between atoms: _110  and  _111
REMARK   37  A    between atoms: _111  and  _112
REMARK   38  A    between atoms: _112  and  _113
REMARK   39  A    between atoms: _117  and  _119
REMARK   40  A    between atoms: _119  and  _120
REMARK   41  A    between atoms: _120  and  _121
REMARK   42  A    between atoms: _124  and  _126
REMARK   43  A    between atoms: _126  and  _128
REMARK   44  A    between atoms: _130  and  _132
REMARK   45  A    between atoms: _132  and  _133
REMARK   46  A    between atoms: _140  and  _142
REMARK   47  A    between atoms: _144  and  _146
REMARK   48  A    between atoms: _146  and  _147
REMARK   49  A    between atoms: _153  and  _155
REMARK   50  A    between atoms: _157  and  _159
REMARK   51  A    between atoms: _159  and  _160
REMARK   52  A    between atoms: _166  and  _168
REMARK   53  A    between atoms: _168  and  _169
REMARK   54  A    between atoms: _169  and  _170
REMARK   55  A    between atoms: _170  and  _171
REMARK   56  A    between atoms: _173  and  _175
REMARK   57  A    between atoms: _175  and  _177
REMARK   58  A    between atoms: _179  and  _181
REMARK   59  A    between atoms: _181  and  _182
REMARK   60  A    between atoms: _189  and  _191
REMARK   61  A    between atoms: _193  and  _195
REMARK                            x       y       z     vdW  Elec       q    Type
REMARK                         _______ _______ _______ _____ _____    ______ ____
ROOT
ATOM      1  C   UNL     1     -37.842  16.064 -64.403  0.00  0.00    +0.000 C 
ATOM      2  C   UNL     1     -36.623  16.077 -65.329  0.00  0.00    +0.000 C 
ENDROOT
BRANCH   1   3
ATOM      3  C   UNL     1     -39.096  16.625 -65.112  0.00  0.00    +0.000 C 
ATOM      4  C   UNL     1     -38.991  16.469 -66.609  0.00  0.00    +0.000 C 
ENDBRANCH   1   3
BRANCH   1   5
ATOM      5  C   UNL     1     -37.521  16.918 -63.174  0.00  0.00    +0.000 C 
ATOM      6  C   UNL     1     -36.747  16.173 -62.115  0.00  0.00    +0.000 C 
ENDBRANCH   1   5
TORSDOF 2
REMARK  Name = 
REMARK  61 active torsions:
REMARK  status: ('A' for Active; 'I' for Inactive)
REMARK    1  A    between atoms: _1  and  _3
REMARK    2  A    between atoms: _3  and  _4
REMARK    3  A    between atoms: _4  and  _5
REMARK    4  A    between atoms: _5  and  _6
REMARK    5  A    between atoms: _10  and  _12
REMARK    6  A    between atoms: _12  and  _13
REMARK    7  A    between atoms: _20  and  _22
REMARK    8  A    between atoms: _22  and  _23
REMARK    9  A    between atoms: _23  and  _24
REMARK   10  A    between atoms: _24  and  _25
REMARK   11  A    between atoms: _27  and  _29
REMARK   12  A    between atoms: _31  and  _33
REMARK   13  A    between atoms: _33  and  _34
REMARK   14  A    between atoms: _34  and  _35
REMARK   15  A    between atoms: _38  and  _40
REMARK   16  A    between atoms: _40  and  _41
REMARK   17  A    between atoms: _41  and  _42
REMARK   18  A    between atoms: _45  and  _47
REMARK   19  A    between atoms: _47  and  _48
REMARK   20  A    between atoms: _54  and  _56
REMARK   21  A    between atoms: _56  and  _57
REMARK   22  A    between atoms: _63  and  _65
REMARK   23  A    between atoms: _65  and  _67
REMARK   24  A    between atoms: _69  and  _71
REMARK   25  A    between atoms: _71  and  _72
REMARK   26  A    between atoms: _75  and  _77
REMARK   27  A    between atoms: _77  and  _79
REMARK   28  A    between atoms: _81  and  _83
REMARK   29  A    between atoms: _83  and  _84
REMARK   30  A    between atoms: _91  and  _93
REMARK   31  A    between atoms: _93  and  _94
REMARK   32  A    between atoms: _97  and  _99
REMARK   33  A    between atoms: _99  and  _101
REMARK   34  A    between atoms: _103  and  _105
REMARK   35  A    between atoms: _108  and  _110
REMARK   36  A    between atoms: _110  and  _111
REMARK   37  A    between atoms: _111  and  _112
REMARK   38  A    between atoms: _112  and  _113
REMARK   39  A    between atoms: _117  and  _119
REMARK   40  A    between atoms: _119  and  _120
REMARK   41  A    between atoms: _120  and  _121
REMARK   42  A    between atoms: _124  and  _126
REMARK   43  A    between atoms: _126  and  _128
REMARK   44  A    between atoms: _130  and  _132
REMARK   45  A    between atoms: _132  and  _133
REMARK   46  A    between atoms: _140  and  _142
REMARK   47  A    between atoms: _144  and  _146
REMARK   48  A    between atoms: _146  and  _147
REMARK   49  A    between atoms: _153  and  _155
REMARK   50  A    between atoms: _157  and  _159
REMARK   51  A    between atoms: _159  and  _160
REMARK   52  A    between atoms: _166  and  _168
REMARK   53  A    between atoms: _168  and  _169
REMARK   54  A    between atoms: _169  and  _170
REMARK   55  A    between atoms: _170  and  _171
REMARK   56  A    between atoms: _173  and  _175
REMARK   57  A    between atoms: _175  and  _177
REMARK   58  A    between atoms: _179  and  _181
REMARK   59  A    between atoms: _181  and  _182
REMARK   60  A    between atoms: _189  and  _191
REMARK   61  A    between atoms: _193  and  _195
REMARK                            x       y       z     vdW  Elec       q    Type
REMARK                         _______ _______ _______ _____ _____    ______ ____
ROOT
ATOM      1  C   UNL     1     -32.604  17.869 -67.749  0.00  0.00    -0.022 A 
ATOM      2  C   UNL     1     -31.620  17.002 -67.290  0.00  0.00    -0.001 A 
ATOM      3  C   UNL     1     -30.321  17.433 -67.083  0.00  0.00    +0.042 A 
ATOM      4  C   UNL     1     -29.975  18.749 -67.364  0.00  0.00    +0.196 A 
ATOM      5  O   UNL     1     -28.663  19.162 -67.147  0.00  0.00    -0.287 OA
ATOM      6  C   UNL     1     -30.939  19.635 -67.844  0.00  0.00    +0.042 A 
ATOM      7  C   UNL     1     -32.239  19.189 -68.033  0.00  0.00    -0.001 A 
ENDROOT
BRANCH   1   8
ATOM      8  C   UNL     1     -34.013  17.381 -68.013  0.00  0.00    +0.026 C 
BRANCH   8   9
ATOM      9  C   UNL     1     -34.632  17.745 -69.362  0.00  0.00    +0.005 C 
ATOM     10  C   UNL     1     -33.949  16.960 -70.457  0.00  0.00    +0.000 C 
ENDBRANCH   8   9
ENDBRANCH   1   8
TORSDOF 2
REMARK  Name = 
REMARK  61 active torsions:
REMARK  status: ('A' for Active; 'I' for Inactive)
REMARK    1  A    between atoms: _1  and  _3
REMARK    2  A    between atoms: _3  and  _4
REMARK    3  A    between atoms: _4  and  _5
REMARK    4  A    between atoms: _5  and  _6
REMARK    5  A    between atoms: _10  and  _12
REMARK    6  A    between atoms: _12  and  _13
REMARK    7  A    between atoms: _20  and  _22
REMARK    8  A    between atoms: _22  and  _23
REMARK    9  A    between atoms: _23  and  _24
REMARK   10  A    between atoms: _24  and  _25
REMARK   11  A    between atoms: _27  and  _29
REMARK   12  A    between atoms: _31  and  _33
REMARK   13  A    between atoms: _33  and  _34
REMARK   14  A    between atoms: _34  and  _35
REMARK   15  A    between atoms: _38  and  _40
REMARK   16  A    between atoms: _40  and  _41
REMARK   17  A    between atoms: _41  and  _42
REMARK   18  A    between atoms: _45  and  _47
REMARK   19  A    between atoms: _47  and  _48
REMARK   20  A    between atoms: _54  and  _56
REMARK   21  A    between atoms: _56  and  _57
REMARK   22  A    between atoms: _63  and  _65
REMARK   23  A    between atoms: _65  and  _67
REMARK   24  A    between atoms: _69  and  _71
REMARK   25  A    between atoms: _71  and  _72
REMARK   26  A    between atoms: _75  and  _77
REMARK   27  A    between atoms: _77  and  _79
REMARK   28  A    between atoms: _81  and  _83
REMARK   29  A    between atoms: _83  and  _84
REMARK   30  A    between atoms: _91  and  _93
REMARK   31  A    between atoms: _93  and  _94
REMARK   32  A    between atoms: _97  and  _99
REMARK   33  A    between atoms: _99  and  _101
REMARK   34  A    between atoms: _103  and  _105
REMARK   35  A    between atoms: _108  and  _110
REMARK   36  A    between atoms: _110  and  _111
REMARK   37  A    between atoms: _111  and  _112
REMARK   38  A    between atoms: _112  and  _113
REMARK   39  A    between atoms: _117  and  _119
REMARK   40  A    between atoms: _119  and  _120
REMARK   41  A    between atoms: _120  and  _121
REMARK   42  A    between atoms: _124  and  _126
REMARK   43  A    between atoms: _126  and  _128
REMARK   44  A    between atoms: _130  and  _132
REMARK   45  A    between atoms: _132  and  _133
REMARK   46  A    between atoms: _140  and  _142
REMARK   47  A    between atoms: _144  and  _146
REMARK   48  A    between atoms: _146  and  _147
REMARK   49  A    between atoms: _153  and  _155
REMARK   50  A    between atoms: _157  and  _159
REMARK   51  A    between atoms: _159  and  _160
REMARK   52  A    between atoms: _166  and  _168
REMARK   53  A    between atoms: _168  and  _169
REMARK   54  A    between atoms: _169  and  _170
REMARK   55  A    between atoms: _170  and  _171
REMARK   56  A    between atoms: _173  and  _175
REMARK   57  A    between atoms: _175  and  _177
REMARK   58  A    between atoms: _179  and  _181
REMARK   59  A    between atoms: _181  and  _182
REMARK   60  A    between atoms: _189  and  _191
REMARK   61  A    between atoms: _193  and  _195
REMARK                            x       y       z     vdW  Elec       q    Type
REMARK                         _______ _______ _______ _____ _____    ______ ____
ROOT
ATOM      1  C   UNL     1     -29.156   9.910 -66.109  0.00  0.00    +0.000 C 
ENDROOT
BRANCH   1   2
ATOM      2  C   UNL     1     -29.639  11.343 -65.850  0.00  0.00    +0.000 C 
ATOM      3  C   UNL     1     -30.917  11.425 -65.023  0.00  0.00    +0.000 C 
ATOM      4  C   UNL     1     -28.529  12.159 -65.208  0.00  0.00    +0.000 C 
ENDBRANCH   1   2
BRANCH   1   5
ATOM      5  C   UNL     1     -27.623   9.764 -66.102  0.00  0.00    +0.000 C 
ATOM      6  C   UNL     1     -27.180   8.605 -65.215  0.00  0.00    +0.000 C 
ENDBRANCH   1   5
TORSDOF 2
REMARK  Name = 
REMARK  61 active torsions:
REMARK  status: ('A' for Active; 'I' for Inactive)
REMARK    1  A    between atoms: _1  and  _3
REMARK    2  A    between atoms: _3  and  _4
REMARK    3  A    between atoms: _4  and  _5
REMARK    4  A    between atoms: _5  and  _6
REMARK    5  A    between atoms: _10  and  _12
REMARK    6  A    between atoms: _12  and  _13
REMARK    7  A    between atoms: _20  and  _22
REMARK    8  A    between atoms: _22  and  _23
REMARK    9  A    between atoms: _23  and  _24
REMARK   10  A    between atoms: _24  and  _25
REMARK   11  A    between atoms: _27  and  _29
REMARK   12  A    between atoms: _31  and  _33
REMARK   13  A    between atoms: _33  and  _34
REMARK   14  A    between atoms: _34  and  _35
REMARK   15  A    between atoms: _38  and  _40
REMARK   16  A    between atoms: _40  and  _41
REMARK   17  A    between atoms: _41  and  _42
REMARK   18  A    between atoms: _45  and  _47
REMARK   19  A    between atoms: _47  and  _48
REMARK   20  A    between atoms: _54  and  _56
REMARK   21  A    between atoms: _56  and  _57
REMARK   22  A    between atoms: _63  and  _65
REMARK   23  A    between atoms: _65  and  _67
REMARK   24  A    between atoms: _69  and  _71
REMARK   25  A    between atoms: _71  and  _72
REMARK   26  A    between atoms: _75  and  _77
REMARK   27  A    between atoms: _77  and  _79
REMARK   28  A    between atoms: _81  and  _83
REMARK   29  A    between atoms: _83  and  _84
REMARK   30  A    between atoms: _91  and  _93
REMARK   31  A    between atoms: _93  and  _94
REMARK   32  A    between atoms: _97  and  _99
REMARK   33  A    between atoms: _99  and  _101
REMARK   34  A    between atoms: _103  and  _105
REMARK   35  A    between atoms: _108  and  _110
REMARK   36  A    between atoms: _110  and  _111
REMARK   37  A    between atoms: _111  and  _112
REMARK   38  A    between atoms: _112  and  _113
REMARK   39  A    between atoms: _117  and  _119
REMARK   40  A    between atoms: _119  and  _120
REMARK   41  A    between atoms: _120  and  _121
REMARK   42  A    between atoms: _124  and  _126
REMARK   43  A    between atoms: _126  and  _128
REMARK   44  A    between atoms: _130  and  _132
REMARK   45  A    between atoms: _132  and  _133
REMARK   46  A    between atoms: _140  and  _142
REMARK   47  A    between atoms: _144  and  _146
REMARK   48  A    between atoms: _146  and  _147
REMARK   49  A    between atoms: _153  and  _155
REMARK   50  A    between atoms: _157  and  _159
REMARK   51  A    between atoms: _159  and  _160
REMARK   52  A    between atoms: _166  and  _168
REMARK   53  A    between atoms: _168  and  _169
REMARK   54  A    between atoms: _169  and  _170
REMARK   55  A    between atoms: _170  and  _171
REMARK   56  A    between atoms: _173  and  _175
REMARK   57  A    between atoms: _175  and  _177
REMARK   58  A    between atoms: _179  and  _181
REMARK   59  A    between atoms: _181  and  _182
REMARK   60  A    between atoms: _189  and  _191
REMARK   61  A    between atoms: _193  and  _195
REMARK                            x       y       z     vdW  Elec       q    Type
REMARK                         _______ _______ _______ _____ _____    ______ ____
ROOT
ATOM      1  C   UNL     1     -29.620  21.657 -46.494  0.00  0.00    +0.000 C 
ATOM      2  C   UNL     1     -30.917  22.304 -46.003  0.00  0.00    +0.000 C 
ENDROOT
BRANCH   1   3
ATOM      3  C   UNL     1     -28.700  22.689 -47.169  0.00  0.00    +0.000 C 
ATOM      4  C   UNL     1     -28.316  23.764 -46.162  0.00  0.00    +0.000 C 
ENDBRANCH   1   3
BRANCH   1   5
ATOM      5  C   UNL     1     -29.906  20.504 -47.462  0.00  0.00    +0.000 C 
ATOM      6  C   UNL     1     -31.333  20.005 -47.414  0.00  0.00    +0.000 C 
ENDBRANCH   1   5
TORSDOF 2
REMARK  Name = 
REMARK  61 active torsions:
REMARK  status: ('A' for Active; 'I' for Inactive)
REMARK    1  A    between atoms: _1  and  _3
REMARK    2  A    between atoms: _3  and  _4
REMARK    3  A    between atoms: _4  and  _5
REMARK    4  A    between atoms: _5  and  _6
REMARK    5  A    between atoms: _10  and  _12
REMARK    6  A    between atoms: _12  and  _13
REMARK    7  A    between atoms: _20  and  _22
REMARK    8  A    between atoms: _22  and  _23
REMARK    9  A    between atoms: _23  and  _24
REMARK   10  A    between atoms: _24  and  _25
REMARK   11  A    between atoms: _27  and  _29
REMARK   12  A    between atoms: _31  and  _33
REMARK   13  A    between atoms: _33  and  _34
REMARK   14  A    between atoms: _34  and  _35
REMARK   15  A    between atoms: _38  and  _40
REMARK   16  A    between atoms: _40  and  _41
REMARK   17  A    between atoms: _41  and  _42
REMARK   18  A    between atoms: _45  and  _47
REMARK   19  A    between atoms: _47  and  _48
REMARK   20  A    between atoms: _54  and  _56
REMARK   21  A    between atoms: _56  and  _57
REMARK   22  A    between atoms: _63  and  _65
REMARK   23  A    between atoms: _65  and  _67
REMARK   24  A    between atoms: _69  and  _71
REMARK   25  A    between atoms: _71  and  _72
REMARK   26  A    between atoms: _75  and  _77
REMARK   27  A    between atoms: _77  and  _79
REMARK   28  A    between atoms: _81  and  _83
REMARK   29  A    between atoms: _83  and  _84
REMARK   30  A    between atoms: _91  and  _93
REMARK   31  A    between atoms: _93  and  _94
REMARK   32  A    between atoms: _97  and  _99
REMARK   33  A    between atoms: _99  and  _101
REMARK   34  A    between atoms: _103  and  _105
REMARK   35  A    between atoms: _108  and  _110
REMARK   36  A    between atoms: _110  and  _111
REMARK   37  A    between atoms: _111  and  _112
REMARK   38  A    between atoms: _112  and  _113
REMARK   39  A    between atoms: _117  and  _119
REMARK   40  A    between atoms: _119  and  _120
REMARK   41  A    between atoms: _120  and  _121
REMARK   42  A    between atoms: _124  and  _126
REMARK   43  A    between atoms: _126  and  _128
REMARK   44  A    between atoms: _130  and  _132
REMARK   45  A    between atoms: _132  and  _133
REMARK   46  A    between atoms: _140  and  _142
REMARK   47  A    between atoms: _144  and  _146
REMARK   48  A    between atoms: _146  and  _147
REMARK   49  A    between atoms: _153  and  _155
REMARK   50  A    between atoms: _157  and  _159
REMARK   51  A    between atoms: _159  and  _160
REMARK   52  A    between atoms: _166  and  _168
REMARK   53  A    between atoms: _168  and  _169
REMARK   54  A    between atoms: _169  and  _170
REMARK   55  A    between atoms: _170  and  _171
REMARK   56  A    between atoms: _173  and  _175
REMARK   57  A    between atoms: _175  and  _177
REMARK   58  A    between atoms: _179  and  _181
REMARK   59  A    between atoms: _181  and  _182
REMARK   60  A    between atoms: _189  and  _191
REMARK   61  A    between atoms: _193  and  _195
REMARK                            x       y       z     vdW  Elec       q    Type
REMARK                         _______ _______ _______ _____ _____    ______ ____
ROOT
ATOM      1  C   UNL     1     -31.831  25.948 -41.319  0.00  0.00    +0.000 C 
ATOM      2  C   UNL     1     -33.111  26.359 -40.624  0.00  0.00    +0.000 C 
ATOM      3  C   UNL     1     -31.898  24.519 -41.765  0.00  0.00    +0.000 C 
ENDROOT
BRANCH   1   4
ATOM      4  C   UNL     1     -31.526  26.882 -42.503  0.00  0.00    +0.000 C 
ATOM      5  C   UNL     1     -31.170  28.206 -41.869  0.00  0.00    +0.000 C 
ENDBRANCH   1   4
TORSDOF 1
REMARK  Name = 
REMARK  61 active torsions:
REMARK  status: ('A' for Active; 'I' for Inactive)
REMARK    1  A    between atoms: _1  and  _3
REMARK    2  A    between atoms: _3  and  _4
REMARK    3  A    between atoms: _4  and  _5
REMARK    4  A    between atoms: _5  and  _6
REMARK    5  A    between atoms: _10  and  _12
REMARK    6  A    between atoms: _12  and  _13
REMARK    7  A    between atoms: _20  and  _22
REMARK    8  A    between atoms: _22  and  _23
REMARK    9  A    between atoms: _23  and  _24
REMARK   10  A    between atoms: _24  and  _25
REMARK   11  A    between atoms: _27  and  _29
REMARK   12  A    between atoms: _31  and  _33
REMARK   13  A    between atoms: _33  and  _34
REMARK   14  A    between atoms: _34  and  _35
REMARK   15  A    between atoms: _38  and  _40
REMARK   16  A    between atoms: _40  and  _41
REMARK   17  A    between atoms: _41  and  _42
REMARK   18  A    between atoms: _45  and  _47
REMARK   19  A    between atoms: _47  and  _48
REMARK   20  A    between atoms: _54  and  _56
REMARK   21  A    between atoms: _56  and  _57
REMARK   22  A    between atoms: _63  and  _65
REMARK   23  A    between atoms: _65  and  _67
REMARK   24  A    between atoms: _69  and  _71
REMARK   25  A    between atoms: _71  and  _72
REMARK   26  A    between atoms: _75  and  _77
REMARK   27  A    between atoms: _77  and  _79
REMARK   28  A    between atoms: _81  and  _83
REMARK   29  A    between atoms: _83  and  _84
REMARK   30  A    between atoms: _91  and  _93
REMARK   31  A    between atoms: _93  and  _94
REMARK   32  A    between atoms: _97  and  _99
REMARK   33  A    between atoms: _99  and  _101
REMARK   34  A    between atoms: _103  and  _105
REMARK   35  A    between atoms: _108  and  _110
REMARK   36  A    between atoms: _110  and  _111
REMARK   37  A    between atoms: _111  and  _112
REMARK   38  A    between atoms: _112  and  _113
REMARK   39  A    between atoms: _117  and  _119
REMARK   40  A    between atoms: _119  and  _120
REMARK   41  A    between atoms: _120  and  _121
REMARK   42  A    between atoms: _124  and  _126
REMARK   43  A    between atoms: _126  and  _128
REMARK   44  A    between atoms: _130  and  _132
REMARK   45  A    between atoms: _132  and  _133
REMARK   46  A    between atoms: _140  and  _142
REMARK   47  A    between atoms: _144  and  _146
REMARK   48  A    between atoms: _146  and  _147
REMARK   49  A    between atoms: _153  and  _155
REMARK   50  A    between atoms: _157  and  _159
REMARK   51  A    between atoms: _159  and  _160
REMARK   52  A    between atoms: _166  and  _168
REMARK   53  A    between atoms: _168  and  _169
REMARK   54  A    between atoms: _169  and  _170
REMARK   55  A    between atoms: _170  and  _171
REMARK   56  A    between atoms: _173  and  _175
REMARK   57  A    between atoms: _175  and  _177
REMARK   58  A    between atoms: _179  and  _181
REMARK   59  A    between atoms: _181  and  _182
REMARK   60  A    between atoms: _189  and  _191
REMARK   61  A    between atoms: _193  and  _195
REMARK                            x       y       z     vdW  Elec       q    Type
REMARK                         _______ _______ _______ _____ _____    ______ ____
ROOT
ATOM      1  C   UNL     1     -28.723  16.850 -46.706  0.00  0.00    +0.220 C 
ENDROOT
BRANCH   1   2
ATOM      2  N   UNL     1     -30.045  16.671 -46.122  0.00  0.00    -0.087 NA
ATOM      3  C   UNL     1     -30.501  17.340 -45.067  0.00  0.00    +0.535 C 
ATOM      4  N   UNL     1     -29.754  18.278 -44.480  0.00  0.00    +0.135 NA
ATOM      5  N   UNL     1     -31.712  17.073 -44.606  0.00  0.00    +0.135 NA
ENDBRANCH   1   2
BRANCH   1   6
ATOM      6  C   UNL     1     -27.861  15.623 -46.446  0.00  0.00    +0.047 C 
BRANCH   6   7
ATOM      7  C   UNL     1     -27.417  15.020 -47.758  0.00  0.00    +0.004 C 
BRANCH   7   8
ATOM      8  C   UNL     1     -25.910  14.913 -47.937  0.00  0.00    +0.000 C 
ATOM      9  C   UNL     1     -25.609  14.370 -49.323  0.00  0.00    +0.000 C 
ENDBRANCH   7   8
ENDBRANCH   6   7
ENDBRANCH   1   6
TORSDOF 4
REMARK  Name = 
REMARK  61 active torsions:
REMARK  status: ('A' for Active; 'I' for Inactive)
REMARK    1  A    between atoms: _1  and  _3
REMARK    2  A    between atoms: _3  and  _4
REMARK    3  A    between atoms: _4  and  _5
REMARK    4  A    between atoms: _5  and  _6
REMARK    5  A    between atoms: _10  and  _12
REMARK    6  A    between atoms: _12  and  _13
REMARK    7  A    between atoms: _20  and  _22
REMARK    8  A    between atoms: _22  and  _23
REMARK    9  A    between atoms: _23  and  _24
REMARK   10  A    between atoms: _24  and  _25
REMARK   11  A    between atoms: _27  and  _29
REMARK   12  A    between atoms: _31  and  _33
REMARK   13  A    between atoms: _33  and  _34
REMARK   14  A    between atoms: _34  and  _35
REMARK   15  A    between atoms: _38  and  _40
REMARK   16  A    between atoms: _40  and  _41
REMARK   17  A    between atoms: _41  and  _42
REMARK   18  A    between atoms: _45  and  _47
REMARK   19  A    between atoms: _47  and  _48
REMARK   20  A    between atoms: _54  and  _56
REMARK   21  A    between atoms: _56  and  _57
REMARK   22  A    between atoms: _63  and  _65
REMARK   23  A    between atoms: _65  and  _67
REMARK   24  A    between atoms: _69  and  _71
REMARK   25  A    between atoms: _71  and  _72
REMARK   26  A    between atoms: _75  and  _77
REMARK   27  A    between atoms: _77  and  _79
REMARK   28  A    between atoms: _81  and  _83
REMARK   29  A    between atoms: _83  and  _84
REMARK   30  A    between atoms: _91  and  _93
REMARK   31  A    between atoms: _93  and  _94
REMARK   32  A    between atoms: _97  and  _99
REMARK   33  A    between atoms: _99  and  _101
REMARK   34  A    between atoms: _103  and  _105
REMARK   35  A    between atoms: _108  and  _110
REMARK   36  A    between atoms: _110  and  _111
REMARK   37  A    between atoms: _111  and  _112
REMARK   38  A    between atoms: _112  and  _113
REMARK   39  A    between atoms: _117  and  _119
REMARK   40  A    between atoms: _119  and  _120
REMARK   41  A    between atoms: _120  and  _121
REMARK   42  A    between atoms: _124  and  _126
REMARK   43  A    between atoms: _126  and  _128
REMARK   44  A    between atoms: _130  and  _132
REMARK   45  A    between atoms: _132  and  _133
REMARK   46  A    between atoms: _140  and  _142
REMARK   47  A    between atoms: _144  and  _146
REMARK   48  A    between atoms: _146  and  _147
REMARK   49  A    between atoms: _153  and  _155
REMARK   50  A    between atoms: _157  and  _159
REMARK   51  A    between atoms: _159  and  _160
REMARK   52  A    between atoms: _166  and  _168
REMARK   53  A    between atoms: _168  and  _169
REMARK   54  A    between atoms: _169  and  _170
REMARK   55  A    between atoms: _170  and  _171
REMARK   56  A    between atoms: _173  and  _175
REMARK   57  A    between atoms: _175  and  _177
REMARK   58  A    between atoms: _179  and  _181
REMARK   59  A    between atoms: _181  and  _182
REMARK   60  A    between atoms: _189  and  _191
REMARK   61  A    between atoms: _193  and  _195
REMARK                            x       y       z     vdW  Elec       q    Type
REMARK                         _______ _______ _______ _____ _____    ______ ____
ROOT
ATOM      1  C   UNL     1     -30.907  11.294 -52.061  0.00  0.00    +0.042 C 
ENDROOT
BRANCH   1   2
ATOM      2  C   UNL     1     -32.111  12.225 -52.057  0.00  0.00    +0.050 C 
ATOM      3  O   UNL     1     -31.937  13.462 -51.986  0.00  0.00    -0.549 OA
ATOM      4  O   UNL     1     -33.242  11.701 -52.108  0.00  0.00    -0.549 OA
ENDBRANCH   1   2
BRANCH   1   5
ATOM      5  C   UNL     1     -29.576  12.002 -52.277  0.00  0.00    +0.006 C 
BRANCH   5   6
ATOM      6  C   UNL     1     -28.340  11.104 -52.200  0.00  0.00    +0.000 C 
ATOM      7  C   UNL     1     -28.146  10.411 -53.531  0.00  0.00    +0.000 C 
ENDBRANCH   5   6
ENDBRANCH   1   5
TORSDOF 3
REMARK  Name = 
REMARK  61 active torsions:
REMARK  status: ('A' for Active; 'I' for Inactive)
REMARK    1  A    between atoms: _1  and  _3
REMARK    2  A    between atoms: _3  and  _4
REMARK    3  A    between atoms: _4  and  _5
REMARK    4  A    between atoms: _5  and  _6
REMARK    5  A    between atoms: _10  and  _12
REMARK    6  A    between atoms: _12  and  _13
REMARK    7  A    between atoms: _20  and  _22
REMARK    8  A    between atoms: _22  and  _23
REMARK    9  A    between atoms: _23  and  _24
REMARK   10  A    between atoms: _24  and  _25
REMARK   11  A    between atoms: _27  and  _29
REMARK   12  A    between atoms: _31  and  _33
REMARK   13  A    between atoms: _33  and  _34
REMARK   14  A    between atoms: _34  and  _35
REMARK   15  A    between atoms: _38  and  _40
REMARK   16  A    between atoms: _40  and  _41
REMARK   17  A    between atoms: _41  and  _42
REMARK   18  A    between atoms: _45  and  _47
REMARK   19  A    between atoms: _47  and  _48
REMARK   20  A    between atoms: _54  and  _56
REMARK   21  A    between atoms: _56  and  _57
REMARK   22  A    between atoms: _63  and  _65
REMARK   23  A    between atoms: _65  and  _67
REMARK   24  A    between atoms: _69  and  _71
REMARK   25  A    between atoms: _71  and  _72
REMARK   26  A    between atoms: _75  and  _77
REMARK   27  A    between atoms: _77  and  _79
REMARK   28  A    between atoms: _81  and  _83
REMARK   29  A    between atoms: _83  and  _84
REMARK   30  A    between atoms: _91  and  _93
REMARK   31  A    between atoms: _93  and  _94
REMARK   32  A    between atoms: _97  and  _99
REMARK   33  A    between atoms: _99  and  _101
REMARK   34  A    between atoms: _103  and  _105
REMARK   35  A    between atoms: _108  and  _110
REMARK   36  A    between atoms: _110  and  _111
REMARK   37  A    between atoms: _111  and  _112
REMARK   38  A    between atoms: _112  and  _113
REMARK   39  A    between atoms: _117  and  _119
REMARK   40  A    between atoms: _119  and  _120
REMARK   41  A    between atoms: _120  and  _121
REMARK   42  A    between atoms: _124  and  _126
REMARK   43  A    between atoms: _126  and  _128
REMARK   44  A    between atoms: _130  and  _132
REMARK   45  A    between atoms: _132  and  _133
REMARK   46  A    between atoms: _140  and  _142
REMARK   47  A    between atoms: _144  and  _146
REMARK   48  A    between atoms: _146  and  _147
REMARK   49  A    between atoms: _153  and  _155
REMARK   50  A    between atoms: _157  and  _159
REMARK   51  A    between atoms: _159  and  _160
REMARK   52  A    between atoms: _166  and  _168
REMARK   53  A    between atoms: _168  and  _169
REMARK   54  A    between atoms: _169  and  _170
REMARK   55  A    between atoms: _170  and  _171
REMARK   56  A    between atoms: _173  and  _175
REMARK   57  A    between atoms: _175  and  _177
REMARK   58  A    between atoms: _179  and  _181
REMARK   59  A    between atoms: _181  and  _182
REMARK   60  A    between atoms: _189  and  _191
REMARK   61  A    between atoms: _193  and  _195
REMARK                            x       y       z     vdW  Elec       q    Type
REMARK                         _______ _______ _______ _____ _____    ______ ____
ROOT
ATOM      1  C   UNL     1     -30.740   9.473 -58.227  0.00  0.00    +0.000 C 
ATOM      2  C   UNL     1     -32.018   9.286 -59.039  0.00  0.00    +0.000 C 
ENDROOT
BRANCH   1   3
ATOM      3  C   UNL     1     -30.423   8.219 -57.361  0.00  0.00    +0.000 C 
ATOM      4  C   UNL     1     -30.325   6.960 -58.240  0.00  0.00    +0.000 C 
ENDBRANCH   1   3
BRANCH   1   5
ATOM      5  C   UNL     1     -30.840  10.731 -57.353  0.00  0.00    +0.000 C 
ATOM      6  C   UNL     1     -31.910  10.693 -56.275  0.00  0.00    +0.000 C 
ENDBRANCH   1   5
TORSDOF 2
REMARK  Name = 
REMARK  61 active torsions:
REMARK  status: ('A' for Active; 'I' for Inactive)
REMARK    1  A    between atoms: _1  and  _3
REMARK    2  A    between atoms: _3  and  _4
REMARK    3  A    between atoms: _4  and  _5
REMARK    4  A    between atoms: _5  and  _6
REMARK    5  A    between atoms: _10  and  _12
REMARK    6  A    between atoms: _12  and  _13
REMARK    7  A    between atoms: _20  and  _22
REMARK    8  A    between atoms: _22  and  _23
REMARK    9  A    between atoms: _23  and  _24
REMARK   10  A    between atoms: _24  and  _25
REMARK   11  A    between atoms: _27  and  _29
REMARK   12  A    between atoms: _31  and  _33
REMARK   13  A    between atoms: _33  and  _34
REMARK   14  A    between atoms: _34  and  _35
REMARK   15  A    between atoms: _38  and  _40
REMARK   16  A    between atoms: _40  and  _41
REMARK   17  A    between atoms: _41  and  _42
REMARK   18  A    between atoms: _45  and  _47
REMARK   19  A    between atoms: _47  and  _48
REMARK   20  A    between atoms: _54  and  _56
REMARK   21  A    between atoms: _56  and  _57
REMARK   22  A    between atoms: _63  and  _65
REMARK   23  A    between atoms: _65  and  _67
REMARK   24  A    between atoms: _69  and  _71
REMARK   25  A    between atoms: _71  and  _72
REMARK   26  A    between atoms: _75  and  _77
REMARK   27  A    between atoms: _77  and  _79
REMARK   28  A    between atoms: _81  and  _83
REMARK   29  A    between atoms: _83  and  _84
REMARK   30  A    between atoms: _91  and  _93
REMARK   31  A    between atoms: _93  and  _94
REMARK   32  A    between atoms: _97  and  _99
REMARK   33  A    between atoms: _99  and  _101
REMARK   34  A    between atoms: _103  and  _105
REMARK   35  A    between atoms: _108  and  _110
REMARK   36  A    between atoms: _110  and  _111
REMARK   37  A    between atoms: _111  and  _112
REMARK   38  A    between atoms: _112  and  _113
REMARK   39  A    between atoms: _117  and  _119
REMARK   40  A    between atoms: _119  and  _120
REMARK   41  A    between atoms: _120  and  _121
REMARK   42  A    between atoms: _124  and  _126
REMARK   43  A    between atoms: _126  and  _128
REMARK   44  A    between atoms: _130  and  _132
REMARK   45  A    between atoms: _132  and  _133
REMARK   46  A    between atoms: _140  and  _142
REMARK   47  A    between atoms: _144  and  _146
REMARK   48  A    between atoms: _146  and  _147
REMARK   49  A    between atoms: _153  and  _155
REMARK   50  A    between atoms: _157  and  _159
REMARK   51  A    between atoms: _159  and  _160
REMARK   52  A    between atoms: _166  and  _168
REMARK   53  A    between atoms: _168  and  _169
REMARK   54  A    between atoms: _169  and  _170
REMARK   55  A    between atoms: _170  and  _171
REMARK   56  A    between atoms: _173  and  _175
REMARK   57  A    between atoms: _175  and  _177
REMARK   58  A    between atoms: _179  and  _181
REMARK   59  A    between atoms: _181  and  _182
REMARK   60  A    between atoms: _189  and  _191
REMARK   61  A    between atoms: _193  and  _195
REMARK                            x       y       z     vdW  Elec       q    Type
REMARK                         _______ _______ _______ _____ _____    ______ ____
ROOT
ATOM      1  C   UNL     1     -35.949   6.466 -60.255  0.00  0.00    -0.022 A 
ATOM      2  C   UNL     1     -35.211   6.822 -59.109  0.00  0.00    -0.001 A 
ATOM      3  C   UNL     1     -35.846   7.272 -57.968  0.00  0.00    +0.042 A 
ATOM      4  C   UNL     1     -37.235   7.363 -57.951  0.00  0.00    +0.196 A 
ATOM      5  O   UNL     1     -37.886   7.797 -56.826  0.00  0.00    -0.287 OA
ATOM      6  C   UNL     1     -37.993   7.017 -59.066  0.00  0.00    +0.042 A 
ATOM      7  C   UNL     1     -37.352   6.573 -60.208  0.00  0.00    -0.001 A 
ENDROOT
BRANCH   1   8
ATOM      8  C   UNL     1     -35.262   5.971 -61.501  0.00  0.00    +0.026 C 
BRANCH   8   9
ATOM      9  C   UNL     1     -35.775   4.634 -62.030  0.00  0.00    +0.005 C 
ATOM     10  C   UNL     1     -35.335   4.502 -63.471  0.00  0.00    +0.000 C 
ENDBRANCH   8   9
ENDBRANCH   1   8
TORSDOF 2
REMARK  Name = 
REMARK  61 active torsions:
REMARK  status: ('A' for Active; 'I' for Inactive)
REMARK    1  A    between atoms: _1  and  _3
REMARK    2  A    between atoms: _3  and  _4
REMARK    3  A    between atoms: _4  and  _5
REMARK    4  A    between atoms: _5  and  _6
REMARK    5  A    between atoms: _10  and  _12
REMARK    6  A    between atoms: _12  and  _13
REMARK    7  A    between atoms: _20  and  _22
REMARK    8  A    between atoms: _22  and  _23
REMARK    9  A    between atoms: _23  and  _24
REMARK   10  A    between atoms: _24  and  _25
REMARK   11  A    between atoms: _27  and  _29
REMARK   12  A    between atoms: _31  and  _33
REMARK   13  A    between atoms: _33  and  _34
REMARK   14  A    between atoms: _34  and  _35
REMARK   15  A    between atoms: _38  and  _40
REMARK   16  A    between atoms: _40  and  _41
REMARK   17  A    between atoms: _41  and  _42
REMARK   18  A    between atoms: _45  and  _47
REMARK   19  A    between atoms: _47  and  _48
REMARK   20  A    between atoms: _54  and  _56
REMARK   21  A    between atoms: _56  and  _57
REMARK   22  A    between atoms: _63  and  _65
REMARK   23  A    between atoms: _65  and  _67
REMARK   24  A    between atoms: _69  and  _71
REMARK   25  A    between atoms: _71  and  _72
REMARK   26  A    between atoms: _75  and  _77
REMARK   27  A    between atoms: _77  and  _79
REMARK   28  A    between atoms: _81  and  _83
REMARK   29  A    between atoms: _83  and  _84
REMARK   30  A    between atoms: _91  and  _93
REMARK   31  A    between atoms: _93  and  _94
REMARK   32  A    between atoms: _97  and  _99
REMARK   33  A    between atoms: _99  and  _101
REMARK   34  A    between atoms: _103  and  _105
REMARK   35  A    between atoms: _108  and  _110
REMARK   36  A    between atoms: _110  and  _111
REMARK   37  A    between atoms: _111  and  _112
REMARK   38  A    between atoms: _112  and  _113
REMARK   39  A    between atoms: _117  and  _119
REMARK   40  A    between atoms: _119  and  _120
REMARK   41  A    between atoms: _120  and  _121
REMARK   42  A    between atoms: _124  and  _126
REMARK   43  A    between atoms: _126  and  _128
REMARK   44  A    between atoms: _130  and  _132
REMARK   45  A    between atoms: _132  and  _133
REMARK   46  A    between atoms: _140  and  _142
REMARK   47  A    between atoms: _144  and  _146
REMARK   48  A    between atoms: _146  and  _147
REMARK   49  A    between atoms: _153  and  _155
REMARK   50  A    between atoms: _157  and  _159
REMARK   51  A    between atoms: _159  and  _160
REMARK   52  A    between atoms: _166  and  _168
REMARK   53  A    between atoms: _168  and  _169
REMARK   54  A    between atoms: _169  and  _170
REMARK   55  A    between atoms: _170  and  _171
REMARK   56  A    between atoms: _173  and  _175
REMARK   57  A    between atoms: _175  and  _177
REMARK   58  A    between atoms: _179  and  _181
REMARK   59  A    between atoms: _181  and  _182
REMARK   60  A    between atoms: _189  and  _191
REMARK   61  A    between atoms: _193  and  _195
REMARK                            x       y       z     vdW  Elec       q    Type
REMARK                         _______ _______ _______ _____ _____    ______ ____
ROOT
ATOM      1  C   UNL     1     -43.825  10.208 -57.468  0.00  0.00    +0.036 C 
ATOM      2  C   UNL     1     -42.937  10.436 -56.257  0.00  0.00    +0.003 C 
ENDROOT
BRANCH   1   3
ATOM      3  C   UNL     1     -44.757   9.033 -57.256  0.00  0.00    +0.182 C 
ATOM      4  O   UNL     1     -45.941   9.492 -56.676  0.00  0.00    -0.220 OA
ENDBRANCH   1   3
TORSDOF 1
REMARK  Name = 
REMARK  61 active torsions:
REMARK  status: ('A' for Active; 'I' for Inactive)
REMARK    1  A    between atoms: _1  and  _3
REMARK    2  A    between atoms: _3  and  _4
REMARK    3  A    between atoms: _4  and  _5
REMARK    4  A    between atoms: _5  and  _6
REMARK    5  A    between atoms: _10  and  _12
REMARK    6  A    between atoms: _12  and  _13
REMARK    7  A    between atoms: _20  and  _22
REMARK    8  A    between atoms: _22  and  _23
REMARK    9  A    between atoms: _23  and  _24
REMARK   10  A    between atoms: _24  and  _25
REMARK   11  A    between atoms: _27  and  _29
REMARK   12  A    between atoms: _31  and  _33
REMARK   13  A    between atoms: _33  and  _34
REMARK   14  A    between atoms: _34  and  _35
REMARK   15  A    between atoms: _38  and  _40
REMARK   16  A    between atoms: _40  and  _41
REMARK   17  A    between atoms: _41  and  _42
REMARK   18  A    between atoms: _45  and  _47
REMARK   19  A    between atoms: _47  and  _48
REMARK   20  A    between atoms: _54  and  _56
REMARK   21  A    between atoms: _56  and  _57
REMARK   22  A    between atoms: _63  and  _65
REMARK   23  A    between atoms: _65  and  _67
REMARK   24  A    between atoms: _69  and  _71
REMARK   25  A    between atoms: _71  and  _72
REMARK   26  A    between atoms: _75  and  _77
REMARK   27  A    between atoms: _77  and  _79
REMARK   28  A    between atoms: _81  and  _83
REMARK   29  A    between atoms: _83  and  _84
REMARK   30  A    between atoms: _91  and  _93
REMARK   31  A    between atoms: _93  and  _94
REMARK   32  A    between atoms: _97  and  _99
REMARK   33  A    between atoms: _99  and  _101
REMARK   34  A    between atoms: _103  and  _105
REMARK   35  A    between atoms: _108  and  _110
REMARK   36  A    between atoms: _110  and  _111
REMARK   37  A    between atoms: _111  and  _112
REMARK   38  A    between atoms: _112  and  _113
REMARK   39  A    between atoms: _117  and  _119
REMARK   40  A    between atoms: _119  and  _120
REMARK   41  A    between atoms: _120  and  _121
REMARK   42  A    between atoms: _124  and  _126
REMARK   43  A    between atoms: _126  and  _128
REMARK   44  A    between atoms: _130  and  _132
REMARK   45  A    between atoms: _132  and  _133
REMARK   46  A    between atoms: _140  and  _142
REMARK   47  A    between atoms: _144  and  _146
REMARK   48  A    between atoms: _146  and  _147
REMARK   49  A    between atoms: _153  and  _155
REMARK   50  A    between atoms: _157  and  _159
REMARK   51  A    between atoms: _159  and  _160
REMARK   52  A    between atoms: _166  and  _168
REMARK   53  A    between atoms: _168  and  _169
REMARK   54  A    between atoms: _169  and  _170
REMARK   55  A    between atoms: _170  and  _171
REMARK   56  A    between atoms: _173  and  _175
REMARK   57  A    between atoms: _175  and  _177
REMARK   58  A    between atoms: _179  and  _181
REMARK   59  A    between atoms: _181  and  _182
REMARK   60  A    between atoms: _189  and  _191
REMARK   61  A    between atoms: _193  and  _195
REMARK                            x       y       z     vdW  Elec       q    Type
REMARK                         _______ _______ _______ _____ _____    ______ ____
ROOT
ATOM      1  C   UNL     1     -40.495  12.548 -53.928  0.00  0.00    -0.022 A 
ATOM      2  C   UNL     1     -39.900  12.510 -52.669  0.00  0.00    -0.004 A 
ATOM      3  C   UNL     1     -38.532  12.365 -52.531  0.00  0.00    -0.000 A 
ATOM      4  C   UNL     1     -37.742  12.251 -53.662  0.00  0.00    -0.000 A 
ATOM      5  C   UNL     1     -38.321  12.276 -54.918  0.00  0.00    -0.000 A 
ATOM      6  C   UNL     1     -39.691  12.431 -55.051  0.00  0.00    -0.004 A 
ENDROOT
BRANCH   1   7
ATOM      7  C   UNL     1     -41.970  12.735 -54.069  0.00  0.00    +0.026 C 
BRANCH   7   8
ATOM      8  C   UNL     1     -42.755  11.416 -54.044  0.00  0.00    +0.005 C 
ATOM      9  C   UNL     1     -43.767  11.434 -52.913  0.00  0.00    +0.000 C 
ENDBRANCH   7   8
ENDBRANCH   1   7
TORSDOF 2
REMARK  Name = 
REMARK  61 active torsions:
REMARK  status: ('A' for Active; 'I' for Inactive)
REMARK    1  A    between atoms: _1  and  _3
REMARK    2  A    between atoms: _3  and  _4
REMARK    3  A    between atoms: _4  and  _5
REMARK    4  A    between atoms: _5  and  _6
REMARK    5  A    between atoms: _10  and  _12
REMARK    6  A    between atoms: _12  and  _13
REMARK    7  A    between atoms: _20  and  _22
REMARK    8  A    between atoms: _22  and  _23
REMARK    9  A    between atoms: _23  and  _24
REMARK   10  A    between atoms: _24  and  _25
REMARK   11  A    between atoms: _27  and  _29
REMARK   12  A    between atoms: _31  and  _33
REMARK   13  A    between atoms: _33  and  _34
REMARK   14  A    between atoms: _34  and  _35
REMARK   15  A    between atoms: _38  and  _40
REMARK   16  A    between atoms: _40  and  _41
REMARK   17  A    between atoms: _41  and  _42
REMARK   18  A    between atoms: _45  and  _47
REMARK   19  A    between atoms: _47  and  _48
REMARK   20  A    between atoms: _54  and  _56
REMARK   21  A    between atoms: _56  and  _57
REMARK   22  A    between atoms: _63  and  _65
REMARK   23  A    between atoms: _65  and  _67
REMARK   24  A    between atoms: _69  and  _71
REMARK   25  A    between atoms: _71  and  _72
REMARK   26  A    between atoms: _75  and  _77
REMARK   27  A    between atoms: _77  and  _79
REMARK   28  A    between atoms: _81  and  _83
REMARK   29  A    between atoms: _83  and  _84
REMARK   30  A    between atoms: _91  and  _93
REMARK   31  A    between atoms: _93  and  _94
REMARK   32  A    between atoms: _97  and  _99
REMARK   33  A    between atoms: _99  and  _101
REMARK   34  A    between atoms: _103  and  _105
REMARK   35  A    between atoms: _108  and  _110
REMARK   36  A    between atoms: _110  and  _111
REMARK   37  A    between atoms: _111  and  _112
REMARK   38  A    between atoms: _112  and  _113
REMARK   39  A    between atoms: _117  and  _119
REMARK   40  A    between atoms: _119  and  _120
REMARK   41  A    between atoms: _120  and  _121
REMARK   42  A    between atoms: _124  and  _126
REMARK   43  A    between atoms: _126  and  _128
REMARK   44  A    between atoms: _130  and  _132
REMARK   45  A    between atoms: _132  and  _133
REMARK   46  A    between atoms: _140  and  _142
REMARK   47  A    between atoms: _144  and  _146
REMARK   48  A    between atoms: _146  and  _147
REMARK   49  A    between atoms: _153  and  _155
REMARK   50  A    between atoms: _157  and  _159
REMARK   51  A    between atoms: _159  and  _160
REMARK   52  A    between atoms: _166  and  _168
REMARK   53  A    between atoms: _168  and  _169
REMARK   54  A    between atoms: _169  and  _170
REMARK   55  A    between atoms: _170  and  _171
REMARK   56  A    between atoms: _173  and  _175
REMARK   57  A    between atoms: _175  and  _177
REMARK   58  A    between atoms: _179  and  _181
REMARK   59  A    between atoms: _181  and  _182
REMARK   60  A    between atoms: _189  and  _191
REMARK   61  A    between atoms: _193  and  _195
REMARK                            x       y       z     vdW  Elec       q    Type
REMARK                         _______ _______ _______ _____ _____    ______ ____
ROOT
ATOM      1  C   UNL     1     -44.087  11.210 -50.540  0.00  0.00    +0.036 C 
ATOM      2  C   UNL     1     -43.191  11.348 -49.332  0.00  0.00    +0.003 C 
ENDROOT
BRANCH   1   3
ATOM      3  C   UNL     1     -44.766   9.848 -50.551  0.00  0.00    +0.182 C 
ATOM      4  O   UNL     1     -45.848   9.857 -49.677  0.00  0.00    -0.220 OA
ENDBRANCH   1   3
TORSDOF 1
REMARK  Name = 
REMARK  61 active torsions:
REMARK  status: ('A' for Active; 'I' for Inactive)
REMARK    1  A    between atoms: _1  and  _3
REMARK    2  A    between atoms: _3  and  _4
REMARK    3  A    between atoms: _4  and  _5
REMARK    4  A    between atoms: _5  and  _6
REMARK    5  A    between atoms: _10  and  _12
REMARK    6  A    between atoms: _12  and  _13
REMARK    7  A    between atoms: _20  and  _22
REMARK    8  A    between atoms: _22  and  _23
REMARK    9  A    between atoms: _23  and  _24
REMARK   10  A    between atoms: _24  and  _25
REMARK   11  A    between atoms: _27  and  _29
REMARK   12  A    between atoms: _31  and  _33
REMARK   13  A    between atoms: _33  and  _34
REMARK   14  A    between atoms: _34  and  _35
REMARK   15  A    between atoms: _38  and  _40
REMARK   16  A    between atoms: _40  and  _41
REMARK   17  A    between atoms: _41  and  _42
REMARK   18  A    between atoms: _45  and  _47
REMARK   19  A    between atoms: _47  and  _48
REMARK   20  A    between atoms: _54  and  _56
REMARK   21  A    between atoms: _56  and  _57
REMARK   22  A    between atoms: _63  and  _65
REMARK   23  A    between atoms: _65  and  _67
REMARK   24  A    between atoms: _69  and  _71
REMARK   25  A    between atoms: _71  and  _72
REMARK   26  A    between atoms: _75  and  _77
REMARK   27  A    between atoms: _77  and  _79
REMARK   28  A    between atoms: _81  and  _83
REMARK   29  A    between atoms: _83  and  _84
REMARK   30  A    between atoms: _91  and  _93
REMARK   31  A    between atoms: _93  and  _94
REMARK   32  A    between atoms: _97  and  _99
REMARK   33  A    between atoms: _99  and  _101
REMARK   34  A    between atoms: _103  and  _105
REMARK   35  A    between atoms: _108  and  _110
REMARK   36  A    between atoms: _110  and  _111
REMARK   37  A    between atoms: _111  and  _112
REMARK   38  A    between atoms: _112  and  _113
REMARK   39  A    between atoms: _117  and  _119
REMARK   40  A    between atoms: _119  and  _120
REMARK   41  A    between atoms: _120  and  _121
REMARK   42  A    between atoms: _124  and  _126
REMARK   43  A    between atoms: _126  and  _128
REMARK   44  A    between atoms: _130  and  _132
REMARK   45  A    between atoms: _132  and  _133
REMARK   46  A    between atoms: _140  and  _142
REMARK   47  A    between atoms: _144  and  _146
REMARK   48  A    between atoms: _146  and  _147
REMARK   49  A    between atoms: _153  and  _155
REMARK   50  A    between atoms: _157  and  _159
REMARK   51  A    between atoms: _159  and  _160
REMARK   52  A    between atoms: _166  and  _168
REMARK   53  A    between atoms: _168  and  _169
REMARK   54  A    between atoms: _169  and  _170
REMARK   55  A    between atoms: _170  and  _171
REMARK   56  A    between atoms: _173  and  _175
REMARK   57  A    between atoms: _175  and  _177
REMARK   58  A    between atoms: _179  and  _181
REMARK   59  A    between atoms: _181  and  _182
REMARK   60  A    between atoms: _189  and  _191
REMARK   61  A    between atoms: _193  and  _195
REMARK                            x       y       z     vdW  Elec       q    Type
REMARK                         _______ _______ _______ _____ _____    ______ ____
ROOT
ATOM      1  C   UNL     1     -41.773  14.156 -48.158  0.00  0.00    -0.022 A 
ATOM      2  C   UNL     1     -42.626  15.234 -47.902  0.00  0.00    -0.004 A 
ATOM      3  C   UNL     1     -42.731  16.279 -48.802  0.00  0.00    -0.000 A 
ATOM      4  C   UNL     1     -41.982  16.263 -49.964  0.00  0.00    -0.000 A 
ATOM      5  C   UNL     1     -41.126  15.204 -50.231  0.00  0.00    -0.000 A 
ATOM      6  C   UNL     1     -41.021  14.161 -49.332  0.00  0.00    -0.004 A 
ENDROOT
BRANCH   1   7
ATOM      7  C   UNL     1     -41.665  13.013 -47.187  0.00  0.00    +0.026 C 
BRANCH   7   8
ATOM      8  C   UNL     1     -42.945  12.178 -47.060  0.00  0.00    +0.005 C 
ATOM      9  C   UNL     1     -43.834  12.791 -46.017  0.00  0.00    +0.000 C 
ENDBRANCH   7   8
ENDBRANCH   1   7
TORSDOF 2
REMARK  Name = 
REMARK  61 active torsions:
REMARK  status: ('A' for Active; 'I' for Inactive)
REMARK    1  A    between atoms: _1  and  _3
REMARK    2  A    between atoms: _3  and  _4
REMARK    3  A    between atoms: _4  and  _5
REMARK    4  A    between atoms: _5  and  _6
REMARK    5  A    between atoms: _10  and  _12
REMARK    6  A    between atoms: _12  and  _13
REMARK    7  A    between atoms: _20  and  _22
REMARK    8  A    between atoms: _22  and  _23
REMARK    9  A    between atoms: _23  and  _24
REMARK   10  A    between atoms: _24  and  _25
REMARK   11  A    between atoms: _27  and  _29
REMARK   12  A    between atoms: _31  and  _33
REMARK   13  A    between atoms: _33  and  _34
REMARK   14  A    between atoms: _34  and  _35
REMARK   15  A    between atoms: _38  and  _40
REMARK   16  A    between atoms: _40  and  _41
REMARK   17  A    between atoms: _41  and  _42
REMARK   18  A    between atoms: _45  and  _47
REMARK   19  A    between atoms: _47  and  _48
REMARK   20  A    between atoms: _54  and  _56
REMARK   21  A    between atoms: _56  and  _57
REMARK   22  A    between atoms: _63  and  _65
REMARK   23  A    between atoms: _65  and  _67
REMARK   24  A    between atoms: _69  and  _71
REMARK   25  A    between atoms: _71  and  _72
REMARK   26  A    between atoms: _75  and  _77
REMARK   27  A    between atoms: _77  and  _79
REMARK   28  A    between atoms: _81  and  _83
REMARK   29  A    between atoms: _83  and  _84
REMARK   30  A    between atoms: _91  and  _93
REMARK   31  A    between atoms: _93  and  _94
REMARK   32  A    between atoms: _97  and  _99
REMARK   33  A    between atoms: _99  and  _101
REMARK   34  A    between atoms: _103  and  _105
REMARK   35  A    between atoms: _108  and  _110
REMARK   36  A    between atoms: _110  and  _111
REMARK   37  A    between atoms: _111  and  _112
REMARK   38  A    between atoms: _112  and  _113
REMARK   39  A    between atoms: _117  and  _119
REMARK   40  A    between atoms: _119  and  _120
REMARK   41  A    between atoms: _120  and  _121
REMARK   42  A    between atoms: _124  and  _126
REMARK   43  A    between atoms: _126  and  _128
REMARK   44  A    between atoms: _130  and  _132
REMARK   45  A    between atoms: _132  and  _133
REMARK   46  A    between atoms: _140  and  _142
REMARK   47  A    between atoms: _144  and  _146
REMARK   48  A    between atoms: _146  and  _147
REMARK   49  A    between atoms: _153  and  _155
REMARK   50  A    between atoms: _157  and  _159
REMARK   51  A    between atoms: _159  and  _160
REMARK   52  A    between atoms: _166  and  _168
REMARK   53  A    between atoms: _168  and  _169
REMARK   54  A    between atoms: _169  and  _170
REMARK   55  A    between atoms: _170  and  _171
REMARK   56  A    between atoms: _173  and  _175
REMARK   57  A    between atoms: _175  and  _177
REMARK   58  A    between atoms: _179  and  _181
REMARK   59  A    between atoms: _181  and  _182
REMARK   60  A    between atoms: _189  and  _191
REMARK   61  A    between atoms: _193  and  _195
REMARK                            x       y       z     vdW  Elec       q    Type
REMARK                         _______ _______ _______ _____ _____    ______ ____
ROOT
ATOM      1  C   UNL     1     -46.571  13.271 -43.225  0.00  0.00    +0.007 C 
ENDROOT
BRANCH   1   2
ATOM      2  C   UNL     1     -45.210  12.592 -43.150  0.00  0.00    +0.000 C 
BRANCH   2   3
ATOM      3  C   UNL     1     -44.036  13.413 -43.699  0.00  0.00    +0.000 C 
ATOM      4  C   UNL     1     -43.032  13.622 -42.615  0.00  0.00    +0.000 C 
ENDBRANCH   2   3
ENDBRANCH   1   2
BRANCH   1   5
ATOM      5  C   UNL     1     -47.052  13.729 -41.847  0.00  0.00    +0.081 C 
BRANCH   5   6
ATOM      6  C   UNL     1     -46.637  12.748 -40.748  0.00  0.00    +0.315 C 
ATOM      7  N   UNL     1     -46.481  13.391 -39.409  0.00  0.00    +0.597 NA
ENDBRANCH   5   6
ENDBRANCH   1   5
TORSDOF 4
REMARK  Name = 
REMARK  61 active torsions:
REMARK  status: ('A' for Active; 'I' for Inactive)
REMARK    1  A    between atoms: _1  and  _3
REMARK    2  A    between atoms: _3  and  _4
REMARK    3  A    between atoms: _4  and  _5
REMARK    4  A    between atoms: _5  and  _6
REMARK    5  A    between atoms: _10  and  _12
REMARK    6  A    between atoms: _12  and  _13
REMARK    7  A    between atoms: _20  and  _22
REMARK    8  A    between atoms: _22  and  _23
REMARK    9  A    between atoms: _23  and  _24
REMARK   10  A    between atoms: _24  and  _25
REMARK   11  A    between atoms: _27  and  _29
REMARK   12  A    between atoms: _31  and  _33
REMARK   13  A    between atoms: _33  and  _34
REMARK   14  A    between atoms: _34  and  _35
REMARK   15  A    between atoms: _38  and  _40
REMARK   16  A    between atoms: _40  and  _41
REMARK   17  A    between atoms: _41  and  _42
REMARK   18  A    between atoms: _45  and  _47
REMARK   19  A    between atoms: _47  and  _48
REMARK   20  A    between atoms: _54  and  _56
REMARK   21  A    between atoms: _56  and  _57
REMARK   22  A    between atoms: _63  and  _65
REMARK   23  A    between atoms: _65  and  _67
REMARK   24  A    between atoms: _69  and  _71
REMARK   25  A    between atoms: _71  and  _72
REMARK   26  A    between atoms: _75  and  _77
REMARK   27  A    between atoms: _77  and  _79
REMARK   28  A    between atoms: _81  and  _83
REMARK   29  A    between atoms: _83  and  _84
REMARK   30  A    between atoms: _91  and  _93
REMARK   31  A    between atoms: _93  and  _94
REMARK   32  A    between atoms: _97  and  _99
REMARK   33  A    between atoms: _99  and  _101
REMARK   34  A    between atoms: _103  and  _105
REMARK   35  A    between atoms: _108  and  _110
REMARK   36  A    between atoms: _110  and  _111
REMARK   37  A    between atoms: _111  and  _112
REMARK   38  A    between atoms: _112  and  _113
REMARK   39  A    between atoms: _117  and  _119
REMARK   40  A    between atoms: _119  and  _120
REMARK   41  A    between atoms: _120  and  _121
REMARK   42  A    between atoms: _124  and  _126
REMARK   43  A    between atoms: _126  and  _128
REMARK   44  A    between atoms: _130  and  _132
REMARK   45  A    between atoms: _132  and  _133
REMARK   46  A    between atoms: _140  and  _142
REMARK   47  A    between atoms: _144  and  _146
REMARK   48  A    between atoms: _146  and  _147
REMARK   49  A    between atoms: _153  and  _155
REMARK   50  A    between atoms: _157  and  _159
REMARK   51  A    between atoms: _159  and  _160
REMARK   52  A    between atoms: _166  and  _168
REMARK   53  A    between atoms: _168  and  _169
REMARK   54  A    between atoms: _169  and  _170
REMARK   55  A    between atoms: _170  and  _171
REMARK   56  A    between atoms: _173  and  _175
REMARK   57  A    between atoms: _175  and  _177
REMARK   58  A    between atoms: _179  and  _181
REMARK   59  A    between atoms: _181  and  _182
REMARK   60  A    between atoms: _189  and  _191
REMARK   61  A    between atoms: _193  and  _195
REMARK                            x       y       z     vdW  Elec       q    Type
REMARK                         _______ _______ _______ _____ _____    ______ ____
ROOT
ATOM      1  C   UNL     1     -39.005  16.625 -40.718  0.00  0.00    +0.000 C 
ATOM      2  C   UNL     1     -38.079  17.812 -40.469  0.00  0.00    +0.000 C 
ENDROOT
BRANCH   1   3
ATOM      3  C   UNL     1     -40.307  16.697 -39.880  0.00  0.00    +0.000 C 
ATOM      4  C   UNL     1     -40.820  18.113 -39.638  0.00  0.00    +0.000 C 
ENDBRANCH   1   3
BRANCH   1   5
ATOM      5  C   UNL     1     -38.234  15.348 -40.363  0.00  0.00    +0.000 C 
ATOM      6  C   UNL     1     -36.768  15.362 -40.767  0.00  0.00    +0.000 C 
ENDBRANCH   1   5
TORSDOF 2
REMARK  Name = 
REMARK  61 active torsions:
REMARK  status: ('A' for Active; 'I' for Inactive)
REMARK    1  A    between atoms: _1  and  _3
REMARK    2  A    between atoms: _3  and  _4
REMARK    3  A    between atoms: _4  and  _5
REMARK    4  A    between atoms: _5  and  _6
REMARK    5  A    between atoms: _10  and  _12
REMARK    6  A    between atoms: _12  and  _13
REMARK    7  A    between atoms: _20  and  _22
REMARK    8  A    between atoms: _22  and  _23
REMARK    9  A    between atoms: _23  and  _24
REMARK   10  A    between atoms: _24  and  _25
REMARK   11  A    between atoms: _27  and  _29
REMARK   12  A    between atoms: _31  and  _33
REMARK   13  A    between atoms: _33  and  _34
REMARK   14  A    between atoms: _34  and  _35
REMARK   15  A    between atoms: _38  and  _40
REMARK   16  A    between atoms: _40  and  _41
REMARK   17  A    between atoms: _41  and  _42
REMARK   18  A    between atoms: _45  and  _47
REMARK   19  A    between atoms: _47  and  _48
REMARK   20  A    between atoms: _54  and  _56
REMARK   21  A    between atoms: _56  and  _57
REMARK   22  A    between atoms: _63  and  _65
REMARK   23  A    between atoms: _65  and  _67
REMARK   24  A    between atoms: _69  and  _71
REMARK   25  A    between atoms: _71  and  _72
REMARK   26  A    between atoms: _75  and  _77
REMARK   27  A    between atoms: _77  and  _79
REMARK   28  A    between atoms: _81  and  _83
REMARK   29  A    between atoms: _83  and  _84
REMARK   30  A    between atoms: _91  and  _93
REMARK   31  A    between atoms: _93  and  _94
REMARK   32  A    between atoms: _97  and  _99
REMARK   33  A    between atoms: _99  and  _101
REMARK   34  A    between atoms: _103  and  _105
REMARK   35  A    between atoms: _108  and  _110
REMARK   36  A    between atoms: _110  and  _111
REMARK   37  A    between atoms: _111  and  _112
REMARK   38  A    between atoms: _112  and  _113
REMARK   39  A    between atoms: _117  and  _119
REMARK   40  A    between atoms: _119  and  _120
REMARK   41  A    between atoms: _120  and  _121
REMARK   42  A    between atoms: _124  and  _126
REMARK   43  A    between atoms: _126  and  _128
REMARK   44  A    between atoms: _130  and  _132
REMARK   45  A    between atoms: _132  and  _133
REMARK   46  A    between atoms: _140  and  _142
REMARK   47  A    between atoms: _144  and  _146
REMARK   48  A    between atoms: _146  and  _147
REMARK   49  A    between atoms: _153  and  _155
REMARK   50  A    between atoms: _157  and  _159
REMARK   51  A    between atoms: _159  and  _160
REMARK   52  A    between atoms: _166  and  _168
REMARK   53  A    between atoms: _168  and  _169
REMARK   54  A    between atoms: _169  and  _170
REMARK   55  A    between atoms: _170  and  _171
REMARK   56  A    between atoms: _173  and  _175
REMARK   57  A    between atoms: _175  and  _177
REMARK   58  A    between atoms: _179  and  _181
REMARK   59  A    between atoms: _181  and  _182
REMARK   60  A    between atoms: _189  and  _191
REMARK   61  A    between atoms: _193  and  _195
REMARK                            x       y       z     vdW  Elec       q    Type
REMARK                         _______ _______ _______ _____ _____    ______ ____
ROOT
ATOM      1  C   UNL     1     -35.048  25.580 -45.031  0.00  0.00    -0.022 A 
ATOM      2  C   UNL     1     -36.003  26.288 -44.300  0.00  0.00    -0.001 A 
ATOM      3  C   UNL     1     -36.297  25.943 -42.999  0.00  0.00    +0.042 A 
ATOM      4  C   UNL     1     -35.650  24.863 -42.413  0.00  0.00    +0.196 A 
ATOM      5  O   UNL     1     -35.939  24.519 -41.119  0.00  0.00    -0.287 OA
ATOM      6  C   UNL     1     -34.711  24.139 -43.118  0.00  0.00    +0.042 A 
ATOM      7  C   UNL     1     -34.414  24.501 -44.425  0.00  0.00    -0.001 A 
ENDROOT
BRANCH   1   8
ATOM      8  C   UNL     1     -34.725  25.959 -46.445  0.00  0.00    +0.026 C 
BRANCH   8   9
ATOM      9  C   UNL     1     -33.971  27.278 -46.577  0.00  0.00    +0.005 C 
ATOM     10  C   UNL     1     -33.442  27.391 -47.979  0.00  0.00    +0.000 C 
ENDBRANCH   8   9
ENDBRANCH   1   8
TORSDOF 2
REMARK  Name = 
REMARK  61 active torsions:
REMARK  status: ('A' for Active; 'I' for Inactive)
REMARK    1  A    between atoms: _1  and  _3
REMARK    2  A    between atoms: _3  and  _4
REMARK    3  A    between atoms: _4  and  _5
REMARK    4  A    between atoms: _5  and  _6
REMARK    5  A    between atoms: _10  and  _12
REMARK    6  A    between atoms: _12  and  _13
REMARK    7  A    between atoms: _20  and  _22
REMARK    8  A    between atoms: _22  and  _23
REMARK    9  A    between atoms: _23  and  _24
REMARK   10  A    between atoms: _24  and  _25
REMARK   11  A    between atoms: _27  and  _29
REMARK   12  A    between atoms: _31  and  _33
REMARK   13  A    between atoms: _33  and  _34
REMARK   14  A    between atoms: _34  and  _35
REMARK   15  A    between atoms: _38  and  _40
REMARK   16  A    between atoms: _40  and  _41
REMARK   17  A    between atoms: _41  and  _42
REMARK   18  A    between atoms: _45  and  _47
REMARK   19  A    between atoms: _47  and  _48
REMARK   20  A    between atoms: _54  and  _56
REMARK   21  A    between atoms: _56  and  _57
REMARK   22  A    between atoms: _63  and  _65
REMARK   23  A    between atoms: _65  and  _67
REMARK   24  A    between atoms: _69  and  _71
REMARK   25  A    between atoms: _71  and  _72
REMARK   26  A    between atoms: _75  and  _77
REMARK   27  A    between atoms: _77  and  _79
REMARK   28  A    between atoms: _81  and  _83
REMARK   29  A    between atoms: _83  and  _84
REMARK   30  A    between atoms: _91  and  _93
REMARK   31  A    between atoms: _93  and  _94
REMARK   32  A    between atoms: _97  and  _99
REMARK   33  A    between atoms: _99  and  _101
REMARK   34  A    between atoms: _103  and  _105
REMARK   35  A    between atoms: _108  and  _110
REMARK   36  A    between atoms: _110  and  _111
REMARK   37  A    between atoms: _111  and  _112
REMARK   38  A    between atoms: _112  and  _113
REMARK   39  A    between atoms: _117  and  _119
REMARK   40  A    between atoms: _119  and  _120
REMARK   41  A    between atoms: _120  and  _121
REMARK   42  A    between atoms: _124  and  _126
REMARK   43  A    between atoms: _126  and  _128
REMARK   44  A    between atoms: _130  and  _132
REMARK   45  A    between atoms: _132  and  _133
REMARK   46  A    between atoms: _140  and  _142
REMARK   47  A    between atoms: _144  and  _146
REMARK   48  A    between atoms: _146  and  _147
REMARK   49  A    between atoms: _153  and  _155
REMARK   50  A    between atoms: _157  and  _159
REMARK   51  A    between atoms: _159  and  _160
REMARK   52  A    between atoms: _166  and  _168
REMARK   53  A    between atoms: _168  and  _169
REMARK   54  A    between atoms: _169  and  _170
REMARK   55  A    between atoms: _170  and  _171
REMARK   56  A    between atoms: _173  and  _175
REMARK   57  A    between atoms: _175  and  _177
REMARK   58  A    between atoms: _179  and  _181
REMARK   59  A    between atoms: _181  and  _182
REMARK   60  A    between atoms: _189  and  _191
REMARK   61  A    between atoms: _193  and  _195
REMARK                            x       y       z     vdW  Elec       q    Type
REMARK                         _______ _______ _______ _____ _____    ______ ____
ROOT
ATOM      1  C   UNL     1     -30.523  23.768 -50.832  0.00  0.00    +0.013 C 
ATOM      2  C   UNL     1     -29.842  23.732 -52.182  0.00  0.00    +0.001 C 
ENDROOT
BRANCH   1   3
ATOM      3  C   UNL     1     -31.620  22.695 -50.788  0.00  0.00    +0.069 C 
ATOM      4  S   UNL     1     -30.999  21.004 -51.079  0.00  0.00    -0.082 S 
ENDBRANCH   1   3
TORSDOF 1
REMARK  Name = 
REMARK  61 active torsions:
REMARK  status: ('A' for Active; 'I' for Inactive)
REMARK    1  A    between atoms: _1  and  _3
REMARK    2  A    between atoms: _3  and  _4
REMARK    3  A    between atoms: _4  and  _5
REMARK    4  A    between atoms: _5  and  _6
REMARK    5  A    between atoms: _10  and  _12
REMARK    6  A    between atoms: _12  and  _13
REMARK    7  A    between atoms: _20  and  _22
REMARK    8  A    between atoms: _22  and  _23
REMARK    9  A    between atoms: _23  and  _24
REMARK   10  A    between atoms: _24  and  _25
REMARK   11  A    between atoms: _27  and  _29
REMARK   12  A    between atoms: _31  and  _33
REMARK   13  A    between atoms: _33  and  _34
REMARK   14  A    between atoms: _34  and  _35
REMARK   15  A    between atoms: _38  and  _40
REMARK   16  A    between atoms: _40  and  _41
REMARK   17  A    between atoms: _41  and  _42
REMARK   18  A    between atoms: _45  and  _47
REMARK   19  A    between atoms: _47  and  _48
REMARK   20  A    between atoms: _54  and  _56
REMARK   21  A    between atoms: _56  and  _57
REMARK   22  A    between atoms: _63  and  _65
REMARK   23  A    between atoms: _65  and  _67
REMARK   24  A    between atoms: _69  and  _71
REMARK   25  A    between atoms: _71  and  _72
REMARK   26  A    between atoms: _75  and  _77
REMARK   27  A    between atoms: _77  and  _79
REMARK   28  A    between atoms: _81  and  _83
REMARK   29  A    between atoms: _83  and  _84
REMARK   30  A    between atoms: _91  and  _93
REMARK   31  A    between atoms: _93  and  _94
REMARK   32  A    between atoms: _97  and  _99
REMARK   33  A    between atoms: _99  and  _101
REMARK   34  A    between atoms: _103  and  _105
REMARK   35  A    between atoms: _108  and  _110
REMARK   36  A    between atoms: _110  and  _111
REMARK   37  A    between atoms: _111  and  _112
REMARK   38  A    between atoms: _112  and  _113
REMARK   39  A    between atoms: _117  and  _119
REMARK   40  A    between atoms: _119  and  _120
REMARK   41  A    between atoms: _120  and  _121
REMARK   42  A    between atoms: _124  and  _126
REMARK   43  A    between atoms: _126  and  _128
REMARK   44  A    between atoms: _130  and  _132
REMARK   45  A    between atoms: _132  and  _133
REMARK   46  A    between atoms: _140  and  _142
REMARK   47  A    between atoms: _144  and  _146
REMARK   48  A    between atoms: _146  and  _147
REMARK   49  A    between atoms: _153  and  _155
REMARK   50  A    between atoms: _157  and  _159
REMARK   51  A    between atoms: _159  and  _160
REMARK   52  A    between atoms: _166  and  _168
REMARK   53  A    between atoms: _168  and  _169
REMARK   54  A    between atoms: _169  and  _170
REMARK   55  A    between atoms: _170  and  _171
REMARK   56  A    between atoms: _173  and  _175
REMARK   57  A    between atoms: _175  and  _177
REMARK   58  A    between atoms: _179  and  _181
REMARK   59  A    between atoms: _181  and  _182
REMARK   60  A    between atoms: _189  and  _191
REMARK   61  A    between atoms: _193  and  _195
REMARK                            x       y       z     vdW  Elec       q    Type
REMARK                         _______ _______ _______ _____ _____    ______ ____
ROOT
ATOM      1  C   UNL     1     -29.753  19.791 -55.662  0.00  0.00    +0.000 C 
ATOM      2  C   UNL     1     -29.665  18.401 -56.283  0.00  0.00    +0.000 C 
ATOM      3  C   UNL     1     -30.667  20.719 -56.437  0.00  0.00    +0.000 C 
ENDROOT
BRANCH   1   4
ATOM      4  C   UNL     1     -28.342  20.418 -55.427  0.00  0.00    +0.000 C 
ATOM      5  C   UNL     1     -27.395  20.309 -56.615  0.00  0.00    +0.000 C 
ENDBRANCH   1   4
TORSDOF 1
REMARK  Name = 
REMARK  61 active torsions:
REMARK  status: ('A' for Active; 'I' for Inactive)
REMARK    1  A    between atoms: _1  and  _3
REMARK    2  A    between atoms: _3  and  _4
REMARK    3  A    between atoms: _4  and  _5
REMARK    4  A    between atoms: _5  and  _6
REMARK    5  A    between atoms: _10  and  _12
REMARK    6  A    between atoms: _12  and  _13
REMARK    7  A    between atoms: _20  and  _22
REMARK    8  A    between atoms: _22  and  _23
REMARK    9  A    between atoms: _23  and  _24
REMARK   10  A    between atoms: _24  and  _25
REMARK   11  A    between atoms: _27  and  _29
REMARK   12  A    between atoms: _31  and  _33
REMARK   13  A    between atoms: _33  and  _34
REMARK   14  A    between atoms: _34  and  _35
REMARK   15  A    between atoms: _38  and  _40
REMARK   16  A    between atoms: _40  and  _41
REMARK   17  A    between atoms: _41  and  _42
REMARK   18  A    between atoms: _45  and  _47
REMARK   19  A    between atoms: _47  and  _48
REMARK   20  A    between atoms: _54  and  _56
REMARK   21  A    between atoms: _56  and  _57
REMARK   22  A    between atoms: _63  and  _65
REMARK   23  A    between atoms: _65  and  _67
REMARK   24  A    between atoms: _69  and  _71
REMARK   25  A    between atoms: _71  and  _72
REMARK   26  A    between atoms: _75  and  _77
REMARK   27  A    between atoms: _77  and  _79
REMARK   28  A    between atoms: _81  and  _83
REMARK   29  A    between atoms: _83  and  _84
REMARK   30  A    between atoms: _91  and  _93
REMARK   31  A    between atoms: _93  and  _94
REMARK   32  A    between atoms: _97  and  _99
REMARK   33  A    between atoms: _99  and  _101
REMARK   34  A    between atoms: _103  and  _105
REMARK   35  A    between atoms: _108  and  _110
REMARK   36  A    between atoms: _110  and  _111
REMARK   37  A    between atoms: _111  and  _112
REMARK   38  A    between atoms: _112  and  _113
REMARK   39  A    between atoms: _117  and  _119
REMARK   40  A    between atoms: _119  and  _120
REMARK   41  A    between atoms: _120  and  _121
REMARK   42  A    between atoms: _124  and  _126
REMARK   43  A    between atoms: _126  and  _128
REMARK   44  A    between atoms: _130  and  _132
REMARK   45  A    between atoms: _132  and  _133
REMARK   46  A    between atoms: _140  and  _142
REMARK   47  A    between atoms: _144  and  _146
REMARK   48  A    between atoms: _146  and  _147
REMARK   49  A    between atoms: _153  and  _155
REMARK   50  A    between atoms: _157  and  _159
REMARK   51  A    between atoms: _159  and  _160
REMARK   52  A    between atoms: _166  and  _168
REMARK   53  A    between atoms: _168  and  _169
REMARK   54  A    between atoms: _169  and  _170
REMARK   55  A    between atoms: _170  and  _171
REMARK   56  A    between atoms: _173  and  _175
REMARK   57  A    between atoms: _175  and  _177
REMARK   58  A    between atoms: _179  and  _181
REMARK   59  A    between atoms: _181  and  _182
REMARK   60  A    between atoms: _189  and  _191
REMARK   61  A    between atoms: _193  and  _195
REMARK                            x       y       z     vdW  Elec       q    Type
REMARK                         _______ _______ _______ _____ _____    ______ ____
ROOT
ATOM      1  C   UNL     1     -38.692   3.904 -56.540  0.00  0.00    +0.220 C 
ENDROOT
BRANCH   1   2
ATOM      2  N   UNL     1     -38.983   4.752 -55.394  0.00  0.00    -0.087 NA
ATOM      3  C   UNL     1     -38.056   5.289 -54.601  0.00  0.00    +0.535 C 
ATOM      4  N   UNL     1     -38.440   6.050 -53.593  0.00  0.00    +0.135 NA
ATOM      5  N   UNL     1     -36.762   5.073 -54.815  0.00  0.00    +0.135 NA
ENDBRANCH   1   2
BRANCH   1   6
ATOM      6  C   UNL     1     -39.820   3.946 -57.541  0.00  0.00    +0.047 C 
BRANCH   6   7
ATOM      7  C   UNL     1     -39.271   3.540 -58.890  0.00  0.00    +0.004 C 
BRANCH   7   8
ATOM      8  C   UNL     1     -40.314   3.037 -59.872  0.00  0.00    +0.000 C 
ATOM      9  C   UNL     1     -41.144   4.199 -60.401  0.00  0.00    +0.000 C 
ENDBRANCH   7   8
ENDBRANCH   6   7
ENDBRANCH   1   6
TORSDOF 4
REMARK  Name = 
REMARK  61 active torsions:
REMARK  status: ('A' for Active; 'I' for Inactive)
REMARK    1  A    between atoms: _1  and  _3
REMARK    2  A    between atoms: _3  and  _4
REMARK    3  A    between atoms: _4  and  _5
REMARK    4  A    between atoms: _5  and  _6
REMARK    5  A    between atoms: _10  and  _12
REMARK    6  A    between atoms: _12  and  _13
REMARK    7  A    between atoms: _20  and  _22
REMARK    8  A    between atoms: _22  and  _23
REMARK    9  A    between atoms: _23  and  _24
REMARK   10  A    between atoms: _24  and  _25
REMARK   11  A    between atoms: _27  and  _29
REMARK   12  A    between atoms: _31  and  _33
REMARK   13  A    between atoms: _33  and  _34
REMARK   14  A    between atoms: _34  and  _35
REMARK   15  A    between atoms: _38  and  _40
REMARK   16  A    between atoms: _40  and  _41
REMARK   17  A    between atoms: _41  and  _42
REMARK   18  A    between atoms: _45  and  _47
REMARK   19  A    between atoms: _47  and  _48
REMARK   20  A    between atoms: _54  and  _56
REMARK   21  A    between atoms: _56  and  _57
REMARK   22  A    between atoms: _63  and  _65
REMARK   23  A    between atoms: _65  and  _67
REMARK   24  A    between atoms: _69  and  _71
REMARK   25  A    between atoms: _71  and  _72
REMARK   26  A    between atoms: _75  and  _77
REMARK   27  A    between atoms: _77  and  _79
REMARK   28  A    between atoms: _81  and  _83
REMARK   29  A    between atoms: _83  and  _84
REMARK   30  A    between atoms: _91  and  _93
REMARK   31  A    between atoms: _93  and  _94
REMARK   32  A    between atoms: _97  and  _99
REMARK   33  A    between atoms: _99  and  _101
REMARK   34  A    between atoms: _103  and  _105
REMARK   35  A    between atoms: _108  and  _110
REMARK   36  A    between atoms: _110  and  _111
REMARK   37  A    between atoms: _111  and  _112
REMARK   38  A    between atoms: _112  and  _113
REMARK   39  A    between atoms: _117  and  _119
REMARK   40  A    between atoms: _119  and  _120
REMARK   41  A    between atoms: _120  and  _121
REMARK   42  A    between atoms: _124  and  _126
REMARK   43  A    between atoms: _126  and  _128
REMARK   44  A    between atoms: _130  and  _132
REMARK   45  A    between atoms: _132  and  _133
REMARK   46  A    between atoms: _140  and  _142
REMARK   47  A    between atoms: _144  and  _146
REMARK   48  A    between atoms: _146  and  _147
REMARK   49  A    between atoms: _153  and  _155
REMARK   50  A    between atoms: _157  and  _159
REMARK   51  A    between atoms: _159  and  _160
REMARK   52  A    between atoms: _166  and  _168
REMARK   53  A    between atoms: _168  and  _169
REMARK   54  A    between atoms: _169  and  _170
REMARK   55  A    between atoms: _170  and  _171
REMARK   56  A    between atoms: _173  and  _175
REMARK   57  A    between atoms: _175  and  _177
REMARK   58  A    between atoms: _179  and  _181
REMARK   59  A    between atoms: _181  and  _182
REMARK   60  A    between atoms: _189  and  _191
REMARK   61  A    between atoms: _193  and  _195
REMARK                            x       y       z     vdW  Elec       q    Type
REMARK                         _______ _______ _______ _____ _____    ______ ____
ROOT
ATOM      1  C   UNL     1     -45.483  -3.268 -49.895  0.00  0.00    -0.022 A 
ATOM      2  C   UNL     1     -45.524  -2.853 -48.557  0.00  0.00    -0.001 A 
ATOM      3  C   UNL     1     -44.870  -1.707 -48.142  0.00  0.00    +0.042 A 
ATOM      4  C   UNL     1     -44.151  -0.955 -49.067  0.00  0.00    +0.196 A 
ATOM      5  O   UNL     1     -43.504   0.191 -48.650  0.00  0.00    -0.287 OA
ATOM      6  C   UNL     1     -44.089  -1.347 -50.399  0.00  0.00    +0.042 A 
ATOM      7  C   UNL     1     -44.749  -2.498 -50.804  0.00  0.00    -0.001 A 
ENDROOT
BRANCH   1   8
ATOM      8  C   UNL     1     -46.181  -4.538 -50.350  0.00  0.00    +0.026 C 
BRANCH   8   9
ATOM      9  C   UNL     1     -45.553  -5.267 -51.549  0.00  0.00    +0.005 C 
ATOM     10  C   UNL     1     -45.926  -6.740 -51.433  0.00  0.00    +0.000 C 
ENDBRANCH   8   9
ENDBRANCH   1   8
TORSDOF 2
REMARK  Name = 
REMARK  61 active torsions:
REMARK  status: ('A' for Active; 'I' for Inactive)
REMARK    1  A    between atoms: _1  and  _3
REMARK    2  A    between atoms: _3  and  _4
REMARK    3  A    between atoms: _4  and  _5
REMARK    4  A    between atoms: _5  and  _6
REMARK    5  A    between atoms: _10  and  _12
REMARK    6  A    between atoms: _12  and  _13
REMARK    7  A    between atoms: _20  and  _22
REMARK    8  A    between atoms: _22  and  _23
REMARK    9  A    between atoms: _23  and  _24
REMARK   10  A    between atoms: _24  and  _25
REMARK   11  A    between atoms: _27  and  _29
REMARK   12  A    between atoms: _31  and  _33
REMARK   13  A    between atoms: _33  and  _34
REMARK   14  A    between atoms: _34  and  _35
REMARK   15  A    between atoms: _38  and  _40
REMARK   16  A    between atoms: _40  and  _41
REMARK   17  A    between atoms: _41  and  _42
REMARK   18  A    between atoms: _45  and  _47
REMARK   19  A    between atoms: _47  and  _48
REMARK   20  A    between atoms: _54  and  _56
REMARK   21  A    between atoms: _56  and  _57
REMARK   22  A    between atoms: _63  and  _65
REMARK   23  A    between atoms: _65  and  _67
REMARK   24  A    between atoms: _69  and  _71
REMARK   25  A    between atoms: _71  and  _72
REMARK   26  A    between atoms: _75  and  _77
REMARK   27  A    between atoms: _77  and  _79
REMARK   28  A    between atoms: _81  and  _83
REMARK   29  A    between atoms: _83  and  _84
REMARK   30  A    between atoms: _91  and  _93
REMARK   31  A    between atoms: _93  and  _94
REMARK   32  A    between atoms: _97  and  _99
REMARK   33  A    between atoms: _99  and  _101
REMARK   34  A    between atoms: _103  and  _105
REMARK   35  A    between atoms: _108  and  _110
REMARK   36  A    between atoms: _110  and  _111
REMARK   37  A    between atoms: _111  and  _112
REMARK   38  A    between atoms: _112  and  _113
REMARK   39  A    between atoms: _117  and  _119
REMARK   40  A    between atoms: _119  and  _120
REMARK   41  A    between atoms: _120  and  _121
REMARK   42  A    between atoms: _124  and  _126
REMARK   43  A    between atoms: _126  and  _128
REMARK   44  A    between atoms: _130  and  _132
REMARK   45  A    between atoms: _132  and  _133
REMARK   46  A    between atoms: _140  and  _142
REMARK   47  A    between atoms: _144  and  _146
REMARK   48  A    between atoms: _146  and  _147
REMARK   49  A    between atoms: _153  and  _155
REMARK   50  A    between atoms: _157  and  _159
REMARK   51  A    between atoms: _159  and  _160
REMARK   52  A    between atoms: _166  and  _168
REMARK   53  A    between atoms: _168  and  _169
REMARK   54  A    between atoms: _169  and  _170
REMARK   55  A    between atoms: _170  and  _171
REMARK   56  A    between atoms: _173  and  _175
REMARK   57  A    between atoms: _175  and  _177
REMARK   58  A    between atoms: _179  and  _181
REMARK   59  A    between atoms: _181  and  _182
REMARK   60  A    between atoms: _189  and  _191
REMARK   61  A    between atoms: _193  and  _195
REMARK                            x       y       z     vdW  Elec       q    Type
REMARK                         _______ _______ _______ _____ _____    ______ ____
ROOT
ATOM      1  C   UNL     1     -38.632  -2.270 -46.177  0.00  0.00    +0.002 C 
ENDROOT
BRANCH   1   2
ATOM      2  C   UNL     1     -38.366  -2.943 -47.513  0.00  0.00    +0.000 C 
BRANCH   2   3
ATOM      3  C   UNL     1     -37.362  -4.097 -47.415  0.00  0.00    +0.000 C 
ATOM      4  C   UNL     1     -38.051  -5.348 -46.903  0.00  0.00    +0.000 C 
ENDBRANCH   2   3
ENDBRANCH   1   2
BRANCH   1   5
ATOM      5  C   UNL     1     -40.090  -2.335 -45.772  0.00  0.00    +0.021 C 
BRANCH   5   6
ATOM      6  C   UNL     1     -40.319  -3.456 -44.767  0.00  0.00    +0.109 C 
ATOM      7  N   UNL     1     -40.073  -2.987 -43.374  0.00  0.00    -0.131 NA
ENDBRANCH   5   6
ENDBRANCH   1   5
TORSDOF 4
REMARK  Name = 
REMARK  61 active torsions:
REMARK  status: ('A' for Active; 'I' for Inactive)
REMARK    1  A    between atoms: _1  and  _3
REMARK    2  A    between atoms: _3  and  _4
REMARK    3  A    between atoms: _4  and  _5
REMARK    4  A    between atoms: _5  and  _6
REMARK    5  A    between atoms: _10  and  _12
REMARK    6  A    between atoms: _12  and  _13
REMARK    7  A    between atoms: _20  and  _22
REMARK    8  A    between atoms: _22  and  _23
REMARK    9  A    between atoms: _23  and  _24
REMARK   10  A    between atoms: _24  and  _25
REMARK   11  A    between atoms: _27  and  _29
REMARK   12  A    between atoms: _31  and  _33
REMARK   13  A    between atoms: _33  and  _34
REMARK   14  A    between atoms: _34  and  _35
REMARK   15  A    between atoms: _38  and  _40
REMARK   16  A    between atoms: _40  and  _41
REMARK   17  A    between atoms: _41  and  _42
REMARK   18  A    between atoms: _45  and  _47
REMARK   19  A    between atoms: _47  and  _48
REMARK   20  A    between atoms: _54  and  _56
REMARK   21  A    between atoms: _56  and  _57
REMARK   22  A    between atoms: _63  and  _65
REMARK   23  A    between atoms: _65  and  _67
REMARK   24  A    between atoms: _69  and  _71
REMARK   25  A    between atoms: _71  and  _72
REMARK   26  A    between atoms: _75  and  _77
REMARK   27  A    between atoms: _77  and  _79
REMARK   28  A    between atoms: _81  and  _83
REMARK   29  A    between atoms: _83  and  _84
REMARK   30  A    between atoms: _91  and  _93
REMARK   31  A    between atoms: _93  and  _94
REMARK   32  A    between atoms: _97  and  _99
REMARK   33  A    between atoms: _99  and  _101
REMARK   34  A    between atoms: _103  and  _105
REMARK   35  A    between atoms: _108  and  _110
REMARK   36  A    between atoms: _110  and  _111
REMARK   37  A    between atoms: _111  and  _112
REMARK   38  A    between atoms: _112  and  _113
REMARK   39  A    between atoms: _117  and  _119
REMARK   40  A    between atoms: _119  and  _120
REMARK   41  A    between atoms: _120  and  _121
REMARK   42  A    between atoms: _124  and  _126
REMARK   43  A    between atoms: _126  and  _128
REMARK   44  A    between atoms: _130  and  _132
REMARK   45  A    between atoms: _132  and  _133
REMARK   46  A    between atoms: _140  and  _142
REMARK   47  A    between atoms: _144  and  _146
REMARK   48  A    between atoms: _146  and  _147
REMARK   49  A    between atoms: _153  and  _155
REMARK   50  A    between atoms: _157  and  _159
REMARK   51  A    between atoms: _159  and  _160
REMARK   52  A    between atoms: _166  and  _168
REMARK   53  A    between atoms: _168  and  _169
REMARK   54  A    between atoms: _169  and  _170
REMARK   55  A    between atoms: _170  and  _171
REMARK   56  A    between atoms: _173  and  _175
REMARK   57  A    between atoms: _175  and  _177
REMARK   58  A    between atoms: _179  and  _181
REMARK   59  A    between atoms: _181  and  _182
REMARK   60  A    between atoms: _189  and  _191
REMARK   61  A    between atoms: _193  and  _195
REMARK                            x       y       z     vdW  Elec       q    Type
REMARK                         _______ _______ _______ _____ _____    ______ ____
ROOT
ATOM      1  C   UNL     1     -35.662  10.538 -38.733  0.00  0.00    +0.036 C 
ATOM      2  C   UNL     1     -36.832  11.495 -38.519  0.00  0.00    +0.003 C 
ENDROOT
BRANCH   1   3
ATOM      3  C   UNL     1     -36.084   9.315 -39.544  0.00  0.00    +0.182 C 
ATOM      4  O   UNL     1     -34.951   8.560 -39.916  0.00  0.00    -0.220 OA
ENDBRANCH   1   3
TORSDOF 1
REMARK  Name = 
REMARK  61 active torsions:
REMARK  status: ('A' for Active; 'I' for Inactive)
REMARK    1  A    between atoms: _1  and  _3
REMARK    2  A    between atoms: _3  and  _4
REMARK    3  A    between atoms: _4  and  _5
REMARK    4  A    between atoms: _5  and  _6
REMARK    5  A    between atoms: _10  and  _12
REMARK    6  A    between atoms: _12  and  _13
REMARK    7  A    between atoms: _20  and  _22
REMARK    8  A    between atoms: _22  and  _23
REMARK    9  A    between atoms: _23  and  _24
REMARK   10  A    between atoms: _24  and  _25
REMARK   11  A    between atoms: _27  and  _29
REMARK   12  A    between atoms: _31  and  _33
REMARK   13  A    between atoms: _33  and  _34
REMARK   14  A    between atoms: _34  and  _35
REMARK   15  A    between atoms: _38  and  _40
REMARK   16  A    between atoms: _40  and  _41
REMARK   17  A    between atoms: _41  and  _42
REMARK   18  A    between atoms: _45  and  _47
REMARK   19  A    between atoms: _47  and  _48
REMARK   20  A    between atoms: _54  and  _56
REMARK   21  A    between atoms: _56  and  _57
REMARK   22  A    between atoms: _63  and  _65
REMARK   23  A    between atoms: _65  and  _67
REMARK   24  A    between atoms: _69  and  _71
REMARK   25  A    between atoms: _71  and  _72
REMARK   26  A    between atoms: _75  and  _77
REMARK   27  A    between atoms: _77  and  _79
REMARK   28  A    between atoms: _81  and  _83
REMARK   29  A    between atoms: _83  and  _84
REMARK   30  A    between atoms: _91  and  _93
REMARK   31  A    between atoms: _93  and  _94
REMARK   32  A    between atoms: _97  and  _99
REMARK   33  A    between atoms: _99  and  _101
REMARK   34  A    between atoms: _103  and  _105
REMARK   35  A    between atoms: _108  and  _110
REMARK   36  A    between atoms: _110  and  _111
REMARK   37  A    between atoms: _111  and  _112
REMARK   38  A    between atoms: _112  and  _113
REMARK   39  A    between atoms: _117  and  _119
REMARK   40  A    between atoms: _119  and  _120
REMARK   41  A    between atoms: _120  and  _121
REMARK   42  A    between atoms: _124  and  _126
REMARK   43  A    between atoms: _126  and  _128
REMARK   44  A    between atoms: _130  and  _132
REMARK   45  A    between atoms: _132  and  _133
REMARK   46  A    between atoms: _140  and  _142
REMARK   47  A    between atoms: _144  and  _146
REMARK   48  A    between atoms: _146  and  _147
REMARK   49  A    between atoms: _153  and  _155
REMARK   50  A    between atoms: _157  and  _159
REMARK   51  A    between atoms: _159  and  _160
REMARK   52  A    between atoms: _166  and  _168
REMARK   53  A    between atoms: _168  and  _169
REMARK   54  A    between atoms: _169  and  _170
REMARK   55  A    between atoms: _170  and  _171
REMARK   56  A    between atoms: _173  and  _175
REMARK   57  A    between atoms: _175  and  _177
REMARK   58  A    between atoms: _179  and  _181
REMARK   59  A    between atoms: _181  and  _182
REMARK   60  A    between atoms: _189  and  _191
REMARK   61  A    between atoms: _193  and  _195
REMARK                            x       y       z     vdW  Elec       q    Type
REMARK                         _______ _______ _______ _____ _____    ______ ____
ROOT
ATOM      1  C   UNL     1     -29.239  10.682 -40.255  0.00  0.00    +0.089 C 
ENDROOT
BRANCH   1   2
ATOM      2  C   UNL     1     -30.246  11.342 -41.189  0.00  0.00    +0.261 C 
ATOM      3  O   UNL     1     -31.222  11.950 -40.751  0.00  0.00    -0.272 OA
ATOM      4  N   UNL     1     -30.013  11.209 -42.485  0.00  0.00    -0.088 NA
ENDBRANCH   1   2
BRANCH   1   5
ATOM      5  C   UNL     1     -29.475  10.971 -38.777  0.00  0.00    +0.010 C 
BRANCH   5   6
ATOM      6  C   UNL     1     -28.219  11.508 -38.074  0.00  0.00    +0.001 C 
ATOM      7  C   UNL     1     -28.532  12.720 -37.204  0.00  0.00    +0.000 C 
ENDBRANCH   5   6
ENDBRANCH   1   5
TORSDOF 3
REMARK  Name = 
REMARK  61 active torsions:
REMARK  status: ('A' for Active; 'I' for Inactive)
REMARK    1  A    between atoms: _1  and  _3
REMARK    2  A    between atoms: _3  and  _4
REMARK    3  A    between atoms: _4  and  _5
REMARK    4  A    between atoms: _5  and  _6
REMARK    5  A    between atoms: _10  and  _12
REMARK    6  A    between atoms: _12  and  _13
REMARK    7  A    between atoms: _20  and  _22
REMARK    8  A    between atoms: _22  and  _23
REMARK    9  A    between atoms: _23  and  _24
REMARK   10  A    between atoms: _24  and  _25
REMARK   11  A    between atoms: _27  and  _29
REMARK   12  A    between atoms: _31  and  _33
REMARK   13  A    between atoms: _33  and  _34
REMARK   14  A    between atoms: _34  and  _35
REMARK   15  A    between atoms: _38  and  _40
REMARK   16  A    between atoms: _40  and  _41
REMARK   17  A    between atoms: _41  and  _42
REMARK   18  A    between atoms: _45  and  _47
REMARK   19  A    between atoms: _47  and  _48
REMARK   20  A    between atoms: _54  and  _56
REMARK   21  A    between atoms: _56  and  _57
REMARK   22  A    between atoms: _63  and  _65
REMARK   23  A    between atoms: _65  and  _67
REMARK   24  A    between atoms: _69  and  _71
REMARK   25  A    between atoms: _71  and  _72
REMARK   26  A    between atoms: _75  and  _77
REMARK   27  A    between atoms: _77  and  _79
REMARK   28  A    between atoms: _81  and  _83
REMARK   29  A    between atoms: _83  and  _84
REMARK   30  A    between atoms: _91  and  _93
REMARK   31  A    between atoms: _93  and  _94
REMARK   32  A    between atoms: _97  and  _99
REMARK   33  A    between atoms: _99  and  _101
REMARK   34  A    between atoms: _103  and  _105
REMARK   35  A    between atoms: _108  and  _110
REMARK   36  A    between atoms: _110  and  _111
REMARK   37  A    between atoms: _111  and  _112
REMARK   38  A    between atoms: _112  and  _113
REMARK   39  A    between atoms: _117  and  _119
REMARK   40  A    between atoms: _119  and  _120
REMARK   41  A    between atoms: _120  and  _121
REMARK   42  A    between atoms: _124  and  _126
REMARK   43  A    between atoms: _126  and  _128
REMARK   44  A    between atoms: _130  and  _132
REMARK   45  A    between atoms: _132  and  _133
REMARK   46  A    between atoms: _140  and  _142
REMARK   47  A    between atoms: _144  and  _146
REMARK   48  A    between atoms: _146  and  _147
REMARK   49  A    between atoms: _153  and  _155
REMARK   50  A    between atoms: _157  and  _159
REMARK   51  A    between atoms: _159  and  _160
REMARK   52  A    between atoms: _166  and  _168
REMARK   53  A    between atoms: _168  and  _169
REMARK   54  A    between atoms: _169  and  _170
REMARK   55  A    between atoms: _170  and  _171
REMARK   56  A    between atoms: _173  and  _175
REMARK   57  A    between atoms: _175  and  _177
REMARK   58  A    between atoms: _179  and  _181
REMARK   59  A    between atoms: _181  and  _182
REMARK   60  A    between atoms: _189  and  _191
REMARK   61  A    between atoms: _193  and  _195
REMARK                            x       y       z     vdW  Elec       q    Type
REMARK                         _______ _______ _______ _____ _____    ______ ____
ROOT
ATOM      1  C   UNL     1     -28.117  14.344 -41.835  0.00  0.00    +0.114 C 
ENDROOT
BRANCH   1   2
ATOM      2  C   UNL     1     -27.023  13.469 -41.269  0.00  0.00    +0.365 C 
ATOM      3  O   UNL     1     -26.525  13.777 -40.162  0.00  0.00    -0.246 OA
ATOM      4  O   UNL     1     -26.675  12.466 -41.931  0.00  0.00    -0.246 OA
ENDBRANCH   1   2
BRANCH   1   5
ATOM      5  C   UNL     1     -29.100  14.794 -40.764  0.00  0.00    +0.012 C 
BRANCH   5   6
ATOM      6  C   UNL     1     -28.800  16.194 -40.263  0.00  0.00    +0.001 C 
ATOM      7  C   UNL     1     -30.043  17.080 -40.286  0.00  0.00    +0.000 C 
ENDBRANCH   5   6
ENDBRANCH   1   5
TORSDOF 3
REMARK  Name = 
REMARK  61 active torsions:
REMARK  status: ('A' for Active; 'I' for Inactive)
REMARK    1  A    between atoms: _1  and  _3
REMARK    2  A    between atoms: _3  and  _4
REMARK    3  A    between atoms: _4  and  _5
REMARK    4  A    between atoms: _5  and  _6
REMARK    5  A    between atoms: _10  and  _12
REMARK    6  A    between atoms: _12  and  _13
REMARK    7  A    between atoms: _20  and  _22
REMARK    8  A    between atoms: _22  and  _23
REMARK    9  A    between atoms: _23  and  _24
REMARK   10  A    between atoms: _24  and  _25
REMARK   11  A    between atoms: _27  and  _29
REMARK   12  A    between atoms: _31  and  _33
REMARK   13  A    between atoms: _33  and  _34
REMARK   14  A    between atoms: _34  and  _35
REMARK   15  A    between atoms: _38  and  _40
REMARK   16  A    between atoms: _40  and  _41
REMARK   17  A    between atoms: _41  and  _42
REMARK   18  A    between atoms: _45  and  _47
REMARK   19  A    between atoms: _47  and  _48
REMARK   20  A    between atoms: _54  and  _56
REMARK   21  A    between atoms: _56  and  _57
REMARK   22  A    between atoms: _63  and  _65
REMARK   23  A    between atoms: _65  and  _67
REMARK   24  A    between atoms: _69  and  _71
REMARK   25  A    between atoms: _71  and  _72
REMARK   26  A    between atoms: _75  and  _77
REMARK   27  A    between atoms: _77  and  _79
REMARK   28  A    between atoms: _81  and  _83
REMARK   29  A    between atoms: _83  and  _84
REMARK   30  A    between atoms: _91  and  _93
REMARK   31  A    between atoms: _93  and  _94
REMARK   32  A    between atoms: _97  and  _99
REMARK   33  A    between atoms: _99  and  _101
REMARK   34  A    between atoms: _103  and  _105
REMARK   35  A    between atoms: _108  and  _110
REMARK   36  A    between atoms: _110  and  _111
REMARK   37  A    between atoms: _111  and  _112
REMARK   38  A    between atoms: _112  and  _113
REMARK   39  A    between atoms: _117  and  _119
REMARK   40  A    between atoms: _119  and  _120
REMARK   41  A    between atoms: _120  and  _121
REMARK   42  A    between atoms: _124  and  _126
REMARK   43  A    between atoms: _126  and  _128
REMARK   44  A    between atoms: _130  and  _132
REMARK   45  A    between atoms: _132  and  _133
REMARK   46  A    between atoms: _140  and  _142
REMARK   47  A    between atoms: _144  and  _146
REMARK   48  A    between atoms: _146  and  _147
REMARK   49  A    between atoms: _153  and  _155
REMARK   50  A    between atoms: _157  and  _159
REMARK   51  A    between atoms: _159  and  _160
REMARK   52  A    between atoms: _166  and  _168
REMARK   53  A    between atoms: _168  and  _169
REMARK   54  A    between atoms: _169  and  _170
REMARK   55  A    between atoms: _170  and  _171
REMARK   56  A    between atoms: _173  and  _175
REMARK   57  A    between atoms: _175  and  _177
REMARK   58  A    between atoms: _179  and  _181
REMARK   59  A    between atoms: _181  and  _182
REMARK   60  A    between atoms: _189  and  _191
REMARK   61  A    between atoms: _193  and  _195
REMARK                            x       y       z     vdW  Elec       q    Type
REMARK                         _______ _______ _______ _____ _____    ______ ____
ROOT
ATOM      1  C   UNL     1     -33.448  16.606 -38.853  0.00  0.00    -0.022 A 
ATOM      2  C   UNL     1     -34.575  16.678 -38.027  0.00  0.00    -0.004 A 
ATOM      3  C   UNL     1     -35.068  15.543 -37.398  0.00  0.00    -0.000 A 
ATOM      4  C   UNL     1     -34.431  14.325 -37.583  0.00  0.00    -0.000 A 
ATOM      5  C   UNL     1     -33.304  14.242 -38.390  0.00  0.00    -0.000 A 
ATOM      6  C   UNL     1     -32.820  15.374 -39.023  0.00  0.00    -0.004 A 
ENDROOT
BRANCH   1   7
ATOM      7  C   UNL     1     -32.915  17.838 -39.538  0.00  0.00    +0.026 C 
BRANCH   7   8
ATOM      8  C   UNL     1     -31.605  18.392 -38.925  0.00  0.00    +0.005 C 
ATOM      9  C   UNL     1     -31.735  18.654 -37.431  0.00  0.00    +0.000 C 
ENDBRANCH   7   8
ENDBRANCH   1   7
TORSDOF 2
REMARK  Name = 
REMARK  61 active torsions:
REMARK  status: ('A' for Active; 'I' for Inactive)
REMARK    1  A    between atoms: _1  and  _3
REMARK    2  A    between atoms: _3  and  _4
REMARK    3  A    between atoms: _4  and  _5
REMARK    4  A    between atoms: _5  and  _6
REMARK    5  A    between atoms: _10  and  _12
REMARK    6  A    between atoms: _12  and  _13
REMARK    7  A    between atoms: _20  and  _22
REMARK    8  A    between atoms: _22  and  _23
REMARK    9  A    between atoms: _23  and  _24
REMARK   10  A    between atoms: _24  and  _25
REMARK   11  A    between atoms: _27  and  _29
REMARK   12  A    between atoms: _31  and  _33
REMARK   13  A    between atoms: _33  and  _34
REMARK   14  A    between atoms: _34  and  _35
REMARK   15  A    between atoms: _38  and  _40
REMARK   16  A    between atoms: _40  and  _41
REMARK   17  A    between atoms: _41  and  _42
REMARK   18  A    between atoms: _45  and  _47
REMARK   19  A    between atoms: _47  and  _48
REMARK   20  A    between atoms: _54  and  _56
REMARK   21  A    between atoms: _56  and  _57
REMARK   22  A    between atoms: _63  and  _65
REMARK   23  A    between atoms: _65  and  _67
REMARK   24  A    between atoms: _69  and  _71
REMARK   25  A    between atoms: _71  and  _72
REMARK   26  A    between atoms: _75  and  _77
REMARK   27  A    between atoms: _77  and  _79
REMARK   28  A    between atoms: _81  and  _83
REMARK   29  A    between atoms: _83  and  _84
REMARK   30  A    between atoms: _91  and  _93
REMARK   31  A    between atoms: _93  and  _94
REMARK   32  A    between atoms: _97  and  _99
REMARK   33  A    between atoms: _99  and  _101
REMARK   34  A    between atoms: _103  and  _105
REMARK   35  A    between atoms: _108  and  _110
REMARK   36  A    between atoms: _110  and  _111
REMARK   37  A    between atoms: _111  and  _112
REMARK   38  A    between atoms: _112  and  _113
REMARK   39  A    between atoms: _117  and  _119
REMARK   40  A    between atoms: _119  and  _120
REMARK   41  A    between atoms: _120  and  _121
REMARK   42  A    between atoms: _124  and  _126
REMARK   43  A    between atoms: _126  and  _128
REMARK   44  A    between atoms: _130  and  _132
REMARK   45  A    between atoms: _132  and  _133
REMARK   46  A    between atoms: _140  and  _142
REMARK   47  A    between atoms: _144  and  _146
REMARK   48  A    between atoms: _146  and  _147
REMARK   49  A    between atoms: _153  and  _155
REMARK   50  A    between atoms: _157  and  _159
REMARK   51  A    between atoms: _159  and  _160
REMARK   52  A    between atoms: _166  and  _168
REMARK   53  A    between atoms: _168  and  _169
REMARK   54  A    between atoms: _169  and  _170
REMARK   55  A    between atoms: _170  and  _171
REMARK   56  A    between atoms: _173  and  _175
REMARK   57  A    between atoms: _175  and  _177
REMARK   58  A    between atoms: _179  and  _181
REMARK   59  A    between atoms: _181  and  _182
REMARK   60  A    between atoms: _189  and  _191
REMARK   61  A    between atoms: _193  and  _195
REMARK                            x       y       z     vdW  Elec       q    Type
REMARK                         _______ _______ _______ _____ _____    ______ ____
ROOT
ATOM      1  C   UNL     1     -27.219  21.401 -37.861  0.00  0.00    -0.022 A 
ATOM      2  C   UNL     1     -28.486  21.007 -37.413  0.00  0.00    -0.004 A 
ATOM      3  C   UNL     1     -29.630  21.733 -37.737  0.00  0.00    -0.000 A 
ATOM      4  C   UNL     1     -29.516  22.875 -38.501  0.00  0.00    -0.000 A 
ATOM      5  C   UNL     1     -28.256  23.296 -38.945  0.00  0.00    -0.000 A 
ATOM      6  C   UNL     1     -27.116  22.560 -38.628  0.00  0.00    -0.004 A 
ENDROOT
BRANCH   1   7
ATOM      7  C   UNL     1     -25.986  20.611 -37.495  0.00  0.00    +0.026 C 
BRANCH   7   8
ATOM      8  C   UNL     1     -24.780  21.474 -37.106  0.00  0.00    +0.005 C 
ATOM      9  C   UNL     1     -25.147  22.316 -35.909  0.00  0.00    +0.000 C 
ENDBRANCH   7   8
ENDBRANCH   1   7
TORSDOF 2
REMARK  Name = 
REMARK  61 active torsions:
REMARK  status: ('A' for Active; 'I' for Inactive)
REMARK    1  A    between atoms: _1  and  _3
REMARK    2  A    between atoms: _3  and  _4
REMARK    3  A    between atoms: _4  and  _5
REMARK    4  A    between atoms: _5  and  _6
REMARK    5  A    between atoms: _10  and  _12
REMARK    6  A    between atoms: _12  and  _13
REMARK    7  A    between atoms: _20  and  _22
REMARK    8  A    between atoms: _22  and  _23
REMARK    9  A    between atoms: _23  and  _24
REMARK   10  A    between atoms: _24  and  _25
REMARK   11  A    between atoms: _27  and  _29
REMARK   12  A    between atoms: _31  and  _33
REMARK   13  A    between atoms: _33  and  _34
REMARK   14  A    between atoms: _34  and  _35
REMARK   15  A    between atoms: _38  and  _40
REMARK   16  A    between atoms: _40  and  _41
REMARK   17  A    between atoms: _41  and  _42
REMARK   18  A    between atoms: _45  and  _47
REMARK   19  A    between atoms: _47  and  _48
REMARK   20  A    between atoms: _54  and  _56
REMARK   21  A    between atoms: _56  and  _57
REMARK   22  A    between atoms: _63  and  _65
REMARK   23  A    between atoms: _65  and  _67
REMARK   24  A    between atoms: _69  and  _71
REMARK   25  A    between atoms: _71  and  _72
REMARK   26  A    between atoms: _75  and  _77
REMARK   27  A    between atoms: _77  and  _79
REMARK   28  A    between atoms: _81  and  _83
REMARK   29  A    between atoms: _83  and  _84
REMARK   30  A    between atoms: _91  and  _93
REMARK   31  A    between atoms: _93  and  _94
REMARK   32  A    between atoms: _97  and  _99
REMARK   33  A    between atoms: _99  and  _101
REMARK   34  A    between atoms: _103  and  _105
REMARK   35  A    between atoms: _108  and  _110
REMARK   36  A    between atoms: _110  and  _111
REMARK   37  A    between atoms: _111  and  _112
REMARK   38  A    between atoms: _112  and  _113
REMARK   39  A    between atoms: _117  and  _119
REMARK   40  A    between atoms: _119  and  _120
REMARK   41  A    between atoms: _120  and  _121
REMARK   42  A    between atoms: _124  and  _126
REMARK   43  A    between atoms: _126  and  _128
REMARK   44  A    between atoms: _130  and  _132
REMARK   45  A    between atoms: _132  and  _133
REMARK   46  A    between atoms: _140  and  _142
REMARK   47  A    between atoms: _144  and  _146
REMARK   48  A    between atoms: _146  and  _147
REMARK   49  A    between atoms: _153  and  _155
REMARK   50  A    between atoms: _157  and  _159
REMARK   51  A    between atoms: _159  and  _160
REMARK   52  A    between atoms: _166  and  _168
REMARK   53  A    between atoms: _168  and  _169
REMARK   54  A    between atoms: _169  and  _170
REMARK   55  A    between atoms: _170  and  _171
REMARK   56  A    between atoms: _173  and  _175
REMARK   57  A    between atoms: _175  and  _177
REMARK   58  A    between atoms: _179  and  _181
REMARK   59  A    between atoms: _181  and  _182
REMARK   60  A    between atoms: _189  and  _191
REMARK   61  A    between atoms: _193  and  _195
REMARK                            x       y       z     vdW  Elec       q    Type
REMARK                         _______ _______ _______ _____ _____    ______ ____
ROOT
ATOM      1  C   UNL     1     -38.411  21.435 -61.816  0.00  0.00    +0.000 C 
ATOM      2  C   UNL     1     -38.944  21.016 -60.447  0.00  0.00    +0.000 C 
ENDROOT
BRANCH   1   3
ATOM      3  C   UNL     1     -39.399  21.051 -62.945  0.00  0.00    +0.000 C 
ATOM      4  C   UNL     1     -40.806  21.484 -62.551  0.00  0.00    +0.000 C 
ENDBRANCH   1   3
BRANCH   1   5
ATOM      5  C   UNL     1     -37.040  20.805 -62.054  0.00  0.00    +0.000 C 
ATOM      6  C   UNL     1     -35.885  21.759 -61.824  0.00  0.00    +0.000 C 
ENDBRANCH   1   5
TORSDOF 2
REMARK  Name = 
REMARK  61 active torsions:
REMARK  status: ('A' for Active; 'I' for Inactive)
REMARK    1  A    between atoms: _1  and  _3
REMARK    2  A    between atoms: _3  and  _4
REMARK    3  A    between atoms: _4  and  _5
REMARK    4  A    between atoms: _5  and  _6
REMARK    5  A    between atoms: _10  and  _12
REMARK    6  A    between atoms: _12  and  _13
REMARK    7  A    between atoms: _20  and  _22
REMARK    8  A    between atoms: _22  and  _23
REMARK    9  A    between atoms: _23  and  _24
REMARK   10  A    between atoms: _24  and  _25
REMARK   11  A    between atoms: _27  and  _29
REMARK   12  A    between atoms: _31  and  _33
REMARK   13  A    between atoms: _33  and  _34
REMARK   14  A    between atoms: _34  and  _35
REMARK   15  A    between atoms: _38  and  _40
REMARK   16  A    between atoms: _40  and  _41
REMARK   17  A    between atoms: _41  and  _42
REMARK   18  A    between atoms: _45  and  _47
REMARK   19  A    between atoms: _47  and  _48
REMARK   20  A    between atoms: _54  and  _56
REMARK   21  A    between atoms: _56  and  _57
REMARK   22  A    between atoms: _63  and  _65
REMARK   23  A    between atoms: _65  and  _67
REMARK   24  A    between atoms: _69  and  _71
REMARK   25  A    between atoms: _71  and  _72
REMARK   26  A    between atoms: _75  and  _77
REMARK   27  A    between atoms: _77  and  _79
REMARK   28  A    between atoms: _81  and  _83
REMARK   29  A    between atoms: _83  and  _84
REMARK   30  A    between atoms: _91  and  _93
REMARK   31  A    between atoms: _93  and  _94
REMARK   32  A    between atoms: _97  and  _99
REMARK   33  A    between atoms: _99  and  _101
REMARK   34  A    between atoms: _103  and  _105
REMARK   35  A    between atoms: _108  and  _110
REMARK   36  A    between atoms: _110  and  _111
REMARK   37  A    between atoms: _111  and  _112
REMARK   38  A    between atoms: _112  and  _113
REMARK   39  A    between atoms: _117  and  _119
REMARK   40  A    between atoms: _119  and  _120
REMARK   41  A    between atoms: _120  and  _121
REMARK   42  A    between atoms: _124  and  _126
REMARK   43  A    between atoms: _126  and  _128
REMARK   44  A    between atoms: _130  and  _132
REMARK   45  A    between atoms: _132  and  _133
REMARK   46  A    between atoms: _140  and  _142
REMARK   47  A    between atoms: _144  and  _146
REMARK   48  A    between atoms: _146  and  _147
REMARK   49  A    between atoms: _153  and  _155
REMARK   50  A    between atoms: _157  and  _159
REMARK   51  A    between atoms: _159  and  _160
REMARK   52  A    between atoms: _166  and  _168
REMARK   53  A    between atoms: _168  and  _169
REMARK   54  A    between atoms: _169  and  _170
REMARK   55  A    between atoms: _170  and  _171
REMARK   56  A    between atoms: _173  and  _175
REMARK   57  A    between atoms: _175  and  _177
REMARK   58  A    between atoms: _179  and  _181
REMARK   59  A    between atoms: _181  and  _182
REMARK   60  A    between atoms: _189  and  _191
REMARK   61  A    between atoms: _193  and  _195
REMARK                            x       y       z     vdW  Elec       q    Type
REMARK                         _______ _______ _______ _____ _____    ______ ____
ROOT
ATOM      1  C   UNL     1     -41.159  15.299 -59.086  0.00  0.00    +0.000 C 
ENDROOT
BRANCH   1   2
ATOM      2  C   UNL     1     -39.843  15.746 -59.729  0.00  0.00    +0.000 C 
ATOM      3  C   UNL     1     -38.661  15.119 -59.006  0.00  0.00    +0.000 C 
ATOM      4  C   UNL     1     -39.705  17.260 -59.774  0.00  0.00    +0.000 C 
ENDBRANCH   1   2
BRANCH   1   5
ATOM      5  C   UNL     1     -42.488  15.530 -59.816  0.00  0.00    +0.000 C 
ATOM      6  C   UNL     1     -42.368  15.247 -61.305  0.00  0.00    +0.000 C 
ENDBRANCH   1   5
TORSDOF 2
REMARK  Name = 
REMARK  61 active torsions:
REMARK  status: ('A' for Active; 'I' for Inactive)
REMARK    1  A    between atoms: _1  and  _3
REMARK    2  A    between atoms: _3  and  _4
REMARK    3  A    between atoms: _4  and  _5
REMARK    4  A    between atoms: _5  and  _6
REMARK    5  A    between atoms: _10  and  _12
REMARK    6  A    between atoms: _12  and  _13
REMARK    7  A    between atoms: _20  and  _22
REMARK    8  A    between atoms: _22  and  _23
REMARK    9  A    between atoms: _23  and  _24
REMARK   10  A    between atoms: _24  and  _25
REMARK   11  A    between atoms: _27  and  _29
REMARK   12  A    between atoms: _31  and  _33
REMARK   13  A    between atoms: _33  and  _34
REMARK   14  A    between atoms: _34  and  _35
REMARK   15  A    between atoms: _38  and  _40
REMARK   16  A    between atoms: _40  and  _41
REMARK   17  A    between atoms: _41  and  _42
REMARK   18  A    between atoms: _45  and  _47
REMARK   19  A    between atoms: _47  and  _48
REMARK   20  A    between atoms: _54  and  _56
REMARK   21  A    between atoms: _56  and  _57
REMARK   22  A    between atoms: _63  and  _65
REMARK   23  A    between atoms: _65  and  _67
REMARK   24  A    between atoms: _69  and  _71
REMARK   25  A    between atoms: _71  and  _72
REMARK   26  A    between atoms: _75  and  _77
REMARK   27  A    between atoms: _77  and  _79
REMARK   28  A    between atoms: _81  and  _83
REMARK   29  A    between atoms: _83  and  _84
REMARK   30  A    between atoms: _91  and  _93
REMARK   31  A    between atoms: _93  and  _94
REMARK   32  A    between atoms: _97  and  _99
REMARK   33  A    between atoms: _99  and  _101
REMARK   34  A    between atoms: _103  and  _105
REMARK   35  A    between atoms: _108  and  _110
REMARK   36  A    between atoms: _110  and  _111
REMARK   37  A    between atoms: _111  and  _112
REMARK   38  A    between atoms: _112  and  _113
REMARK   39  A    between atoms: _117  and  _119
REMARK   40  A    between atoms: _119  and  _120
REMARK   41  A    between atoms: _120  and  _121
REMARK   42  A    between atoms: _124  and  _126
REMARK   43  A    between atoms: _126  and  _128
REMARK   44  A    between atoms: _130  and  _132
REMARK   45  A    between atoms: _132  and  _133
REMARK   46  A    between atoms: _140  and  _142
REMARK   47  A    between atoms: _144  and  _146
REMARK   48  A    between atoms: _146  and  _147
REMARK   49  A    between atoms: _153  and  _155
REMARK   50  A    between atoms: _157  and  _159
REMARK   51  A    between atoms: _159  and  _160
REMARK   52  A    between atoms: _166  and  _168
REMARK   53  A    between atoms: _168  and  _169
REMARK   54  A    between atoms: _169  and  _170
REMARK   55  A    between atoms: _170  and  _171
REMARK   56  A    between atoms: _173  and  _175
REMARK   57  A    between atoms: _175  and  _177
REMARK   58  A    between atoms: _179  and  _181
REMARK   59  A    between atoms: _181  and  _182
REMARK   60  A    between atoms: _189  and  _191
REMARK   61  A    between atoms: _193  and  _195
REMARK                            x       y       z     vdW  Elec       q    Type
REMARK                         _______ _______ _______ _____ _____    ______ ____
ROOT
ATOM      1  C   UNL     1     -37.842  16.064 -64.403  0.00  0.00    +0.000 C 
ATOM      2  C   UNL     1     -36.619  16.094 -65.323  0.00  0.00    +0.000 C 
ENDROOT
BRANCH   1   3
ATOM      3  C   UNL     1     -39.096  16.625 -65.112  0.00  0.00    +0.000 C 
ATOM      4  C   UNL     1     -38.991  16.469 -66.609  0.00  0.00    +0.000 C 
ENDBRANCH   1   3
BRANCH   1   5
ATOM      5  C   UNL     1     -37.532  16.907 -63.163  0.00  0.00    +0.000 C 
ATOM      6  C   UNL     1     -36.750  16.158 -62.113  0.00  0.00    +0.000 C 
ENDBRANCH   1   5
TORSDOF 2
REMARK  Name = 
REMARK  61 active torsions:
REMARK  status: ('A' for Active; 'I' for Inactive)
REMARK    1  A    between atoms: _1  and  _3
REMARK    2  A    between atoms: _3  and  _4
REMARK    3  A    between atoms: _4  and  _5
REMARK    4  A    between atoms: _5  and  _6
REMARK    5  A    between atoms: _10  and  _12
REMARK    6  A    between atoms: _12  and  _13
REMARK    7  A    between atoms: _20  and  _22
REMARK    8  A    between atoms: _22  and  _23
REMARK    9  A    between atoms: _23  and  _24
REMARK   10  A    between atoms: _24  and  _25
REMARK   11  A    between atoms: _27  and  _29
REMARK   12  A    between atoms: _31  and  _33
REMARK   13  A    between atoms: _33  and  _34
REMARK   14  A    between atoms: _34  and  _35
REMARK   15  A    between atoms: _38  and  _40
REMARK   16  A    between atoms: _40  and  _41
REMARK   17  A    between atoms: _41  and  _42
REMARK   18  A    between atoms: _45  and  _47
REMARK   19  A    between atoms: _47  and  _48
REMARK   20  A    between atoms: _54  and  _56
REMARK   21  A    between atoms: _56  and  _57
REMARK   22  A    between atoms: _63  and  _65
REMARK   23  A    between atoms: _65  and  _67
REMARK   24  A    between atoms: _69  and  _71
REMARK   25  A    between atoms: _71  and  _72
REMARK   26  A    between atoms: _75  and  _77
REMARK   27  A    between atoms: _77  and  _79
REMARK   28  A    between atoms: _81  and  _83
REMARK   29  A    between atoms: _83  and  _84
REMARK   30  A    between atoms: _91  and  _93
REMARK   31  A    between atoms: _93  and  _94
REMARK   32  A    between atoms: _97  and  _99
REMARK   33  A    between atoms: _99  and  _101
REMARK   34  A    between atoms: _103  and  _105
REMARK   35  A    between atoms: _108  and  _110
REMARK   36  A    between atoms: _110  and  _111
REMARK   37  A    between atoms: _111  and  _112
REMARK   38  A    between atoms: _112  and  _113
REMARK   39  A    between atoms: _117  and  _119
REMARK   40  A    between atoms: _119  and  _120
REMARK   41  A    between atoms: _120  and  _121
REMARK   42  A    between atoms: _124  and  _126
REMARK   43  A    between atoms: _126  and  _128
REMARK   44  A    between atoms: _130  and  _132
REMARK   45  A    between atoms: _132  and  _133
REMARK   46  A    between atoms: _140  and  _142
REMARK   47  A    between atoms: _144  and  _146
REMARK   48  A    between atoms: _146  and  _147
REMARK   49  A    between atoms: _153  and  _155
REMARK   50  A    between atoms: _157  and  _159
REMARK   51  A    between atoms: _159  and  _160
REMARK   52  A    between atoms: _166  and  _168
REMARK   53  A    between atoms: _168  and  _169
REMARK   54  A    between atoms: _169  and  _170
REMARK   55  A    between atoms: _170  and  _171
REMARK   56  A    between atoms: _173  and  _175
REMARK   57  A    between atoms: _175  and  _177
REMARK   58  A    between atoms: _179  and  _181
REMARK   59  A    between atoms: _181  and  _182
REMARK   60  A    between atoms: _189  and  _191
REMARK   61  A    between atoms: _193  and  _195
REMARK                            x       y       z     vdW  Elec       q    Type
REMARK                         _______ _______ _______ _____ _____    ______ ____
ROOT
ATOM      1  C   UNL     1     -32.578  17.803 -67.779  0.00  0.00    -0.022 A 
ATOM      2  C   UNL     1     -31.642  16.900 -67.263  0.00  0.00    -0.001 A 
ATOM      3  C   UNL     1     -30.337  17.288 -66.995  0.00  0.00    +0.042 A 
ATOM      4  C   UNL     1     -29.951  18.605 -67.242  0.00  0.00    +0.196 A 
ATOM      5  O   UNL     1     -28.646  19.028 -67.000  0.00  0.00    -0.287 OA
ATOM      6  C   UNL     1     -30.870  19.514 -67.748  0.00  0.00    +0.042 A 
ATOM      7  C   UNL     1     -32.172  19.113 -67.997  0.00  0.00    -0.001 A 
ENDROOT
BRANCH   1   8
ATOM      8  C   UNL     1     -34.013  17.381 -68.013  0.00  0.00    +0.026 C 
BRANCH   8   9
ATOM      9  C   UNL     1     -34.632  17.745 -69.362  0.00  0.00    +0.005 C 
ATOM     10  C   UNL     1     -33.949  16.960 -70.457  0.00  0.00    +0.000 C 
ENDBRANCH   8   9
ENDBRANCH   1   8
TORSDOF 2
REMARK  Name = 
REMARK  61 active torsions:
REMARK  status: ('A' for Active; 'I' for Inactive)
REMARK    1  A    between atoms: _1  and  _3
REMARK    2  A    between atoms: _3  and  _4
REMARK    3  A    between atoms: _4  and  _5
REMARK    4  A    between atoms: _5  and  _6
REMARK    5  A    between atoms: _10  and  _12
REMARK    6  A    between atoms: _12  and  _13
REMARK    7  A    between atoms: _20  and  _22
REMARK    8  A    between atoms: _22  and  _23
REMARK    9  A    between atoms: _23  and  _24
REMARK   10  A    between atoms: _24  and  _25
REMARK   11  A    between atoms: _27  and  _29
REMARK   12  A    between atoms: _31  and  _33
REMARK   13  A    between atoms: _33  and  _34
REMARK   14  A    between atoms: _34  and  _35
REMARK   15  A    between atoms: _38  and  _40
REMARK   16  A    between atoms: _40  and  _41
REMARK   17  A    between atoms: _41  and  _42
REMARK   18  A    between atoms: _45  and  _47
REMARK   19  A    between atoms: _47  and  _48
REMARK   20  A    between atoms: _54  and  _56
REMARK   21  A    between atoms: _56  and  _57
REMARK   22  A    between atoms: _63  and  _65
REMARK   23  A    between atoms: _65  and  _67
REMARK   24  A    between atoms: _69  and  _71
REMARK   25  A    between atoms: _71  and  _72
REMARK   26  A    between atoms: _75  and  _77
REMARK   27  A    between atoms: _77  and  _79
REMARK   28  A    between atoms: _81  and  _83
REMARK   29  A    between atoms: _83  and  _84
REMARK   30  A    between atoms: _91  and  _93
REMARK   31  A    between atoms: _93  and  _94
REMARK   32  A    between atoms: _97  and  _99
REMARK   33  A    between atoms: _99  and  _101
REMARK   34  A    between atoms: _103  and  _105
REMARK   35  A    between atoms: _108  and  _110
REMARK   36  A    between atoms: _110  and  _111
REMARK   37  A    between atoms: _111  and  _112
REMARK   38  A    between atoms: _112  and  _113
REMARK   39  A    between atoms: _117  and  _119
REMARK   40  A    between atoms: _119  and  _120
REMARK   41  A    between atoms: _120  and  _121
REMARK   42  A    between atoms: _124  and  _126
REMARK   43  A    between atoms: _126  and  _128
REMARK   44  A    between atoms: _130  and  _132
REMARK   45  A    between atoms: _132  and  _133
REMARK   46  A    between atoms: _140  and  _142
REMARK   47  A    between atoms: _144  and  _146
REMARK   48  A    between atoms: _146  and  _147
REMARK   49  A    between atoms: _153  and  _155
REMARK   50  A    between atoms: _157  and  _159
REMARK   51  A    between atoms: _159  and  _160
REMARK   52  A    between atoms: _166  and  _168
REMARK   53  A    between atoms: _168  and  _169
REMARK   54  A    between atoms: _169  and  _170
REMARK   55  A    between atoms: _170  and  _171
REMARK   56  A    between atoms: _173  and  _175
REMARK   57  A    between atoms: _175  and  _177
REMARK   58  A    between atoms: _179  and  _181
REMARK   59  A    between atoms: _181  and  _182
REMARK   60  A    between atoms: _189  and  _191
REMARK   61  A    between atoms: _193  and  _195
REMARK                            x       y       z     vdW  Elec       q    Type
REMARK                         _______ _______ _______ _____ _____    ______ ____
ROOT
ATOM      1  C   UNL     1     -29.156   9.910 -66.109  0.00  0.00    +0.000 C 
ENDROOT
BRANCH   1   2
ATOM      2  C   UNL     1     -29.640  11.340 -65.838  0.00  0.00    +0.000 C 
ATOM      3  C   UNL     1     -30.898  11.417 -64.981  0.00  0.00    +0.000 C 
ATOM      4  C   UNL     1     -28.518  12.161 -65.221  0.00  0.00    +0.000 C 
ENDBRANCH   1   2
BRANCH   1   5
ATOM      5  C   UNL     1     -27.623   9.764 -66.102  0.00  0.00    +0.000 C 
ATOM      6  C   UNL     1     -27.180   8.605 -65.215  0.00  0.00    +0.000 C 
ENDBRANCH   1   5
TORSDOF 2
REMARK  Name = 
REMARK  61 active torsions:
REMARK  status: ('A' for Active; 'I' for Inactive)
REMARK    1  A    between atoms: _1  and  _3
REMARK    2  A    between atoms: _3  and  _4
REMARK    3  A    between atoms: _4  and  _5
REMARK    4  A    between atoms: _5  and  _6
REMARK    5  A    between atoms: _10  and  _12
REMARK    6  A    between atoms: _12  and  _13
REMARK    7  A    between atoms: _20  and  _22
REMARK    8  A    between atoms: _22  and  _23
REMARK    9  A    between atoms: _23  and  _24
REMARK   10  A    between atoms: _24  and  _25
REMARK   11  A    between atoms: _27  and  _29
REMARK   12  A    between atoms: _31  and  _33
REMARK   13  A    between atoms: _33  and  _34
REMARK   14  A    between atoms: _34  and  _35
REMARK   15  A    between atoms: _38  and  _40
REMARK   16  A    between atoms: _40  and  _41
REMARK   17  A    between atoms: _41  and  _42
REMARK   18  A    between atoms: _45  and  _47
REMARK   19  A    between atoms: _47  and  _48
REMARK   20  A    between atoms: _54  and  _56
REMARK   21  A    between atoms: _56  and  _57
REMARK   22  A    between atoms: _63  and  _65
REMARK   23  A    between atoms: _65  and  _67
REMARK   24  A    between atoms: _69  and  _71
REMARK   25  A    between atoms: _71  and  _72
REMARK   26  A    between atoms: _75  and  _77
REMARK   27  A    between atoms: _77  and  _79
REMARK   28  A    between atoms: _81  and  _83
REMARK   29  A    between atoms: _83  and  _84
REMARK   30  A    between atoms: _91  and  _93
REMARK   31  A    between atoms: _93  and  _94
REMARK   32  A    between atoms: _97  and  _99
REMARK   33  A    between atoms: _99  and  _101
REMARK   34  A    between atoms: _103  and  _105
REMARK   35  A    between atoms: _108  and  _110
REMARK   36  A    between atoms: _110  and  _111
REMARK   37  A    between atoms: _111  and  _112
REMARK   38  A    between atoms: _112  and  _113
REMARK   39  A    between atoms: _117  and  _119
REMARK   40  A    between atoms: _119  and  _120
REMARK   41  A    between atoms: _120  and  _121
REMARK   42  A    between atoms: _124  and  _126
REMARK   43  A    between atoms: _126  and  _128
REMARK   44  A    between atoms: _130  and  _132
REMARK   45  A    between atoms: _132  and  _133
REMARK   46  A    between atoms: _140  and  _142
REMARK   47  A    between atoms: _144  and  _146
REMARK   48  A    between atoms: _146  and  _147
REMARK   49  A    between atoms: _153  and  _155
REMARK   50  A    between atoms: _157  and  _159
REMARK   51  A    between atoms: _159  and  _160
REMARK   52  A    between atoms: _166  and  _168
REMARK   53  A    between atoms: _168  and  _169
REMARK   54  A    between atoms: _169  and  _170
REMARK   55  A    between atoms: _170  and  _171
REMARK   56  A    between atoms: _173  and  _175
REMARK   57  A    between atoms: _175  and  _177
REMARK   58  A    between atoms: _179  and  _181
REMARK   59  A    between atoms: _181  and  _182
REMARK   60  A    between atoms: _189  and  _191
REMARK   61  A    between atoms: _193  and  _195
REMARK                            x       y       z     vdW  Elec       q    Type
REMARK                         _______ _______ _______ _____ _____    ______ ____
ROOT
ATOM      1  C   UNL     1     -29.620  21.657 -46.494  0.00  0.00    +0.000 C 
ATOM      2  C   UNL     1     -30.947  22.288 -46.069  0.00  0.00    +0.000 C 
ENDROOT
BRANCH   1   3
ATOM      3  C   UNL     1     -28.700  22.689 -47.169  0.00  0.00    +0.000 C 
ATOM      4  C   UNL     1     -28.316  23.764 -46.162  0.00  0.00    +0.000 C 
ENDBRANCH   1   3
BRANCH   1   5
ATOM      5  C   UNL     1     -29.846  20.468 -47.434  0.00  0.00    +0.000 C 
ATOM      6  C   UNL     1     -29.478  19.132 -46.830  0.00  0.00    +0.000 C 
ENDBRANCH   1   5
TORSDOF 2
REMARK  Name = 
REMARK  61 active torsions:
REMARK  status: ('A' for Active; 'I' for Inactive)
REMARK    1  A    between atoms: _1  and  _3
REMARK    2  A    between atoms: _3  and  _4
REMARK    3  A    between atoms: _4  and  _5
REMARK    4  A    between atoms: _5  and  _6
REMARK    5  A    between atoms: _10  and  _12
REMARK    6  A    between atoms: _12  and  _13
REMARK    7  A    between atoms: _20  and  _22
REMARK    8  A    between atoms: _22  and  _23
REMARK    9  A    between atoms: _23  and  _24
REMARK   10  A    between atoms: _24  and  _25
REMARK   11  A    between atoms: _27  and  _29
REMARK   12  A    between atoms: _31  and  _33
REMARK   13  A    between atoms: _33  and  _34
REMARK   14  A    between atoms: _34  and  _35
REMARK   15  A    between atoms: _38  and  _40
REMARK   16  A    between atoms: _40  and  _41
REMARK   17  A    between atoms: _41  and  _42
REMARK   18  A    between atoms: _45  and  _47
REMARK   19  A    between atoms: _47  and  _48
REMARK   20  A    between atoms: _54  and  _56
REMARK   21  A    between atoms: _56  and  _57
REMARK   22  A    between atoms: _63  and  _65
REMARK   23  A    between atoms: _65  and  _67
REMARK   24  A    between atoms: _69  and  _71
REMARK   25  A    between atoms: _71  and  _72
REMARK   26  A    between atoms: _75  and  _77
REMARK   27  A    between atoms: _77  and  _79
REMARK   28  A    between atoms: _81  and  _83
REMARK   29  A    between atoms: _83  and  _84
REMARK   30  A    between atoms: _91  and  _93
REMARK   31  A    between atoms: _93  and  _94
REMARK   32  A    between atoms: _97  and  _99
REMARK   33  A    between atoms: _99  and  _101
REMARK   34  A    between atoms: _103  and  _105
REMARK   35  A    between atoms: _108  and  _110
REMARK   36  A    between atoms: _110  and  _111
REMARK   37  A    between atoms: _111  and  _112
REMARK   38  A    between atoms: _112  and  _113
REMARK   39  A    between atoms: _117  and  _119
REMARK   40  A    between atoms: _119  and  _120
REMARK   41  A    between atoms: _120  and  _121
REMARK   42  A    between atoms: _124  and  _126
REMARK   43  A    between atoms: _126  and  _128
REMARK   44  A    between atoms: _130  and  _132
REMARK   45  A    between atoms: _132  and  _133
REMARK   46  A    between atoms: _140  and  _142
REMARK   47  A    between atoms: _144  and  _146
REMARK   48  A    between atoms: _146  and  _147
REMARK   49  A    between atoms: _153  and  _155
REMARK   50  A    between atoms: _157  and  _159
REMARK   51  A    between atoms: _159  and  _160
REMARK   52  A    between atoms: _166  and  _168
REMARK   53  A    between atoms: _168  and  _169
REMARK   54  A    between atoms: _169  and  _170
REMARK   55  A    between atoms: _170  and  _171
REMARK   56  A    between atoms: _173  and  _175
REMARK   57  A    between atoms: _175  and  _177
REMARK   58  A    between atoms: _179  and  _181
REMARK   59  A    between atoms: _181  and  _182
REMARK   60  A    between atoms: _189  and  _191
REMARK   61  A    between atoms: _193  and  _195
REMARK                            x       y       z     vdW  Elec       q    Type
REMARK                         _______ _______ _______ _____ _____    ______ ____
ROOT
ATOM      1  C   UNL     1     -31.831  25.948 -41.319  0.00  0.00    +0.000 C 
ATOM      2  C   UNL     1     -33.109  26.361 -40.622  0.00  0.00    +0.000 C 
ATOM      3  C   UNL     1     -31.902  24.520 -41.765  0.00  0.00    +0.000 C 
ENDROOT
BRANCH   1   4
ATOM      4  C   UNL     1     -31.526  26.882 -42.503  0.00  0.00    +0.000 C 
ATOM      5  C   UNL     1     -31.170  28.206 -41.869  0.00  0.00    +0.000 C 
ENDBRANCH   1   4
TORSDOF 1
REMARK  Name = 
REMARK  61 active torsions:
REMARK  status: ('A' for Active; 'I' for Inactive)
REMARK    1  A    between atoms: _1  and  _3
REMARK    2  A    between atoms: _3  and  _4
REMARK    3  A    between atoms: _4  and  _5
REMARK    4  A    between atoms: _5  and  _6
REMARK    5  A    between atoms: _10  and  _12
REMARK    6  A    between atoms: _12  and  _13
REMARK    7  A    between atoms: _20  and  _22
REMARK    8  A    between atoms: _22  and  _23
REMARK    9  A    between atoms: _23  and  _24
REMARK   10  A    between atoms: _24  and  _25
REMARK   11  A    between atoms: _27  and  _29
REMARK   12  A    between atoms: _31  and  _33
REMARK   13  A    between atoms: _33  and  _34
REMARK   14  A    between atoms: _34  and  _35
REMARK   15  A    between atoms: _38  and  _40
REMARK   16  A    between atoms: _40  and  _41
REMARK   17  A    between atoms: _41  and  _42
REMARK   18  A    between atoms: _45  and  _47
REMARK   19  A    between atoms: _47  and  _48
REMARK   20  A    between atoms: _54  and  _56
REMARK   21  A    between atoms: _56  and  _57
REMARK   22  A    between atoms: _63  and  _65
REMARK   23  A    between atoms: _65  and  _67
REMARK   24  A    between atoms: _69  and  _71
REMARK   25  A    between atoms: _71  and  _72
REMARK   26  A    between atoms: _75  and  _77
REMARK   27  A    between atoms: _77  and  _79
REMARK   28  A    between atoms: _81  and  _83
REMARK   29  A    between atoms: _83  and  _84
REMARK   30  A    between atoms: _91  and  _93
REMARK   31  A    between atoms: _93  and  _94
REMARK   32  A    between atoms: _97  and  _99
REMARK   33  A    between atoms: _99  and  _101
REMARK   34  A    between atoms: _103  and  _105
REMARK   35  A    between atoms: _108  and  _110
REMARK   36  A    between atoms: _110  and  _111
REMARK   37  A    between atoms: _111  and  _112
REMARK   38  A    between atoms: _112  and  _113
REMARK   39  A    between atoms: _117  and  _119
REMARK   40  A    between atoms: _119  and  _120
REMARK   41  A    between atoms: _120  and  _121
REMARK   42  A    between atoms: _124  and  _126
REMARK   43  A    between atoms: _126  and  _128
REMARK   44  A    between atoms: _130  and  _132
REMARK   45  A    between atoms: _132  and  _133
REMARK   46  A    between atoms: _140  and  _142
REMARK   47  A    between atoms: _144  and  _146
REMARK   48  A    between atoms: _146  and  _147
REMARK   49  A    between atoms: _153  and  _155
REMARK   50  A    between atoms: _157  and  _159
REMARK   51  A    between atoms: _159  and  _160
REMARK   52  A    between atoms: _166  and  _168
REMARK   53  A    between atoms: _168  and  _169
REMARK   54  A    between atoms: _169  and  _170
REMARK   55  A    between atoms: _170  and  _171
REMARK   56  A    between atoms: _173  and  _175
REMARK   57  A    between atoms: _175  and  _177
REMARK   58  A    between atoms: _179  and  _181
REMARK   59  A    between atoms: _181  and  _182
REMARK   60  A    between atoms: _189  and  _191
REMARK   61  A    between atoms: _193  and  _195
REMARK                            x       y       z     vdW  Elec       q    Type
REMARK                         _______ _______ _______ _____ _____    ______ ____
ROOT
ATOM      1  C   UNL     1     -28.719  13.437 -46.357  0.00  0.00    +0.220 C 
ENDROOT
BRANCH   1   2
ATOM      2  N   UNL     1     -30.074  13.685 -46.829  0.00  0.00    -0.087 NA
ATOM      3  C   UNL     1     -30.598  13.156 -47.931  0.00  0.00    +0.535 C 
ATOM      4  N   UNL     1     -31.834  13.476 -48.278  0.00  0.00    +0.135 NA
ATOM      5  N   UNL     1     -29.892  12.305 -48.681  0.00  0.00    +0.135 NA
ENDBRANCH   1   2
BRANCH   1   6
ATOM      6  C   UNL     1     -27.914  14.729 -46.362  0.00  0.00    +0.047 C 
BRANCH   6   7
ATOM      7  C   UNL     1     -27.417  15.020 -47.758  0.00  0.00    +0.004 C 
BRANCH   7   8
ATOM      8  C   UNL     1     -25.910  14.913 -47.937  0.00  0.00    +0.000 C 
ATOM      9  C   UNL     1     -25.609  14.370 -49.323  0.00  0.00    +0.000 C 
ENDBRANCH   7   8
ENDBRANCH   6   7
ENDBRANCH   1   6
TORSDOF 4
REMARK  Name = 
REMARK  61 active torsions:
REMARK  status: ('A' for Active; 'I' for Inactive)
REMARK    1  A    between atoms: _1  and  _3
REMARK    2  A    between atoms: _3  and  _4
REMARK    3  A    between atoms: _4  and  _5
REMARK    4  A    between atoms: _5  and  _6
REMARK    5  A    between atoms: _10  and  _12
REMARK    6  A    between atoms: _12  and  _13
REMARK    7  A    between atoms: _20  and  _22
REMARK    8  A    between atoms: _22  and  _23
REMARK    9  A    between atoms: _23  and  _24
REMARK   10  A    between atoms: _24  and  _25
REMARK   11  A    between atoms: _27  and  _29
REMARK   12  A    between atoms: _31  and  _33
REMARK   13  A    between atoms: _33  and  _34
REMARK   14  A    between atoms: _34  and  _35
REMARK   15  A    between atoms: _38  and  _40
REMARK   16  A    between atoms: _40  and  _41
REMARK   17  A    between atoms: _41  and  _42
REMARK   18  A    between atoms: _45  and  _47
REMARK   19  A    between atoms: _47  and  _48
REMARK   20  A    between atoms: _54  and  _56
REMARK   21  A    between atoms: _56  and  _57
REMARK   22  A    between atoms: _63  and  _65
REMARK   23  A    between atoms: _65  and  _67
REMARK   24  A    between atoms: _69  and  _71
REMARK   25  A    between atoms: _71  and  _72
REMARK   26  A    between atoms: _75  and  _77
REMARK   27  A    between atoms: _77  and  _79
REMARK   28  A    between atoms: _81  and  _83
REMARK   29  A    between atoms: _83  and  _84
REMARK   30  A    between atoms: _91  and  _93
REMARK   31  A    between atoms: _93  and  _94
REMARK   32  A    between atoms: _97  and  _99
REMARK   33  A    between atoms: _99  and  _101
REMARK   34  A    between atoms: _103  and  _105
REMARK   35  A    between atoms: _108  and  _110
REMARK   36  A    between atoms: _110  and  _111
REMARK   37  A    between atoms: _111  and  _112
REMARK   38  A    between atoms: _112  and  _113
REMARK   39  A    between atoms: _117  and  _119
REMARK   40  A    between atoms: _119  and  _120
REMARK   41  A    between atoms: _120  and  _121
REMARK   42  A    between atoms: _124  and  _126
REMARK   43  A    between atoms: _126  and  _128
REMARK   44  A    between atoms: _130  and  _132
REMARK   45  A    between atoms: _132  and  _133
REMARK   46  A    between atoms: _140  and  _142
REMARK   47  A    between atoms: _144  and  _146
REMARK   48  A    between atoms: _146  and  _147
REMARK   49  A    between atoms: _153  and  _155
REMARK   50  A    between atoms: _157  and  _159
REMARK   51  A    between atoms: _159  and  _160
REMARK   52  A    between atoms: _166  and  _168
REMARK   53  A    between atoms: _168  and  _169
REMARK   54  A    between atoms: _169  and  _170
REMARK   55  A    between atoms: _170  and  _171
REMARK   56  A    between atoms: _173  and  _175
REMARK   57  A    between atoms: _175  and  _177
REMARK   58  A    between atoms: _179  and  _181
REMARK   59  A    between atoms: _181  and  _182
REMARK   60  A    between atoms: _189  and  _191
REMARK   61  A    between atoms: _193  and  _195
REMARK                            x       y       z     vdW  Elec       q    Type
REMARK                         _______ _______ _______ _____ _____    ______ ____
ROOT
ATOM      1  C   UNL     1     -30.900  11.270 -52.451  0.00  0.00    +0.042 C 
ENDROOT
BRANCH   1   2
ATOM      2  C   UNL     1     -31.995  11.736 -51.503  0.00  0.00    +0.050 C 
ATOM      3  O   UNL     1     -32.481  10.932 -50.676  0.00  0.00    -0.549 OA
ATOM      4  O   UNL     1     -32.380  12.918 -51.606  0.00  0.00    -0.549 OA
ENDBRANCH   1   2
BRANCH   1   5
ATOM      5  C   UNL     1     -29.576  12.002 -52.277  0.00  0.00    +0.006 C 
BRANCH   5   6
ATOM      6  C   UNL     1     -28.340  11.104 -52.200  0.00  0.00    +0.000 C 
ATOM      7  C   UNL     1     -28.146  10.411 -53.531  0.00  0.00    +0.000 C 
ENDBRANCH   5   6
ENDBRANCH   1   5
TORSDOF 3
REMARK  Name = 
REMARK  61 active torsions:
REMARK  status: ('A' for Active; 'I' for Inactive)
REMARK    1  A    between atoms: _1  and  _3
REMARK    2  A    between atoms: _3  and  _4
REMARK    3  A    between atoms: _4  and  _5
REMARK    4  A    between atoms: _5  and  _6
REMARK    5  A    between atoms: _10  and  _12
REMARK    6  A    between atoms: _12  and  _13
REMARK    7  A    between atoms: _20  and  _22
REMARK    8  A    between atoms: _22  and  _23
REMARK    9  A    between atoms: _23  and  _24
REMARK   10  A    between atoms: _24  and  _25
REMARK   11  A    between atoms: _27  and  _29
REMARK   12  A    between atoms: _31  and  _33
REMARK   13  A    between atoms: _33  and  _34
REMARK   14  A    between atoms: _34  and  _35
REMARK   15  A    between atoms: _38  and  _40
REMARK   16  A    between atoms: _40  and  _41
REMARK   17  A    between atoms: _41  and  _42
REMARK   18  A    between atoms: _45  and  _47
REMARK   19  A    between atoms: _47  and  _48
REMARK   20  A    between atoms: _54  and  _56
REMARK   21  A    between atoms: _56  and  _57
REMARK   22  A    between atoms: _63  and  _65
REMARK   23  A    between atoms: _65  and  _67
REMARK   24  A    between atoms: _69  and  _71
REMARK   25  A    between atoms: _71  and  _72
REMARK   26  A    between atoms: _75  and  _77
REMARK   27  A    between atoms: _77  and  _79
REMARK   28  A    between atoms: _81  and  _83
REMARK   29  A    between atoms: _83  and  _84
REMARK   30  A    between atoms: _91  and  _93
REMARK   31  A    between atoms: _93  and  _94
REMARK   32  A    between atoms: _97  and  _99
REMARK   33  A    between atoms: _99  and  _101
REMARK   34  A    between atoms: _103  and  _105
REMARK   35  A    between atoms: _108  and  _110
REMARK   36  A    between atoms: _110  and  _111
REMARK   37  A    between atoms: _111  and  _112
REMARK   38  A    between atoms: _112  and  _113
REMARK   39  A    between atoms: _117  and  _119
REMARK   40  A    between atoms: _119  and  _120
REMARK   41  A    between atoms: _120  and  _121
REMARK   42  A    between atoms: _124  and  _126
REMARK   43  A    between atoms: _126  and  _128
REMARK   44  A    between atoms: _130  and  _132
REMARK   45  A    between atoms: _132  and  _133
REMARK   46  A    between atoms: _140  and  _142
REMARK   47  A    between atoms: _144  and  _146
REMARK   48  A    between atoms: _146  and  _147
REMARK   49  A    between atoms: _153  and  _155
REMARK   50  A    between atoms: _157  and  _159
REMARK   51  A    between atoms: _159  and  _160
REMARK   52  A    between atoms: _166  and  _168
REMARK   53  A    between atoms: _168  and  _169
REMARK   54  A    between atoms: _169  and  _170
REMARK   55  A    between atoms: _170  and  _171
REMARK   56  A    between atoms: _173  and  _175
REMARK   57  A    between atoms: _175  and  _177
REMARK   58  A    between atoms: _179  and  _181
REMARK   59  A    between atoms: _181  and  _182
REMARK   60  A    between atoms: _189  and  _191
REMARK   61  A    between atoms: _193  and  _195
REMARK                            x       y       z     vdW  Elec       q    Type
REMARK                         _______ _______ _______ _____ _____    ______ ____
ROOT
ATOM      1  C   UNL     1     -30.740   9.473 -58.227  0.00  0.00    +0.000 C 
ATOM      2  C   UNL     1     -32.018   9.286 -59.039  0.00  0.00    +0.000 C 
ENDROOT
BRANCH   1   3
ATOM      3  C   UNL     1     -30.423   8.219 -57.361  0.00  0.00    +0.000 C 
ATOM      4  C   UNL     1     -30.325   6.960 -58.240  0.00  0.00    +0.000 C 
ENDBRANCH   1   3
BRANCH   1   5
ATOM      5  C   UNL     1     -30.840  10.731 -57.353  0.00  0.00    +0.000 C 
ATOM      6  C   UNL     1     -31.906  10.691 -56.271  0.00  0.00    +0.000 C 
ENDBRANCH   1   5
TORSDOF 2
REMARK  Name = 
REMARK  61 active torsions:
REMARK  status: ('A' for Active; 'I' for Inactive)
REMARK    1  A    between atoms: _1  and  _3
REMARK    2  A    between atoms: _3  and  _4
REMARK    3  A    between atoms: _4  and  _5
REMARK    4  A    between atoms: _5  and  _6
REMARK    5  A    between atoms: _10  and  _12
REMARK    6  A    between atoms: _12  and  _13
REMARK    7  A    between atoms: _20  and  _22
REMARK    8  A    between atoms: _22  and  _23
REMARK    9  A    between atoms: _23  and  _24
REMARK   10  A    between atoms: _24  and  _25
REMARK   11  A    between atoms: _27  and  _29
REMARK   12  A    between atoms: _31  and  _33
REMARK   13  A    between atoms: _33  and  _34
REMARK   14  A    between atoms: _34  and  _35
REMARK   15  A    between atoms: _38  and  _40
REMARK   16  A    between atoms: _40  and  _41
REMARK   17  A    between atoms: _41  and  _42
REMARK   18  A    between atoms: _45  and  _47
REMARK   19  A    between atoms: _47  and  _48
REMARK   20  A    between atoms: _54  and  _56
REMARK   21  A    between atoms: _56  and  _57
REMARK   22  A    between atoms: _63  and  _65
REMARK   23  A    between atoms: _65  and  _67
REMARK   24  A    between atoms: _69  and  _71
REMARK   25  A    between atoms: _71  and  _72
REMARK   26  A    between atoms: _75  and  _77
REMARK   27  A    between atoms: _77  and  _79
REMARK   28  A    between atoms: _81  and  _83
REMARK   29  A    between atoms: _83  and  _84
REMARK   30  A    between atoms: _91  and  _93
REMARK   31  A    between atoms: _93  and  _94
REMARK   32  A    between atoms: _97  and  _99
REMARK   33  A    between atoms: _99  and  _101
REMARK   34  A    between atoms: _103  and  _105
REMARK   35  A    between atoms: _108  and  _110
REMARK   36  A    between atoms: _110  and  _111
REMARK   37  A    between atoms: _111  and  _112
REMARK   38  A    between atoms: _112  and  _113
REMARK   39  A    between atoms: _117  and  _119
REMARK   40  A    between atoms: _119  and  _120
REMARK   41  A    between atoms: _120  and  _121
REMARK   42  A    between atoms: _124  and  _126
REMARK   43  A    between atoms: _126  and  _128
REMARK   44  A    between atoms: _130  and  _132
REMARK   45  A    between atoms: _132  and  _133
REMARK   46  A    between atoms: _140  and  _142
REMARK   47  A    between atoms: _144  and  _146
REMARK   48  A    between atoms: _146  and  _147
REMARK   49  A    between atoms: _153  and  _155
REMARK   50  A    between atoms: _157  and  _159
REMARK   51  A    between atoms: _159  and  _160
REMARK   52  A    between atoms: _166  and  _168
REMARK   53  A    between atoms: _168  and  _169
REMARK   54  A    between atoms: _169  and  _170
REMARK   55  A    between atoms: _170  and  _171
REMARK   56  A    between atoms: _173  and  _175
REMARK   57  A    between atoms: _175  and  _177
REMARK   58  A    between atoms: _179  and  _181
REMARK   59  A    between atoms: _181  and  _182
REMARK   60  A    between atoms: _189  and  _191
REMARK   61  A    between atoms: _193  and  _195
REMARK                            x       y       z     vdW  Elec       q    Type
REMARK                         _______ _______ _______ _____ _____    ______ ____
ROOT
ATOM      1  C   UNL     1     -35.958   6.472 -60.262  0.00  0.00    -0.022 A 
ATOM      2  C   UNL     1     -35.228   6.832 -59.112  0.00  0.00    -0.001 A 
ATOM      3  C   UNL     1     -35.872   7.287 -57.978  0.00  0.00    +0.042 A 
ATOM      4  C   UNL     1     -37.260   7.381 -57.972  0.00  0.00    +0.196 A 
ATOM      5  O   UNL     1     -37.919   7.821 -56.855  0.00  0.00    -0.287 OA
ATOM      6  C   UNL     1     -38.010   7.033 -59.093  0.00  0.00    +0.042 A 
ATOM      7  C   UNL     1     -37.361   6.583 -60.228  0.00  0.00    -0.001 A 
ENDROOT
BRANCH   1   8
ATOM      8  C   UNL     1     -35.262   5.971 -61.501  0.00  0.00    +0.026 C 
BRANCH   8   9
ATOM      9  C   UNL     1     -35.775   4.634 -62.030  0.00  0.00    +0.005 C 
ATOM     10  C   UNL     1     -35.335   4.502 -63.471  0.00  0.00    +0.000 C 
ENDBRANCH   8   9
ENDBRANCH   1   8
TORSDOF 2
REMARK  Name = 
REMARK  61 active torsions:
REMARK  status: ('A' for Active; 'I' for Inactive)
REMARK    1  A    between atoms: _1  and  _3
REMARK    2  A    between atoms: _3  and  _4
REMARK    3  A    between atoms: _4  and  _5
REMARK    4  A    between atoms: _5  and  _6
REMARK    5  A    between atoms: _10  and  _12
REMARK    6  A    between atoms: _12  and  _13
REMARK    7  A    between atoms: _20  and  _22
REMARK    8  A    between atoms: _22  and  _23
REMARK    9  A    between atoms: _23  and  _24
REMARK   10  A    between atoms: _24  and  _25
REMARK   11  A    between atoms: _27  and  _29
REMARK   12  A    between atoms: _31  and  _33
REMARK   13  A    between atoms: _33  and  _34
REMARK   14  A    between atoms: _34  and  _35
REMARK   15  A    between atoms: _38  and  _40
REMARK   16  A    between atoms: _40  and  _41
REMARK   17  A    between atoms: _41  and  _42
REMARK   18  A    between atoms: _45  and  _47
REMARK   19  A    between atoms: _47  and  _48
REMARK   20  A    between atoms: _54  and  _56
REMARK   21  A    between atoms: _56  and  _57
REMARK   22  A    between atoms: _63  and  _65
REMARK   23  A    between atoms: _65  and  _67
REMARK   24  A    between atoms: _69  and  _71
REMARK   25  A    between atoms: _71  and  _72
REMARK   26  A    between atoms: _75  and  _77
REMARK   27  A    between atoms: _77  and  _79
REMARK   28  A    between atoms: _81  and  _83
REMARK   29  A    between atoms: _83  and  _84
REMARK   30  A    between atoms: _91  and  _93
REMARK   31  A    between atoms: _93  and  _94
REMARK   32  A    between atoms: _97  and  _99
REMARK   33  A    between atoms: _99  and  _101
REMARK   34  A    between atoms: _103  and  _105
REMARK   35  A    between atoms: _108  and  _110
REMARK   36  A    between atoms: _110  and  _111
REMARK   37  A    between atoms: _111  and  _112
REMARK   38  A    between atoms: _112  and  _113
REMARK   39  A    between atoms: _117  and  _119
REMARK   40  A    between atoms: _119  and  _120
REMARK   41  A    between atoms: _120  and  _121
REMARK   42  A    between atoms: _124  and  _126
REMARK   43  A    between atoms: _126  and  _128
REMARK   44  A    between atoms: _130  and  _132
REMARK   45  A    between atoms: _132  and  _133
REMARK   46  A    between atoms: _140  and  _142
REMARK   47  A    between atoms: _144  and  _146
REMARK   48  A    between atoms: _146  and  _147
REMARK   49  A    between atoms: _153  and  _155
REMARK   50  A    between atoms: _157  and  _159
REMARK   51  A    between atoms: _159  and  _160
REMARK   52  A    between atoms: _166  and  _168
REMARK   53  A    between atoms: _168  and  _169
REMARK   54  A    between atoms: _169  and  _170
REMARK   55  A    between atoms: _170  and  _171
REMARK   56  A    between atoms: _173  and  _175
REMARK   57  A    between atoms: _175  and  _177
REMARK   58  A    between atoms: _179  and  _181
REMARK   59  A    between atoms: _181  and  _182
REMARK   60  A    between atoms: _189  and  _191
REMARK   61  A    between atoms: _193  and  _195
REMARK                            x       y       z     vdW  Elec       q    Type
REMARK                         _______ _______ _______ _____ _____    ______ ____
ROOT
ATOM      1  C   UNL     1     -43.825  10.208 -57.468  0.00  0.00    +0.036 C 
ATOM      2  C   UNL     1     -42.937  10.436 -56.257  0.00  0.00    +0.003 C 
ENDROOT
BRANCH   1   3
ATOM      3  C   UNL     1     -44.757   9.033 -57.256  0.00  0.00    +0.182 C 
ATOM      4  O   UNL     1     -44.161   8.136 -56.367  0.00  0.00    -0.220 OA
ENDBRANCH   1   3
TORSDOF 1
REMARK  Name = 
REMARK  61 active torsions:
REMARK  status: ('A' for Active; 'I' for Inactive)
REMARK    1  A    between atoms: _1  and  _3
REMARK    2  A    between atoms: _3  and  _4
REMARK    3  A    between atoms: _4  and  _5
REMARK    4  A    between atoms: _5  and  _6
REMARK    5  A    between atoms: _10  and  _12
REMARK    6  A    between atoms: _12  and  _13
REMARK    7  A    between atoms: _20  and  _22
REMARK    8  A    between atoms: _22  and  _23
REMARK    9  A    between atoms: _23  and  _24
REMARK   10  A    between atoms: _24  and  _25
REMARK   11  A    between atoms: _27  and  _29
REMARK   12  A    between atoms: _31  and  _33
REMARK   13  A    between atoms: _33  and  _34
REMARK   14  A    between atoms: _34  and  _35
REMARK   15  A    between atoms: _38  and  _40
REMARK   16  A    between atoms: _40  and  _41
REMARK   17  A    between atoms: _41  and  _42
REMARK   18  A    between atoms: _45  and  _47
REMARK   19  A    between atoms: _47  and  _48
REMARK   20  A    between atoms: _54  and  _56
REMARK   21  A    between atoms: _56  and  _57
REMARK   22  A    between atoms: _63  and  _65
[truncated: 565,864 more chars]
