# Supplementary material for: A Novel Class of Small Molecule Agonists with Preference for Human over Mouse TLR4 Activation
Source: PLoS One. 2016 Oct 13;11(10):e0164632. doi: 10.1371/journal.pone.0164632 (PMC5063506; doi:10.1371/journal.pone.0164632)
Supplement: S1 File — Sequence and structure files used for bioinformatics analysis and docking, provided as a ZIP archive of a directory tree. To view, uncompress onto your local file system and open the file Readme.txt at the top directory level of the archive. That file describes individual directories and files inside the archive. (ZIP) [file pone.0164632.s007.zip › S1_File/docking.receptor_dimer/dock/human_AZ12900618.pdbqt]

MODEL        2
REMARK  Name = 
REMARK  11 active torsions:
REMARK  status: ('A' for Active; 'I' for Inactive)
REMARK    1  A    between atoms: _1  and  _15
REMARK    2  A    between atoms: _2  and  _4
REMARK    3  A    between atoms: _2  and  _29
REMARK    4  A    between atoms: _12  and  _17
REMARK    5  A    between atoms: _13  and  _23
REMARK    6  A    between atoms: _29  and  _30
REMARK    7  A    between atoms: _29  and  _41
REMARK    8  A    between atoms: _33  and  _36
REMARK    9  A    between atoms: _36  and  _37
REMARK   10  A    between atoms: _37  and  _39
REMARK   11  A    between atoms: _42  and  _45
REMARK                            x       y       z     vdW  Elec       q    Type
REMARK                         _______ _______ _______ _____ _____    ______ ____
ROOT
ATOM      1  C   UNL     1     -36.212  18.148 -56.795  0.00  0.00    +0.272 C 
ATOM      2  N   UNL     1     -36.244  18.041 -55.439  0.00  0.00    -0.250 N 
ATOM      3  O   UNL     1     -36.497  19.202 -57.331  0.00  0.00    -0.268 OA
ENDROOT
BRANCH   2   4
ATOM      4  C   UNL     1     -35.814  19.152 -54.633  0.00  0.00    +0.038 A 
ATOM      5  C   UNL     1     -36.702  20.100 -54.117  0.00  0.00    +0.027 A 
ATOM      6  C   UNL     1     -36.234  21.154 -53.330  0.00  0.00    -0.048 A 
ATOM      7  C   UNL     1     -37.205  22.158 -52.739  0.00  0.00    +0.044 C 
ATOM      8  C   UNL     1     -34.867  21.276 -53.082  0.00  0.00    +0.006 A 
ATOM      9  C   UNL     1     -33.967  20.352 -53.614  0.00  0.00    -0.048 A 
ATOM     10  C   UNL     1     -32.477  20.509 -53.371  0.00  0.00    +0.044 C 
ATOM     11  C   UNL     1     -34.446  19.292 -54.384  0.00  0.00    +0.027 A 
ENDBRANCH   2   4
BRANCH   1  12
ATOM     12  C   UNL     1     -35.712  16.975 -57.599  0.00  0.00    +0.149 A 
ATOM     13  N   UNL     1     -35.333  15.827 -56.991  0.00  0.00    -0.161 NA
ATOM     14  N   UNL     1     -35.023  15.045 -58.064  0.00  0.00    -0.231 N 
ATOM     15  C   UNL     1     -35.104  15.690 -59.263  0.00  0.00    +0.075 A 
ATOM     16  C   UNL     1     -35.627  16.925 -58.973  0.00  0.00    +0.063 A 
BRANCH  14  17
ATOM     17  C   UNL     1     -35.298  13.717 -57.957  0.00  0.00    +0.066 A 
ATOM     18  C   UNL     1     -36.416  13.309 -57.226  0.00  0.00    +0.028 A 
ATOM     19  C   UNL     1     -36.713  11.952 -57.113  0.00  0.00    +0.002 A 
ATOM     20  C   UNL     1     -35.902  11.005 -57.736  0.00  0.00    +0.000 A 
ATOM     21  C   UNL     1     -34.795  11.413 -58.478  0.00  0.00    +0.002 A 
ATOM     22  C   UNL     1     -34.493  12.769 -58.594  0.00  0.00    +0.028 A 
ENDBRANCH  14  17
BRANCH  15  23
ATOM     23  C   UNL     1     -34.696  15.239 -60.536  0.00  0.00    +0.000 A 
ATOM     24  C   UNL     1     -33.408  15.532 -61.007  0.00  0.00    +0.010 A 
ATOM     25  C   UNL     1     -32.982  15.088 -62.257  0.00  0.00    +0.001 A 
ATOM     26  C   UNL     1     -33.832  14.335 -63.059  0.00  0.00    +0.000 A 
ATOM     27  C   UNL     1     -35.107  14.022 -62.603  0.00  0.00    +0.001 A 
ATOM     28  C   UNL     1     -35.535  14.467 -61.353  0.00  0.00    +0.010 A 
ENDBRANCH  15  23
ENDBRANCH   1  12
BRANCH   2  29
ATOM     29  C   UNL     1     -36.967  16.898 -54.808  0.00  0.00    +0.197 C 
BRANCH  29  30
ATOM     30  C   UNL     1     -38.442  16.827 -55.213  0.00  0.00    -0.018 A 
ATOM     31  C   UNL     1     -39.248  17.966 -55.344  0.00  0.00    +0.006 A 
ATOM     32  C   UNL     1     -40.590  17.845 -55.696  0.00  0.00    +0.004 A 
ATOM     33  C   UNL     1     -41.151  16.587 -55.923  0.00  0.00    -0.037 A 
ATOM     34  C   UNL     1     -40.353  15.451 -55.795  0.00  0.00    +0.004 A 
ATOM     35  C   UNL     1     -39.011  15.572 -55.441  0.00  0.00    +0.006 A 
BRANCH  33  36
ATOM     36  C   UNL     1     -42.622  16.456 -56.295  0.00  0.00    +0.155 C 
BRANCH  36  37
ATOM     37  C   UNL     1     -43.327  15.369 -55.504  0.00  0.00    +0.309 C 
ATOM     38  O   UNL     1     -43.716  15.499 -54.361  0.00  0.00    -0.251 OA
BRANCH  37  39
ATOM     39  O   UNL     1     -43.445  14.244 -56.159  0.00  0.00    -0.480 OA
ATOM     40  H   UNL     1     -43.053  14.368 -57.041  0.00  0.00    +0.295 HD
ENDBRANCH  37  39
ENDBRANCH  36  37
ENDBRANCH  33  36
ENDBRANCH  29  30
BRANCH  29  41
ATOM     41  C   UNL     1     -36.747  16.790 -53.296  0.00  0.00    +0.239 C 
ATOM     42  O   UNL     1     -37.520  17.268 -52.490  0.00  0.00    -0.273 OA
ATOM     43  N   UNL     1     -35.675  16.108 -52.822  0.00  0.00    -0.311 N 
ATOM     44  H   UNL     1     -35.591  16.047 -51.819  0.00  0.00    +0.149 HD
BRANCH  43  45
ATOM     45  C   UNL     1     -34.606  15.443 -53.585  0.00  0.00    +0.073 C 
ATOM     46  C   UNL     1     -33.295  15.368 -52.790  0.00  0.00    +0.022 C 
ATOM     47  C   UNL     1     -32.471  14.309 -53.533  0.00  0.00    +0.002 C 
ATOM     48  C   UNL     1     -33.502  13.294 -54.064  0.00  0.00    +0.002 C 
ATOM     49  C   UNL     1     -34.884  13.964 -53.918  0.00  0.00    +0.022 C 
ENDBRANCH  43  45
ENDBRANCH  29  41
ENDBRANCH   2  29
TORSDOF 11
ENDMDL
MODEL        3
REMARK  Name = 
REMARK  11 active torsions:
REMARK  status: ('A' for Active; 'I' for Inactive)
REMARK    1  A    between atoms: _1  and  _15
REMARK    2  A    between atoms: _2  and  _4
REMARK    3  A    between atoms: _2  and  _29
REMARK    4  A    between atoms: _12  and  _17
REMARK    5  A    between atoms: _13  and  _23
REMARK    6  A    between atoms: _29  and  _30
REMARK    7  A    between atoms: _29  and  _41
REMARK    8  A    between atoms: _33  and  _36
REMARK    9  A    between atoms: _36  and  _37
REMARK   10  A    between atoms: _37  and  _39
REMARK   11  A    between atoms: _42  and  _45
REMARK                            x       y       z     vdW  Elec       q    Type
REMARK                         _______ _______ _______ _____ _____    ______ ____
ROOT
ATOM      1  C   UNL     1     -38.021  19.309 -52.557  0.00  0.00    +0.272 C 
ATOM      2  O   UNL     1     -38.323  20.380 -53.050  0.00  0.00    -0.268 OA
ATOM      3  N   UNL     1     -37.819  18.224 -53.353  0.00  0.00    -0.250 N 
ENDROOT
BRANCH   3   4
ATOM      4  C   UNL     1     -38.653  18.033 -54.510  0.00  0.00    +0.038 A 
ATOM      5  C   UNL     1     -39.774  17.198 -54.503  0.00  0.00    +0.027 A 
ATOM      6  C   UNL     1     -40.557  17.055 -55.650  0.00  0.00    -0.048 A 
ATOM      7  C   UNL     1     -41.796  16.179 -55.626  0.00  0.00    +0.044 C 
ATOM      8  C   UNL     1     -40.201  17.729 -56.818  0.00  0.00    +0.006 A 
ATOM      9  C   UNL     1     -39.068  18.543 -56.845  0.00  0.00    -0.048 A 
ATOM     10  C   UNL     1     -38.664  19.246 -58.128  0.00  0.00    +0.044 C 
ATOM     11  C   UNL     1     -38.302  18.694 -55.689  0.00  0.00    +0.027 A 
ENDBRANCH   3   4
BRANCH   1  12
ATOM     12  C   UNL     1     -37.971  19.125 -51.062  0.00  0.00    +0.149 A 
ATOM     13  C   UNL     1     -38.963  18.561 -50.291  0.00  0.00    +0.063 A 
ATOM     14  C   UNL     1     -38.484  18.579 -49.006  0.00  0.00    +0.075 A 
ATOM     15  N   UNL     1     -37.300  19.254 -49.074  0.00  0.00    -0.231 N 
ATOM     16  N   UNL     1     -36.909  19.560 -50.344  0.00  0.00    -0.161 NA
BRANCH  14  17
ATOM     17  C   UNL     1     -39.088  17.971 -47.886  0.00  0.00    +0.000 A 
ATOM     18  C   UNL     1     -40.227  18.545 -47.302  0.00  0.00    +0.010 A 
ATOM     19  C   UNL     1     -40.845  17.956 -46.201  0.00  0.00    +0.001 A 
ATOM     20  C   UNL     1     -40.342  16.776 -45.665  0.00  0.00    +0.000 A 
ATOM     21  C   UNL     1     -39.222  16.183 -46.238  0.00  0.00    +0.001 A 
ATOM     22  C   UNL     1     -38.602  16.773 -47.340  0.00  0.00    +0.010 A 
ENDBRANCH  14  17
BRANCH  15  23
ATOM     23  C   UNL     1     -36.918  20.111 -48.090  0.00  0.00    +0.066 A 
ATOM     24  C   UNL     1     -35.955  19.733 -47.150  0.00  0.00    +0.028 A 
ATOM     25  C   UNL     1     -35.582  20.623 -46.144  0.00  0.00    +0.002 A 
ATOM     26  C   UNL     1     -36.174  21.882 -46.071  0.00  0.00    +0.000 A 
ATOM     27  C   UNL     1     -37.145  22.254 -47.000  0.00  0.00    +0.002 A 
ATOM     28  C   UNL     1     -37.522  21.367 -48.007  0.00  0.00    +0.028 A 
ENDBRANCH  15  23
ENDBRANCH   1  12
BRANCH   3  29
ATOM     29  C   UNL     1     -36.584  17.404 -53.179  0.00  0.00    +0.197 C 
BRANCH  29  30
ATOM     30  C   UNL     1     -35.630  17.501 -54.372  0.00  0.00    -0.018 A 
ATOM     31  C   UNL     1     -34.942  18.700 -54.580  0.00  0.00    +0.006 A 
ATOM     32  C   UNL     1     -34.049  18.835 -55.641  0.00  0.00    +0.004 A 
ATOM     33  C   UNL     1     -33.826  17.769 -56.511  0.00  0.00    -0.037 A 
ATOM     34  C   UNL     1     -34.508  16.568 -56.310  0.00  0.00    +0.004 A 
ATOM     35  C   UNL     1     -35.403  16.434 -55.251  0.00  0.00    +0.006 A 
BRANCH  33  36
ATOM     36  C   UNL     1     -32.839  17.910 -57.663  0.00  0.00    +0.155 C 
BRANCH  36  37
ATOM     37  C   UNL     1     -33.516  18.307 -58.962  0.00  0.00    +0.309 C 
ATOM     38  O   UNL     1     -33.808  19.448 -59.260  0.00  0.00    -0.251 OA
BRANCH  37  39
ATOM     39  O   UNL     1     -33.802  17.290 -59.731  0.00  0.00    -0.480 OA
ATOM     40  H   UNL     1     -33.491  16.482 -59.287  0.00  0.00    +0.295 HD
ENDBRANCH  37  39
ENDBRANCH  36  37
ENDBRANCH  33  36
ENDBRANCH  29  30
BRANCH  29  41
ATOM     41  C   UNL     1     -36.861  15.963 -52.739  0.00  0.00    +0.239 C 
ATOM     42  N   UNL     1     -36.453  15.547 -51.514  0.00  0.00    -0.311 N 
ATOM     43  H   UNL     1     -36.638  14.583 -51.284  0.00  0.00    +0.149 HD
ATOM     44  O   UNL     1     -37.408  15.155 -53.462  0.00  0.00    -0.273 OA
BRANCH  42  45
ATOM     45  C   UNL     1     -35.775  16.326 -50.465  0.00  0.00    +0.073 C 
ATOM     46  C   UNL     1     -35.963  15.702 -49.075  0.00  0.00    +0.022 C 
ATOM     47  C   UNL     1     -34.877  16.368 -48.220  0.00  0.00    +0.002 C 
ATOM     48  C   UNL     1     -33.693  16.597 -49.177  0.00  0.00    +0.002 C 
ATOM     49  C   UNL     1     -34.240  16.384 -50.604  0.00  0.00    +0.022 C 
ENDBRANCH  42  45
ENDBRANCH  29  41
ENDBRANCH   3  29
TORSDOF 11
ENDMDL
MODEL        4
REMARK  Name = 
REMARK  11 active torsions:
REMARK  status: ('A' for Active; 'I' for Inactive)
REMARK    1  A    between atoms: _1  and  _15
REMARK    2  A    between atoms: _2  and  _4
REMARK    3  A    between atoms: _2  and  _29
REMARK    4  A    between atoms: _12  and  _17
REMARK    5  A    between atoms: _13  and  _23
REMARK    6  A    between atoms: _29  and  _30
REMARK    7  A    between atoms: _29  and  _41
REMARK    8  A    between atoms: _33  and  _36
REMARK    9  A    between atoms: _36  and  _37
REMARK   10  A    between atoms: _37  and  _39
REMARK   11  A    between atoms: _42  and  _45
REMARK                            x       y       z     vdW  Elec       q    Type
REMARK                         _______ _______ _______ _____ _____    ______ ____
ROOT
ATOM      1  C   UNL     1     -37.388  19.214 -52.567  0.00  0.00    +0.272 C 
ATOM      2  O   UNL     1     -37.499  20.293 -53.118  0.00  0.00    -0.268 OA
ATOM      3  N   UNL     1     -37.289  18.076 -53.308  0.00  0.00    -0.250 N 
ENDROOT
BRANCH   3   4
ATOM      4  C   UNL     1     -38.061  17.952 -54.516  0.00  0.00    +0.038 A 
ATOM      5  C   UNL     1     -39.309  17.323 -54.553  0.00  0.00    +0.027 A 
ATOM      6  C   UNL     1     -40.023  17.239 -55.750  0.00  0.00    -0.048 A 
ATOM      7  C   UNL     1     -41.394  16.590 -55.779  0.00  0.00    +0.044 C 
ATOM      8  C   UNL     1     -39.474  17.762 -56.921  0.00  0.00    +0.006 A 
ATOM      9  C   UNL     1     -38.217  18.367 -56.901  0.00  0.00    -0.048 A 
ATOM     10  C   UNL     1     -37.608  18.903 -58.184  0.00  0.00    +0.044 C 
ATOM     11  C   UNL     1     -37.519  18.462 -55.697  0.00  0.00    +0.027 A 
ENDBRANCH   3   4
BRANCH   1  12
ATOM     12  C   UNL     1     -37.466  19.092 -51.067  0.00  0.00    +0.149 A 
ATOM     13  N   UNL     1     -36.530  19.663 -50.273  0.00  0.00    -0.161 NA
ATOM     14  N   UNL     1     -37.011  19.365 -49.033  0.00  0.00    -0.231 N 
ATOM     15  C   UNL     1     -38.122  18.572 -49.045  0.00  0.00    +0.075 A 
ATOM     16  C   UNL     1     -38.467  18.455 -50.367  0.00  0.00    +0.063 A 
BRANCH  14  17
ATOM     17  C   UNL     1     -36.817  20.293 -48.059  0.00  0.00    +0.066 A 
ATOM     18  C   UNL     1     -35.997  20.014 -46.962  0.00  0.00    +0.028 A 
ATOM     19  C   UNL     1     -35.815  20.977 -45.970  0.00  0.00    +0.002 A 
ATOM     20  C   UNL     1     -36.457  22.210 -46.067  0.00  0.00    +0.000 A 
ATOM     21  C   UNL     1     -37.287  22.482 -47.154  0.00  0.00    +0.002 A 
ATOM     22  C   UNL     1     -37.472  21.523 -48.149  0.00  0.00    +0.028 A 
ENDBRANCH  14  17
BRANCH  15  23
ATOM     23  C   UNL     1     -38.768  17.946 -47.959  0.00  0.00    +0.000 A 
ATOM     24  C   UNL     1     -39.876  18.556 -47.352  0.00  0.00    +0.010 A 
ATOM     25  C   UNL     1     -40.535  17.951 -46.284  0.00  0.00    +0.001 A 
ATOM     26  C   UNL     1     -40.106  16.718 -45.805  0.00  0.00    +0.000 A 
ATOM     27  C   UNL     1     -39.018  16.090 -46.403  0.00  0.00    +0.001 A 
ATOM     28  C   UNL     1     -38.358  16.696 -47.471  0.00  0.00    +0.010 A 
ENDBRANCH  15  23
ENDBRANCH   1  12
BRANCH   3  29
ATOM     29  C   UNL     1     -36.200  17.100 -53.015  0.00  0.00    +0.197 C 
BRANCH  29  30
ATOM     30  C   UNL     1     -36.610  16.036 -51.994  0.00  0.00    -0.018 A 
ATOM     31  C   UNL     1     -35.918  15.829 -50.793  0.00  0.00    +0.006 A 
ATOM     32  C   UNL     1     -36.321  14.833 -49.907  0.00  0.00    +0.004 A 
ATOM     33  C   UNL     1     -37.422  14.027 -50.202  0.00  0.00    -0.037 A 
ATOM     34  C   UNL     1     -38.115  14.229 -51.395  0.00  0.00    +0.004 A 
ATOM     35  C   UNL     1     -37.710  15.223 -52.283  0.00  0.00    +0.006 A 
BRANCH  33  36
ATOM     36  C   UNL     1     -37.854  12.931 -49.238  0.00  0.00    +0.155 C 
BRANCH  36  37
ATOM     37  C   UNL     1     -38.108  11.608 -49.938  0.00  0.00    +0.309 C 
ATOM     38  O   UNL     1     -37.240  10.917 -50.431  0.00  0.00    -0.251 OA
BRANCH  37  39
ATOM     39  O   UNL     1     -39.374  11.291 -50.003  0.00  0.00    -0.480 OA
ATOM     40  H   UNL     1     -39.883  11.991 -49.559  0.00  0.00    +0.295 HD
ENDBRANCH  37  39
ENDBRANCH  36  37
ENDBRANCH  33  36
ENDBRANCH  29  30
BRANCH  29  41
ATOM     41  C   UNL     1     -34.853  17.758 -52.698  0.00  0.00    +0.239 C 
ATOM     42  O   UNL     1     -34.484  17.968 -51.560  0.00  0.00    -0.273 OA
ATOM     43  N   UNL     1     -34.015  18.090 -53.711  0.00  0.00    -0.311 N 
ATOM     44  H   UNL     1     -33.132  18.498 -53.445  0.00  0.00    +0.149 HD
BRANCH  43  45
ATOM     45  C   UNL     1     -34.229  17.938 -55.159  0.00  0.00    +0.073 C 
ATOM     46  C   UNL     1     -33.175  17.066 -55.871  0.00  0.00    +0.022 C 
ATOM     47  C   UNL     1     -33.135  17.558 -57.333  0.00  0.00    +0.002 C 
ATOM     48  C   UNL     1     -33.935  18.874 -57.369  0.00  0.00    +0.002 C 
ATOM     49  C   UNL     1     -34.113  19.278 -55.900  0.00  0.00    +0.022 C 
ENDBRANCH  43  45
ENDBRANCH  29  41
ENDBRANCH   3  29
TORSDOF 11
ENDMDL
MODEL        5
REMARK  Name = 
REMARK  11 active torsions:
REMARK  status: ('A' for Active; 'I' for Inactive)
REMARK    1  A    between atoms: _1  and  _15
REMARK    2  A    between atoms: _2  and  _4
REMARK    3  A    between atoms: _2  and  _29
REMARK    4  A    between atoms: _12  and  _17
REMARK    5  A    between atoms: _13  and  _23
REMARK    6  A    between atoms: _29  and  _30
REMARK    7  A    between atoms: _29  and  _41
REMARK    8  A    between atoms: _33  and  _36
REMARK    9  A    between atoms: _36  and  _37
REMARK   10  A    between atoms: _37  and  _39
REMARK   11  A    between atoms: _42  and  _45
REMARK                            x       y       z     vdW  Elec       q    Type
REMARK                         _______ _______ _______ _____ _____    ______ ____
ROOT
ATOM      1  C   UNL     1     -36.401  19.118 -52.556  0.00  0.00    +0.272 C 
ATOM      2  O   UNL     1     -35.734  20.096 -52.839  0.00  0.00    -0.268 OA
ATOM      3  N   UNL     1     -37.011  18.401 -53.539  0.00  0.00    -0.250 N 
ENDROOT
BRANCH   3   4
ATOM      4  C   UNL     1     -37.575  19.089 -54.669  0.00  0.00    +0.038 A 
ATOM      5  C   UNL     1     -38.631  19.998 -54.551  0.00  0.00    +0.027 A 
ATOM      6  C   UNL     1     -39.134  20.648 -55.679  0.00  0.00    -0.048 A 
ATOM      7  C   UNL     1     -40.253  21.663 -55.541  0.00  0.00    +0.044 C 
ATOM      8  C   UNL     1     -38.598  20.368 -56.935  0.00  0.00    +0.006 A 
ATOM      9  C   UNL     1     -37.563  19.442 -57.070  0.00  0.00    -0.048 A 
ATOM     10  C   UNL     1     -37.005  19.114 -58.443  0.00  0.00    +0.044 C 
ATOM     11  C   UNL     1     -37.054  18.811 -55.935  0.00  0.00    +0.027 A 
ENDBRANCH   3   4
BRANCH   1  12
ATOM     12  C   UNL     1     -36.662  18.741 -51.120  0.00  0.00    +0.149 A 
ATOM     13  N   UNL     1     -35.640  18.582 -50.247  0.00  0.00    -0.161 NA
ATOM     14  N   UNL     1     -36.313  18.314 -49.093  0.00  0.00    -0.231 N 
ATOM     15  C   UNL     1     -37.664  18.210 -49.249  0.00  0.00    +0.075 A 
ATOM     16  C   UNL     1     -37.904  18.563 -50.553  0.00  0.00    +0.063 A 
BRANCH  14  17
ATOM     17  C   UNL     1     -35.770  18.790 -47.940  0.00  0.00    +0.066 A 
ATOM     18  C   UNL     1     -35.178  17.897 -47.045  0.00  0.00    +0.028 A 
ATOM     19  C   UNL     1     -34.613  18.371 -45.863  0.00  0.00    +0.002 A 
ATOM     20  C   UNL     1     -34.630  19.737 -45.579  0.00  0.00    +0.000 A 
ATOM     21  C   UNL     1     -35.207  20.630 -46.480  0.00  0.00    +0.002 A 
ATOM     22  C   UNL     1     -35.775  20.160 -47.663  0.00  0.00    +0.028 A 
ENDBRANCH  14  17
BRANCH  15  23
ATOM     23  C   UNL     1     -38.629  17.782 -48.314  0.00  0.00    +0.000 A 
ATOM     24  C   UNL     1     -39.390  18.724 -47.606  0.00  0.00    +0.010 A 
ATOM     25  C   UNL     1     -40.355  18.323 -46.684  0.00  0.00    +0.001 A 
ATOM     26  C   UNL     1     -40.585  16.971 -46.456  0.00  0.00    +0.000 A 
ATOM     27  C   UNL     1     -39.850  16.022 -47.158  0.00  0.00    +0.001 A 
ATOM     28  C   UNL     1     -38.884  16.422 -48.080  0.00  0.00    +0.010 A 
ENDBRANCH  15  23
ENDBRANCH   1  12
BRANCH   3  29
ATOM     29  C   UNL     1     -36.855  16.917 -53.571  0.00  0.00    +0.197 C 
BRANCH  29  30
ATOM     30  C   UNL     1     -37.971  16.182 -52.825  0.00  0.00    -0.018 A 
ATOM     31  C   UNL     1     -37.619  15.179 -51.918  0.00  0.00    +0.006 A 
ATOM     32  C   UNL     1     -38.595  14.491 -51.200  0.00  0.00    +0.004 A 
ATOM     33  C   UNL     1     -39.944  14.799 -51.376  0.00  0.00    -0.037 A 
ATOM     34  C   UNL     1     -40.304  15.800 -52.279  0.00  0.00    +0.004 A 
ATOM     35  C   UNL     1     -39.328  16.486 -52.998  0.00  0.00    +0.006 A 
BRANCH  33  36
ATOM     36  C   UNL     1     -41.011  14.058 -50.582  0.00  0.00    +0.155 C 
BRANCH  36  37
ATOM     37  C   UNL     1     -42.276  14.877 -50.404  0.00  0.00    +0.309 C 
ATOM     38  O   UNL     1     -42.399  15.779 -49.601  0.00  0.00    -0.251 OA
BRANCH  37  39
ATOM     39  O   UNL     1     -43.256  14.493 -51.178  0.00  0.00    -0.480 OA
ATOM     40  H   UNL     1     -42.936  13.753 -51.722  0.00  0.00    +0.295 HD
ENDBRANCH  37  39
ENDBRANCH  36  37
ENDBRANCH  33  36
ENDBRANCH  29  30
BRANCH  29  41
ATOM     41  C   UNL     1     -35.451  16.439 -53.187  0.00  0.00    +0.239 C 
ATOM     42  O   UNL     1     -35.201  15.966 -52.097  0.00  0.00    -0.273 OA
ATOM     43  N   UNL     1     -34.449  16.504 -54.098  0.00  0.00    -0.311 N 
ATOM     44  H   UNL     1     -33.551  16.153 -53.802  0.00  0.00    +0.149 HD
BRANCH  43  45
ATOM     45  C   UNL     1     -34.497  17.028 -55.473  0.00  0.00    +0.073 C 
ATOM     46  C   UNL     1     -33.117  17.491 -55.960  0.00  0.00    +0.022 C 
ATOM     47  C   UNL     1     -33.275  17.588 -57.482  0.00  0.00    +0.002 C 
ATOM     48  C   UNL     1     -34.261  16.467 -57.859  0.00  0.00    +0.002 C 
ATOM     49  C   UNL     1     -34.901  15.990 -56.539  0.00  0.00    +0.022 C 
ENDBRANCH  43  45
ENDBRANCH  29  41
ENDBRANCH   3  29
TORSDOF 11
ENDMDL
MODEL        6
REMARK  Name = 
REMARK  11 active torsions:
REMARK  status: ('A' for Active; 'I' for Inactive)
REMARK    1  A    between atoms: _1  and  _15
REMARK    2  A    between atoms: _2  and  _4
REMARK    3  A    between atoms: _2  and  _29
REMARK    4  A    between atoms: _12  and  _17
REMARK    5  A    between atoms: _13  and  _23
REMARK    6  A    between atoms: _29  and  _30
REMARK    7  A    between atoms: _29  and  _41
REMARK    8  A    between atoms: _33  and  _36
REMARK    9  A    between atoms: _36  and  _37
REMARK   10  A    between atoms: _37  and  _39
REMARK   11  A    between atoms: _42  and  _45
REMARK                            x       y       z     vdW  Elec       q    Type
REMARK                         _______ _______ _______ _____ _____    ______ ____
ROOT
ATOM      1  C   UNL     1     -38.230  19.417 -52.585  0.00  0.00    +0.272 C 
ATOM      2  O   UNL     1     -38.610  20.462 -53.078  0.00  0.00    -0.268 OA
ATOM      3  N   UNL     1     -37.955  18.347 -53.380  0.00  0.00    -0.250 N 
ENDROOT
BRANCH   3   4
ATOM      4  C   UNL     1     -38.780  18.094 -54.531  0.00  0.00    +0.038 A 
ATOM      5  C   UNL     1     -39.871  17.222 -54.501  0.00  0.00    +0.027 A 
ATOM      6  C   UNL     1     -40.646  17.020 -55.645  0.00  0.00    -0.048 A 
ATOM      7  C   UNL     1     -41.854  16.103 -55.598  0.00  0.00    +0.044 C 
ATOM      8  C   UNL     1     -40.311  17.672 -56.831  0.00  0.00    +0.006 A 
ATOM      9  C   UNL     1     -39.207  18.523 -56.881  0.00  0.00    -0.048 A 
ATOM     10  C   UNL     1     -38.825  19.203 -58.183  0.00  0.00    +0.044 C 
ATOM     11  C   UNL     1     -38.449  18.733 -55.729  0.00  0.00    +0.027 A 
ENDBRANCH   3   4
BRANCH   1  12
ATOM     12  C   UNL     1     -38.158  19.241 -51.089  0.00  0.00    +0.149 A 
ATOM     13  C   UNL     1     -39.107  18.616 -50.311  0.00  0.00    +0.063 A 
ATOM     14  C   UNL     1     -38.623  18.668 -49.029  0.00  0.00    +0.075 A 
ATOM     15  N   UNL     1     -37.485  19.417 -49.106  0.00  0.00    -0.231 N 
ATOM     16  N   UNL     1     -37.122  19.744 -50.379  0.00  0.00    -0.161 NA
BRANCH  14  17
ATOM     17  C   UNL     1     -39.179  18.026 -47.904  0.00  0.00    +0.000 A 
ATOM     18  C   UNL     1     -40.294  18.544 -47.228  0.00  0.00    +0.010 A 
ATOM     19  C   UNL     1     -40.821  17.898 -46.111  0.00  0.00    +0.001 A 
ATOM     20  C   UNL     1     -40.242  16.724 -45.643  0.00  0.00    +0.000 A 
ATOM     21  C   UNL     1     -39.128  16.201 -46.292  0.00  0.00    +0.001 A 
ATOM     22  C   UNL     1     -38.601  16.848 -47.408  0.00  0.00    +0.010 A 
ENDBRANCH  14  17
BRANCH  15  23
ATOM     23  C   UNL     1     -37.153  20.300 -48.126  0.00  0.00    +0.066 A 
ATOM     24  C   UNL     1     -36.324  19.880 -47.083  0.00  0.00    +0.028 A 
ATOM     25  C   UNL     1     -35.970  20.775 -46.075  0.00  0.00    +0.002 A 
ATOM     26  C   UNL     1     -36.435  22.089 -46.113  0.00  0.00    +0.000 A 
ATOM     27  C   UNL     1     -37.250  22.512 -47.161  0.00  0.00    +0.002 A 
ATOM     28  C   UNL     1     -37.607  21.620 -48.172  0.00  0.00    +0.028 A 
ENDBRANCH  15  23
ENDBRANCH   1  12
BRANCH   3  29
ATOM     29  C   UNL     1     -36.665  17.617 -53.211  0.00  0.00    +0.197 C 
BRANCH  29  30
ATOM     30  C   UNL     1     -35.758  17.715 -54.440  0.00  0.00    -0.018 A 
ATOM     31  C   UNL     1     -35.177  18.949 -54.743  0.00  0.00    +0.006 A 
ATOM     32  C   UNL     1     -34.330  19.089 -55.842  0.00  0.00    +0.004 A 
ATOM     33  C   UNL     1     -34.047  17.992 -56.654  0.00  0.00    -0.037 A 
ATOM     34  C   UNL     1     -34.623  16.755 -56.357  0.00  0.00    +0.004 A 
ATOM     35  C   UNL     1     -35.471  16.617 -55.261  0.00  0.00    +0.006 A 
BRANCH  33  36
ATOM     36  C   UNL     1     -33.111  18.139 -57.846  0.00  0.00    +0.155 C 
BRANCH  36  37
ATOM     37  C   UNL     1     -33.849  18.501 -59.122  0.00  0.00    +0.309 C 
ATOM     38  O   UNL     1     -34.998  18.188 -59.360  0.00  0.00    -0.251 OA
BRANCH  37  39
ATOM     39  O   UNL     1     -33.111  19.157 -59.979  0.00  0.00    -0.480 OA
ATOM     40  H   UNL     1     -32.231  19.281 -59.584  0.00  0.00    +0.295 HD
ENDBRANCH  37  39
ENDBRANCH  36  37
ENDBRANCH  33  36
ENDBRANCH  29  30
BRANCH  29  41
ATOM     41  C   UNL     1     -36.832  16.185 -52.693  0.00  0.00    +0.239 C 
ATOM     42  N   UNL     1     -36.353  15.857 -51.467  0.00  0.00    -0.311 N 
ATOM     43  H   UNL     1     -36.467  14.895 -51.185  0.00  0.00    +0.149 HD
ATOM     44  O   UNL     1     -37.352  15.310 -53.355  0.00  0.00    -0.273 OA
BRANCH  42  45
ATOM     45  C   UNL     1     -35.687  16.727 -50.483  0.00  0.00    +0.073 C 
ATOM     46  C   UNL     1     -35.674  16.102 -49.081  0.00  0.00    +0.022 C 
ATOM     47  C   UNL     1     -34.609  16.909 -48.327  0.00  0.00    +0.002 C 
ATOM     48  C   UNL     1     -33.551  17.270 -49.386  0.00  0.00    +0.002 C 
ATOM     49  C   UNL     1     -34.190  16.973 -50.758  0.00  0.00    +0.022 C 
ENDBRANCH  42  45
ENDBRANCH  29  41
ENDBRANCH   3  29
TORSDOF 11
ENDMDL
MODEL        7
REMARK  Name = 
REMARK  11 active torsions:
REMARK  status: ('A' for Active; 'I' for Inactive)
REMARK    1  A    between atoms: _1  and  _15
REMARK    2  A    between atoms: _2  and  _4
REMARK    3  A    between atoms: _2  and  _29
REMARK    4  A    between atoms: _12  and  _17
REMARK    5  A    between atoms: _13  and  _23
REMARK    6  A    between atoms: _29  and  _30
REMARK    7  A    between atoms: _29  and  _41
REMARK    8  A    between atoms: _33  and  _36
REMARK    9  A    between atoms: _36  and  _37
REMARK   10  A    between atoms: _37  and  _39
REMARK   11  A    between atoms: _42  and  _45
REMARK                            x       y       z     vdW  Elec       q    Type
REMARK                         _______ _______ _______ _____ _____    ______ ____
ROOT
ATOM      1  C   UNL     1     -37.387  19.340 -52.589  0.00  0.00    +0.272 C 
ATOM      2  O   UNL     1     -37.532  20.419 -53.131  0.00  0.00    -0.268 OA
ATOM      3  N   UNL     1     -37.235  18.214 -53.338  0.00  0.00    -0.250 N 
ENDROOT
BRANCH   3   4
ATOM      4  C   UNL     1     -37.985  18.072 -54.558  0.00  0.00    +0.038 A 
ATOM      5  C   UNL     1     -39.205  17.396 -54.504  0.00  0.00    +0.027 A 
ATOM      6  C   UNL     1     -39.980  17.231 -55.652  0.00  0.00    -0.048 A 
ATOM      7  C   UNL     1     -41.316  16.515 -55.578  0.00  0.00    +0.044 C 
ATOM      8  C   UNL     1     -39.524  17.741 -56.868  0.00  0.00    +0.006 A 
ATOM      9  C   UNL     1     -38.312  18.428 -56.934  0.00  0.00    -0.048 A 
ATOM     10  C   UNL     1     -37.820  18.972 -58.262  0.00  0.00    +0.044 C 
ATOM     11  C   UNL     1     -37.552  18.604 -55.776  0.00  0.00    +0.027 A 
ENDBRANCH   3   4
BRANCH   1  12
ATOM     12  C   UNL     1     -37.482  19.201 -51.091  0.00  0.00    +0.149 A 
ATOM     13  N   UNL     1     -36.556  19.764 -50.280  0.00  0.00    -0.161 NA
ATOM     14  N   UNL     1     -37.050  19.451 -49.049  0.00  0.00    -0.231 N 
ATOM     15  C   UNL     1     -38.159  18.657 -49.082  0.00  0.00    +0.075 A 
ATOM     16  C   UNL     1     -38.489  18.555 -50.409  0.00  0.00    +0.063 A 
BRANCH  14  17
ATOM     17  C   UNL     1     -36.868  20.369 -48.062  0.00  0.00    +0.066 A 
ATOM     18  C   UNL     1     -36.041  20.054 -46.983  0.00  0.00    +0.028 A 
ATOM     19  C   UNL     1     -35.840  20.987 -45.967  0.00  0.00    +0.002 A 
ATOM     20  C   UNL     1     -36.458  22.236 -46.034  0.00  0.00    +0.000 A 
ATOM     21  C   UNL     1     -37.272  22.556 -47.118  0.00  0.00    +0.002 A 
ATOM     22  C   UNL     1     -37.476  21.626 -48.137  0.00  0.00    +0.028 A 
ENDBRANCH  14  17
BRANCH  15  23
ATOM     23  C   UNL     1     -38.816  18.017 -48.011  0.00  0.00    +0.000 A 
ATOM     24  C   UNL     1     -39.938  18.613 -47.417  0.00  0.00    +0.010 A 
ATOM     25  C   UNL     1     -40.608  17.994 -46.363  0.00  0.00    +0.001 A 
ATOM     26  C   UNL     1     -40.175  16.762 -45.886  0.00  0.00    +0.000 A 
ATOM     27  C   UNL     1     -39.072  16.149 -46.471  0.00  0.00    +0.001 A 
ATOM     28  C   UNL     1     -38.401  16.768 -47.525  0.00  0.00    +0.010 A 
ENDBRANCH  15  23
ENDBRANCH   1  12
BRANCH   3  29
ATOM     29  C   UNL     1     -36.114  17.277 -53.038  0.00  0.00    +0.197 C 
BRANCH  29  30
ATOM     30  C   UNL     1     -36.467  16.247 -51.963  0.00  0.00    -0.018 A 
ATOM     31  C   UNL     1     -35.726  16.095 -50.783  0.00  0.00    +0.006 A 
ATOM     32  C   UNL     1     -36.079  15.128 -49.846  0.00  0.00    +0.004 A 
ATOM     33  C   UNL     1     -37.177  14.296 -50.067  0.00  0.00    -0.037 A 
ATOM     34  C   UNL     1     -37.919  14.443 -51.238  0.00  0.00    +0.004 A 
ATOM     35  C   UNL     1     -37.565  15.409 -52.178  0.00  0.00    +0.006 A 
BRANCH  33  36
ATOM     36  C   UNL     1     -37.554  13.232 -49.046  0.00  0.00    +0.155 C 
BRANCH  36  37
ATOM     37  C   UNL     1     -37.756  11.866 -49.678  0.00  0.00    +0.309 C 
ATOM     38  O   UNL     1     -38.827  11.300 -49.755  0.00  0.00    -0.251 OA
BRANCH  37  39
ATOM     39  O   UNL     1     -36.647  11.323 -50.106  0.00  0.00    -0.480 OA
ATOM     40  H   UNL     1     -35.921  11.946 -49.929  0.00  0.00    +0.295 HD
ENDBRANCH  37  39
ENDBRANCH  36  37
ENDBRANCH  33  36
ENDBRANCH  29  30
BRANCH  29  41
ATOM     41  C   UNL     1     -34.775  17.980 -52.789  0.00  0.00    +0.239 C 
ATOM     42  O   UNL     1     -34.393  18.274 -51.674  0.00  0.00    -0.273 OA
ATOM     43  N   UNL     1     -33.959  18.257 -53.836  0.00  0.00    -0.311 N 
ATOM     44  H   UNL     1     -33.080  18.699 -53.613  0.00  0.00    +0.149 HD
BRANCH  43  45
ATOM     45  C   UNL     1     -34.191  18.003 -55.267  0.00  0.00    +0.073 C 
ATOM     46  C   UNL     1     -33.098  17.159 -55.951  0.00  0.00    +0.022 C 
ATOM     47  C   UNL     1     -33.120  17.561 -57.440  0.00  0.00    +0.002 C 
ATOM     48  C   UNL     1     -34.005  18.818 -57.535  0.00  0.00    +0.002 C 
ATOM     49  C   UNL     1     -34.179  19.299 -56.090  0.00  0.00    +0.022 C 
ENDBRANCH  43  45
ENDBRANCH  29  41
ENDBRANCH   3  29
TORSDOF 11
ENDMDL
MODEL        8
REMARK  Name = 
REMARK  11 active torsions:
REMARK  status: ('A' for Active; 'I' for Inactive)
REMARK    1  A    between atoms: _1  and  _15
REMARK    2  A    between atoms: _2  and  _4
REMARK    3  A    between atoms: _2  and  _29
REMARK    4  A    between atoms: _12  and  _17
REMARK    5  A    between atoms: _13  and  _23
REMARK    6  A    between atoms: _29  and  _30
REMARK    7  A    between atoms: _29  and  _41
REMARK    8  A    between atoms: _33  and  _36
REMARK    9  A    between atoms: _36  and  _37
REMARK   10  A    between atoms: _37  and  _39
REMARK   11  A    between atoms: _42  and  _45
REMARK                            x       y       z     vdW  Elec       q    Type
REMARK                         _______ _______ _______ _____ _____    ______ ____
ROOT
ATOM      1  C   UNL     1     -35.729  18.798 -53.120  0.00  0.00    +0.272 C 
ATOM      2  N   UNL     1     -36.873  18.339 -53.697  0.00  0.00    -0.250 N 
ATOM      3  O   UNL     1     -34.789  19.137 -53.814  0.00  0.00    -0.268 OA
ENDROOT
BRANCH   2   4
ATOM      4  C   UNL     1     -37.337  18.941 -54.919  0.00  0.00    +0.038 A 
ATOM      5  C   UNL     1     -38.226  20.014 -54.827  0.00  0.00    +0.027 A 
ATOM      6  C   UNL     1     -38.706  20.642 -55.976  0.00  0.00    -0.048 A 
ATOM      7  C   UNL     1     -39.654  21.823 -55.864  0.00  0.00    +0.044 C 
ATOM      8  C   UNL     1     -38.299  20.186 -57.230  0.00  0.00    +0.006 A 
ATOM      9  C   UNL     1     -37.404  19.121 -57.336  0.00  0.00    -0.048 A 
ATOM     10  C   UNL     1     -36.973  18.626 -58.704  0.00  0.00    +0.044 C 
ATOM     11  C   UNL     1     -36.914  18.511 -56.180  0.00  0.00    +0.027 A 
ENDBRANCH   2   4
BRANCH   1  12
ATOM     12  C   UNL     1     -35.697  18.976 -51.624  0.00  0.00    +0.149 A 
ATOM     13  N   UNL     1     -35.374  17.946 -50.808  0.00  0.00    -0.161 NA
ATOM     14  N   UNL     1     -35.409  18.549 -49.586  0.00  0.00    -0.231 N 
ATOM     15  C   UNL     1     -35.827  19.847 -49.620  0.00  0.00    +0.075 A 
ATOM     16  C   UNL     1     -35.942  20.153 -50.952  0.00  0.00    +0.063 A 
BRANCH  14  17
ATOM     17  C   UNL     1     -34.506  18.122 -48.663  0.00  0.00    +0.066 A 
ATOM     18  C   UNL     1     -34.923  17.254 -47.652  0.00  0.00    +0.028 A 
ATOM     19  C   UNL     1     -34.007  16.804 -46.702  0.00  0.00    +0.002 A 
ATOM     20  C   UNL     1     -32.675  17.212 -46.769  0.00  0.00    +0.000 A 
ATOM     21  C   UNL     1     -32.256  18.066 -47.786  0.00  0.00    +0.002 A 
ATOM     22  C   UNL     1     -33.169  18.520 -48.738  0.00  0.00    +0.028 A 
ENDBRANCH  14  17
BRANCH  15  23
ATOM     23  C   UNL     1     -36.137  20.701 -48.542  0.00  0.00    +0.000 A 
ATOM     24  C   UNL     1     -37.200  20.435 -47.666  0.00  0.00    +0.010 A 
ATOM     25  C   UNL     1     -37.495  21.299 -46.612  0.00  0.00    +0.001 A 
ATOM     26  C   UNL     1     -36.739  22.450 -46.417  0.00  0.00    +0.000 A 
ATOM     27  C   UNL     1     -35.690  22.737 -47.284  0.00  0.00    +0.001 A 
ATOM     28  C   UNL     1     -35.395  21.874 -48.337  0.00  0.00    +0.010 A 
ENDBRANCH  15  23
ENDBRANCH   1  12
BRANCH   2  29
ATOM     29  C   UNL     1     -37.479  17.063 -53.216  0.00  0.00    +0.197 C 
BRANCH  29  30
ATOM     30  C   UNL     1     -37.041  15.848 -54.037  0.00  0.00    -0.018 A 
ATOM     31  C   UNL     1     -35.780  15.253 -53.899  0.00  0.00    +0.006 A 
ATOM     32  C   UNL     1     -35.424  14.160 -54.685  0.00  0.00    +0.004 A 
ATOM     33  C   UNL     1     -36.319  13.640 -55.621  0.00  0.00    -0.037 A 
ATOM     34  C   UNL     1     -37.577  14.226 -55.761  0.00  0.00    +0.004 A 
ATOM     35  C   UNL     1     -37.932  15.322 -54.977  0.00  0.00    +0.006 A 
BRANCH  33  36
ATOM     36  C   UNL     1     -35.924  12.452 -56.487  0.00  0.00    +0.155 C 
BRANCH  36  37
ATOM     37  C   UNL     1     -36.028  11.132 -55.745  0.00  0.00    +0.309 C 
ATOM     38  O   UNL     1     -35.257  10.772 -54.878  0.00  0.00    -0.251 OA
BRANCH  37  39
ATOM     39  O   UNL     1     -37.015  10.382 -56.156  0.00  0.00    -0.480 OA
ATOM     40  H   UNL     1     -37.485  10.863 -56.859  0.00  0.00    +0.295 HD
ENDBRANCH  37  39
ENDBRANCH  36  37
ENDBRANCH  33  36
ENDBRANCH  29  30
BRANCH  29  41
ATOM     41  C   UNL     1     -38.996  17.143 -53.011  0.00  0.00    +0.239 C 
ATOM     42  N   UNL     1     -39.501  17.148 -51.752  0.00  0.00    -0.311 N 
ATOM     43  H   UNL     1     -40.507  17.177 -51.674  0.00  0.00    +0.149 HD
ATOM     44  O   UNL     1     -39.778  17.167 -53.939  0.00  0.00    -0.273 OA
BRANCH  42  45
ATOM     45  C   UNL     1     -38.771  17.124 -50.474  0.00  0.00    +0.073 C 
ATOM     46  C   UNL     1     -39.368  18.102 -49.453  0.00  0.00    +0.022 C 
ATOM     47  C   UNL     1     -38.783  17.639 -48.112  0.00  0.00    +0.002 C 
ATOM     48  C   UNL     1     -38.653  16.110 -48.233  0.00  0.00    +0.002 C 
ATOM     49  C   UNL     1     -38.833  15.776 -49.729  0.00  0.00    +0.022 C 
ENDBRANCH  42  45
ENDBRANCH  29  41
ENDBRANCH   2  29
TORSDOF 11
ENDMDL
MODEL        9
REMARK  Name = 
REMARK  11 active torsions:
REMARK  status: ('A' for Active; 'I' for Inactive)
REMARK    1  A    between atoms: _1  and  _15
REMARK    2  A    between atoms: _2  and  _4
REMARK    3  A    between atoms: _2  and  _29
REMARK    4  A    between atoms: _12  and  _17
REMARK    5  A    between atoms: _13  and  _23
REMARK    6  A    between atoms: _29  and  _30
REMARK    7  A    between atoms: _29  and  _41
REMARK    8  A    between atoms: _33  and  _36
REMARK    9  A    between atoms: _36  and  _37
REMARK   10  A    between atoms: _37  and  _39
REMARK   11  A    between atoms: _42  and  _45
REMARK                            x       y       z     vdW  Elec       q    Type
REMARK                         _______ _______ _______ _____ _____    ______ ____
ROOT
ATOM      1  C   UNL     1     -33.632  17.660 -56.640  0.00  0.00    +0.272 C 
ATOM      2  O   UNL     1     -32.483  17.517 -57.011  0.00  0.00    -0.268 OA
ATOM      3  N   UNL     1     -34.662  17.403 -57.492  0.00  0.00    -0.250 N 
ENDROOT
BRANCH   3   4
ATOM      4  C   UNL     1     -34.532  17.751 -58.882  0.00  0.00    +0.038 A 
ATOM      5  C   UNL     1     -34.864  19.052 -59.267  0.00  0.00    +0.027 A 
ATOM      6  C   UNL     1     -34.752  19.450 -60.599  0.00  0.00    -0.048 A 
ATOM      7  C   UNL     1     -35.093  20.874 -61.003  0.00  0.00    +0.044 C 
ATOM      8  C   UNL     1     -34.312  18.535 -61.556  0.00  0.00    +0.006 A 
ATOM      9  C   UNL     1     -33.968  17.237 -61.183  0.00  0.00    -0.048 A 
ATOM     10  C   UNL     1     -33.498  16.245 -62.231  0.00  0.00    +0.044 C 
ATOM     11  C   UNL     1     -34.065  16.852 -59.844  0.00  0.00    +0.027 A 
ENDBRANCH   3   4
BRANCH   1  12
ATOM     12  C   UNL     1     -33.947  18.226 -55.278  0.00  0.00    +0.149 A 
ATOM     13  C   UNL     1     -34.153  17.488 -54.134  0.00  0.00    +0.063 A 
ATOM     14  C   UNL     1     -34.384  18.407 -53.142  0.00  0.00    +0.075 A 
ATOM     15  N   UNL     1     -34.418  19.616 -53.774  0.00  0.00    -0.231 N 
ATOM     16  N   UNL     1     -34.090  19.559 -55.096  0.00  0.00    -0.161 NA
BRANCH  14  17
ATOM     17  C   UNL     1     -34.501  18.130 -51.764  0.00  0.00    +0.000 A 
ATOM     18  C   UNL     1     -33.454  18.381 -50.865  0.00  0.00    +0.010 A 
ATOM     19  C   UNL     1     -33.588  18.089 -49.508  0.00  0.00    +0.001 A 
ATOM     20  C   UNL     1     -34.768  17.536 -49.024  0.00  0.00    +0.000 A 
ATOM     21  C   UNL     1     -35.812  17.268 -49.902  0.00  0.00    +0.001 A 
ATOM     22  C   UNL     1     -35.678  17.558 -51.258  0.00  0.00    +0.010 A 
ENDBRANCH  14  17
BRANCH  15  23
ATOM     23  C   UNL     1     -35.297  20.584 -53.399  0.00  0.00    +0.066 A 
ATOM     24  C   UNL     1     -34.975  21.481 -52.378  0.00  0.00    +0.028 A 
ATOM     25  C   UNL     1     -35.892  22.463 -52.003  0.00  0.00    +0.002 A 
ATOM     26  C   UNL     1     -37.129  22.542 -52.640  0.00  0.00    +0.000 A 
ATOM     27  C   UNL     1     -37.455  21.637 -53.649  0.00  0.00    +0.002 A 
ATOM     28  C   UNL     1     -36.542  20.654 -54.027  0.00  0.00    +0.028 A 
ENDBRANCH  15  23
ENDBRANCH   1  12
BRANCH   3  29
ATOM     29  C   UNL     1     -35.788  16.533 -57.043  0.00  0.00    +0.197 C 
BRANCH  29  30
ATOM     30  C   UNL     1     -35.530  15.045 -57.293  0.00  0.00    -0.018 A 
ATOM     31  C   UNL     1     -35.035  14.269 -56.242  0.00  0.00    +0.006 A 
ATOM     32  C   UNL     1     -34.798  12.906 -56.412  0.00  0.00    +0.004 A 
ATOM     33  C   UNL     1     -35.058  12.296 -57.638  0.00  0.00    -0.037 A 
ATOM     34  C   UNL     1     -35.553  13.064 -58.693  0.00  0.00    +0.004 A 
ATOM     35  C   UNL     1     -35.787  14.427 -58.524  0.00  0.00    +0.006 A 
BRANCH  33  36
ATOM     36  C   UNL     1     -34.813  10.804 -57.821  0.00  0.00    +0.155 C 
BRANCH  36  37
ATOM     37  C   UNL     1     -35.256   9.991 -56.619  0.00  0.00    +0.309 C 
ATOM     38  O   UNL     1     -34.498   9.405 -55.872  0.00  0.00    -0.251 OA
BRANCH  37  39
ATOM     39  O   UNL     1     -36.554   9.941 -56.476  0.00  0.00    -0.480 OA
ATOM     40  H   UNL     1     -36.955  10.467 -57.189  0.00  0.00    +0.295 HD
ENDBRANCH  37  39
ENDBRANCH  36  37
ENDBRANCH  33  36
ENDBRANCH  29  30
BRANCH  29  41
ATOM     41  C   UNL     1     -37.161  17.002 -57.536  0.00  0.00    +0.239 C 
ATOM     42  N   UNL     1     -38.113  17.351 -56.635  0.00  0.00    -0.311 N 
ATOM     43  H   UNL     1     -39.006  17.628 -57.012  0.00  0.00    +0.149 HD
ATOM     44  O   UNL     1     -37.450  17.044 -58.715  0.00  0.00    -0.273 OA
BRANCH  42  45
ATOM     45  C   UNL     1     -38.012  17.384 -55.166  0.00  0.00    +0.073 C 
ATOM     46  C   UNL     1     -38.142  16.006 -54.487  0.00  0.00    +0.022 C 
ATOM     47  C   UNL     1     -38.687  16.282 -53.070  0.00  0.00    +0.002 C 
ATOM     48  C   UNL     1     -39.132  17.756 -53.057  0.00  0.00    +0.002 C 
ATOM     49  C   UNL     1     -39.158  18.182 -54.530  0.00  0.00    +0.022 C 
ENDBRANCH  42  45
ENDBRANCH  29  41
ENDBRANCH   3  29
TORSDOF 11
ENDMDL
MODEL       10
REMARK  Name = 
REMARK  11 active torsions:
REMARK  status: ('A' for Active; 'I' for Inactive)
REMARK    1  A    between atoms: _1  and  _15
REMARK    2  A    between atoms: _2  and  _4
REMARK    3  A    between atoms: _2  and  _29
REMARK    4  A    between atoms: _12  and  _17
REMARK    5  A    between atoms: _13  and  _23
REMARK    6  A    between atoms: _29  and  _30
REMARK    7  A    between atoms: _29  and  _41
REMARK    8  A    between atoms: _33  and  _36
REMARK    9  A    between atoms: _36  and  _37
REMARK   10  A    between atoms: _37  and  _39
REMARK   11  A    between atoms: _42  and  _45
REMARK                            x       y       z     vdW  Elec       q    Type
REMARK                         _______ _______ _______ _____ _____    ______ ____
ROOT
ATOM      1  C   UNL     1     -37.302  16.533 -52.605  0.00  0.00    +0.272 C 
ATOM      2  O   UNL     1     -37.160  15.326 -52.536  0.00  0.00    -0.268 OA
ATOM      3  N   UNL     1     -37.149  17.171 -53.798  0.00  0.00    -0.250 N 
ENDROOT
BRANCH   3   4
ATOM      4  C   UNL     1     -36.128  16.727 -54.709  0.00  0.00    +0.038 A 
ATOM      5  C   UNL     1     -34.846  17.265 -54.570  0.00  0.00    +0.027 A 
ATOM      6  C   UNL     1     -33.813  16.870 -55.420  0.00  0.00    -0.048 A 
ATOM      7  C   UNL     1     -32.417  17.442 -55.245  0.00  0.00    +0.044 C 
ATOM      8  C   UNL     1     -34.067  15.934 -56.423  0.00  0.00    +0.006 A 
ATOM      9  C   UNL     1     -35.340  15.383 -56.566  0.00  0.00    -0.048 A 
ATOM     10  C   UNL     1     -35.610  14.372 -57.666  0.00  0.00    +0.044 C 
ATOM     11  C   UNL     1     -36.363  15.770 -55.700  0.00  0.00    +0.027 A 
ENDBRANCH   3   4
BRANCH   1  12
ATOM     12  C   UNL     1     -37.540  17.362 -51.369  0.00  0.00    +0.149 A 
ATOM     13  N   UNL     1     -38.688  17.243 -50.663  0.00  0.00    -0.161 NA
ATOM     14  N   UNL     1     -38.458  18.103 -49.630  0.00  0.00    -0.231 N 
ATOM     15  C   UNL     1     -37.286  18.793 -49.734  0.00  0.00    +0.075 A 
ATOM     16  C   UNL     1     -36.648  18.259 -50.824  0.00  0.00    +0.063 A 
BRANCH  14  17
ATOM     17  C   UNL     1     -38.969  17.758 -48.418  0.00  0.00    +0.066 A 
ATOM     18  C   UNL     1     -38.507  16.601 -47.786  0.00  0.00    +0.028 A 
ATOM     19  C   UNL     1     -39.018  16.239 -46.541  0.00  0.00    +0.002 A 
ATOM     20  C   UNL     1     -39.981  17.036 -45.923  0.00  0.00    +0.000 A 
ATOM     21  C   UNL     1     -40.431  18.198 -46.546  0.00  0.00    +0.002 A 
ATOM     22  C   UNL     1     -39.924  18.564 -47.792  0.00  0.00    +0.028 A 
ENDBRANCH  14  17
BRANCH  15  23
ATOM     23  C   UNL     1     -36.823  19.866 -48.944  0.00  0.00    +0.000 A 
ATOM     24  C   UNL     1     -35.623  19.793 -48.221  0.00  0.00    +0.010 A 
ATOM     25  C   UNL     1     -35.190  20.862 -47.438  0.00  0.00    +0.001 A 
ATOM     26  C   UNL     1     -35.950  22.023 -47.357  0.00  0.00    +0.000 A 
ATOM     27  C   UNL     1     -37.149  22.109 -48.055  0.00  0.00    +0.001 A 
ATOM     28  C   UNL     1     -37.583  21.041 -48.837  0.00  0.00    +0.010 A 
ENDBRANCH  15  23
ENDBRANCH   1  12
BRANCH   3  29
ATOM     29  C   UNL     1     -38.196  18.129 -54.259  0.00  0.00    +0.197 C 
BRANCH  29  30
ATOM     30  C   UNL     1     -39.493  17.437 -54.686  0.00  0.00    -0.018 A 
ATOM     31  C   UNL     1     -40.100  16.549 -53.793  0.00  0.00    +0.006 A 
ATOM     32  C   UNL     1     -41.290  15.906 -54.126  0.00  0.00    +0.004 A 
ATOM     33  C   UNL     1     -41.897  16.143 -55.359  0.00  0.00    -0.037 A 
ATOM     34  C   UNL     1     -41.297  17.029 -56.256  0.00  0.00    +0.004 A 
ATOM     35  C   UNL     1     -40.106  17.670 -55.924  0.00  0.00    +0.006 A 
BRANCH  33  36
ATOM     36  C   UNL     1     -43.205  15.452 -55.718  0.00  0.00    +0.155 C 
BRANCH  36  37
ATOM     37  C   UNL     1     -44.278  15.658 -54.665  0.00  0.00    +0.309 C 
ATOM     38  O   UNL     1     -45.008  16.627 -54.612  0.00  0.00    -0.251 OA
BRANCH  37  39
ATOM     39  O   UNL     1     -44.324  14.700 -53.777  0.00  0.00    -0.480 OA
ATOM     40  H   UNL     1     -43.646  14.043 -54.009  0.00  0.00    +0.295 HD
ENDBRANCH  37  39
ENDBRANCH  36  37
ENDBRANCH  33  36
ENDBRANCH  29  30
BRANCH  29  41
ATOM     41  C   UNL     1     -37.687  19.149 -55.283  0.00  0.00    +0.239 C 
ATOM     42  N   UNL     1     -37.039  20.260 -54.855  0.00  0.00    -0.311 N 
ATOM     43  H   UNL     1     -36.746  20.911 -55.569  0.00  0.00    +0.149 HD
ATOM     44  O   UNL     1     -37.871  19.020 -56.476  0.00  0.00    -0.273 OA
BRANCH  42  45
ATOM     45  C   UNL     1     -36.696  20.643 -53.476  0.00  0.00    +0.073 C 
ATOM     46  C   UNL     1     -37.232  22.024 -53.045  0.00  0.00    +0.022 C 
ATOM     47  C   UNL     1     -36.271  22.529 -51.950  0.00  0.00    +0.002 C 
ATOM     48  C   UNL     1     -35.054  21.586 -51.973  0.00  0.00    +0.002 C 
ATOM     49  C   UNL     1     -35.181  20.796 -53.281  0.00  0.00    +0.022 C 
ENDBRANCH  42  45
ENDBRANCH  29  41
ENDBRANCH   3  29
TORSDOF 11
ENDMDL
