# Supplementary material for: A Novel Class of Small Molecule Agonists with Preference for Human over Mouse TLR4 Activation
Source: PLoS One. 2016 Oct 13;11(10):e0164632. doi: 10.1371/journal.pone.0164632 (PMC5063506; doi:10.1371/journal.pone.0164632)
Supplement: S1 File — Sequence and structure files used for bioinformatics analysis and docking, provided as a ZIP archive of a directory tree. To view, uncompress onto your local file system and open the file Readme.txt at the top directory level of the archive. That file describes individual directories and files inside the archive. (ZIP) [file pone.0164632.s007.zip › S1_File/docking.receptor_dimer/dock/human_AZ12857839.out_flex.pdbqt]

REMARK  Name = 
REMARK  61 active torsions:
REMARK  status: ('A' for Active; 'I' for Inactive)
REMARK    1  A    between atoms: _1  and  _3
REMARK    2  A    between atoms: _3  and  _4
REMARK    3  A    between atoms: _4  and  _5
REMARK    4  A    between atoms: _5  and  _6
REMARK    5  A    between atoms: _10  and  _12
REMARK    6  A    between atoms: _12  and  _13
REMARK    7  A    between atoms: _20  and  _22
REMARK    8  A    between atoms: _22  and  _23
REMARK    9  A    between atoms: _23  and  _24
REMARK   10  A    between atoms: _24  and  _25
REMARK   11  A    between atoms: _27  and  _29
REMARK   12  A    between atoms: _31  and  _33
REMARK   13  A    between atoms: _33  and  _34
REMARK   14  A    between atoms: _34  and  _35
REMARK   15  A    between atoms: _38  and  _40
REMARK   16  A    between atoms: _40  and  _41
REMARK   17  A    between atoms: _41  and  _42
REMARK   18  A    between atoms: _45  and  _47
REMARK   19  A    between atoms: _47  and  _48
REMARK   20  A    between atoms: _54  and  _56
REMARK   21  A    between atoms: _56  and  _57
REMARK   22  A    between atoms: _63  and  _65
REMARK   23  A    between atoms: _65  and  _67
REMARK   24  A    between atoms: _69  and  _71
REMARK   25  A    between atoms: _71  and  _72
REMARK   26  A    between atoms: _75  and  _77
REMARK   27  A    between atoms: _77  and  _79
REMARK   28  A    between atoms: _81  and  _83
REMARK   29  A    between atoms: _83  and  _84
REMARK   30  A    between atoms: _91  and  _93
REMARK   31  A    between atoms: _93  and  _94
REMARK   32  A    between atoms: _97  and  _99
REMARK   33  A    between atoms: _99  and  _101
REMARK   34  A    between atoms: _103  and  _105
REMARK   35  A    between atoms: _108  and  _110
REMARK   36  A    between atoms: _110  and  _111
REMARK   37  A    between atoms: _111  and  _112
REMARK   38  A    between atoms: _112  and  _113
REMARK   39  A    between atoms: _117  and  _119
REMARK   40  A    between atoms: _119  and  _120
REMARK   41  A    between atoms: _120  and  _121
REMARK   42  A    between atoms: _124  and  _126
REMARK   43  A    between atoms: _126  and  _128
REMARK   44  A    between atoms: _130  and  _132
REMARK   45  A    between atoms: _132  and  _133
REMARK   46  A    between atoms: _140  and  _142
REMARK   47  A    between atoms: _144  and  _146
REMARK   48  A    between atoms: _146  and  _147
REMARK   49  A    between atoms: _153  and  _155
REMARK   50  A    between atoms: _157  and  _159
REMARK   51  A    between atoms: _159  and  _160
REMARK   52  A    between atoms: _166  and  _168
REMARK   53  A    between atoms: _168  and  _169
REMARK   54  A    between atoms: _169  and  _170
REMARK   55  A    between atoms: _170  and  _171
REMARK   56  A    between atoms: _173  and  _175
REMARK   57  A    between atoms: _175  and  _177
REMARK   58  A    between atoms: _179  and  _181
REMARK   59  A    between atoms: _181  and  _182
REMARK   60  A    between atoms: _189  and  _191
REMARK   61  A    between atoms: _193  and  _195
REMARK                            x       y       z     vdW  Elec       q    Type
REMARK                         _______ _______ _______ _____ _____    ______ ____
ROOT
ATOM      1  C   UNL     1     -39.226   3.838 -56.461  0.00  0.00    +0.220 C 
ENDROOT
BRANCH   1   2
ATOM      2  N   UNL     1     -40.263   3.560 -55.479  0.00  0.00    -0.087 NA
ATOM      3  C   UNL     1     -40.048   2.961 -54.308  0.00  0.00    +0.535 C 
ATOM      4  N   UNL     1     -41.067   2.767 -53.492  0.00  0.00    +0.135 NA
ATOM      5  N   UNL     1     -38.829   2.566 -53.953  0.00  0.00    +0.135 NA
ENDBRANCH   1   2
BRANCH   1   6
ATOM      6  C   UNL     1     -39.826   4.356 -57.745  0.00  0.00    +0.047 C 
BRANCH   6   7
ATOM      7  C   UNL     1     -39.271   3.540 -58.890  0.00  0.00    +0.004 C 
BRANCH   7   8
ATOM      8  C   UNL     1     -40.314   3.037 -59.872  0.00  0.00    +0.000 C 
ATOM      9  C   UNL     1     -41.144   4.199 -60.401  0.00  0.00    +0.000 C 
ENDBRANCH   7   8
ENDBRANCH   6   7
ENDBRANCH   1   6
TORSDOF 4
REMARK  Name = 
REMARK  61 active torsions:
REMARK  status: ('A' for Active; 'I' for Inactive)
REMARK    1  A    between atoms: _1  and  _3
REMARK    2  A    between atoms: _3  and  _4
REMARK    3  A    between atoms: _4  and  _5
REMARK    4  A    between atoms: _5  and  _6
REMARK    5  A    between atoms: _10  and  _12
REMARK    6  A    between atoms: _12  and  _13
REMARK    7  A    between atoms: _20  and  _22
REMARK    8  A    between atoms: _22  and  _23
REMARK    9  A    between atoms: _23  and  _24
REMARK   10  A    between atoms: _24  and  _25
REMARK   11  A    between atoms: _27  and  _29
REMARK   12  A    between atoms: _31  and  _33
REMARK   13  A    between atoms: _33  and  _34
REMARK   14  A    between atoms: _34  and  _35
REMARK   15  A    between atoms: _38  and  _40
REMARK   16  A    between atoms: _40  and  _41
REMARK   17  A    between atoms: _41  and  _42
REMARK   18  A    between atoms: _45  and  _47
REMARK   19  A    between atoms: _47  and  _48
REMARK   20  A    between atoms: _54  and  _56
REMARK   21  A    between atoms: _56  and  _57
REMARK   22  A    between atoms: _63  and  _65
REMARK   23  A    between atoms: _65  and  _67
REMARK   24  A    between atoms: _69  and  _71
REMARK   25  A    between atoms: _71  and  _72
REMARK   26  A    between atoms: _75  and  _77
REMARK   27  A    between atoms: _77  and  _79
REMARK   28  A    between atoms: _81  and  _83
REMARK   29  A    between atoms: _83  and  _84
REMARK   30  A    between atoms: _91  and  _93
REMARK   31  A    between atoms: _93  and  _94
REMARK   32  A    between atoms: _97  and  _99
REMARK   33  A    between atoms: _99  and  _101
REMARK   34  A    between atoms: _103  and  _105
REMARK   35  A    between atoms: _108  and  _110
REMARK   36  A    between atoms: _110  and  _111
REMARK   37  A    between atoms: _111  and  _112
REMARK   38  A    between atoms: _112  and  _113
REMARK   39  A    between atoms: _117  and  _119
REMARK   40  A    between atoms: _119  and  _120
REMARK   41  A    between atoms: _120  and  _121
REMARK   42  A    between atoms: _124  and  _126
REMARK   43  A    between atoms: _126  and  _128
REMARK   44  A    between atoms: _130  and  _132
REMARK   45  A    between atoms: _132  and  _133
REMARK   46  A    between atoms: _140  and  _142
REMARK   47  A    between atoms: _144  and  _146
REMARK   48  A    between atoms: _146  and  _147
REMARK   49  A    between atoms: _153  and  _155
REMARK   50  A    between atoms: _157  and  _159
REMARK   51  A    between atoms: _159  and  _160
REMARK   52  A    between atoms: _166  and  _168
REMARK   53  A    between atoms: _168  and  _169
REMARK   54  A    between atoms: _169  and  _170
REMARK   55  A    between atoms: _170  and  _171
REMARK   56  A    between atoms: _173  and  _175
REMARK   57  A    between atoms: _175  and  _177
REMARK   58  A    between atoms: _179  and  _181
REMARK   59  A    between atoms: _181  and  _182
REMARK   60  A    between atoms: _189  and  _191
REMARK   61  A    between atoms: _193  and  _195
REMARK                            x       y       z     vdW  Elec       q    Type
REMARK                         _______ _______ _______ _____ _____    ______ ____
ROOT
ATOM      1  C   UNL     1     -45.487  -3.265 -49.899  0.00  0.00    -0.022 A 
ATOM      2  C   UNL     1     -45.522  -2.850 -48.561  0.00  0.00    -0.001 A 
ATOM      3  C   UNL     1     -44.871  -1.700 -48.150  0.00  0.00    +0.042 A 
ATOM      4  C   UNL     1     -44.162  -0.945 -49.079  0.00  0.00    +0.196 A 
ATOM      5  O   UNL     1     -43.518   0.204 -48.666  0.00  0.00    -0.287 OA
ATOM      6  C   UNL     1     -44.106  -1.337 -50.411  0.00  0.00    +0.042 A 
ATOM      7  C   UNL     1     -44.762  -2.490 -50.812  0.00  0.00    -0.001 A 
ENDROOT
BRANCH   1   8
ATOM      8  C   UNL     1     -46.181  -4.538 -50.350  0.00  0.00    +0.026 C 
BRANCH   8   9
ATOM      9  C   UNL     1     -45.553  -5.267 -51.549  0.00  0.00    +0.005 C 
ATOM     10  C   UNL     1     -45.926  -6.740 -51.433  0.00  0.00    +0.000 C 
ENDBRANCH   8   9
ENDBRANCH   1   8
TORSDOF 2
REMARK  Name = 
REMARK  61 active torsions:
REMARK  status: ('A' for Active; 'I' for Inactive)
REMARK    1  A    between atoms: _1  and  _3
REMARK    2  A    between atoms: _3  and  _4
REMARK    3  A    between atoms: _4  and  _5
REMARK    4  A    between atoms: _5  and  _6
REMARK    5  A    between atoms: _10  and  _12
REMARK    6  A    between atoms: _12  and  _13
REMARK    7  A    between atoms: _20  and  _22
REMARK    8  A    between atoms: _22  and  _23
REMARK    9  A    between atoms: _23  and  _24
REMARK   10  A    between atoms: _24  and  _25
REMARK   11  A    between atoms: _27  and  _29
REMARK   12  A    between atoms: _31  and  _33
REMARK   13  A    between atoms: _33  and  _34
REMARK   14  A    between atoms: _34  and  _35
REMARK   15  A    between atoms: _38  and  _40
REMARK   16  A    between atoms: _40  and  _41
REMARK   17  A    between atoms: _41  and  _42
REMARK   18  A    between atoms: _45  and  _47
REMARK   19  A    between atoms: _47  and  _48
REMARK   20  A    between atoms: _54  and  _56
REMARK   21  A    between atoms: _56  and  _57
REMARK   22  A    between atoms: _63  and  _65
REMARK   23  A    between atoms: _65  and  _67
REMARK   24  A    between atoms: _69  and  _71
REMARK   25  A    between atoms: _71  and  _72
REMARK   26  A    between atoms: _75  and  _77
REMARK   27  A    between atoms: _77  and  _79
REMARK   28  A    between atoms: _81  and  _83
REMARK   29  A    between atoms: _83  and  _84
REMARK   30  A    between atoms: _91  and  _93
REMARK   31  A    between atoms: _93  and  _94
REMARK   32  A    between atoms: _97  and  _99
REMARK   33  A    between atoms: _99  and  _101
REMARK   34  A    between atoms: _103  and  _105
REMARK   35  A    between atoms: _108  and  _110
REMARK   36  A    between atoms: _110  and  _111
REMARK   37  A    between atoms: _111  and  _112
REMARK   38  A    between atoms: _112  and  _113
REMARK   39  A    between atoms: _117  and  _119
REMARK   40  A    between atoms: _119  and  _120
REMARK   41  A    between atoms: _120  and  _121
REMARK   42  A    between atoms: _124  and  _126
REMARK   43  A    between atoms: _126  and  _128
REMARK   44  A    between atoms: _130  and  _132
REMARK   45  A    between atoms: _132  and  _133
REMARK   46  A    between atoms: _140  and  _142
REMARK   47  A    between atoms: _144  and  _146
REMARK   48  A    between atoms: _146  and  _147
REMARK   49  A    between atoms: _153  and  _155
REMARK   50  A    between atoms: _157  and  _159
REMARK   51  A    between atoms: _159  and  _160
REMARK   52  A    between atoms: _166  and  _168
REMARK   53  A    between atoms: _168  and  _169
REMARK   54  A    between atoms: _169  and  _170
REMARK   55  A    between atoms: _170  and  _171
REMARK   56  A    between atoms: _173  and  _175
REMARK   57  A    between atoms: _175  and  _177
REMARK   58  A    between atoms: _179  and  _181
REMARK   59  A    between atoms: _181  and  _182
REMARK   60  A    between atoms: _189  and  _191
REMARK   61  A    between atoms: _193  and  _195
REMARK                            x       y       z     vdW  Elec       q    Type
REMARK                         _______ _______ _______ _____ _____    ______ ____
ROOT
ATOM      1  C   UNL     1     -37.945  -1.719 -46.718  0.00  0.00    +0.002 C 
ENDROOT
BRANCH   1   2
ATOM      2  C   UNL     1     -38.366  -2.943 -47.513  0.00  0.00    +0.000 C 
BRANCH   2   3
ATOM      3  C   UNL     1     -37.362  -4.097 -47.415  0.00  0.00    +0.000 C 
ATOM      4  C   UNL     1     -38.051  -5.348 -46.903  0.00  0.00    +0.000 C 
ENDBRANCH   2   3
ENDBRANCH   1   2
BRANCH   1   5
ATOM      5  C   UNL     1     -38.156  -0.428 -47.481  0.00  0.00    +0.021 C 
BRANCH   5   6
ATOM      6  C   UNL     1     -39.075   0.510 -46.710  0.00  0.00    +0.109 C 
ATOM      7  N   UNL     1     -38.321   1.269 -45.674  0.00  0.00    -0.131 NA
ENDBRANCH   5   6
ENDBRANCH   1   5
TORSDOF 4
REMARK  Name = 
REMARK  61 active torsions:
REMARK  status: ('A' for Active; 'I' for Inactive)
REMARK    1  A    between atoms: _1  and  _3
REMARK    2  A    between atoms: _3  and  _4
REMARK    3  A    between atoms: _4  and  _5
REMARK    4  A    between atoms: _5  and  _6
REMARK    5  A    between atoms: _10  and  _12
REMARK    6  A    between atoms: _12  and  _13
REMARK    7  A    between atoms: _20  and  _22
REMARK    8  A    between atoms: _22  and  _23
REMARK    9  A    between atoms: _23  and  _24
REMARK   10  A    between atoms: _24  and  _25
REMARK   11  A    between atoms: _27  and  _29
REMARK   12  A    between atoms: _31  and  _33
REMARK   13  A    between atoms: _33  and  _34
REMARK   14  A    between atoms: _34  and  _35
REMARK   15  A    between atoms: _38  and  _40
REMARK   16  A    between atoms: _40  and  _41
REMARK   17  A    between atoms: _41  and  _42
REMARK   18  A    between atoms: _45  and  _47
REMARK   19  A    between atoms: _47  and  _48
REMARK   20  A    between atoms: _54  and  _56
REMARK   21  A    between atoms: _56  and  _57
REMARK   22  A    between atoms: _63  and  _65
REMARK   23  A    between atoms: _65  and  _67
REMARK   24  A    between atoms: _69  and  _71
REMARK   25  A    between atoms: _71  and  _72
REMARK   26  A    between atoms: _75  and  _77
REMARK   27  A    between atoms: _77  and  _79
REMARK   28  A    between atoms: _81  and  _83
REMARK   29  A    between atoms: _83  and  _84
REMARK   30  A    between atoms: _91  and  _93
REMARK   31  A    between atoms: _93  and  _94
REMARK   32  A    between atoms: _97  and  _99
REMARK   33  A    between atoms: _99  and  _101
REMARK   34  A    between atoms: _103  and  _105
REMARK   35  A    between atoms: _108  and  _110
REMARK   36  A    between atoms: _110  and  _111
REMARK   37  A    between atoms: _111  and  _112
REMARK   38  A    between atoms: _112  and  _113
REMARK   39  A    between atoms: _117  and  _119
REMARK   40  A    between atoms: _119  and  _120
REMARK   41  A    between atoms: _120  and  _121
REMARK   42  A    between atoms: _124  and  _126
REMARK   43  A    between atoms: _126  and  _128
REMARK   44  A    between atoms: _130  and  _132
REMARK   45  A    between atoms: _132  and  _133
REMARK   46  A    between atoms: _140  and  _142
REMARK   47  A    between atoms: _144  and  _146
REMARK   48  A    between atoms: _146  and  _147
REMARK   49  A    between atoms: _153  and  _155
REMARK   50  A    between atoms: _157  and  _159
REMARK   51  A    between atoms: _159  and  _160
REMARK   52  A    between atoms: _166  and  _168
REMARK   53  A    between atoms: _168  and  _169
REMARK   54  A    between atoms: _169  and  _170
REMARK   55  A    between atoms: _170  and  _171
REMARK   56  A    between atoms: _173  and  _175
REMARK   57  A    between atoms: _175  and  _177
REMARK   58  A    between atoms: _179  and  _181
REMARK   59  A    between atoms: _181  and  _182
REMARK   60  A    between atoms: _189  and  _191
REMARK   61  A    between atoms: _193  and  _195
REMARK                            x       y       z     vdW  Elec       q    Type
REMARK                         _______ _______ _______ _____ _____    ______ ____
ROOT
ATOM      1  C   UNL     1     -35.662  10.538 -38.733  0.00  0.00    +0.036 C 
ATOM      2  C   UNL     1     -36.832  11.495 -38.519  0.00  0.00    +0.003 C 
ENDROOT
BRANCH   1   3
ATOM      3  C   UNL     1     -36.084   9.315 -39.544  0.00  0.00    +0.182 C 
ATOM      4  O   UNL     1     -35.001   8.842 -40.316  0.00  0.00    -0.220 OA
ENDBRANCH   1   3
TORSDOF 1
REMARK  Name = 
REMARK  61 active torsions:
REMARK  status: ('A' for Active; 'I' for Inactive)
REMARK    1  A    between atoms: _1  and  _3
REMARK    2  A    between atoms: _3  and  _4
REMARK    3  A    between atoms: _4  and  _5
REMARK    4  A    between atoms: _5  and  _6
REMARK    5  A    between atoms: _10  and  _12
REMARK    6  A    between atoms: _12  and  _13
REMARK    7  A    between atoms: _20  and  _22
REMARK    8  A    between atoms: _22  and  _23
REMARK    9  A    between atoms: _23  and  _24
REMARK   10  A    between atoms: _24  and  _25
REMARK   11  A    between atoms: _27  and  _29
REMARK   12  A    between atoms: _31  and  _33
REMARK   13  A    between atoms: _33  and  _34
REMARK   14  A    between atoms: _34  and  _35
REMARK   15  A    between atoms: _38  and  _40
REMARK   16  A    between atoms: _40  and  _41
REMARK   17  A    between atoms: _41  and  _42
REMARK   18  A    between atoms: _45  and  _47
REMARK   19  A    between atoms: _47  and  _48
REMARK   20  A    between atoms: _54  and  _56
REMARK   21  A    between atoms: _56  and  _57
REMARK   22  A    between atoms: _63  and  _65
REMARK   23  A    between atoms: _65  and  _67
REMARK   24  A    between atoms: _69  and  _71
REMARK   25  A    between atoms: _71  and  _72
REMARK   26  A    between atoms: _75  and  _77
REMARK   27  A    between atoms: _77  and  _79
REMARK   28  A    between atoms: _81  and  _83
REMARK   29  A    between atoms: _83  and  _84
REMARK   30  A    between atoms: _91  and  _93
REMARK   31  A    between atoms: _93  and  _94
REMARK   32  A    between atoms: _97  and  _99
REMARK   33  A    between atoms: _99  and  _101
REMARK   34  A    between atoms: _103  and  _105
REMARK   35  A    between atoms: _108  and  _110
REMARK   36  A    between atoms: _110  and  _111
REMARK   37  A    between atoms: _111  and  _112
REMARK   38  A    between atoms: _112  and  _113
REMARK   39  A    between atoms: _117  and  _119
REMARK   40  A    between atoms: _119  and  _120
REMARK   41  A    between atoms: _120  and  _121
REMARK   42  A    between atoms: _124  and  _126
REMARK   43  A    between atoms: _126  and  _128
REMARK   44  A    between atoms: _130  and  _132
REMARK   45  A    between atoms: _132  and  _133
REMARK   46  A    between atoms: _140  and  _142
REMARK   47  A    between atoms: _144  and  _146
REMARK   48  A    between atoms: _146  and  _147
REMARK   49  A    between atoms: _153  and  _155
REMARK   50  A    between atoms: _157  and  _159
REMARK   51  A    between atoms: _159  and  _160
REMARK   52  A    between atoms: _166  and  _168
REMARK   53  A    between atoms: _168  and  _169
REMARK   54  A    between atoms: _169  and  _170
REMARK   55  A    between atoms: _170  and  _171
REMARK   56  A    between atoms: _173  and  _175
REMARK   57  A    between atoms: _175  and  _177
REMARK   58  A    between atoms: _179  and  _181
REMARK   59  A    between atoms: _181  and  _182
REMARK   60  A    between atoms: _189  and  _191
REMARK   61  A    between atoms: _193  and  _195
REMARK                            x       y       z     vdW  Elec       q    Type
REMARK                         _______ _______ _______ _____ _____    ______ ____
ROOT
ATOM      1  C   UNL     1     -29.233  10.663 -40.250  0.00  0.00    +0.089 C 
ENDROOT
BRANCH   1   2
ATOM      2  C   UNL     1     -30.226  11.325 -41.197  0.00  0.00    +0.261 C 
ATOM      3  O   UNL     1     -31.211  11.930 -40.773  0.00  0.00    -0.272 OA
ATOM      4  N   UNL     1     -29.973  11.198 -42.491  0.00  0.00    -0.088 NA
ENDBRANCH   1   2
BRANCH   1   5
ATOM      5  C   UNL     1     -29.475  10.971 -38.777  0.00  0.00    +0.010 C 
BRANCH   5   6
ATOM      6  C   UNL     1     -28.219  11.508 -38.074  0.00  0.00    +0.001 C 
ATOM      7  C   UNL     1     -28.532  12.720 -37.204  0.00  0.00    +0.000 C 
ENDBRANCH   5   6
ENDBRANCH   1   5
TORSDOF 3
REMARK  Name = 
REMARK  61 active torsions:
REMARK  status: ('A' for Active; 'I' for Inactive)
REMARK    1  A    between atoms: _1  and  _3
REMARK    2  A    between atoms: _3  and  _4
REMARK    3  A    between atoms: _4  and  _5
REMARK    4  A    between atoms: _5  and  _6
REMARK    5  A    between atoms: _10  and  _12
REMARK    6  A    between atoms: _12  and  _13
REMARK    7  A    between atoms: _20  and  _22
REMARK    8  A    between atoms: _22  and  _23
REMARK    9  A    between atoms: _23  and  _24
REMARK   10  A    between atoms: _24  and  _25
REMARK   11  A    between atoms: _27  and  _29
REMARK   12  A    between atoms: _31  and  _33
REMARK   13  A    between atoms: _33  and  _34
REMARK   14  A    between atoms: _34  and  _35
REMARK   15  A    between atoms: _38  and  _40
REMARK   16  A    between atoms: _40  and  _41
REMARK   17  A    between atoms: _41  and  _42
REMARK   18  A    between atoms: _45  and  _47
REMARK   19  A    between atoms: _47  and  _48
REMARK   20  A    between atoms: _54  and  _56
REMARK   21  A    between atoms: _56  and  _57
REMARK   22  A    between atoms: _63  and  _65
REMARK   23  A    between atoms: _65  and  _67
REMARK   24  A    between atoms: _69  and  _71
REMARK   25  A    between atoms: _71  and  _72
REMARK   26  A    between atoms: _75  and  _77
REMARK   27  A    between atoms: _77  and  _79
REMARK   28  A    between atoms: _81  and  _83
REMARK   29  A    between atoms: _83  and  _84
REMARK   30  A    between atoms: _91  and  _93
REMARK   31  A    between atoms: _93  and  _94
REMARK   32  A    between atoms: _97  and  _99
REMARK   33  A    between atoms: _99  and  _101
REMARK   34  A    between atoms: _103  and  _105
REMARK   35  A    between atoms: _108  and  _110
REMARK   36  A    between atoms: _110  and  _111
REMARK   37  A    between atoms: _111  and  _112
REMARK   38  A    between atoms: _112  and  _113
REMARK   39  A    between atoms: _117  and  _119
REMARK   40  A    between atoms: _119  and  _120
REMARK   41  A    between atoms: _120  and  _121
REMARK   42  A    between atoms: _124  and  _126
REMARK   43  A    between atoms: _126  and  _128
REMARK   44  A    between atoms: _130  and  _132
REMARK   45  A    between atoms: _132  and  _133
REMARK   46  A    between atoms: _140  and  _142
REMARK   47  A    between atoms: _144  and  _146
REMARK   48  A    between atoms: _146  and  _147
REMARK   49  A    between atoms: _153  and  _155
REMARK   50  A    between atoms: _157  and  _159
REMARK   51  A    between atoms: _159  and  _160
REMARK   52  A    between atoms: _166  and  _168
REMARK   53  A    between atoms: _168  and  _169
REMARK   54  A    between atoms: _169  and  _170
REMARK   55  A    between atoms: _170  and  _171
REMARK   56  A    between atoms: _173  and  _175
REMARK   57  A    between atoms: _175  and  _177
REMARK   58  A    between atoms: _179  and  _181
REMARK   59  A    between atoms: _181  and  _182
REMARK   60  A    between atoms: _189  and  _191
REMARK   61  A    between atoms: _193  and  _195
REMARK                            x       y       z     vdW  Elec       q    Type
REMARK                         _______ _______ _______ _____ _____    ______ ____
ROOT
ATOM      1  C   UNL     1     -28.116  14.342 -41.833  0.00  0.00    +0.114 C 
ENDROOT
BRANCH   1   2
ATOM      2  C   UNL     1     -27.031  13.454 -41.267  0.00  0.00    +0.365 C 
ATOM      3  O   UNL     1     -26.529  13.774 -40.167  0.00  0.00    -0.246 OA
ATOM      4  O   UNL     1     -26.676  12.452 -41.929  0.00  0.00    -0.246 OA
ENDBRANCH   1   2
BRANCH   1   5
ATOM      5  C   UNL     1     -29.100  14.794 -40.764  0.00  0.00    +0.012 C 
BRANCH   5   6
ATOM      6  C   UNL     1     -28.800  16.194 -40.263  0.00  0.00    +0.001 C 
ATOM      7  C   UNL     1     -30.043  17.080 -40.286  0.00  0.00    +0.000 C 
ENDBRANCH   5   6
ENDBRANCH   1   5
TORSDOF 3
REMARK  Name = 
REMARK  61 active torsions:
REMARK  status: ('A' for Active; 'I' for Inactive)
REMARK    1  A    between atoms: _1  and  _3
REMARK    2  A    between atoms: _3  and  _4
REMARK    3  A    between atoms: _4  and  _5
REMARK    4  A    between atoms: _5  and  _6
REMARK    5  A    between atoms: _10  and  _12
REMARK    6  A    between atoms: _12  and  _13
REMARK    7  A    between atoms: _20  and  _22
REMARK    8  A    between atoms: _22  and  _23
REMARK    9  A    between atoms: _23  and  _24
REMARK   10  A    between atoms: _24  and  _25
REMARK   11  A    between atoms: _27  and  _29
REMARK   12  A    between atoms: _31  and  _33
REMARK   13  A    between atoms: _33  and  _34
REMARK   14  A    between atoms: _34  and  _35
REMARK   15  A    between atoms: _38  and  _40
REMARK   16  A    between atoms: _40  and  _41
REMARK   17  A    between atoms: _41  and  _42
REMARK   18  A    between atoms: _45  and  _47
REMARK   19  A    between atoms: _47  and  _48
REMARK   20  A    between atoms: _54  and  _56
REMARK   21  A    between atoms: _56  and  _57
REMARK   22  A    between atoms: _63  and  _65
REMARK   23  A    between atoms: _65  and  _67
REMARK   24  A    between atoms: _69  and  _71
REMARK   25  A    between atoms: _71  and  _72
REMARK   26  A    between atoms: _75  and  _77
REMARK   27  A    between atoms: _77  and  _79
REMARK   28  A    between atoms: _81  and  _83
REMARK   29  A    between atoms: _83  and  _84
REMARK   30  A    between atoms: _91  and  _93
REMARK   31  A    between atoms: _93  and  _94
REMARK   32  A    between atoms: _97  and  _99
REMARK   33  A    between atoms: _99  and  _101
REMARK   34  A    between atoms: _103  and  _105
REMARK   35  A    between atoms: _108  and  _110
REMARK   36  A    between atoms: _110  and  _111
REMARK   37  A    between atoms: _111  and  _112
REMARK   38  A    between atoms: _112  and  _113
REMARK   39  A    between atoms: _117  and  _119
REMARK   40  A    between atoms: _119  and  _120
REMARK   41  A    between atoms: _120  and  _121
REMARK   42  A    between atoms: _124  and  _126
REMARK   43  A    between atoms: _126  and  _128
REMARK   44  A    between atoms: _130  and  _132
REMARK   45  A    between atoms: _132  and  _133
REMARK   46  A    between atoms: _140  and  _142
REMARK   47  A    between atoms: _144  and  _146
REMARK   48  A    between atoms: _146  and  _147
REMARK   49  A    between atoms: _153  and  _155
REMARK   50  A    between atoms: _157  and  _159
REMARK   51  A    between atoms: _159  and  _160
REMARK   52  A    between atoms: _166  and  _168
REMARK   53  A    between atoms: _168  and  _169
REMARK   54  A    between atoms: _169  and  _170
REMARK   55  A    between atoms: _170  and  _171
REMARK   56  A    between atoms: _173  and  _175
REMARK   57  A    between atoms: _175  and  _177
REMARK   58  A    between atoms: _179  and  _181
REMARK   59  A    between atoms: _181  and  _182
REMARK   60  A    between atoms: _189  and  _191
REMARK   61  A    between atoms: _193  and  _195
REMARK                            x       y       z     vdW  Elec       q    Type
REMARK                         _______ _______ _______ _____ _____    ______ ____
ROOT
ATOM      1  C   UNL     1     -33.454  16.612 -38.847  0.00  0.00    -0.022 A 
ATOM      2  C   UNL     1     -34.584  16.692 -38.027  0.00  0.00    -0.004 A 
ATOM      3  C   UNL     1     -35.082  15.562 -37.392  0.00  0.00    -0.000 A 
ATOM      4  C   UNL     1     -34.446  14.342 -37.565  0.00  0.00    -0.000 A 
ATOM      5  C   UNL     1     -33.316  14.251 -38.366  0.00  0.00    -0.000 A 
ATOM      6  C   UNL     1     -32.827  15.378 -39.005  0.00  0.00    -0.004 A 
ENDROOT
BRANCH   1   7
ATOM      7  C   UNL     1     -32.915  17.838 -39.538  0.00  0.00    +0.026 C 
BRANCH   7   8
ATOM      8  C   UNL     1     -31.605  18.392 -38.925  0.00  0.00    +0.005 C 
ATOM      9  C   UNL     1     -31.735  18.654 -37.431  0.00  0.00    +0.000 C 
ENDBRANCH   7   8
ENDBRANCH   1   7
TORSDOF 2
REMARK  Name = 
REMARK  61 active torsions:
REMARK  status: ('A' for Active; 'I' for Inactive)
REMARK    1  A    between atoms: _1  and  _3
REMARK    2  A    between atoms: _3  and  _4
REMARK    3  A    between atoms: _4  and  _5
REMARK    4  A    between atoms: _5  and  _6
REMARK    5  A    between atoms: _10  and  _12
REMARK    6  A    between atoms: _12  and  _13
REMARK    7  A    between atoms: _20  and  _22
REMARK    8  A    between atoms: _22  and  _23
REMARK    9  A    between atoms: _23  and  _24
REMARK   10  A    between atoms: _24  and  _25
REMARK   11  A    between atoms: _27  and  _29
REMARK   12  A    between atoms: _31  and  _33
REMARK   13  A    between atoms: _33  and  _34
REMARK   14  A    between atoms: _34  and  _35
REMARK   15  A    between atoms: _38  and  _40
REMARK   16  A    between atoms: _40  and  _41
REMARK   17  A    between atoms: _41  and  _42
REMARK   18  A    between atoms: _45  and  _47
REMARK   19  A    between atoms: _47  and  _48
REMARK   20  A    between atoms: _54  and  _56
REMARK   21  A    between atoms: _56  and  _57
REMARK   22  A    between atoms: _63  and  _65
REMARK   23  A    between atoms: _65  and  _67
REMARK   24  A    between atoms: _69  and  _71
REMARK   25  A    between atoms: _71  and  _72
REMARK   26  A    between atoms: _75  and  _77
REMARK   27  A    between atoms: _77  and  _79
REMARK   28  A    between atoms: _81  and  _83
REMARK   29  A    between atoms: _83  and  _84
REMARK   30  A    between atoms: _91  and  _93
REMARK   31  A    between atoms: _93  and  _94
REMARK   32  A    between atoms: _97  and  _99
REMARK   33  A    between atoms: _99  and  _101
REMARK   34  A    between atoms: _103  and  _105
REMARK   35  A    between atoms: _108  and  _110
REMARK   36  A    between atoms: _110  and  _111
REMARK   37  A    between atoms: _111  and  _112
REMARK   38  A    between atoms: _112  and  _113
REMARK   39  A    between atoms: _117  and  _119
REMARK   40  A    between atoms: _119  and  _120
REMARK   41  A    between atoms: _120  and  _121
REMARK   42  A    between atoms: _124  and  _126
REMARK   43  A    between atoms: _126  and  _128
REMARK   44  A    between atoms: _130  and  _132
REMARK   45  A    between atoms: _132  and  _133
REMARK   46  A    between atoms: _140  and  _142
REMARK   47  A    between atoms: _144  and  _146
REMARK   48  A    between atoms: _146  and  _147
REMARK   49  A    between atoms: _153  and  _155
REMARK   50  A    between atoms: _157  and  _159
REMARK   51  A    between atoms: _159  and  _160
REMARK   52  A    between atoms: _166  and  _168
REMARK   53  A    between atoms: _168  and  _169
REMARK   54  A    between atoms: _169  and  _170
REMARK   55  A    between atoms: _170  and  _171
REMARK   56  A    between atoms: _173  and  _175
REMARK   57  A    between atoms: _175  and  _177
REMARK   58  A    between atoms: _179  and  _181
REMARK   59  A    between atoms: _181  and  _182
REMARK   60  A    between atoms: _189  and  _191
REMARK   61  A    between atoms: _193  and  _195
REMARK                            x       y       z     vdW  Elec       q    Type
REMARK                         _______ _______ _______ _____ _____    ______ ____
ROOT
ATOM      1  C   UNL     1     -27.228  21.400 -37.830  0.00  0.00    -0.022 A 
ATOM      2  C   UNL     1     -28.480  20.969 -37.392  0.00  0.00    -0.004 A 
ATOM      3  C   UNL     1     -29.625  21.691 -37.723  0.00  0.00    -0.000 A 
ATOM      4  C   UNL     1     -29.530  22.858 -38.491  0.00  0.00    -0.000 A 
ATOM      5  C   UNL     1     -28.298  23.291 -38.935  0.00  0.00    -0.000 A 
ATOM      6  C   UNL     1     -27.157  22.559 -38.612  0.00  0.00    -0.004 A 
ENDROOT
BRANCH   1   7
ATOM      7  C   UNL     1     -25.986  20.611 -37.495  0.00  0.00    +0.026 C 
BRANCH   7   8
ATOM      8  C   UNL     1     -24.780  21.474 -37.106  0.00  0.00    +0.005 C 
ATOM      9  C   UNL     1     -25.147  22.316 -35.909  0.00  0.00    +0.000 C 
ENDBRANCH   7   8
ENDBRANCH   1   7
TORSDOF 2
REMARK  Name = 
REMARK  61 active torsions:
REMARK  status: ('A' for Active; 'I' for Inactive)
REMARK    1  A    between atoms: _1  and  _3
REMARK    2  A    between atoms: _3  and  _4
REMARK    3  A    between atoms: _4  and  _5
REMARK    4  A    between atoms: _5  and  _6
REMARK    5  A    between atoms: _10  and  _12
REMARK    6  A    between atoms: _12  and  _13
REMARK    7  A    between atoms: _20  and  _22
REMARK    8  A    between atoms: _22  and  _23
REMARK    9  A    between atoms: _23  and  _24
REMARK   10  A    between atoms: _24  and  _25
REMARK   11  A    between atoms: _27  and  _29
REMARK   12  A    between atoms: _31  and  _33
REMARK   13  A    between atoms: _33  and  _34
REMARK   14  A    between atoms: _34  and  _35
REMARK   15  A    between atoms: _38  and  _40
REMARK   16  A    between atoms: _40  and  _41
REMARK   17  A    between atoms: _41  and  _42
REMARK   18  A    between atoms: _45  and  _47
REMARK   19  A    between atoms: _47  and  _48
REMARK   20  A    between atoms: _54  and  _56
REMARK   21  A    between atoms: _56  and  _57
REMARK   22  A    between atoms: _63  and  _65
REMARK   23  A    between atoms: _65  and  _67
REMARK   24  A    between atoms: _69  and  _71
REMARK   25  A    between atoms: _71  and  _72
REMARK   26  A    between atoms: _75  and  _77
REMARK   27  A    between atoms: _77  and  _79
REMARK   28  A    between atoms: _81  and  _83
REMARK   29  A    between atoms: _83  and  _84
REMARK   30  A    between atoms: _91  and  _93
REMARK   31  A    between atoms: _93  and  _94
REMARK   32  A    between atoms: _97  and  _99
REMARK   33  A    between atoms: _99  and  _101
REMARK   34  A    between atoms: _103  and  _105
REMARK   35  A    between atoms: _108  and  _110
REMARK   36  A    between atoms: _110  and  _111
REMARK   37  A    between atoms: _111  and  _112
REMARK   38  A    between atoms: _112  and  _113
REMARK   39  A    between atoms: _117  and  _119
REMARK   40  A    between atoms: _119  and  _120
REMARK   41  A    between atoms: _120  and  _121
REMARK   42  A    between atoms: _124  and  _126
REMARK   43  A    between atoms: _126  and  _128
REMARK   44  A    between atoms: _130  and  _132
REMARK   45  A    between atoms: _132  and  _133
REMARK   46  A    between atoms: _140  and  _142
REMARK   47  A    between atoms: _144  and  _146
REMARK   48  A    between atoms: _146  and  _147
REMARK   49  A    between atoms: _153  and  _155
REMARK   50  A    between atoms: _157  and  _159
REMARK   51  A    between atoms: _159  and  _160
REMARK   52  A    between atoms: _166  and  _168
REMARK   53  A    between atoms: _168  and  _169
REMARK   54  A    between atoms: _169  and  _170
REMARK   55  A    between atoms: _170  and  _171
REMARK   56  A    between atoms: _173  and  _175
REMARK   57  A    between atoms: _175  and  _177
REMARK   58  A    between atoms: _179  and  _181
REMARK   59  A    between atoms: _181  and  _182
REMARK   60  A    between atoms: _189  and  _191
REMARK   61  A    between atoms: _193  and  _195
REMARK                            x       y       z     vdW  Elec       q    Type
REMARK                         _______ _______ _______ _____ _____    ______ ____
ROOT
ATOM      1  C   UNL     1     -38.411  21.435 -61.816  0.00  0.00    +0.000 C 
ATOM      2  C   UNL     1     -38.704  20.656 -60.534  0.00  0.00    +0.000 C 
ENDROOT
BRANCH   1   3
ATOM      3  C   UNL     1     -39.399  21.051 -62.945  0.00  0.00    +0.000 C 
ATOM      4  C   UNL     1     -40.806  21.484 -62.551  0.00  0.00    +0.000 C 
ENDBRANCH   1   3
BRANCH   1   5
ATOM      5  C   UNL     1     -36.967  21.195 -62.251  0.00  0.00    +0.000 C 
ATOM      6  C   UNL     1     -35.954  22.011 -61.474  0.00  0.00    +0.000 C 
ENDBRANCH   1   5
TORSDOF 2
REMARK  Name = 
REMARK  61 active torsions:
REMARK  status: ('A' for Active; 'I' for Inactive)
REMARK    1  A    between atoms: _1  and  _3
REMARK    2  A    between atoms: _3  and  _4
REMARK    3  A    between atoms: _4  and  _5
REMARK    4  A    between atoms: _5  and  _6
REMARK    5  A    between atoms: _10  and  _12
REMARK    6  A    between atoms: _12  and  _13
REMARK    7  A    between atoms: _20  and  _22
REMARK    8  A    between atoms: _22  and  _23
REMARK    9  A    between atoms: _23  and  _24
REMARK   10  A    between atoms: _24  and  _25
REMARK   11  A    between atoms: _27  and  _29
REMARK   12  A    between atoms: _31  and  _33
REMARK   13  A    between atoms: _33  and  _34
REMARK   14  A    between atoms: _34  and  _35
REMARK   15  A    between atoms: _38  and  _40
REMARK   16  A    between atoms: _40  and  _41
REMARK   17  A    between atoms: _41  and  _42
REMARK   18  A    between atoms: _45  and  _47
REMARK   19  A    between atoms: _47  and  _48
REMARK   20  A    between atoms: _54  and  _56
REMARK   21  A    between atoms: _56  and  _57
REMARK   22  A    between atoms: _63  and  _65
REMARK   23  A    between atoms: _65  and  _67
REMARK   24  A    between atoms: _69  and  _71
REMARK   25  A    between atoms: _71  and  _72
REMARK   26  A    between atoms: _75  and  _77
REMARK   27  A    between atoms: _77  and  _79
REMARK   28  A    between atoms: _81  and  _83
REMARK   29  A    between atoms: _83  and  _84
REMARK   30  A    between atoms: _91  and  _93
REMARK   31  A    between atoms: _93  and  _94
REMARK   32  A    between atoms: _97  and  _99
REMARK   33  A    between atoms: _99  and  _101
REMARK   34  A    between atoms: _103  and  _105
REMARK   35  A    between atoms: _108  and  _110
REMARK   36  A    between atoms: _110  and  _111
REMARK   37  A    between atoms: _111  and  _112
REMARK   38  A    between atoms: _112  and  _113
REMARK   39  A    between atoms: _117  and  _119
REMARK   40  A    between atoms: _119  and  _120
REMARK   41  A    between atoms: _120  and  _121
REMARK   42  A    between atoms: _124  and  _126
REMARK   43  A    between atoms: _126  and  _128
REMARK   44  A    between atoms: _130  and  _132
REMARK   45  A    between atoms: _132  and  _133
REMARK   46  A    between atoms: _140  and  _142
REMARK   47  A    between atoms: _144  and  _146
REMARK   48  A    between atoms: _146  and  _147
REMARK   49  A    between atoms: _153  and  _155
REMARK   50  A    between atoms: _157  and  _159
REMARK   51  A    between atoms: _159  and  _160
REMARK   52  A    between atoms: _166  and  _168
REMARK   53  A    between atoms: _168  and  _169
REMARK   54  A    between atoms: _169  and  _170
REMARK   55  A    between atoms: _170  and  _171
REMARK   56  A    between atoms: _173  and  _175
REMARK   57  A    between atoms: _175  and  _177
REMARK   58  A    between atoms: _179  and  _181
REMARK   59  A    between atoms: _181  and  _182
REMARK   60  A    between atoms: _189  and  _191
REMARK   61  A    between atoms: _193  and  _195
REMARK                            x       y       z     vdW  Elec       q    Type
REMARK                         _______ _______ _______ _____ _____    ______ ____
ROOT
ATOM      1  C   UNL     1     -41.159  15.299 -59.086  0.00  0.00    +0.000 C 
ENDROOT
BRANCH   1   2
ATOM      2  C   UNL     1     -39.972  16.234 -59.338  0.00  0.00    +0.000 C 
ATOM      3  C   UNL     1     -40.435  17.681 -59.363  0.00  0.00    +0.000 C 
ATOM      4  C   UNL     1     -39.221  15.886 -60.615  0.00  0.00    +0.000 C 
ENDBRANCH   1   2
BRANCH   1   5
ATOM      5  C   UNL     1     -42.488  15.530 -59.816  0.00  0.00    +0.000 C 
ATOM      6  C   UNL     1     -42.368  15.247 -61.305  0.00  0.00    +0.000 C 
ENDBRANCH   1   5
TORSDOF 2
REMARK  Name = 
REMARK  61 active torsions:
REMARK  status: ('A' for Active; 'I' for Inactive)
REMARK    1  A    between atoms: _1  and  _3
REMARK    2  A    between atoms: _3  and  _4
REMARK    3  A    between atoms: _4  and  _5
REMARK    4  A    between atoms: _5  and  _6
REMARK    5  A    between atoms: _10  and  _12
REMARK    6  A    between atoms: _12  and  _13
REMARK    7  A    between atoms: _20  and  _22
REMARK    8  A    between atoms: _22  and  _23
REMARK    9  A    between atoms: _23  and  _24
REMARK   10  A    between atoms: _24  and  _25
REMARK   11  A    between atoms: _27  and  _29
REMARK   12  A    between atoms: _31  and  _33
REMARK   13  A    between atoms: _33  and  _34
REMARK   14  A    between atoms: _34  and  _35
REMARK   15  A    between atoms: _38  and  _40
REMARK   16  A    between atoms: _40  and  _41
REMARK   17  A    between atoms: _41  and  _42
REMARK   18  A    between atoms: _45  and  _47
REMARK   19  A    between atoms: _47  and  _48
REMARK   20  A    between atoms: _54  and  _56
REMARK   21  A    between atoms: _56  and  _57
REMARK   22  A    between atoms: _63  and  _65
REMARK   23  A    between atoms: _65  and  _67
REMARK   24  A    between atoms: _69  and  _71
REMARK   25  A    between atoms: _71  and  _72
REMARK   26  A    between atoms: _75  and  _77
REMARK   27  A    between atoms: _77  and  _79
REMARK   28  A    between atoms: _81  and  _83
REMARK   29  A    between atoms: _83  and  _84
REMARK   30  A    between atoms: _91  and  _93
REMARK   31  A    between atoms: _93  and  _94
REMARK   32  A    between atoms: _97  and  _99
REMARK   33  A    between atoms: _99  and  _101
REMARK   34  A    between atoms: _103  and  _105
REMARK   35  A    between atoms: _108  and  _110
REMARK   36  A    between atoms: _110  and  _111
REMARK   37  A    between atoms: _111  and  _112
REMARK   38  A    between atoms: _112  and  _113
REMARK   39  A    between atoms: _117  and  _119
REMARK   40  A    between atoms: _119  and  _120
REMARK   41  A    between atoms: _120  and  _121
REMARK   42  A    between atoms: _124  and  _126
REMARK   43  A    between atoms: _126  and  _128
REMARK   44  A    between atoms: _130  and  _132
REMARK   45  A    between atoms: _132  and  _133
REMARK   46  A    between atoms: _140  and  _142
REMARK   47  A    between atoms: _144  and  _146
REMARK   48  A    between atoms: _146  and  _147
REMARK   49  A    between atoms: _153  and  _155
REMARK   50  A    between atoms: _157  and  _159
REMARK   51  A    between atoms: _159  and  _160
REMARK   52  A    between atoms: _166  and  _168
REMARK   53  A    between atoms: _168  and  _169
REMARK   54  A    between atoms: _169  and  _170
REMARK   55  A    between atoms: _170  and  _171
REMARK   56  A    between atoms: _173  and  _175
REMARK   57  A    between atoms: _175  and  _177
REMARK   58  A    between atoms: _179  and  _181
REMARK   59  A    between atoms: _181  and  _182
REMARK   60  A    between atoms: _189  and  _191
REMARK   61  A    between atoms: _193  and  _195
REMARK                            x       y       z     vdW  Elec       q    Type
REMARK                         _______ _______ _______ _____ _____    ______ ____
ROOT
ATOM      1  C   UNL     1     -37.842  16.064 -64.403  0.00  0.00    +0.000 C 
ATOM      2  C   UNL     1     -37.041  15.145 -65.329  0.00  0.00    +0.000 C 
ENDROOT
BRANCH   1   3
ATOM      3  C   UNL     1     -39.096  16.625 -65.112  0.00  0.00    +0.000 C 
ATOM      4  C   UNL     1     -38.991  16.469 -66.609  0.00  0.00    +0.000 C 
ENDBRANCH   1   3
BRANCH   1   5
ATOM      5  C   UNL     1     -36.936  17.219 -63.969  0.00  0.00    +0.000 C 
ATOM      6  C   UNL     1     -37.389  17.887 -62.695  0.00  0.00    +0.000 C 
ENDBRANCH   1   5
TORSDOF 2
REMARK  Name = 
REMARK  61 active torsions:
REMARK  status: ('A' for Active; 'I' for Inactive)
REMARK    1  A    between atoms: _1  and  _3
REMARK    2  A    between atoms: _3  and  _4
REMARK    3  A    between atoms: _4  and  _5
REMARK    4  A    between atoms: _5  and  _6
REMARK    5  A    between atoms: _10  and  _12
REMARK    6  A    between atoms: _12  and  _13
REMARK    7  A    between atoms: _20  and  _22
REMARK    8  A    between atoms: _22  and  _23
REMARK    9  A    between atoms: _23  and  _24
REMARK   10  A    between atoms: _24  and  _25
REMARK   11  A    between atoms: _27  and  _29
REMARK   12  A    between atoms: _31  and  _33
REMARK   13  A    between atoms: _33  and  _34
REMARK   14  A    between atoms: _34  and  _35
REMARK   15  A    between atoms: _38  and  _40
REMARK   16  A    between atoms: _40  and  _41
REMARK   17  A    between atoms: _41  and  _42
REMARK   18  A    between atoms: _45  and  _47
REMARK   19  A    between atoms: _47  and  _48
REMARK   20  A    between atoms: _54  and  _56
REMARK   21  A    between atoms: _56  and  _57
REMARK   22  A    between atoms: _63  and  _65
REMARK   23  A    between atoms: _65  and  _67
REMARK   24  A    between atoms: _69  and  _71
REMARK   25  A    between atoms: _71  and  _72
REMARK   26  A    between atoms: _75  and  _77
REMARK   27  A    between atoms: _77  and  _79
REMARK   28  A    between atoms: _81  and  _83
REMARK   29  A    between atoms: _83  and  _84
REMARK   30  A    between atoms: _91  and  _93
REMARK   31  A    between atoms: _93  and  _94
REMARK   32  A    between atoms: _97  and  _99
REMARK   33  A    between atoms: _99  and  _101
REMARK   34  A    between atoms: _103  and  _105
REMARK   35  A    between atoms: _108  and  _110
REMARK   36  A    between atoms: _110  and  _111
REMARK   37  A    between atoms: _111  and  _112
REMARK   38  A    between atoms: _112  and  _113
REMARK   39  A    between atoms: _117  and  _119
REMARK   40  A    between atoms: _119  and  _120
REMARK   41  A    between atoms: _120  and  _121
REMARK   42  A    between atoms: _124  and  _126
REMARK   43  A    between atoms: _126  and  _128
REMARK   44  A    between atoms: _130  and  _132
REMARK   45  A    between atoms: _132  and  _133
REMARK   46  A    between atoms: _140  and  _142
REMARK   47  A    between atoms: _144  and  _146
REMARK   48  A    between atoms: _146  and  _147
REMARK   49  A    between atoms: _153  and  _155
REMARK   50  A    between atoms: _157  and  _159
REMARK   51  A    between atoms: _159  and  _160
REMARK   52  A    between atoms: _166  and  _168
REMARK   53  A    between atoms: _168  and  _169
REMARK   54  A    between atoms: _169  and  _170
REMARK   55  A    between atoms: _170  and  _171
REMARK   56  A    between atoms: _173  and  _175
REMARK   57  A    between atoms: _175  and  _177
REMARK   58  A    between atoms: _179  and  _181
REMARK   59  A    between atoms: _181  and  _182
REMARK   60  A    between atoms: _189  and  _191
REMARK   61  A    between atoms: _193  and  _195
REMARK                            x       y       z     vdW  Elec       q    Type
REMARK                         _______ _______ _______ _____ _____    ______ ____
ROOT
ATOM      1  C   UNL     1     -32.579  17.806 -67.777  0.00  0.00    -0.022 A 
ATOM      2  C   UNL     1     -31.640  16.904 -67.266  0.00  0.00    -0.001 A 
ATOM      3  C   UNL     1     -30.337  17.294 -66.997  0.00  0.00    +0.042 A 
ATOM      4  C   UNL     1     -29.954  18.614 -67.237  0.00  0.00    +0.196 A 
ATOM      5  O   UNL     1     -28.651  19.040 -66.994  0.00  0.00    -0.287 OA
ATOM      6  C   UNL     1     -30.877  19.523 -67.738  0.00  0.00    +0.042 A 
ATOM      7  C   UNL     1     -32.177  19.119 -67.989  0.00  0.00    -0.001 A 
ENDROOT
BRANCH   1   8
ATOM      8  C   UNL     1     -34.013  17.381 -68.013  0.00  0.00    +0.026 C 
BRANCH   8   9
ATOM      9  C   UNL     1     -34.632  17.745 -69.362  0.00  0.00    +0.005 C 
ATOM     10  C   UNL     1     -33.949  16.960 -70.457  0.00  0.00    +0.000 C 
ENDBRANCH   8   9
ENDBRANCH   1   8
TORSDOF 2
REMARK  Name = 
REMARK  61 active torsions:
REMARK  status: ('A' for Active; 'I' for Inactive)
REMARK    1  A    between atoms: _1  and  _3
REMARK    2  A    between atoms: _3  and  _4
REMARK    3  A    between atoms: _4  and  _5
REMARK    4  A    between atoms: _5  and  _6
REMARK    5  A    between atoms: _10  and  _12
REMARK    6  A    between atoms: _12  and  _13
REMARK    7  A    between atoms: _20  and  _22
REMARK    8  A    between atoms: _22  and  _23
REMARK    9  A    between atoms: _23  and  _24
REMARK   10  A    between atoms: _24  and  _25
REMARK   11  A    between atoms: _27  and  _29
REMARK   12  A    between atoms: _31  and  _33
REMARK   13  A    between atoms: _33  and  _34
REMARK   14  A    between atoms: _34  and  _35
REMARK   15  A    between atoms: _38  and  _40
REMARK   16  A    between atoms: _40  and  _41
REMARK   17  A    between atoms: _41  and  _42
REMARK   18  A    between atoms: _45  and  _47
REMARK   19  A    between atoms: _47  and  _48
REMARK   20  A    between atoms: _54  and  _56
REMARK   21  A    between atoms: _56  and  _57
REMARK   22  A    between atoms: _63  and  _65
REMARK   23  A    between atoms: _65  and  _67
REMARK   24  A    between atoms: _69  and  _71
REMARK   25  A    between atoms: _71  and  _72
REMARK   26  A    between atoms: _75  and  _77
REMARK   27  A    between atoms: _77  and  _79
REMARK   28  A    between atoms: _81  and  _83
REMARK   29  A    between atoms: _83  and  _84
REMARK   30  A    between atoms: _91  and  _93
REMARK   31  A    between atoms: _93  and  _94
REMARK   32  A    between atoms: _97  and  _99
REMARK   33  A    between atoms: _99  and  _101
REMARK   34  A    between atoms: _103  and  _105
REMARK   35  A    between atoms: _108  and  _110
REMARK   36  A    between atoms: _110  and  _111
REMARK   37  A    between atoms: _111  and  _112
REMARK   38  A    between atoms: _112  and  _113
REMARK   39  A    between atoms: _117  and  _119
REMARK   40  A    between atoms: _119  and  _120
REMARK   41  A    between atoms: _120  and  _121
REMARK   42  A    between atoms: _124  and  _126
REMARK   43  A    between atoms: _126  and  _128
REMARK   44  A    between atoms: _130  and  _132
REMARK   45  A    between atoms: _132  and  _133
REMARK   46  A    between atoms: _140  and  _142
REMARK   47  A    between atoms: _144  and  _146
REMARK   48  A    between atoms: _146  and  _147
REMARK   49  A    between atoms: _153  and  _155
REMARK   50  A    between atoms: _157  and  _159
REMARK   51  A    between atoms: _159  and  _160
REMARK   52  A    between atoms: _166  and  _168
REMARK   53  A    between atoms: _168  and  _169
REMARK   54  A    between atoms: _169  and  _170
REMARK   55  A    between atoms: _170  and  _171
REMARK   56  A    between atoms: _173  and  _175
REMARK   57  A    between atoms: _175  and  _177
REMARK   58  A    between atoms: _179  and  _181
REMARK   59  A    between atoms: _181  and  _182
REMARK   60  A    between atoms: _189  and  _191
REMARK   61  A    between atoms: _193  and  _195
REMARK                            x       y       z     vdW  Elec       q    Type
REMARK                         _______ _______ _______ _____ _____    ______ ____
ROOT
ATOM      1  C   UNL     1     -29.156   9.910 -66.109  0.00  0.00    +0.000 C 
ENDROOT
BRANCH   1   2
ATOM      2  C   UNL     1     -29.640  11.340 -65.836  0.00  0.00    +0.000 C 
ATOM      3  C   UNL     1     -30.867  11.417 -64.935  0.00  0.00    +0.000 C 
ATOM      4  C   UNL     1     -28.503  12.176 -65.270  0.00  0.00    +0.000 C 
ENDBRANCH   1   2
BRANCH   1   5
ATOM      5  C   UNL     1     -27.623   9.764 -66.102  0.00  0.00    +0.000 C 
ATOM      6  C   UNL     1     -27.180   8.605 -65.215  0.00  0.00    +0.000 C 
ENDBRANCH   1   5
TORSDOF 2
REMARK  Name = 
REMARK  61 active torsions:
REMARK  status: ('A' for Active; 'I' for Inactive)
REMARK    1  A    between atoms: _1  and  _3
REMARK    2  A    between atoms: _3  and  _4
REMARK    3  A    between atoms: _4  and  _5
REMARK    4  A    between atoms: _5  and  _6
REMARK    5  A    between atoms: _10  and  _12
REMARK    6  A    between atoms: _12  and  _13
REMARK    7  A    between atoms: _20  and  _22
REMARK    8  A    between atoms: _22  and  _23
REMARK    9  A    between atoms: _23  and  _24
REMARK   10  A    between atoms: _24  and  _25
REMARK   11  A    between atoms: _27  and  _29
REMARK   12  A    between atoms: _31  and  _33
REMARK   13  A    between atoms: _33  and  _34
REMARK   14  A    between atoms: _34  and  _35
REMARK   15  A    between atoms: _38  and  _40
REMARK   16  A    between atoms: _40  and  _41
REMARK   17  A    between atoms: _41  and  _42
REMARK   18  A    between atoms: _45  and  _47
REMARK   19  A    between atoms: _47  and  _48
REMARK   20  A    between atoms: _54  and  _56
REMARK   21  A    between atoms: _56  and  _57
REMARK   22  A    between atoms: _63  and  _65
REMARK   23  A    between atoms: _65  and  _67
REMARK   24  A    between atoms: _69  and  _71
REMARK   25  A    between atoms: _71  and  _72
REMARK   26  A    between atoms: _75  and  _77
REMARK   27  A    between atoms: _77  and  _79
REMARK   28  A    between atoms: _81  and  _83
REMARK   29  A    between atoms: _83  and  _84
REMARK   30  A    between atoms: _91  and  _93
REMARK   31  A    between atoms: _93  and  _94
REMARK   32  A    between atoms: _97  and  _99
REMARK   33  A    between atoms: _99  and  _101
REMARK   34  A    between atoms: _103  and  _105
REMARK   35  A    between atoms: _108  and  _110
REMARK   36  A    between atoms: _110  and  _111
REMARK   37  A    between atoms: _111  and  _112
REMARK   38  A    between atoms: _112  and  _113
REMARK   39  A    between atoms: _117  and  _119
REMARK   40  A    between atoms: _119  and  _120
REMARK   41  A    between atoms: _120  and  _121
REMARK   42  A    between atoms: _124  and  _126
REMARK   43  A    between atoms: _126  and  _128
REMARK   44  A    between atoms: _130  and  _132
REMARK   45  A    between atoms: _132  and  _133
REMARK   46  A    between atoms: _140  and  _142
REMARK   47  A    between atoms: _144  and  _146
REMARK   48  A    between atoms: _146  and  _147
REMARK   49  A    between atoms: _153  and  _155
REMARK   50  A    between atoms: _157  and  _159
REMARK   51  A    between atoms: _159  and  _160
REMARK   52  A    between atoms: _166  and  _168
REMARK   53  A    between atoms: _168  and  _169
REMARK   54  A    between atoms: _169  and  _170
REMARK   55  A    between atoms: _170  and  _171
REMARK   56  A    between atoms: _173  and  _175
REMARK   57  A    between atoms: _175  and  _177
REMARK   58  A    between atoms: _179  and  _181
REMARK   59  A    between atoms: _181  and  _182
REMARK   60  A    between atoms: _189  and  _191
REMARK   61  A    between atoms: _193  and  _195
REMARK                            x       y       z     vdW  Elec       q    Type
REMARK                         _______ _______ _______ _____ _____    ______ ____
ROOT
ATOM      1  C   UNL     1     -29.620  21.657 -46.494  0.00  0.00    +0.000 C 
ATOM      2  C   UNL     1     -31.095  22.012 -46.692  0.00  0.00    +0.000 C 
ENDROOT
BRANCH   1   3
ATOM      3  C   UNL     1     -28.700  22.689 -47.169  0.00  0.00    +0.000 C 
ATOM      4  C   UNL     1     -28.316  23.764 -46.162  0.00  0.00    +0.000 C 
ENDBRANCH   1   3
BRANCH   1   5
ATOM      5  C   UNL     1     -29.309  20.255 -47.029  0.00  0.00    +0.000 C 
ATOM      6  C   UNL     1     -30.462  19.283 -46.904  0.00  0.00    +0.000 C 
ENDBRANCH   1   5
TORSDOF 2
REMARK  Name = 
REMARK  61 active torsions:
REMARK  status: ('A' for Active; 'I' for Inactive)
REMARK    1  A    between atoms: _1  and  _3
REMARK    2  A    between atoms: _3  and  _4
REMARK    3  A    between atoms: _4  and  _5
REMARK    4  A    between atoms: _5  and  _6
REMARK    5  A    between atoms: _10  and  _12
REMARK    6  A    between atoms: _12  and  _13
REMARK    7  A    between atoms: _20  and  _22
REMARK    8  A    between atoms: _22  and  _23
REMARK    9  A    between atoms: _23  and  _24
REMARK   10  A    between atoms: _24  and  _25
REMARK   11  A    between atoms: _27  and  _29
REMARK   12  A    between atoms: _31  and  _33
REMARK   13  A    between atoms: _33  and  _34
REMARK   14  A    between atoms: _34  and  _35
REMARK   15  A    between atoms: _38  and  _40
REMARK   16  A    between atoms: _40  and  _41
REMARK   17  A    between atoms: _41  and  _42
REMARK   18  A    between atoms: _45  and  _47
REMARK   19  A    between atoms: _47  and  _48
REMARK   20  A    between atoms: _54  and  _56
REMARK   21  A    between atoms: _56  and  _57
REMARK   22  A    between atoms: _63  and  _65
REMARK   23  A    between atoms: _65  and  _67
REMARK   24  A    between atoms: _69  and  _71
REMARK   25  A    between atoms: _71  and  _72
REMARK   26  A    between atoms: _75  and  _77
REMARK   27  A    between atoms: _77  and  _79
REMARK   28  A    between atoms: _81  and  _83
REMARK   29  A    between atoms: _83  and  _84
REMARK   30  A    between atoms: _91  and  _93
REMARK   31  A    between atoms: _93  and  _94
REMARK   32  A    between atoms: _97  and  _99
REMARK   33  A    between atoms: _99  and  _101
REMARK   34  A    between atoms: _103  and  _105
REMARK   35  A    between atoms: _108  and  _110
REMARK   36  A    between atoms: _110  and  _111
REMARK   37  A    between atoms: _111  and  _112
REMARK   38  A    between atoms: _112  and  _113
REMARK   39  A    between atoms: _117  and  _119
REMARK   40  A    between atoms: _119  and  _120
REMARK   41  A    between atoms: _120  and  _121
REMARK   42  A    between atoms: _124  and  _126
REMARK   43  A    between atoms: _126  and  _128
REMARK   44  A    between atoms: _130  and  _132
REMARK   45  A    between atoms: _132  and  _133
REMARK   46  A    between atoms: _140  and  _142
REMARK   47  A    between atoms: _144  and  _146
REMARK   48  A    between atoms: _146  and  _147
REMARK   49  A    between atoms: _153  and  _155
REMARK   50  A    between atoms: _157  and  _159
REMARK   51  A    between atoms: _159  and  _160
REMARK   52  A    between atoms: _166  and  _168
REMARK   53  A    between atoms: _168  and  _169
REMARK   54  A    between atoms: _169  and  _170
REMARK   55  A    between atoms: _170  and  _171
REMARK   56  A    between atoms: _173  and  _175
REMARK   57  A    between atoms: _175  and  _177
REMARK   58  A    between atoms: _179  and  _181
REMARK   59  A    between atoms: _181  and  _182
REMARK   60  A    between atoms: _189  and  _191
REMARK   61  A    between atoms: _193  and  _195
REMARK                            x       y       z     vdW  Elec       q    Type
REMARK                         _______ _______ _______ _____ _____    ______ ____
ROOT
ATOM      1  C   UNL     1     -31.831  25.948 -41.319  0.00  0.00    +0.000 C 
ATOM      2  C   UNL     1     -33.023  26.448 -40.532  0.00  0.00    +0.000 C 
ATOM      3  C   UNL     1     -32.049  24.541 -41.786  0.00  0.00    +0.000 C 
ENDROOT
BRANCH   1   4
ATOM      4  C   UNL     1     -31.526  26.882 -42.503  0.00  0.00    +0.000 C 
ATOM      5  C   UNL     1     -31.170  28.206 -41.869  0.00  0.00    +0.000 C 
ENDBRANCH   1   4
TORSDOF 1
REMARK  Name = 
REMARK  61 active torsions:
REMARK  status: ('A' for Active; 'I' for Inactive)
REMARK    1  A    between atoms: _1  and  _3
REMARK    2  A    between atoms: _3  and  _4
REMARK    3  A    between atoms: _4  and  _5
REMARK    4  A    between atoms: _5  and  _6
REMARK    5  A    between atoms: _10  and  _12
REMARK    6  A    between atoms: _12  and  _13
REMARK    7  A    between atoms: _20  and  _22
REMARK    8  A    between atoms: _22  and  _23
REMARK    9  A    between atoms: _23  and  _24
REMARK   10  A    between atoms: _24  and  _25
REMARK   11  A    between atoms: _27  and  _29
REMARK   12  A    between atoms: _31  and  _33
REMARK   13  A    between atoms: _33  and  _34
REMARK   14  A    between atoms: _34  and  _35
REMARK   15  A    between atoms: _38  and  _40
REMARK   16  A    between atoms: _40  and  _41
REMARK   17  A    between atoms: _41  and  _42
REMARK   18  A    between atoms: _45  and  _47
REMARK   19  A    between atoms: _47  and  _48
REMARK   20  A    between atoms: _54  and  _56
REMARK   21  A    between atoms: _56  and  _57
REMARK   22  A    between atoms: _63  and  _65
REMARK   23  A    between atoms: _65  and  _67
REMARK   24  A    between atoms: _69  and  _71
REMARK   25  A    between atoms: _71  and  _72
REMARK   26  A    between atoms: _75  and  _77
REMARK   27  A    between atoms: _77  and  _79
REMARK   28  A    between atoms: _81  and  _83
REMARK   29  A    between atoms: _83  and  _84
REMARK   30  A    between atoms: _91  and  _93
REMARK   31  A    between atoms: _93  and  _94
REMARK   32  A    between atoms: _97  and  _99
REMARK   33  A    between atoms: _99  and  _101
REMARK   34  A    between atoms: _103  and  _105
REMARK   35  A    between atoms: _108  and  _110
REMARK   36  A    between atoms: _110  and  _111
REMARK   37  A    between atoms: _111  and  _112
REMARK   38  A    between atoms: _112  and  _113
REMARK   39  A    between atoms: _117  and  _119
REMARK   40  A    between atoms: _119  and  _120
REMARK   41  A    between atoms: _120  and  _121
REMARK   42  A    between atoms: _124  and  _126
REMARK   43  A    between atoms: _126  and  _128
REMARK   44  A    between atoms: _130  and  _132
REMARK   45  A    between atoms: _132  and  _133
REMARK   46  A    between atoms: _140  and  _142
REMARK   47  A    between atoms: _144  and  _146
REMARK   48  A    between atoms: _146  and  _147
REMARK   49  A    between atoms: _153  and  _155
REMARK   50  A    between atoms: _157  and  _159
REMARK   51  A    between atoms: _159  and  _160
REMARK   52  A    between atoms: _166  and  _168
REMARK   53  A    between atoms: _168  and  _169
REMARK   54  A    between atoms: _169  and  _170
REMARK   55  A    between atoms: _170  and  _171
REMARK   56  A    between atoms: _173  and  _175
REMARK   57  A    between atoms: _175  and  _177
REMARK   58  A    between atoms: _179  and  _181
REMARK   59  A    between atoms: _181  and  _182
REMARK   60  A    between atoms: _189  and  _191
REMARK   61  A    between atoms: _193  and  _195
REMARK                            x       y       z     vdW  Elec       q    Type
REMARK                         _______ _______ _______ _____ _____    ______ ____
ROOT
ATOM      1  C   UNL     1     -29.015  14.360 -45.977  0.00  0.00    +0.220 C 
ENDROOT
BRANCH   1   2
ATOM      2  N   UNL     1     -28.460  15.536 -45.320  0.00  0.00    -0.087 NA
ATOM      3  C   UNL     1     -29.184  16.473 -44.713  0.00  0.00    +0.535 C 
ATOM      4  N   UNL     1     -28.572  17.514 -44.174  0.00  0.00    +0.135 NA
ATOM      5  N   UNL     1     -30.513  16.366 -44.639  0.00  0.00    +0.135 NA
ENDBRANCH   1   2
BRANCH   1   6
ATOM      6  C   UNL     1     -28.058  13.852 -47.046  0.00  0.00    +0.047 C 
BRANCH   6   7
ATOM      7  C   UNL     1     -27.417  15.020 -47.758  0.00  0.00    +0.004 C 
BRANCH   7   8
ATOM      8  C   UNL     1     -25.910  14.913 -47.937  0.00  0.00    +0.000 C 
ATOM      9  C   UNL     1     -25.609  14.370 -49.323  0.00  0.00    +0.000 C 
ENDBRANCH   7   8
ENDBRANCH   6   7
ENDBRANCH   1   6
TORSDOF 4
REMARK  Name = 
REMARK  61 active torsions:
REMARK  status: ('A' for Active; 'I' for Inactive)
REMARK    1  A    between atoms: _1  and  _3
REMARK    2  A    between atoms: _3  and  _4
REMARK    3  A    between atoms: _4  and  _5
REMARK    4  A    between atoms: _5  and  _6
REMARK    5  A    between atoms: _10  and  _12
REMARK    6  A    between atoms: _12  and  _13
REMARK    7  A    between atoms: _20  and  _22
REMARK    8  A    between atoms: _22  and  _23
REMARK    9  A    between atoms: _23  and  _24
REMARK   10  A    between atoms: _24  and  _25
REMARK   11  A    between atoms: _27  and  _29
REMARK   12  A    between atoms: _31  and  _33
REMARK   13  A    between atoms: _33  and  _34
REMARK   14  A    between atoms: _34  and  _35
REMARK   15  A    between atoms: _38  and  _40
REMARK   16  A    between atoms: _40  and  _41
REMARK   17  A    between atoms: _41  and  _42
REMARK   18  A    between atoms: _45  and  _47
REMARK   19  A    between atoms: _47  and  _48
REMARK   20  A    between atoms: _54  and  _56
REMARK   21  A    between atoms: _56  and  _57
REMARK   22  A    between atoms: _63  and  _65
REMARK   23  A    between atoms: _65  and  _67
REMARK   24  A    between atoms: _69  and  _71
REMARK   25  A    between atoms: _71  and  _72
REMARK   26  A    between atoms: _75  and  _77
REMARK   27  A    between atoms: _77  and  _79
REMARK   28  A    between atoms: _81  and  _83
REMARK   29  A    between atoms: _83  and  _84
REMARK   30  A    between atoms: _91  and  _93
REMARK   31  A    between atoms: _93  and  _94
REMARK   32  A    between atoms: _97  and  _99
REMARK   33  A    between atoms: _99  and  _101
REMARK   34  A    between atoms: _103  and  _105
REMARK   35  A    between atoms: _108  and  _110
REMARK   36  A    between atoms: _110  and  _111
REMARK   37  A    between atoms: _111  and  _112
REMARK   38  A    between atoms: _112  and  _113
REMARK   39  A    between atoms: _117  and  _119
REMARK   40  A    between atoms: _119  and  _120
REMARK   41  A    between atoms: _120  and  _121
REMARK   42  A    between atoms: _124  and  _126
REMARK   43  A    between atoms: _126  and  _128
REMARK   44  A    between atoms: _130  and  _132
REMARK   45  A    between atoms: _132  and  _133
REMARK   46  A    between atoms: _140  and  _142
REMARK   47  A    between atoms: _144  and  _146
REMARK   48  A    between atoms: _146  and  _147
REMARK   49  A    between atoms: _153  and  _155
REMARK   50  A    between atoms: _157  and  _159
REMARK   51  A    between atoms: _159  and  _160
REMARK   52  A    between atoms: _166  and  _168
REMARK   53  A    between atoms: _168  and  _169
REMARK   54  A    between atoms: _169  and  _170
REMARK   55  A    between atoms: _170  and  _171
REMARK   56  A    between atoms: _173  and  _175
REMARK   57  A    between atoms: _175  and  _177
REMARK   58  A    between atoms: _179  and  _181
REMARK   59  A    between atoms: _181  and  _182
REMARK   60  A    between atoms: _189  and  _191
REMARK   61  A    between atoms: _193  and  _195
REMARK                            x       y       z     vdW  Elec       q    Type
REMARK                         _______ _______ _______ _____ _____    ______ ____
ROOT
ATOM      1  C   UNL     1     -30.905  11.268 -52.393  0.00  0.00    +0.042 C 
ENDROOT
BRANCH   1   2
ATOM      2  C   UNL     1     -32.099  12.181 -52.628  0.00  0.00    +0.050 C 
ATOM      3  O   UNL     1     -33.230  11.730 -52.354  0.00  0.00    -0.549 OA
ATOM      4  O   UNL     1     -31.917  13.339 -53.067  0.00  0.00    -0.549 OA
ENDBRANCH   1   2
BRANCH   1   5
ATOM      5  C   UNL     1     -29.576  12.002 -52.277  0.00  0.00    +0.006 C 
BRANCH   5   6
ATOM      6  C   UNL     1     -28.340  11.104 -52.200  0.00  0.00    +0.000 C 
ATOM      7  C   UNL     1     -28.146  10.411 -53.531  0.00  0.00    +0.000 C 
ENDBRANCH   5   6
ENDBRANCH   1   5
TORSDOF 3
REMARK  Name = 
REMARK  61 active torsions:
REMARK  status: ('A' for Active; 'I' for Inactive)
REMARK    1  A    between atoms: _1  and  _3
REMARK    2  A    between atoms: _3  and  _4
REMARK    3  A    between atoms: _4  and  _5
REMARK    4  A    between atoms: _5  and  _6
REMARK    5  A    between atoms: _10  and  _12
REMARK    6  A    between atoms: _12  and  _13
REMARK    7  A    between atoms: _20  and  _22
REMARK    8  A    between atoms: _22  and  _23
REMARK    9  A    between atoms: _23  and  _24
REMARK   10  A    between atoms: _24  and  _25
REMARK   11  A    between atoms: _27  and  _29
REMARK   12  A    between atoms: _31  and  _33
REMARK   13  A    between atoms: _33  and  _34
REMARK   14  A    between atoms: _34  and  _35
REMARK   15  A    between atoms: _38  and  _40
REMARK   16  A    between atoms: _40  and  _41
REMARK   17  A    between atoms: _41  and  _42
REMARK   18  A    between atoms: _45  and  _47
REMARK   19  A    between atoms: _47  and  _48
REMARK   20  A    between atoms: _54  and  _56
REMARK   21  A    between atoms: _56  and  _57
REMARK   22  A    between atoms: _63  and  _65
REMARK   23  A    between atoms: _65  and  _67
REMARK   24  A    between atoms: _69  and  _71
REMARK   25  A    between atoms: _71  and  _72
REMARK   26  A    between atoms: _75  and  _77
REMARK   27  A    between atoms: _77  and  _79
REMARK   28  A    between atoms: _81  and  _83
REMARK   29  A    between atoms: _83  and  _84
REMARK   30  A    between atoms: _91  and  _93
REMARK   31  A    between atoms: _93  and  _94
REMARK   32  A    between atoms: _97  and  _99
REMARK   33  A    between atoms: _99  and  _101
REMARK   34  A    between atoms: _103  and  _105
REMARK   35  A    between atoms: _108  and  _110
REMARK   36  A    between atoms: _110  and  _111
REMARK   37  A    between atoms: _111  and  _112
REMARK   38  A    between atoms: _112  and  _113
REMARK   39  A    between atoms: _117  and  _119
REMARK   40  A    between atoms: _119  and  _120
REMARK   41  A    between atoms: _120  and  _121
REMARK   42  A    between atoms: _124  and  _126
REMARK   43  A    between atoms: _126  and  _128
REMARK   44  A    between atoms: _130  and  _132
REMARK   45  A    between atoms: _132  and  _133
REMARK   46  A    between atoms: _140  and  _142
REMARK   47  A    between atoms: _144  and  _146
REMARK   48  A    between atoms: _146  and  _147
REMARK   49  A    between atoms: _153  and  _155
REMARK   50  A    between atoms: _157  and  _159
REMARK   51  A    between atoms: _159  and  _160
REMARK   52  A    between atoms: _166  and  _168
REMARK   53  A    between atoms: _168  and  _169
REMARK   54  A    between atoms: _169  and  _170
REMARK   55  A    between atoms: _170  and  _171
REMARK   56  A    between atoms: _173  and  _175
REMARK   57  A    between atoms: _175  and  _177
REMARK   58  A    between atoms: _179  and  _181
REMARK   59  A    between atoms: _181  and  _182
REMARK   60  A    between atoms: _189  and  _191
REMARK   61  A    between atoms: _193  and  _195
REMARK                            x       y       z     vdW  Elec       q    Type
REMARK                         _______ _______ _______ _____ _____    ______ ____
ROOT
ATOM      1  C   UNL     1     -30.740   9.473 -58.227  0.00  0.00    +0.000 C 
ATOM      2  C   UNL     1     -32.092   9.347 -58.923  0.00  0.00    +0.000 C 
ENDROOT
BRANCH   1   3
ATOM      3  C   UNL     1     -30.423   8.219 -57.361  0.00  0.00    +0.000 C 
ATOM      4  C   UNL     1     -30.325   6.960 -58.240  0.00  0.00    +0.000 C 
ENDBRANCH   1   3
BRANCH   1   5
ATOM      5  C   UNL     1     -30.691  10.751 -57.378  0.00  0.00    +0.000 C 
ATOM      6  C   UNL     1     -31.590  10.755 -56.154  0.00  0.00    +0.000 C 
ENDBRANCH   1   5
TORSDOF 2
REMARK  Name = 
REMARK  61 active torsions:
REMARK  status: ('A' for Active; 'I' for Inactive)
REMARK    1  A    between atoms: _1  and  _3
REMARK    2  A    between atoms: _3  and  _4
REMARK    3  A    between atoms: _4  and  _5
REMARK    4  A    between atoms: _5  and  _6
REMARK    5  A    between atoms: _10  and  _12
REMARK    6  A    between atoms: _12  and  _13
REMARK    7  A    between atoms: _20  and  _22
REMARK    8  A    between atoms: _22  and  _23
REMARK    9  A    between atoms: _23  and  _24
REMARK   10  A    between atoms: _24  and  _25
REMARK   11  A    between atoms: _27  and  _29
REMARK   12  A    between atoms: _31  and  _33
REMARK   13  A    between atoms: _33  and  _34
REMARK   14  A    between atoms: _34  and  _35
REMARK   15  A    between atoms: _38  and  _40
REMARK   16  A    between atoms: _40  and  _41
REMARK   17  A    between atoms: _41  and  _42
REMARK   18  A    between atoms: _45  and  _47
REMARK   19  A    between atoms: _47  and  _48
REMARK   20  A    between atoms: _54  and  _56
REMARK   21  A    between atoms: _56  and  _57
REMARK   22  A    between atoms: _63  and  _65
REMARK   23  A    between atoms: _65  and  _67
REMARK   24  A    between atoms: _69  and  _71
REMARK   25  A    between atoms: _71  and  _72
REMARK   26  A    between atoms: _75  and  _77
REMARK   27  A    between atoms: _77  and  _79
REMARK   28  A    between atoms: _81  and  _83
REMARK   29  A    between atoms: _83  and  _84
REMARK   30  A    between atoms: _91  and  _93
REMARK   31  A    between atoms: _93  and  _94
REMARK   32  A    between atoms: _97  and  _99
REMARK   33  A    between atoms: _99  and  _101
REMARK   34  A    between atoms: _103  and  _105
REMARK   35  A    between atoms: _108  and  _110
REMARK   36  A    between atoms: _110  and  _111
REMARK   37  A    between atoms: _111  and  _112
REMARK   38  A    between atoms: _112  and  _113
REMARK   39  A    between atoms: _117  and  _119
REMARK   40  A    between atoms: _119  and  _120
REMARK   41  A    between atoms: _120  and  _121
REMARK   42  A    between atoms: _124  and  _126
REMARK   43  A    between atoms: _126  and  _128
REMARK   44  A    between atoms: _130  and  _132
REMARK   45  A    between atoms: _132  and  _133
REMARK   46  A    between atoms: _140  and  _142
REMARK   47  A    between atoms: _144  and  _146
REMARK   48  A    between atoms: _146  and  _147
REMARK   49  A    between atoms: _153  and  _155
REMARK   50  A    between atoms: _157  and  _159
REMARK   51  A    between atoms: _159  and  _160
REMARK   52  A    between atoms: _166  and  _168
REMARK   53  A    between atoms: _168  and  _169
REMARK   54  A    between atoms: _169  and  _170
REMARK   55  A    between atoms: _170  and  _171
REMARK   56  A    between atoms: _173  and  _175
REMARK   57  A    between atoms: _175  and  _177
REMARK   58  A    between atoms: _179  and  _181
REMARK   59  A    between atoms: _181  and  _182
REMARK   60  A    between atoms: _189  and  _191
REMARK   61  A    between atoms: _193  and  _195
REMARK                            x       y       z     vdW  Elec       q    Type
REMARK                         _______ _______ _______ _____ _____    ______ ____
ROOT
ATOM      1  C   UNL     1     -35.962   6.476 -60.266  0.00  0.00    -0.022 A 
ATOM      2  C   UNL     1     -35.230   6.759 -59.097  0.00  0.00    -0.001 A 
ATOM      3  C   UNL     1     -35.862   7.232 -57.961  0.00  0.00    +0.042 A 
ATOM      4  C   UNL     1     -37.240   7.428 -57.980  0.00  0.00    +0.196 A 
ATOM      5  O   UNL     1     -37.849   7.900 -56.848  0.00  0.00    -0.287 OA
ATOM      6  C   UNL     1     -37.991   7.151 -59.119  0.00  0.00    +0.042 A 
ATOM      7  C   UNL     1     -37.355   6.685 -60.253  0.00  0.00    -0.001 A 
ENDROOT
BRANCH   1   8
ATOM      8  C   UNL     1     -35.262   5.971 -61.501  0.00  0.00    +0.026 C 
BRANCH   8   9
ATOM      9  C   UNL     1     -35.775   4.634 -62.030  0.00  0.00    +0.005 C 
ATOM     10  C   UNL     1     -35.335   4.502 -63.471  0.00  0.00    +0.000 C 
ENDBRANCH   8   9
ENDBRANCH   1   8
TORSDOF 2
REMARK  Name = 
REMARK  61 active torsions:
REMARK  status: ('A' for Active; 'I' for Inactive)
REMARK    1  A    between atoms: _1  and  _3
REMARK    2  A    between atoms: _3  and  _4
REMARK    3  A    between atoms: _4  and  _5
REMARK    4  A    between atoms: _5  and  _6
REMARK    5  A    between atoms: _10  and  _12
REMARK    6  A    between atoms: _12  and  _13
REMARK    7  A    between atoms: _20  and  _22
REMARK    8  A    between atoms: _22  and  _23
REMARK    9  A    between atoms: _23  and  _24
REMARK   10  A    between atoms: _24  and  _25
REMARK   11  A    between atoms: _27  and  _29
REMARK   12  A    between atoms: _31  and  _33
REMARK   13  A    between atoms: _33  and  _34
REMARK   14  A    between atoms: _34  and  _35
REMARK   15  A    between atoms: _38  and  _40
REMARK   16  A    between atoms: _40  and  _41
REMARK   17  A    between atoms: _41  and  _42
REMARK   18  A    between atoms: _45  and  _47
REMARK   19  A    between atoms: _47  and  _48
REMARK   20  A    between atoms: _54  and  _56
REMARK   21  A    between atoms: _56  and  _57
REMARK   22  A    between atoms: _63  and  _65
REMARK   23  A    between atoms: _65  and  _67
REMARK   24  A    between atoms: _69  and  _71
REMARK   25  A    between atoms: _71  and  _72
REMARK   26  A    between atoms: _75  and  _77
REMARK   27  A    between atoms: _77  and  _79
REMARK   28  A    between atoms: _81  and  _83
REMARK   29  A    between atoms: _83  and  _84
REMARK   30  A    between atoms: _91  and  _93
REMARK   31  A    between atoms: _93  and  _94
REMARK   32  A    between atoms: _97  and  _99
REMARK   33  A    between atoms: _99  and  _101
REMARK   34  A    between atoms: _103  and  _105
REMARK   35  A    between atoms: _108  and  _110
REMARK   36  A    between atoms: _110  and  _111
REMARK   37  A    between atoms: _111  and  _112
REMARK   38  A    between atoms: _112  and  _113
REMARK   39  A    between atoms: _117  and  _119
REMARK   40  A    between atoms: _119  and  _120
REMARK   41  A    between atoms: _120  and  _121
REMARK   42  A    between atoms: _124  and  _126
REMARK   43  A    between atoms: _126  and  _128
REMARK   44  A    between atoms: _130  and  _132
REMARK   45  A    between atoms: _132  and  _133
REMARK   46  A    between atoms: _140  and  _142
REMARK   47  A    between atoms: _144  and  _146
REMARK   48  A    between atoms: _146  and  _147
REMARK   49  A    between atoms: _153  and  _155
REMARK   50  A    between atoms: _157  and  _159
REMARK   51  A    between atoms: _159  and  _160
REMARK   52  A    between atoms: _166  and  _168
REMARK   53  A    between atoms: _168  and  _169
REMARK   54  A    between atoms: _169  and  _170
REMARK   55  A    between atoms: _170  and  _171
REMARK   56  A    between atoms: _173  and  _175
REMARK   57  A    between atoms: _175  and  _177
REMARK   58  A    between atoms: _179  and  _181
REMARK   59  A    between atoms: _181  and  _182
REMARK   60  A    between atoms: _189  and  _191
REMARK   61  A    between atoms: _193  and  _195
REMARK                            x       y       z     vdW  Elec       q    Type
REMARK                         _______ _______ _______ _____ _____    ______ ____
ROOT
ATOM      1  C   UNL     1     -43.825  10.208 -57.468  0.00  0.00    +0.036 C 
ATOM      2  C   UNL     1     -42.937  10.436 -56.257  0.00  0.00    +0.003 C 
ENDROOT
BRANCH   1   3
ATOM      3  C   UNL     1     -44.757   9.033 -57.256  0.00  0.00    +0.182 C 
ATOM      4  O   UNL     1     -45.938   9.491 -56.669  0.00  0.00    -0.220 OA
ENDBRANCH   1   3
TORSDOF 1
REMARK  Name = 
REMARK  61 active torsions:
REMARK  status: ('A' for Active; 'I' for Inactive)
REMARK    1  A    between atoms: _1  and  _3
REMARK    2  A    between atoms: _3  and  _4
REMARK    3  A    between atoms: _4  and  _5
REMARK    4  A    between atoms: _5  and  _6
REMARK    5  A    between atoms: _10  and  _12
REMARK    6  A    between atoms: _12  and  _13
REMARK    7  A    between atoms: _20  and  _22
REMARK    8  A    between atoms: _22  and  _23
REMARK    9  A    between atoms: _23  and  _24
REMARK   10  A    between atoms: _24  and  _25
REMARK   11  A    between atoms: _27  and  _29
REMARK   12  A    between atoms: _31  and  _33
REMARK   13  A    between atoms: _33  and  _34
REMARK   14  A    between atoms: _34  and  _35
REMARK   15  A    between atoms: _38  and  _40
REMARK   16  A    between atoms: _40  and  _41
REMARK   17  A    between atoms: _41  and  _42
REMARK   18  A    between atoms: _45  and  _47
REMARK   19  A    between atoms: _47  and  _48
REMARK   20  A    between atoms: _54  and  _56
REMARK   21  A    between atoms: _56  and  _57
REMARK   22  A    between atoms: _63  and  _65
REMARK   23  A    between atoms: _65  and  _67
REMARK   24  A    between atoms: _69  and  _71
REMARK   25  A    between atoms: _71  and  _72
REMARK   26  A    between atoms: _75  and  _77
REMARK   27  A    between atoms: _77  and  _79
REMARK   28  A    between atoms: _81  and  _83
REMARK   29  A    between atoms: _83  and  _84
REMARK   30  A    between atoms: _91  and  _93
REMARK   31  A    between atoms: _93  and  _94
REMARK   32  A    between atoms: _97  and  _99
REMARK   33  A    between atoms: _99  and  _101
REMARK   34  A    between atoms: _103  and  _105
REMARK   35  A    between atoms: _108  and  _110
REMARK   36  A    between atoms: _110  and  _111
REMARK   37  A    between atoms: _111  and  _112
REMARK   38  A    between atoms: _112  and  _113
REMARK   39  A    between atoms: _117  and  _119
REMARK   40  A    between atoms: _119  and  _120
REMARK   41  A    between atoms: _120  and  _121
REMARK   42  A    between atoms: _124  and  _126
REMARK   43  A    between atoms: _126  and  _128
REMARK   44  A    between atoms: _130  and  _132
REMARK   45  A    between atoms: _132  and  _133
REMARK   46  A    between atoms: _140  and  _142
REMARK   47  A    between atoms: _144  and  _146
REMARK   48  A    between atoms: _146  and  _147
REMARK   49  A    between atoms: _153  and  _155
REMARK   50  A    between atoms: _157  and  _159
REMARK   51  A    between atoms: _159  and  _160
REMARK   52  A    between atoms: _166  and  _168
REMARK   53  A    between atoms: _168  and  _169
REMARK   54  A    between atoms: _169  and  _170
REMARK   55  A    between atoms: _170  and  _171
REMARK   56  A    between atoms: _173  and  _175
REMARK   57  A    between atoms: _175  and  _177
REMARK   58  A    between atoms: _179  and  _181
REMARK   59  A    between atoms: _181  and  _182
REMARK   60  A    between atoms: _189  and  _191
REMARK   61  A    between atoms: _193  and  _195
REMARK                            x       y       z     vdW  Elec       q    Type
REMARK                         _______ _______ _______ _____ _____    ______ ____
ROOT
ATOM      1  C   UNL     1     -42.831  13.931 -54.314  0.00  0.00    -0.022 A 
ATOM      2  C   UNL     1     -43.558  14.497 -53.279  0.00  0.00    -0.004 A 
ATOM      3  C   UNL     1     -44.341  15.617 -53.505  0.00  0.00    -0.000 A 
ATOM      4  C   UNL     1     -44.392  16.188 -54.764  0.00  0.00    -0.000 A 
ATOM      5  C   UNL     1     -43.672  15.633 -55.808  0.00  0.00    -0.000 A 
ATOM      6  C   UNL     1     -42.900  14.510 -55.580  0.00  0.00    -0.004 A 
ENDROOT
BRANCH   1   7
ATOM      7  C   UNL     1     -41.970  12.735 -54.069  0.00  0.00    +0.026 C 
BRANCH   7   8
ATOM      8  C   UNL     1     -42.755  11.416 -54.044  0.00  0.00    +0.005 C 
ATOM      9  C   UNL     1     -43.767  11.434 -52.913  0.00  0.00    +0.000 C 
ENDBRANCH   7   8
ENDBRANCH   1   7
TORSDOF 2
REMARK  Name = 
REMARK  61 active torsions:
REMARK  status: ('A' for Active; 'I' for Inactive)
REMARK    1  A    between atoms: _1  and  _3
REMARK    2  A    between atoms: _3  and  _4
REMARK    3  A    between atoms: _4  and  _5
REMARK    4  A    between atoms: _5  and  _6
REMARK    5  A    between atoms: _10  and  _12
REMARK    6  A    between atoms: _12  and  _13
REMARK    7  A    between atoms: _20  and  _22
REMARK    8  A    between atoms: _22  and  _23
REMARK    9  A    between atoms: _23  and  _24
REMARK   10  A    between atoms: _24  and  _25
REMARK   11  A    between atoms: _27  and  _29
REMARK   12  A    between atoms: _31  and  _33
REMARK   13  A    between atoms: _33  and  _34
REMARK   14  A    between atoms: _34  and  _35
REMARK   15  A    between atoms: _38  and  _40
REMARK   16  A    between atoms: _40  and  _41
REMARK   17  A    between atoms: _41  and  _42
REMARK   18  A    between atoms: _45  and  _47
REMARK   19  A    between atoms: _47  and  _48
REMARK   20  A    between atoms: _54  and  _56
REMARK   21  A    between atoms: _56  and  _57
REMARK   22  A    between atoms: _63  and  _65
REMARK   23  A    between atoms: _65  and  _67
REMARK   24  A    between atoms: _69  and  _71
REMARK   25  A    between atoms: _71  and  _72
REMARK   26  A    between atoms: _75  and  _77
REMARK   27  A    between atoms: _77  and  _79
REMARK   28  A    between atoms: _81  and  _83
REMARK   29  A    between atoms: _83  and  _84
REMARK   30  A    between atoms: _91  and  _93
REMARK   31  A    between atoms: _93  and  _94
REMARK   32  A    between atoms: _97  and  _99
REMARK   33  A    between atoms: _99  and  _101
REMARK   34  A    between atoms: _103  and  _105
REMARK   35  A    between atoms: _108  and  _110
REMARK   36  A    between atoms: _110  and  _111
REMARK   37  A    between atoms: _111  and  _112
REMARK   38  A    between atoms: _112  and  _113
REMARK   39  A    between atoms: _117  and  _119
REMARK   40  A    between atoms: _119  and  _120
REMARK   41  A    between atoms: _120  and  _121
REMARK   42  A    between atoms: _124  and  _126
REMARK   43  A    between atoms: _126  and  _128
REMARK   44  A    between atoms: _130  and  _132
REMARK   45  A    between atoms: _132  and  _133
REMARK   46  A    between atoms: _140  and  _142
REMARK   47  A    between atoms: _144  and  _146
REMARK   48  A    between atoms: _146  and  _147
REMARK   49  A    between atoms: _153  and  _155
REMARK   50  A    between atoms: _157  and  _159
REMARK   51  A    between atoms: _159  and  _160
REMARK   52  A    between atoms: _166  and  _168
REMARK   53  A    between atoms: _168  and  _169
REMARK   54  A    between atoms: _169  and  _170
REMARK   55  A    between atoms: _170  and  _171
REMARK   56  A    between atoms: _173  and  _175
REMARK   57  A    between atoms: _175  and  _177
REMARK   58  A    between atoms: _179  and  _181
REMARK   59  A    between atoms: _181  and  _182
REMARK   60  A    between atoms: _189  and  _191
REMARK   61  A    between atoms: _193  and  _195
REMARK                            x       y       z     vdW  Elec       q    Type
REMARK                         _______ _______ _______ _____ _____    ______ ____
ROOT
ATOM      1  C   UNL     1     -44.087  11.210 -50.540  0.00  0.00    +0.036 C 
ATOM      2  C   UNL     1     -43.191  11.348 -49.332  0.00  0.00    +0.003 C 
ENDROOT
BRANCH   1   3
ATOM      3  C   UNL     1     -44.766   9.848 -50.551  0.00  0.00    +0.182 C 
ATOM      4  O   UNL     1     -45.847   9.857 -49.677  0.00  0.00    -0.220 OA
ENDBRANCH   1   3
TORSDOF 1
REMARK  Name = 
REMARK  61 active torsions:
REMARK  status: ('A' for Active; 'I' for Inactive)
REMARK    1  A    between atoms: _1  and  _3
REMARK    2  A    between atoms: _3  and  _4
REMARK    3  A    between atoms: _4  and  _5
REMARK    4  A    between atoms: _5  and  _6
REMARK    5  A    between atoms: _10  and  _12
REMARK    6  A    between atoms: _12  and  _13
REMARK    7  A    between atoms: _20  and  _22
REMARK    8  A    between atoms: _22  and  _23
REMARK    9  A    between atoms: _23  and  _24
REMARK   10  A    between atoms: _24  and  _25
REMARK   11  A    between atoms: _27  and  _29
REMARK   12  A    between atoms: _31  and  _33
REMARK   13  A    between atoms: _33  and  _34
REMARK   14  A    between atoms: _34  and  _35
REMARK   15  A    between atoms: _38  and  _40
REMARK   16  A    between atoms: _40  and  _41
REMARK   17  A    between atoms: _41  and  _42
REMARK   18  A    between atoms: _45  and  _47
REMARK   19  A    between atoms: _47  and  _48
REMARK   20  A    between atoms: _54  and  _56
REMARK   21  A    between atoms: _56  and  _57
REMARK   22  A    between atoms: _63  and  _65
REMARK   23  A    between atoms: _65  and  _67
REMARK   24  A    between atoms: _69  and  _71
REMARK   25  A    between atoms: _71  and  _72
REMARK   26  A    between atoms: _75  and  _77
REMARK   27  A    between atoms: _77  and  _79
REMARK   28  A    between atoms: _81  and  _83
REMARK   29  A    between atoms: _83  and  _84
REMARK   30  A    between atoms: _91  and  _93
REMARK   31  A    between atoms: _93  and  _94
REMARK   32  A    between atoms: _97  and  _99
REMARK   33  A    between atoms: _99  and  _101
REMARK   34  A    between atoms: _103  and  _105
REMARK   35  A    between atoms: _108  and  _110
REMARK   36  A    between atoms: _110  and  _111
REMARK   37  A    between atoms: _111  and  _112
REMARK   38  A    between atoms: _112  and  _113
REMARK   39  A    between atoms: _117  and  _119
REMARK   40  A    between atoms: _119  and  _120
REMARK   41  A    between atoms: _120  and  _121
REMARK   42  A    between atoms: _124  and  _126
REMARK   43  A    between atoms: _126  and  _128
REMARK   44  A    between atoms: _130  and  _132
REMARK   45  A    between atoms: _132  and  _133
REMARK   46  A    between atoms: _140  and  _142
REMARK   47  A    between atoms: _144  and  _146
REMARK   48  A    between atoms: _146  and  _147
REMARK   49  A    between atoms: _153  and  _155
REMARK   50  A    between atoms: _157  and  _159
REMARK   51  A    between atoms: _159  and  _160
REMARK   52  A    between atoms: _166  and  _168
REMARK   53  A    between atoms: _168  and  _169
REMARK   54  A    between atoms: _169  and  _170
REMARK   55  A    between atoms: _170  and  _171
REMARK   56  A    between atoms: _173  and  _175
REMARK   57  A    between atoms: _175  and  _177
REMARK   58  A    between atoms: _179  and  _181
REMARK   59  A    between atoms: _181  and  _182
REMARK   60  A    between atoms: _189  and  _191
REMARK   61  A    between atoms: _193  and  _195
REMARK                            x       y       z     vdW  Elec       q    Type
REMARK                         _______ _______ _______ _____ _____    ______ ____
ROOT
ATOM      1  C   UNL     1     -41.883  14.494 -47.050  0.00  0.00    -0.022 A 
ATOM      2  C   UNL     1     -41.261  15.211 -46.029  0.00  0.00    -0.004 A 
ATOM      3  C   UNL     1     -41.451  16.573 -45.908  0.00  0.00    -0.000 A 
ATOM      4  C   UNL     1     -42.273  17.239 -46.805  0.00  0.00    -0.000 A 
ATOM      5  C   UNL     1     -42.905  16.545 -47.820  0.00  0.00    -0.000 A 
ATOM      6  C   UNL     1     -42.714  15.180 -47.942  0.00  0.00    -0.004 A 
ENDROOT
BRANCH   1   7
ATOM      7  C   UNL     1     -41.665  13.013 -47.187  0.00  0.00    +0.026 C 
BRANCH   7   8
ATOM      8  C   UNL     1     -42.945  12.178 -47.060  0.00  0.00    +0.005 C 
ATOM      9  C   UNL     1     -43.834  12.791 -46.017  0.00  0.00    +0.000 C 
ENDBRANCH   7   8
ENDBRANCH   1   7
TORSDOF 2
REMARK  Name = 
REMARK  61 active torsions:
REMARK  status: ('A' for Active; 'I' for Inactive)
REMARK    1  A    between atoms: _1  and  _3
REMARK    2  A    between atoms: _3  and  _4
REMARK    3  A    between atoms: _4  and  _5
REMARK    4  A    between atoms: _5  and  _6
REMARK    5  A    between atoms: _10  and  _12
REMARK    6  A    between atoms: _12  and  _13
REMARK    7  A    between atoms: _20  and  _22
REMARK    8  A    between atoms: _22  and  _23
REMARK    9  A    between atoms: _23  and  _24
REMARK   10  A    between atoms: _24  and  _25
REMARK   11  A    between atoms: _27  and  _29
REMARK   12  A    between atoms: _31  and  _33
REMARK   13  A    between atoms: _33  and  _34
REMARK   14  A    between atoms: _34  and  _35
REMARK   15  A    between atoms: _38  and  _40
REMARK   16  A    between atoms: _40  and  _41
REMARK   17  A    between atoms: _41  and  _42
REMARK   18  A    between atoms: _45  and  _47
REMARK   19  A    between atoms: _47  and  _48
REMARK   20  A    between atoms: _54  and  _56
REMARK   21  A    between atoms: _56  and  _57
REMARK   22  A    between atoms: _63  and  _65
REMARK   23  A    between atoms: _65  and  _67
REMARK   24  A    between atoms: _69  and  _71
REMARK   25  A    between atoms: _71  and  _72
REMARK   26  A    between atoms: _75  and  _77
REMARK   27  A    between atoms: _77  and  _79
REMARK   28  A    between atoms: _81  and  _83
REMARK   29  A    between atoms: _83  and  _84
REMARK   30  A    between atoms: _91  and  _93
REMARK   31  A    between atoms: _93  and  _94
REMARK   32  A    between atoms: _97  and  _99
REMARK   33  A    between atoms: _99  and  _101
REMARK   34  A    between atoms: _103  and  _105
REMARK   35  A    between atoms: _108  and  _110
REMARK   36  A    between atoms: _110  and  _111
REMARK   37  A    between atoms: _111  and  _112
REMARK   38  A    between atoms: _112  and  _113
REMARK   39  A    between atoms: _117  and  _119
REMARK   40  A    between atoms: _119  and  _120
REMARK   41  A    between atoms: _120  and  _121
REMARK   42  A    between atoms: _124  and  _126
REMARK   43  A    between atoms: _126  and  _128
REMARK   44  A    between atoms: _130  and  _132
REMARK   45  A    between atoms: _132  and  _133
REMARK   46  A    between atoms: _140  and  _142
REMARK   47  A    between atoms: _144  and  _146
REMARK   48  A    between atoms: _146  and  _147
REMARK   49  A    between atoms: _153  and  _155
REMARK   50  A    between atoms: _157  and  _159
REMARK   51  A    between atoms: _159  and  _160
REMARK   52  A    between atoms: _166  and  _168
REMARK   53  A    between atoms: _168  and  _169
REMARK   54  A    between atoms: _169  and  _170
REMARK   55  A    between atoms: _170  and  _171
REMARK   56  A    between atoms: _173  and  _175
REMARK   57  A    between atoms: _175  and  _177
REMARK   58  A    between atoms: _179  and  _181
REMARK   59  A    between atoms: _181  and  _182
REMARK   60  A    between atoms: _189  and  _191
REMARK   61  A    between atoms: _193  and  _195
REMARK                            x       y       z     vdW  Elec       q    Type
REMARK                         _______ _______ _______ _____ _____    ______ ____
ROOT
ATOM      1  C   UNL     1     -46.561  13.293 -43.171  0.00  0.00    +0.007 C 
ENDROOT
BRANCH   1   2
ATOM      2  C   UNL     1     -45.210  12.592 -43.150  0.00  0.00    +0.000 C 
BRANCH   2   3
ATOM      3  C   UNL     1     -44.036  13.413 -43.699  0.00  0.00    +0.000 C 
ATOM      4  C   UNL     1     -43.032  13.622 -42.615  0.00  0.00    +0.000 C 
ENDBRANCH   2   3
ENDBRANCH   1   2
BRANCH   1   5
ATOM      5  C   UNL     1     -47.539  12.610 -44.128  0.00  0.00    +0.081 C 
BRANCH   5   6
ATOM      6  C   UNL     1     -48.326  13.629 -44.956  0.00  0.00    +0.315 C 
ATOM      7  N   UNL     1     -48.370  13.301 -46.412  0.00  0.00    +0.597 NA
ENDBRANCH   5   6
ENDBRANCH   1   5
TORSDOF 4
REMARK  Name = 
REMARK  61 active torsions:
REMARK  status: ('A' for Active; 'I' for Inactive)
REMARK    1  A    between atoms: _1  and  _3
REMARK    2  A    between atoms: _3  and  _4
REMARK    3  A    between atoms: _4  and  _5
REMARK    4  A    between atoms: _5  and  _6
REMARK    5  A    between atoms: _10  and  _12
REMARK    6  A    between atoms: _12  and  _13
REMARK    7  A    between atoms: _20  and  _22
REMARK    8  A    between atoms: _22  and  _23
REMARK    9  A    between atoms: _23  and  _24
REMARK   10  A    between atoms: _24  and  _25
REMARK   11  A    between atoms: _27  and  _29
REMARK   12  A    between atoms: _31  and  _33
REMARK   13  A    between atoms: _33  and  _34
REMARK   14  A    between atoms: _34  and  _35
REMARK   15  A    between atoms: _38  and  _40
REMARK   16  A    between atoms: _40  and  _41
REMARK   17  A    between atoms: _41  and  _42
REMARK   18  A    between atoms: _45  and  _47
REMARK   19  A    between atoms: _47  and  _48
REMARK   20  A    between atoms: _54  and  _56
REMARK   21  A    between atoms: _56  and  _57
REMARK   22  A    between atoms: _63  and  _65
REMARK   23  A    between atoms: _65  and  _67
REMARK   24  A    between atoms: _69  and  _71
REMARK   25  A    between atoms: _71  and  _72
REMARK   26  A    between atoms: _75  and  _77
REMARK   27  A    between atoms: _77  and  _79
REMARK   28  A    between atoms: _81  and  _83
REMARK   29  A    between atoms: _83  and  _84
REMARK   30  A    between atoms: _91  and  _93
REMARK   31  A    between atoms: _93  and  _94
REMARK   32  A    between atoms: _97  and  _99
REMARK   33  A    between atoms: _99  and  _101
REMARK   34  A    between atoms: _103  and  _105
REMARK   35  A    between atoms: _108  and  _110
REMARK   36  A    between atoms: _110  and  _111
REMARK   37  A    between atoms: _111  and  _112
REMARK   38  A    between atoms: _112  and  _113
REMARK   39  A    between atoms: _117  and  _119
REMARK   40  A    between atoms: _119  and  _120
REMARK   41  A    between atoms: _120  and  _121
REMARK   42  A    between atoms: _124  and  _126
REMARK   43  A    between atoms: _126  and  _128
REMARK   44  A    between atoms: _130  and  _132
REMARK   45  A    between atoms: _132  and  _133
REMARK   46  A    between atoms: _140  and  _142
REMARK   47  A    between atoms: _144  and  _146
REMARK   48  A    between atoms: _146  and  _147
REMARK   49  A    between atoms: _153  and  _155
REMARK   50  A    between atoms: _157  and  _159
REMARK   51  A    between atoms: _159  and  _160
REMARK   52  A    between atoms: _166  and  _168
REMARK   53  A    between atoms: _168  and  _169
REMARK   54  A    between atoms: _169  and  _170
REMARK   55  A    between atoms: _170  and  _171
REMARK   56  A    between atoms: _173  and  _175
REMARK   57  A    between atoms: _175  and  _177
REMARK   58  A    between atoms: _179  and  _181
REMARK   59  A    between atoms: _181  and  _182
REMARK   60  A    between atoms: _189  and  _191
REMARK   61  A    between atoms: _193  and  _195
REMARK                            x       y       z     vdW  Elec       q    Type
REMARK                         _______ _______ _______ _____ _____    ______ ____
ROOT
ATOM      1  C   UNL     1     -39.005  16.625 -40.718  0.00  0.00    +0.000 C 
ATOM      2  C   UNL     1     -38.079  17.812 -40.469  0.00  0.00    +0.000 C 
ENDROOT
BRANCH   1   3
ATOM      3  C   UNL     1     -40.307  16.697 -39.880  0.00  0.00    +0.000 C 
ATOM      4  C   UNL     1     -40.820  18.113 -39.638  0.00  0.00    +0.000 C 
ENDBRANCH   1   3
BRANCH   1   5
ATOM      5  C   UNL     1     -38.234  15.349 -40.363  0.00  0.00    +0.000 C 
ATOM      6  C   UNL     1     -36.764  15.369 -40.753  0.00  0.00    +0.000 C 
ENDBRANCH   1   5
TORSDOF 2
REMARK  Name = 
REMARK  61 active torsions:
REMARK  status: ('A' for Active; 'I' for Inactive)
REMARK    1  A    between atoms: _1  and  _3
REMARK    2  A    between atoms: _3  and  _4
REMARK    3  A    between atoms: _4  and  _5
REMARK    4  A    between atoms: _5  and  _6
REMARK    5  A    between atoms: _10  and  _12
REMARK    6  A    between atoms: _12  and  _13
REMARK    7  A    between atoms: _20  and  _22
REMARK    8  A    between atoms: _22  and  _23
REMARK    9  A    between atoms: _23  and  _24
REMARK   10  A    between atoms: _24  and  _25
REMARK   11  A    between atoms: _27  and  _29
REMARK   12  A    between atoms: _31  and  _33
REMARK   13  A    between atoms: _33  and  _34
REMARK   14  A    between atoms: _34  and  _35
REMARK   15  A    between atoms: _38  and  _40
REMARK   16  A    between atoms: _40  and  _41
REMARK   17  A    between atoms: _41  and  _42
REMARK   18  A    between atoms: _45  and  _47
REMARK   19  A    between atoms: _47  and  _48
REMARK   20  A    between atoms: _54  and  _56
REMARK   21  A    between atoms: _56  and  _57
REMARK   22  A    between atoms: _63  and  _65
REMARK   23  A    between atoms: _65  and  _67
REMARK   24  A    between atoms: _69  and  _71
REMARK   25  A    between atoms: _71  and  _72
REMARK   26  A    between atoms: _75  and  _77
REMARK   27  A    between atoms: _77  and  _79
REMARK   28  A    between atoms: _81  and  _83
REMARK   29  A    between atoms: _83  and  _84
REMARK   30  A    between atoms: _91  and  _93
REMARK   31  A    between atoms: _93  and  _94
REMARK   32  A    between atoms: _97  and  _99
REMARK   33  A    between atoms: _99  and  _101
REMARK   34  A    between atoms: _103  and  _105
REMARK   35  A    between atoms: _108  and  _110
REMARK   36  A    between atoms: _110  and  _111
REMARK   37  A    between atoms: _111  and  _112
REMARK   38  A    between atoms: _112  and  _113
REMARK   39  A    between atoms: _117  and  _119
REMARK   40  A    between atoms: _119  and  _120
REMARK   41  A    between atoms: _120  and  _121
REMARK   42  A    between atoms: _124  and  _126
REMARK   43  A    between atoms: _126  and  _128
REMARK   44  A    between atoms: _130  and  _132
REMARK   45  A    between atoms: _132  and  _133
REMARK   46  A    between atoms: _140  and  _142
REMARK   47  A    between atoms: _144  and  _146
REMARK   48  A    between atoms: _146  and  _147
REMARK   49  A    between atoms: _153  and  _155
REMARK   50  A    between atoms: _157  and  _159
REMARK   51  A    between atoms: _159  and  _160
REMARK   52  A    between atoms: _166  and  _168
REMARK   53  A    between atoms: _168  and  _169
REMARK   54  A    between atoms: _169  and  _170
REMARK   55  A    between atoms: _170  and  _171
REMARK   56  A    between atoms: _173  and  _175
REMARK   57  A    between atoms: _175  and  _177
REMARK   58  A    between atoms: _179  and  _181
REMARK   59  A    between atoms: _181  and  _182
REMARK   60  A    between atoms: _189  and  _191
REMARK   61  A    between atoms: _193  and  _195
REMARK                            x       y       z     vdW  Elec       q    Type
REMARK                         _______ _______ _______ _____ _____    ______ ____
ROOT
ATOM      1  C   UNL     1     -35.028  25.569 -45.030  0.00  0.00    -0.022 A 
ATOM      2  C   UNL     1     -35.564  26.493 -44.131  0.00  0.00    -0.001 A 
ATOM      3  C   UNL     1     -35.839  26.135 -42.829  0.00  0.00    +0.042 A 
ATOM      4  C   UNL     1     -35.599  24.834 -42.410  0.00  0.00    +0.196 A 
ATOM      5  O   UNL     1     -35.868  24.476 -41.115  0.00  0.00    -0.287 OA
ATOM      6  C   UNL     1     -35.081  23.898 -43.281  0.00  0.00    +0.042 A 
ATOM      7  C   UNL     1     -34.798  24.270 -44.589  0.00  0.00    -0.001 A 
ENDROOT
BRANCH   1   8
ATOM      8  C   UNL     1     -34.725  25.959 -46.445  0.00  0.00    +0.026 C 
BRANCH   8   9
ATOM      9  C   UNL     1     -33.971  27.278 -46.577  0.00  0.00    +0.005 C 
ATOM     10  C   UNL     1     -33.442  27.391 -47.979  0.00  0.00    +0.000 C 
ENDBRANCH   8   9
ENDBRANCH   1   8
TORSDOF 2
REMARK  Name = 
REMARK  61 active torsions:
REMARK  status: ('A' for Active; 'I' for Inactive)
REMARK    1  A    between atoms: _1  and  _3
REMARK    2  A    between atoms: _3  and  _4
REMARK    3  A    between atoms: _4  and  _5
REMARK    4  A    between atoms: _5  and  _6
REMARK    5  A    between atoms: _10  and  _12
REMARK    6  A    between atoms: _12  and  _13
REMARK    7  A    between atoms: _20  and  _22
REMARK    8  A    between atoms: _22  and  _23
REMARK    9  A    between atoms: _23  and  _24
REMARK   10  A    between atoms: _24  and  _25
REMARK   11  A    between atoms: _27  and  _29
REMARK   12  A    between atoms: _31  and  _33
REMARK   13  A    between atoms: _33  and  _34
REMARK   14  A    between atoms: _34  and  _35
REMARK   15  A    between atoms: _38  and  _40
REMARK   16  A    between atoms: _40  and  _41
REMARK   17  A    between atoms: _41  and  _42
REMARK   18  A    between atoms: _45  and  _47
REMARK   19  A    between atoms: _47  and  _48
REMARK   20  A    between atoms: _54  and  _56
REMARK   21  A    between atoms: _56  and  _57
REMARK   22  A    between atoms: _63  and  _65
REMARK   23  A    between atoms: _65  and  _67
REMARK   24  A    between atoms: _69  and  _71
REMARK   25  A    between atoms: _71  and  _72
REMARK   26  A    between atoms: _75  and  _77
REMARK   27  A    between atoms: _77  and  _79
REMARK   28  A    between atoms: _81  and  _83
REMARK   29  A    between atoms: _83  and  _84
REMARK   30  A    between atoms: _91  and  _93
REMARK   31  A    between atoms: _93  and  _94
REMARK   32  A    between atoms: _97  and  _99
REMARK   33  A    between atoms: _99  and  _101
REMARK   34  A    between atoms: _103  and  _105
REMARK   35  A    between atoms: _108  and  _110
REMARK   36  A    between atoms: _110  and  _111
REMARK   37  A    between atoms: _111  and  _112
REMARK   38  A    between atoms: _112  and  _113
REMARK   39  A    between atoms: _117  and  _119
REMARK   40  A    between atoms: _119  and  _120
REMARK   41  A    between atoms: _120  and  _121
REMARK   42  A    between atoms: _124  and  _126
REMARK   43  A    between atoms: _126  and  _128
REMARK   44  A    between atoms: _130  and  _132
REMARK   45  A    between atoms: _132  and  _133
REMARK   46  A    between atoms: _140  and  _142
REMARK   47  A    between atoms: _144  and  _146
REMARK   48  A    between atoms: _146  and  _147
REMARK   49  A    between atoms: _153  and  _155
REMARK   50  A    between atoms: _157  and  _159
REMARK   51  A    between atoms: _159  and  _160
REMARK   52  A    between atoms: _166  and  _168
REMARK   53  A    between atoms: _168  and  _169
REMARK   54  A    between atoms: _169  and  _170
REMARK   55  A    between atoms: _170  and  _171
REMARK   56  A    between atoms: _173  and  _175
REMARK   57  A    between atoms: _175  and  _177
REMARK   58  A    between atoms: _179  and  _181
REMARK   59  A    between atoms: _181  and  _182
REMARK   60  A    between atoms: _189  and  _191
REMARK   61  A    between atoms: _193  and  _195
REMARK                            x       y       z     vdW  Elec       q    Type
REMARK                         _______ _______ _______ _____ _____    ______ ____
ROOT
ATOM      1  C   UNL     1     -30.523  23.768 -50.832  0.00  0.00    +0.013 C 
ATOM      2  C   UNL     1     -29.842  23.732 -52.182  0.00  0.00    +0.001 C 
ENDROOT
BRANCH   1   3
ATOM      3  C   UNL     1     -31.620  22.695 -50.788  0.00  0.00    +0.069 C 
ATOM      4  S   UNL     1     -30.993  21.025 -50.406  0.00  0.00    -0.082 S 
ENDBRANCH   1   3
TORSDOF 1
REMARK  Name = 
REMARK  61 active torsions:
REMARK  status: ('A' for Active; 'I' for Inactive)
REMARK    1  A    between atoms: _1  and  _3
REMARK    2  A    between atoms: _3  and  _4
REMARK    3  A    between atoms: _4  and  _5
REMARK    4  A    between atoms: _5  and  _6
REMARK    5  A    between atoms: _10  and  _12
REMARK    6  A    between atoms: _12  and  _13
REMARK    7  A    between atoms: _20  and  _22
REMARK    8  A    between atoms: _22  and  _23
REMARK    9  A    between atoms: _23  and  _24
REMARK   10  A    between atoms: _24  and  _25
REMARK   11  A    between atoms: _27  and  _29
REMARK   12  A    between atoms: _31  and  _33
REMARK   13  A    between atoms: _33  and  _34
REMARK   14  A    between atoms: _34  and  _35
REMARK   15  A    between atoms: _38  and  _40
REMARK   16  A    between atoms: _40  and  _41
REMARK   17  A    between atoms: _41  and  _42
REMARK   18  A    between atoms: _45  and  _47
REMARK   19  A    between atoms: _47  and  _48
REMARK   20  A    between atoms: _54  and  _56
REMARK   21  A    between atoms: _56  and  _57
REMARK   22  A    between atoms: _63  and  _65
REMARK   23  A    between atoms: _65  and  _67
REMARK   24  A    between atoms: _69  and  _71
REMARK   25  A    between atoms: _71  and  _72
REMARK   26  A    between atoms: _75  and  _77
REMARK   27  A    between atoms: _77  and  _79
REMARK   28  A    between atoms: _81  and  _83
REMARK   29  A    between atoms: _83  and  _84
REMARK   30  A    between atoms: _91  and  _93
REMARK   31  A    between atoms: _93  and  _94
REMARK   32  A    between atoms: _97  and  _99
REMARK   33  A    between atoms: _99  and  _101
REMARK   34  A    between atoms: _103  and  _105
REMARK   35  A    between atoms: _108  and  _110
REMARK   36  A    between atoms: _110  and  _111
REMARK   37  A    between atoms: _111  and  _112
REMARK   38  A    between atoms: _112  and  _113
REMARK   39  A    between atoms: _117  and  _119
REMARK   40  A    between atoms: _119  and  _120
REMARK   41  A    between atoms: _120  and  _121
REMARK   42  A    between atoms: _124  and  _126
REMARK   43  A    between atoms: _126  and  _128
REMARK   44  A    between atoms: _130  and  _132
REMARK   45  A    between atoms: _132  and  _133
REMARK   46  A    between atoms: _140  and  _142
REMARK   47  A    between atoms: _144  and  _146
REMARK   48  A    between atoms: _146  and  _147
REMARK   49  A    between atoms: _153  and  _155
REMARK   50  A    between atoms: _157  and  _159
REMARK   51  A    between atoms: _159  and  _160
REMARK   52  A    between atoms: _166  and  _168
REMARK   53  A    between atoms: _168  and  _169
REMARK   54  A    between atoms: _169  and  _170
REMARK   55  A    between atoms: _170  and  _171
REMARK   56  A    between atoms: _173  and  _175
REMARK   57  A    between atoms: _175  and  _177
REMARK   58  A    between atoms: _179  and  _181
REMARK   59  A    between atoms: _181  and  _182
REMARK   60  A    between atoms: _189  and  _191
REMARK   61  A    between atoms: _193  and  _195
REMARK                            x       y       z     vdW  Elec       q    Type
REMARK                         _______ _______ _______ _____ _____    ______ ____
ROOT
ATOM      1  C   UNL     1     -29.753  19.791 -55.662  0.00  0.00    +0.000 C 
ATOM      2  C   UNL     1     -29.664  18.380 -56.234  0.00  0.00    +0.000 C 
ATOM      3  C   UNL     1     -30.649  20.698 -56.482  0.00  0.00    +0.000 C 
ENDROOT
BRANCH   1   4
ATOM      4  C   UNL     1     -28.342  20.418 -55.427  0.00  0.00    +0.000 C 
ATOM      5  C   UNL     1     -27.395  20.309 -56.615  0.00  0.00    +0.000 C 
ENDBRANCH   1   4
TORSDOF 1
REMARK  Name = 
REMARK  61 active torsions:
REMARK  status: ('A' for Active; 'I' for Inactive)
REMARK    1  A    between atoms: _1  and  _3
REMARK    2  A    between atoms: _3  and  _4
REMARK    3  A    between atoms: _4  and  _5
REMARK    4  A    between atoms: _5  and  _6
REMARK    5  A    between atoms: _10  and  _12
REMARK    6  A    between atoms: _12  and  _13
REMARK    7  A    between atoms: _20  and  _22
REMARK    8  A    between atoms: _22  and  _23
REMARK    9  A    between atoms: _23  and  _24
REMARK   10  A    between atoms: _24  and  _25
REMARK   11  A    between atoms: _27  and  _29
REMARK   12  A    between atoms: _31  and  _33
REMARK   13  A    between atoms: _33  and  _34
REMARK   14  A    between atoms: _34  and  _35
REMARK   15  A    between atoms: _38  and  _40
REMARK   16  A    between atoms: _40  and  _41
REMARK   17  A    between atoms: _41  and  _42
REMARK   18  A    between atoms: _45  and  _47
REMARK   19  A    between atoms: _47  and  _48
REMARK   20  A    between atoms: _54  and  _56
REMARK   21  A    between atoms: _56  and  _57
REMARK   22  A    between atoms: _63  and  _65
REMARK   23  A    between atoms: _65  and  _67
REMARK   24  A    between atoms: _69  and  _71
REMARK   25  A    between atoms: _71  and  _72
REMARK   26  A    between atoms: _75  and  _77
REMARK   27  A    between atoms: _77  and  _79
REMARK   28  A    between atoms: _81  and  _83
REMARK   29  A    between atoms: _83  and  _84
REMARK   30  A    between atoms: _91  and  _93
REMARK   31  A    between atoms: _93  and  _94
REMARK   32  A    between atoms: _97  and  _99
REMARK   33  A    between atoms: _99  and  _101
REMARK   34  A    between atoms: _103  and  _105
REMARK   35  A    between atoms: _108  and  _110
REMARK   36  A    between atoms: _110  and  _111
REMARK   37  A    between atoms: _111  and  _112
REMARK   38  A    between atoms: _112  and  _113
REMARK   39  A    between atoms: _117  and  _119
REMARK   40  A    between atoms: _119  and  _120
REMARK   41  A    between atoms: _120  and  _121
REMARK   42  A    between atoms: _124  and  _126
REMARK   43  A    between atoms: _126  and  _128
REMARK   44  A    between atoms: _130  and  _132
REMARK   45  A    between atoms: _132  and  _133
REMARK   46  A    between atoms: _140  and  _142
REMARK   47  A    between atoms: _144  and  _146
REMARK   48  A    between atoms: _146  and  _147
REMARK   49  A    between atoms: _153  and  _155
REMARK   50  A    between atoms: _157  and  _159
REMARK   51  A    between atoms: _159  and  _160
REMARK   52  A    between atoms: _166  and  _168
REMARK   53  A    between atoms: _168  and  _169
REMARK   54  A    between atoms: _169  and  _170
REMARK   55  A    between atoms: _170  and  _171
REMARK   56  A    between atoms: _173  and  _175
REMARK   57  A    between atoms: _175  and  _177
REMARK   58  A    between atoms: _179  and  _181
REMARK   59  A    between atoms: _181  and  _182
REMARK   60  A    between atoms: _189  and  _191
REMARK   61  A    between atoms: _193  and  _195
REMARK                            x       y       z     vdW  Elec       q    Type
REMARK                         _______ _______ _______ _____ _____    ______ ____
ROOT
ATOM      1  C   UNL     1     -38.979   3.848 -56.479  0.00  0.00    +0.220 C 
ENDROOT
BRANCH   1   2
ATOM      2  N   UNL     1     -39.405   4.564 -55.286  0.00  0.00    -0.087 NA
ATOM      3  C   UNL     1     -40.236   4.069 -54.369  0.00  0.00    +0.535 C 
ATOM      4  N   UNL     1     -40.545   4.809 -53.321  0.00  0.00    +0.135 NA
ATOM      5  N   UNL     1     -40.746   2.848 -54.493  0.00  0.00    +0.135 NA
ENDBRANCH   1   2
BRANCH   1   6
ATOM      6  C   UNL     1     -39.836   4.220 -57.664  0.00  0.00    +0.047 C 
BRANCH   6   7
ATOM      7  C   UNL     1     -39.271   3.540 -58.890  0.00  0.00    +0.004 C 
BRANCH   7   8
ATOM      8  C   UNL     1     -40.314   3.037 -59.872  0.00  0.00    +0.000 C 
ATOM      9  C   UNL     1     -41.144   4.199 -60.401  0.00  0.00    +0.000 C 
ENDBRANCH   7   8
ENDBRANCH   6   7
ENDBRANCH   1   6
TORSDOF 4
REMARK  Name = 
REMARK  61 active torsions:
REMARK  status: ('A' for Active; 'I' for Inactive)
REMARK    1  A    between atoms: _1  and  _3
REMARK    2  A    between atoms: _3  and  _4
REMARK    3  A    between atoms: _4  and  _5
REMARK    4  A    between atoms: _5  and  _6
REMARK    5  A    between atoms: _10  and  _12
REMARK    6  A    between atoms: _12  and  _13
REMARK    7  A    between atoms: _20  and  _22
REMARK    8  A    between atoms: _22  and  _23
REMARK    9  A    between atoms: _23  and  _24
REMARK   10  A    between atoms: _24  and  _25
REMARK   11  A    between atoms: _27  and  _29
REMARK   12  A    between atoms: _31  and  _33
REMARK   13  A    between atoms: _33  and  _34
REMARK   14  A    between atoms: _34  and  _35
REMARK   15  A    between atoms: _38  and  _40
REMARK   16  A    between atoms: _40  and  _41
REMARK   17  A    between atoms: _41  and  _42
REMARK   18  A    between atoms: _45  and  _47
REMARK   19  A    between atoms: _47  and  _48
REMARK   20  A    between atoms: _54  and  _56
REMARK   21  A    between atoms: _56  and  _57
REMARK   22  A    between atoms: _63  and  _65
REMARK   23  A    between atoms: _65  and  _67
REMARK   24  A    between atoms: _69  and  _71
REMARK   25  A    between atoms: _71  and  _72
REMARK   26  A    between atoms: _75  and  _77
REMARK   27  A    between atoms: _77  and  _79
REMARK   28  A    between atoms: _81  and  _83
REMARK   29  A    between atoms: _83  and  _84
REMARK   30  A    between atoms: _91  and  _93
REMARK   31  A    between atoms: _93  and  _94
REMARK   32  A    between atoms: _97  and  _99
REMARK   33  A    between atoms: _99  and  _101
REMARK   34  A    between atoms: _103  and  _105
REMARK   35  A    between atoms: _108  and  _110
REMARK   36  A    between atoms: _110  and  _111
REMARK   37  A    between atoms: _111  and  _112
REMARK   38  A    between atoms: _112  and  _113
REMARK   39  A    between atoms: _117  and  _119
REMARK   40  A    between atoms: _119  and  _120
REMARK   41  A    between atoms: _120  and  _121
REMARK   42  A    between atoms: _124  and  _126
REMARK   43  A    between atoms: _126  and  _128
REMARK   44  A    between atoms: _130  and  _132
REMARK   45  A    between atoms: _132  and  _133
REMARK   46  A    between atoms: _140  and  _142
REMARK   47  A    between atoms: _144  and  _146
REMARK   48  A    between atoms: _146  and  _147
REMARK   49  A    between atoms: _153  and  _155
REMARK   50  A    between atoms: _157  and  _159
REMARK   51  A    between atoms: _159  and  _160
REMARK   52  A    between atoms: _166  and  _168
REMARK   53  A    between atoms: _168  and  _169
REMARK   54  A    between atoms: _169  and  _170
REMARK   55  A    between atoms: _170  and  _171
REMARK   56  A    between atoms: _173  and  _175
REMARK   57  A    between atoms: _175  and  _177
REMARK   58  A    between atoms: _179  and  _181
REMARK   59  A    between atoms: _181  and  _182
REMARK   60  A    between atoms: _189  and  _191
REMARK   61  A    between atoms: _193  and  _195
REMARK                            x       y       z     vdW  Elec       q    Type
REMARK                         _______ _______ _______ _____ _____    ______ ____
ROOT
ATOM      1  C   UNL     1     -45.471  -3.280 -49.881  0.00  0.00    -0.022 A 
ATOM      2  C   UNL     1     -45.534  -2.888 -48.539  0.00  0.00    -0.001 A 
ATOM      3  C   UNL     1     -44.909  -1.731 -48.100  0.00  0.00    +0.042 A 
ATOM      4  C   UNL     1     -44.214  -0.941 -49.010  0.00  0.00    +0.196 A 
ATOM      5  O   UNL     1     -43.582   0.211 -48.586  0.00  0.00    -0.287 OA
ATOM      6  C   UNL     1     -44.141  -1.305 -50.350  0.00  0.00    +0.042 A 
ATOM      7  C   UNL     1     -44.770  -2.462 -50.777  0.00  0.00    -0.001 A 
ENDROOT
BRANCH   1   8
ATOM      8  C   UNL     1     -46.181  -4.538 -50.350  0.00  0.00    +0.026 C 
BRANCH   8   9
ATOM      9  C   UNL     1     -45.553  -5.267 -51.549  0.00  0.00    +0.005 C 
ATOM     10  C   UNL     1     -45.926  -6.740 -51.433  0.00  0.00    +0.000 C 
ENDBRANCH   8   9
ENDBRANCH   1   8
TORSDOF 2
REMARK  Name = 
REMARK  61 active torsions:
REMARK  status: ('A' for Active; 'I' for Inactive)
REMARK    1  A    between atoms: _1  and  _3
REMARK    2  A    between atoms: _3  and  _4
REMARK    3  A    between atoms: _4  and  _5
REMARK    4  A    between atoms: _5  and  _6
REMARK    5  A    between atoms: _10  and  _12
REMARK    6  A    between atoms: _12  and  _13
REMARK    7  A    between atoms: _20  and  _22
REMARK    8  A    between atoms: _22  and  _23
REMARK    9  A    between atoms: _23  and  _24
REMARK   10  A    between atoms: _24  and  _25
REMARK   11  A    between atoms: _27  and  _29
REMARK   12  A    between atoms: _31  and  _33
REMARK   13  A    between atoms: _33  and  _34
REMARK   14  A    between atoms: _34  and  _35
REMARK   15  A    between atoms: _38  and  _40
REMARK   16  A    between atoms: _40  and  _41
REMARK   17  A    between atoms: _41  and  _42
REMARK   18  A    between atoms: _45  and  _47
REMARK   19  A    between atoms: _47  and  _48
REMARK   20  A    between atoms: _54  and  _56
REMARK   21  A    between atoms: _56  and  _57
REMARK   22  A    between atoms: _63  and  _65
REMARK   23  A    between atoms: _65  and  _67
REMARK   24  A    between atoms: _69  and  _71
REMARK   25  A    between atoms: _71  and  _72
REMARK   26  A    between atoms: _75  and  _77
REMARK   27  A    between atoms: _77  and  _79
REMARK   28  A    between atoms: _81  and  _83
REMARK   29  A    between atoms: _83  and  _84
REMARK   30  A    between atoms: _91  and  _93
REMARK   31  A    between atoms: _93  and  _94
REMARK   32  A    between atoms: _97  and  _99
REMARK   33  A    between atoms: _99  and  _101
REMARK   34  A    between atoms: _103  and  _105
REMARK   35  A    between atoms: _108  and  _110
REMARK   36  A    between atoms: _110  and  _111
REMARK   37  A    between atoms: _111  and  _112
REMARK   38  A    between atoms: _112  and  _113
REMARK   39  A    between atoms: _117  and  _119
REMARK   40  A    between atoms: _119  and  _120
REMARK   41  A    between atoms: _120  and  _121
REMARK   42  A    between atoms: _124  and  _126
REMARK   43  A    between atoms: _126  and  _128
REMARK   44  A    between atoms: _130  and  _132
REMARK   45  A    between atoms: _132  and  _133
REMARK   46  A    between atoms: _140  and  _142
REMARK   47  A    between atoms: _144  and  _146
REMARK   48  A    between atoms: _146  and  _147
REMARK   49  A    between atoms: _153  and  _155
REMARK   50  A    between atoms: _157  and  _159
REMARK   51  A    between atoms: _159  and  _160
REMARK   52  A    between atoms: _166  and  _168
REMARK   53  A    between atoms: _168  and  _169
REMARK   54  A    between atoms: _169  and  _170
REMARK   55  A    between atoms: _170  and  _171
REMARK   56  A    between atoms: _173  and  _175
REMARK   57  A    between atoms: _175  and  _177
REMARK   58  A    between atoms: _179  and  _181
REMARK   59  A    between atoms: _181  and  _182
REMARK   60  A    between atoms: _189  and  _191
REMARK   61  A    between atoms: _193  and  _195
REMARK                            x       y       z     vdW  Elec       q    Type
REMARK                         _______ _______ _______ _____ _____    ______ ____
ROOT
ATOM      1  C   UNL     1     -38.211  -1.923 -46.398  0.00  0.00    +0.002 C 
ENDROOT
BRANCH   1   2
ATOM      2  C   UNL     1     -38.366  -2.943 -47.513  0.00  0.00    +0.000 C 
BRANCH   2   3
ATOM      3  C   UNL     1     -37.362  -4.097 -47.415  0.00  0.00    +0.000 C 
ATOM      4  C   UNL     1     -38.051  -5.348 -46.903  0.00  0.00    +0.000 C 
ENDBRANCH   2   3
ENDBRANCH   1   2
BRANCH   1   5
ATOM      5  C   UNL     1     -39.163  -2.169 -45.246  0.00  0.00    +0.021 C 
BRANCH   5   6
ATOM      6  C   UNL     1     -40.465  -2.781 -45.747  0.00  0.00    +0.109 C 
ATOM      7  N   UNL     1     -40.808  -4.013 -44.983  0.00  0.00    -0.131 NA
ENDBRANCH   5   6
ENDBRANCH   1   5
TORSDOF 4
REMARK  Name = 
REMARK  61 active torsions:
REMARK  status: ('A' for Active; 'I' for Inactive)
REMARK    1  A    between atoms: _1  and  _3
REMARK    2  A    between atoms: _3  and  _4
REMARK    3  A    between atoms: _4  and  _5
REMARK    4  A    between atoms: _5  and  _6
REMARK    5  A    between atoms: _10  and  _12
REMARK    6  A    between atoms: _12  and  _13
REMARK    7  A    between atoms: _20  and  _22
REMARK    8  A    between atoms: _22  and  _23
REMARK    9  A    between atoms: _23  and  _24
REMARK   10  A    between atoms: _24  and  _25
REMARK   11  A    between atoms: _27  and  _29
REMARK   12  A    between atoms: _31  and  _33
REMARK   13  A    between atoms: _33  and  _34
REMARK   14  A    between atoms: _34  and  _35
REMARK   15  A    between atoms: _38  and  _40
REMARK   16  A    between atoms: _40  and  _41
REMARK   17  A    between atoms: _41  and  _42
REMARK   18  A    between atoms: _45  and  _47
REMARK   19  A    between atoms: _47  and  _48
REMARK   20  A    between atoms: _54  and  _56
REMARK   21  A    between atoms: _56  and  _57
REMARK   22  A    between atoms: _63  and  _65
REMARK   23  A    between atoms: _65  and  _67
REMARK   24  A    between atoms: _69  and  _71
REMARK   25  A    between atoms: _71  and  _72
REMARK   26  A    between atoms: _75  and  _77
REMARK   27  A    between atoms: _77  and  _79
REMARK   28  A    between atoms: _81  and  _83
REMARK   29  A    between atoms: _83  and  _84
REMARK   30  A    between atoms: _91  and  _93
REMARK   31  A    between atoms: _93  and  _94
REMARK   32  A    between atoms: _97  and  _99
REMARK   33  A    between atoms: _99  and  _101
REMARK   34  A    between atoms: _103  and  _105
REMARK   35  A    between atoms: _108  and  _110
REMARK   36  A    between atoms: _110  and  _111
REMARK   37  A    between atoms: _111  and  _112
REMARK   38  A    between atoms: _112  and  _113
REMARK   39  A    between atoms: _117  and  _119
REMARK   40  A    between atoms: _119  and  _120
REMARK   41  A    between atoms: _120  and  _121
REMARK   42  A    between atoms: _124  and  _126
REMARK   43  A    between atoms: _126  and  _128
REMARK   44  A    between atoms: _130  and  _132
REMARK   45  A    between atoms: _132  and  _133
REMARK   46  A    between atoms: _140  and  _142
REMARK   47  A    between atoms: _144  and  _146
REMARK   48  A    between atoms: _146  and  _147
REMARK   49  A    between atoms: _153  and  _155
REMARK   50  A    between atoms: _157  and  _159
REMARK   51  A    between atoms: _159  and  _160
REMARK   52  A    between atoms: _166  and  _168
REMARK   53  A    between atoms: _168  and  _169
REMARK   54  A    between atoms: _169  and  _170
REMARK   55  A    between atoms: _170  and  _171
REMARK   56  A    between atoms: _173  and  _175
REMARK   57  A    between atoms: _175  and  _177
REMARK   58  A    between atoms: _179  and  _181
REMARK   59  A    between atoms: _181  and  _182
REMARK   60  A    between atoms: _189  and  _191
REMARK   61  A    between atoms: _193  and  _195
REMARK                            x       y       z     vdW  Elec       q    Type
REMARK                         _______ _______ _______ _____ _____    ______ ____
ROOT
ATOM      1  C   UNL     1     -35.662  10.538 -38.733  0.00  0.00    +0.036 C 
ATOM      2  C   UNL     1     -36.832  11.495 -38.519  0.00  0.00    +0.003 C 
ENDROOT
BRANCH   1   3
ATOM      3  C   UNL     1     -36.084   9.315 -39.544  0.00  0.00    +0.182 C 
ATOM      4  O   UNL     1     -35.018   8.875 -40.357  0.00  0.00    -0.220 OA
ENDBRANCH   1   3
TORSDOF 1
REMARK  Name = 
REMARK  61 active torsions:
REMARK  status: ('A' for Active; 'I' for Inactive)
REMARK    1  A    between atoms: _1  and  _3
REMARK    2  A    between atoms: _3  and  _4
REMARK    3  A    between atoms: _4  and  _5
REMARK    4  A    between atoms: _5  and  _6
REMARK    5  A    between atoms: _10  and  _12
REMARK    6  A    between atoms: _12  and  _13
REMARK    7  A    between atoms: _20  and  _22
REMARK    8  A    between atoms: _22  and  _23
REMARK    9  A    between atoms: _23  and  _24
REMARK   10  A    between atoms: _24  and  _25
REMARK   11  A    between atoms: _27  and  _29
REMARK   12  A    between atoms: _31  and  _33
REMARK   13  A    between atoms: _33  and  _34
REMARK   14  A    between atoms: _34  and  _35
REMARK   15  A    between atoms: _38  and  _40
REMARK   16  A    between atoms: _40  and  _41
REMARK   17  A    between atoms: _41  and  _42
REMARK   18  A    between atoms: _45  and  _47
REMARK   19  A    between atoms: _47  and  _48
REMARK   20  A    between atoms: _54  and  _56
REMARK   21  A    between atoms: _56  and  _57
REMARK   22  A    between atoms: _63  and  _65
REMARK   23  A    between atoms: _65  and  _67
REMARK   24  A    between atoms: _69  and  _71
REMARK   25  A    between atoms: _71  and  _72
REMARK   26  A    between atoms: _75  and  _77
REMARK   27  A    between atoms: _77  and  _79
REMARK   28  A    between atoms: _81  and  _83
REMARK   29  A    between atoms: _83  and  _84
REMARK   30  A    between atoms: _91  and  _93
REMARK   31  A    between atoms: _93  and  _94
REMARK   32  A    between atoms: _97  and  _99
REMARK   33  A    between atoms: _99  and  _101
REMARK   34  A    between atoms: _103  and  _105
REMARK   35  A    between atoms: _108  and  _110
REMARK   36  A    between atoms: _110  and  _111
REMARK   37  A    between atoms: _111  and  _112
REMARK   38  A    between atoms: _112  and  _113
REMARK   39  A    between atoms: _117  and  _119
REMARK   40  A    between atoms: _119  and  _120
REMARK   41  A    between atoms: _120  and  _121
REMARK   42  A    between atoms: _124  and  _126
REMARK   43  A    between atoms: _126  and  _128
REMARK   44  A    between atoms: _130  and  _132
REMARK   45  A    between atoms: _132  and  _133
REMARK   46  A    between atoms: _140  and  _142
REMARK   47  A    between atoms: _144  and  _146
REMARK   48  A    between atoms: _146  and  _147
REMARK   49  A    between atoms: _153  and  _155
REMARK   50  A    between atoms: _157  and  _159
REMARK   51  A    between atoms: _159  and  _160
REMARK   52  A    between atoms: _166  and  _168
REMARK   53  A    between atoms: _168  and  _169
REMARK   54  A    between atoms: _169  and  _170
REMARK   55  A    between atoms: _170  and  _171
REMARK   56  A    between atoms: _173  and  _175
REMARK   57  A    between atoms: _175  and  _177
REMARK   58  A    between atoms: _179  and  _181
REMARK   59  A    between atoms: _181  and  _182
REMARK   60  A    between atoms: _189  and  _191
REMARK   61  A    between atoms: _193  and  _195
REMARK                            x       y       z     vdW  Elec       q    Type
REMARK                         _______ _______ _______ _____ _____    ______ ____
ROOT
ATOM      1  C   UNL     1     -29.289  10.838 -40.284  0.00  0.00    +0.089 C 
ENDROOT
BRANCH   1   2
ATOM      2  C   UNL     1     -28.542   9.580 -40.712  0.00  0.00    +0.261 C 
ATOM      3  O   UNL     1     -28.323   8.664 -39.919  0.00  0.00    -0.272 OA
ATOM      4  N   UNL     1     -28.136   9.542 -41.971  0.00  0.00    -0.088 NA
ENDBRANCH   1   2
BRANCH   1   5
ATOM      5  C   UNL     1     -29.475  10.971 -38.777  0.00  0.00    +0.010 C 
BRANCH   5   6
ATOM      6  C   UNL     1     -28.219  11.508 -38.074  0.00  0.00    +0.001 C 
ATOM      7  C   UNL     1     -28.532  12.720 -37.204  0.00  0.00    +0.000 C 
ENDBRANCH   5   6
ENDBRANCH   1   5
TORSDOF 3
REMARK  Name = 
REMARK  61 active torsions:
REMARK  status: ('A' for Active; 'I' for Inactive)
REMARK    1  A    between atoms: _1  and  _3
REMARK    2  A    between atoms: _3  and  _4
REMARK    3  A    between atoms: _4  and  _5
REMARK    4  A    between atoms: _5  and  _6
REMARK    5  A    between atoms: _10  and  _12
REMARK    6  A    between atoms: _12  and  _13
REMARK    7  A    between atoms: _20  and  _22
REMARK    8  A    between atoms: _22  and  _23
REMARK    9  A    between atoms: _23  and  _24
REMARK   10  A    between atoms: _24  and  _25
REMARK   11  A    between atoms: _27  and  _29
REMARK   12  A    between atoms: _31  and  _33
REMARK   13  A    between atoms: _33  and  _34
REMARK   14  A    between atoms: _34  and  _35
REMARK   15  A    between atoms: _38  and  _40
REMARK   16  A    between atoms: _40  and  _41
REMARK   17  A    between atoms: _41  and  _42
REMARK   18  A    between atoms: _45  and  _47
REMARK   19  A    between atoms: _47  and  _48
REMARK   20  A    between atoms: _54  and  _56
REMARK   21  A    between atoms: _56  and  _57
REMARK   22  A    between atoms: _63  and  _65
REMARK   23  A    between atoms: _65  and  _67
REMARK   24  A    between atoms: _69  and  _71
REMARK   25  A    between atoms: _71  and  _72
REMARK   26  A    between atoms: _75  and  _77
REMARK   27  A    between atoms: _77  and  _79
REMARK   28  A    between atoms: _81  and  _83
REMARK   29  A    between atoms: _83  and  _84
REMARK   30  A    between atoms: _91  and  _93
REMARK   31  A    between atoms: _93  and  _94
REMARK   32  A    between atoms: _97  and  _99
REMARK   33  A    between atoms: _99  and  _101
REMARK   34  A    between atoms: _103  and  _105
REMARK   35  A    between atoms: _108  and  _110
REMARK   36  A    between atoms: _110  and  _111
REMARK   37  A    between atoms: _111  and  _112
REMARK   38  A    between atoms: _112  and  _113
REMARK   39  A    between atoms: _117  and  _119
REMARK   40  A    between atoms: _119  and  _120
REMARK   41  A    between atoms: _120  and  _121
REMARK   42  A    between atoms: _124  and  _126
REMARK   43  A    between atoms: _126  and  _128
REMARK   44  A    between atoms: _130  and  _132
REMARK   45  A    between atoms: _132  and  _133
REMARK   46  A    between atoms: _140  and  _142
REMARK   47  A    between atoms: _144  and  _146
REMARK   48  A    between atoms: _146  and  _147
REMARK   49  A    between atoms: _153  and  _155
REMARK   50  A    between atoms: _157  and  _159
REMARK   51  A    between atoms: _159  and  _160
REMARK   52  A    between atoms: _166  and  _168
REMARK   53  A    between atoms: _168  and  _169
REMARK   54  A    between atoms: _169  and  _170
REMARK   55  A    between atoms: _170  and  _171
REMARK   56  A    between atoms: _173  and  _175
REMARK   57  A    between atoms: _175  and  _177
REMARK   58  A    between atoms: _179  and  _181
REMARK   59  A    between atoms: _181  and  _182
REMARK   60  A    between atoms: _189  and  _191
REMARK   61  A    between atoms: _193  and  _195
REMARK                            x       y       z     vdW  Elec       q    Type
REMARK                         _______ _______ _______ _____ _____    ______ ____
ROOT
ATOM      1  C   UNL     1     -28.164  14.372 -41.887  0.00  0.00    +0.114 C 
ENDROOT
BRANCH   1   2
ATOM      2  C   UNL     1     -27.016  13.528 -41.383  0.00  0.00    +0.365 C 
ATOM      3  O   UNL     1     -26.581  13.742 -40.228  0.00  0.00    -0.246 OA
ATOM      4  O   UNL     1     -26.565  12.642 -42.142  0.00  0.00    -0.246 OA
ENDBRANCH   1   2
BRANCH   1   5
ATOM      5  C   UNL     1     -29.100  14.794 -40.764  0.00  0.00    +0.012 C 
BRANCH   5   6
ATOM      6  C   UNL     1     -28.800  16.194 -40.263  0.00  0.00    +0.001 C 
ATOM      7  C   UNL     1     -30.043  17.080 -40.286  0.00  0.00    +0.000 C 
ENDBRANCH   5   6
ENDBRANCH   1   5
TORSDOF 3
REMARK  Name = 
REMARK  61 active torsions:
REMARK  status: ('A' for Active; 'I' for Inactive)
REMARK    1  A    between atoms: _1  and  _3
REMARK    2  A    between atoms: _3  and  _4
REMARK    3  A    between atoms: _4  and  _5
REMARK    4  A    between atoms: _5  and  _6
REMARK    5  A    between atoms: _10  and  _12
REMARK    6  A    between atoms: _12  and  _13
REMARK    7  A    between atoms: _20  and  _22
REMARK    8  A    between atoms: _22  and  _23
REMARK    9  A    between atoms: _23  and  _24
REMARK   10  A    between atoms: _24  and  _25
REMARK   11  A    between atoms: _27  and  _29
REMARK   12  A    between atoms: _31  and  _33
REMARK   13  A    between atoms: _33  and  _34
REMARK   14  A    between atoms: _34  and  _35
REMARK   15  A    between atoms: _38  and  _40
REMARK   16  A    between atoms: _40  and  _41
REMARK   17  A    between atoms: _41  and  _42
REMARK   18  A    between atoms: _45  and  _47
REMARK   19  A    between atoms: _47  and  _48
REMARK   20  A    between atoms: _54  and  _56
REMARK   21  A    between atoms: _56  and  _57
REMARK   22  A    between atoms: _63  and  _65
REMARK   23  A    between atoms: _65  and  _67
REMARK   24  A    between atoms: _69  and  _71
REMARK   25  A    between atoms: _71  and  _72
REMARK   26  A    between atoms: _75  and  _77
REMARK   27  A    between atoms: _77  and  _79
REMARK   28  A    between atoms: _81  and  _83
REMARK   29  A    between atoms: _83  and  _84
REMARK   30  A    between atoms: _91  and  _93
REMARK   31  A    between atoms: _93  and  _94
REMARK   32  A    between atoms: _97  and  _99
REMARK   33  A    between atoms: _99  and  _101
REMARK   34  A    between atoms: _103  and  _105
REMARK   35  A    between atoms: _108  and  _110
REMARK   36  A    between atoms: _110  and  _111
REMARK   37  A    between atoms: _111  and  _112
REMARK   38  A    between atoms: _112  and  _113
REMARK   39  A    between atoms: _117  and  _119
REMARK   40  A    between atoms: _119  and  _120
REMARK   41  A    between atoms: _120  and  _121
REMARK   42  A    between atoms: _124  and  _126
REMARK   43  A    between atoms: _126  and  _128
REMARK   44  A    between atoms: _130  and  _132
REMARK   45  A    between atoms: _132  and  _133
REMARK   46  A    between atoms: _140  and  _142
REMARK   47  A    between atoms: _144  and  _146
REMARK   48  A    between atoms: _146  and  _147
REMARK   49  A    between atoms: _153  and  _155
REMARK   50  A    between atoms: _157  and  _159
REMARK   51  A    between atoms: _159  and  _160
REMARK   52  A    between atoms: _166  and  _168
REMARK   53  A    between atoms: _168  and  _169
REMARK   54  A    between atoms: _169  and  _170
REMARK   55  A    between atoms: _170  and  _171
REMARK   56  A    between atoms: _173  and  _175
REMARK   57  A    between atoms: _175  and  _177
REMARK   58  A    between atoms: _179  and  _181
REMARK   59  A    between atoms: _181  and  _182
REMARK   60  A    between atoms: _189  and  _191
REMARK   61  A    between atoms: _193  and  _195
REMARK                            x       y       z     vdW  Elec       q    Type
REMARK                         _______ _______ _______ _____ _____    ______ ____
ROOT
ATOM      1  C   UNL     1     -33.459  16.617 -38.841  0.00  0.00    -0.022 A 
ATOM      2  C   UNL     1     -34.566  16.717 -38.001  0.00  0.00    -0.004 A 
ATOM      3  C   UNL     1     -35.071  15.596 -37.365  0.00  0.00    -0.000 A 
ATOM      4  C   UNL     1     -34.471  14.359 -37.555  0.00  0.00    -0.000 A 
ATOM      5  C   UNL     1     -33.370  14.239 -38.390  0.00  0.00    -0.000 A 
ATOM      6  C   UNL     1     -32.870  15.363 -39.033  0.00  0.00    -0.004 A 
ENDROOT
BRANCH   1   7
ATOM      7  C   UNL     1     -32.915  17.838 -39.538  0.00  0.00    +0.026 C 
BRANCH   7   8
ATOM      8  C   UNL     1     -31.605  18.392 -38.925  0.00  0.00    +0.005 C 
ATOM      9  C   UNL     1     -31.735  18.654 -37.431  0.00  0.00    +0.000 C 
ENDBRANCH   7   8
ENDBRANCH   1   7
TORSDOF 2
REMARK  Name = 
REMARK  61 active torsions:
REMARK  status: ('A' for Active; 'I' for Inactive)
REMARK    1  A    between atoms: _1  and  _3
REMARK    2  A    between atoms: _3  and  _4
REMARK    3  A    between atoms: _4  and  _5
REMARK    4  A    between atoms: _5  and  _6
REMARK    5  A    between atoms: _10  and  _12
REMARK    6  A    between atoms: _12  and  _13
REMARK    7  A    between atoms: _20  and  _22
REMARK    8  A    between atoms: _22  and  _23
REMARK    9  A    between atoms: _23  and  _24
REMARK   10  A    between atoms: _24  and  _25
REMARK   11  A    between atoms: _27  and  _29
REMARK   12  A    between atoms: _31  and  _33
REMARK   13  A    between atoms: _33  and  _34
REMARK   14  A    between atoms: _34  and  _35
REMARK   15  A    between atoms: _38  and  _40
REMARK   16  A    between atoms: _40  and  _41
REMARK   17  A    between atoms: _41  and  _42
REMARK   18  A    between atoms: _45  and  _47
REMARK   19  A    between atoms: _47  and  _48
REMARK   20  A    between atoms: _54  and  _56
REMARK   21  A    between atoms: _56  and  _57
REMARK   22  A    between atoms: _63  and  _65
REMARK   23  A    between atoms: _65  and  _67
REMARK   24  A    between atoms: _69  and  _71
REMARK   25  A    between atoms: _71  and  _72
REMARK   26  A    between atoms: _75  and  _77
REMARK   27  A    between atoms: _77  and  _79
REMARK   28  A    between atoms: _81  and  _83
REMARK   29  A    between atoms: _83  and  _84
REMARK   30  A    between atoms: _91  and  _93
REMARK   31  A    between atoms: _93  and  _94
REMARK   32  A    between atoms: _97  and  _99
REMARK   33  A    between atoms: _99  and  _101
REMARK   34  A    between atoms: _103  and  _105
REMARK   35  A    between atoms: _108  and  _110
REMARK   36  A    between atoms: _110  and  _111
REMARK   37  A    between atoms: _111  and  _112
REMARK   38  A    between atoms: _112  and  _113
REMARK   39  A    between atoms: _117  and  _119
REMARK   40  A    between atoms: _119  and  _120
REMARK   41  A    between atoms: _120  and  _121
REMARK   42  A    between atoms: _124  and  _126
REMARK   43  A    between atoms: _126  and  _128
REMARK   44  A    between atoms: _130  and  _132
REMARK   45  A    between atoms: _132  and  _133
REMARK   46  A    between atoms: _140  and  _142
REMARK   47  A    between atoms: _144  and  _146
REMARK   48  A    between atoms: _146  and  _147
REMARK   49  A    between atoms: _153  and  _155
REMARK   50  A    between atoms: _157  and  _159
REMARK   51  A    between atoms: _159  and  _160
REMARK   52  A    between atoms: _166  and  _168
REMARK   53  A    between atoms: _168  and  _169
REMARK   54  A    between atoms: _169  and  _170
REMARK   55  A    between atoms: _170  and  _171
REMARK   56  A    between atoms: _173  and  _175
REMARK   57  A    between atoms: _175  and  _177
REMARK   58  A    between atoms: _179  and  _181
REMARK   59  A    between atoms: _181  and  _182
REMARK   60  A    between atoms: _189  and  _191
REMARK   61  A    between atoms: _193  and  _195
REMARK                            x       y       z     vdW  Elec       q    Type
REMARK                         _______ _______ _______ _____ _____    ______ ____
ROOT
ATOM      1  C   UNL     1     -27.221  21.401 -37.856  0.00  0.00    -0.022 A 
ATOM      2  C   UNL     1     -28.487  21.002 -37.410  0.00  0.00    -0.004 A 
ATOM      3  C   UNL     1     -29.633  21.727 -37.730  0.00  0.00    -0.000 A 
ATOM      4  C   UNL     1     -29.520  22.874 -38.488  0.00  0.00    -0.000 A 
ATOM      5  C   UNL     1     -28.261  23.301 -38.928  0.00  0.00    -0.000 A 
ATOM      6  C   UNL     1     -27.119  22.565 -38.616  0.00  0.00    -0.004 A 
ENDROOT
BRANCH   1   7
ATOM      7  C   UNL     1     -25.986  20.611 -37.495  0.00  0.00    +0.026 C 
BRANCH   7   8
ATOM      8  C   UNL     1     -24.780  21.474 -37.106  0.00  0.00    +0.005 C 
ATOM      9  C   UNL     1     -25.147  22.316 -35.909  0.00  0.00    +0.000 C 
ENDBRANCH   7   8
ENDBRANCH   1   7
TORSDOF 2
REMARK  Name = 
REMARK  61 active torsions:
REMARK  status: ('A' for Active; 'I' for Inactive)
REMARK    1  A    between atoms: _1  and  _3
REMARK    2  A    between atoms: _3  and  _4
REMARK    3  A    between atoms: _4  and  _5
REMARK    4  A    between atoms: _5  and  _6
REMARK    5  A    between atoms: _10  and  _12
REMARK    6  A    between atoms: _12  and  _13
REMARK    7  A    between atoms: _20  and  _22
REMARK    8  A    between atoms: _22  and  _23
REMARK    9  A    between atoms: _23  and  _24
REMARK   10  A    between atoms: _24  and  _25
REMARK   11  A    between atoms: _27  and  _29
REMARK   12  A    between atoms: _31  and  _33
REMARK   13  A    between atoms: _33  and  _34
REMARK   14  A    between atoms: _34  and  _35
REMARK   15  A    between atoms: _38  and  _40
REMARK   16  A    between atoms: _40  and  _41
REMARK   17  A    between atoms: _41  and  _42
REMARK   18  A    between atoms: _45  and  _47
REMARK   19  A    between atoms: _47  and  _48
REMARK   20  A    between atoms: _54  and  _56
REMARK   21  A    between atoms: _56  and  _57
REMARK   22  A    between atoms: _63  and  _65
REMARK   23  A    between atoms: _65  and  _67
REMARK   24  A    between atoms: _69  and  _71
REMARK   25  A    between atoms: _71  and  _72
REMARK   26  A    between atoms: _75  and  _77
REMARK   27  A    between atoms: _77  and  _79
REMARK   28  A    between atoms: _81  and  _83
REMARK   29  A    between atoms: _83  and  _84
REMARK   30  A    between atoms: _91  and  _93
REMARK   31  A    between atoms: _93  and  _94
REMARK   32  A    between atoms: _97  and  _99
REMARK   33  A    between atoms: _99  and  _101
REMARK   34  A    between atoms: _103  and  _105
REMARK   35  A    between atoms: _108  and  _110
REMARK   36  A    between atoms: _110  and  _111
REMARK   37  A    between atoms: _111  and  _112
REMARK   38  A    between atoms: _112  and  _113
REMARK   39  A    between atoms: _117  and  _119
REMARK   40  A    between atoms: _119  and  _120
REMARK   41  A    between atoms: _120  and  _121
REMARK   42  A    between atoms: _124  and  _126
REMARK   43  A    between atoms: _126  and  _128
REMARK   44  A    between atoms: _130  and  _132
REMARK   45  A    between atoms: _132  and  _133
REMARK   46  A    between atoms: _140  and  _142
REMARK   47  A    between atoms: _144  and  _146
REMARK   48  A    between atoms: _146  and  _147
REMARK   49  A    between atoms: _153  and  _155
REMARK   50  A    between atoms: _157  and  _159
REMARK   51  A    between atoms: _159  and  _160
REMARK   52  A    between atoms: _166  and  _168
REMARK   53  A    between atoms: _168  and  _169
REMARK   54  A    between atoms: _169  and  _170
REMARK   55  A    between atoms: _170  and  _171
REMARK   56  A    between atoms: _173  and  _175
REMARK   57  A    between atoms: _175  and  _177
REMARK   58  A    between atoms: _179  and  _181
REMARK   59  A    between atoms: _181  and  _182
REMARK   60  A    between atoms: _189  and  _191
REMARK   61  A    between atoms: _193  and  _195
REMARK                            x       y       z     vdW  Elec       q    Type
REMARK                         _______ _______ _______ _____ _____    ______ ____
ROOT
ATOM      1  C   UNL     1     -38.411  21.435 -61.816  0.00  0.00    +0.000 C 
ATOM      2  C   UNL     1     -38.800  20.778 -60.492  0.00  0.00    +0.000 C 
ENDROOT
BRANCH   1   3
ATOM      3  C   UNL     1     -39.399  21.051 -62.945  0.00  0.00    +0.000 C 
ATOM      4  C   UNL     1     -40.806  21.484 -62.551  0.00  0.00    +0.000 C 
ENDBRANCH   1   3
BRANCH   1   5
ATOM      5  C   UNL     1     -36.981  21.047 -62.188  0.00  0.00    +0.000 C 
ATOM      6  C   UNL     1     -35.942  22.054 -61.738  0.00  0.00    +0.000 C 
ENDBRANCH   1   5
TORSDOF 2
REMARK  Name = 
REMARK  61 active torsions:
REMARK  status: ('A' for Active; 'I' for Inactive)
REMARK    1  A    between atoms: _1  and  _3
REMARK    2  A    between atoms: _3  and  _4
REMARK    3  A    between atoms: _4  and  _5
REMARK    4  A    between atoms: _5  and  _6
REMARK    5  A    between atoms: _10  and  _12
REMARK    6  A    between atoms: _12  and  _13
REMARK    7  A    between atoms: _20  and  _22
REMARK    8  A    between atoms: _22  and  _23
REMARK    9  A    between atoms: _23  and  _24
REMARK   10  A    between atoms: _24  and  _25
REMARK   11  A    between atoms: _27  and  _29
REMARK   12  A    between atoms: _31  and  _33
REMARK   13  A    between atoms: _33  and  _34
REMARK   14  A    between atoms: _34  and  _35
REMARK   15  A    between atoms: _38  and  _40
REMARK   16  A    between atoms: _40  and  _41
REMARK   17  A    between atoms: _41  and  _42
REMARK   18  A    between atoms: _45  and  _47
REMARK   19  A    between atoms: _47  and  _48
REMARK   20  A    between atoms: _54  and  _56
REMARK   21  A    between atoms: _56  and  _57
REMARK   22  A    between atoms: _63  and  _65
REMARK   23  A    between atoms: _65  and  _67
REMARK   24  A    between atoms: _69  and  _71
REMARK   25  A    between atoms: _71  and  _72
REMARK   26  A    between atoms: _75  and  _77
REMARK   27  A    between atoms: _77  and  _79
REMARK   28  A    between atoms: _81  and  _83
REMARK   29  A    between atoms: _83  and  _84
REMARK   30  A    between atoms: _91  and  _93
REMARK   31  A    between atoms: _93  and  _94
REMARK   32  A    between atoms: _97  and  _99
REMARK   33  A    between atoms: _99  and  _101
REMARK   34  A    between atoms: _103  and  _105
REMARK   35  A    between atoms: _108  and  _110
REMARK   36  A    between atoms: _110  and  _111
REMARK   37  A    between atoms: _111  and  _112
REMARK   38  A    between atoms: _112  and  _113
REMARK   39  A    between atoms: _117  and  _119
REMARK   40  A    between atoms: _119  and  _120
REMARK   41  A    between atoms: _120  and  _121
REMARK   42  A    between atoms: _124  and  _126
REMARK   43  A    between atoms: _126  and  _128
REMARK   44  A    between atoms: _130  and  _132
REMARK   45  A    between atoms: _132  and  _133
REMARK   46  A    between atoms: _140  and  _142
REMARK   47  A    between atoms: _144  and  _146
REMARK   48  A    between atoms: _146  and  _147
REMARK   49  A    between atoms: _153  and  _155
REMARK   50  A    between atoms: _157  and  _159
REMARK   51  A    between atoms: _159  and  _160
REMARK   52  A    between atoms: _166  and  _168
REMARK   53  A    between atoms: _168  and  _169
REMARK   54  A    between atoms: _169  and  _170
REMARK   55  A    between atoms: _170  and  _171
REMARK   56  A    between atoms: _173  and  _175
REMARK   57  A    between atoms: _175  and  _177
REMARK   58  A    between atoms: _179  and  _181
REMARK   59  A    between atoms: _181  and  _182
REMARK   60  A    between atoms: _189  and  _191
REMARK   61  A    between atoms: _193  and  _195
REMARK                            x       y       z     vdW  Elec       q    Type
REMARK                         _______ _______ _______ _____ _____    ______ ____
ROOT
ATOM      1  C   UNL     1     -41.159  15.299 -59.086  0.00  0.00    +0.000 C 
ENDROOT
BRANCH   1   2
ATOM      2  C   UNL     1     -39.875  15.954 -59.603  0.00  0.00    +0.000 C 
ATOM      3  C   UNL     1     -38.655  15.217 -59.076  0.00  0.00    +0.000 C 
ATOM      4  C   UNL     1     -39.800  17.434 -59.259  0.00  0.00    +0.000 C 
ENDBRANCH   1   2
BRANCH   1   5
ATOM      5  C   UNL     1     -42.488  15.530 -59.816  0.00  0.00    +0.000 C 
ATOM      6  C   UNL     1     -42.368  15.247 -61.305  0.00  0.00    +0.000 C 
ENDBRANCH   1   5
TORSDOF 2
REMARK  Name = 
REMARK  61 active torsions:
REMARK  status: ('A' for Active; 'I' for Inactive)
REMARK    1  A    between atoms: _1  and  _3
REMARK    2  A    between atoms: _3  and  _4
REMARK    3  A    between atoms: _4  and  _5
REMARK    4  A    between atoms: _5  and  _6
REMARK    5  A    between atoms: _10  and  _12
REMARK    6  A    between atoms: _12  and  _13
REMARK    7  A    between atoms: _20  and  _22
REMARK    8  A    between atoms: _22  and  _23
REMARK    9  A    between atoms: _23  and  _24
REMARK   10  A    between atoms: _24  and  _25
REMARK   11  A    between atoms: _27  and  _29
REMARK   12  A    between atoms: _31  and  _33
REMARK   13  A    between atoms: _33  and  _34
REMARK   14  A    between atoms: _34  and  _35
REMARK   15  A    between atoms: _38  and  _40
REMARK   16  A    between atoms: _40  and  _41
REMARK   17  A    between atoms: _41  and  _42
REMARK   18  A    between atoms: _45  and  _47
REMARK   19  A    between atoms: _47  and  _48
REMARK   20  A    between atoms: _54  and  _56
REMARK   21  A    between atoms: _56  and  _57
REMARK   22  A    between atoms: _63  and  _65
REMARK   23  A    between atoms: _65  and  _67
REMARK   24  A    between atoms: _69  and  _71
REMARK   25  A    between atoms: _71  and  _72
REMARK   26  A    between atoms: _75  and  _77
REMARK   27  A    between atoms: _77  and  _79
REMARK   28  A    between atoms: _81  and  _83
REMARK   29  A    between atoms: _83  and  _84
REMARK   30  A    between atoms: _91  and  _93
REMARK   31  A    between atoms: _93  and  _94
REMARK   32  A    between atoms: _97  and  _99
REMARK   33  A    between atoms: _99  and  _101
REMARK   34  A    between atoms: _103  and  _105
REMARK   35  A    between atoms: _108  and  _110
REMARK   36  A    between atoms: _110  and  _111
REMARK   37  A    between atoms: _111  and  _112
REMARK   38  A    between atoms: _112  and  _113
REMARK   39  A    between atoms: _117  and  _119
REMARK   40  A    between atoms: _119  and  _120
REMARK   41  A    between atoms: _120  and  _121
REMARK   42  A    between atoms: _124  and  _126
REMARK   43  A    between atoms: _126  and  _128
REMARK   44  A    between atoms: _130  and  _132
REMARK   45  A    between atoms: _132  and  _133
REMARK   46  A    between atoms: _140  and  _142
REMARK   47  A    between atoms: _144  and  _146
REMARK   48  A    between atoms: _146  and  _147
REMARK   49  A    between atoms: _153  and  _155
REMARK   50  A    between atoms: _157  and  _159
REMARK   51  A    between atoms: _159  and  _160
REMARK   52  A    between atoms: _166  and  _168
REMARK   53  A    between atoms: _168  and  _169
REMARK   54  A    between atoms: _169  and  _170
REMARK   55  A    between atoms: _170  and  _171
REMARK   56  A    between atoms: _173  and  _175
REMARK   57  A    between atoms: _175  and  _177
REMARK   58  A    between atoms: _179  and  _181
REMARK   59  A    between atoms: _181  and  _182
REMARK   60  A    between atoms: _189  and  _191
REMARK   61  A    between atoms: _193  and  _195
REMARK                            x       y       z     vdW  Elec       q    Type
REMARK                         _______ _______ _______ _____ _____    ______ ____
ROOT
ATOM      1  C   UNL     1     -37.842  16.064 -64.403  0.00  0.00    +0.000 C 
ATOM      2  C   UNL     1     -36.576  16.807 -64.836  0.00  0.00    +0.000 C 
ENDROOT
BRANCH   1   3
ATOM      3  C   UNL     1     -39.096  16.625 -65.112  0.00  0.00    +0.000 C 
ATOM      4  C   UNL     1     -38.991  16.469 -66.609  0.00  0.00    +0.000 C 
ENDBRANCH   1   3
BRANCH   1   5
ATOM      5  C   UNL     1     -37.996  16.217 -62.888  0.00  0.00    +0.000 C 
ATOM      6  C   UNL     1     -37.698  17.610 -62.395  0.00  0.00    +0.000 C 
ENDBRANCH   1   5
TORSDOF 2
REMARK  Name = 
REMARK  61 active torsions:
REMARK  status: ('A' for Active; 'I' for Inactive)
REMARK    1  A    between atoms: _1  and  _3
REMARK    2  A    between atoms: _3  and  _4
REMARK    3  A    between atoms: _4  and  _5
REMARK    4  A    between atoms: _5  and  _6
REMARK    5  A    between atoms: _10  and  _12
REMARK    6  A    between atoms: _12  and  _13
REMARK    7  A    between atoms: _20  and  _22
REMARK    8  A    between atoms: _22  and  _23
REMARK    9  A    between atoms: _23  and  _24
REMARK   10  A    between atoms: _24  and  _25
REMARK   11  A    between atoms: _27  and  _29
REMARK   12  A    between atoms: _31  and  _33
REMARK   13  A    between atoms: _33  and  _34
REMARK   14  A    between atoms: _34  and  _35
REMARK   15  A    between atoms: _38  and  _40
REMARK   16  A    between atoms: _40  and  _41
REMARK   17  A    between atoms: _41  and  _42
REMARK   18  A    between atoms: _45  and  _47
REMARK   19  A    between atoms: _47  and  _48
REMARK   20  A    between atoms: _54  and  _56
REMARK   21  A    between atoms: _56  and  _57
REMARK   22  A    between atoms: _63  and  _65
REMARK   23  A    between atoms: _65  and  _67
REMARK   24  A    between atoms: _69  and  _71
REMARK   25  A    between atoms: _71  and  _72
REMARK   26  A    between atoms: _75  and  _77
REMARK   27  A    between atoms: _77  and  _79
REMARK   28  A    between atoms: _81  and  _83
REMARK   29  A    between atoms: _83  and  _84
REMARK   30  A    between atoms: _91  and  _93
REMARK   31  A    between atoms: _93  and  _94
REMARK   32  A    between atoms: _97  and  _99
REMARK   33  A    between atoms: _99  and  _101
REMARK   34  A    between atoms: _103  and  _105
REMARK   35  A    between atoms: _108  and  _110
REMARK   36  A    between atoms: _110  and  _111
REMARK   37  A    between atoms: _111  and  _112
REMARK   38  A    between atoms: _112  and  _113
REMARK   39  A    between atoms: _117  and  _119
REMARK   40  A    between atoms: _119  and  _120
REMARK   41  A    between atoms: _120  and  _121
REMARK   42  A    between atoms: _124  and  _126
REMARK   43  A    between atoms: _126  and  _128
REMARK   44  A    between atoms: _130  and  _132
REMARK   45  A    between atoms: _132  and  _133
REMARK   46  A    between atoms: _140  and  _142
REMARK   47  A    between atoms: _144  and  _146
REMARK   48  A    between atoms: _146  and  _147
REMARK   49  A    between atoms: _153  and  _155
REMARK   50  A    between atoms: _157  and  _159
REMARK   51  A    between atoms: _159  and  _160
REMARK   52  A    between atoms: _166  and  _168
REMARK   53  A    between atoms: _168  and  _169
REMARK   54  A    between atoms: _169  and  _170
REMARK   55  A    between atoms: _170  and  _171
REMARK   56  A    between atoms: _173  and  _175
REMARK   57  A    between atoms: _175  and  _177
REMARK   58  A    between atoms: _179  and  _181
REMARK   59  A    between atoms: _181  and  _182
REMARK   60  A    between atoms: _189  and  _191
REMARK   61  A    between atoms: _193  and  _195
REMARK                            x       y       z     vdW  Elec       q    Type
REMARK                         _______ _______ _______ _____ _____    ______ ____
ROOT
ATOM      1  C   UNL     1     -32.576  17.797 -67.781  0.00  0.00    -0.022 A 
ATOM      2  C   UNL     1     -31.638  16.885 -67.288  0.00  0.00    -0.001 A 
ATOM      3  C   UNL     1     -30.331  17.267 -67.022  0.00  0.00    +0.042 A 
ATOM      4  C   UNL     1     -29.945  18.588 -67.247  0.00  0.00    +0.196 A 
ATOM      5  O   UNL     1     -28.638  19.006 -67.007  0.00  0.00    -0.287 OA
ATOM      6  C   UNL     1     -30.867  19.507 -67.731  0.00  0.00    +0.042 A 
ATOM      7  C   UNL     1     -32.170  19.112 -67.978  0.00  0.00    -0.001 A 
ENDROOT
BRANCH   1   8
ATOM      8  C   UNL     1     -34.013  17.381 -68.013  0.00  0.00    +0.026 C 
BRANCH   8   9
ATOM      9  C   UNL     1     -34.632  17.745 -69.362  0.00  0.00    +0.005 C 
ATOM     10  C   UNL     1     -33.949  16.960 -70.457  0.00  0.00    +0.000 C 
ENDBRANCH   8   9
ENDBRANCH   1   8
TORSDOF 2
REMARK  Name = 
REMARK  61 active torsions:
REMARK  status: ('A' for Active; 'I' for Inactive)
REMARK    1  A    between atoms: _1  and  _3
REMARK    2  A    between atoms: _3  and  _4
REMARK    3  A    between atoms: _4  and  _5
REMARK    4  A    between atoms: _5  and  _6
REMARK    5  A    between atoms: _10  and  _12
REMARK    6  A    between atoms: _12  and  _13
REMARK    7  A    between atoms: _20  and  _22
REMARK    8  A    between atoms: _22  and  _23
REMARK    9  A    between atoms: _23  and  _24
REMARK   10  A    between atoms: _24  and  _25
REMARK   11  A    between atoms: _27  and  _29
REMARK   12  A    between atoms: _31  and  _33
REMARK   13  A    between atoms: _33  and  _34
REMARK   14  A    between atoms: _34  and  _35
REMARK   15  A    between atoms: _38  and  _40
REMARK   16  A    between atoms: _40  and  _41
REMARK   17  A    between atoms: _41  and  _42
REMARK   18  A    between atoms: _45  and  _47
REMARK   19  A    between atoms: _47  and  _48
REMARK   20  A    between atoms: _54  and  _56
REMARK   21  A    between atoms: _56  and  _57
REMARK   22  A    between atoms: _63  and  _65
REMARK   23  A    between atoms: _65  and  _67
REMARK   24  A    between atoms: _69  and  _71
REMARK   25  A    between atoms: _71  and  _72
REMARK   26  A    between atoms: _75  and  _77
REMARK   27  A    between atoms: _77  and  _79
REMARK   28  A    between atoms: _81  and  _83
REMARK   29  A    between atoms: _83  and  _84
REMARK   30  A    between atoms: _91  and  _93
REMARK   31  A    between atoms: _93  and  _94
REMARK   32  A    between atoms: _97  and  _99
REMARK   33  A    between atoms: _99  and  _101
REMARK   34  A    between atoms: _103  and  _105
REMARK   35  A    between atoms: _108  and  _110
REMARK   36  A    between atoms: _110  and  _111
REMARK   37  A    between atoms: _111  and  _112
REMARK   38  A    between atoms: _112  and  _113
REMARK   39  A    between atoms: _117  and  _119
REMARK   40  A    between atoms: _119  and  _120
REMARK   41  A    between atoms: _120  and  _121
REMARK   42  A    between atoms: _124  and  _126
REMARK   43  A    between atoms: _126  and  _128
REMARK   44  A    between atoms: _130  and  _132
REMARK   45  A    between atoms: _132  and  _133
REMARK   46  A    between atoms: _140  and  _142
REMARK   47  A    between atoms: _144  and  _146
REMARK   48  A    between atoms: _146  and  _147
REMARK   49  A    between atoms: _153  and  _155
REMARK   50  A    between atoms: _157  and  _159
REMARK   51  A    between atoms: _159  and  _160
REMARK   52  A    between atoms: _166  and  _168
REMARK   53  A    between atoms: _168  and  _169
REMARK   54  A    between atoms: _169  and  _170
REMARK   55  A    between atoms: _170  and  _171
REMARK   56  A    between atoms: _173  and  _175
REMARK   57  A    between atoms: _175  and  _177
REMARK   58  A    between atoms: _179  and  _181
REMARK   59  A    between atoms: _181  and  _182
REMARK   60  A    between atoms: _189  and  _191
REMARK   61  A    between atoms: _193  and  _195
REMARK                            x       y       z     vdW  Elec       q    Type
REMARK                         _______ _______ _______ _____ _____    ______ ____
ROOT
ATOM      1  C   UNL     1     -29.156   9.910 -66.109  0.00  0.00    +0.000 C 
ENDROOT
BRANCH   1   2
ATOM      2  C   UNL     1     -29.652  11.228 -65.500  0.00  0.00    +0.000 C 
ATOM      3  C   UNL     1     -31.161  11.335 -65.649  0.00  0.00    +0.000 C 
ATOM      4  C   UNL     1     -28.964  12.467 -66.061  0.00  0.00    +0.000 C 
ENDBRANCH   1   2
BRANCH   1   5
ATOM      5  C   UNL     1     -27.623   9.764 -66.102  0.00  0.00    +0.000 C 
ATOM      6  C   UNL     1     -27.180   8.605 -65.215  0.00  0.00    +0.000 C 
ENDBRANCH   1   5
TORSDOF 2
REMARK  Name = 
REMARK  61 active torsions:
REMARK  status: ('A' for Active; 'I' for Inactive)
REMARK    1  A    between atoms: _1  and  _3
REMARK    2  A    between atoms: _3  and  _4
REMARK    3  A    between atoms: _4  and  _5
REMARK    4  A    between atoms: _5  and  _6
REMARK    5  A    between atoms: _10  and  _12
REMARK    6  A    between atoms: _12  and  _13
REMARK    7  A    between atoms: _20  and  _22
REMARK    8  A    between atoms: _22  and  _23
REMARK    9  A    between atoms: _23  and  _24
REMARK   10  A    between atoms: _24  and  _25
REMARK   11  A    between atoms: _27  and  _29
REMARK   12  A    between atoms: _31  and  _33
REMARK   13  A    between atoms: _33  and  _34
REMARK   14  A    between atoms: _34  and  _35
REMARK   15  A    between atoms: _38  and  _40
REMARK   16  A    between atoms: _40  and  _41
REMARK   17  A    between atoms: _41  and  _42
REMARK   18  A    between atoms: _45  and  _47
REMARK   19  A    between atoms: _47  and  _48
REMARK   20  A    between atoms: _54  and  _56
REMARK   21  A    between atoms: _56  and  _57
REMARK   22  A    between atoms: _63  and  _65
REMARK   23  A    between atoms: _65  and  _67
REMARK   24  A    between atoms: _69  and  _71
REMARK   25  A    between atoms: _71  and  _72
REMARK   26  A    between atoms: _75  and  _77
REMARK   27  A    between atoms: _77  and  _79
REMARK   28  A    between atoms: _81  and  _83
REMARK   29  A    between atoms: _83  and  _84
REMARK   30  A    between atoms: _91  and  _93
REMARK   31  A    between atoms: _93  and  _94
REMARK   32  A    between atoms: _97  and  _99
REMARK   33  A    between atoms: _99  and  _101
REMARK   34  A    between atoms: _103  and  _105
REMARK   35  A    between atoms: _108  and  _110
REMARK   36  A    between atoms: _110  and  _111
REMARK   37  A    between atoms: _111  and  _112
REMARK   38  A    between atoms: _112  and  _113
REMARK   39  A    between atoms: _117  and  _119
REMARK   40  A    between atoms: _119  and  _120
REMARK   41  A    between atoms: _120  and  _121
REMARK   42  A    between atoms: _124  and  _126
REMARK   43  A    between atoms: _126  and  _128
REMARK   44  A    between atoms: _130  and  _132
REMARK   45  A    between atoms: _132  and  _133
REMARK   46  A    between atoms: _140  and  _142
REMARK   47  A    between atoms: _144  and  _146
REMARK   48  A    between atoms: _146  and  _147
REMARK   49  A    between atoms: _153  and  _155
REMARK   50  A    between atoms: _157  and  _159
REMARK   51  A    between atoms: _159  and  _160
REMARK   52  A    between atoms: _166  and  _168
REMARK   53  A    between atoms: _168  and  _169
REMARK   54  A    between atoms: _169  and  _170
REMARK   55  A    between atoms: _170  and  _171
REMARK   56  A    between atoms: _173  and  _175
REMARK   57  A    between atoms: _175  and  _177
REMARK   58  A    between atoms: _179  and  _181
REMARK   59  A    between atoms: _181  and  _182
REMARK   60  A    between atoms: _189  and  _191
REMARK   61  A    between atoms: _193  and  _195
REMARK                            x       y       z     vdW  Elec       q    Type
REMARK                         _______ _______ _______ _____ _____    ______ ____
ROOT
ATOM      1  C   UNL     1     -29.620  21.657 -46.494  0.00  0.00    +0.000 C 
ATOM      2  C   UNL     1     -30.961  22.280 -46.100  0.00  0.00    +0.000 C 
ENDROOT
BRANCH   1   3
ATOM      3  C   UNL     1     -28.700  22.689 -47.169  0.00  0.00    +0.000 C 
ATOM      4  C   UNL     1     -28.316  23.764 -46.162  0.00  0.00    +0.000 C 
ENDBRANCH   1   3
BRANCH   1   5
ATOM      5  C   UNL     1     -29.818  20.453 -47.420  0.00  0.00    +0.000 C 
ATOM      6  C   UNL     1     -31.212  19.867 -47.372  0.00  0.00    +0.000 C 
ENDBRANCH   1   5
TORSDOF 2
REMARK  Name = 
REMARK  61 active torsions:
REMARK  status: ('A' for Active; 'I' for Inactive)
REMARK    1  A    between atoms: _1  and  _3
REMARK    2  A    between atoms: _3  and  _4
REMARK    3  A    between atoms: _4  and  _5
REMARK    4  A    between atoms: _5  and  _6
REMARK    5  A    between atoms: _10  and  _12
REMARK    6  A    between atoms: _12  and  _13
REMARK    7  A    between atoms: _20  and  _22
REMARK    8  A    between atoms: _22  and  _23
REMARK    9  A    between atoms: _23  and  _24
REMARK   10  A    between atoms: _24  and  _25
REMARK   11  A    between atoms: _27  and  _29
REMARK   12  A    between atoms: _31  and  _33
REMARK   13  A    between atoms: _33  and  _34
REMARK   14  A    between atoms: _34  and  _35
REMARK   15  A    between atoms: _38  and  _40
REMARK   16  A    between atoms: _40  and  _41
REMARK   17  A    between atoms: _41  and  _42
REMARK   18  A    between atoms: _45  and  _47
REMARK   19  A    between atoms: _47  and  _48
REMARK   20  A    between atoms: _54  and  _56
REMARK   21  A    between atoms: _56  and  _57
REMARK   22  A    between atoms: _63  and  _65
REMARK   23  A    between atoms: _65  and  _67
REMARK   24  A    between atoms: _69  and  _71
REMARK   25  A    between atoms: _71  and  _72
REMARK   26  A    between atoms: _75  and  _77
REMARK   27  A    between atoms: _77  and  _79
REMARK   28  A    between atoms: _81  and  _83
REMARK   29  A    between atoms: _83  and  _84
REMARK   30  A    between atoms: _91  and  _93
REMARK   31  A    between atoms: _93  and  _94
REMARK   32  A    between atoms: _97  and  _99
REMARK   33  A    between atoms: _99  and  _101
REMARK   34  A    between atoms: _103  and  _105
REMARK   35  A    between atoms: _108  and  _110
REMARK   36  A    between atoms: _110  and  _111
REMARK   37  A    between atoms: _111  and  _112
REMARK   38  A    between atoms: _112  and  _113
REMARK   39  A    between atoms: _117  and  _119
REMARK   40  A    between atoms: _119  and  _120
REMARK   41  A    between atoms: _120  and  _121
REMARK   42  A    between atoms: _124  and  _126
REMARK   43  A    between atoms: _126  and  _128
REMARK   44  A    between atoms: _130  and  _132
REMARK   45  A    between atoms: _132  and  _133
REMARK   46  A    between atoms: _140  and  _142
REMARK   47  A    between atoms: _144  and  _146
REMARK   48  A    between atoms: _146  and  _147
REMARK   49  A    between atoms: _153  and  _155
REMARK   50  A    between atoms: _157  and  _159
REMARK   51  A    between atoms: _159  and  _160
REMARK   52  A    between atoms: _166  and  _168
REMARK   53  A    between atoms: _168  and  _169
REMARK   54  A    between atoms: _169  and  _170
REMARK   55  A    between atoms: _170  and  _171
REMARK   56  A    between atoms: _173  and  _175
REMARK   57  A    between atoms: _175  and  _177
REMARK   58  A    between atoms: _179  and  _181
REMARK   59  A    between atoms: _181  and  _182
REMARK   60  A    between atoms: _189  and  _191
REMARK   61  A    between atoms: _193  and  _195
REMARK                            x       y       z     vdW  Elec       q    Type
REMARK                         _______ _______ _______ _____ _____    ______ ____
ROOT
ATOM      1  C   UNL     1     -31.831  25.948 -41.319  0.00  0.00    +0.000 C 
ATOM      2  C   UNL     1     -33.012  26.457 -40.521  0.00  0.00    +0.000 C 
ATOM      3  C   UNL     1     -32.066  24.545 -41.788  0.00  0.00    +0.000 C 
ENDROOT
BRANCH   1   4
ATOM      4  C   UNL     1     -31.526  26.882 -42.503  0.00  0.00    +0.000 C 
ATOM      5  C   UNL     1     -31.170  28.206 -41.869  0.00  0.00    +0.000 C 
ENDBRANCH   1   4
TORSDOF 1
REMARK  Name = 
REMARK  61 active torsions:
REMARK  status: ('A' for Active; 'I' for Inactive)
REMARK    1  A    between atoms: _1  and  _3
REMARK    2  A    between atoms: _3  and  _4
REMARK    3  A    between atoms: _4  and  _5
REMARK    4  A    between atoms: _5  and  _6
REMARK    5  A    between atoms: _10  and  _12
REMARK    6  A    between atoms: _12  and  _13
REMARK    7  A    between atoms: _20  and  _22
REMARK    8  A    between atoms: _22  and  _23
REMARK    9  A    between atoms: _23  and  _24
REMARK   10  A    between atoms: _24  and  _25
REMARK   11  A    between atoms: _27  and  _29
REMARK   12  A    between atoms: _31  and  _33
REMARK   13  A    between atoms: _33  and  _34
REMARK   14  A    between atoms: _34  and  _35
REMARK   15  A    between atoms: _38  and  _40
REMARK   16  A    between atoms: _40  and  _41
REMARK   17  A    between atoms: _41  and  _42
REMARK   18  A    between atoms: _45  and  _47
REMARK   19  A    between atoms: _47  and  _48
REMARK   20  A    between atoms: _54  and  _56
REMARK   21  A    between atoms: _56  and  _57
REMARK   22  A    between atoms: _63  and  _65
REMARK   23  A    between atoms: _65  and  _67
REMARK   24  A    between atoms: _69  and  _71
REMARK   25  A    between atoms: _71  and  _72
REMARK   26  A    between atoms: _75  and  _77
REMARK   27  A    between atoms: _77  and  _79
REMARK   28  A    between atoms: _81  and  _83
REMARK   29  A    between atoms: _83  and  _84
REMARK   30  A    between atoms: _91  and  _93
REMARK   31  A    between atoms: _93  and  _94
REMARK   32  A    between atoms: _97  and  _99
REMARK   33  A    between atoms: _99  and  _101
REMARK   34  A    between atoms: _103  and  _105
REMARK   35  A    between atoms: _108  and  _110
REMARK   36  A    between atoms: _110  and  _111
REMARK   37  A    between atoms: _111  and  _112
REMARK   38  A    between atoms: _112  and  _113
REMARK   39  A    between atoms: _117  and  _119
REMARK   40  A    between atoms: _119  and  _120
REMARK   41  A    between atoms: _120  and  _121
REMARK   42  A    between atoms: _124  and  _126
REMARK   43  A    between atoms: _126  and  _128
REMARK   44  A    between atoms: _130  and  _132
REMARK   45  A    between atoms: _132  and  _133
REMARK   46  A    between atoms: _140  and  _142
REMARK   47  A    between atoms: _144  and  _146
REMARK   48  A    between atoms: _146  and  _147
REMARK   49  A    between atoms: _153  and  _155
REMARK   50  A    between atoms: _157  and  _159
REMARK   51  A    between atoms: _159  and  _160
REMARK   52  A    between atoms: _166  and  _168
REMARK   53  A    between atoms: _168  and  _169
REMARK   54  A    between atoms: _169  and  _170
REMARK   55  A    between atoms: _170  and  _171
REMARK   56  A    between atoms: _173  and  _175
REMARK   57  A    between atoms: _175  and  _177
REMARK   58  A    between atoms: _179  and  _181
REMARK   59  A    between atoms: _181  and  _182
REMARK   60  A    between atoms: _189  and  _191
REMARK   61  A    between atoms: _193  and  _195
REMARK                            x       y       z     vdW  Elec       q    Type
REMARK                         _______ _______ _______ _____ _____    ______ ____
ROOT
ATOM      1  C   UNL     1     -29.264  14.963 -46.100  0.00  0.00    +0.220 C 
ENDROOT
BRANCH   1   2
ATOM      2  N   UNL     1     -28.987  16.253 -45.484  0.00  0.00    -0.087 NA
ATOM      3  C   UNL     1     -29.918  17.087 -45.030  0.00  0.00    +0.535 C 
ATOM      4  N   UNL     1     -29.550  18.249 -44.513  0.00  0.00    +0.135 NA
ATOM      5  N   UNL     1     -31.212  16.761 -45.085  0.00  0.00    +0.135 NA
ENDBRANCH   1   2
BRANCH   1   6
ATOM      6  C   UNL     1     -27.967  14.303 -46.547  0.00  0.00    +0.047 C 
BRANCH   6   7
ATOM      7  C   UNL     1     -27.417  15.020 -47.758  0.00  0.00    +0.004 C 
BRANCH   7   8
ATOM      8  C   UNL     1     -25.910  14.913 -47.937  0.00  0.00    +0.000 C 
ATOM      9  C   UNL     1     -25.609  14.370 -49.323  0.00  0.00    +0.000 C 
ENDBRANCH   7   8
ENDBRANCH   6   7
ENDBRANCH   1   6
TORSDOF 4
REMARK  Name = 
REMARK  61 active torsions:
REMARK  status: ('A' for Active; 'I' for Inactive)
REMARK    1  A    between atoms: _1  and  _3
REMARK    2  A    between atoms: _3  and  _4
REMARK    3  A    between atoms: _4  and  _5
REMARK    4  A    between atoms: _5  and  _6
REMARK    5  A    between atoms: _10  and  _12
REMARK    6  A    between atoms: _12  and  _13
REMARK    7  A    between atoms: _20  and  _22
REMARK    8  A    between atoms: _22  and  _23
REMARK    9  A    between atoms: _23  and  _24
REMARK   10  A    between atoms: _24  and  _25
REMARK   11  A    between atoms: _27  and  _29
REMARK   12  A    between atoms: _31  and  _33
REMARK   13  A    between atoms: _33  and  _34
REMARK   14  A    between atoms: _34  and  _35
REMARK   15  A    between atoms: _38  and  _40
REMARK   16  A    between atoms: _40  and  _41
REMARK   17  A    between atoms: _41  and  _42
REMARK   18  A    between atoms: _45  and  _47
REMARK   19  A    between atoms: _47  and  _48
REMARK   20  A    between atoms: _54  and  _56
REMARK   21  A    between atoms: _56  and  _57
REMARK   22  A    between atoms: _63  and  _65
REMARK   23  A    between atoms: _65  and  _67
REMARK   24  A    between atoms: _69  and  _71
REMARK   25  A    between atoms: _71  and  _72
REMARK   26  A    between atoms: _75  and  _77
REMARK   27  A    between atoms: _77  and  _79
REMARK   28  A    between atoms: _81  and  _83
REMARK   29  A    between atoms: _83  and  _84
REMARK   30  A    between atoms: _91  and  _93
REMARK   31  A    between atoms: _93  and  _94
REMARK   32  A    between atoms: _97  and  _99
REMARK   33  A    between atoms: _99  and  _101
REMARK   34  A    between atoms: _103  and  _105
REMARK   35  A    between atoms: _108  and  _110
REMARK   36  A    between atoms: _110  and  _111
REMARK   37  A    between atoms: _111  and  _112
REMARK   38  A    between atoms: _112  and  _113
REMARK   39  A    between atoms: _117  and  _119
REMARK   40  A    between atoms: _119  and  _120
REMARK   41  A    between atoms: _120  and  _121
REMARK   42  A    between atoms: _124  and  _126
REMARK   43  A    between atoms: _126  and  _128
REMARK   44  A    between atoms: _130  and  _132
REMARK   45  A    between atoms: _132  and  _133
REMARK   46  A    between atoms: _140  and  _142
REMARK   47  A    between atoms: _144  and  _146
REMARK   48  A    between atoms: _146  and  _147
REMARK   49  A    between atoms: _153  and  _155
REMARK   50  A    between atoms: _157  and  _159
REMARK   51  A    between atoms: _159  and  _160
REMARK   52  A    between atoms: _166  and  _168
REMARK   53  A    between atoms: _168  and  _169
REMARK   54  A    between atoms: _169  and  _170
REMARK   55  A    between atoms: _170  and  _171
REMARK   56  A    between atoms: _173  and  _175
REMARK   57  A    between atoms: _175  and  _177
REMARK   58  A    between atoms: _179  and  _181
REMARK   59  A    between atoms: _181  and  _182
REMARK   60  A    between atoms: _189  and  _191
REMARK   61  A    between atoms: _193  and  _195
REMARK                            x       y       z     vdW  Elec       q    Type
REMARK                         _______ _______ _______ _____ _____    ______ ____
ROOT
ATOM      1  C   UNL     1     -30.844  11.415 -51.672  0.00  0.00    +0.042 C 
ENDROOT
BRANCH   1   2
ATOM      2  C   UNL     1     -31.321  10.139 -52.348  0.00  0.00    +0.050 C 
ATOM      3  O   UNL     1     -31.302   9.058 -51.717  0.00  0.00    -0.549 OA
ATOM      4  O   UNL     1     -31.705  10.225 -53.532  0.00  0.00    -0.549 OA
ENDBRANCH   1   2
BRANCH   1   5
ATOM      5  C   UNL     1     -29.576  12.002 -52.277  0.00  0.00    +0.006 C 
BRANCH   5   6
ATOM      6  C   UNL     1     -28.340  11.104 -52.200  0.00  0.00    +0.000 C 
ATOM      7  C   UNL     1     -28.146  10.411 -53.531  0.00  0.00    +0.000 C 
ENDBRANCH   5   6
ENDBRANCH   1   5
TORSDOF 3
REMARK  Name = 
REMARK  61 active torsions:
REMARK  status: ('A' for Active; 'I' for Inactive)
REMARK    1  A    between atoms: _1  and  _3
REMARK    2  A    between atoms: _3  and  _4
REMARK    3  A    between atoms: _4  and  _5
REMARK    4  A    between atoms: _5  and  _6
REMARK    5  A    between atoms: _10  and  _12
REMARK    6  A    between atoms: _12  and  _13
REMARK    7  A    between atoms: _20  and  _22
REMARK    8  A    between atoms: _22  and  _23
REMARK    9  A    between atoms: _23  and  _24
REMARK   10  A    between atoms: _24  and  _25
REMARK   11  A    between atoms: _27  and  _29
REMARK   12  A    between atoms: _31  and  _33
REMARK   13  A    between atoms: _33  and  _34
REMARK   14  A    between atoms: _34  and  _35
REMARK   15  A    between atoms: _38  and  _40
REMARK   16  A    between atoms: _40  and  _41
REMARK   17  A    between atoms: _41  and  _42
REMARK   18  A    between atoms: _45  and  _47
REMARK   19  A    between atoms: _47  and  _48
REMARK   20  A    between atoms: _54  and  _56
REMARK   21  A    between atoms: _56  and  _57
REMARK   22  A    between atoms: _63  and  _65
REMARK   23  A    between atoms: _65  and  _67
REMARK   24  A    between atoms: _69  and  _71
REMARK   25  A    between atoms: _71  and  _72
REMARK   26  A    between atoms: _75  and  _77
REMARK   27  A    between atoms: _77  and  _79
REMARK   28  A    between atoms: _81  and  _83
REMARK   29  A    between atoms: _83  and  _84
REMARK   30  A    between atoms: _91  and  _93
REMARK   31  A    between atoms: _93  and  _94
REMARK   32  A    between atoms: _97  and  _99
REMARK   33  A    between atoms: _99  and  _101
REMARK   34  A    between atoms: _103  and  _105
REMARK   35  A    between atoms: _108  and  _110
REMARK   36  A    between atoms: _110  and  _111
REMARK   37  A    between atoms: _111  and  _112
REMARK   38  A    between atoms: _112  and  _113
REMARK   39  A    between atoms: _117  and  _119
REMARK   40  A    between atoms: _119  and  _120
REMARK   41  A    between atoms: _120  and  _121
REMARK   42  A    between atoms: _124  and  _126
REMARK   43  A    between atoms: _126  and  _128
REMARK   44  A    between atoms: _130  and  _132
REMARK   45  A    between atoms: _132  and  _133
REMARK   46  A    between atoms: _140  and  _142
REMARK   47  A    between atoms: _144  and  _146
REMARK   48  A    between atoms: _146  and  _147
REMARK   49  A    between atoms: _153  and  _155
REMARK   50  A    between atoms: _157  and  _159
REMARK   51  A    between atoms: _159  and  _160
REMARK   52  A    between atoms: _166  and  _168
REMARK   53  A    between atoms: _168  and  _169
REMARK   54  A    between atoms: _169  and  _170
REMARK   55  A    between atoms: _170  and  _171
REMARK   56  A    between atoms: _173  and  _175
REMARK   57  A    between atoms: _175  and  _177
REMARK   58  A    between atoms: _179  and  _181
REMARK   59  A    between atoms: _181  and  _182
REMARK   60  A    between atoms: _189  and  _191
REMARK   61  A    between atoms: _193  and  _195
REMARK                            x       y       z     vdW  Elec       q    Type
REMARK                         _______ _______ _______ _____ _____    ______ ____
ROOT
ATOM      1  C   UNL     1     -30.740   9.473 -58.227  0.00  0.00    +0.000 C 
ATOM      2  C   UNL     1     -31.852   9.194 -59.234  0.00  0.00    +0.000 C 
ENDROOT
BRANCH   1   3
ATOM      3  C   UNL     1     -30.423   8.219 -57.361  0.00  0.00    +0.000 C 
ATOM      4  C   UNL     1     -30.325   6.960 -58.240  0.00  0.00    +0.000 C 
ENDBRANCH   1   3
BRANCH   1   5
ATOM      5  C   UNL     1     -31.108  10.671 -57.341  0.00  0.00    +0.000 C 
ATOM      6  C   UNL     1     -32.563  10.740 -56.909  0.00  0.00    +0.000 C 
ENDBRANCH   1   5
TORSDOF 2
REMARK  Name = 
REMARK  61 active torsions:
REMARK  status: ('A' for Active; 'I' for Inactive)
REMARK    1  A    between atoms: _1  and  _3
REMARK    2  A    between atoms: _3  and  _4
REMARK    3  A    between atoms: _4  and  _5
REMARK    4  A    between atoms: _5  and  _6
REMARK    5  A    between atoms: _10  and  _12
REMARK    6  A    between atoms: _12  and  _13
REMARK    7  A    between atoms: _20  and  _22
REMARK    8  A    between atoms: _22  and  _23
REMARK    9  A    between atoms: _23  and  _24
REMARK   10  A    between atoms: _24  and  _25
REMARK   11  A    between atoms: _27  and  _29
REMARK   12  A    between atoms: _31  and  _33
REMARK   13  A    between atoms: _33  and  _34
REMARK   14  A    between atoms: _34  and  _35
REMARK   15  A    between atoms: _38  and  _40
REMARK   16  A    between atoms: _40  and  _41
REMARK   17  A    between atoms: _41  and  _42
REMARK   18  A    between atoms: _45  and  _47
REMARK   19  A    between atoms: _47  and  _48
REMARK   20  A    between atoms: _54  and  _56
REMARK   21  A    between atoms: _56  and  _57
REMARK   22  A    between atoms: _63  and  _65
REMARK   23  A    between atoms: _65  and  _67
REMARK   24  A    between atoms: _69  and  _71
REMARK   25  A    between atoms: _71  and  _72
REMARK   26  A    between atoms: _75  and  _77
REMARK   27  A    between atoms: _77  and  _79
REMARK   28  A    between atoms: _81  and  _83
REMARK   29  A    between atoms: _83  and  _84
REMARK   30  A    between atoms: _91  and  _93
REMARK   31  A    between atoms: _93  and  _94
REMARK   32  A    between atoms: _97  and  _99
REMARK   33  A    between atoms: _99  and  _101
REMARK   34  A    between atoms: _103  and  _105
REMARK   35  A    between atoms: _108  and  _110
REMARK   36  A    between atoms: _110  and  _111
REMARK   37  A    between atoms: _111  and  _112
REMARK   38  A    between atoms: _112  and  _113
REMARK   39  A    between atoms: _117  and  _119
REMARK   40  A    between atoms: _119  and  _120
REMARK   41  A    between atoms: _120  and  _121
REMARK   42  A    between atoms: _124  and  _126
REMARK   43  A    between atoms: _126  and  _128
REMARK   44  A    between atoms: _130  and  _132
REMARK   45  A    between atoms: _132  and  _133
REMARK   46  A    between atoms: _140  and  _142
REMARK   47  A    between atoms: _144  and  _146
REMARK   48  A    between atoms: _146  and  _147
REMARK   49  A    between atoms: _153  and  _155
REMARK   50  A    between atoms: _157  and  _159
REMARK   51  A    between atoms: _159  and  _160
REMARK   52  A    between atoms: _166  and  _168
REMARK   53  A    between atoms: _168  and  _169
REMARK   54  A    between atoms: _169  and  _170
REMARK   55  A    between atoms: _170  and  _171
REMARK   56  A    between atoms: _173  and  _175
REMARK   57  A    between atoms: _175  and  _177
REMARK   58  A    between atoms: _179  and  _181
REMARK   59  A    between atoms: _181  and  _182
REMARK   60  A    between atoms: _189  and  _191
REMARK   61  A    between atoms: _193  and  _195
REMARK                            x       y       z     vdW  Elec       q    Type
REMARK                         _______ _______ _______ _____ _____    ______ ____
ROOT
ATOM      1  C   UNL     1     -35.949   6.467 -60.256  0.00  0.00    -0.022 A 
ATOM      2  C   UNL     1     -35.199   6.806 -59.113  0.00  0.00    -0.001 A 
ATOM      3  C   UNL     1     -35.819   7.271 -57.969  0.00  0.00    +0.042 A 
ATOM      4  C   UNL     1     -37.205   7.402 -57.950  0.00  0.00    +0.196 A 
ATOM      5  O   UNL     1     -37.803   7.868 -56.809  0.00  0.00    -0.287 OA
ATOM      6  C   UNL     1     -37.974   7.070 -59.062  0.00  0.00    +0.042 A 
ATOM      7  C   UNL     1     -37.349   6.612 -60.205  0.00  0.00    -0.001 A 
ENDROOT
BRANCH   1   8
ATOM      8  C   UNL     1     -35.262   5.971 -61.501  0.00  0.00    +0.026 C 
BRANCH   8   9
ATOM      9  C   UNL     1     -35.775   4.634 -62.030  0.00  0.00    +0.005 C 
ATOM     10  C   UNL     1     -35.335   4.502 -63.471  0.00  0.00    +0.000 C 
ENDBRANCH   8   9
ENDBRANCH   1   8
TORSDOF 2
REMARK  Name = 
REMARK  61 active torsions:
REMARK  status: ('A' for Active; 'I' for Inactive)
REMARK    1  A    between atoms: _1  and  _3
REMARK    2  A    between atoms: _3  and  _4
REMARK    3  A    between atoms: _4  and  _5
REMARK    4  A    between atoms: _5  and  _6
REMARK    5  A    between atoms: _10  and  _12
REMARK    6  A    between atoms: _12  and  _13
REMARK    7  A    between atoms: _20  and  _22
REMARK    8  A    between atoms: _22  and  _23
REMARK    9  A    between atoms: _23  and  _24
REMARK   10  A    between atoms: _24  and  _25
REMARK   11  A    between atoms: _27  and  _29
REMARK   12  A    between atoms: _31  and  _33
REMARK   13  A    between atoms: _33  and  _34
REMARK   14  A    between atoms: _34  and  _35
REMARK   15  A    between atoms: _38  and  _40
REMARK   16  A    between atoms: _40  and  _41
REMARK   17  A    between atoms: _41  and  _42
REMARK   18  A    between atoms: _45  and  _47
REMARK   19  A    between atoms: _47  and  _48
REMARK   20  A    between atoms: _54  and  _56
REMARK   21  A    between atoms: _56  and  _57
REMARK   22  A    between atoms: _63  and  _65
REMARK   23  A    between atoms: _65  and  _67
REMARK   24  A    between atoms: _69  and  _71
REMARK   25  A    between atoms: _71  and  _72
REMARK   26  A    between atoms: _75  and  _77
REMARK   27  A    between atoms: _77  and  _79
REMARK   28  A    between atoms: _81  and  _83
REMARK   29  A    between atoms: _83  and  _84
REMARK   30  A    between atoms: _91  and  _93
REMARK   31  A    between atoms: _93  and  _94
REMARK   32  A    between atoms: _97  and  _99
REMARK   33  A    between atoms: _99  and  _101
REMARK   34  A    between atoms: _103  and  _105
REMARK   35  A    between atoms: _108  and  _110
REMARK   36  A    between atoms: _110  and  _111
REMARK   37  A    between atoms: _111  and  _112
REMARK   38  A    between atoms: _112  and  _113
REMARK   39  A    between atoms: _117  and  _119
REMARK   40  A    between atoms: _119  and  _120
REMARK   41  A    between atoms: _120  and  _121
REMARK   42  A    between atoms: _124  and  _126
REMARK   43  A    between atoms: _126  and  _128
REMARK   44  A    between atoms: _130  and  _132
REMARK   45  A    between atoms: _132  and  _133
REMARK   46  A    between atoms: _140  and  _142
REMARK   47  A    between atoms: _144  and  _146
REMARK   48  A    between atoms: _146  and  _147
REMARK   49  A    between atoms: _153  and  _155
REMARK   50  A    between atoms: _157  and  _159
REMARK   51  A    between atoms: _159  and  _160
REMARK   52  A    between atoms: _166  and  _168
REMARK   53  A    between atoms: _168  and  _169
REMARK   54  A    between atoms: _169  and  _170
REMARK   55  A    between atoms: _170  and  _171
REMARK   56  A    between atoms: _173  and  _175
REMARK   57  A    between atoms: _175  and  _177
REMARK   58  A    between atoms: _179  and  _181
REMARK   59  A    between atoms: _181  and  _182
REMARK   60  A    between atoms: _189  and  _191
REMARK   61  A    between atoms: _193  and  _195
REMARK                            x       y       z     vdW  Elec       q    Type
REMARK                         _______ _______ _______ _____ _____    ______ ____
ROOT
ATOM      1  C   UNL     1     -43.825  10.208 -57.468  0.00  0.00    +0.036 C 
ATOM      2  C   UNL     1     -42.937  10.436 -56.257  0.00  0.00    +0.003 C 
ENDROOT
BRANCH   1   3
ATOM      3  C   UNL     1     -44.757   9.033 -57.256  0.00  0.00    +0.182 C 
ATOM      4  O   UNL     1     -45.922   9.485 -56.633  0.00  0.00    -0.220 OA
ENDBRANCH   1   3
TORSDOF 1
REMARK  Name = 
REMARK  61 active torsions:
REMARK  status: ('A' for Active; 'I' for Inactive)
REMARK    1  A    between atoms: _1  and  _3
REMARK    2  A    between atoms: _3  and  _4
REMARK    3  A    between atoms: _4  and  _5
REMARK    4  A    between atoms: _5  and  _6
REMARK    5  A    between atoms: _10  and  _12
REMARK    6  A    between atoms: _12  and  _13
REMARK    7  A    between atoms: _20  and  _22
REMARK    8  A    between atoms: _22  and  _23
REMARK    9  A    between atoms: _23  and  _24
REMARK   10  A    between atoms: _24  and  _25
REMARK   11  A    between atoms: _27  and  _29
REMARK   12  A    between atoms: _31  and  _33
REMARK   13  A    between atoms: _33  and  _34
REMARK   14  A    between atoms: _34  and  _35
REMARK   15  A    between atoms: _38  and  _40
REMARK   16  A    between atoms: _40  and  _41
REMARK   17  A    between atoms: _41  and  _42
REMARK   18  A    between atoms: _45  and  _47
REMARK   19  A    between atoms: _47  and  _48
REMARK   20  A    between atoms: _54  and  _56
REMARK   21  A    between atoms: _56  and  _57
REMARK   22  A    between atoms: _63  and  _65
REMARK   23  A    between atoms: _65  and  _67
REMARK   24  A    between atoms: _69  and  _71
REMARK   25  A    between atoms: _71  and  _72
REMARK   26  A    between atoms: _75  and  _77
REMARK   27  A    between atoms: _77  and  _79
REMARK   28  A    between atoms: _81  and  _83
REMARK   29  A    between atoms: _83  and  _84
REMARK   30  A    between atoms: _91  and  _93
REMARK   31  A    between atoms: _93  and  _94
REMARK   32  A    between atoms: _97  and  _99
REMARK   33  A    between atoms: _99  and  _101
REMARK   34  A    between atoms: _103  and  _105
REMARK   35  A    between atoms: _108  and  _110
REMARK   36  A    between atoms: _110  and  _111
REMARK   37  A    between atoms: _111  and  _112
REMARK   38  A    between atoms: _112  and  _113
REMARK   39  A    between atoms: _117  and  _119
REMARK   40  A    between atoms: _119  and  _120
REMARK   41  A    between atoms: _120  and  _121
REMARK   42  A    between atoms: _124  and  _126
REMARK   43  A    between atoms: _126  and  _128
REMARK   44  A    between atoms: _130  and  _132
REMARK   45  A    between atoms: _132  and  _133
REMARK   46  A    between atoms: _140  and  _142
REMARK   47  A    between atoms: _144  and  _146
REMARK   48  A    between atoms: _146  and  _147
REMARK   49  A    between atoms: _153  and  _155
REMARK   50  A    between atoms: _157  and  _159
REMARK   51  A    between atoms: _159  and  _160
REMARK   52  A    between atoms: _166  and  _168
REMARK   53  A    between atoms: _168  and  _169
REMARK   54  A    between atoms: _169  and  _170
REMARK   55  A    between atoms: _170  and  _171
REMARK   56  A    between atoms: _173  and  _175
REMARK   57  A    between atoms: _175  and  _177
REMARK   58  A    between atoms: _179  and  _181
REMARK   59  A    between atoms: _181  and  _182
REMARK   60  A    between atoms: _189  and  _191
REMARK   61  A    between atoms: _193  and  _195
REMARK                            x       y       z     vdW  Elec       q    Type
REMARK                         _______ _______ _______ _____ _____    ______ ____
ROOT
ATOM      1  C   UNL     1     -40.646  12.649 -53.382  0.00  0.00    -0.022 A 
ATOM      2  C   UNL     1     -40.036  13.792 -52.869  0.00  0.00    -0.004 A 
ATOM      3  C   UNL     1     -38.799  13.725 -52.256  0.00  0.00    -0.000 A 
ATOM      4  C   UNL     1     -38.160  12.502 -52.146  0.00  0.00    -0.000 A 
ATOM      5  C   UNL     1     -38.759  11.358 -52.641  0.00  0.00    -0.000 A 
ATOM      6  C   UNL     1     -39.994  11.432 -53.263  0.00  0.00    -0.004 A 
ENDROOT
BRANCH   1   7
ATOM      7  C   UNL     1     -41.970  12.735 -54.069  0.00  0.00    +0.026 C 
BRANCH   7   8
ATOM      8  C   UNL     1     -42.755  11.416 -54.044  0.00  0.00    +0.005 C 
ATOM      9  C   UNL     1     -43.767  11.434 -52.913  0.00  0.00    +0.000 C 
ENDBRANCH   7   8
ENDBRANCH   1   7
TORSDOF 2
REMARK  Name = 
REMARK  61 active torsions:
REMARK  status: ('A' for Active; 'I' for Inactive)
REMARK    1  A    between atoms: _1  and  _3
REMARK    2  A    between atoms: _3  and  _4
REMARK    3  A    between atoms: _4  and  _5
REMARK    4  A    between atoms: _5  and  _6
REMARK    5  A    between atoms: _10  and  _12
REMARK    6  A    between atoms: _12  and  _13
REMARK    7  A    between atoms: _20  and  _22
REMARK    8  A    between atoms: _22  and  _23
REMARK    9  A    between atoms: _23  and  _24
REMARK   10  A    between atoms: _24  and  _25
REMARK   11  A    between atoms: _27  and  _29
REMARK   12  A    between atoms: _31  and  _33
REMARK   13  A    between atoms: _33  and  _34
REMARK   14  A    between atoms: _34  and  _35
REMARK   15  A    between atoms: _38  and  _40
REMARK   16  A    between atoms: _40  and  _41
REMARK   17  A    between atoms: _41  and  _42
REMARK   18  A    between atoms: _45  and  _47
REMARK   19  A    between atoms: _47  and  _48
REMARK   20  A    between atoms: _54  and  _56
REMARK   21  A    between atoms: _56  and  _57
REMARK   22  A    between atoms: _63  and  _65
REMARK   23  A    between atoms: _65  and  _67
REMARK   24  A    between atoms: _69  and  _71
REMARK   25  A    between atoms: _71  and  _72
REMARK   26  A    between atoms: _75  and  _77
REMARK   27  A    between atoms: _77  and  _79
REMARK   28  A    between atoms: _81  and  _83
REMARK   29  A    between atoms: _83  and  _84
REMARK   30  A    between atoms: _91  and  _93
REMARK   31  A    between atoms: _93  and  _94
REMARK   32  A    between atoms: _97  and  _99
REMARK   33  A    between atoms: _99  and  _101
REMARK   34  A    between atoms: _103  and  _105
REMARK   35  A    between atoms: _108  and  _110
REMARK   36  A    between atoms: _110  and  _111
REMARK   37  A    between atoms: _111  and  _112
REMARK   38  A    between atoms: _112  and  _113
REMARK   39  A    between atoms: _117  and  _119
REMARK   40  A    between atoms: _119  and  _120
REMARK   41  A    between atoms: _120  and  _121
REMARK   42  A    between atoms: _124  and  _126
REMARK   43  A    between atoms: _126  and  _128
REMARK   44  A    between atoms: _130  and  _132
REMARK   45  A    between atoms: _132  and  _133
REMARK   46  A    between atoms: _140  and  _142
REMARK   47  A    between atoms: _144  and  _146
REMARK   48  A    between atoms: _146  and  _147
REMARK   49  A    between atoms: _153  and  _155
REMARK   50  A    between atoms: _157  and  _159
REMARK   51  A    between atoms: _159  and  _160
REMARK   52  A    between atoms: _166  and  _168
REMARK   53  A    between atoms: _168  and  _169
REMARK   54  A    between atoms: _169  and  _170
REMARK   55  A    between atoms: _170  and  _171
REMARK   56  A    between atoms: _173  and  _175
REMARK   57  A    between atoms: _175  and  _177
REMARK   58  A    between atoms: _179  and  _181
REMARK   59  A    between atoms: _181  and  _182
REMARK   60  A    between atoms: _189  and  _191
REMARK   61  A    between atoms: _193  and  _195
REMARK                            x       y       z     vdW  Elec       q    Type
REMARK                         _______ _______ _______ _____ _____    ______ ____
ROOT
ATOM      1  C   UNL     1     -44.087  11.210 -50.540  0.00  0.00    +0.036 C 
ATOM      2  C   UNL     1     -43.191  11.348 -49.332  0.00  0.00    +0.003 C 
ENDROOT
BRANCH   1   3
ATOM      3  C   UNL     1     -44.766   9.848 -50.551  0.00  0.00    +0.182 C 
ATOM      4  O   UNL     1     -45.848   9.857 -49.677  0.00  0.00    -0.220 OA
ENDBRANCH   1   3
TORSDOF 1
REMARK  Name = 
REMARK  61 active torsions:
REMARK  status: ('A' for Active; 'I' for Inactive)
REMARK    1  A    between atoms: _1  and  _3
REMARK    2  A    between atoms: _3  and  _4
REMARK    3  A    between atoms: _4  and  _5
REMARK    4  A    between atoms: _5  and  _6
REMARK    5  A    between atoms: _10  and  _12
REMARK    6  A    between atoms: _12  and  _13
REMARK    7  A    between atoms: _20  and  _22
REMARK    8  A    between atoms: _22  and  _23
REMARK    9  A    between atoms: _23  and  _24
REMARK   10  A    between atoms: _24  and  _25
REMARK   11  A    between atoms: _27  and  _29
REMARK   12  A    between atoms: _31  and  _33
REMARK   13  A    between atoms: _33  and  _34
REMARK   14  A    between atoms: _34  and  _35
REMARK   15  A    between atoms: _38  and  _40
REMARK   16  A    between atoms: _40  and  _41
REMARK   17  A    between atoms: _41  and  _42
REMARK   18  A    between atoms: _45  and  _47
REMARK   19  A    between atoms: _47  and  _48
REMARK   20  A    between atoms: _54  and  _56
REMARK   21  A    between atoms: _56  and  _57
REMARK   22  A    between atoms: _63  and  _65
REMARK   23  A    between atoms: _65  and  _67
REMARK   24  A    between atoms: _69  and  _71
REMARK   25  A    between atoms: _71  and  _72
REMARK   26  A    between atoms: _75  and  _77
REMARK   27  A    between atoms: _77  and  _79
REMARK   28  A    between atoms: _81  and  _83
REMARK   29  A    between atoms: _83  and  _84
REMARK   30  A    between atoms: _91  and  _93
REMARK   31  A    between atoms: _93  and  _94
REMARK   32  A    between atoms: _97  and  _99
REMARK   33  A    between atoms: _99  and  _101
REMARK   34  A    between atoms: _103  and  _105
REMARK   35  A    between atoms: _108  and  _110
REMARK   36  A    between atoms: _110  and  _111
REMARK   37  A    between atoms: _111  and  _112
REMARK   38  A    between atoms: _112  and  _113
REMARK   39  A    between atoms: _117  and  _119
REMARK   40  A    between atoms: _119  and  _120
REMARK   41  A    between atoms: _120  and  _121
REMARK   42  A    between atoms: _124  and  _126
REMARK   43  A    between atoms: _126  and  _128
REMARK   44  A    between atoms: _130  and  _132
REMARK   45  A    between atoms: _132  and  _133
REMARK   46  A    between atoms: _140  and  _142
REMARK   47  A    between atoms: _144  and  _146
REMARK   48  A    between atoms: _146  and  _147
REMARK   49  A    between atoms: _153  and  _155
REMARK   50  A    between atoms: _157  and  _159
REMARK   51  A    between atoms: _159  and  _160
REMARK   52  A    between atoms: _166  and  _168
REMARK   53  A    between atoms: _168  and  _169
REMARK   54  A    between atoms: _169  and  _170
REMARK   55  A    between atoms: _170  and  _171
REMARK   56  A    between atoms: _173  and  _175
REMARK   57  A    between atoms: _175  and  _177
REMARK   58  A    between atoms: _179  and  _181
REMARK   59  A    between atoms: _181  and  _182
REMARK   60  A    between atoms: _189  and  _191
REMARK   61  A    between atoms: _193  and  _195
REMARK                            x       y       z     vdW  Elec       q    Type
REMARK                         _______ _______ _______ _____ _____    ______ ____
ROOT
ATOM      1  C   UNL     1     -41.827  14.262 -48.008  0.00  0.00    -0.022 A 
ATOM      2  C   UNL     1     -42.534  15.354 -47.505  0.00  0.00    -0.004 A 
ATOM      3  C   UNL     1     -42.674  16.506 -48.253  0.00  0.00    -0.000 A 
ATOM      4  C   UNL     1     -42.115  16.581 -49.520  0.00  0.00    -0.000 A 
ATOM      5  C   UNL     1     -41.417  15.506 -50.039  0.00  0.00    -0.000 A 
ATOM      6  C   UNL     1     -41.274  14.352 -49.290  0.00  0.00    -0.004 A 
ENDROOT
BRANCH   1   7
ATOM      7  C   UNL     1     -41.665  13.013 -47.187  0.00  0.00    +0.026 C 
BRANCH   7   8
ATOM      8  C   UNL     1     -42.945  12.178 -47.060  0.00  0.00    +0.005 C 
ATOM      9  C   UNL     1     -43.834  12.791 -46.017  0.00  0.00    +0.000 C 
ENDBRANCH   7   8
ENDBRANCH   1   7
TORSDOF 2
REMARK  Name = 
REMARK  61 active torsions:
REMARK  status: ('A' for Active; 'I' for Inactive)
REMARK    1  A    between atoms: _1  and  _3
REMARK    2  A    between atoms: _3  and  _4
REMARK    3  A    between atoms: _4  and  _5
REMARK    4  A    between atoms: _5  and  _6
REMARK    5  A    between atoms: _10  and  _12
REMARK    6  A    between atoms: _12  and  _13
REMARK    7  A    between atoms: _20  and  _22
REMARK    8  A    between atoms: _22  and  _23
REMARK    9  A    between atoms: _23  and  _24
REMARK   10  A    between atoms: _24  and  _25
REMARK   11  A    between atoms: _27  and  _29
REMARK   12  A    between atoms: _31  and  _33
REMARK   13  A    between atoms: _33  and  _34
REMARK   14  A    between atoms: _34  and  _35
REMARK   15  A    between atoms: _38  and  _40
REMARK   16  A    between atoms: _40  and  _41
REMARK   17  A    between atoms: _41  and  _42
REMARK   18  A    between atoms: _45  and  _47
REMARK   19  A    between atoms: _47  and  _48
REMARK   20  A    between atoms: _54  and  _56
REMARK   21  A    between atoms: _56  and  _57
REMARK   22  A    between atoms: _63  and  _65
REMARK   23  A    between atoms: _65  and  _67
REMARK   24  A    between atoms: _69  and  _71
REMARK   25  A    between atoms: _71  and  _72
REMARK   26  A    between atoms: _75  and  _77
REMARK   27  A    between atoms: _77  and  _79
REMARK   28  A    between atoms: _81  and  _83
REMARK   29  A    between atoms: _83  and  _84
REMARK   30  A    between atoms: _91  and  _93
REMARK   31  A    between atoms: _93  and  _94
REMARK   32  A    between atoms: _97  and  _99
REMARK   33  A    between atoms: _99  and  _101
REMARK   34  A    between atoms: _103  and  _105
REMARK   35  A    between atoms: _108  and  _110
REMARK   36  A    between atoms: _110  and  _111
REMARK   37  A    between atoms: _111  and  _112
REMARK   38  A    between atoms: _112  and  _113
REMARK   39  A    between atoms: _117  and  _119
REMARK   40  A    between atoms: _119  and  _120
REMARK   41  A    between atoms: _120  and  _121
REMARK   42  A    between atoms: _124  and  _126
REMARK   43  A    between atoms: _126  and  _128
REMARK   44  A    between atoms: _130  and  _132
REMARK   45  A    between atoms: _132  and  _133
REMARK   46  A    between atoms: _140  and  _142
REMARK   47  A    between atoms: _144  and  _146
REMARK   48  A    between atoms: _146  and  _147
REMARK   49  A    between atoms: _153  and  _155
REMARK   50  A    between atoms: _157  and  _159
REMARK   51  A    between atoms: _159  and  _160
REMARK   52  A    between atoms: _166  and  _168
REMARK   53  A    between atoms: _168  and  _169
REMARK   54  A    between atoms: _169  and  _170
REMARK   55  A    between atoms: _170  and  _171
REMARK   56  A    between atoms: _173  and  _175
REMARK   57  A    between atoms: _175  and  _177
REMARK   58  A    between atoms: _179  and  _181
REMARK   59  A    between atoms: _181  and  _182
REMARK   60  A    between atoms: _189  and  _191
REMARK   61  A    between atoms: _193  and  _195
REMARK                            x       y       z     vdW  Elec       q    Type
REMARK                         _______ _______ _______ _____ _____    ______ ____
ROOT
ATOM      1  C   UNL     1     -46.571  13.269 -43.228  0.00  0.00    +0.007 C 
ENDROOT
BRANCH   1   2
ATOM      2  C   UNL     1     -45.210  12.592 -43.150  0.00  0.00    +0.000 C 
BRANCH   2   3
ATOM      3  C   UNL     1     -44.036  13.413 -43.699  0.00  0.00    +0.000 C 
ATOM      4  C   UNL     1     -43.032  13.622 -42.615  0.00  0.00    +0.000 C 
ENDBRANCH   2   3
ENDBRANCH   1   2
BRANCH   1   5
ATOM      5  C   UNL     1     -47.083  13.673 -41.844  0.00  0.00    +0.081 C 
BRANCH   5   6
ATOM      6  C   UNL     1     -46.661  12.668 -40.769  0.00  0.00    +0.315 C 
ATOM      7  N   UNL     1     -46.437  13.293 -39.431  0.00  0.00    +0.597 NA
ENDBRANCH   5   6
ENDBRANCH   1   5
TORSDOF 4
REMARK  Name = 
REMARK  61 active torsions:
REMARK  status: ('A' for Active; 'I' for Inactive)
REMARK    1  A    between atoms: _1  and  _3
REMARK    2  A    between atoms: _3  and  _4
REMARK    3  A    between atoms: _4  and  _5
REMARK    4  A    between atoms: _5  and  _6
REMARK    5  A    between atoms: _10  and  _12
REMARK    6  A    between atoms: _12  and  _13
REMARK    7  A    between atoms: _20  and  _22
REMARK    8  A    between atoms: _22  and  _23
REMARK    9  A    between atoms: _23  and  _24
REMARK   10  A    between atoms: _24  and  _25
REMARK   11  A    between atoms: _27  and  _29
REMARK   12  A    between atoms: _31  and  _33
REMARK   13  A    between atoms: _33  and  _34
REMARK   14  A    between atoms: _34  and  _35
REMARK   15  A    between atoms: _38  and  _40
REMARK   16  A    between atoms: _40  and  _41
REMARK   17  A    between atoms: _41  and  _42
REMARK   18  A    between atoms: _45  and  _47
REMARK   19  A    between atoms: _47  and  _48
REMARK   20  A    between atoms: _54  and  _56
REMARK   21  A    between atoms: _56  and  _57
REMARK   22  A    between atoms: _63  and  _65
REMARK   23  A    between atoms: _65  and  _67
REMARK   24  A    between atoms: _69  and  _71
REMARK   25  A    between atoms: _71  and  _72
REMARK   26  A    between atoms: _75  and  _77
REMARK   27  A    between atoms: _77  and  _79
REMARK   28  A    between atoms: _81  and  _83
REMARK   29  A    between atoms: _83  and  _84
REMARK   30  A    between atoms: _91  and  _93
REMARK   31  A    between atoms: _93  and  _94
REMARK   32  A    between atoms: _97  and  _99
REMARK   33  A    between atoms: _99  and  _101
REMARK   34  A    between atoms: _103  and  _105
REMARK   35  A    between atoms: _108  and  _110
REMARK   36  A    between atoms: _110  and  _111
REMARK   37  A    between atoms: _111  and  _112
REMARK   38  A    between atoms: _112  and  _113
REMARK   39  A    between atoms: _117  and  _119
REMARK   40  A    between atoms: _119  and  _120
REMARK   41  A    between atoms: _120  and  _121
REMARK   42  A    between atoms: _124  and  _126
REMARK   43  A    between atoms: _126  and  _128
REMARK   44  A    between atoms: _130  and  _132
REMARK   45  A    between atoms: _132  and  _133
REMARK   46  A    between atoms: _140  and  _142
REMARK   47  A    between atoms: _144  and  _146
REMARK   48  A    between atoms: _146  and  _147
REMARK   49  A    between atoms: _153  and  _155
REMARK   50  A    between atoms: _157  and  _159
REMARK   51  A    between atoms: _159  and  _160
REMARK   52  A    between atoms: _166  and  _168
REMARK   53  A    between atoms: _168  and  _169
REMARK   54  A    between atoms: _169  and  _170
REMARK   55  A    between atoms: _170  and  _171
REMARK   56  A    between atoms: _173  and  _175
REMARK   57  A    between atoms: _175  and  _177
REMARK   58  A    between atoms: _179  and  _181
REMARK   59  A    between atoms: _181  and  _182
REMARK   60  A    between atoms: _189  and  _191
REMARK   61  A    between atoms: _193  and  _195
REMARK                            x       y       z     vdW  Elec       q    Type
REMARK                         _______ _______ _______ _____ _____    ______ ____
ROOT
ATOM      1  C   UNL     1     -39.005  16.625 -40.718  0.00  0.00    +0.000 C 
ATOM      2  C   UNL     1     -38.104  17.839 -40.509  0.00  0.00    +0.000 C 
ENDROOT
BRANCH   1   3
ATOM      3  C   UNL     1     -40.307  16.697 -39.880  0.00  0.00    +0.000 C 
ATOM      4  C   UNL     1     -40.820  18.113 -39.638  0.00  0.00    +0.000 C 
ENDBRANCH   1   3
BRANCH   1   5
ATOM      5  C   UNL     1     -38.207  15.377 -40.324  0.00  0.00    +0.000 C 
ATOM      6  C   UNL     1     -36.723  15.446 -40.649  0.00  0.00    +0.000 C 
ENDBRANCH   1   5
TORSDOF 2
REMARK  Name = 
REMARK  61 active torsions:
REMARK  status: ('A' for Active; 'I' for Inactive)
REMARK    1  A    between atoms: _1  and  _3
REMARK    2  A    between atoms: _3  and  _4
REMARK    3  A    between atoms: _4  and  _5
REMARK    4  A    between atoms: _5  and  _6
REMARK    5  A    between atoms: _10  and  _12
REMARK    6  A    between atoms: _12  and  _13
REMARK    7  A    between atoms: _20  and  _22
REMARK    8  A    between atoms: _22  and  _23
REMARK    9  A    between atoms: _23  and  _24
REMARK   10  A    between atoms: _24  and  _25
REMARK   11  A    between atoms: _27  and  _29
REMARK   12  A    between atoms: _31  and  _33
REMARK   13  A    between atoms: _33  and  _34
REMARK   14  A    between atoms: _34  and  _35
REMARK   15  A    between atoms: _38  and  _40
REMARK   16  A    between atoms: _40  and  _41
REMARK   17  A    between atoms: _41  and  _42
REMARK   18  A    between atoms: _45  and  _47
REMARK   19  A    between atoms: _47  and  _48
REMARK   20  A    between atoms: _54  and  _56
REMARK   21  A    between atoms: _56  and  _57
REMARK   22  A    between atoms: _63  and  _65
REMARK   23  A    between atoms: _65  and  _67
REMARK   24  A    between atoms: _69  and  _71
REMARK   25  A    between atoms: _71  and  _72
REMARK   26  A    between atoms: _75  and  _77
REMARK   27  A    between atoms: _77  and  _79
REMARK   28  A    between atoms: _81  and  _83
REMARK   29  A    between atoms: _83  and  _84
REMARK   30  A    between atoms: _91  and  _93
REMARK   31  A    between atoms: _93  and  _94
REMARK   32  A    between atoms: _97  and  _99
REMARK   33  A    between atoms: _99  and  _101
REMARK   34  A    between atoms: _103  and  _105
REMARK   35  A    between atoms: _108  and  _110
REMARK   36  A    between atoms: _110  and  _111
REMARK   37  A    between atoms: _111  and  _112
REMARK   38  A    between atoms: _112  and  _113
REMARK   39  A    between atoms: _117  and  _119
REMARK   40  A    between atoms: _119  and  _120
REMARK   41  A    between atoms: _120  and  _121
REMARK   42  A    between atoms: _124  and  _126
REMARK   43  A    between atoms: _126  and  _128
REMARK   44  A    between atoms: _130  and  _132
REMARK   45  A    between atoms: _132  and  _133
REMARK   46  A    between atoms: _140  and  _142
REMARK   47  A    between atoms: _144  and  _146
REMARK   48  A    between atoms: _146  and  _147
REMARK   49  A    between atoms: _153  and  _155
REMARK   50  A    between atoms: _157  and  _159
REMARK   51  A    between atoms: _159  and  _160
REMARK   52  A    between atoms: _166  and  _168
REMARK   53  A    between atoms: _168  and  _169
REMARK   54  A    between atoms: _169  and  _170
REMARK   55  A    between atoms: _170  and  _171
REMARK   56  A    between atoms: _173  and  _175
REMARK   57  A    between atoms: _175  and  _177
REMARK   58  A    between atoms: _179  and  _181
REMARK   59  A    between atoms: _181  and  _182
REMARK   60  A    between atoms: _189  and  _191
REMARK   61  A    between atoms: _193  and  _195
REMARK                            x       y       z     vdW  Elec       q    Type
REMARK                         _______ _______ _______ _____ _____    ______ ____
ROOT
ATOM      1  C   UNL     1     -35.028  25.568 -45.030  0.00  0.00    -0.022 A 
ATOM      2  C   UNL     1     -35.524  26.504 -44.128  0.00  0.00    -0.001 A 
ATOM      3  C   UNL     1     -35.801  26.153 -42.814  0.00  0.00    +0.042 A 
ATOM      4  C   UNL     1     -35.581  24.855 -42.400  0.00  0.00    +0.196 A 
ATOM      5  O   UNL     1     -35.865  24.499 -41.108  0.00  0.00    -0.287 OA
ATOM      6  C   UNL     1     -35.085  23.905 -43.282  0.00  0.00    +0.042 A 
ATOM      7  C   UNL     1     -34.803  24.266 -44.583  0.00  0.00    -0.001 A 
ENDROOT
BRANCH   1   8
ATOM      8  C   UNL     1     -34.725  25.959 -46.445  0.00  0.00    +0.026 C 
BRANCH   8   9
ATOM      9  C   UNL     1     -33.971  27.278 -46.577  0.00  0.00    +0.005 C 
ATOM     10  C   UNL     1     -33.442  27.391 -47.979  0.00  0.00    +0.000 C 
ENDBRANCH   8   9
ENDBRANCH   1   8
TORSDOF 2
REMARK  Name = 
REMARK  61 active torsions:
REMARK  status: ('A' for Active; 'I' for Inactive)
REMARK    1  A    between atoms: _1  and  _3
REMARK    2  A    between atoms: _3  and  _4
REMARK    3  A    between atoms: _4  and  _5
REMARK    4  A    between atoms: _5  and  _6
REMARK    5  A    between atoms: _10  and  _12
REMARK    6  A    between atoms: _12  and  _13
REMARK    7  A    between atoms: _20  and  _22
REMARK    8  A    between atoms: _22  and  _23
REMARK    9  A    between atoms: _23  and  _24
REMARK   10  A    between atoms: _24  and  _25
REMARK   11  A    between atoms: _27  and  _29
REMARK   12  A    between atoms: _31  and  _33
REMARK   13  A    between atoms: _33  and  _34
REMARK   14  A    between atoms: _34  and  _35
REMARK   15  A    between atoms: _38  and  _40
REMARK   16  A    between atoms: _40  and  _41
REMARK   17  A    between atoms: _41  and  _42
REMARK   18  A    between atoms: _45  and  _47
REMARK   19  A    between atoms: _47  and  _48
REMARK   20  A    between atoms: _54  and  _56
REMARK   21  A    between atoms: _56  and  _57
REMARK   22  A    between atoms: _63  and  _65
REMARK   23  A    between atoms: _65  and  _67
REMARK   24  A    between atoms: _69  and  _71
REMARK   25  A    between atoms: _71  and  _72
REMARK   26  A    between atoms: _75  and  _77
REMARK   27  A    between atoms: _77  and  _79
REMARK   28  A    between atoms: _81  and  _83
REMARK   29  A    between atoms: _83  and  _84
REMARK   30  A    between atoms: _91  and  _93
REMARK   31  A    between atoms: _93  and  _94
REMARK   32  A    between atoms: _97  and  _99
REMARK   33  A    between atoms: _99  and  _101
REMARK   34  A    between atoms: _103  and  _105
REMARK   35  A    between atoms: _108  and  _110
REMARK   36  A    between atoms: _110  and  _111
REMARK   37  A    between atoms: _111  and  _112
REMARK   38  A    between atoms: _112  and  _113
REMARK   39  A    between atoms: _117  and  _119
REMARK   40  A    between atoms: _119  and  _120
REMARK   41  A    between atoms: _120  and  _121
REMARK   42  A    between atoms: _124  and  _126
REMARK   43  A    between atoms: _126  and  _128
REMARK   44  A    between atoms: _130  and  _132
REMARK   45  A    between atoms: _132  and  _133
REMARK   46  A    between atoms: _140  and  _142
REMARK   47  A    between atoms: _144  and  _146
REMARK   48  A    between atoms: _146  and  _147
REMARK   49  A    between atoms: _153  and  _155
REMARK   50  A    between atoms: _157  and  _159
REMARK   51  A    between atoms: _159  and  _160
REMARK   52  A    between atoms: _166  and  _168
REMARK   53  A    between atoms: _168  and  _169
REMARK   54  A    between atoms: _169  and  _170
REMARK   55  A    between atoms: _170  and  _171
REMARK   56  A    between atoms: _173  and  _175
REMARK   57  A    between atoms: _175  and  _177
REMARK   58  A    between atoms: _179  and  _181
REMARK   59  A    between atoms: _181  and  _182
REMARK   60  A    between atoms: _189  and  _191
REMARK   61  A    between atoms: _193  and  _195
REMARK                            x       y       z     vdW  Elec       q    Type
REMARK                         _______ _______ _______ _____ _____    ______ ____
ROOT
ATOM      1  C   UNL     1     -30.523  23.768 -50.832  0.00  0.00    +0.013 C 
ATOM      2  C   UNL     1     -29.842  23.732 -52.182  0.00  0.00    +0.001 C 
ENDROOT
BRANCH   1   3
ATOM      3  C   UNL     1     -31.620  22.695 -50.788  0.00  0.00    +0.069 C 
ATOM      4  S   UNL     1     -30.991  20.999 -51.023  0.00  0.00    -0.082 S 
ENDBRANCH   1   3
TORSDOF 1
REMARK  Name = 
REMARK  61 active torsions:
REMARK  status: ('A' for Active; 'I' for Inactive)
REMARK    1  A    between atoms: _1  and  _3
REMARK    2  A    between atoms: _3  and  _4
REMARK    3  A    between atoms: _4  and  _5
REMARK    4  A    between atoms: _5  and  _6
REMARK    5  A    between atoms: _10  and  _12
REMARK    6  A    between atoms: _12  and  _13
REMARK    7  A    between atoms: _20  and  _22
REMARK    8  A    between atoms: _22  and  _23
REMARK    9  A    between atoms: _23  and  _24
REMARK   10  A    between atoms: _24  and  _25
REMARK   11  A    between atoms: _27  and  _29
REMARK   12  A    between atoms: _31  and  _33
REMARK   13  A    between atoms: _33  and  _34
REMARK   14  A    between atoms: _34  and  _35
REMARK   15  A    between atoms: _38  and  _40
REMARK   16  A    between atoms: _40  and  _41
REMARK   17  A    between atoms: _41  and  _42
REMARK   18  A    between atoms: _45  and  _47
REMARK   19  A    between atoms: _47  and  _48
REMARK   20  A    between atoms: _54  and  _56
REMARK   21  A    between atoms: _56  and  _57
REMARK   22  A    between atoms: _63  and  _65
REMARK   23  A    between atoms: _65  and  _67
REMARK   24  A    between atoms: _69  and  _71
REMARK   25  A    between atoms: _71  and  _72
REMARK   26  A    between atoms: _75  and  _77
REMARK   27  A    between atoms: _77  and  _79
REMARK   28  A    between atoms: _81  and  _83
REMARK   29  A    between atoms: _83  and  _84
REMARK   30  A    between atoms: _91  and  _93
REMARK   31  A    between atoms: _93  and  _94
REMARK   32  A    between atoms: _97  and  _99
REMARK   33  A    between atoms: _99  and  _101
REMARK   34  A    between atoms: _103  and  _105
REMARK   35  A    between atoms: _108  and  _110
REMARK   36  A    between atoms: _110  and  _111
REMARK   37  A    between atoms: _111  and  _112
REMARK   38  A    between atoms: _112  and  _113
REMARK   39  A    between atoms: _117  and  _119
REMARK   40  A    between atoms: _119  and  _120
REMARK   41  A    between atoms: _120  and  _121
REMARK   42  A    between atoms: _124  and  _126
REMARK   43  A    between atoms: _126  and  _128
REMARK   44  A    between atoms: _130  and  _132
REMARK   45  A    between atoms: _132  and  _133
REMARK   46  A    between atoms: _140  and  _142
REMARK   47  A    between atoms: _144  and  _146
REMARK   48  A    between atoms: _146  and  _147
REMARK   49  A    between atoms: _153  and  _155
REMARK   50  A    between atoms: _157  and  _159
REMARK   51  A    between atoms: _159  and  _160
REMARK   52  A    between atoms: _166  and  _168
REMARK   53  A    between atoms: _168  and  _169
REMARK   54  A    between atoms: _169  and  _170
REMARK   55  A    between atoms: _170  and  _171
REMARK   56  A    between atoms: _173  and  _175
REMARK   57  A    between atoms: _175  and  _177
REMARK   58  A    between atoms: _179  and  _181
REMARK   59  A    between atoms: _181  and  _182
REMARK   60  A    between atoms: _189  and  _191
REMARK   61  A    between atoms: _193  and  _195
REMARK                            x       y       z     vdW  Elec       q    Type
REMARK                         _______ _______ _______ _____ _____    ______ ____
ROOT
ATOM      1  C   UNL     1     -29.753  19.791 -55.662  0.00  0.00    +0.000 C 
ATOM      2  C   UNL     1     -29.666  18.409 -56.301  0.00  0.00    +0.000 C 
ATOM      3  C   UNL     1     -30.673  20.727 -56.420  0.00  0.00    +0.000 C 
ENDROOT
BRANCH   1   4
ATOM      4  C   UNL     1     -28.342  20.418 -55.427  0.00  0.00    +0.000 C 
ATOM      5  C   UNL     1     -27.395  20.309 -56.615  0.00  0.00    +0.000 C 
ENDBRANCH   1   4
TORSDOF 1
REMARK  Name = 
REMARK  61 active torsions:
REMARK  status: ('A' for Active; 'I' for Inactive)
REMARK    1  A    between atoms: _1  and  _3
REMARK    2  A    between atoms: _3  and  _4
REMARK    3  A    between atoms: _4  and  _5
REMARK    4  A    between atoms: _5  and  _6
REMARK    5  A    between atoms: _10  and  _12
REMARK    6  A    between atoms: _12  and  _13
REMARK    7  A    between atoms: _20  and  _22
REMARK    8  A    between atoms: _22  and  _23
REMARK    9  A    between atoms: _23  and  _24
REMARK   10  A    between atoms: _24  and  _25
REMARK   11  A    between atoms: _27  and  _29
REMARK   12  A    between atoms: _31  and  _33
REMARK   13  A    between atoms: _33  and  _34
REMARK   14  A    between atoms: _34  and  _35
REMARK   15  A    between atoms: _38  and  _40
REMARK   16  A    between atoms: _40  and  _41
REMARK   17  A    between atoms: _41  and  _42
REMARK   18  A    between atoms: _45  and  _47
REMARK   19  A    between atoms: _47  and  _48
REMARK   20  A    between atoms: _54  and  _56
REMARK   21  A    between atoms: _56  and  _57
REMARK   22  A    between atoms: _63  and  _65
REMARK   23  A    between atoms: _65  and  _67
REMARK   24  A    between atoms: _69  and  _71
REMARK   25  A    between atoms: _71  and  _72
REMARK   26  A    between atoms: _75  and  _77
REMARK   27  A    between atoms: _77  and  _79
REMARK   28  A    between atoms: _81  and  _83
REMARK   29  A    between atoms: _83  and  _84
REMARK   30  A    between atoms: _91  and  _93
REMARK   31  A    between atoms: _93  and  _94
REMARK   32  A    between atoms: _97  and  _99
REMARK   33  A    between atoms: _99  and  _101
REMARK   34  A    between atoms: _103  and  _105
REMARK   35  A    between atoms: _108  and  _110
REMARK   36  A    between atoms: _110  and  _111
REMARK   37  A    between atoms: _111  and  _112
REMARK   38  A    between atoms: _112  and  _113
REMARK   39  A    between atoms: _117  and  _119
REMARK   40  A    between atoms: _119  and  _120
REMARK   41  A    between atoms: _120  and  _121
REMARK   42  A    between atoms: _124  and  _126
REMARK   43  A    between atoms: _126  and  _128
REMARK   44  A    between atoms: _130  and  _132
REMARK   45  A    between atoms: _132  and  _133
REMARK   46  A    between atoms: _140  and  _142
REMARK   47  A    between atoms: _144  and  _146
REMARK   48  A    between atoms: _146  and  _147
REMARK   49  A    between atoms: _153  and  _155
REMARK   50  A    between atoms: _157  and  _159
REMARK   51  A    between atoms: _159  and  _160
REMARK   52  A    between atoms: _166  and  _168
REMARK   53  A    between atoms: _168  and  _169
REMARK   54  A    between atoms: _169  and  _170
REMARK   55  A    between atoms: _170  and  _171
REMARK   56  A    between atoms: _173  and  _175
REMARK   57  A    between atoms: _175  and  _177
REMARK   58  A    between atoms: _179  and  _181
REMARK   59  A    between atoms: _181  and  _182
REMARK   60  A    between atoms: _189  and  _191
REMARK   61  A    between atoms: _193  and  _195
REMARK                            x       y       z     vdW  Elec       q    Type
REMARK                         _______ _______ _______ _____ _____    ______ ____
ROOT
ATOM      1  C   UNL     1     -38.714   3.930 -56.538  0.00  0.00    +0.220 C 
ENDROOT
BRANCH   1   2
ATOM      2  N   UNL     1     -39.245   4.006 -55.186  0.00  0.00    -0.087 NA
ATOM      3  C   UNL     1     -38.834   3.243 -54.173  0.00  0.00    +0.535 C 
ATOM      4  N   UNL     1     -39.385   3.407 -52.985  0.00  0.00    +0.135 NA
ATOM      5  N   UNL     1     -37.881   2.332 -54.343  0.00  0.00    +0.135 NA
ENDBRANCH   1   2
BRANCH   1   6
ATOM      6  C   UNL     1     -39.825   3.989 -57.557  0.00  0.00    +0.047 C 
BRANCH   6   7
ATOM      7  C   UNL     1     -39.271   3.540 -58.890  0.00  0.00    +0.004 C 
BRANCH   7   8
ATOM      8  C   UNL     1     -40.314   3.037 -59.872  0.00  0.00    +0.000 C 
ATOM      9  C   UNL     1     -41.144   4.199 -60.401  0.00  0.00    +0.000 C 
ENDBRANCH   7   8
ENDBRANCH   6   7
ENDBRANCH   1   6
TORSDOF 4
REMARK  Name = 
REMARK  61 active torsions:
REMARK  status: ('A' for Active; 'I' for Inactive)
REMARK    1  A    between atoms: _1  and  _3
REMARK    2  A    between atoms: _3  and  _4
REMARK    3  A    between atoms: _4  and  _5
REMARK    4  A    between atoms: _5  and  _6
REMARK    5  A    between atoms: _10  and  _12
REMARK    6  A    between atoms: _12  and  _13
REMARK    7  A    between atoms: _20  and  _22
REMARK    8  A    between atoms: _22  and  _23
REMARK    9  A    between atoms: _23  and  _24
REMARK   10  A    between atoms: _24  and  _25
REMARK   11  A    between atoms: _27  and  _29
REMARK   12  A    between atoms: _31  and  _33
REMARK   13  A    between atoms: _33  and  _34
REMARK   14  A    between atoms: _34  and  _35
REMARK   15  A    between atoms: _38  and  _40
REMARK   16  A    between atoms: _40  and  _41
REMARK   17  A    between atoms: _41  and  _42
REMARK   18  A    between atoms: _45  and  _47
REMARK   19  A    between atoms: _47  and  _48
REMARK   20  A    between atoms: _54  and  _56
REMARK   21  A    between atoms: _56  and  _57
REMARK   22  A    between atoms: _63  and  _65
REMARK   23  A    between atoms: _65  and  _67
REMARK   24  A    between atoms: _69  and  _71
REMARK   25  A    between atoms: _71  and  _72
REMARK   26  A    between atoms: _75  and  _77
REMARK   27  A    between atoms: _77  and  _79
REMARK   28  A    between atoms: _81  and  _83
REMARK   29  A    between atoms: _83  and  _84
REMARK   30  A    between atoms: _91  and  _93
REMARK   31  A    between atoms: _93  and  _94
REMARK   32  A    between atoms: _97  and  _99
REMARK   33  A    between atoms: _99  and  _101
REMARK   34  A    between atoms: _103  and  _105
REMARK   35  A    between atoms: _108  and  _110
REMARK   36  A    between atoms: _110  and  _111
REMARK   37  A    between atoms: _111  and  _112
REMARK   38  A    between atoms: _112  and  _113
REMARK   39  A    between atoms: _117  and  _119
REMARK   40  A    between atoms: _119  and  _120
REMARK   41  A    between atoms: _120  and  _121
REMARK   42  A    between atoms: _124  and  _126
REMARK   43  A    between atoms: _126  and  _128
REMARK   44  A    between atoms: _130  and  _132
REMARK   45  A    between atoms: _132  and  _133
REMARK   46  A    between atoms: _140  and  _142
REMARK   47  A    between atoms: _144  and  _146
REMARK   48  A    between atoms: _146  and  _147
REMARK   49  A    between atoms: _153  and  _155
REMARK   50  A    between atoms: _157  and  _159
REMARK   51  A    between atoms: _159  and  _160
REMARK   52  A    between atoms: _166  and  _168
REMARK   53  A    between atoms: _168  and  _169
REMARK   54  A    between atoms: _169  and  _170
REMARK   55  A    between atoms: _170  and  _171
REMARK   56  A    between atoms: _173  and  _175
REMARK   57  A    between atoms: _175  and  _177
REMARK   58  A    between atoms: _179  and  _181
REMARK   59  A    between atoms: _181  and  _182
REMARK   60  A    between atoms: _189  and  _191
REMARK   61  A    between atoms: _193  and  _195
REMARK                            x       y       z     vdW  Elec       q    Type
REMARK                         _______ _______ _______ _____ _____    ______ ____
ROOT
ATOM      1  C   UNL     1     -45.489  -3.263 -49.901  0.00  0.00    -0.022 A 
ATOM      2  C   UNL     1     -45.526  -2.845 -48.564  0.00  0.00    -0.001 A 
ATOM      3  C   UNL     1     -44.877  -1.693 -48.155  0.00  0.00    +0.042 A 
ATOM      4  C   UNL     1     -44.168  -0.939 -49.085  0.00  0.00    +0.196 A 
ATOM      5  O   UNL     1     -43.526   0.212 -48.675  0.00  0.00    -0.287 OA
ATOM      6  C   UNL     1     -44.110  -1.334 -50.417  0.00  0.00    +0.042 A 
ATOM      7  C   UNL     1     -44.765  -2.489 -50.816  0.00  0.00    -0.001 A 
ENDROOT
BRANCH   1   8
ATOM      8  C   UNL     1     -46.181  -4.538 -50.350  0.00  0.00    +0.026 C 
BRANCH   8   9
ATOM      9  C   UNL     1     -45.553  -5.267 -51.549  0.00  0.00    +0.005 C 
ATOM     10  C   UNL     1     -45.926  -6.740 -51.433  0.00  0.00    +0.000 C 
ENDBRANCH   8   9
ENDBRANCH   1   8
TORSDOF 2
REMARK  Name = 
REMARK  61 active torsions:
REMARK  status: ('A' for Active; 'I' for Inactive)
REMARK    1  A    between atoms: _1  and  _3
REMARK    2  A    between atoms: _3  and  _4
REMARK    3  A    between atoms: _4  and  _5
REMARK    4  A    between atoms: _5  and  _6
REMARK    5  A    between atoms: _10  and  _12
REMARK    6  A    between atoms: _12  and  _13
REMARK    7  A    between atoms: _20  and  _22
REMARK    8  A    between atoms: _22  and  _23
REMARK    9  A    between atoms: _23  and  _24
REMARK   10  A    between atoms: _24  and  _25
REMARK   11  A    between atoms: _27  and  _29
REMARK   12  A    between atoms: _31  and  _33
REMARK   13  A    between atoms: _33  and  _34
REMARK   14  A    between atoms: _34  and  _35
REMARK   15  A    between atoms: _38  and  _40
REMARK   16  A    between atoms: _40  and  _41
REMARK   17  A    between atoms: _41  and  _42
REMARK   18  A    between atoms: _45  and  _47
REMARK   19  A    between atoms: _47  and  _48
REMARK   20  A    between atoms: _54  and  _56
REMARK   21  A    between atoms: _56  and  _57
REMARK   22  A    between atoms: _63  and  _65
REMARK   23  A    between atoms: _65  and  _67
REMARK   24  A    between atoms: _69  and  _71
REMARK   25  A    between atoms: _71  and  _72
REMARK   26  A    between atoms: _75  and  _77
REMARK   27  A    between atoms: _77  and  _79
REMARK   28  A    between atoms: _81  and  _83
REMARK   29  A    between atoms: _83  and  _84
REMARK   30  A    between atoms: _91  and  _93
REMARK   31  A    between atoms: _93  and  _94
REMARK   32  A    between atoms: _97  and  _99
REMARK   33  A    between atoms: _99  and  _101
REMARK   34  A    between atoms: _103  and  _105
REMARK   35  A    between atoms: _108  and  _110
REMARK   36  A    between atoms: _110  and  _111
REMARK   37  A    between atoms: _111  and  _112
REMARK   38  A    between atoms: _112  and  _113
REMARK   39  A    between atoms: _117  and  _119
REMARK   40  A    between atoms: _119  and  _120
REMARK   41  A    between atoms: _120  and  _121
REMARK   42  A    between atoms: _124  and  _126
REMARK   43  A    between atoms: _126  and  _128
REMARK   44  A    between atoms: _130  and  _132
REMARK   45  A    between atoms: _132  and  _133
REMARK   46  A    between atoms: _140  and  _142
REMARK   47  A    between atoms: _144  and  _146
REMARK   48  A    between atoms: _146  and  _147
REMARK   49  A    between atoms: _153  and  _155
REMARK   50  A    between atoms: _157  and  _159
REMARK   51  A    between atoms: _159  and  _160
REMARK   52  A    between atoms: _166  and  _168
REMARK   53  A    between atoms: _168  and  _169
REMARK   54  A    between atoms: _169  and  _170
REMARK   55  A    between atoms: _170  and  _171
REMARK   56  A    between atoms: _173  and  _175
REMARK   57  A    between atoms: _175  and  _177
REMARK   58  A    between atoms: _179  and  _181
REMARK   59  A    between atoms: _181  and  _182
REMARK   60  A    between atoms: _189  and  _191
REMARK   61  A    between atoms: _193  and  _195
REMARK                            x       y       z     vdW  Elec       q    Type
REMARK                         _______ _______ _______ _____ _____    ______ ____
ROOT
ATOM      1  C   UNL     1     -37.973  -1.739 -46.674  0.00  0.00    +0.002 C 
ENDROOT
BRANCH   1   2
ATOM      2  C   UNL     1     -38.366  -2.943 -47.513  0.00  0.00    +0.000 C 
BRANCH   2   3
ATOM      3  C   UNL     1     -37.362  -4.097 -47.415  0.00  0.00    +0.000 C 
ATOM      4  C   UNL     1     -38.051  -5.348 -46.903  0.00  0.00    +0.000 C 
ENDBRANCH   2   3
ENDBRANCH   1   2
BRANCH   1   5
ATOM      5  C   UNL     1     -38.157  -0.429 -47.413  0.00  0.00    +0.021 C 
BRANCH   5   6
ATOM      6  C   UNL     1     -38.961  -0.640 -48.688  0.00  0.00    +0.109 C 
ATOM      7  N   UNL     1     -38.940   0.579 -49.545  0.00  0.00    -0.131 NA
ENDBRANCH   5   6
ENDBRANCH   1   5
TORSDOF 4
REMARK  Name = 
REMARK  61 active torsions:
REMARK  status: ('A' for Active; 'I' for Inactive)
REMARK    1  A    between atoms: _1  and  _3
REMARK    2  A    between atoms: _3  and  _4
REMARK    3  A    between atoms: _4  and  _5
REMARK    4  A    between atoms: _5  and  _6
REMARK    5  A    between atoms: _10  and  _12
REMARK    6  A    between atoms: _12  and  _13
REMARK    7  A    between atoms: _20  and  _22
REMARK    8  A    between atoms: _22  and  _23
REMARK    9  A    between atoms: _23  and  _24
REMARK   10  A    between atoms: _24  and  _25
REMARK   11  A    between atoms: _27  and  _29
REMARK   12  A    between atoms: _31  and  _33
REMARK   13  A    between atoms: _33  and  _34
REMARK   14  A    between atoms: _34  and  _35
REMARK   15  A    between atoms: _38  and  _40
REMARK   16  A    between atoms: _40  and  _41
REMARK   17  A    between atoms: _41  and  _42
REMARK   18  A    between atoms: _45  and  _47
REMARK   19  A    between atoms: _47  and  _48
REMARK   20  A    between atoms: _54  and  _56
REMARK   21  A    between atoms: _56  and  _57
REMARK   22  A    between atoms: _63  and  _65
REMARK   23  A    between atoms: _65  and  _67
REMARK   24  A    between atoms: _69  and  _71
REMARK   25  A    between atoms: _71  and  _72
REMARK   26  A    between atoms: _75  and  _77
REMARK   27  A    between atoms: _77  and  _79
REMARK   28  A    between atoms: _81  and  _83
REMARK   29  A    between atoms: _83  and  _84
REMARK   30  A    between atoms: _91  and  _93
REMARK   31  A    between atoms: _93  and  _94
REMARK   32  A    between atoms: _97  and  _99
REMARK   33  A    between atoms: _99  and  _101
REMARK   34  A    between atoms: _103  and  _105
REMARK   35  A    between atoms: _108  and  _110
REMARK   36  A    between atoms: _110  and  _111
REMARK   37  A    between atoms: _111  and  _112
REMARK   38  A    between atoms: _112  and  _113
REMARK   39  A    between atoms: _117  and  _119
REMARK   40  A    between atoms: _119  and  _120
REMARK   41  A    between atoms: _120  and  _121
REMARK   42  A    between atoms: _124  and  _126
REMARK   43  A    between atoms: _126  and  _128
REMARK   44  A    between atoms: _130  and  _132
REMARK   45  A    between atoms: _132  and  _133
REMARK   46  A    between atoms: _140  and  _142
REMARK   47  A    between atoms: _144  and  _146
REMARK   48  A    between atoms: _146  and  _147
REMARK   49  A    between atoms: _153  and  _155
REMARK   50  A    between atoms: _157  and  _159
REMARK   51  A    between atoms: _159  and  _160
REMARK   52  A    between atoms: _166  and  _168
REMARK   53  A    between atoms: _168  and  _169
REMARK   54  A    between atoms: _169  and  _170
REMARK   55  A    between atoms: _170  and  _171
REMARK   56  A    between atoms: _173  and  _175
REMARK   57  A    between atoms: _175  and  _177
REMARK   58  A    between atoms: _179  and  _181
REMARK   59  A    between atoms: _181  and  _182
REMARK   60  A    between atoms: _189  and  _191
REMARK   61  A    between atoms: _193  and  _195
REMARK                            x       y       z     vdW  Elec       q    Type
REMARK                         _______ _______ _______ _____ _____    ______ ____
ROOT
ATOM      1  C   UNL     1     -35.662  10.538 -38.733  0.00  0.00    +0.036 C 
ATOM      2  C   UNL     1     -36.832  11.495 -38.519  0.00  0.00    +0.003 C 
ENDROOT
BRANCH   1   3
ATOM      3  C   UNL     1     -36.084   9.315 -39.544  0.00  0.00    +0.182 C 
ATOM      4  O   UNL     1     -37.229   8.720 -38.972  0.00  0.00    -0.220 OA
ENDBRANCH   1   3
TORSDOF 1
REMARK  Name = 
REMARK  61 active torsions:
REMARK  status: ('A' for Active; 'I' for Inactive)
REMARK    1  A    between atoms: _1  and  _3
REMARK    2  A    between atoms: _3  and  _4
REMARK    3  A    between atoms: _4  and  _5
REMARK    4  A    between atoms: _5  and  _6
REMARK    5  A    between atoms: _10  and  _12
REMARK    6  A    between atoms: _12  and  _13
REMARK    7  A    between atoms: _20  and  _22
REMARK    8  A    between atoms: _22  and  _23
REMARK    9  A    between atoms: _23  and  _24
REMARK   10  A    between atoms: _24  and  _25
REMARK   11  A    between atoms: _27  and  _29
REMARK   12  A    between atoms: _31  and  _33
REMARK   13  A    between atoms: _33  and  _34
REMARK   14  A    between atoms: _34  and  _35
REMARK   15  A    between atoms: _38  and  _40
REMARK   16  A    between atoms: _40  and  _41
REMARK   17  A    between atoms: _41  and  _42
REMARK   18  A    between atoms: _45  and  _47
REMARK   19  A    between atoms: _47  and  _48
REMARK   20  A    between atoms: _54  and  _56
REMARK   21  A    between atoms: _56  and  _57
REMARK   22  A    between atoms: _63  and  _65
REMARK   23  A    between atoms: _65  and  _67
REMARK   24  A    between atoms: _69  and  _71
REMARK   25  A    between atoms: _71  and  _72
REMARK   26  A    between atoms: _75  and  _77
REMARK   27  A    between atoms: _77  and  _79
REMARK   28  A    between atoms: _81  and  _83
REMARK   29  A    between atoms: _83  and  _84
REMARK   30  A    between atoms: _91  and  _93
REMARK   31  A    between atoms: _93  and  _94
REMARK   32  A    between atoms: _97  and  _99
REMARK   33  A    between atoms: _99  and  _101
REMARK   34  A    between atoms: _103  and  _105
REMARK   35  A    between atoms: _108  and  _110
REMARK   36  A    between atoms: _110  and  _111
REMARK   37  A    between atoms: _111  and  _112
REMARK   38  A    between atoms: _112  and  _113
REMARK   39  A    between atoms: _117  and  _119
REMARK   40  A    between atoms: _119  and  _120
REMARK   41  A    between atoms: _120  and  _121
REMARK   42  A    between atoms: _124  and  _126
REMARK   43  A    between atoms: _126  and  _128
REMARK   44  A    between atoms: _130  and  _132
REMARK   45  A    between atoms: _132  and  _133
REMARK   46  A    between atoms: _140  and  _142
REMARK   47  A    between atoms: _144  and  _146
REMARK   48  A    between atoms: _146  and  _147
REMARK   49  A    between atoms: _153  and  _155
REMARK   50  A    between atoms: _157  and  _159
REMARK   51  A    between atoms: _159  and  _160
REMARK   52  A    between atoms: _166  and  _168
REMARK   53  A    between atoms: _168  and  _169
REMARK   54  A    between atoms: _169  and  _170
REMARK   55  A    between atoms: _170  and  _171
REMARK   56  A    between atoms: _173  and  _175
REMARK   57  A    between atoms: _175  and  _177
REMARK   58  A    between atoms: _179  and  _181
REMARK   59  A    between atoms: _181  and  _182
REMARK   60  A    between atoms: _189  and  _191
REMARK   61  A    between atoms: _193  and  _195
REMARK                            x       y       z     vdW  Elec       q    Type
REMARK                         _______ _______ _______ _____ _____    ______ ____
ROOT
ATOM      1  C   UNL     1     -29.460  11.231 -40.279  0.00  0.00    +0.089 C 
ENDROOT
BRANCH   1   2
ATOM      2  C   UNL     1     -30.819  11.080 -40.952  0.00  0.00    +0.261 C 
ATOM      3  O   UNL     1     -31.620  12.014 -40.995  0.00  0.00    -0.272 OA
ATOM      4  N   UNL     1     -31.085   9.890 -41.468  0.00  0.00    -0.088 NA
ENDBRANCH   1   2
BRANCH   1   5
ATOM      5  C   UNL     1     -29.475  10.971 -38.777  0.00  0.00    +0.010 C 
BRANCH   5   6
ATOM      6  C   UNL     1     -28.219  11.508 -38.074  0.00  0.00    +0.001 C 
ATOM      7  C   UNL     1     -28.532  12.720 -37.204  0.00  0.00    +0.000 C 
ENDBRANCH   5   6
ENDBRANCH   1   5
TORSDOF 3
REMARK  Name = 
REMARK  61 active torsions:
REMARK  status: ('A' for Active; 'I' for Inactive)
REMARK    1  A    between atoms: _1  and  _3
REMARK    2  A    between atoms: _3  and  _4
REMARK    3  A    between atoms: _4  and  _5
REMARK    4  A    between atoms: _5  and  _6
REMARK    5  A    between atoms: _10  and  _12
REMARK    6  A    between atoms: _12  and  _13
REMARK    7  A    between atoms: _20  and  _22
REMARK    8  A    between atoms: _22  and  _23
REMARK    9  A    between atoms: _23  and  _24
REMARK   10  A    between atoms: _24  and  _25
REMARK   11  A    between atoms: _27  and  _29
REMARK   12  A    between atoms: _31  and  _33
REMARK   13  A    between atoms: _33  and  _34
REMARK   14  A    between atoms: _34  and  _35
REMARK   15  A    between atoms: _38  and  _40
REMARK   16  A    between atoms: _40  and  _41
REMARK   17  A    between atoms: _41  and  _42
REMARK   18  A    between atoms: _45  and  _47
REMARK   19  A    between atoms: _47  and  _48
REMARK   20  A    between atoms: _54  and  _56
REMARK   21  A    between atoms: _56  and  _57
REMARK   22  A    between atoms: _63  and  _65
REMARK   23  A    between atoms: _65  and  _67
REMARK   24  A    between atoms: _69  and  _71
REMARK   25  A    between atoms: _71  and  _72
REMARK   26  A    between atoms: _75  and  _77
REMARK   27  A    between atoms: _77  and  _79
REMARK   28  A    between atoms: _81  and  _83
REMARK   29  A    between atoms: _83  and  _84
REMARK   30  A    between atoms: _91  and  _93
REMARK   31  A    between atoms: _93  and  _94
REMARK   32  A    between atoms: _97  and  _99
REMARK   33  A    between atoms: _99  and  _101
REMARK   34  A    between atoms: _103  and  _105
REMARK   35  A    between atoms: _108  and  _110
REMARK   36  A    between atoms: _110  and  _111
REMARK   37  A    between atoms: _111  and  _112
REMARK   38  A    between atoms: _112  and  _113
REMARK   39  A    between atoms: _117  and  _119
REMARK   40  A    between atoms: _119  and  _120
REMARK   41  A    between atoms: _120  and  _121
REMARK   42  A    between atoms: _124  and  _126
REMARK   43  A    between atoms: _126  and  _128
REMARK   44  A    between atoms: _130  and  _132
REMARK   45  A    between atoms: _132  and  _133
REMARK   46  A    between atoms: _140  and  _142
REMARK   47  A    between atoms: _144  and  _146
REMARK   48  A    between atoms: _146  and  _147
REMARK   49  A    between atoms: _153  and  _155
REMARK   50  A    between atoms: _157  and  _159
REMARK   51  A    between atoms: _159  and  _160
REMARK   52  A    between atoms: _166  and  _168
REMARK   53  A    between atoms: _168  and  _169
REMARK   54  A    between atoms: _169  and  _170
REMARK   55  A    between atoms: _170  and  _171
REMARK   56  A    between atoms: _173  and  _175
REMARK   57  A    between atoms: _175  and  _177
REMARK   58  A    between atoms: _179  and  _181
REMARK   59  A    between atoms: _181  and  _182
REMARK   60  A    between atoms: _189  and  _191
REMARK   61  A    between atoms: _193  and  _195
REMARK                            x       y       z     vdW  Elec       q    Type
REMARK                         _______ _______ _______ _____ _____    ______ ____
ROOT
ATOM      1  C   UNL     1     -28.603  14.573 -42.185  0.00  0.00    +0.114 C 
ENDROOT
BRANCH   1   2
ATOM      2  C   UNL     1     -29.651  13.923 -43.059  0.00  0.00    +0.365 C 
ATOM      3  O   UNL     1     -30.773  14.473 -43.153  0.00  0.00    -0.246 OA
ATOM      4  O   UNL     1     -29.341  12.871 -43.660  0.00  0.00    -0.246 OA
ENDBRANCH   1   2
BRANCH   1   5
ATOM      5  C   UNL     1     -29.100  14.794 -40.764  0.00  0.00    +0.012 C 
BRANCH   5   6
ATOM      6  C   UNL     1     -28.800  16.194 -40.263  0.00  0.00    +0.001 C 
ATOM      7  C   UNL     1     -30.043  17.080 -40.286  0.00  0.00    +0.000 C 
ENDBRANCH   5   6
ENDBRANCH   1   5
TORSDOF 3
REMARK  Name = 
REMARK  61 active torsions:
REMARK  status: ('A' for Active; 'I' for Inactive)
REMARK    1  A    between atoms: _1  and  _3
REMARK    2  A    between atoms: _3  and  _4
REMARK    3  A    between atoms: _4  and  _5
REMARK    4  A    between atoms: _5  and  _6
REMARK    5  A    between atoms: _10  and  _12
REMARK    6  A    between atoms: _12  and  _13
REMARK    7  A    between atoms: _20  and  _22
REMARK    8  A    between atoms: _22  and  _23
REMARK    9  A    between atoms: _23  and  _24
REMARK   10  A    between atoms: _24  and  _25
REMARK   11  A    between atoms: _27  and  _29
REMARK   12  A    between atoms: _31  and  _33
REMARK   13  A    between atoms: _33  and  _34
REMARK   14  A    between atoms: _34  and  _35
REMARK   15  A    between atoms: _38  and  _40
REMARK   16  A    between atoms: _40  and  _41
REMARK   17  A    between atoms: _41  and  _42
REMARK   18  A    between atoms: _45  and  _47
REMARK   19  A    between atoms: _47  and  _48
REMARK   20  A    between atoms: _54  and  _56
REMARK   21  A    between atoms: _56  and  _57
REMARK   22  A    between atoms: _63  and  _65
REMARK   23  A    between atoms: _65  and  _67
REMARK   24  A    between atoms: _69  and  _71
REMARK   25  A    between atoms: _71  and  _72
REMARK   26  A    between atoms: _75  and  _77
REMARK   27  A    between atoms: _77  and  _79
REMARK   28  A    between atoms: _81  and  _83
REMARK   29  A    between atoms: _83  and  _84
REMARK   30  A    between atoms: _91  and  _93
REMARK   31  A    between atoms: _93  and  _94
REMARK   32  A    between atoms: _97  and  _99
REMARK   33  A    between atoms: _99  and  _101
REMARK   34  A    between atoms: _103  and  _105
REMARK   35  A    between atoms: _108  and  _110
REMARK   36  A    between atoms: _110  and  _111
REMARK   37  A    between atoms: _111  and  _112
REMARK   38  A    between atoms: _112  and  _113
REMARK   39  A    between atoms: _117  and  _119
REMARK   40  A    between atoms: _119  and  _120
REMARK   41  A    between atoms: _120  and  _121
REMARK   42  A    between atoms: _124  and  _126
REMARK   43  A    between atoms: _126  and  _128
REMARK   44  A    between atoms: _130  and  _132
REMARK   45  A    between atoms: _132  and  _133
REMARK   46  A    between atoms: _140  and  _142
REMARK   47  A    between atoms: _144  and  _146
REMARK   48  A    between atoms: _146  and  _147
REMARK   49  A    between atoms: _153  and  _155
REMARK   50  A    between atoms: _157  and  _159
REMARK   51  A    between atoms: _159  and  _160
REMARK   52  A    between atoms: _166  and  _168
REMARK   53  A    between atoms: _168  and  _169
REMARK   54  A    between atoms: _169  and  _170
REMARK   55  A    between atoms: _170  and  _171
REMARK   56  A    between atoms: _173  and  _175
REMARK   57  A    between atoms: _175  and  _177
REMARK   58  A    between atoms: _179  and  _181
REMARK   59  A    between atoms: _181  and  _182
REMARK   60  A    between atoms: _189  and  _191
REMARK   61  A    between atoms: _193  and  _195
REMARK                            x       y       z     vdW  Elec       q    Type
REMARK                         _______ _______ _______ _____ _____    ______ ____
ROOT
ATOM      1  C   UNL     1     -33.455  16.613 -38.846  0.00  0.00    -0.022 A 
ATOM      2  C   UNL     1     -34.584  16.698 -38.035  0.00  0.00    -0.004 A 
ATOM      3  C   UNL     1     -35.085  15.572 -37.404  0.00  0.00    -0.000 A 
ATOM      4  C   UNL     1     -34.459  14.345 -37.569  0.00  0.00    -0.000 A 
ATOM      5  C   UNL     1     -33.336  14.239 -38.375  0.00  0.00    -0.000 A 
ATOM      6  C   UNL     1     -32.840  15.367 -39.014  0.00  0.00    -0.004 A 
ENDROOT
BRANCH   1   7
ATOM      7  C   UNL     1     -32.915  17.838 -39.538  0.00  0.00    +0.026 C 
BRANCH   7   8
ATOM      8  C   UNL     1     -31.605  18.392 -38.925  0.00  0.00    +0.005 C 
ATOM      9  C   UNL     1     -31.735  18.654 -37.431  0.00  0.00    +0.000 C 
ENDBRANCH   7   8
ENDBRANCH   1   7
TORSDOF 2
REMARK  Name = 
REMARK  61 active torsions:
REMARK  status: ('A' for Active; 'I' for Inactive)
REMARK    1  A    between atoms: _1  and  _3
REMARK    2  A    between atoms: _3  and  _4
REMARK    3  A    between atoms: _4  and  _5
REMARK    4  A    between atoms: _5  and  _6
REMARK    5  A    between atoms: _10  and  _12
REMARK    6  A    between atoms: _12  and  _13
REMARK    7  A    between atoms: _20  and  _22
REMARK    8  A    between atoms: _22  and  _23
REMARK    9  A    between atoms: _23  and  _24
REMARK   10  A    between atoms: _24  and  _25
REMARK   11  A    between atoms: _27  and  _29
REMARK   12  A    between atoms: _31  and  _33
REMARK   13  A    between atoms: _33  and  _34
REMARK   14  A    between atoms: _34  and  _35
REMARK   15  A    between atoms: _38  and  _40
REMARK   16  A    between atoms: _40  and  _41
REMARK   17  A    between atoms: _41  and  _42
REMARK   18  A    between atoms: _45  and  _47
REMARK   19  A    between atoms: _47  and  _48
REMARK   20  A    between atoms: _54  and  _56
REMARK   21  A    between atoms: _56  and  _57
REMARK   22  A    between atoms: _63  and  _65
REMARK   23  A    between atoms: _65  and  _67
REMARK   24  A    between atoms: _69  and  _71
REMARK   25  A    between atoms: _71  and  _72
REMARK   26  A    between atoms: _75  and  _77
REMARK   27  A    between atoms: _77  and  _79
REMARK   28  A    between atoms: _81  and  _83
REMARK   29  A    between atoms: _83  and  _84
REMARK   30  A    between atoms: _91  and  _93
REMARK   31  A    between atoms: _93  and  _94
REMARK   32  A    between atoms: _97  and  _99
REMARK   33  A    between atoms: _99  and  _101
REMARK   34  A    between atoms: _103  and  _105
REMARK   35  A    between atoms: _108  and  _110
REMARK   36  A    between atoms: _110  and  _111
REMARK   37  A    between atoms: _111  and  _112
REMARK   38  A    between atoms: _112  and  _113
REMARK   39  A    between atoms: _117  and  _119
REMARK   40  A    between atoms: _119  and  _120
REMARK   41  A    between atoms: _120  and  _121
REMARK   42  A    between atoms: _124  and  _126
REMARK   43  A    between atoms: _126  and  _128
REMARK   44  A    between atoms: _130  and  _132
REMARK   45  A    between atoms: _132  and  _133
REMARK   46  A    between atoms: _140  and  _142
REMARK   47  A    between atoms: _144  and  _146
REMARK   48  A    between atoms: _146  and  _147
REMARK   49  A    between atoms: _153  and  _155
REMARK   50  A    between atoms: _157  and  _159
REMARK   51  A    between atoms: _159  and  _160
REMARK   52  A    between atoms: _166  and  _168
REMARK   53  A    between atoms: _168  and  _169
REMARK   54  A    between atoms: _169  and  _170
REMARK   55  A    between atoms: _170  and  _171
REMARK   56  A    between atoms: _173  and  _175
REMARK   57  A    between atoms: _175  and  _177
REMARK   58  A    between atoms: _179  and  _181
REMARK   59  A    between atoms: _181  and  _182
REMARK   60  A    between atoms: _189  and  _191
REMARK   61  A    between atoms: _193  and  _195
REMARK                            x       y       z     vdW  Elec       q    Type
REMARK                         _______ _______ _______ _____ _____    ______ ____
ROOT
ATOM      1  C   UNL     1     -27.219  21.401 -37.861  0.00  0.00    -0.022 A 
ATOM      2  C   UNL     1     -28.486  21.006 -37.414  0.00  0.00    -0.004 A 
ATOM      3  C   UNL     1     -29.631  21.732 -37.738  0.00  0.00    -0.000 A 
ATOM      4  C   UNL     1     -29.516  22.875 -38.502  0.00  0.00    -0.000 A 
ATOM      5  C   UNL     1     -28.256  23.297 -38.943  0.00  0.00    -0.000 A 
ATOM      6  C   UNL     1     -27.115  22.561 -38.626  0.00  0.00    -0.004 A 
ENDROOT
BRANCH   1   7
ATOM      7  C   UNL     1     -25.986  20.611 -37.495  0.00  0.00    +0.026 C 
BRANCH   7   8
ATOM      8  C   UNL     1     -24.780  21.474 -37.106  0.00  0.00    +0.005 C 
ATOM      9  C   UNL     1     -25.147  22.316 -35.909  0.00  0.00    +0.000 C 
ENDBRANCH   7   8
ENDBRANCH   1   7
TORSDOF 2
REMARK  Name = 
REMARK  61 active torsions:
REMARK  status: ('A' for Active; 'I' for Inactive)
REMARK    1  A    between atoms: _1  and  _3
REMARK    2  A    between atoms: _3  and  _4
REMARK    3  A    between atoms: _4  and  _5
REMARK    4  A    between atoms: _5  and  _6
REMARK    5  A    between atoms: _10  and  _12
REMARK    6  A    between atoms: _12  and  _13
REMARK    7  A    between atoms: _20  and  _22
REMARK    8  A    between atoms: _22  and  _23
REMARK    9  A    between atoms: _23  and  _24
REMARK   10  A    between atoms: _24  and  _25
REMARK   11  A    between atoms: _27  and  _29
REMARK   12  A    between atoms: _31  and  _33
REMARK   13  A    between atoms: _33  and  _34
REMARK   14  A    between atoms: _34  and  _35
REMARK   15  A    between atoms: _38  and  _40
REMARK   16  A    between atoms: _40  and  _41
REMARK   17  A    between atoms: _41  and  _42
REMARK   18  A    between atoms: _45  and  _47
REMARK   19  A    between atoms: _47  and  _48
REMARK   20  A    between atoms: _54  and  _56
REMARK   21  A    between atoms: _56  and  _57
REMARK   22  A    between atoms: _63  and  _65
REMARK   23  A    between atoms: _65  and  _67
REMARK   24  A    between atoms: _69  and  _71
REMARK   25  A    between atoms: _71  and  _72
REMARK   26  A    between atoms: _75  and  _77
REMARK   27  A    between atoms: _77  and  _79
REMARK   28  A    between atoms: _81  and  _83
REMARK   29  A    between atoms: _83  and  _84
REMARK   30  A    between atoms: _91  and  _93
REMARK   31  A    between atoms: _93  and  _94
REMARK   32  A    between atoms: _97  and  _99
REMARK   33  A    between atoms: _99  and  _101
REMARK   34  A    between atoms: _103  and  _105
REMARK   35  A    between atoms: _108  and  _110
REMARK   36  A    between atoms: _110  and  _111
REMARK   37  A    between atoms: _111  and  _112
REMARK   38  A    between atoms: _112  and  _113
REMARK   39  A    between atoms: _117  and  _119
REMARK   40  A    between atoms: _119  and  _120
REMARK   41  A    between atoms: _120  and  _121
REMARK   42  A    between atoms: _124  and  _126
REMARK   43  A    between atoms: _126  and  _128
REMARK   44  A    between atoms: _130  and  _132
REMARK   45  A    between atoms: _132  and  _133
REMARK   46  A    between atoms: _140  and  _142
REMARK   47  A    between atoms: _144  and  _146
REMARK   48  A    between atoms: _146  and  _147
REMARK   49  A    between atoms: _153  and  _155
REMARK   50  A    between atoms: _157  and  _159
REMARK   51  A    between atoms: _159  and  _160
REMARK   52  A    between atoms: _166  and  _168
REMARK   53  A    between atoms: _168  and  _169
REMARK   54  A    between atoms: _169  and  _170
REMARK   55  A    between atoms: _170  and  _171
REMARK   56  A    between atoms: _173  and  _175
REMARK   57  A    between atoms: _175  and  _177
REMARK   58  A    between atoms: _179  and  _181
REMARK   59  A    between atoms: _181  and  _182
REMARK   60  A    between atoms: _189  and  _191
REMARK   61  A    between atoms: _193  and  _195
REMARK                            x       y       z     vdW  Elec       q    Type
REMARK                         _______ _______ _______ _____ _____    ______ ____
ROOT
ATOM      1  C   UNL     1     -38.411  21.435 -61.816  0.00  0.00    +0.000 C 
ATOM      2  C   UNL     1     -38.904  20.941 -60.456  0.00  0.00    +0.000 C 
ENDROOT
BRANCH   1   3
ATOM      3  C   UNL     1     -39.399  21.051 -62.945  0.00  0.00    +0.000 C 
ATOM      4  C   UNL     1     -40.806  21.484 -62.551  0.00  0.00    +0.000 C 
ENDBRANCH   1   3
BRANCH   1   5
ATOM      5  C   UNL     1     -37.018  20.876 -62.098  0.00  0.00    +0.000 C 
ATOM      6  C   UNL     1     -35.917  21.913 -62.009  0.00  0.00    +0.000 C 
ENDBRANCH   1   5
TORSDOF 2
REMARK  Name = 
REMARK  61 active torsions:
REMARK  status: ('A' for Active; 'I' for Inactive)
REMARK    1  A    between atoms: _1  and  _3
REMARK    2  A    between atoms: _3  and  _4
REMARK    3  A    between atoms: _4  and  _5
REMARK    4  A    between atoms: _5  and  _6
REMARK    5  A    between atoms: _10  and  _12
REMARK    6  A    between atoms: _12  and  _13
REMARK    7  A    between atoms: _20  and  _22
REMARK    8  A    between atoms: _22  and  _23
REMARK    9  A    between atoms: _23  and  _24
REMARK   10  A    between atoms: _24  and  _25
REMARK   11  A    between atoms: _27  and  _29
REMARK   12  A    between atoms: _31  and  _33
REMARK   13  A    between atoms: _33  and  _34
REMARK   14  A    between atoms: _34  and  _35
REMARK   15  A    between atoms: _38  and  _40
REMARK   16  A    between atoms: _40  and  _41
REMARK   17  A    between atoms: _41  and  _42
REMARK   18  A    between atoms: _45  and  _47
REMARK   19  A    between atoms: _47  and  _48
REMARK   20  A    between atoms: _54  and  _56
REMARK   21  A    between atoms: _56  and  _57
REMARK   22  A    between atoms: _63  and  _65
REMARK   23  A    between atoms: _65  and  _67
REMARK   24  A    between atoms: _69  and  _71
REMARK   25  A    between atoms: _71  and  _72
REMARK   26  A    between atoms: _75  and  _77
REMARK   27  A    between atoms: _77  and  _79
REMARK   28  A    between atoms: _81  and  _83
REMARK   29  A    between atoms: _83  and  _84
REMARK   30  A    between atoms: _91  and  _93
REMARK   31  A    between atoms: _93  and  _94
REMARK   32  A    between atoms: _97  and  _99
REMARK   33  A    between atoms: _99  and  _101
REMARK   34  A    between atoms: _103  and  _105
REMARK   35  A    between atoms: _108  and  _110
REMARK   36  A    between atoms: _110  and  _111
REMARK   37  A    between atoms: _111  and  _112
REMARK   38  A    between atoms: _112  and  _113
REMARK   39  A    between atoms: _117  and  _119
REMARK   40  A    between atoms: _119  and  _120
REMARK   41  A    between atoms: _120  and  _121
REMARK   42  A    between atoms: _124  and  _126
REMARK   43  A    between atoms: _126  and  _128
REMARK   44  A    between atoms: _130  and  _132
REMARK   45  A    between atoms: _132  and  _133
REMARK   46  A    between atoms: _140  and  _142
REMARK   47  A    between atoms: _144  and  _146
REMARK   48  A    between atoms: _146  and  _147
REMARK   49  A    between atoms: _153  and  _155
REMARK   50  A    between atoms: _157  and  _159
REMARK   51  A    between atoms: _159  and  _160
REMARK   52  A    between atoms: _166  and  _168
REMARK   53  A    between atoms: _168  and  _169
REMARK   54  A    between atoms: _169  and  _170
REMARK   55  A    between atoms: _170  and  _171
REMARK   56  A    between atoms: _173  and  _175
REMARK   57  A    between atoms: _175  and  _177
REMARK   58  A    between atoms: _179  and  _181
REMARK   59  A    between atoms: _181  and  _182
REMARK   60  A    between atoms: _189  and  _191
REMARK   61  A    between atoms: _193  and  _195
REMARK                            x       y       z     vdW  Elec       q    Type
REMARK                         _______ _______ _______ _____ _____    ______ ____
ROOT
ATOM      1  C   UNL     1     -41.159  15.299 -59.086  0.00  0.00    +0.000 C 
ENDROOT
BRANCH   1   2
ATOM      2  C   UNL     1     -40.471  16.458 -58.360  0.00  0.00    +0.000 C 
ATOM      3  C   UNL     1     -39.114  16.065 -57.795  0.00  0.00    +0.000 C 
ATOM      4  C   UNL     1     -40.341  17.659 -59.283  0.00  0.00    +0.000 C 
ENDBRANCH   1   2
BRANCH   1   5
ATOM      5  C   UNL     1     -42.488  15.530 -59.816  0.00  0.00    +0.000 C 
ATOM      6  C   UNL     1     -42.368  15.247 -61.305  0.00  0.00    +0.000 C 
ENDBRANCH   1   5
TORSDOF 2
REMARK  Name = 
REMARK  61 active torsions:
REMARK  status: ('A' for Active; 'I' for Inactive)
REMARK    1  A    between atoms: _1  and  _3
REMARK    2  A    between atoms: _3  and  _4
REMARK    3  A    between atoms: _4  and  _5
REMARK    4  A    between atoms: _5  and  _6
REMARK    5  A    between atoms: _10  and  _12
REMARK    6  A    between atoms: _12  and  _13
REMARK    7  A    between atoms: _20  and  _22
REMARK    8  A    between atoms: _22  and  _23
REMARK    9  A    between atoms: _23  and  _24
REMARK   10  A    between atoms: _24  and  _25
REMARK   11  A    between atoms: _27  and  _29
REMARK   12  A    between atoms: _31  and  _33
REMARK   13  A    between atoms: _33  and  _34
REMARK   14  A    between atoms: _34  and  _35
REMARK   15  A    between atoms: _38  and  _40
REMARK   16  A    between atoms: _40  and  _41
REMARK   17  A    between atoms: _41  and  _42
REMARK   18  A    between atoms: _45  and  _47
REMARK   19  A    between atoms: _47  and  _48
REMARK   20  A    between atoms: _54  and  _56
REMARK   21  A    between atoms: _56  and  _57
REMARK   22  A    between atoms: _63  and  _65
REMARK   23  A    between atoms: _65  and  _67
REMARK   24  A    between atoms: _69  and  _71
REMARK   25  A    between atoms: _71  and  _72
REMARK   26  A    between atoms: _75  and  _77
REMARK   27  A    between atoms: _77  and  _79
REMARK   28  A    between atoms: _81  and  _83
REMARK   29  A    between atoms: _83  and  _84
REMARK   30  A    between atoms: _91  and  _93
REMARK   31  A    between atoms: _93  and  _94
REMARK   32  A    between atoms: _97  and  _99
REMARK   33  A    between atoms: _99  and  _101
REMARK   34  A    between atoms: _103  and  _105
REMARK   35  A    between atoms: _108  and  _110
REMARK   36  A    between atoms: _110  and  _111
REMARK   37  A    between atoms: _111  and  _112
REMARK   38  A    between atoms: _112  and  _113
REMARK   39  A    between atoms: _117  and  _119
REMARK   40  A    between atoms: _119  and  _120
REMARK   41  A    between atoms: _120  and  _121
REMARK   42  A    between atoms: _124  and  _126
REMARK   43  A    between atoms: _126  and  _128
REMARK   44  A    between atoms: _130  and  _132
REMARK   45  A    between atoms: _132  and  _133
REMARK   46  A    between atoms: _140  and  _142
REMARK   47  A    between atoms: _144  and  _146
REMARK   48  A    between atoms: _146  and  _147
REMARK   49  A    between atoms: _153  and  _155
REMARK   50  A    between atoms: _157  and  _159
REMARK   51  A    between atoms: _159  and  _160
REMARK   52  A    between atoms: _166  and  _168
REMARK   53  A    between atoms: _168  and  _169
REMARK   54  A    between atoms: _169  and  _170
REMARK   55  A    between atoms: _170  and  _171
REMARK   56  A    between atoms: _173  and  _175
REMARK   57  A    between atoms: _175  and  _177
REMARK   58  A    between atoms: _179  and  _181
REMARK   59  A    between atoms: _181  and  _182
REMARK   60  A    between atoms: _189  and  _191
REMARK   61  A    between atoms: _193  and  _195
REMARK                            x       y       z     vdW  Elec       q    Type
REMARK                         _______ _______ _______ _____ _____    ______ ____
ROOT
ATOM      1  C   UNL     1     -37.842  16.064 -64.403  0.00  0.00    +0.000 C 
ATOM      2  C   UNL     1     -36.618  16.100 -65.321  0.00  0.00    +0.000 C 
ENDROOT
BRANCH   1   3
ATOM      3  C   UNL     1     -39.096  16.625 -65.112  0.00  0.00    +0.000 C 
ATOM      4  C   UNL     1     -38.991  16.469 -66.609  0.00  0.00    +0.000 C 
ENDBRANCH   1   3
BRANCH   1   5
ATOM      5  C   UNL     1     -37.536  16.903 -63.159  0.00  0.00    +0.000 C 
ATOM      6  C   UNL     1     -38.021  16.271 -61.879  0.00  0.00    +0.000 C 
ENDBRANCH   1   5
TORSDOF 2
REMARK  Name = 
REMARK  61 active torsions:
REMARK  status: ('A' for Active; 'I' for Inactive)
REMARK    1  A    between atoms: _1  and  _3
REMARK    2  A    between atoms: _3  and  _4
REMARK    3  A    between atoms: _4  and  _5
REMARK    4  A    between atoms: _5  and  _6
REMARK    5  A    between atoms: _10  and  _12
REMARK    6  A    between atoms: _12  and  _13
REMARK    7  A    between atoms: _20  and  _22
REMARK    8  A    between atoms: _22  and  _23
REMARK    9  A    between atoms: _23  and  _24
REMARK   10  A    between atoms: _24  and  _25
REMARK   11  A    between atoms: _27  and  _29
REMARK   12  A    between atoms: _31  and  _33
REMARK   13  A    between atoms: _33  and  _34
REMARK   14  A    between atoms: _34  and  _35
REMARK   15  A    between atoms: _38  and  _40
REMARK   16  A    between atoms: _40  and  _41
REMARK   17  A    between atoms: _41  and  _42
REMARK   18  A    between atoms: _45  and  _47
REMARK   19  A    between atoms: _47  and  _48
REMARK   20  A    between atoms: _54  and  _56
REMARK   21  A    between atoms: _56  and  _57
REMARK   22  A    between atoms: _63  and  _65
REMARK   23  A    between atoms: _65  and  _67
REMARK   24  A    between atoms: _69  and  _71
REMARK   25  A    between atoms: _71  and  _72
REMARK   26  A    between atoms: _75  and  _77
REMARK   27  A    between atoms: _77  and  _79
REMARK   28  A    between atoms: _81  and  _83
REMARK   29  A    between atoms: _83  and  _84
REMARK   30  A    between atoms: _91  and  _93
REMARK   31  A    between atoms: _93  and  _94
REMARK   32  A    between atoms: _97  and  _99
REMARK   33  A    between atoms: _99  and  _101
REMARK   34  A    between atoms: _103  and  _105
REMARK   35  A    between atoms: _108  and  _110
REMARK   36  A    between atoms: _110  and  _111
REMARK   37  A    between atoms: _111  and  _112
REMARK   38  A    between atoms: _112  and  _113
REMARK   39  A    between atoms: _117  and  _119
REMARK   40  A    between atoms: _119  and  _120
REMARK   41  A    between atoms: _120  and  _121
REMARK   42  A    between atoms: _124  and  _126
REMARK   43  A    between atoms: _126  and  _128
REMARK   44  A    between atoms: _130  and  _132
REMARK   45  A    between atoms: _132  and  _133
REMARK   46  A    between atoms: _140  and  _142
REMARK   47  A    between atoms: _144  and  _146
REMARK   48  A    between atoms: _146  and  _147
REMARK   49  A    between atoms: _153  and  _155
REMARK   50  A    between atoms: _157  and  _159
REMARK   51  A    between atoms: _159  and  _160
REMARK   52  A    between atoms: _166  and  _168
REMARK   53  A    between atoms: _168  and  _169
REMARK   54  A    between atoms: _169  and  _170
REMARK   55  A    between atoms: _170  and  _171
REMARK   56  A    between atoms: _173  and  _175
REMARK   57  A    between atoms: _175  and  _177
REMARK   58  A    between atoms: _179  and  _181
REMARK   59  A    between atoms: _181  and  _182
REMARK   60  A    between atoms: _189  and  _191
REMARK   61  A    between atoms: _193  and  _195
REMARK                            x       y       z     vdW  Elec       q    Type
REMARK                         _______ _______ _______ _____ _____    ______ ____
ROOT
ATOM      1  C   UNL     1     -32.576  17.798 -67.781  0.00  0.00    -0.022 A 
ATOM      2  C   UNL     1     -31.638  16.886 -67.286  0.00  0.00    -0.001 A 
ATOM      3  C   UNL     1     -30.331  17.269 -67.020  0.00  0.00    +0.042 A 
ATOM      4  C   UNL     1     -29.946  18.590 -67.247  0.00  0.00    +0.196 A 
ATOM      5  O   UNL     1     -28.640  19.009 -67.006  0.00  0.00    -0.287 OA
ATOM      6  C   UNL     1     -30.868  19.509 -67.731  0.00  0.00    +0.042 A 
ATOM      7  C   UNL     1     -32.171  19.112 -67.979  0.00  0.00    -0.001 A 
ENDROOT
BRANCH   1   8
ATOM      8  C   UNL     1     -34.013  17.381 -68.013  0.00  0.00    +0.026 C 
BRANCH   8   9
ATOM      9  C   UNL     1     -34.632  17.745 -69.362  0.00  0.00    +0.005 C 
ATOM     10  C   UNL     1     -33.949  16.960 -70.457  0.00  0.00    +0.000 C 
ENDBRANCH   8   9
ENDBRANCH   1   8
TORSDOF 2
REMARK  Name = 
REMARK  61 active torsions:
REMARK  status: ('A' for Active; 'I' for Inactive)
REMARK    1  A    between atoms: _1  and  _3
REMARK    2  A    between atoms: _3  and  _4
REMARK    3  A    between atoms: _4  and  _5
REMARK    4  A    between atoms: _5  and  _6
REMARK    5  A    between atoms: _10  and  _12
REMARK    6  A    between atoms: _12  and  _13
REMARK    7  A    between atoms: _20  and  _22
REMARK    8  A    between atoms: _22  and  _23
REMARK    9  A    between atoms: _23  and  _24
REMARK   10  A    between atoms: _24  and  _25
REMARK   11  A    between atoms: _27  and  _29
REMARK   12  A    between atoms: _31  and  _33
REMARK   13  A    between atoms: _33  and  _34
REMARK   14  A    between atoms: _34  and  _35
REMARK   15  A    between atoms: _38  and  _40
REMARK   16  A    between atoms: _40  and  _41
REMARK   17  A    between atoms: _41  and  _42
REMARK   18  A    between atoms: _45  and  _47
REMARK   19  A    between atoms: _47  and  _48
REMARK   20  A    between atoms: _54  and  _56
REMARK   21  A    between atoms: _56  and  _57
REMARK   22  A    between atoms: _63  and  _65
REMARK   23  A    between atoms: _65  and  _67
REMARK   24  A    between atoms: _69  and  _71
REMARK   25  A    between atoms: _71  and  _72
REMARK   26  A    between atoms: _75  and  _77
REMARK   27  A    between atoms: _77  and  _79
REMARK   28  A    between atoms: _81  and  _83
REMARK   29  A    between atoms: _83  and  _84
REMARK   30  A    between atoms: _91  and  _93
REMARK   31  A    between atoms: _93  and  _94
REMARK   32  A    between atoms: _97  and  _99
REMARK   33  A    between atoms: _99  and  _101
REMARK   34  A    between atoms: _103  and  _105
REMARK   35  A    between atoms: _108  and  _110
REMARK   36  A    between atoms: _110  and  _111
REMARK   37  A    between atoms: _111  and  _112
REMARK   38  A    between atoms: _112  and  _113
REMARK   39  A    between atoms: _117  and  _119
REMARK   40  A    between atoms: _119  and  _120
REMARK   41  A    between atoms: _120  and  _121
REMARK   42  A    between atoms: _124  and  _126
REMARK   43  A    between atoms: _126  and  _128
REMARK   44  A    between atoms: _130  and  _132
REMARK   45  A    between atoms: _132  and  _133
REMARK   46  A    between atoms: _140  and  _142
REMARK   47  A    between atoms: _144  and  _146
REMARK   48  A    between atoms: _146  and  _147
REMARK   49  A    between atoms: _153  and  _155
REMARK   50  A    between atoms: _157  and  _159
REMARK   51  A    between atoms: _159  and  _160
REMARK   52  A    between atoms: _166  and  _168
REMARK   53  A    between atoms: _168  and  _169
REMARK   54  A    between atoms: _169  and  _170
REMARK   55  A    between atoms: _170  and  _171
REMARK   56  A    between atoms: _173  and  _175
REMARK   57  A    between atoms: _175  and  _177
REMARK   58  A    between atoms: _179  and  _181
REMARK   59  A    between atoms: _181  and  _182
REMARK   60  A    between atoms: _189  and  _191
REMARK   61  A    between atoms: _193  and  _195
REMARK                            x       y       z     vdW  Elec       q    Type
REMARK                         _______ _______ _______ _____ _____    ______ ____
ROOT
ATOM      1  C   UNL     1     -29.156   9.910 -66.109  0.00  0.00    +0.000 C 
ENDROOT
BRANCH   1   2
ATOM      2  C   UNL     1     -29.651  11.239 -65.523  0.00  0.00    +0.000 C 
ATOM      3  C   UNL     1     -31.165  11.324 -65.631  0.00  0.00    +0.000 C 
ATOM      4  C   UNL     1     -28.996  12.470 -66.139  0.00  0.00    +0.000 C 
ENDBRANCH   1   2
BRANCH   1   5
ATOM      5  C   UNL     1     -27.623   9.764 -66.102  0.00  0.00    +0.000 C 
ATOM      6  C   UNL     1     -27.180   8.605 -65.215  0.00  0.00    +0.000 C 
ENDBRANCH   1   5
TORSDOF 2
REMARK  Name = 
REMARK  61 active torsions:
REMARK  status: ('A' for Active; 'I' for Inactive)
REMARK    1  A    between atoms: _1  and  _3
REMARK    2  A    between atoms: _3  and  _4
REMARK    3  A    between atoms: _4  and  _5
REMARK    4  A    between atoms: _5  and  _6
REMARK    5  A    between atoms: _10  and  _12
REMARK    6  A    between atoms: _12  and  _13
REMARK    7  A    between atoms: _20  and  _22
REMARK    8  A    between atoms: _22  and  _23
REMARK    9  A    between atoms: _23  and  _24
REMARK   10  A    between atoms: _24  and  _25
REMARK   11  A    between atoms: _27  and  _29
REMARK   12  A    between atoms: _31  and  _33
REMARK   13  A    between atoms: _33  and  _34
REMARK   14  A    between atoms: _34  and  _35
REMARK   15  A    between atoms: _38  and  _40
REMARK   16  A    between atoms: _40  and  _41
REMARK   17  A    between atoms: _41  and  _42
REMARK   18  A    between atoms: _45  and  _47
REMARK   19  A    between atoms: _47  and  _48
REMARK   20  A    between atoms: _54  and  _56
REMARK   21  A    between atoms: _56  and  _57
REMARK   22  A    between atoms: _63  and  _65
REMARK   23  A    between atoms: _65  and  _67
REMARK   24  A    between atoms: _69  and  _71
REMARK   25  A    between atoms: _71  and  _72
REMARK   26  A    between atoms: _75  and  _77
REMARK   27  A    between atoms: _77  and  _79
REMARK   28  A    between atoms: _81  and  _83
REMARK   29  A    between atoms: _83  and  _84
REMARK   30  A    between atoms: _91  and  _93
REMARK   31  A    between atoms: _93  and  _94
REMARK   32  A    between atoms: _97  and  _99
REMARK   33  A    between atoms: _99  and  _101
REMARK   34  A    between atoms: _103  and  _105
REMARK   35  A    between atoms: _108  and  _110
REMARK   36  A    between atoms: _110  and  _111
REMARK   37  A    between atoms: _111  and  _112
REMARK   38  A    between atoms: _112  and  _113
REMARK   39  A    between atoms: _117  and  _119
REMARK   40  A    between atoms: _119  and  _120
REMARK   41  A    between atoms: _120  and  _121
REMARK   42  A    between atoms: _124  and  _126
REMARK   43  A    between atoms: _126  and  _128
REMARK   44  A    between atoms: _130  and  _132
REMARK   45  A    between atoms: _132  and  _133
REMARK   46  A    between atoms: _140  and  _142
REMARK   47  A    between atoms: _144  and  _146
REMARK   48  A    between atoms: _146  and  _147
REMARK   49  A    between atoms: _153  and  _155
REMARK   50  A    between atoms: _157  and  _159
REMARK   51  A    between atoms: _159  and  _160
REMARK   52  A    between atoms: _166  and  _168
REMARK   53  A    between atoms: _168  and  _169
REMARK   54  A    between atoms: _169  and  _170
REMARK   55  A    between atoms: _170  and  _171
REMARK   56  A    between atoms: _173  and  _175
REMARK   57  A    between atoms: _175  and  _177
REMARK   58  A    between atoms: _179  and  _181
REMARK   59  A    between atoms: _181  and  _182
REMARK   60  A    between atoms: _189  and  _191
REMARK   61  A    between atoms: _193  and  _195
REMARK                            x       y       z     vdW  Elec       q    Type
REMARK                         _______ _______ _______ _____ _____    ______ ____
ROOT
ATOM      1  C   UNL     1     -29.620  21.657 -46.494  0.00  0.00    +0.000 C 
ATOM      2  C   UNL     1     -30.830  22.331 -45.845  0.00  0.00    +0.000 C 
ENDROOT
BRANCH   1   3
ATOM      3  C   UNL     1     -28.700  22.689 -47.169  0.00  0.00    +0.000 C 
ATOM      4  C   UNL     1     -28.316  23.764 -46.162  0.00  0.00    +0.000 C 
ENDBRANCH   1   3
BRANCH   1   5
ATOM      5  C   UNL     1     -30.054  20.601 -47.516  0.00  0.00    +0.000 C 
ATOM      6  C   UNL     1     -29.596  19.199 -47.178  0.00  0.00    +0.000 C 
ENDBRANCH   1   5
TORSDOF 2
REMARK  Name = 
REMARK  61 active torsions:
REMARK  status: ('A' for Active; 'I' for Inactive)
REMARK    1  A    between atoms: _1  and  _3
REMARK    2  A    between atoms: _3  and  _4
REMARK    3  A    between atoms: _4  and  _5
REMARK    4  A    between atoms: _5  and  _6
REMARK    5  A    between atoms: _10  and  _12
REMARK    6  A    between atoms: _12  and  _13
REMARK    7  A    between atoms: _20  and  _22
REMARK    8  A    between atoms: _22  and  _23
REMARK    9  A    between atoms: _23  and  _24
REMARK   10  A    between atoms: _24  and  _25
REMARK   11  A    between atoms: _27  and  _29
REMARK   12  A    between atoms: _31  and  _33
REMARK   13  A    between atoms: _33  and  _34
REMARK   14  A    between atoms: _34  and  _35
REMARK   15  A    between atoms: _38  and  _40
REMARK   16  A    between atoms: _40  and  _41
REMARK   17  A    between atoms: _41  and  _42
REMARK   18  A    between atoms: _45  and  _47
REMARK   19  A    between atoms: _47  and  _48
REMARK   20  A    between atoms: _54  and  _56
REMARK   21  A    between atoms: _56  and  _57
REMARK   22  A    between atoms: _63  and  _65
REMARK   23  A    between atoms: _65  and  _67
REMARK   24  A    between atoms: _69  and  _71
REMARK   25  A    between atoms: _71  and  _72
REMARK   26  A    between atoms: _75  and  _77
REMARK   27  A    between atoms: _77  and  _79
REMARK   28  A    between atoms: _81  and  _83
REMARK   29  A    between atoms: _83  and  _84
REMARK   30  A    between atoms: _91  and  _93
REMARK   31  A    between atoms: _93  and  _94
REMARK   32  A    between atoms: _97  and  _99
REMARK   33  A    between atoms: _99  and  _101
REMARK   34  A    between atoms: _103  and  _105
REMARK   35  A    between atoms: _108  and  _110
REMARK   36  A    between atoms: _110  and  _111
REMARK   37  A    between atoms: _111  and  _112
REMARK   38  A    between atoms: _112  and  _113
REMARK   39  A    between atoms: _117  and  _119
REMARK   40  A    between atoms: _119  and  _120
REMARK   41  A    between atoms: _120  and  _121
REMARK   42  A    between atoms: _124  and  _126
REMARK   43  A    between atoms: _126  and  _128
REMARK   44  A    between atoms: _130  and  _132
REMARK   45  A    between atoms: _132  and  _133
REMARK   46  A    between atoms: _140  and  _142
REMARK   47  A    between atoms: _144  and  _146
REMARK   48  A    between atoms: _146  and  _147
REMARK   49  A    between atoms: _153  and  _155
REMARK   50  A    between atoms: _157  and  _159
REMARK   51  A    between atoms: _159  and  _160
REMARK   52  A    between atoms: _166  and  _168
REMARK   53  A    between atoms: _168  and  _169
REMARK   54  A    between atoms: _169  and  _170
REMARK   55  A    between atoms: _170  and  _171
REMARK   56  A    between atoms: _173  and  _175
REMARK   57  A    between atoms: _175  and  _177
REMARK   58  A    between atoms: _179  and  _181
REMARK   59  A    between atoms: _181  and  _182
REMARK   60  A    between atoms: _189  and  _191
REMARK   61  A    between atoms: _193  and  _195
REMARK                            x       y       z     vdW  Elec       q    Type
REMARK                         _______ _______ _______ _____ _____    ______ ____
ROOT
ATOM      1  C   UNL     1     -31.831  25.948 -41.319  0.00  0.00    +0.000 C 
ATOM      2  C   UNL     1     -33.045  26.427 -40.553  0.00  0.00    +0.000 C 
ATOM      3  C   UNL     1     -32.013  24.535 -41.782  0.00  0.00    +0.000 C 
ENDROOT
BRANCH   1   4
ATOM      4  C   UNL     1     -31.526  26.882 -42.503  0.00  0.00    +0.000 C 
ATOM      5  C   UNL     1     -31.170  28.206 -41.869  0.00  0.00    +0.000 C 
ENDBRANCH   1   4
TORSDOF 1
REMARK  Name = 
REMARK  61 active torsions:
REMARK  status: ('A' for Active; 'I' for Inactive)
REMARK    1  A    between atoms: _1  and  _3
REMARK    2  A    between atoms: _3  and  _4
REMARK    3  A    between atoms: _4  and  _5
REMARK    4  A    between atoms: _5  and  _6
REMARK    5  A    between atoms: _10  and  _12
REMARK    6  A    between atoms: _12  and  _13
REMARK    7  A    between atoms: _20  and  _22
REMARK    8  A    between atoms: _22  and  _23
REMARK    9  A    between atoms: _23  and  _24
REMARK   10  A    between atoms: _24  and  _25
REMARK   11  A    between atoms: _27  and  _29
REMARK   12  A    between atoms: _31  and  _33
REMARK   13  A    between atoms: _33  and  _34
REMARK   14  A    between atoms: _34  and  _35
REMARK   15  A    between atoms: _38  and  _40
REMARK   16  A    between atoms: _40  and  _41
REMARK   17  A    between atoms: _41  and  _42
REMARK   18  A    between atoms: _45  and  _47
REMARK   19  A    between atoms: _47  and  _48
REMARK   20  A    between atoms: _54  and  _56
REMARK   21  A    between atoms: _56  and  _57
REMARK   22  A    between atoms: _63  and  _65
REMARK   23  A    between atoms: _65  and  _67
REMARK   24  A    between atoms: _69  and  _71
REMARK   25  A    between atoms: _71  and  _72
REMARK   26  A    between atoms: _75  and  _77
REMARK   27  A    between atoms: _77  and  _79
REMARK   28  A    between atoms: _81  and  _83
REMARK   29  A    between atoms: _83  and  _84
REMARK   30  A    between atoms: _91  and  _93
REMARK   31  A    between atoms: _93  and  _94
REMARK   32  A    between atoms: _97  and  _99
REMARK   33  A    between atoms: _99  and  _101
REMARK   34  A    between atoms: _103  and  _105
REMARK   35  A    between atoms: _108  and  _110
REMARK   36  A    between atoms: _110  and  _111
REMARK   37  A    between atoms: _111  and  _112
REMARK   38  A    between atoms: _112  and  _113
REMARK   39  A    between atoms: _117  and  _119
REMARK   40  A    between atoms: _119  and  _120
REMARK   41  A    between atoms: _120  and  _121
REMARK   42  A    between atoms: _124  and  _126
REMARK   43  A    between atoms: _126  and  _128
REMARK   44  A    between atoms: _130  and  _132
REMARK   45  A    between atoms: _132  and  _133
REMARK   46  A    between atoms: _140  and  _142
REMARK   47  A    between atoms: _144  and  _146
REMARK   48  A    between atoms: _146  and  _147
REMARK   49  A    between atoms: _153  and  _155
REMARK   50  A    between atoms: _157  and  _159
REMARK   51  A    between atoms: _159  and  _160
REMARK   52  A    between atoms: _166  and  _168
REMARK   53  A    between atoms: _168  and  _169
REMARK   54  A    between atoms: _169  and  _170
REMARK   55  A    between atoms: _170  and  _171
REMARK   56  A    between atoms: _173  and  _175
REMARK   57  A    between atoms: _175  and  _177
REMARK   58  A    between atoms: _179  and  _181
REMARK   59  A    between atoms: _181  and  _182
REMARK   60  A    between atoms: _189  and  _191
REMARK   61  A    between atoms: _193  and  _195
REMARK                            x       y       z     vdW  Elec       q    Type
REMARK                         _______ _______ _______ _____ _____    ______ ____
ROOT
ATOM      1  C   UNL     1     -29.053  15.708 -46.022  0.00  0.00    +0.220 C 
ENDROOT
BRANCH   1   2
ATOM      2  N   UNL     1     -30.179  15.477 -46.916  0.00  0.00    -0.087 NA
ATOM      3  C   UNL     1     -31.416  15.916 -46.699  0.00  0.00    +0.535 C 
ATOM      4  N   UNL     1     -31.700  16.653 -45.622  0.00  0.00    +0.135 NA
ATOM      5  N   UNL     1     -32.369  15.620 -47.569  0.00  0.00    +0.135 NA
ENDBRANCH   1   2
BRANCH   1   6
ATOM      6  C   UNL     1     -27.912  14.757 -46.355  0.00  0.00    +0.047 C 
BRANCH   6   7
ATOM      7  C   UNL     1     -27.417  15.020 -47.758  0.00  0.00    +0.004 C 
BRANCH   7   8
ATOM      8  C   UNL     1     -25.910  14.913 -47.937  0.00  0.00    +0.000 C 
ATOM      9  C   UNL     1     -25.609  14.370 -49.323  0.00  0.00    +0.000 C 
ENDBRANCH   7   8
ENDBRANCH   6   7
ENDBRANCH   1   6
TORSDOF 4
REMARK  Name = 
REMARK  61 active torsions:
REMARK  status: ('A' for Active; 'I' for Inactive)
REMARK    1  A    between atoms: _1  and  _3
REMARK    2  A    between atoms: _3  and  _4
REMARK    3  A    between atoms: _4  and  _5
REMARK    4  A    between atoms: _5  and  _6
REMARK    5  A    between atoms: _10  and  _12
REMARK    6  A    between atoms: _12  and  _13
REMARK    7  A    between atoms: _20  and  _22
REMARK    8  A    between atoms: _22  and  _23
REMARK    9  A    between atoms: _23  and  _24
REMARK   10  A    between atoms: _24  and  _25
REMARK   11  A    between atoms: _27  and  _29
REMARK   12  A    between atoms: _31  and  _33
REMARK   13  A    between atoms: _33  and  _34
REMARK   14  A    between atoms: _34  and  _35
REMARK   15  A    between atoms: _38  and  _40
REMARK   16  A    between atoms: _40  and  _41
REMARK   17  A    between atoms: _41  and  _42
REMARK   18  A    between atoms: _45  and  _47
REMARK   19  A    between atoms: _47  and  _48
REMARK   20  A    between atoms: _54  and  _56
REMARK   21  A    between atoms: _56  and  _57
REMARK   22  A    between atoms: _63  and  _65
REMARK   23  A    between atoms: _65  and  _67
REMARK   24  A    between atoms: _69  and  _71
REMARK   25  A    between atoms: _71  and  _72
REMARK   26  A    between atoms: _75  and  _77
REMARK   27  A    between atoms: _77  and  _79
REMARK   28  A    between atoms: _81  and  _83
REMARK   29  A    between atoms: _83  and  _84
REMARK   30  A    between atoms: _91  and  _93
REMARK   31  A    between atoms: _93  and  _94
REMARK   32  A    between atoms: _97  and  _99
REMARK   33  A    between atoms: _99  and  _101
REMARK   34  A    between atoms: _103  and  _105
REMARK   35  A    between atoms: _108  and  _110
REMARK   36  A    between atoms: _110  and  _111
REMARK   37  A    between atoms: _111  and  _112
REMARK   38  A    between atoms: _112  and  _113
REMARK   39  A    between atoms: _117  and  _119
REMARK   40  A    between atoms: _119  and  _120
REMARK   41  A    between atoms: _120  and  _121
REMARK   42  A    between atoms: _124  and  _126
REMARK   43  A    between atoms: _126  and  _128
REMARK   44  A    between atoms: _130  and  _132
REMARK   45  A    between atoms: _132  and  _133
REMARK   46  A    between atoms: _140  and  _142
REMARK   47  A    between atoms: _144  and  _146
REMARK   48  A    between atoms: _146  and  _147
REMARK   49  A    between atoms: _153  and  _155
REMARK   50  A    between atoms: _157  and  _159
REMARK   51  A    between atoms: _159  and  _160
REMARK   52  A    between atoms: _166  and  _168
REMARK   53  A    between atoms: _168  and  _169
REMARK   54  A    between atoms: _169  and  _170
REMARK   55  A    between atoms: _170  and  _171
REMARK   56  A    between atoms: _173  and  _175
REMARK   57  A    between atoms: _175  and  _177
REMARK   58  A    between atoms: _179  and  _181
REMARK   59  A    between atoms: _181  and  _182
REMARK   60  A    between atoms: _189  and  _191
REMARK   61  A    between atoms: _193  and  _195
REMARK                            x       y       z     vdW  Elec       q    Type
REMARK                         _______ _______ _______ _____ _____    ______ ____
ROOT
ATOM      1  C   UNL     1     -30.674  11.683 -51.271  0.00  0.00    +0.042 C 
ENDROOT
BRANCH   1   2
ATOM      2  C   UNL     1     -30.744  12.652 -50.100  0.00  0.00    +0.050 C 
ATOM      3  O   UNL     1     -29.701  12.937 -49.469  0.00  0.00    -0.549 OA
ATOM      4  O   UNL     1     -31.863  13.117 -49.806  0.00  0.00    -0.549 OA
ENDBRANCH   1   2
BRANCH   1   5
ATOM      5  C   UNL     1     -29.576  12.002 -52.277  0.00  0.00    +0.006 C 
BRANCH   5   6
ATOM      6  C   UNL     1     -28.340  11.104 -52.200  0.00  0.00    +0.000 C 
ATOM      7  C   UNL     1     -28.146  10.411 -53.531  0.00  0.00    +0.000 C 
ENDBRANCH   5   6
ENDBRANCH   1   5
TORSDOF 3
REMARK  Name = 
REMARK  61 active torsions:
REMARK  status: ('A' for Active; 'I' for Inactive)
REMARK    1  A    between atoms: _1  and  _3
REMARK    2  A    between atoms: _3  and  _4
REMARK    3  A    between atoms: _4  and  _5
REMARK    4  A    between atoms: _5  and  _6
REMARK    5  A    between atoms: _10  and  _12
REMARK    6  A    between atoms: _12  and  _13
REMARK    7  A    between atoms: _20  and  _22
REMARK    8  A    between atoms: _22  and  _23
REMARK    9  A    between atoms: _23  and  _24
REMARK   10  A    between atoms: _24  and  _25
REMARK   11  A    between atoms: _27  and  _29
REMARK   12  A    between atoms: _31  and  _33
REMARK   13  A    between atoms: _33  and  _34
REMARK   14  A    between atoms: _34  and  _35
REMARK   15  A    between atoms: _38  and  _40
REMARK   16  A    between atoms: _40  and  _41
REMARK   17  A    between atoms: _41  and  _42
REMARK   18  A    between atoms: _45  and  _47
REMARK   19  A    between atoms: _47  and  _48
REMARK   20  A    between atoms: _54  and  _56
REMARK   21  A    between atoms: _56  and  _57
REMARK   22  A    between atoms: _63  and  _65
REMARK   23  A    between atoms: _65  and  _67
REMARK   24  A    between atoms: _69  and  _71
REMARK   25  A    between atoms: _71  and  _72
REMARK   26  A    between atoms: _75  and  _77
REMARK   27  A    between atoms: _77  and  _79
REMARK   28  A    between atoms: _81  and  _83
REMARK   29  A    between atoms: _83  and  _84
REMARK   30  A    between atoms: _91  and  _93
REMARK   31  A    between atoms: _93  and  _94
REMARK   32  A    between atoms: _97  and  _99
REMARK   33  A    between atoms: _99  and  _101
REMARK   34  A    between atoms: _103  and  _105
REMARK   35  A    between atoms: _108  and  _110
REMARK   36  A    between atoms: _110  and  _111
REMARK   37  A    between atoms: _111  and  _112
REMARK   38  A    between atoms: _112  and  _113
REMARK   39  A    between atoms: _117  and  _119
REMARK   40  A    between atoms: _119  and  _120
REMARK   41  A    between atoms: _120  and  _121
REMARK   42  A    between atoms: _124  and  _126
REMARK   43  A    between atoms: _126  and  _128
REMARK   44  A    between atoms: _130  and  _132
REMARK   45  A    between atoms: _132  and  _133
REMARK   46  A    between atoms: _140  and  _142
REMARK   47  A    between atoms: _144  and  _146
REMARK   48  A    between atoms: _146  and  _147
REMARK   49  A    between atoms: _153  and  _155
REMARK   50  A    between atoms: _157  and  _159
REMARK   51  A    between atoms: _159  and  _160
REMARK   52  A    between atoms: _166  and  _168
REMARK   53  A    between atoms: _168  and  _169
REMARK   54  A    between atoms: _169  and  _170
REMARK   55  A    between atoms: _170  and  _171
REMARK   56  A    between atoms: _173  and  _175
REMARK   57  A    between atoms: _175  and  _177
REMARK   58  A    between atoms: _179  and  _181
REMARK   59  A    between atoms: _181  and  _182
REMARK   60  A    between atoms: _189  and  _191
REMARK   61  A    between atoms: _193  and  _195
REMARK                            x       y       z     vdW  Elec       q    Type
REMARK                         _______ _______ _______ _____ _____    ______ ____
ROOT
ATOM      1  C   UNL     1     -30.740   9.473 -58.227  0.00  0.00    +0.000 C 
ATOM      2  C   UNL     1     -31.628   9.123 -59.418  0.00  0.00    +0.000 C 
ENDROOT
BRANCH   1   3
ATOM      3  C   UNL     1     -30.423   8.219 -57.361  0.00  0.00    +0.000 C 
ATOM      4  C   UNL     1     -30.325   6.960 -58.240  0.00  0.00    +0.000 C 
ENDBRANCH   1   3
BRANCH   1   5
ATOM      5  C   UNL     1     -31.392  10.574 -57.378  0.00  0.00    +0.000 C 
ATOM      6  C   UNL     1     -32.813  10.943 -57.768  0.00  0.00    +0.000 C 
ENDBRANCH   1   5
TORSDOF 2
REMARK  Name = 
REMARK  61 active torsions:
REMARK  status: ('A' for Active; 'I' for Inactive)
REMARK    1  A    between atoms: _1  and  _3
REMARK    2  A    between atoms: _3  and  _4
REMARK    3  A    between atoms: _4  and  _5
REMARK    4  A    between atoms: _5  and  _6
REMARK    5  A    between atoms: _10  and  _12
REMARK    6  A    between atoms: _12  and  _13
REMARK    7  A    between atoms: _20  and  _22
REMARK    8  A    between atoms: _22  and  _23
REMARK    9  A    between atoms: _23  and  _24
REMARK   10  A    between atoms: _24  and  _25
REMARK   11  A    between atoms: _27  and  _29
REMARK   12  A    between atoms: _31  and  _33
REMARK   13  A    between atoms: _33  and  _34
REMARK   14  A    between atoms: _34  and  _35
REMARK   15  A    between atoms: _38  and  _40
REMARK   16  A    between atoms: _40  and  _41
REMARK   17  A    between atoms: _41  and  _42
REMARK   18  A    between atoms: _45  and  _47
REMARK   19  A    between atoms: _47  and  _48
REMARK   20  A    between atoms: _54  and  _56
REMARK   21  A    between atoms: _56  and  _57
REMARK   22  A    between atoms: _63  and  _65
REMARK   23  A    between atoms: _65  and  _67
REMARK   24  A    between atoms: _69  and  _71
REMARK   25  A    between atoms: _71  and  _72
REMARK   26  A    between atoms: _75  and  _77
REMARK   27  A    between atoms: _77  and  _79
REMARK   28  A    between atoms: _81  and  _83
REMARK   29  A    between atoms: _83  and  _84
REMARK   30  A    between atoms: _91  and  _93
REMARK   31  A    between atoms: _93  and  _94
REMARK   32  A    between atoms: _97  and  _99
REMARK   33  A    between atoms: _99  and  _101
REMARK   34  A    between atoms: _103  and  _105
REMARK   35  A    between atoms: _108  and  _110
REMARK   36  A    between atoms: _110  and  _111
REMARK   37  A    between atoms: _111  and  _112
REMARK   38  A    between atoms: _112  and  _113
REMARK   39  A    between atoms: _117  and  _119
REMARK   40  A    between atoms: _119  and  _120
REMARK   41  A    between atoms: _120  and  _121
REMARK   42  A    between atoms: _124  and  _126
REMARK   43  A    between atoms: _126  and  _128
REMARK   44  A    between atoms: _130  and  _132
REMARK   45  A    between atoms: _132  and  _133
REMARK   46  A    between atoms: _140  and  _142
REMARK   47  A    between atoms: _144  and  _146
REMARK   48  A    between atoms: _146  and  _147
REMARK   49  A    between atoms: _153  and  _155
REMARK   50  A    between atoms: _157  and  _159
REMARK   51  A    between atoms: _159  and  _160
REMARK   52  A    between atoms: _166  and  _168
REMARK   53  A    between atoms: _168  and  _169
REMARK   54  A    between atoms: _169  and  _170
REMARK   55  A    between atoms: _170  and  _171
REMARK   56  A    between atoms: _173  and  _175
REMARK   57  A    between atoms: _175  and  _177
REMARK   58  A    between atoms: _179  and  _181
REMARK   59  A    between atoms: _181  and  _182
REMARK   60  A    between atoms: _189  and  _191
REMARK   61  A    between atoms: _193  and  _195
REMARK                            x       y       z     vdW  Elec       q    Type
REMARK                         _______ _______ _______ _____ _____    ______ ____
ROOT
ATOM      1  C   UNL     1     -35.950   6.467 -60.256  0.00  0.00    -0.022 A 
ATOM      2  C   UNL     1     -35.196   6.861 -59.133  0.00  0.00    -0.001 A 
ATOM      3  C   UNL     1     -35.817   7.327 -57.989  0.00  0.00    +0.042 A 
ATOM      4  C   UNL     1     -37.206   7.404 -57.951  0.00  0.00    +0.196 A 
ATOM      5  O   UNL     1     -37.805   7.871 -56.811  0.00  0.00    -0.287 OA
ATOM      6  C   UNL     1     -37.978   7.016 -59.043  0.00  0.00    +0.042 A 
ATOM      7  C   UNL     1     -37.353   6.558 -60.186  0.00  0.00    -0.001 A 
ENDROOT
BRANCH   1   8
ATOM      8  C   UNL     1     -35.262   5.971 -61.501  0.00  0.00    +0.026 C 
BRANCH   8   9
ATOM      9  C   UNL     1     -35.775   4.634 -62.030  0.00  0.00    +0.005 C 
ATOM     10  C   UNL     1     -35.335   4.502 -63.471  0.00  0.00    +0.000 C 
ENDBRANCH   8   9
ENDBRANCH   1   8
TORSDOF 2
REMARK  Name = 
REMARK  61 active torsions:
REMARK  status: ('A' for Active; 'I' for Inactive)
REMARK    1  A    between atoms: _1  and  _3
REMARK    2  A    between atoms: _3  and  _4
REMARK    3  A    between atoms: _4  and  _5
REMARK    4  A    between atoms: _5  and  _6
REMARK    5  A    between atoms: _10  and  _12
REMARK    6  A    between atoms: _12  and  _13
REMARK    7  A    between atoms: _20  and  _22
REMARK    8  A    between atoms: _22  and  _23
REMARK    9  A    between atoms: _23  and  _24
REMARK   10  A    between atoms: _24  and  _25
REMARK   11  A    between atoms: _27  and  _29
REMARK   12  A    between atoms: _31  and  _33
REMARK   13  A    between atoms: _33  and  _34
REMARK   14  A    between atoms: _34  and  _35
REMARK   15  A    between atoms: _38  and  _40
REMARK   16  A    between atoms: _40  and  _41
REMARK   17  A    between atoms: _41  and  _42
REMARK   18  A    between atoms: _45  and  _47
REMARK   19  A    between atoms: _47  and  _48
REMARK   20  A    between atoms: _54  and  _56
REMARK   21  A    between atoms: _56  and  _57
REMARK   22  A    between atoms: _63  and  _65
REMARK   23  A    between atoms: _65  and  _67
REMARK   24  A    between atoms: _69  and  _71
REMARK   25  A    between atoms: _71  and  _72
REMARK   26  A    between atoms: _75  and  _77
REMARK   27  A    between atoms: _77  and  _79
REMARK   28  A    between atoms: _81  and  _83
REMARK   29  A    between atoms: _83  and  _84
REMARK   30  A    between atoms: _91  and  _93
REMARK   31  A    between atoms: _93  and  _94
REMARK   32  A    between atoms: _97  and  _99
REMARK   33  A    between atoms: _99  and  _101
REMARK   34  A    between atoms: _103  and  _105
REMARK   35  A    between atoms: _108  and  _110
REMARK   36  A    between atoms: _110  and  _111
REMARK   37  A    between atoms: _111  and  _112
REMARK   38  A    between atoms: _112  and  _113
REMARK   39  A    between atoms: _117  and  _119
REMARK   40  A    between atoms: _119  and  _120
REMARK   41  A    between atoms: _120  and  _121
REMARK   42  A    between atoms: _124  and  _126
REMARK   43  A    between atoms: _126  and  _128
REMARK   44  A    between atoms: _130  and  _132
REMARK   45  A    between atoms: _132  and  _133
REMARK   46  A    between atoms: _140  and  _142
REMARK   47  A    between atoms: _144  and  _146
REMARK   48  A    between atoms: _146  and  _147
REMARK   49  A    between atoms: _153  and  _155
REMARK   50  A    between atoms: _157  and  _159
REMARK   51  A    between atoms: _159  and  _160
REMARK   52  A    between atoms: _166  and  _168
REMARK   53  A    between atoms: _168  and  _169
REMARK   54  A    between atoms: _169  and  _170
REMARK   55  A    between atoms: _170  and  _171
REMARK   56  A    between atoms: _173  and  _175
REMARK   57  A    between atoms: _175  and  _177
REMARK   58  A    between atoms: _179  and  _181
REMARK   59  A    between atoms: _181  and  _182
REMARK   60  A    between atoms: _189  and  _191
REMARK   61  A    between atoms: _193  and  _195
REMARK                            x       y       z     vdW  Elec       q    Type
REMARK                         _______ _______ _______ _____ _____    ______ ____
ROOT
ATOM      1  C   UNL     1     -43.825  10.208 -57.468  0.00  0.00    +0.036 C 
ATOM      2  C   UNL     1     -42.937  10.436 -56.257  0.00  0.00    +0.003 C 
ENDROOT
BRANCH   1   3
ATOM      3  C   UNL     1     -44.757   9.033 -57.256  0.00  0.00    +0.182 C 
ATOM      4  O   UNL     1     -45.952   9.496 -56.701  0.00  0.00    -0.220 OA
ENDBRANCH   1   3
TORSDOF 1
REMARK  Name = 
REMARK  61 active torsions:
REMARK  status: ('A' for Active; 'I' for Inactive)
REMARK    1  A    between atoms: _1  and  _3
REMARK    2  A    between atoms: _3  and  _4
REMARK    3  A    between atoms: _4  and  _5
REMARK    4  A    between atoms: _5  and  _6
REMARK    5  A    between atoms: _10  and  _12
REMARK    6  A    between atoms: _12  and  _13
REMARK    7  A    between atoms: _20  and  _22
REMARK    8  A    between atoms: _22  and  _23
REMARK    9  A    between atoms: _23  and  _24
REMARK   10  A    between atoms: _24  and  _25
REMARK   11  A    between atoms: _27  and  _29
REMARK   12  A    between atoms: _31  and  _33
REMARK   13  A    between atoms: _33  and  _34
REMARK   14  A    between atoms: _34  and  _35
REMARK   15  A    between atoms: _38  and  _40
REMARK   16  A    between atoms: _40  and  _41
REMARK   17  A    between atoms: _41  and  _42
REMARK   18  A    between atoms: _45  and  _47
REMARK   19  A    between atoms: _47  and  _48
REMARK   20  A    between atoms: _54  and  _56
REMARK   21  A    between atoms: _56  and  _57
REMARK   22  A    between atoms: _63  and  _65
REMARK   23  A    between atoms: _65  and  _67
REMARK   24  A    between atoms: _69  and  _71
REMARK   25  A    between atoms: _71  and  _72
REMARK   26  A    between atoms: _75  and  _77
REMARK   27  A    between atoms: _77  and  _79
REMARK   28  A    between atoms: _81  and  _83
REMARK   29  A    between atoms: _83  and  _84
REMARK   30  A    between atoms: _91  and  _93
REMARK   31  A    between atoms: _93  and  _94
REMARK   32  A    between atoms: _97  and  _99
REMARK   33  A    between atoms: _99  and  _101
REMARK   34  A    between atoms: _103  and  _105
REMARK   35  A    between atoms: _108  and  _110
REMARK   36  A    between atoms: _110  and  _111
REMARK   37  A    between atoms: _111  and  _112
REMARK   38  A    between atoms: _112  and  _113
REMARK   39  A    between atoms: _117  and  _119
REMARK   40  A    between atoms: _119  and  _120
REMARK   41  A    between atoms: _120  and  _121
REMARK   42  A    between atoms: _124  and  _126
REMARK   43  A    between atoms: _126  and  _128
REMARK   44  A    between atoms: _130  and  _132
REMARK   45  A    between atoms: _132  and  _133
REMARK   46  A    between atoms: _140  and  _142
REMARK   47  A    between atoms: _144  and  _146
REMARK   48  A    between atoms: _146  and  _147
REMARK   49  A    between atoms: _153  and  _155
REMARK   50  A    between atoms: _157  and  _159
REMARK   51  A    between atoms: _159  and  _160
REMARK   52  A    between atoms: _166  and  _168
REMARK   53  A    between atoms: _168  and  _169
REMARK   54  A    between atoms: _169  and  _170
REMARK   55  A    between atoms: _170  and  _171
REMARK   56  A    between atoms: _173  and  _175
REMARK   57  A    between atoms: _175  and  _177
REMARK   58  A    between atoms: _179  and  _181
REMARK   59  A    between atoms: _181  and  _182
REMARK   60  A    between atoms: _189  and  _191
REMARK   61  A    between atoms: _193  and  _195
REMARK                            x       y       z     vdW  Elec       q    Type
REMARK                         _______ _______ _______ _____ _____    ______ ____
ROOT
ATOM      1  C   UNL     1     -40.527  12.558 -54.412  0.00  0.00    -0.022 A 
ATOM      2  C   UNL     1     -39.684  11.822 -53.582  0.00  0.00    -0.004 A 
ATOM      3  C   UNL     1     -38.342  11.677 -53.878  0.00  0.00    -0.000 A 
ATOM      4  C   UNL     1     -37.829  12.268 -55.020  0.00  0.00    -0.000 A 
ATOM      5  C   UNL     1     -38.657  12.992 -55.859  0.00  0.00    -0.000 A 
ATOM      6  C   UNL     1     -39.999  13.142 -55.552  0.00  0.00    -0.004 A 
ENDROOT
BRANCH   1   7
ATOM      7  C   UNL     1     -41.970  12.735 -54.069  0.00  0.00    +0.026 C 
BRANCH   7   8
ATOM      8  C   UNL     1     -42.755  11.416 -54.044  0.00  0.00    +0.005 C 
ATOM      9  C   UNL     1     -43.767  11.434 -52.913  0.00  0.00    +0.000 C 
ENDBRANCH   7   8
ENDBRANCH   1   7
TORSDOF 2
REMARK  Name = 
REMARK  61 active torsions:
REMARK  status: ('A' for Active; 'I' for Inactive)
REMARK    1  A    between atoms: _1  and  _3
REMARK    2  A    between atoms: _3  and  _4
REMARK    3  A    between atoms: _4  and  _5
REMARK    4  A    between atoms: _5  and  _6
REMARK    5  A    between atoms: _10  and  _12
REMARK    6  A    between atoms: _12  and  _13
REMARK    7  A    between atoms: _20  and  _22
REMARK    8  A    between atoms: _22  and  _23
REMARK    9  A    between atoms: _23  and  _24
REMARK   10  A    between atoms: _24  and  _25
REMARK   11  A    between atoms: _27  and  _29
REMARK   12  A    between atoms: _31  and  _33
REMARK   13  A    between atoms: _33  and  _34
REMARK   14  A    between atoms: _34  and  _35
REMARK   15  A    between atoms: _38  and  _40
REMARK   16  A    between atoms: _40  and  _41
REMARK   17  A    between atoms: _41  and  _42
REMARK   18  A    between atoms: _45  and  _47
REMARK   19  A    between atoms: _47  and  _48
REMARK   20  A    between atoms: _54  and  _56
REMARK   21  A    between atoms: _56  and  _57
REMARK   22  A    between atoms: _63  and  _65
REMARK   23  A    between atoms: _65  and  _67
REMARK   24  A    between atoms: _69  and  _71
REMARK   25  A    between atoms: _71  and  _72
REMARK   26  A    between atoms: _75  and  _77
REMARK   27  A    between atoms: _77  and  _79
REMARK   28  A    between atoms: _81  and  _83
REMARK   29  A    between atoms: _83  and  _84
REMARK   30  A    between atoms: _91  and  _93
REMARK   31  A    between atoms: _93  and  _94
REMARK   32  A    between atoms: _97  and  _99
REMARK   33  A    between atoms: _99  and  _101
REMARK   34  A    between atoms: _103  and  _105
REMARK   35  A    between atoms: _108  and  _110
REMARK   36  A    between atoms: _110  and  _111
REMARK   37  A    between atoms: _111  and  _112
REMARK   38  A    between atoms: _112  and  _113
REMARK   39  A    between atoms: _117  and  _119
REMARK   40  A    between atoms: _119  and  _120
REMARK   41  A    between atoms: _120  and  _121
REMARK   42  A    between atoms: _124  and  _126
REMARK   43  A    between atoms: _126  and  _128
REMARK   44  A    between atoms: _130  and  _132
REMARK   45  A    between atoms: _132  and  _133
REMARK   46  A    between atoms: _140  and  _142
REMARK   47  A    between atoms: _144  and  _146
REMARK   48  A    between atoms: _146  and  _147
REMARK   49  A    between atoms: _153  and  _155
REMARK   50  A    between atoms: _157  and  _159
REMARK   51  A    between atoms: _159  and  _160
REMARK   52  A    between atoms: _166  and  _168
REMARK   53  A    between atoms: _168  and  _169
REMARK   54  A    between atoms: _169  and  _170
REMARK   55  A    between atoms: _170  and  _171
REMARK   56  A    between atoms: _173  and  _175
REMARK   57  A    between atoms: _175  and  _177
REMARK   58  A    between atoms: _179  and  _181
REMARK   59  A    between atoms: _181  and  _182
REMARK   60  A    between atoms: _189  and  _191
REMARK   61  A    between atoms: _193  and  _195
REMARK                            x       y       z     vdW  Elec       q    Type
REMARK                         _______ _______ _______ _____ _____    ______ ____
ROOT
ATOM      1  C   UNL     1     -44.087  11.210 -50.540  0.00  0.00    +0.036 C 
ATOM      2  C   UNL     1     -43.191  11.348 -49.332  0.00  0.00    +0.003 C 
ENDROOT
BRANCH   1   3
ATOM      3  C   UNL     1     -44.766   9.848 -50.551  0.00  0.00    +0.182 C 
ATOM      4  O   UNL     1     -45.307   9.584 -49.298  0.00  0.00    -0.220 OA
ENDBRANCH   1   3
TORSDOF 1
REMARK  Name = 
REMARK  61 active torsions:
REMARK  status: ('A' for Active; 'I' for Inactive)
REMARK    1  A    between atoms: _1  and  _3
REMARK    2  A    between atoms: _3  and  _4
REMARK    3  A    between atoms: _4  and  _5
REMARK    4  A    between atoms: _5  and  _6
REMARK    5  A    between atoms: _10  and  _12
REMARK    6  A    between atoms: _12  and  _13
REMARK    7  A    between atoms: _20  and  _22
REMARK    8  A    between atoms: _22  and  _23
REMARK    9  A    between atoms: _23  and  _24
REMARK   10  A    between atoms: _24  and  _25
REMARK   11  A    between atoms: _27  and  _29
REMARK   12  A    between atoms: _31  and  _33
REMARK   13  A    between atoms: _33  and  _34
REMARK   14  A    between atoms: _34  and  _35
REMARK   15  A    between atoms: _38  and  _40
REMARK   16  A    between atoms: _40  and  _41
REMARK   17  A    between atoms: _41  and  _42
REMARK   18  A    between atoms: _45  and  _47
REMARK   19  A    between atoms: _47  and  _48
REMARK   20  A    between atoms: _54  and  _56
REMARK   21  A    between atoms: _56  and  _57
REMARK   22  A    between atoms: _63  and  _65
REMARK   23  A    between atoms: _65  and  _67
REMARK   24  A    between atoms: _69  and  _71
REMARK   25  A    between atoms: _71  and  _72
REMARK   26  A    between atoms: _75  and  _77
REMARK   27  A    between atoms: _77  and  _79
REMARK   28  A    between atoms: _81  and  _83
REMARK   29  A    between atoms: _83  and  _84
REMARK   30  A    between atoms: _91  and  _93
REMARK   31  A    between atoms: _93  and  _94
REMARK   32  A    between atoms: _97  and  _99
REMARK   33  A    between atoms: _99  and  _101
REMARK   34  A    between atoms: _103  and  _105
REMARK   35  A    between atoms: _108  and  _110
REMARK   36  A    between atoms: _110  and  _111
REMARK   37  A    between atoms: _111  and  _112
REMARK   38  A    between atoms: _112  and  _113
REMARK   39  A    between atoms: _117  and  _119
REMARK   40  A    between atoms: _119  and  _120
REMARK   41  A    between atoms: _120  and  _121
REMARK   42  A    between atoms: _124  and  _126
REMARK   43  A    between atoms: _126  and  _128
REMARK   44  A    between atoms: _130  and  _132
REMARK   45  A    between atoms: _132  and  _133
REMARK   46  A    between atoms: _140  and  _142
REMARK   47  A    between atoms: _144  and  _146
REMARK   48  A    between atoms: _146  and  _147
REMARK   49  A    between atoms: _153  and  _155
REMARK   50  A    between atoms: _157  and  _159
REMARK   51  A    between atoms: _159  and  _160
REMARK   52  A    between atoms: _166  and  _168
REMARK   53  A    between atoms: _168  and  _169
REMARK   54  A    between atoms: _169  and  _170
REMARK   55  A    between atoms: _170  and  _171
REMARK   56  A    between atoms: _173  and  _175
REMARK   57  A    between atoms: _175  and  _177
REMARK   58  A    between atoms: _179  and  _181
REMARK   59  A    between atoms: _181  and  _182
REMARK   60  A    between atoms: _189  and  _191
REMARK   61  A    between atoms: _193  and  _195
REMARK                            x       y       z     vdW  Elec       q    Type
REMARK                         _______ _______ _______ _____ _____    ______ ____
ROOT
ATOM      1  C   UNL     1     -41.900  14.498 -47.192  0.00  0.00    -0.022 A 
ATOM      2  C   UNL     1     -41.732  15.253 -46.027  0.00  0.00    -0.004 A 
ATOM      3  C   UNL     1     -41.958  16.617 -46.032  0.00  0.00    -0.000 A 
ATOM      4  C   UNL     1     -42.351  17.245 -47.200  0.00  0.00    -0.000 A 
ATOM      5  C   UNL     1     -42.517  16.511 -48.366  0.00  0.00    -0.000 A 
ATOM      6  C   UNL     1     -42.290  15.149 -48.362  0.00  0.00    -0.004 A 
ENDROOT
BRANCH   1   7
ATOM      7  C   UNL     1     -41.665  13.013 -47.187  0.00  0.00    +0.026 C 
BRANCH   7   8
ATOM      8  C   UNL     1     -42.945  12.178 -47.060  0.00  0.00    +0.005 C 
ATOM      9  C   UNL     1     -43.834  12.791 -46.017  0.00  0.00    +0.000 C 
ENDBRANCH   7   8
ENDBRANCH   1   7
TORSDOF 2
REMARK  Name = 
REMARK  61 active torsions:
REMARK  status: ('A' for Active; 'I' for Inactive)
REMARK    1  A    between atoms: _1  and  _3
REMARK    2  A    between atoms: _3  and  _4
REMARK    3  A    between atoms: _4  and  _5
REMARK    4  A    between atoms: _5  and  _6
REMARK    5  A    between atoms: _10  and  _12
REMARK    6  A    between atoms: _12  and  _13
REMARK    7  A    between atoms: _20  and  _22
REMARK    8  A    between atoms: _22  and  _23
REMARK    9  A    between atoms: _23  and  _24
REMARK   10  A    between atoms: _24  and  _25
REMARK   11  A    between atoms: _27  and  _29
REMARK   12  A    between atoms: _31  and  _33
REMARK   13  A    between atoms: _33  and  _34
REMARK   14  A    between atoms: _34  and  _35
REMARK   15  A    between atoms: _38  and  _40
REMARK   16  A    between atoms: _40  and  _41
REMARK   17  A    between atoms: _41  and  _42
REMARK   18  A    between atoms: _45  and  _47
REMARK   19  A    between atoms: _47  and  _48
REMARK   20  A    between atoms: _54  and  _56
REMARK   21  A    between atoms: _56  and  _57
REMARK   22  A    between atoms: _63  and  _65
REMARK   23  A    between atoms: _65  and  _67
REMARK   24  A    between atoms: _69  and  _71
REMARK   25  A    between atoms: _71  and  _72
REMARK   26  A    between atoms: _75  and  _77
REMARK   27  A    between atoms: _77  and  _79
REMARK   28  A    between atoms: _81  and  _83
REMARK   29  A    between atoms: _83  and  _84
REMARK   30  A    between atoms: _91  and  _93
REMARK   31  A    between atoms: _93  and  _94
REMARK   32  A    between atoms: _97  and  _99
REMARK   33  A    between atoms: _99  and  _101
REMARK   34  A    between atoms: _103  and  _105
REMARK   35  A    between atoms: _108  and  _110
REMARK   36  A    between atoms: _110  and  _111
REMARK   37  A    between atoms: _111  and  _112
REMARK   38  A    between atoms: _112  and  _113
REMARK   39  A    between atoms: _117  and  _119
REMARK   40  A    between atoms: _119  and  _120
REMARK   41  A    between atoms: _120  and  _121
REMARK   42  A    between atoms: _124  and  _126
REMARK   43  A    between atoms: _126  and  _128
REMARK   44  A    between atoms: _130  and  _132
REMARK   45  A    between atoms: _132  and  _133
REMARK   46  A    between atoms: _140  and  _142
REMARK   47  A    between atoms: _144  and  _146
REMARK   48  A    between atoms: _146  and  _147
REMARK   49  A    between atoms: _153  and  _155
REMARK   50  A    between atoms: _157  and  _159
REMARK   51  A    between atoms: _159  and  _160
REMARK   52  A    between atoms: _166  and  _168
REMARK   53  A    between atoms: _168  and  _169
REMARK   54  A    between atoms: _169  and  _170
REMARK   55  A    between atoms: _170  and  _171
REMARK   56  A    between atoms: _173  and  _175
REMARK   57  A    between atoms: _175  and  _177
REMARK   58  A    between atoms: _179  and  _181
REMARK   59  A    between atoms: _181  and  _182
REMARK   60  A    between atoms: _189  and  _191
REMARK   61  A    between atoms: _193  and  _195
REMARK                            x       y       z     vdW  Elec       q    Type
REMARK                         _______ _______ _______ _____ _____    ______ ____
ROOT
ATOM      1  C   UNL     1     -46.557  13.303 -43.146  0.00  0.00    +0.007 C 
ENDROOT
BRANCH   1   2
ATOM      2  C   UNL     1     -45.210  12.592 -43.150  0.00  0.00    +0.000 C 
BRANCH   2   3
ATOM      3  C   UNL     1     -44.036  13.413 -43.699  0.00  0.00    +0.000 C 
ATOM      4  C   UNL     1     -43.032  13.622 -42.615  0.00  0.00    +0.000 C 
ENDBRANCH   2   3
ENDBRANCH   1   2
BRANCH   1   5
ATOM      5  C   UNL     1     -47.386  12.937 -41.915  0.00  0.00    +0.081 C 
BRANCH   5   6
ATOM      6  C   UNL     1     -46.505  12.443 -40.765  0.00  0.00    +0.315 C 
ATOM      7  N   UNL     1     -46.496  13.363 -39.589  0.00  0.00    +0.597 NA
ENDBRANCH   5   6
ENDBRANCH   1   5
TORSDOF 4
REMARK  Name = 
REMARK  61 active torsions:
REMARK  status: ('A' for Active; 'I' for Inactive)
REMARK    1  A    between atoms: _1  and  _3
REMARK    2  A    between atoms: _3  and  _4
REMARK    3  A    between atoms: _4  and  _5
REMARK    4  A    between atoms: _5  and  _6
REMARK    5  A    between atoms: _10  and  _12
REMARK    6  A    between atoms: _12  and  _13
REMARK    7  A    between atoms: _20  and  _22
REMARK    8  A    between atoms: _22  and  _23
REMARK    9  A    between atoms: _23  and  _24
REMARK   10  A    between atoms: _24  and  _25
REMARK   11  A    between atoms: _27  and  _29
REMARK   12  A    between atoms: _31  and  _33
REMARK   13  A    between atoms: _33  and  _34
REMARK   14  A    between atoms: _34  and  _35
REMARK   15  A    between atoms: _38  and  _40
REMARK   16  A    between atoms: _40  and  _41
REMARK   17  A    between atoms: _41  and  _42
REMARK   18  A    between atoms: _45  and  _47
REMARK   19  A    between atoms: _47  and  _48
REMARK   20  A    between atoms: _54  and  _56
REMARK   21  A    between atoms: _56  and  _57
REMARK   22  A    between atoms: _63  and  _65
REMARK   23  A    between atoms: _65  and  _67
REMARK   24  A    between atoms: _69  and  _71
REMARK   25  A    between atoms: _71  and  _72
REMARK   26  A    between atoms: _75  and  _77
REMARK   27  A    between atoms: _77  and  _79
REMARK   28  A    between atoms: _81  and  _83
REMARK   29  A    between atoms: _83  and  _84
REMARK   30  A    between atoms: _91  and  _93
REMARK   31  A    between atoms: _93  and  _94
REMARK   32  A    between atoms: _97  and  _99
REMARK   33  A    between atoms: _99  and  _101
REMARK   34  A    between atoms: _103  and  _105
REMARK   35  A    between atoms: _108  and  _110
REMARK   36  A    between atoms: _110  and  _111
REMARK   37  A    between atoms: _111  and  _112
REMARK   38  A    between atoms: _112  and  _113
REMARK   39  A    between atoms: _117  and  _119
REMARK   40  A    between atoms: _119  and  _120
REMARK   41  A    between atoms: _120  and  _121
REMARK   42  A    between atoms: _124  and  _126
REMARK   43  A    between atoms: _126  and  _128
REMARK   44  A    between atoms: _130  and  _132
REMARK   45  A    between atoms: _132  and  _133
REMARK   46  A    between atoms: _140  and  _142
REMARK   47  A    between atoms: _144  and  _146
REMARK   48  A    between atoms: _146  and  _147
REMARK   49  A    between atoms: _153  and  _155
REMARK   50  A    between atoms: _157  and  _159
REMARK   51  A    between atoms: _159  and  _160
REMARK   52  A    between atoms: _166  and  _168
REMARK   53  A    between atoms: _168  and  _169
REMARK   54  A    between atoms: _169  and  _170
REMARK   55  A    between atoms: _170  and  _171
REMARK   56  A    between atoms: _173  and  _175
REMARK   57  A    between atoms: _175  and  _177
REMARK   58  A    between atoms: _179  and  _181
REMARK   59  A    between atoms: _181  and  _182
REMARK   60  A    between atoms: _189  and  _191
REMARK   61  A    between atoms: _193  and  _195
REMARK                            x       y       z     vdW  Elec       q    Type
REMARK                         _______ _______ _______ _____ _____    ______ ____
ROOT
ATOM      1  C   UNL     1     -39.005  16.625 -40.718  0.00  0.00    +0.000 C 
ATOM      2  C   UNL     1     -38.087  17.820 -40.481  0.00  0.00    +0.000 C 
ENDROOT
BRANCH   1   3
ATOM      3  C   UNL     1     -40.307  16.697 -39.880  0.00  0.00    +0.000 C 
ATOM      4  C   UNL     1     -40.820  18.113 -39.638  0.00  0.00    +0.000 C 
ENDBRANCH   1   3
BRANCH   1   5
ATOM      5  C   UNL     1     -38.226  15.357 -40.351  0.00  0.00    +0.000 C 
ATOM      6  C   UNL     1     -36.764  15.369 -40.771  0.00  0.00    +0.000 C 
ENDBRANCH   1   5
TORSDOF 2
REMARK  Name = 
REMARK  61 active torsions:
REMARK  status: ('A' for Active; 'I' for Inactive)
REMARK    1  A    between atoms: _1  and  _3
REMARK    2  A    between atoms: _3  and  _4
REMARK    3  A    between atoms: _4  and  _5
REMARK    4  A    between atoms: _5  and  _6
REMARK    5  A    between atoms: _10  and  _12
REMARK    6  A    between atoms: _12  and  _13
REMARK    7  A    between atoms: _20  and  _22
REMARK    8  A    between atoms: _22  and  _23
REMARK    9  A    between atoms: _23  and  _24
REMARK   10  A    between atoms: _24  and  _25
REMARK   11  A    between atoms: _27  and  _29
REMARK   12  A    between atoms: _31  and  _33
REMARK   13  A    between atoms: _33  and  _34
REMARK   14  A    between atoms: _34  and  _35
REMARK   15  A    between atoms: _38  and  _40
REMARK   16  A    between atoms: _40  and  _41
REMARK   17  A    between atoms: _41  and  _42
REMARK   18  A    between atoms: _45  and  _47
REMARK   19  A    between atoms: _47  and  _48
REMARK   20  A    between atoms: _54  and  _56
REMARK   21  A    between atoms: _56  and  _57
REMARK   22  A    between atoms: _63  and  _65
REMARK   23  A    between atoms: _65  and  _67
REMARK   24  A    between atoms: _69  and  _71
REMARK   25  A    between atoms: _71  and  _72
REMARK   26  A    between atoms: _75  and  _77
REMARK   27  A    between atoms: _77  and  _79
REMARK   28  A    between atoms: _81  and  _83
REMARK   29  A    between atoms: _83  and  _84
REMARK   30  A    between atoms: _91  and  _93
REMARK   31  A    between atoms: _93  and  _94
REMARK   32  A    between atoms: _97  and  _99
REMARK   33  A    between atoms: _99  and  _101
REMARK   34  A    between atoms: _103  and  _105
REMARK   35  A    between atoms: _108  and  _110
REMARK   36  A    between atoms: _110  and  _111
REMARK   37  A    between atoms: _111  and  _112
REMARK   38  A    between atoms: _112  and  _113
REMARK   39  A    between atoms: _117  and  _119
REMARK   40  A    between atoms: _119  and  _120
REMARK   41  A    between atoms: _120  and  _121
REMARK   42  A    between atoms: _124  and  _126
REMARK   43  A    between atoms: _126  and  _128
REMARK   44  A    between atoms: _130  and  _132
REMARK   45  A    between atoms: _132  and  _133
REMARK   46  A    between atoms: _140  and  _142
REMARK   47  A    between atoms: _144  and  _146
REMARK   48  A    between atoms: _146  and  _147
REMARK   49  A    between atoms: _153  and  _155
REMARK   50  A    between atoms: _157  and  _159
REMARK   51  A    between atoms: _159  and  _160
REMARK   52  A    between atoms: _166  and  _168
REMARK   53  A    between atoms: _168  and  _169
REMARK   54  A    between atoms: _169  and  _170
REMARK   55  A    between atoms: _170  and  _171
REMARK   56  A    between atoms: _173  and  _175
REMARK   57  A    between atoms: _175  and  _177
REMARK   58  A    between atoms: _179  and  _181
REMARK   59  A    between atoms: _181  and  _182
REMARK   60  A    between atoms: _189  and  _191
REMARK   61  A    between atoms: _193  and  _195
REMARK                            x       y       z     vdW  Elec       q    Type
REMARK                         _______ _______ _______ _____ _____    ______ ____
ROOT
ATOM      1  C   UNL     1     -35.030  25.570 -45.030  0.00  0.00    -0.022 A 
ATOM      2  C   UNL     1     -35.643  26.469 -44.156  0.00  0.00    -0.001 A 
ATOM      3  C   UNL     1     -35.921  26.113 -42.854  0.00  0.00    +0.042 A 
ATOM      4  C   UNL     1     -35.605  24.837 -42.410  0.00  0.00    +0.196 A 
ATOM      5  O   UNL     1     -35.876  24.481 -41.115  0.00  0.00    -0.287 OA
ATOM      6  C   UNL     1     -35.009  23.925 -43.257  0.00  0.00    +0.042 A 
ATOM      7  C   UNL     1     -34.725  24.296 -44.564  0.00  0.00    -0.001 A 
ENDROOT
BRANCH   1   8
ATOM      8  C   UNL     1     -34.725  25.959 -46.445  0.00  0.00    +0.026 C 
BRANCH   8   9
ATOM      9  C   UNL     1     -33.971  27.278 -46.577  0.00  0.00    +0.005 C 
ATOM     10  C   UNL     1     -33.442  27.391 -47.979  0.00  0.00    +0.000 C 
ENDBRANCH   8   9
ENDBRANCH   1   8
TORSDOF 2
REMARK  Name = 
REMARK  61 active torsions:
REMARK  status: ('A' for Active; 'I' for Inactive)
REMARK    1  A    between atoms: _1  and  _3
REMARK    2  A    between atoms: _3  and  _4
REMARK    3  A    between atoms: _4  and  _5
REMARK    4  A    between atoms: _5  and  _6
REMARK    5  A    between atoms: _10  and  _12
REMARK    6  A    between atoms: _12  and  _13
REMARK    7  A    between atoms: _20  and  _22
REMARK    8  A    between atoms: _22  and  _23
REMARK    9  A    between atoms: _23  and  _24
REMARK   10  A    between atoms: _24  and  _25
REMARK   11  A    between atoms: _27  and  _29
REMARK   12  A    between atoms: _31  and  _33
REMARK   13  A    between atoms: _33  and  _34
REMARK   14  A    between atoms: _34  and  _35
REMARK   15  A    between atoms: _38  and  _40
REMARK   16  A    between atoms: _40  and  _41
REMARK   17  A    between atoms: _41  and  _42
REMARK   18  A    between atoms: _45  and  _47
REMARK   19  A    between atoms: _47  and  _48
REMARK   20  A    between atoms: _54  and  _56
REMARK   21  A    between atoms: _56  and  _57
REMARK   22  A    between atoms: _63  and  _65
REMARK   23  A    between atoms: _65  and  _67
REMARK   24  A    between atoms: _69  and  _71
REMARK   25  A    between atoms: _71  and  _72
REMARK   26  A    between atoms: _75  and  _77
REMARK   27  A    between atoms: _77  and  _79
REMARK   28  A    between atoms: _81  and  _83
REMARK   29  A    between atoms: _83  and  _84
REMARK   30  A    between atoms: _91  and  _93
REMARK   31  A    between atoms: _93  and  _94
REMARK   32  A    between atoms: _97  and  _99
REMARK   33  A    between atoms: _99  and  _101
REMARK   34  A    between atoms: _103  and  _105
REMARK   35  A    between atoms: _108  and  _110
REMARK   36  A    between atoms: _110  and  _111
REMARK   37  A    between atoms: _111  and  _112
REMARK   38  A    between atoms: _112  and  _113
REMARK   39  A    between atoms: _117  and  _119
REMARK   40  A    between atoms: _119  and  _120
REMARK   41  A    between atoms: _120  and  _121
REMARK   42  A    between atoms: _124  and  _126
REMARK   43  A    between atoms: _126  and  _128
REMARK   44  A    between atoms: _130  and  _132
REMARK   45  A    between atoms: _132  and  _133
REMARK   46  A    between atoms: _140  and  _142
REMARK   47  A    between atoms: _144  and  _146
REMARK   48  A    between atoms: _146  and  _147
REMARK   49  A    between atoms: _153  and  _155
REMARK   50  A    between atoms: _157  and  _159
REMARK   51  A    between atoms: _159  and  _160
REMARK   52  A    between atoms: _166  and  _168
REMARK   53  A    between atoms: _168  and  _169
REMARK   54  A    between atoms: _169  and  _170
REMARK   55  A    between atoms: _170  and  _171
REMARK   56  A    between atoms: _173  and  _175
REMARK   57  A    between atoms: _175  and  _177
REMARK   58  A    between atoms: _179  and  _181
REMARK   59  A    between atoms: _181  and  _182
REMARK   60  A    between atoms: _189  and  _191
REMARK   61  A    between atoms: _193  and  _195
REMARK                            x       y       z     vdW  Elec       q    Type
REMARK                         _______ _______ _______ _____ _____    ______ ____
ROOT
ATOM      1  C   UNL     1     -30.523  23.768 -50.832  0.00  0.00    +0.013 C 
ATOM      2  C   UNL     1     -29.842  23.732 -52.182  0.00  0.00    +0.001 C 
ENDROOT
BRANCH   1   3
ATOM      3  C   UNL     1     -31.620  22.695 -50.788  0.00  0.00    +0.069 C 
ATOM      4  S   UNL     1     -31.000  21.005 -51.086  0.00  0.00    -0.082 S 
ENDBRANCH   1   3
TORSDOF 1
REMARK  Name = 
REMARK  61 active torsions:
REMARK  status: ('A' for Active; 'I' for Inactive)
REMARK    1  A    between atoms: _1  and  _3
REMARK    2  A    between atoms: _3  and  _4
REMARK    3  A    between atoms: _4  and  _5
REMARK    4  A    between atoms: _5  and  _6
REMARK    5  A    between atoms: _10  and  _12
REMARK    6  A    between atoms: _12  and  _13
REMARK    7  A    between atoms: _20  and  _22
REMARK    8  A    between atoms: _22  and  _23
REMARK    9  A    between atoms: _23  and  _24
REMARK   10  A    between atoms: _24  and  _25
REMARK   11  A    between atoms: _27  and  _29
REMARK   12  A    between atoms: _31  and  _33
REMARK   13  A    between atoms: _33  and  _34
REMARK   14  A    between atoms: _34  and  _35
REMARK   15  A    between atoms: _38  and  _40
REMARK   16  A    between atoms: _40  and  _41
REMARK   17  A    between atoms: _41  and  _42
REMARK   18  A    between atoms: _45  and  _47
REMARK   19  A    between atoms: _47  and  _48
REMARK   20  A    between atoms: _54  and  _56
REMARK   21  A    between atoms: _56  and  _57
REMARK   22  A    between atoms: _63  and  _65
REMARK   23  A    between atoms: _65  and  _67
REMARK   24  A    between atoms: _69  and  _71
REMARK   25  A    between atoms: _71  and  _72
REMARK   26  A    between atoms: _75  and  _77
REMARK   27  A    between atoms: _77  and  _79
REMARK   28  A    between atoms: _81  and  _83
REMARK   29  A    between atoms: _83  and  _84
REMARK   30  A    between atoms: _91  and  _93
REMARK   31  A    between atoms: _93  and  _94
REMARK   32  A    between atoms: _97  and  _99
REMARK   33  A    between atoms: _99  and  _101
REMARK   34  A    between atoms: _103  and  _105
REMARK   35  A    between atoms: _108  and  _110
REMARK   36  A    between atoms: _110  and  _111
REMARK   37  A    between atoms: _111  and  _112
REMARK   38  A    between atoms: _112  and  _113
REMARK   39  A    between atoms: _117  and  _119
REMARK   40  A    between atoms: _119  and  _120
REMARK   41  A    between atoms: _120  and  _121
REMARK   42  A    between atoms: _124  and  _126
REMARK   43  A    between atoms: _126  and  _128
REMARK   44  A    between atoms: _130  and  _132
REMARK   45  A    between atoms: _132  and  _133
REMARK   46  A    between atoms: _140  and  _142
REMARK   47  A    between atoms: _144  and  _146
REMARK   48  A    between atoms: _146  and  _147
REMARK   49  A    between atoms: _153  and  _155
REMARK   50  A    between atoms: _157  and  _159
REMARK   51  A    between atoms: _159  and  _160
REMARK   52  A    between atoms: _166  and  _168
REMARK   53  A    between atoms: _168  and  _169
REMARK   54  A    between atoms: _169  and  _170
REMARK   55  A    between atoms: _170  and  _171
REMARK   56  A    between atoms: _173  and  _175
REMARK   57  A    between atoms: _175  and  _177
REMARK   58  A    between atoms: _179  and  _181
REMARK   59  A    between atoms: _181  and  _182
REMARK   60  A    between atoms: _189  and  _191
REMARK   61  A    between atoms: _193  and  _195
REMARK                            x       y       z     vdW  Elec       q    Type
REMARK                         _______ _______ _______ _____ _____    ______ ____
ROOT
ATOM      1  C   UNL     1     -29.753  19.791 -55.662  0.00  0.00    +0.000 C 
ATOM      2  C   UNL     1     -29.667  18.416 -56.316  0.00  0.00    +0.000 C 
ATOM      3  C   UNL     1     -30.678  20.733 -56.406  0.00  0.00    +0.000 C 
ENDROOT
BRANCH   1   4
ATOM      4  C   UNL     1     -28.342  20.418 -55.427  0.00  0.00    +0.000 C 
ATOM      5  C   UNL     1     -27.395  20.309 -56.615  0.00  0.00    +0.000 C 
ENDBRANCH   1   4
TORSDOF 1
REMARK  Name = 
REMARK  61 active torsions:
REMARK  status: ('A' for Active; 'I' for Inactive)
REMARK    1  A    between atoms: _1  and  _3
REMARK    2  A    between atoms: _3  and  _4
REMARK    3  A    between atoms: _4  and  _5
REMARK    4  A    between atoms: _5  and  _6
REMARK    5  A    between atoms: _10  and  _12
REMARK    6  A    between atoms: _12  and  _13
REMARK    7  A    between atoms: _20  and  _22
REMARK    8  A    between atoms: _22  and  _23
REMARK    9  A    between atoms: _23  and  _24
REMARK   10  A    between atoms: _24  and  _25
REMARK   11  A    between atoms: _27  and  _29
REMARK   12  A    between atoms: _31  and  _33
REMARK   13  A    between atoms: _33  and  _34
REMARK   14  A    between atoms: _34  and  _35
REMARK   15  A    between atoms: _38  and  _40
REMARK   16  A    between atoms: _40  and  _41
REMARK   17  A    between atoms: _41  and  _42
REMARK   18  A    between atoms: _45  and  _47
REMARK   19  A    between atoms: _47  and  _48
REMARK   20  A    between atoms: _54  and  _56
REMARK   21  A    between atoms: _56  and  _57
REMARK   22  A    between atoms: _63  and  _65
REMARK   23  A    between atoms: _65  and  _67
REMARK   24  A    between atoms: _69  and  _71
REMARK   25  A    between atoms: _71  and  _72
REMARK   26  A    between atoms: _75  and  _77
REMARK   27  A    between atoms: _77  and  _79
REMARK   28  A    between atoms: _81  and  _83
REMARK   29  A    between atoms: _83  and  _84
REMARK   30  A    between atoms: _91  and  _93
REMARK   31  A    between atoms: _93  and  _94
REMARK   32  A    between atoms: _97  and  _99
REMARK   33  A    between atoms: _99  and  _101
REMARK   34  A    between atoms: _103  and  _105
REMARK   35  A    between atoms: _108  and  _110
REMARK   36  A    between atoms: _110  and  _111
REMARK   37  A    between atoms: _111  and  _112
REMARK   38  A    between atoms: _112  and  _113
REMARK   39  A    between atoms: _117  and  _119
REMARK   40  A    between atoms: _119  and  _120
REMARK   41  A    between atoms: _120  and  _121
REMARK   42  A    between atoms: _124  and  _126
REMARK   43  A    between atoms: _126  and  _128
REMARK   44  A    between atoms: _130  and  _132
REMARK   45  A    between atoms: _132  and  _133
REMARK   46  A    between atoms: _140  and  _142
REMARK   47  A    between atoms: _144  and  _146
REMARK   48  A    between atoms: _146  and  _147
REMARK   49  A    between atoms: _153  and  _155
REMARK   50  A    between atoms: _157  and  _159
REMARK   51  A    between atoms: _159  and  _160
REMARK   52  A    between atoms: _166  and  _168
REMARK   53  A    between atoms: _168  and  _169
REMARK   54  A    between atoms: _169  and  _170
REMARK   55  A    between atoms: _170  and  _171
REMARK   56  A    between atoms: _173  and  _175
REMARK   57  A    between atoms: _175  and  _177
REMARK   58  A    between atoms: _179  and  _181
REMARK   59  A    between atoms: _181  and  _182
REMARK   60  A    between atoms: _189  and  _191
REMARK   61  A    between atoms: _193  and  _195
REMARK                            x       y       z     vdW  Elec       q    Type
REMARK                         _______ _______ _______ _____ _____    ______ ____
ROOT
ATOM      1  C   UNL     1     -39.100   3.772 -56.459  0.00  0.00    +0.220 C 
ENDROOT
BRANCH   1   2
ATOM      2  N   UNL     1     -37.668   3.995 -56.589  0.00  0.00    -0.087 NA
ATOM      3  C   UNL     1     -36.895   4.494 -55.626  0.00  0.00    +0.535 C 
ATOM      4  N   UNL     1     -37.402   4.832 -54.444  0.00  0.00    +0.135 NA
ATOM      5  N   UNL     1     -35.604   4.645 -55.856  0.00  0.00    +0.135 NA
ENDBRANCH   1   2
BRANCH   1   6
ATOM      6  C   UNL     1     -39.835   4.257 -57.685  0.00  0.00    +0.047 C 
BRANCH   6   7
ATOM      7  C   UNL     1     -39.271   3.540 -58.890  0.00  0.00    +0.004 C 
BRANCH   7   8
ATOM      8  C   UNL     1     -40.314   3.037 -59.872  0.00  0.00    +0.000 C 
ATOM      9  C   UNL     1     -41.144   4.199 -60.401  0.00  0.00    +0.000 C 
ENDBRANCH   7   8
ENDBRANCH   6   7
ENDBRANCH   1   6
TORSDOF 4
REMARK  Name = 
REMARK  61 active torsions:
REMARK  status: ('A' for Active; 'I' for Inactive)
REMARK    1  A    between atoms: _1  and  _3
REMARK    2  A    between atoms: _3  and  _4
REMARK    3  A    between atoms: _4  and  _5
REMARK    4  A    between atoms: _5  and  _6
REMARK    5  A    between atoms: _10  and  _12
REMARK    6  A    between atoms: _12  and  _13
REMARK    7  A    between atoms: _20  and  _22
REMARK    8  A    between atoms: _22  and  _23
REMARK    9  A    between atoms: _23  and  _24
REMARK   10  A    between atoms: _24  and  _25
REMARK   11  A    between atoms: _27  and  _29
REMARK   12  A    between atoms: _31  and  _33
REMARK   13  A    between atoms: _33  and  _34
REMARK   14  A    between atoms: _34  and  _35
REMARK   15  A    between atoms: _38  and  _40
REMARK   16  A    between atoms: _40  and  _41
REMARK   17  A    between atoms: _41  and  _42
REMARK   18  A    between atoms: _45  and  _47
REMARK   19  A    between atoms: _47  and  _48
REMARK   20  A    between atoms: _54  and  _56
REMARK   21  A    between atoms: _56  and  _57
REMARK   22  A    between atoms: _63  and  _65
REMARK   23  A    between atoms: _65  and  _67
REMARK   24  A    between atoms: _69  and  _71
REMARK   25  A    between atoms: _71  and  _72
REMARK   26  A    between atoms: _75  and  _77
REMARK   27  A    between atoms: _77  and  _79
REMARK   28  A    between atoms: _81  and  _83
REMARK   29  A    between atoms: _83  and  _84
REMARK   30  A    between atoms: _91  and  _93
REMARK   31  A    between atoms: _93  and  _94
REMARK   32  A    between atoms: _97  and  _99
REMARK   33  A    between atoms: _99  and  _101
REMARK   34  A    between atoms: _103  and  _105
REMARK   35  A    between atoms: _108  and  _110
REMARK   36  A    between atoms: _110  and  _111
REMARK   37  A    between atoms: _111  and  _112
REMARK   38  A    between atoms: _112  and  _113
REMARK   39  A    between atoms: _117  and  _119
REMARK   40  A    between atoms: _119  and  _120
REMARK   41  A    between atoms: _120  and  _121
REMARK   42  A    between atoms: _124  and  _126
REMARK   43  A    between atoms: _126  and  _128
REMARK   44  A    between atoms: _130  and  _132
REMARK   45  A    between atoms: _132  and  _133
REMARK   46  A    between atoms: _140  and  _142
REMARK   47  A    between atoms: _144  and  _146
REMARK   48  A    between atoms: _146  and  _147
REMARK   49  A    between atoms: _153  and  _155
REMARK   50  A    between atoms: _157  and  _159
REMARK   51  A    between atoms: _159  and  _160
REMARK   52  A    between atoms: _166  and  _168
REMARK   53  A    between atoms: _168  and  _169
REMARK   54  A    between atoms: _169  and  _170
REMARK   55  A    between atoms: _170  and  _171
REMARK   56  A    between atoms: _173  and  _175
REMARK   57  A    between atoms: _175  and  _177
REMARK   58  A    between atoms: _179  and  _181
REMARK   59  A    between atoms: _181  and  _182
REMARK   60  A    between atoms: _189  and  _191
REMARK   61  A    between atoms: _193  and  _195
REMARK                            x       y       z     vdW  Elec       q    Type
REMARK                         _______ _______ _______ _____ _____    ______ ____
ROOT
ATOM      1  C   UNL     1     -45.471  -3.280 -49.881  0.00  0.00    -0.022 A 
ATOM      2  C   UNL     1     -45.538  -2.885 -48.540  0.00  0.00    -0.001 A 
ATOM      3  C   UNL     1     -44.913  -1.728 -48.101  0.00  0.00    +0.042 A 
ATOM      4  C   UNL     1     -44.214  -0.941 -49.010  0.00  0.00    +0.196 A 
ATOM      5  O   UNL     1     -43.582   0.211 -48.587  0.00  0.00    -0.287 OA
ATOM      6  C   UNL     1     -44.137  -1.308 -50.350  0.00  0.00    +0.042 A 
ATOM      7  C   UNL     1     -44.766  -2.465 -50.776  0.00  0.00    -0.001 A 
ENDROOT
BRANCH   1   8
ATOM      8  C   UNL     1     -46.181  -4.538 -50.350  0.00  0.00    +0.026 C 
BRANCH   8   9
ATOM      9  C   UNL     1     -45.553  -5.267 -51.549  0.00  0.00    +0.005 C 
ATOM     10  C   UNL     1     -45.926  -6.740 -51.433  0.00  0.00    +0.000 C 
ENDBRANCH   8   9
ENDBRANCH   1   8
TORSDOF 2
REMARK  Name = 
REMARK  61 active torsions:
REMARK  status: ('A' for Active; 'I' for Inactive)
REMARK    1  A    between atoms: _1  and  _3
REMARK    2  A    between atoms: _3  and  _4
REMARK    3  A    between atoms: _4  and  _5
REMARK    4  A    between atoms: _5  and  _6
REMARK    5  A    between atoms: _10  and  _12
REMARK    6  A    between atoms: _12  and  _13
REMARK    7  A    between atoms: _20  and  _22
REMARK    8  A    between atoms: _22  and  _23
REMARK    9  A    between atoms: _23  and  _24
REMARK   10  A    between atoms: _24  and  _25
REMARK   11  A    between atoms: _27  and  _29
REMARK   12  A    between atoms: _31  and  _33
REMARK   13  A    between atoms: _33  and  _34
REMARK   14  A    between atoms: _34  and  _35
REMARK   15  A    between atoms: _38  and  _40
REMARK   16  A    between atoms: _40  and  _41
REMARK   17  A    between atoms: _41  and  _42
REMARK   18  A    between atoms: _45  and  _47
REMARK   19  A    between atoms: _47  and  _48
REMARK   20  A    between atoms: _54  and  _56
REMARK   21  A    between atoms: _56  and  _57
REMARK   22  A    between atoms: _63  and  _65
REMARK   23  A    between atoms: _65  and  _67
REMARK   24  A    between atoms: _69  and  _71
REMARK   25  A    between atoms: _71  and  _72
REMARK   26  A    between atoms: _75  and  _77
REMARK   27  A    between atoms: _77  and  _79
REMARK   28  A    between atoms: _81  and  _83
REMARK   29  A    between atoms: _83  and  _84
REMARK   30  A    between atoms: _91  and  _93
REMARK   31  A    between atoms: _93  and  _94
REMARK   32  A    between atoms: _97  and  _99
REMARK   33  A    between atoms: _99  and  _101
REMARK   34  A    between atoms: _103  and  _105
REMARK   35  A    between atoms: _108  and  _110
REMARK   36  A    between atoms: _110  and  _111
REMARK   37  A    between atoms: _111  and  _112
REMARK   38  A    between atoms: _112  and  _113
REMARK   39  A    between atoms: _117  and  _119
REMARK   40  A    between atoms: _119  and  _120
REMARK   41  A    between atoms: _120  and  _121
REMARK   42  A    between atoms: _124  and  _126
REMARK   43  A    between atoms: _126  and  _128
REMARK   44  A    between atoms: _130  and  _132
REMARK   45  A    between atoms: _132  and  _133
REMARK   46  A    between atoms: _140  and  _142
REMARK   47  A    between atoms: _144  and  _146
REMARK   48  A    between atoms: _146  and  _147
REMARK   49  A    between atoms: _153  and  _155
REMARK   50  A    between atoms: _157  and  _159
REMARK   51  A    between atoms: _159  and  _160
REMARK   52  A    between atoms: _166  and  _168
REMARK   53  A    between atoms: _168  and  _169
REMARK   54  A    between atoms: _169  and  _170
REMARK   55  A    between atoms: _170  and  _171
REMARK   56  A    between atoms: _173  and  _175
REMARK   57  A    between atoms: _175  and  _177
REMARK   58  A    between atoms: _179  and  _181
REMARK   59  A    between atoms: _181  and  _182
REMARK   60  A    between atoms: _189  and  _191
REMARK   61  A    between atoms: _193  and  _195
REMARK                            x       y       z     vdW  Elec       q    Type
REMARK                         _______ _______ _______ _____ _____    ______ ____
ROOT
ATOM      1  C   UNL     1     -38.307  -2.000 -46.323  0.00  0.00    +0.002 C 
ENDROOT
BRANCH   1   2
ATOM      2  C   UNL     1     -38.366  -2.943 -47.513  0.00  0.00    +0.000 C 
BRANCH   2   3
ATOM      3  C   UNL     1     -37.362  -4.097 -47.415  0.00  0.00    +0.000 C 
ATOM      4  C   UNL     1     -38.051  -5.348 -46.903  0.00  0.00    +0.000 C 
ENDBRANCH   2   3
ENDBRANCH   1   2
BRANCH   1   5
ATOM      5  C   UNL     1     -39.681  -1.587 -45.839  0.00  0.00    +0.021 C 
BRANCH   5   6
ATOM      6  C   UNL     1     -40.599  -2.797 -45.730  0.00  0.00    +0.109 C 
ATOM      7  N   UNL     1     -40.286  -3.601 -44.515  0.00  0.00    -0.131 NA
ENDBRANCH   5   6
ENDBRANCH   1   5
TORSDOF 4
REMARK  Name = 
REMARK  61 active torsions:
REMARK  status: ('A' for Active; 'I' for Inactive)
REMARK    1  A    between atoms: _1  and  _3
REMARK    2  A    between atoms: _3  and  _4
REMARK    3  A    between atoms: _4  and  _5
REMARK    4  A    between atoms: _5  and  _6
REMARK    5  A    between atoms: _10  and  _12
REMARK    6  A    between atoms: _12  and  _13
REMARK    7  A    between atoms: _20  and  _22
REMARK    8  A    between atoms: _22  and  _23
REMARK    9  A    between atoms: _23  and  _24
REMARK   10  A    between atoms: _24  and  _25
REMARK   11  A    between atoms: _27  and  _29
REMARK   12  A    between atoms: _31  and  _33
REMARK   13  A    between atoms: _33  and  _34
REMARK   14  A    between atoms: _34  and  _35
REMARK   15  A    between atoms: _38  and  _40
REMARK   16  A    between atoms: _40  and  _41
REMARK   17  A    between atoms: _41  and  _42
REMARK   18  A    between atoms: _45  and  _47
REMARK   19  A    between atoms: _47  and  _48
REMARK   20  A    between atoms: _54  and  _56
REMARK   21  A    between atoms: _56  and  _57
REMARK   22  A    between atoms: _63  and  _65
REMARK   23  A    between atoms: _65  and  _67
REMARK   24  A    between atoms: _69  and  _71
REMARK   25  A    between atoms: _71  and  _72
REMARK   26  A    between atoms: _75  and  _77
REMARK   27  A    between atoms: _77  and  _79
REMARK   28  A    between atoms: _81  and  _83
REMARK   29  A    between atoms: _83  and  _84
REMARK   30  A    between atoms: _91  and  _93
REMARK   31  A    between atoms: _93  and  _94
REMARK   32  A    between atoms: _97  and  _99
REMARK   33  A    between atoms: _99  and  _101
REMARK   34  A    between atoms: _103  and  _105
REMARK   35  A    between atoms: _108  and  _110
REMARK   36  A    between atoms: _110  and  _111
REMARK   37  A    between atoms: _111  and  _112
REMARK   38  A    between atoms: _112  and  _113
REMARK   39  A    between atoms: _117  and  _119
REMARK   40  A    between atoms: _119  and  _120
REMARK   41  A    between atoms: _120  and  _121
REMARK   42  A    between atoms: _124  and  _126
REMARK   43  A    between atoms: _126  and  _128
REMARK   44  A    between atoms: _130  and  _132
REMARK   45  A    between atoms: _132  and  _133
REMARK   46  A    between atoms: _140  and  _142
REMARK   47  A    between atoms: _144  and  _146
REMARK   48  A    between atoms: _146  and  _147
REMARK   49  A    between atoms: _153  and  _155
REMARK   50  A    between atoms: _157  and  _159
REMARK   51  A    between atoms: _159  and  _160
REMARK   52  A    between atoms: _166  and  _168
REMARK   53  A    between atoms: _168  and  _169
REMARK   54  A    between atoms: _169  and  _170
REMARK   55  A    between atoms: _170  and  _171
REMARK   56  A    between atoms: _173  and  _175
REMARK   57  A    between atoms: _175  and  _177
REMARK   58  A    between atoms: _179  and  _181
REMARK   59  A    between atoms: _181  and  _182
REMARK   60  A    between atoms: _189  and  _191
REMARK   61  A    between atoms: _193  and  _195
REMARK                            x       y       z     vdW  Elec       q    Type
REMARK                         _______ _______ _______ _____ _____    ______ ____
ROOT
ATOM      1  C   UNL     1     -35.662  10.538 -38.733  0.00  0.00    +0.036 C 
ATOM      2  C   UNL     1     -36.832  11.495 -38.519  0.00  0.00    +0.003 C 
ENDROOT
BRANCH   1   3
ATOM      3  C   UNL     1     -36.084   9.315 -39.544  0.00  0.00    +0.182 C 
ATOM      4  O   UNL     1     -37.228   8.719 -38.971  0.00  0.00    -0.220 OA
ENDBRANCH   1   3
TORSDOF 1
REMARK  Name = 
REMARK  61 active torsions:
REMARK  status: ('A' for Active; 'I' for Inactive)
REMARK    1  A    between atoms: _1  and  _3
REMARK    2  A    between atoms: _3  and  _4
REMARK    3  A    between atoms: _4  and  _5
REMARK    4  A    between atoms: _5  and  _6
REMARK    5  A    between atoms: _10  and  _12
REMARK    6  A    between atoms: _12  and  _13
REMARK    7  A    between atoms: _20  and  _22
REMARK    8  A    between atoms: _22  and  _23
REMARK    9  A    between atoms: _23  and  _24
REMARK   10  A    between atoms: _24  and  _25
REMARK   11  A    between atoms: _27  and  _29
REMARK   12  A    between atoms: _31  and  _33
REMARK   13  A    between atoms: _33  and  _34
REMARK   14  A    between atoms: _34  and  _35
REMARK   15  A    between atoms: _38  and  _40
REMARK   16  A    between atoms: _40  and  _41
REMARK   17  A    between atoms: _41  and  _42
REMARK   18  A    between atoms: _45  and  _47
REMARK   19  A    between atoms: _47  and  _48
REMARK   20  A    between atoms: _54  and  _56
REMARK   21  A    between atoms: _56  and  _57
REMARK   22  A    between atoms: _63  and  _65
REMARK   23  A    between atoms: _65  and  _67
REMARK   24  A    between atoms: _69  and  _71
REMARK   25  A    between atoms: _71  and  _72
REMARK   26  A    between atoms: _75  and  _77
REMARK   27  A    between atoms: _77  and  _79
REMARK   28  A    between atoms: _81  and  _83
REMARK   29  A    between atoms: _83  and  _84
REMARK   30  A    between atoms: _91  and  _93
REMARK   31  A    between atoms: _93  and  _94
REMARK   32  A    between atoms: _97  and  _99
REMARK   33  A    between atoms: _99  and  _101
REMARK   34  A    between atoms: _103  and  _105
REMARK   35  A    between atoms: _108  and  _110
REMARK   36  A    between atoms: _110  and  _111
REMARK   37  A    between atoms: _111  and  _112
REMARK   38  A    between atoms: _112  and  _113
REMARK   39  A    between atoms: _117  and  _119
REMARK   40  A    between atoms: _119  and  _120
REMARK   41  A    between atoms: _120  and  _121
REMARK   42  A    between atoms: _124  and  _126
REMARK   43  A    between atoms: _126  and  _128
REMARK   44  A    between atoms: _130  and  _132
REMARK   45  A    between atoms: _132  and  _133
REMARK   46  A    between atoms: _140  and  _142
REMARK   47  A    between atoms: _144  and  _146
REMARK   48  A    between atoms: _146  and  _147
REMARK   49  A    between atoms: _153  and  _155
REMARK   50  A    between atoms: _157  and  _159
REMARK   51  A    between atoms: _159  and  _160
REMARK   52  A    between atoms: _166  and  _168
REMARK   53  A    between atoms: _168  and  _169
REMARK   54  A    between atoms: _169  and  _170
REMARK   55  A    between atoms: _170  and  _171
REMARK   56  A    between atoms: _173  and  _175
REMARK   57  A    between atoms: _175  and  _177
REMARK   58  A    between atoms: _179  and  _181
REMARK   59  A    between atoms: _181  and  _182
REMARK   60  A    between atoms: _189  and  _191
REMARK   61  A    between atoms: _193  and  _195
REMARK                            x       y       z     vdW  Elec       q    Type
REMARK                         _______ _______ _______ _____ _____    ______ ____
ROOT
ATOM      1  C   UNL     1     -29.399  11.107 -40.293  0.00  0.00    +0.089 C 
ENDROOT
BRANCH   1   2
ATOM      2  C   UNL     1     -30.454  10.306 -41.046  0.00  0.00    +0.261 C 
ATOM      3  N   UNL     1     -31.568  10.952 -41.354  0.00  0.00    -0.088 NA
ATOM      4  O   UNL     1     -30.265   9.129 -41.355  0.00  0.00    -0.272 OA
ENDBRANCH   1   2
BRANCH   1   5
ATOM      5  C   UNL     1     -29.475  10.971 -38.777  0.00  0.00    +0.010 C 
BRANCH   5   6
ATOM      6  C   UNL     1     -28.219  11.508 -38.074  0.00  0.00    +0.001 C 
ATOM      7  C   UNL     1     -28.532  12.720 -37.204  0.00  0.00    +0.000 C 
ENDBRANCH   5   6
ENDBRANCH   1   5
TORSDOF 3
REMARK  Name = 
REMARK  61 active torsions:
REMARK  status: ('A' for Active; 'I' for Inactive)
REMARK    1  A    between atoms: _1  and  _3
REMARK    2  A    between atoms: _3  and  _4
REMARK    3  A    between atoms: _4  and  _5
REMARK    4  A    between atoms: _5  and  _6
REMARK    5  A    between atoms: _10  and  _12
REMARK    6  A    between atoms: _12  and  _13
REMARK    7  A    between atoms: _20  and  _22
REMARK    8  A    between atoms: _22  and  _23
REMARK    9  A    between atoms: _23  and  _24
REMARK   10  A    between atoms: _24  and  _25
REMARK   11  A    between atoms: _27  and  _29
REMARK   12  A    between atoms: _31  and  _33
REMARK   13  A    between atoms: _33  and  _34
REMARK   14  A    between atoms: _34  and  _35
REMARK   15  A    between atoms: _38  and  _40
REMARK   16  A    between atoms: _40  and  _41
REMARK   17  A    between atoms: _41  and  _42
REMARK   18  A    between atoms: _45  and  _47
REMARK   19  A    between atoms: _47  and  _48
REMARK   20  A    between atoms: _54  and  _56
REMARK   21  A    between atoms: _56  and  _57
REMARK   22  A    between atoms: _63  and  _65
REMARK   23  A    between atoms: _65  and  _67
REMARK   24  A    between atoms: _69  and  _71
REMARK   25  A    between atoms: _71  and  _72
REMARK   26  A    between atoms: _75  and  _77
REMARK   27  A    between atoms: _77  and  _79
REMARK   28  A    between atoms: _81  and  _83
REMARK   29  A    between atoms: _83  and  _84
REMARK   30  A    between atoms: _91  and  _93
REMARK   31  A    between atoms: _93  and  _94
REMARK   32  A    between atoms: _97  and  _99
REMARK   33  A    between atoms: _99  and  _101
REMARK   34  A    between atoms: _103  and  _105
REMARK   35  A    between atoms: _108  and  _110
REMARK   36  A    between atoms: _110  and  _111
REMARK   37  A    between atoms: _111  and  _112
REMARK   38  A    between atoms: _112  and  _113
REMARK   39  A    between atoms: _117  and  _119
REMARK   40  A    between atoms: _119  and  _120
REMARK   41  A    between atoms: _120  and  _121
REMARK   42  A    between atoms: _124  and  _126
REMARK   43  A    between atoms: _126  and  _128
REMARK   44  A    between atoms: _130  and  _132
REMARK   45  A    between atoms: _132  and  _133
REMARK   46  A    between atoms: _140  and  _142
REMARK   47  A    between atoms: _144  and  _146
REMARK   48  A    between atoms: _146  and  _147
REMARK   49  A    between atoms: _153  and  _155
REMARK   50  A    between atoms: _157  and  _159
REMARK   51  A    between atoms: _159  and  _160
REMARK   52  A    between atoms: _166  and  _168
REMARK   53  A    between atoms: _168  and  _169
REMARK   54  A    between atoms: _169  and  _170
REMARK   55  A    between atoms: _170  and  _171
REMARK   56  A    between atoms: _173  and  _175
REMARK   57  A    between atoms: _175  and  _177
REMARK   58  A    between atoms: _179  and  _181
REMARK   59  A    between atoms: _181  and  _182
REMARK   60  A    between atoms: _189  and  _191
REMARK   61  A    between atoms: _193  and  _195
REMARK                            x       y       z     vdW  Elec       q    Type
REMARK                         _______ _______ _______ _____ _____    ______ ____
ROOT
ATOM      1  C   UNL     1     -28.853  14.653 -42.259  0.00  0.00    +0.114 C 
ENDROOT
BRANCH   1   2
ATOM      2  C   UNL     1     -29.895  13.786 -42.927  0.00  0.00    +0.365 C 
ATOM      3  O   UNL     1     -31.090  14.159 -42.896  0.00  0.00    -0.246 OA
ATOM      4  O   UNL     1     -29.508  12.740 -43.494  0.00  0.00    -0.246 OA
ENDBRANCH   1   2
BRANCH   1   5
ATOM      5  C   UNL     1     -29.100  14.794 -40.764  0.00  0.00    +0.012 C 
BRANCH   5   6
ATOM      6  C   UNL     1     -28.800  16.194 -40.263  0.00  0.00    +0.001 C 
ATOM      7  C   UNL     1     -30.043  17.080 -40.286  0.00  0.00    +0.000 C 
ENDBRANCH   5   6
ENDBRANCH   1   5
TORSDOF 3
REMARK  Name = 
REMARK  61 active torsions:
REMARK  status: ('A' for Active; 'I' for Inactive)
REMARK    1  A    between atoms: _1  and  _3
REMARK    2  A    between atoms: _3  and  _4
REMARK    3  A    between atoms: _4  and  _5
REMARK    4  A    between atoms: _5  and  _6
REMARK    5  A    between atoms: _10  and  _12
REMARK    6  A    between atoms: _12  and  _13
REMARK    7  A    between atoms: _20  and  _22
REMARK    8  A    between atoms: _22  and  _23
REMARK    9  A    between atoms: _23  and  _24
REMARK   10  A    between atoms: _24  and  _25
REMARK   11  A    between atoms: _27  and  _29
REMARK   12  A    between atoms: _31  and  _33
REMARK   13  A    between atoms: _33  and  _34
REMARK   14  A    between atoms: _34  and  _35
REMARK   15  A    between atoms: _38  and  _40
REMARK   16  A    between atoms: _40  and  _41
REMARK   17  A    between atoms: _41  and  _42
REMARK   18  A    between atoms: _45  and  _47
REMARK   19  A    between atoms: _47  and  _48
REMARK   20  A    between atoms: _54  and  _56
REMARK   21  A    between atoms: _56  and  _57
REMARK   22  A    between atoms: _63  and  _65
REMARK   23  A    between atoms: _65  and  _67
REMARK   24  A    between atoms: _69  and  _71
REMARK   25  A    between atoms: _71  and  _72
REMARK   26  A    between atoms: _75  and  _77
REMARK   27  A    between atoms: _77  and  _79
REMARK   28  A    between atoms: _81  and  _83
REMARK   29  A    between atoms: _83  and  _84
REMARK   30  A    between atoms: _91  and  _93
REMARK   31  A    between atoms: _93  and  _94
REMARK   32  A    between atoms: _97  and  _99
REMARK   33  A    between atoms: _99  and  _101
REMARK   34  A    between atoms: _103  and  _105
REMARK   35  A    between atoms: _108  and  _110
REMARK   36  A    between atoms: _110  and  _111
REMARK   37  A    between atoms: _111  and  _112
REMARK   38  A    between atoms: _112  and  _113
REMARK   39  A    between atoms: _117  and  _119
REMARK   40  A    between atoms: _119  and  _120
REMARK   41  A    between atoms: _120  and  _121
REMARK   42  A    between atoms: _124  and  _126
REMARK   43  A    between atoms: _126  and  _128
REMARK   44  A    between atoms: _130  and  _132
REMARK   45  A    between atoms: _132  and  _133
REMARK   46  A    between atoms: _140  and  _142
REMARK   47  A    between atoms: _144  and  _146
REMARK   48  A    between atoms: _146  and  _147
REMARK   49  A    between atoms: _153  and  _155
REMARK   50  A    between atoms: _157  and  _159
REMARK   51  A    between atoms: _159  and  _160
REMARK   52  A    between atoms: _166  and  _168
REMARK   53  A    between atoms: _168  and  _169
REMARK   54  A    between atoms: _169  and  _170
REMARK   55  A    between atoms: _170  and  _171
REMARK   56  A    between atoms: _173  and  _175
REMARK   57  A    between atoms: _175  and  _177
REMARK   58  A    between atoms: _179  and  _181
REMARK   59  A    between atoms: _181  and  _182
REMARK   60  A    between atoms: _189  and  _191
REMARK   61  A    between atoms: _193  and  _195
REMARK                            x       y       z     vdW  Elec       q    Type
REMARK                         _______ _______ _______ _____ _____    ______ ____
ROOT
ATOM      1  C   UNL     1     -33.459  16.617 -38.842  0.00  0.00    -0.022 A 
ATOM      2  C   UNL     1     -34.528  16.725 -37.955  0.00  0.00    -0.004 A 
ATOM      3  C   UNL     1     -35.033  15.604 -37.319  0.00  0.00    -0.000 A 
ATOM      4  C   UNL     1     -34.470  14.358 -37.556  0.00  0.00    -0.000 A 
ATOM      5  C   UNL     1     -33.407  14.229 -38.437  0.00  0.00    -0.000 A 
ATOM      6  C   UNL     1     -32.908  15.353 -39.080  0.00  0.00    -0.004 A 
ENDROOT
BRANCH   1   7
ATOM      7  C   UNL     1     -32.915  17.838 -39.538  0.00  0.00    +0.026 C 
BRANCH   7   8
ATOM      8  C   UNL     1     -31.605  18.392 -38.925  0.00  0.00    +0.005 C 
ATOM      9  C   UNL     1     -31.735  18.654 -37.431  0.00  0.00    +0.000 C 
ENDBRANCH   7   8
ENDBRANCH   1   7
TORSDOF 2
REMARK  Name = 
REMARK  61 active torsions:
REMARK  status: ('A' for Active; 'I' for Inactive)
REMARK    1  A    between atoms: _1  and  _3
REMARK    2  A    between atoms: _3  and  _4
REMARK    3  A    between atoms: _4  and  _5
REMARK    4  A    between atoms: _5  and  _6
REMARK    5  A    between atoms: _10  and  _12
REMARK    6  A    between atoms: _12  and  _13
REMARK    7  A    between atoms: _20  and  _22
REMARK    8  A    between atoms: _22  and  _23
REMARK    9  A    between atoms: _23  and  _24
REMARK   10  A    between atoms: _24  and  _25
REMARK   11  A    between atoms: _27  and  _29
REMARK   12  A    between atoms: _31  and  _33
REMARK   13  A    between atoms: _33  and  _34
REMARK   14  A    between atoms: _34  and  _35
REMARK   15  A    between atoms: _38  and  _40
REMARK   16  A    between atoms: _40  and  _41
REMARK   17  A    between atoms: _41  and  _42
REMARK   18  A    between atoms: _45  and  _47
REMARK   19  A    between atoms: _47  and  _48
REMARK   20  A    between atoms: _54  and  _56
REMARK   21  A    between atoms: _56  and  _57
REMARK   22  A    between atoms: _63  and  _65
REMARK   23  A    between atoms: _65  and  _67
REMARK   24  A    between atoms: _69  and  _71
REMARK   25  A    between atoms: _71  and  _72
REMARK   26  A    between atoms: _75  and  _77
REMARK   27  A    between atoms: _77  and  _79
REMARK   28  A    between atoms: _81  and  _83
REMARK   29  A    between atoms: _83  and  _84
REMARK   30  A    between atoms: _91  and  _93
REMARK   31  A    between atoms: _93  and  _94
REMARK   32  A    between atoms: _97  and  _99
REMARK   33  A    between atoms: _99  and  _101
REMARK   34  A    between atoms: _103  and  _105
REMARK   35  A    between atoms: _108  and  _110
REMARK   36  A    between atoms: _110  and  _111
REMARK   37  A    between atoms: _111  and  _112
REMARK   38  A    between atoms: _112  and  _113
REMARK   39  A    between atoms: _117  and  _119
REMARK   40  A    between atoms: _119  and  _120
REMARK   41  A    between atoms: _120  and  _121
REMARK   42  A    between atoms: _124  and  _126
REMARK   43  A    between atoms: _126  and  _128
REMARK   44  A    between atoms: _130  and  _132
REMARK   45  A    between atoms: _132  and  _133
REMARK   46  A    between atoms: _140  and  _142
REMARK   47  A    between atoms: _144  and  _146
REMARK   48  A    between atoms: _146  and  _147
REMARK   49  A    between atoms: _153  and  _155
REMARK   50  A    between atoms: _157  and  _159
REMARK   51  A    between atoms: _159  and  _160
REMARK   52  A    between atoms: _166  and  _168
REMARK   53  A    between atoms: _168  and  _169
REMARK   54  A    between atoms: _169  and  _170
REMARK   55  A    between atoms: _170  and  _171
REMARK   56  A    between atoms: _173  and  _175
REMARK   57  A    between atoms: _175  and  _177
REMARK   58  A    between atoms: _179  and  _181
REMARK   59  A    between atoms: _181  and  _182
REMARK   60  A    between atoms: _189  and  _191
REMARK   61  A    between atoms: _193  and  _195
REMARK                            x       y       z     vdW  Elec       q    Type
REMARK                         _______ _______ _______ _____ _____    ______ ____
ROOT
ATOM      1  C   UNL     1     -27.218  21.401 -37.863  0.00  0.00    -0.022 A 
ATOM      2  C   UNL     1     -28.487  21.002 -37.425  0.00  0.00    -0.004 A 
ATOM      3  C   UNL     1     -29.631  21.728 -37.751  0.00  0.00    -0.000 A 
ATOM      4  C   UNL     1     -29.514  22.875 -38.508  0.00  0.00    -0.000 A 
ATOM      5  C   UNL     1     -28.252  23.301 -38.941  0.00  0.00    -0.000 A 
ATOM      6  C   UNL     1     -27.112  22.565 -38.622  0.00  0.00    -0.004 A 
ENDROOT
BRANCH   1   7
ATOM      7  C   UNL     1     -25.986  20.611 -37.495  0.00  0.00    +0.026 C 
BRANCH   7   8
ATOM      8  C   UNL     1     -24.780  21.474 -37.106  0.00  0.00    +0.005 C 
ATOM      9  C   UNL     1     -25.147  22.316 -35.909  0.00  0.00    +0.000 C 
ENDBRANCH   7   8
ENDBRANCH   1   7
TORSDOF 2
REMARK  Name = 
REMARK  61 active torsions:
REMARK  status: ('A' for Active; 'I' for Inactive)
REMARK    1  A    between atoms: _1  and  _3
REMARK    2  A    between atoms: _3  and  _4
REMARK    3  A    between atoms: _4  and  _5
REMARK    4  A    between atoms: _5  and  _6
REMARK    5  A    between atoms: _10  and  _12
REMARK    6  A    between atoms: _12  and  _13
REMARK    7  A    between atoms: _20  and  _22
REMARK    8  A    between atoms: _22  and  _23
REMARK    9  A    between atoms: _23  and  _24
REMARK   10  A    between atoms: _24  and  _25
REMARK   11  A    between atoms: _27  and  _29
REMARK   12  A    between atoms: _31  and  _33
REMARK   13  A    between atoms: _33  and  _34
REMARK   14  A    between atoms: _34  and  _35
REMARK   15  A    between atoms: _38  and  _40
REMARK   16  A    between atoms: _40  and  _41
REMARK   17  A    between atoms: _41  and  _42
REMARK   18  A    between atoms: _45  and  _47
REMARK   19  A    between atoms: _47  and  _48
REMARK   20  A    between atoms: _54  and  _56
REMARK   21  A    between atoms: _56  and  _57
REMARK   22  A    between atoms: _63  and  _65
REMARK   23  A    between atoms: _65  and  _67
REMARK   24  A    between atoms: _69  and  _71
REMARK   25  A    between atoms: _71  and  _72
REMARK   26  A    between atoms: _75  and  _77
REMARK   27  A    between atoms: _77  and  _79
REMARK   28  A    between atoms: _81  and  _83
REMARK   29  A    between atoms: _83  and  _84
REMARK   30  A    between atoms: _91  and  _93
REMARK   31  A    between atoms: _93  and  _94
REMARK   32  A    between atoms: _97  and  _99
REMARK   33  A    between atoms: _99  and  _101
REMARK   34  A    between atoms: _103  and  _105
REMARK   35  A    between atoms: _108  and  _110
REMARK   36  A    between atoms: _110  and  _111
REMARK   37  A    between atoms: _111  and  _112
REMARK   38  A    between atoms: _112  and  _113
REMARK   39  A    between atoms: _117  and  _119
REMARK   40  A    between atoms: _119  and  _120
REMARK   41  A    between atoms: _120  and  _121
REMARK   42  A    between atoms: _124  and  _126
REMARK   43  A    between atoms: _126  and  _128
REMARK   44  A    between atoms: _130  and  _132
REMARK   45  A    between atoms: _132  and  _133
REMARK   46  A    between atoms: _140  and  _142
REMARK   47  A    between atoms: _144  and  _146
REMARK   48  A    between atoms: _146  and  _147
REMARK   49  A    between atoms: _153  and  _155
REMARK   50  A    between atoms: _157  and  _159
REMARK   51  A    between atoms: _159  and  _160
REMARK   52  A    between atoms: _166  and  _168
REMARK   53  A    between atoms: _168  and  _169
REMARK   54  A    between atoms: _169  and  _170
REMARK   55  A    between atoms: _170  and  _171
REMARK   56  A    between atoms: _173  and  _175
REMARK   57  A    between atoms: _175  and  _177
REMARK   58  A    between atoms: _179  and  _181
REMARK   59  A    between atoms: _181  and  _182
REMARK   60  A    between atoms: _189  and  _191
REMARK   61  A    between atoms: _193  and  _195
REMARK                            x       y       z     vdW  Elec       q    Type
REMARK                         _______ _______ _______ _____ _____    ______ ____
ROOT
ATOM      1  C   UNL     1     -38.411  21.435 -61.816  0.00  0.00    +0.000 C 
ATOM      2  C   UNL     1     -38.916  20.962 -60.453  0.00  0.00    +0.000 C 
ENDROOT
BRANCH   1   3
ATOM      3  C   UNL     1     -39.399  21.051 -62.945  0.00  0.00    +0.000 C 
ATOM      4  C   UNL     1     -40.806  21.484 -62.551  0.00  0.00    +0.000 C 
ENDBRANCH   1   3
BRANCH   1   5
ATOM      5  C   UNL     1     -37.024  20.855 -62.085  0.00  0.00    +0.000 C 
ATOM      6  C   UNL     1     -35.931  21.903 -62.159  0.00  0.00    +0.000 C 
ENDBRANCH   1   5
TORSDOF 2
REMARK  Name = 
REMARK  61 active torsions:
REMARK  status: ('A' for Active; 'I' for Inactive)
REMARK    1  A    between atoms: _1  and  _3
REMARK    2  A    between atoms: _3  and  _4
REMARK    3  A    between atoms: _4  and  _5
REMARK    4  A    between atoms: _5  and  _6
REMARK    5  A    between atoms: _10  and  _12
REMARK    6  A    between atoms: _12  and  _13
REMARK    7  A    between atoms: _20  and  _22
REMARK    8  A    between atoms: _22  and  _23
REMARK    9  A    between atoms: _23  and  _24
REMARK   10  A    between atoms: _24  and  _25
REMARK   11  A    between atoms: _27  and  _29
REMARK   12  A    between atoms: _31  and  _33
REMARK   13  A    between atoms: _33  and  _34
REMARK   14  A    between atoms: _34  and  _35
REMARK   15  A    between atoms: _38  and  _40
REMARK   16  A    between atoms: _40  and  _41
REMARK   17  A    between atoms: _41  and  _42
REMARK   18  A    between atoms: _45  and  _47
REMARK   19  A    between atoms: _47  and  _48
REMARK   20  A    between atoms: _54  and  _56
REMARK   21  A    between atoms: _56  and  _57
REMARK   22  A    between atoms: _63  and  _65
REMARK   23  A    between atoms: _65  and  _67
REMARK   24  A    between atoms: _69  and  _71
REMARK   25  A    between atoms: _71  and  _72
REMARK   26  A    between atoms: _75  and  _77
REMARK   27  A    between atoms: _77  and  _79
REMARK   28  A    between atoms: _81  and  _83
REMARK   29  A    between atoms: _83  and  _84
REMARK   30  A    between atoms: _91  and  _93
REMARK   31  A    between atoms: _93  and  _94
REMARK   32  A    between atoms: _97  and  _99
REMARK   33  A    between atoms: _99  and  _101
REMARK   34  A    between atoms: _103  and  _105
REMARK   35  A    between atoms: _108  and  _110
REMARK   36  A    between atoms: _110  and  _111
REMARK   37  A    between atoms: _111  and  _112
REMARK   38  A    between atoms: _112  and  _113
REMARK   39  A    between atoms: _117  and  _119
REMARK   40  A    between atoms: _119  and  _120
REMARK   41  A    between atoms: _120  and  _121
REMARK   42  A    between atoms: _124  and  _126
REMARK   43  A    between atoms: _126  and  _128
REMARK   44  A    between atoms: _130  and  _132
REMARK   45  A    between atoms: _132  and  _133
REMARK   46  A    between atoms: _140  and  _142
REMARK   47  A    between atoms: _144  and  _146
REMARK   48  A    between atoms: _146  and  _147
REMARK   49  A    between atoms: _153  and  _155
REMARK   50  A    between atoms: _157  and  _159
REMARK   51  A    between atoms: _159  and  _160
REMARK   52  A    between atoms: _166  and  _168
REMARK   53  A    between atoms: _168  and  _169
REMARK   54  A    between atoms: _169  and  _170
REMARK   55  A    between atoms: _170  and  _171
REMARK   56  A    between atoms: _173  and  _175
REMARK   57  A    between atoms: _175  and  _177
REMARK   58  A    between atoms: _179  and  _181
REMARK   59  A    between atoms: _181  and  _182
REMARK   60  A    between atoms: _189  and  _191
REMARK   61  A    between atoms: _193  and  _195
REMARK                            x       y       z     vdW  Elec       q    Type
REMARK                         _______ _______ _______ _____ _____    ______ ____
ROOT
ATOM      1  C   UNL     1     -41.159  15.299 -59.086  0.00  0.00    +0.000 C 
ENDROOT
BRANCH   1   2
ATOM      2  C   UNL     1     -40.459  16.464 -58.380  0.00  0.00    +0.000 C 
ATOM      3  C   UNL     1     -39.065  16.094 -57.895  0.00  0.00    +0.000 C 
ATOM      4  C   UNL     1     -40.407  17.680 -59.290  0.00  0.00    +0.000 C 
ENDBRANCH   1   2
BRANCH   1   5
ATOM      5  C   UNL     1     -42.488  15.530 -59.816  0.00  0.00    +0.000 C 
ATOM      6  C   UNL     1     -42.368  15.247 -61.305  0.00  0.00    +0.000 C 
ENDBRANCH   1   5
TORSDOF 2
REMARK  Name = 
REMARK  61 active torsions:
REMARK  status: ('A' for Active; 'I' for Inactive)
REMARK    1  A    between atoms: _1  and  _3
REMARK    2  A    between atoms: _3  and  _4
REMARK    3  A    between atoms: _4  and  _5
REMARK    4  A    between atoms: _5  and  _6
REMARK    5  A    between atoms: _10  and  _12
REMARK    6  A    between atoms: _12  and  _13
REMARK    7  A    between atoms: _20  and  _22
REMARK    8  A    between atoms: _22  and  _23
REMARK    9  A    between atoms: _23  and  _24
REMARK   10  A    between atoms: _24  and  _25
REMARK   11  A    between atoms: _27  and  _29
REMARK   12  A    between atoms: _31  and  _33
REMARK   13  A    between atoms: _33  and  _34
REMARK   14  A    between atoms: _34  and  _35
REMARK   15  A    between atoms: _38  and  _40
REMARK   16  A    between atoms: _40  and  _41
REMARK   17  A    between atoms: _41  and  _42
REMARK   18  A    between atoms: _45  and  _47
REMARK   19  A    between atoms: _47  and  _48
REMARK   20  A    between atoms: _54  and  _56
REMARK   21  A    between atoms: _56  and  _57
REMARK   22  A    between atoms: _63  and  _65
REMARK   23  A    between atoms: _65  and  _67
REMARK   24  A    between atoms: _69  and  _71
REMARK   25  A    between atoms: _71  and  _72
REMARK   26  A    between atoms: _75  and  _77
REMARK   27  A    between atoms: _77  and  _79
REMARK   28  A    between atoms: _81  and  _83
REMARK   29  A    between atoms: _83  and  _84
REMARK   30  A    between atoms: _91  and  _93
REMARK   31  A    between atoms: _93  and  _94
REMARK   32  A    between atoms: _97  and  _99
REMARK   33  A    between atoms: _99  and  _101
REMARK   34  A    between atoms: _103  and  _105
REMARK   35  A    between atoms: _108  and  _110
REMARK   36  A    between atoms: _110  and  _111
REMARK   37  A    between atoms: _111  and  _112
REMARK   38  A    between atoms: _112  and  _113
REMARK   39  A    between atoms: _117  and  _119
REMARK   40  A    between atoms: _119  and  _120
REMARK   41  A    between atoms: _120  and  _121
REMARK   42  A    between atoms: _124  and  _126
REMARK   43  A    between atoms: _126  and  _128
REMARK   44  A    between atoms: _130  and  _132
REMARK   45  A    between atoms: _132  and  _133
REMARK   46  A    between atoms: _140  and  _142
REMARK   47  A    between atoms: _144  and  _146
REMARK   48  A    between atoms: _146  and  _147
REMARK   49  A    between atoms: _153  and  _155
REMARK   50  A    between atoms: _157  and  _159
REMARK   51  A    between atoms: _159  and  _160
REMARK   52  A    between atoms: _166  and  _168
REMARK   53  A    between atoms: _168  and  _169
REMARK   54  A    between atoms: _169  and  _170
REMARK   55  A    between atoms: _170  and  _171
REMARK   56  A    between atoms: _173  and  _175
REMARK   57  A    between atoms: _175  and  _177
REMARK   58  A    between atoms: _179  and  _181
REMARK   59  A    between atoms: _181  and  _182
REMARK   60  A    between atoms: _189  and  _191
REMARK   61  A    between atoms: _193  and  _195
REMARK                            x       y       z     vdW  Elec       q    Type
REMARK                         _______ _______ _______ _____ _____    ______ ____
ROOT
ATOM      1  C   UNL     1     -37.842  16.064 -64.403  0.00  0.00    +0.000 C 
ATOM      2  C   UNL     1     -36.760  15.668 -65.411  0.00  0.00    +0.000 C 
ENDROOT
BRANCH   1   3
ATOM      3  C   UNL     1     -39.096  16.625 -65.112  0.00  0.00    +0.000 C 
ATOM      4  C   UNL     1     -38.991  16.469 -66.609  0.00  0.00    +0.000 C 
ENDBRANCH   1   3
BRANCH   1   5
ATOM      5  C   UNL     1     -37.262  17.127 -63.466  0.00  0.00    +0.000 C 
ATOM      6  C   UNL     1     -37.928  17.158 -62.114  0.00  0.00    +0.000 C 
ENDBRANCH   1   5
TORSDOF 2
REMARK  Name = 
REMARK  61 active torsions:
REMARK  status: ('A' for Active; 'I' for Inactive)
REMARK    1  A    between atoms: _1  and  _3
REMARK    2  A    between atoms: _3  and  _4
REMARK    3  A    between atoms: _4  and  _5
REMARK    4  A    between atoms: _5  and  _6
REMARK    5  A    between atoms: _10  and  _12
REMARK    6  A    between atoms: _12  and  _13
REMARK    7  A    between atoms: _20  and  _22
REMARK    8  A    between atoms: _22  and  _23
REMARK    9  A    between atoms: _23  and  _24
REMARK   10  A    between atoms: _24  and  _25
REMARK   11  A    between atoms: _27  and  _29
REMARK   12  A    between atoms: _31  and  _33
REMARK   13  A    between atoms: _33  and  _34
REMARK   14  A    between atoms: _34  and  _35
REMARK   15  A    between atoms: _38  and  _40
REMARK   16  A    between atoms: _40  and  _41
REMARK   17  A    between atoms: _41  and  _42
REMARK   18  A    between atoms: _45  and  _47
REMARK   19  A    between atoms: _47  and  _48
REMARK   20  A    between atoms: _54  and  _56
REMARK   21  A    between atoms: _56  and  _57
REMARK   22  A    between atoms: _63  and  _65
REMARK   23  A    between atoms: _65  and  _67
REMARK   24  A    between atoms: _69  and  _71
REMARK   25  A    between atoms: _71  and  _72
REMARK   26  A    between atoms: _75  and  _77
REMARK   27  A    between atoms: _77  and  _79
REMARK   28  A    between atoms: _81  and  _83
REMARK   29  A    between atoms: _83  and  _84
REMARK   30  A    between atoms: _91  and  _93
REMARK   31  A    between atoms: _93  and  _94
REMARK   32  A    between atoms: _97  and  _99
REMARK   33  A    between atoms: _99  and  _101
REMARK   34  A    between atoms: _103  and  _105
REMARK   35  A    between atoms: _108  and  _110
REMARK   36  A    between atoms: _110  and  _111
REMARK   37  A    between atoms: _111  and  _112
REMARK   38  A    between atoms: _112  and  _113
REMARK   39  A    between atoms: _117  and  _119
REMARK   40  A    between atoms: _119  and  _120
REMARK   41  A    between atoms: _120  and  _121
REMARK   42  A    between atoms: _124  and  _126
REMARK   43  A    between atoms: _126  and  _128
REMARK   44  A    between atoms: _130  and  _132
REMARK   45  A    between atoms: _132  and  _133
REMARK   46  A    between atoms: _140  and  _142
REMARK   47  A    between atoms: _144  and  _146
REMARK   48  A    between atoms: _146  and  _147
REMARK   49  A    between atoms: _153  and  _155
REMARK   50  A    between atoms: _157  and  _159
REMARK   51  A    between atoms: _159  and  _160
REMARK   52  A    between atoms: _166  and  _168
REMARK   53  A    between atoms: _168  and  _169
REMARK   54  A    between atoms: _169  and  _170
REMARK   55  A    between atoms: _170  and  _171
REMARK   56  A    between atoms: _173  and  _175
REMARK   57  A    between atoms: _175  and  _177
REMARK   58  A    between atoms: _179  and  _181
REMARK   59  A    between atoms: _181  and  _182
REMARK   60  A    between atoms: _189  and  _191
REMARK   61  A    between atoms: _193  and  _195
REMARK                            x       y       z     vdW  Elec       q    Type
REMARK                         _______ _______ _______ _____ _____    ______ ____
ROOT
ATOM      1  C   UNL     1     -32.582  17.814 -67.774  0.00  0.00    -0.022 A 
ATOM      2  C   UNL     1     -31.642  16.920 -67.252  0.00  0.00    -0.001 A 
ATOM      3  C   UNL     1     -30.341  17.318 -66.979  0.00  0.00    +0.042 A 
ATOM      4  C   UNL     1     -29.964  18.638 -67.227  0.00  0.00    +0.196 A 
ATOM      5  O   UNL     1     -28.664  19.072 -66.981  0.00  0.00    -0.287 OA
ATOM      6  C   UNL     1     -30.888  19.539 -67.739  0.00  0.00    +0.042 A 
ATOM      7  C   UNL     1     -32.185  19.128 -67.993  0.00  0.00    -0.001 A 
ENDROOT
BRANCH   1   8
ATOM      8  C   UNL     1     -34.013  17.381 -68.013  0.00  0.00    +0.026 C 
BRANCH   8   9
ATOM      9  C   UNL     1     -34.632  17.745 -69.362  0.00  0.00    +0.005 C 
ATOM     10  C   UNL     1     -33.949  16.960 -70.457  0.00  0.00    +0.000 C 
ENDBRANCH   8   9
ENDBRANCH   1   8
TORSDOF 2
REMARK  Name = 
REMARK  61 active torsions:
REMARK  status: ('A' for Active; 'I' for Inactive)
REMARK    1  A    between atoms: _1  and  _3
REMARK    2  A    between atoms: _3  and  _4
REMARK    3  A    between atoms: _4  and  _5
REMARK    4  A    between atoms: _5  and  _6
REMARK    5  A    between atoms: _10  and  _12
REMARK    6  A    between atoms: _12  and  _13
REMARK    7  A    between atoms: _20  and  _22
REMARK    8  A    between atoms: _22  and  _23
REMARK    9  A    between atoms: _23  and  _24
REMARK   10  A    between atoms: _24  and  _25
REMARK   11  A    between atoms: _27  and  _29
REMARK   12  A    between atoms: _31  and  _33
REMARK   13  A    between atoms: _33  and  _34
REMARK   14  A    between atoms: _34  and  _35
REMARK   15  A    between atoms: _38  and  _40
REMARK   16  A    between atoms: _40  and  _41
REMARK   17  A    between atoms: _41  and  _42
REMARK   18  A    between atoms: _45  and  _47
REMARK   19  A    between atoms: _47  and  _48
REMARK   20  A    between atoms: _54  and  _56
REMARK   21  A    between atoms: _56  and  _57
REMARK   22  A    between atoms: _63  and  _65
REMARK   23  A    between atoms: _65  and  _67
REMARK   24  A    between atoms: _69  and  _71
REMARK   25  A    between atoms: _71  and  _72
REMARK   26  A    between atoms: _75  and  _77
REMARK   27  A    between atoms: _77  and  _79
REMARK   28  A    between atoms: _81  and  _83
REMARK   29  A    between atoms: _83  and  _84
REMARK   30  A    between atoms: _91  and  _93
REMARK   31  A    between atoms: _93  and  _94
REMARK   32  A    between atoms: _97  and  _99
REMARK   33  A    between atoms: _99  and  _101
REMARK   34  A    between atoms: _103  and  _105
REMARK   35  A    between atoms: _108  and  _110
REMARK   36  A    between atoms: _110  and  _111
REMARK   37  A    between atoms: _111  and  _112
REMARK   38  A    between atoms: _112  and  _113
REMARK   39  A    between atoms: _117  and  _119
REMARK   40  A    between atoms: _119  and  _120
REMARK   41  A    between atoms: _120  and  _121
REMARK   42  A    between atoms: _124  and  _126
REMARK   43  A    between atoms: _126  and  _128
REMARK   44  A    between atoms: _130  and  _132
REMARK   45  A    between atoms: _132  and  _133
REMARK   46  A    between atoms: _140  and  _142
REMARK   47  A    between atoms: _144  and  _146
REMARK   48  A    between atoms: _146  and  _147
REMARK   49  A    between atoms: _153  and  _155
REMARK   50  A    between atoms: _157  and  _159
REMARK   51  A    between atoms: _159  and  _160
REMARK   52  A    between atoms: _166  and  _168
REMARK   53  A    between atoms: _168  and  _169
REMARK   54  A    between atoms: _169  and  _170
REMARK   55  A    between atoms: _170  and  _171
REMARK   56  A    between atoms: _173  and  _175
REMARK   57  A    between atoms: _175  and  _177
REMARK   58  A    between atoms: _179  and  _181
REMARK   59  A    between atoms: _181  and  _182
REMARK   60  A    between atoms: _189  and  _191
REMARK   61  A    between atoms: _193  and  _195
REMARK                            x       y       z     vdW  Elec       q    Type
REMARK                         _______ _______ _______ _____ _____    ______ ____
ROOT
ATOM      1  C   UNL     1     -29.156   9.910 -66.109  0.00  0.00    +0.000 C 
ENDROOT
BRANCH   1   2
ATOM      2  C   UNL     1     -29.640  11.339 -65.833  0.00  0.00    +0.000 C 
ATOM      3  C   UNL     1     -30.845  11.417 -64.903  0.00  0.00    +0.000 C 
ATOM      4  C   UNL     1     -28.493  12.184 -65.300  0.00  0.00    +0.000 C 
ENDBRANCH   1   2
BRANCH   1   5
ATOM      5  C   UNL     1     -27.623   9.764 -66.102  0.00  0.00    +0.000 C 
ATOM      6  C   UNL     1     -27.180   8.605 -65.215  0.00  0.00    +0.000 C 
ENDBRANCH   1   5
TORSDOF 2
REMARK  Name = 
REMARK  61 active torsions:
REMARK  status: ('A' for Active; 'I' for Inactive)
REMARK    1  A    between atoms: _1  and  _3
REMARK    2  A    between atoms: _3  and  _4
REMARK    3  A    between atoms: _4  and  _5
REMARK    4  A    between atoms: _5  and  _6
REMARK    5  A    between atoms: _10  and  _12
REMARK    6  A    between atoms: _12  and  _13
REMARK    7  A    between atoms: _20  and  _22
REMARK    8  A    between atoms: _22  and  _23
REMARK    9  A    between atoms: _23  and  _24
REMARK   10  A    between atoms: _24  and  _25
REMARK   11  A    between atoms: _27  and  _29
REMARK   12  A    between atoms: _31  and  _33
REMARK   13  A    between atoms: _33  and  _34
REMARK   14  A    between atoms: _34  and  _35
REMARK   15  A    between atoms: _38  and  _40
REMARK   16  A    between atoms: _40  and  _41
REMARK   17  A    between atoms: _41  and  _42
REMARK   18  A    between atoms: _45  and  _47
REMARK   19  A    between atoms: _47  and  _48
REMARK   20  A    between atoms: _54  and  _56
REMARK   21  A    between atoms: _56  and  _57
REMARK   22  A    between atoms: _63  and  _65
REMARK   23  A    between atoms: _65  and  _67
REMARK   24  A    between atoms: _69  and  _71
REMARK   25  A    between atoms: _71  and  _72
REMARK   26  A    between atoms: _75  and  _77
REMARK   27  A    between atoms: _77  and  _79
REMARK   28  A    between atoms: _81  and  _83
REMARK   29  A    between atoms: _83  and  _84
REMARK   30  A    between atoms: _91  and  _93
REMARK   31  A    between atoms: _93  and  _94
REMARK   32  A    between atoms: _97  and  _99
REMARK   33  A    between atoms: _99  and  _101
REMARK   34  A    between atoms: _103  and  _105
REMARK   35  A    between atoms: _108  and  _110
REMARK   36  A    between atoms: _110  and  _111
REMARK   37  A    between atoms: _111  and  _112
REMARK   38  A    between atoms: _112  and  _113
REMARK   39  A    between atoms: _117  and  _119
REMARK   40  A    between atoms: _119  and  _120
REMARK   41  A    between atoms: _120  and  _121
REMARK   42  A    between atoms: _124  and  _126
REMARK   43  A    between atoms: _126  and  _128
REMARK   44  A    between atoms: _130  and  _132
REMARK   45  A    between atoms: _132  and  _133
REMARK   46  A    between atoms: _140  and  _142
REMARK   47  A    between atoms: _144  and  _146
REMARK   48  A    between atoms: _146  and  _147
REMARK   49  A    between atoms: _153  and  _155
REMARK   50  A    between atoms: _157  and  _159
REMARK   51  A    between atoms: _159  and  _160
REMARK   52  A    between atoms: _166  and  _168
REMARK   53  A    between atoms: _168  and  _169
REMARK   54  A    between atoms: _169  and  _170
REMARK   55  A    between atoms: _170  and  _171
REMARK   56  A    between atoms: _173  and  _175
REMARK   57  A    between atoms: _175  and  _177
REMARK   58  A    between atoms: _179  and  _181
REMARK   59  A    between atoms: _181  and  _182
REMARK   60  A    between atoms: _189  and  _191
REMARK   61  A    between atoms: _193  and  _195
REMARK                            x       y       z     vdW  Elec       q    Type
REMARK                         _______ _______ _______ _____ _____    ______ ____
ROOT
ATOM      1  C   UNL     1     -29.620  21.657 -46.494  0.00  0.00    +0.000 C 
ATOM      2  C   UNL     1     -30.973  22.271 -46.130  0.00  0.00    +0.000 C 
ENDROOT
BRANCH   1   3
ATOM      3  C   UNL     1     -28.700  22.689 -47.169  0.00  0.00    +0.000 C 
ATOM      4  C   UNL     1     -28.316  23.764 -46.162  0.00  0.00    +0.000 C 
ENDBRANCH   1   3
BRANCH   1   5
ATOM      5  C   UNL     1     -29.791  20.438 -47.406  0.00  0.00    +0.000 C 
ATOM      6  C   UNL     1     -29.361  19.134 -46.771  0.00  0.00    +0.000 C 
ENDBRANCH   1   5
TORSDOF 2
REMARK  Name = 
REMARK  61 active torsions:
REMARK  status: ('A' for Active; 'I' for Inactive)
REMARK    1  A    between atoms: _1  and  _3
REMARK    2  A    between atoms: _3  and  _4
REMARK    3  A    between atoms: _4  and  _5
REMARK    4  A    between atoms: _5  and  _6
REMARK    5  A    between atoms: _10  and  _12
REMARK    6  A    between atoms: _12  and  _13
REMARK    7  A    between atoms: _20  and  _22
REMARK    8  A    between atoms: _22  and  _23
REMARK    9  A    between atoms: _23  and  _24
REMARK   10  A    between atoms: _24  and  _25
REMARK   11  A    between atoms: _27  and  _29
REMARK   12  A    between atoms: _31  and  _33
REMARK   13  A    between atoms: _33  and  _34
REMARK   14  A    between atoms: _34  and  _35
REMARK   15  A    between atoms: _38  and  _40
REMARK   16  A    between atoms: _40  and  _41
REMARK   17  A    between atoms: _41  and  _42
REMARK   18  A    between atoms: _45  and  _47
REMARK   19  A    between atoms: _47  and  _48
REMARK   20  A    between atoms: _54  and  _56
REMARK   21  A    between atoms: _56  and  _57
REMARK   22  A    between atoms: _63  and  _65
REMARK   23  A    between atoms: _65  and  _67
REMARK   24  A    between atoms: _69  and  _71
REMARK   25  A    between atoms: _71  and  _72
REMARK   26  A    between atoms: _75  and  _77
REMARK   27  A    between atoms: _77  and  _79
REMARK   28  A    between atoms: _81  and  _83
REMARK   29  A    between atoms: _83  and  _84
REMARK   30  A    between atoms: _91  and  _93
REMARK   31  A    between atoms: _93  and  _94
REMARK   32  A    between atoms: _97  and  _99
REMARK   33  A    between atoms: _99  and  _101
REMARK   34  A    between atoms: _103  and  _105
REMARK   35  A    between atoms: _108  and  _110
REMARK   36  A    between atoms: _110  and  _111
REMARK   37  A    between atoms: _111  and  _112
REMARK   38  A    between atoms: _112  and  _113
REMARK   39  A    between atoms: _117  and  _119
REMARK   40  A    between atoms: _119  and  _120
REMARK   41  A    between atoms: _120  and  _121
REMARK   42  A    between atoms: _124  and  _126
REMARK   43  A    between atoms: _126  and  _128
REMARK   44  A    between atoms: _130  and  _132
REMARK   45  A    between atoms: _132  and  _133
REMARK   46  A    between atoms: _140  and  _142
REMARK   47  A    between atoms: _144  and  _146
REMARK   48  A    between atoms: _146  and  _147
REMARK   49  A    between atoms: _153  and  _155
REMARK   50  A    between atoms: _157  and  _159
REMARK   51  A    between atoms: _159  and  _160
REMARK   52  A    between atoms: _166  and  _168
REMARK   53  A    between atoms: _168  and  _169
REMARK   54  A    between atoms: _169  and  _170
REMARK   55  A    between atoms: _170  and  _171
REMARK   56  A    between atoms: _173  and  _175
REMARK   57  A    between atoms: _175  and  _177
REMARK   58  A    between atoms: _179  and  _181
REMARK   59  A    between atoms: _181  and  _182
REMARK   60  A    between atoms: _189  and  _191
REMARK   61  A    between atoms: _193  and  _195
REMARK                            x       y       z     vdW  Elec       q    Type
REMARK                         _______ _______ _______ _____ _____    ______ ____
ROOT
ATOM      1  C   UNL     1     -31.831  25.948 -41.319  0.00  0.00    +0.000 C 
ATOM      2  C   UNL     1     -33.083  26.390 -40.592  0.00  0.00    +0.000 C 
ATOM      3  C   UNL     1     -31.949  24.525 -41.773  0.00  0.00    +0.000 C 
ENDROOT
BRANCH   1   4
ATOM      4  C   UNL     1     -31.526  26.882 -42.503  0.00  0.00    +0.000 C 
ATOM      5  C   UNL     1     -31.170  28.206 -41.869  0.00  0.00    +0.000 C 
ENDBRANCH   1   4
TORSDOF 1
REMARK  Name = 
REMARK  61 active torsions:
REMARK  status: ('A' for Active; 'I' for Inactive)
REMARK    1  A    between atoms: _1  and  _3
REMARK    2  A    between atoms: _3  and  _4
REMARK    3  A    between atoms: _4  and  _5
REMARK    4  A    between atoms: _5  and  _6
REMARK    5  A    between atoms: _10  and  _12
REMARK    6  A    between atoms: _12  and  _13
REMARK    7  A    between atoms: _20  and  _22
REMARK    8  A    between atoms: _22  and  _23
REMARK    9  A    between atoms: _23  and  _24
REMARK   10  A    between atoms: _24  and  _25
REMARK   11  A    between atoms: _27  and  _29
REMARK   12  A    between atoms: _31  and  _33
REMARK   13  A    between atoms: _33  and  _34
REMARK   14  A    between atoms: _34  and  _35
REMARK   15  A    between atoms: _38  and  _40
REMARK   16  A    between atoms: _40  and  _41
REMARK   17  A    between atoms: _41  and  _42
REMARK   18  A    between atoms: _45  and  _47
REMARK   19  A    between atoms: _47  and  _48
REMARK   20  A    between atoms: _54  and  _56
REMARK   21  A    between atoms: _56  and  _57
REMARK   22  A    between atoms: _63  and  _65
REMARK   23  A    between atoms: _65  and  _67
REMARK   24  A    between atoms: _69  and  _71
REMARK   25  A    between atoms: _71  and  _72
REMARK   26  A    between atoms: _75  and  _77
REMARK   27  A    between atoms: _77  and  _79
REMARK   28  A    between atoms: _81  and  _83
REMARK   29  A    between atoms: _83  and  _84
REMARK   30  A    between atoms: _91  and  _93
REMARK   31  A    between atoms: _93  and  _94
REMARK   32  A    between atoms: _97  and  _99
REMARK   33  A    between atoms: _99  and  _101
REMARK   34  A    between atoms: _103  and  _105
REMARK   35  A    between atoms: _108  and  _110
REMARK   36  A    between atoms: _110  and  _111
REMARK   37  A    between atoms: _111  and  _112
REMARK   38  A    between atoms: _112  and  _113
REMARK   39  A    between atoms: _117  and  _119
REMARK   40  A    between atoms: _119  and  _120
REMARK   41  A    between atoms: _120  and  _121
REMARK   42  A    between atoms: _124  and  _126
REMARK   43  A    between atoms: _126  and  _128
REMARK   44  A    between atoms: _130  and  _132
REMARK   45  A    between atoms: _132  and  _133
REMARK   46  A    between atoms: _140  and  _142
REMARK   47  A    between atoms: _144  and  _146
REMARK   48  A    between atoms: _146  and  _147
REMARK   49  A    between atoms: _153  and  _155
REMARK   50  A    between atoms: _157  and  _159
REMARK   51  A    between atoms: _159  and  _160
REMARK   52  A    between atoms: _166  and  _168
REMARK   53  A    between atoms: _168  and  _169
REMARK   54  A    between atoms: _169  and  _170
REMARK   55  A    between atoms: _170  and  _171
REMARK   56  A    between atoms: _173  and  _175
REMARK   57  A    between atoms: _175  and  _177
REMARK   58  A    between atoms: _179  and  _181
REMARK   59  A    between atoms: _181  and  _182
REMARK   60  A    between atoms: _189  and  _191
REMARK   61  A    between atoms: _193  and  _195
REMARK                            x       y       z     vdW  Elec       q    Type
REMARK                         _______ _______ _______ _____ _____    ______ ____
ROOT
ATOM      1  C   UNL     1     -29.162  15.186 -46.000  0.00  0.00    +0.220 C 
ENDROOT
BRANCH   1   2
ATOM      2  N   UNL     1     -30.241  15.421 -46.949  0.00  0.00    -0.087 NA
ATOM      3  C   UNL     1     -31.309  14.640 -47.086  0.00  0.00    +0.535 C 
ATOM      4  N   UNL     1     -31.476  13.570 -46.305  0.00  0.00    +0.135 NA
ATOM      5  N   UNL     1     -32.215  14.938 -48.004  0.00  0.00    +0.135 NA
ENDBRANCH   1   2
BRANCH   1   6
ATOM      6  C   UNL     1     -27.860  15.773 -46.526  0.00  0.00    +0.047 C 
BRANCH   6   7
ATOM      7  C   UNL     1     -27.417  15.020 -47.758  0.00  0.00    +0.004 C 
BRANCH   7   8
ATOM      8  C   UNL     1     -25.910  14.913 -47.937  0.00  0.00    +0.000 C 
ATOM      9  C   UNL     1     -25.609  14.370 -49.323  0.00  0.00    +0.000 C 
ENDBRANCH   7   8
ENDBRANCH   6   7
ENDBRANCH   1   6
TORSDOF 4
REMARK  Name = 
REMARK  61 active torsions:
REMARK  status: ('A' for Active; 'I' for Inactive)
REMARK    1  A    between atoms: _1  and  _3
REMARK    2  A    between atoms: _3  and  _4
REMARK    3  A    between atoms: _4  and  _5
REMARK    4  A    between atoms: _5  and  _6
REMARK    5  A    between atoms: _10  and  _12
REMARK    6  A    between atoms: _12  and  _13
REMARK    7  A    between atoms: _20  and  _22
REMARK    8  A    between atoms: _22  and  _23
REMARK    9  A    between atoms: _23  and  _24
REMARK   10  A    between atoms: _24  and  _25
REMARK   11  A    between atoms: _27  and  _29
REMARK   12  A    between atoms: _31  and  _33
REMARK   13  A    between atoms: _33  and  _34
REMARK   14  A    between atoms: _34  and  _35
REMARK   15  A    between atoms: _38  and  _40
REMARK   16  A    between atoms: _40  and  _41
REMARK   17  A    between atoms: _41  and  _42
REMARK   18  A    between atoms: _45  and  _47
REMARK   19  A    between atoms: _47  and  _48
REMARK   20  A    between atoms: _54  and  _56
REMARK   21  A    between atoms: _56  and  _57
REMARK   22  A    between atoms: _63  and  _65
REMARK   23  A    between atoms: _65  and  _67
REMARK   24  A    between atoms: _69  and  _71
REMARK   25  A    between atoms: _71  and  _72
REMARK   26  A    between atoms: _75  and  _77
REMARK   27  A    between atoms: _77  and  _79
REMARK   28  A    between atoms: _81  and  _83
REMARK   29  A    between atoms: _83  and  _84
REMARK   30  A    between atoms: _91  and  _93
REMARK   31  A    between atoms: _93  and  _94
REMARK   32  A    between atoms: _97  and  _99
REMARK   33  A    between atoms: _99  and  _101
REMARK   34  A    between atoms: _103  and  _105
REMARK   35  A    between atoms: _108  and  _110
REMARK   36  A    between atoms: _110  and  _111
REMARK   37  A    between atoms: _111  and  _112
REMARK   38  A    between atoms: _112  and  _113
REMARK   39  A    between atoms: _117  and  _119
REMARK   40  A    between atoms: _119  and  _120
REMARK   41  A    between atoms: _120  and  _121
REMARK   42  A    between atoms: _124  and  _126
REMARK   43  A    between atoms: _126  and  _128
REMARK   44  A    between atoms: _130  and  _132
REMARK   45  A    between atoms: _132  and  _133
REMARK   46  A    between atoms: _140  and  _142
REMARK   47  A    between atoms: _144  and  _146
REMARK   48  A    between atoms: _146  and  _147
REMARK   49  A    between atoms: _153  and  _155
REMARK   50  A    between atoms: _157  and  _159
REMARK   51  A    between atoms: _159  and  _160
REMARK   52  A    between atoms: _166  and  _168
REMARK   53  A    between atoms: _168  and  _169
REMARK   54  A    between atoms: _169  and  _170
REMARK   55  A    between atoms: _170  and  _171
REMARK   56  A    between atoms: _173  and  _175
REMARK   57  A    between atoms: _175  and  _177
REMARK   58  A    between atoms: _179  and  _181
REMARK   59  A    between atoms: _181  and  _182
REMARK   60  A    between atoms: _189  and  _191
REMARK   61  A    between atoms: _193  and  _195
REMARK                            x       y       z     vdW  Elec       q    Type
REMARK                         _______ _______ _______ _____ _____    ______ ____
ROOT
ATOM      1  C   UNL     1     -30.765  11.543 -51.444  0.00  0.00    +0.042 C 
ENDROOT
BRANCH   1   2
ATOM      2  C   UNL     1     -30.792  12.114 -50.034  0.00  0.00    +0.050 C 
ATOM      3  O   UNL     1     -31.717  11.794 -49.254  0.00  0.00    -0.549 OA
ATOM      4  O   UNL     1     -29.881  12.904 -49.716  0.00  0.00    -0.549 OA
ENDBRANCH   1   2
BRANCH   1   5
ATOM      5  C   UNL     1     -29.576  12.002 -52.277  0.00  0.00    +0.006 C 
BRANCH   5   6
ATOM      6  C   UNL     1     -28.340  11.104 -52.200  0.00  0.00    +0.000 C 
ATOM      7  C   UNL     1     -28.146  10.411 -53.531  0.00  0.00    +0.000 C 
ENDBRANCH   5   6
ENDBRANCH   1   5
TORSDOF 3
REMARK  Name = 
REMARK  61 active torsions:
REMARK  status: ('A' for Active; 'I' for Inactive)
REMARK    1  A    between atoms: _1  and  _3
REMARK    2  A    between atoms: _3  and  _4
REMARK    3  A    between atoms: _4  and  _5
REMARK    4  A    between atoms: _5  and  _6
REMARK    5  A    between atoms: _10  and  _12
REMARK    6  A    between atoms: _12  and  _13
REMARK    7  A    between atoms: _20  and  _22
REMARK    8  A    between atoms: _22  and  _23
REMARK    9  A    between atoms: _23  and  _24
REMARK   10  A    between atoms: _24  and  _25
REMARK   11  A    between atoms: _27  and  _29
REMARK   12  A    between atoms: _31  and  _33
REMARK   13  A    between atoms: _33  and  _34
REMARK   14  A    between atoms: _34  and  _35
REMARK   15  A    between atoms: _38  and  _40
REMARK   16  A    between atoms: _40  and  _41
REMARK   17  A    between atoms: _41  and  _42
REMARK   18  A    between atoms: _45  and  _47
REMARK   19  A    between atoms: _47  and  _48
REMARK   20  A    between atoms: _54  and  _56
REMARK   21  A    between atoms: _56  and  _57
REMARK   22  A    between atoms: _63  and  _65
REMARK   23  A    between atoms: _65  and  _67
REMARK   24  A    between atoms: _69  and  _71
REMARK   25  A    between atoms: _71  and  _72
REMARK   26  A    between atoms: _75  and  _77
REMARK   27  A    between atoms: _77  and  _79
REMARK   28  A    between atoms: _81  and  _83
REMARK   29  A    between atoms: _83  and  _84
REMARK   30  A    between atoms: _91  and  _93
REMARK   31  A    between atoms: _93  and  _94
REMARK   32  A    between atoms: _97  and  _99
REMARK   33  A    between atoms: _99  and  _101
REMARK   34  A    between atoms: _103  and  _105
REMARK   35  A    between atoms: _108  and  _110
REMARK   36  A    between atoms: _110  and  _111
REMARK   37  A    between atoms: _111  and  _112
REMARK   38  A    between atoms: _112  and  _113
REMARK   39  A    between atoms: _117  and  _119
REMARK   40  A    between atoms: _119  and  _120
REMARK   41  A    between atoms: _120  and  _121
REMARK   42  A    between atoms: _124  and  _126
REMARK   43  A    between atoms: _126  and  _128
REMARK   44  A    between atoms: _130  and  _132
REMARK   45  A    between atoms: _132  and  _133
REMARK   46  A    between atoms: _140  and  _142
REMARK   47  A    between atoms: _144  and  _146
REMARK   48  A    between atoms: _146  and  _147
REMARK   49  A    between atoms: _153  and  _155
REMARK   50  A    between atoms: _157  and  _159
REMARK   51  A    between atoms: _159  and  _160
REMARK   52  A    between atoms: _166  and  _168
REMARK   53  A    between atoms: _168  and  _169
REMARK   54  A    between atoms: _169  and  _170
REMARK   55  A    between atoms: _170  and  _171
REMARK   56  A    between atoms: _173  and  _175
REMARK   57  A    between atoms: _175  and  _177
REMARK   58  A    between atoms: _179  and  _181
REMARK   59  A    between atoms: _181  and  _182
REMARK   60  A    between atoms: _189  and  _191
REMARK   61  A    between atoms: _193  and  _195
REMARK                            x       y       z     vdW  Elec       q    Type
REMARK                         _______ _______ _______ _____ _____    ______ ____
ROOT
ATOM      1  C   UNL     1     -30.740   9.473 -58.227  0.00  0.00    +0.000 C 
ATOM      2  C   UNL     1     -32.021   9.288 -59.036  0.00  0.00    +0.000 C 
ENDROOT
BRANCH   1   3
ATOM      3  C   UNL     1     -30.423   8.219 -57.361  0.00  0.00    +0.000 C 
ATOM      4  C   UNL     1     -30.325   6.960 -58.240  0.00  0.00    +0.000 C 
ENDBRANCH   1   3
BRANCH   1   5
ATOM      5  C   UNL     1     -30.835  10.732 -57.353  0.00  0.00    +0.000 C 
ATOM      6  C   UNL     1     -31.901  10.696 -56.272  0.00  0.00    +0.000 C 
ENDBRANCH   1   5
TORSDOF 2
REMARK  Name = 
REMARK  61 active torsions:
REMARK  status: ('A' for Active; 'I' for Inactive)
REMARK    1  A    between atoms: _1  and  _3
REMARK    2  A    between atoms: _3  and  _4
REMARK    3  A    between atoms: _4  and  _5
REMARK    4  A    between atoms: _5  and  _6
REMARK    5  A    between atoms: _10  and  _12
REMARK    6  A    between atoms: _12  and  _13
REMARK    7  A    between atoms: _20  and  _22
REMARK    8  A    between atoms: _22  and  _23
REMARK    9  A    between atoms: _23  and  _24
REMARK   10  A    between atoms: _24  and  _25
REMARK   11  A    between atoms: _27  and  _29
REMARK   12  A    between atoms: _31  and  _33
REMARK   13  A    between atoms: _33  and  _34
REMARK   14  A    between atoms: _34  and  _35
REMARK   15  A    between atoms: _38  and  _40
REMARK   16  A    between atoms: _40  and  _41
REMARK   17  A    between atoms: _41  and  _42
REMARK   18  A    between atoms: _45  and  _47
REMARK   19  A    between atoms: _47  and  _48
REMARK   20  A    between atoms: _54  and  _56
REMARK   21  A    between atoms: _56  and  _57
REMARK   22  A    between atoms: _63  and  _65
REMARK   23  A    between atoms: _65  and  _67
REMARK   24  A    between atoms: _69  and  _71
REMARK   25  A    between atoms: _71  and  _72
REMARK   26  A    between atoms: _75  and  _77
REMARK   27  A    between atoms: _77  and  _79
REMARK   28  A    between atoms: _81  and  _83
REMARK   29  A    between atoms: _83  and  _84
REMARK   30  A    between atoms: _91  and  _93
REMARK   31  A    between atoms: _93  and  _94
REMARK   32  A    between atoms: _97  and  _99
REMARK   33  A    between atoms: _99  and  _101
REMARK   34  A    between atoms: _103  and  _105
REMARK   35  A    between atoms: _108  and  _110
REMARK   36  A    between atoms: _110  and  _111
REMARK   37  A    between atoms: _111  and  _112
REMARK   38  A    between atoms: _112  and  _113
REMARK   39  A    between atoms: _117  and  _119
REMARK   40  A    between atoms: _119  and  _120
REMARK   41  A    between atoms: _120  and  _121
REMARK   42  A    between atoms: _124  and  _126
REMARK   43  A    between atoms: _126  and  _128
REMARK   44  A    between atoms: _130  and  _132
REMARK   45  A    between atoms: _132  and  _133
REMARK   46  A    between atoms: _140  and  _142
REMARK   47  A    between atoms: _144  and  _146
REMARK   48  A    between atoms: _146  and  _147
REMARK   49  A    between atoms: _153  and  _155
REMARK   50  A    between atoms: _157  and  _159
REMARK   51  A    between atoms: _159  and  _160
REMARK   52  A    between atoms: _166  and  _168
REMARK   53  A    between atoms: _168  and  _169
REMARK   54  A    between atoms: _169  and  _170
REMARK   55  A    between atoms: _170  and  _171
REMARK   56  A    between atoms: _173  and  _175
REMARK   57  A    between atoms: _175  and  _177
REMARK   58  A    between atoms: _179  and  _181
REMARK   59  A    between atoms: _181  and  _182
REMARK   60  A    between atoms: _189  and  _191
REMARK   61  A    between atoms: _193  and  _195
REMARK                            x       y       z     vdW  Elec       q    Type
REMARK                         _______ _______ _______ _____ _____    ______ ____
ROOT
ATOM      1  C   UNL     1     -35.962   6.476 -60.266  0.00  0.00    -0.022 A 
ATOM      2  C   UNL     1     -35.234   6.886 -59.133  0.00  0.00    -0.001 A 
ATOM      3  C   UNL     1     -35.881   7.344 -58.002  0.00  0.00    +0.042 A 
ATOM      4  C   UNL     1     -37.272   7.389 -57.983  0.00  0.00    +0.196 A 
ATOM      5  O   UNL     1     -37.935   7.831 -56.868  0.00  0.00    -0.287 OA
ATOM      6  C   UNL     1     -38.021   6.990 -59.087  0.00  0.00    +0.042 A 
ATOM      7  C   UNL     1     -37.368   6.538 -60.219  0.00  0.00    -0.001 A 
ENDROOT
BRANCH   1   8
ATOM      8  C   UNL     1     -35.262   5.971 -61.501  0.00  0.00    +0.026 C 
BRANCH   8   9
ATOM      9  C   UNL     1     -35.775   4.634 -62.030  0.00  0.00    +0.005 C 
ATOM     10  C   UNL     1     -35.335   4.502 -63.471  0.00  0.00    +0.000 C 
ENDBRANCH   8   9
ENDBRANCH   1   8
TORSDOF 2
REMARK  Name = 
REMARK  61 active torsions:
REMARK  status: ('A' for Active; 'I' for Inactive)
REMARK    1  A    between atoms: _1  and  _3
REMARK    2  A    between atoms: _3  and  _4
REMARK    3  A    between atoms: _4  and  _5
REMARK    4  A    between atoms: _5  and  _6
REMARK    5  A    between atoms: _10  and  _12
REMARK    6  A    between atoms: _12  and  _13
REMARK    7  A    between atoms: _20  and  _22
REMARK    8  A    between atoms: _22  and  _23
REMARK    9  A    between atoms: _23  and  _24
REMARK   10  A    between atoms: _24  and  _25
REMARK   11  A    between atoms: _27  and  _29
REMARK   12  A    between atoms: _31  and  _33
REMARK   13  A    between atoms: _33  and  _34
REMARK   14  A    between atoms: _34  and  _35
REMARK   15  A    between atoms: _38  and  _40
REMARK   16  A    between atoms: _40  and  _41
REMARK   17  A    between atoms: _41  and  _42
REMARK   18  A    between atoms: _45  and  _47
REMARK   19  A    between atoms: _47  and  _48
REMARK   20  A    between atoms: _54  and  _56
REMARK   21  A    between atoms: _56  and  _57
REMARK   22  A    between atoms: _63  and  _65
REMARK   23  A    between atoms: _65  and  _67
REMARK   24  A    between atoms: _69  and  _71
REMARK   25  A    between atoms: _71  and  _72
REMARK   26  A    between atoms: _75  and  _77
REMARK   27  A    between atoms: _77  and  _79
REMARK   28  A    between atoms: _81  and  _83
REMARK   29  A    between atoms: _83  and  _84
REMARK   30  A    between atoms: _91  and  _93
REMARK   31  A    between atoms: _93  and  _94
REMARK   32  A    between atoms: _97  and  _99
REMARK   33  A    between atoms: _99  and  _101
REMARK   34  A    between atoms: _103  and  _105
REMARK   35  A    between atoms: _108  and  _110
REMARK   36  A    between atoms: _110  and  _111
REMARK   37  A    between atoms: _111  and  _112
REMARK   38  A    between atoms: _112  and  _113
REMARK   39  A    between atoms: _117  and  _119
REMARK   40  A    between atoms: _119  and  _120
REMARK   41  A    between atoms: _120  and  _121
REMARK   42  A    between atoms: _124  and  _126
REMARK   43  A    between atoms: _126  and  _128
REMARK   44  A    between atoms: _130  and  _132
REMARK   45  A    between atoms: _132  and  _133
REMARK   46  A    between atoms: _140  and  _142
REMARK   47  A    between atoms: _144  and  _146
REMARK   48  A    between atoms: _146  and  _147
REMARK   49  A    between atoms: _153  and  _155
REMARK   50  A    between atoms: _157  and  _159
REMARK   51  A    between atoms: _159  and  _160
REMARK   52  A    between atoms: _166  and  _168
REMARK   53  A    between atoms: _168  and  _169
REMARK   54  A    between atoms: _169  and  _170
REMARK   55  A    between atoms: _170  and  _171
REMARK   56  A    between atoms: _173  and  _175
REMARK   57  A    between atoms: _175  and  _177
REMARK   58  A    between atoms: _179  and  _181
REMARK   59  A    between atoms: _181  and  _182
REMARK   60  A    between atoms: _189  and  _191
REMARK   61  A    between atoms: _193  and  _195
REMARK                            x       y       z     vdW  Elec       q    Type
REMARK                         _______ _______ _______ _____ _____    ______ ____
ROOT
ATOM      1  C   UNL     1     -43.825  10.208 -57.468  0.00  0.00    +0.036 C 
ATOM      2  C   UNL     1     -42.937  10.436 -56.257  0.00  0.00    +0.003 C 
ENDROOT
BRANCH   1   3
ATOM      3  C   UNL     1     -44.757   9.033 -57.256  0.00  0.00    +0.182 C 
ATOM      4  O   UNL     1     -45.249   8.615 -58.494  0.00  0.00    -0.220 OA
ENDBRANCH   1   3
TORSDOF 1
REMARK  Name = 
REMARK  61 active torsions:
REMARK  status: ('A' for Active; 'I' for Inactive)
REMARK    1  A    between atoms: _1  and  _3
REMARK    2  A    between atoms: _3  and  _4
REMARK    3  A    between atoms: _4  and  _5
REMARK    4  A    between atoms: _5  and  _6
REMARK    5  A    between atoms: _10  and  _12
REMARK    6  A    between atoms: _12  and  _13
REMARK    7  A    between atoms: _20  and  _22
REMARK    8  A    between atoms: _22  and  _23
REMARK    9  A    between atoms: _23  and  _24
REMARK   10  A    between atoms: _24  and  _25
REMARK   11  A    between atoms: _27  and  _29
REMARK   12  A    between atoms: _31  and  _33
REMARK   13  A    between atoms: _33  and  _34
REMARK   14  A    between atoms: _34  and  _35
REMARK   15  A    between atoms: _38  and  _40
REMARK   16  A    between atoms: _40  and  _41
REMARK   17  A    between atoms: _41  and  _42
REMARK   18  A    between atoms: _45  and  _47
REMARK   19  A    between atoms: _47  and  _48
REMARK   20  A    between atoms: _54  and  _56
REMARK   21  A    between atoms: _56  and  _57
REMARK   22  A    between atoms: _63  and  _65
[truncated: 565,864 more chars]
