# Supplementary material for: A Novel Class of Small Molecule Agonists with Preference for Human over Mouse TLR4 Activation
Source: PLoS One. 2016 Oct 13;11(10):e0164632. doi: 10.1371/journal.pone.0164632 (PMC5063506; doi:10.1371/journal.pone.0164632)
Supplement: S1 File — Sequence and structure files used for bioinformatics analysis and docking, provided as a ZIP archive of a directory tree. To view, uncompress onto your local file system and open the file Readme.txt at the top directory level of the archive. That file describes individual directories and files inside the archive. (ZIP) [file pone.0164632.s007.zip › S1_File/docking.receptor_dimer/dock/human_AZ12900902.pdbqt]

MODEL        2
REMARK  Name = 
REMARK  12 active torsions:
REMARK  status: ('A' for Active; 'I' for Inactive)
REMARK    1  A    between atoms: _1  and  _17
REMARK    2  A    between atoms: _2  and  _4
REMARK    3  A    between atoms: _2  and  _31
REMARK    4  A    between atoms: _7  and  _10
REMARK    5  A    between atoms: _14  and  _19
REMARK    6  A    between atoms: _15  and  _25
REMARK    7  A    between atoms: _31  and  _32
REMARK    8  A    between atoms: _31  and  _43
REMARK    9  A    between atoms: _35  and  _38
REMARK   10  A    between atoms: _38  and  _39
REMARK   11  A    between atoms: _39  and  _41
REMARK   12  A    between atoms: _44  and  _47
REMARK                            x       y       z     vdW  Elec       q    Type
REMARK                         _______ _______ _______ _____ _____    ______ ____
ROOT
ATOM      1  C   UNL     1     -34.363  17.802 -58.963  0.00  0.00    +0.272 C 
ATOM      2  N   UNL     1     -34.940  16.660 -59.440  0.00  0.00    -0.250 N 
ATOM      3  O   UNL     1     -33.771  18.538 -59.731  0.00  0.00    -0.268 OA
ENDROOT
BRANCH   2   4
ATOM      4  C   UNL     1     -34.401  16.054 -60.625  0.00  0.00    +0.038 A 
ATOM      5  C   UNL     1     -33.991  14.721 -60.628  0.00  0.00    +0.024 A 
ATOM      6  C   UNL     1     -33.453  14.157 -61.782  0.00  0.00    +0.006 A 
ATOM      7  C   UNL     1     -33.315  14.904 -62.960  0.00  0.00    -0.042 A 
ATOM      8  C   UNL     1     -33.751  16.239 -62.947  0.00  0.00    +0.006 A 
ATOM      9  C   UNL     1     -34.292  16.803 -61.794  0.00  0.00    +0.024 A 
BRANCH   7  10
ATOM     10  C   UNL     1     -32.704  14.241 -64.213  0.00  0.00    -0.013 C 
ATOM     11  C   UNL     1     -32.688  12.701 -64.038  0.00  0.00    +0.015 C 
ATOM     12  C   UNL     1     -31.251  14.740 -64.420  0.00  0.00    +0.015 C 
ATOM     13  C   UNL     1     -33.484  14.549 -65.519  0.00  0.00    +0.015 C 
ENDBRANCH   7  10
ENDBRANCH   2   4
BRANCH   1  14
ATOM     14  C   UNL     1     -34.302  18.065 -57.478  0.00  0.00    +0.149 A 
ATOM     15  N   UNL     1     -33.700  17.173 -56.657  0.00  0.00    -0.161 NA
ATOM     16  N   UNL     1     -33.915  17.732 -55.434  0.00  0.00    -0.231 N 
ATOM     17  C   UNL     1     -34.526  18.951 -55.487  0.00  0.00    +0.075 A 
ATOM     18  C   UNL     1     -34.842  19.141 -56.809  0.00  0.00    +0.063 A 
BRANCH  16  19
ATOM     19  C   UNL     1     -34.111  16.880 -54.392  0.00  0.00    +0.066 A 
ATOM     20  C   UNL     1     -33.026  16.283 -53.744  0.00  0.00    +0.028 A 
ATOM     21  C   UNL     1     -33.248  15.423 -52.670  0.00  0.00    +0.002 A 
ATOM     22  C   UNL     1     -34.548  15.168 -52.236  0.00  0.00    +0.000 A 
ATOM     23  C   UNL     1     -35.629  15.775 -52.873  0.00  0.00    +0.002 A 
ATOM     24  C   UNL     1     -35.412  16.636 -53.949  0.00  0.00    +0.028 A 
ENDBRANCH  16  19
BRANCH  17  25
ATOM     25  C   UNL     1     -34.748  19.862 -54.436  0.00  0.00    +0.000 A 
ATOM     26  C   UNL     1     -33.704  20.318 -53.617  0.00  0.00    +0.010 A 
ATOM     27  C   UNL     1     -33.943  21.229 -52.590  0.00  0.00    +0.001 A 
ATOM     28  C   UNL     1     -35.229  21.707 -52.363  0.00  0.00    +0.000 A 
ATOM     29  C   UNL     1     -36.275  21.274 -53.170  0.00  0.00    +0.001 A 
ATOM     30  C   UNL     1     -36.037  20.364 -54.200  0.00  0.00    +0.010 A 
ENDBRANCH  17  25
ENDBRANCH   1  14
BRANCH   2  31
ATOM     31  C   UNL     1     -36.364  16.298 -59.180  0.00  0.00    +0.197 C 
BRANCH  31  32
ATOM     32  C   UNL     1     -36.535  15.105 -58.231  0.00  0.00    -0.018 A 
ATOM     33  C   UNL     1     -35.615  14.821 -57.217  0.00  0.00    +0.006 A 
ATOM     34  C   UNL     1     -35.804  13.726 -56.377  0.00  0.00    +0.004 A 
ATOM     35  C   UNL     1     -36.915  12.896 -56.539  0.00  0.00    -0.037 A 
ATOM     36  C   UNL     1     -37.834  13.175 -57.551  0.00  0.00    +0.004 A 
ATOM     37  C   UNL     1     -37.642  14.270 -58.391  0.00  0.00    +0.006 A 
BRANCH  35  38
ATOM     38  C   UNL     1     -37.128  11.705 -55.616  0.00  0.00    +0.155 C 
BRANCH  38  39
ATOM     39  C   UNL     1     -35.855  10.906 -55.406  0.00  0.00    +0.309 C 
ATOM     40  O   UNL     1     -35.312  10.248 -56.270  0.00  0.00    -0.251 OA
BRANCH  39  41
ATOM     41  O   UNL     1     -35.423  10.930 -54.172  0.00  0.00    -0.480 OA
ATOM     42  H   UNL     1     -36.021  11.496 -53.655  0.00  0.00    +0.295 HD
ENDBRANCH  39  41
ENDBRANCH  38  39
ENDBRANCH  35  38
ENDBRANCH  31  32
BRANCH  31  43
ATOM     43  C   UNL     1     -37.332  17.447 -58.897  0.00  0.00    +0.239 C 
ATOM     44  N   UNL     1     -37.780  17.569 -57.626  0.00  0.00    -0.311 N 
ATOM     45  H   UNL     1     -37.462  16.905 -56.937  0.00  0.00    +0.149 HD
ATOM     46  O   UNL     1     -37.708  18.196 -59.777  0.00  0.00    -0.273 OA
BRANCH  44  47
ATOM     47  C   UNL     1     -38.706  18.611 -57.167  0.00  0.00    +0.073 C 
ATOM     48  C   UNL     1     -39.118  18.457 -55.694  0.00  0.00    +0.022 C 
ATOM     49  C   UNL     1     -39.620  19.850 -55.278  0.00  0.00    +0.002 C 
ATOM     50  C   UNL     1     -38.937  20.854 -56.229  0.00  0.00    +0.002 C 
ATOM     51  C   UNL     1     -38.085  20.015 -57.197  0.00  0.00    +0.022 C 
ENDBRANCH  44  47
ENDBRANCH  31  43
ENDBRANCH   2  31
TORSDOF 12
ENDMDL
MODEL        3
REMARK  Name = 
REMARK  12 active torsions:
REMARK  status: ('A' for Active; 'I' for Inactive)
REMARK    1  A    between atoms: _1  and  _17
REMARK    2  A    between atoms: _2  and  _4
REMARK    3  A    between atoms: _2  and  _31
REMARK    4  A    between atoms: _7  and  _10
REMARK    5  A    between atoms: _14  and  _19
REMARK    6  A    between atoms: _15  and  _25
REMARK    7  A    between atoms: _31  and  _32
REMARK    8  A    between atoms: _31  and  _43
REMARK    9  A    between atoms: _35  and  _38
REMARK   10  A    between atoms: _38  and  _39
REMARK   11  A    between atoms: _39  and  _41
REMARK   12  A    between atoms: _44  and  _47
REMARK                            x       y       z     vdW  Elec       q    Type
REMARK                         _______ _______ _______ _____ _____    ______ ____
ROOT
ATOM      1  C   UNL     1     -37.026  14.749 -56.778  0.00  0.00    +0.272 C 
ATOM      2  N   UNL     1     -35.708  14.899 -57.099  0.00  0.00    -0.250 N 
ATOM      3  O   UNL     1     -37.717  13.989 -57.431  0.00  0.00    -0.268 OA
ENDROOT
BRANCH   2   4
ATOM      4  C   UNL     1     -35.291  14.650 -58.451  0.00  0.00    +0.038 A 
ATOM      5  C   UNL     1     -34.875  13.374 -58.821  0.00  0.00    +0.024 A 
ATOM      6  C   UNL     1     -34.488  13.110 -60.133  0.00  0.00    +0.006 A 
ATOM      7  C   UNL     1     -34.499  14.123 -61.105  0.00  0.00    -0.042 A 
ATOM      8  C   UNL     1     -34.898  15.407 -60.711  0.00  0.00    +0.006 A 
ATOM      9  C   UNL     1     -35.287  15.672 -59.401  0.00  0.00    +0.024 A 
BRANCH   7  10
ATOM     10  C   UNL     1     -34.084  13.872 -62.571  0.00  0.00    -0.013 C 
ATOM     11  C   UNL     1     -32.878  12.906 -62.718  0.00  0.00    +0.015 C 
ATOM     12  C   UNL     1     -33.685  15.212 -63.241  0.00  0.00    +0.015 C 
ATOM     13  C   UNL     1     -35.267  13.249 -63.356  0.00  0.00    +0.015 C 
ENDBRANCH   7  10
ENDBRANCH   2   4
BRANCH   1  14
ATOM     14  C   UNL     1     -37.667  15.642 -55.744  0.00  0.00    +0.149 A 
ATOM     15  C   UNL     1     -37.748  15.407 -54.389  0.00  0.00    +0.063 A 
ATOM     16  C   UNL     1     -38.420  16.484 -53.868  0.00  0.00    +0.075 A 
ATOM     17  N   UNL     1     -38.604  17.338 -54.916  0.00  0.00    -0.231 N 
ATOM     18  N   UNL     1     -38.206  16.828 -56.114  0.00  0.00    -0.161 NA
BRANCH  16  19
ATOM     19  C   UNL     1     -38.862  16.628 -52.538  0.00  0.00    +0.000 A 
ATOM     20  C   UNL     1     -37.971  17.054 -51.541  0.00  0.00    +0.010 A 
ATOM     21  C   UNL     1     -38.388  17.194 -50.218  0.00  0.00    +0.001 A 
ATOM     22  C   UNL     1     -39.700  16.901 -49.862  0.00  0.00    +0.000 A 
ATOM     23  C   UNL     1     -40.594  16.465 -50.835  0.00  0.00    +0.001 A 
ATOM     24  C   UNL     1     -40.179  16.328 -52.158  0.00  0.00    +0.010 A 
ENDBRANCH  16  19
BRANCH  17  25
ATOM     25  C   UNL     1     -38.521  18.686 -54.762  0.00  0.00    +0.066 A 
ATOM     26  C   UNL     1     -37.301  19.298 -54.461  0.00  0.00    +0.028 A 
ATOM     27  C   UNL     1     -37.235  20.683 -54.319  0.00  0.00    +0.002 A 
ATOM     28  C   UNL     1     -38.382  21.457 -54.489  0.00  0.00    +0.000 A 
ATOM     29  C   UNL     1     -39.596  20.849 -54.804  0.00  0.00    +0.002 A 
ATOM     30  C   UNL     1     -39.667  19.463 -54.946  0.00  0.00    +0.028 A 
ENDBRANCH  17  25
ENDBRANCH   1  14
BRANCH   2  31
ATOM     31  C   UNL     1     -34.606  14.761 -56.100  0.00  0.00    +0.197 C 
BRANCH  31  32
ATOM     32  C   UNL     1     -34.169  16.093 -55.477  0.00  0.00    -0.018 A 
ATOM     33  C   UNL     1     -33.471  16.157 -54.268  0.00  0.00    +0.006 A 
ATOM     34  C   UNL     1     -33.093  17.387 -53.733  0.00  0.00    +0.004 A 
ATOM     35  C   UNL     1     -33.409  18.572 -54.399  0.00  0.00    -0.037 A 
ATOM     36  C   UNL     1     -34.107  18.512 -55.606  0.00  0.00    +0.004 A 
ATOM     37  C   UNL     1     -34.485  17.282 -56.138  0.00  0.00    +0.006 A 
BRANCH  35  38
ATOM     38  C   UNL     1     -32.989  19.916 -53.821  0.00  0.00    +0.155 C 
BRANCH  38  39
ATOM     39  C   UNL     1     -33.859  20.336 -52.652  0.00  0.00    +0.309 C 
ATOM     40  O   UNL     1     -34.155  19.608 -51.725  0.00  0.00    -0.251 OA
BRANCH  39  41
ATOM     41  O   UNL     1     -34.332  21.550 -52.763  0.00  0.00    -0.480 OA
ATOM     42  H   UNL     1     -33.985  21.933 -53.587  0.00  0.00    +0.295 HD
ENDBRANCH  39  41
ENDBRANCH  38  39
ENDBRANCH  35  38
ENDBRANCH  31  32
BRANCH  31  43
ATOM     43  C   UNL     1     -34.726  13.623 -55.088  0.00  0.00    +0.239 C 
ATOM     44  O   UNL     1     -34.966  13.834 -53.915  0.00  0.00    -0.273 OA
ATOM     45  N   UNL     1     -34.588  12.363 -55.565  0.00  0.00    -0.311 N 
ATOM     46  H   UNL     1     -34.419  12.238 -56.551  0.00  0.00    +0.149 HD
BRANCH  45  47
ATOM     47  C   UNL     1     -34.666  11.150 -54.743  0.00  0.00    +0.073 C 
ATOM     48  C   UNL     1     -33.287  10.548 -54.439  0.00  0.00    +0.022 C 
ATOM     49  C   UNL     1     -33.561   9.080 -54.068  0.00  0.00    +0.002 C 
ATOM     50  C   UNL     1     -34.928   8.727 -54.689  0.00  0.00    +0.002 C 
ATOM     51  C   UNL     1     -35.396   9.988 -55.436  0.00  0.00    +0.022 C 
ENDBRANCH  45  47
ENDBRANCH  31  43
ENDBRANCH   2  31
TORSDOF 12
ENDMDL
MODEL        4
REMARK  Name = 
REMARK  12 active torsions:
REMARK  status: ('A' for Active; 'I' for Inactive)
REMARK    1  A    between atoms: _1  and  _17
REMARK    2  A    between atoms: _2  and  _4
REMARK    3  A    between atoms: _2  and  _31
REMARK    4  A    between atoms: _7  and  _10
REMARK    5  A    between atoms: _14  and  _19
REMARK    6  A    between atoms: _15  and  _25
REMARK    7  A    between atoms: _31  and  _32
REMARK    8  A    between atoms: _31  and  _43
REMARK    9  A    between atoms: _35  and  _38
REMARK   10  A    between atoms: _38  and  _39
REMARK   11  A    between atoms: _39  and  _41
REMARK   12  A    between atoms: _44  and  _47
REMARK                            x       y       z     vdW  Elec       q    Type
REMARK                         _______ _______ _______ _____ _____    ______ ____
ROOT
ATOM      1  C   UNL     1     -35.079  17.751 -52.249  0.00  0.00    +0.272 C 
ATOM      2  N   UNL     1     -36.152  18.273 -51.584  0.00  0.00    -0.250 N 
ATOM      3  O   UNL     1     -34.029  17.592 -51.656  0.00  0.00    -0.268 OA
ENDROOT
BRANCH   2   4
ATOM      4  C   UNL     1     -35.918  19.122 -50.450  0.00  0.00    +0.038 A 
ATOM      5  C   UNL     1     -35.349  18.590 -49.296  0.00  0.00    +0.024 A 
ATOM      6  C   UNL     1     -35.095  19.404 -48.194  0.00  0.00    +0.006 A 
ATOM      7  C   UNL     1     -35.415  20.770 -48.218  0.00  0.00    -0.042 A 
ATOM      8  C   UNL     1     -36.008  21.285 -49.378  0.00  0.00    +0.006 A 
ATOM      9  C   UNL     1     -36.261  20.474 -50.481  0.00  0.00    +0.024 A 
BRANCH   7  10
ATOM     10  C   UNL     1     -35.145  21.708 -47.022  0.00  0.00    -0.013 C 
ATOM     11  C   UNL     1     -34.648  20.967 -45.752  0.00  0.00    +0.015 C 
ATOM     12  C   UNL     1     -36.446  22.458 -46.638  0.00  0.00    +0.015 C 
ATOM     13  C   UNL     1     -34.058  22.747 -47.400  0.00  0.00    +0.015 C 
ENDBRANCH   7  10
ENDBRANCH   2   4
BRANCH   1  14
ATOM     14  C   UNL     1     -35.135  17.540 -53.742  0.00  0.00    +0.149 A 
ATOM     15  N   UNL     1     -36.050  16.696 -54.273  0.00  0.00    -0.161 NA
ATOM     16  N   UNL     1     -35.731  16.735 -55.596  0.00  0.00    -0.231 N 
ATOM     17  C   UNL     1     -34.741  17.625 -55.895  0.00  0.00    +0.075 A 
ATOM     18  C   UNL     1     -34.302  18.101 -54.685  0.00  0.00    +0.063 A 
BRANCH  17  19
ATOM     19  C   UNL     1     -34.285  18.029 -57.166  0.00  0.00    +0.000 A 
ATOM     20  C   UNL     1     -33.022  17.661 -57.652  0.00  0.00    +0.010 A 
ATOM     21  C   UNL     1     -32.594  18.061 -58.916  0.00  0.00    +0.001 A 
ATOM     22  C   UNL     1     -33.422  18.834 -59.723  0.00  0.00    +0.000 A 
ATOM     23  C   UNL     1     -34.681  19.202 -59.263  0.00  0.00    +0.001 A 
ATOM     24  C   UNL     1     -35.111  18.800 -57.998  0.00  0.00    +0.010 A 
ENDBRANCH  17  19
BRANCH  16  25
ATOM     25  C   UNL     1     -35.897  15.587 -56.306  0.00  0.00    +0.066 A 
ATOM     26  C   UNL     1     -35.027  14.518 -56.084  0.00  0.00    +0.028 A 
ATOM     27  C   UNL     1     -35.175  13.339 -56.813  0.00  0.00    +0.002 A 
ATOM     28  C   UNL     1     -36.185  13.231 -57.768  0.00  0.00    +0.000 A 
ATOM     29  C   UNL     1     -37.045  14.304 -57.999  0.00  0.00    +0.002 A 
ATOM     30  C   UNL     1     -36.900  15.485 -57.274  0.00  0.00    +0.028 A 
ENDBRANCH  16  25
ENDBRANCH   1  14
BRANCH   2  31
ATOM     31  C   UNL     1     -37.498  17.628 -51.579  0.00  0.00    +0.197 C 
BRANCH  31  32
ATOM     32  C   UNL     1     -38.133  17.537 -50.186  0.00  0.00    -0.018 A 
ATOM     33  C   UNL     1     -37.876  16.412 -49.400  0.00  0.00    +0.006 A 
ATOM     34  C   UNL     1     -38.433  16.291 -48.129  0.00  0.00    +0.004 A 
ATOM     35  C   UNL     1     -39.253  17.299 -47.622  0.00  0.00    -0.037 A 
ATOM     36  C   UNL     1     -39.511  18.427 -48.402  0.00  0.00    +0.004 A 
ATOM     37  C   UNL     1     -38.955  18.546 -49.673  0.00  0.00    +0.006 A 
BRANCH  35  38
ATOM     38  C   UNL     1     -39.868  17.163 -46.236  0.00  0.00    +0.155 C 
BRANCH  38  39
ATOM     39  C   UNL     1     -39.242  16.035 -45.437  0.00  0.00    +0.309 C 
ATOM     40  O   UNL     1     -39.800  14.986 -45.186  0.00  0.00    -0.251 OA
BRANCH  39  41
ATOM     41  O   UNL     1     -38.054  16.322 -44.973  0.00  0.00    -0.480 OA
ATOM     42  H   UNL     1     -37.820  17.215 -45.278  0.00  0.00    +0.295 HD
ENDBRANCH  39  41
ENDBRANCH  38  39
ENDBRANCH  35  38
ENDBRANCH  31  32
BRANCH  31  43
ATOM     43  C   UNL     1     -38.478  18.058 -52.671  0.00  0.00    +0.239 C 
ATOM     44  O   UNL     1     -39.554  17.511 -52.814  0.00  0.00    -0.273 OA
ATOM     45  N   UNL     1     -38.106  19.101 -53.449  0.00  0.00    -0.311 N 
ATOM     46  H   UNL     1     -37.216  19.540 -53.273  0.00  0.00    +0.149 HD
BRANCH  45  47
ATOM     47  C   UNL     1     -38.912  19.647 -54.547  0.00  0.00    +0.073 C 
ATOM     48  C   UNL     1     -38.911  21.183 -54.600  0.00  0.00    +0.022 C 
ATOM     49  C   UNL     1     -39.332  21.528 -56.039  0.00  0.00    +0.002 C 
ATOM     50  C   UNL     1     -38.963  20.303 -56.899  0.00  0.00    +0.002 C 
ATOM     51  C   UNL     1     -38.371  19.263 -55.931  0.00  0.00    +0.022 C 
ENDBRANCH  45  47
ENDBRANCH  31  43
ENDBRANCH   2  31
TORSDOF 12
ENDMDL
MODEL        5
REMARK  Name = 
REMARK  12 active torsions:
REMARK  status: ('A' for Active; 'I' for Inactive)
REMARK    1  A    between atoms: _1  and  _17
REMARK    2  A    between atoms: _2  and  _4
REMARK    3  A    between atoms: _2  and  _31
REMARK    4  A    between atoms: _7  and  _10
REMARK    5  A    between atoms: _14  and  _19
REMARK    6  A    between atoms: _15  and  _25
REMARK    7  A    between atoms: _31  and  _32
REMARK    8  A    between atoms: _31  and  _43
REMARK    9  A    between atoms: _35  and  _38
REMARK   10  A    between atoms: _38  and  _39
REMARK   11  A    between atoms: _39  and  _41
REMARK   12  A    between atoms: _44  and  _47
REMARK                            x       y       z     vdW  Elec       q    Type
REMARK                         _______ _______ _______ _____ _____    ______ ____
ROOT
ATOM      1  C   UNL     1     -35.105  17.008 -51.434  0.00  0.00    +0.272 C 
ATOM      2  O   UNL     1     -34.109  16.868 -50.748  0.00  0.00    -0.268 OA
ATOM      3  N   UNL     1     -36.166  17.710 -50.940  0.00  0.00    -0.250 N 
ENDROOT
BRANCH   3   4
ATOM      4  C   UNL     1     -35.929  18.712 -49.939  0.00  0.00    +0.038 A 
ATOM      5  C   UNL     1     -35.439  18.337 -48.690  0.00  0.00    +0.024 A 
ATOM      6  C   UNL     1     -35.182  19.297 -47.714  0.00  0.00    +0.006 A 
ATOM      7  C   UNL     1     -35.419  20.658 -47.963  0.00  0.00    -0.042 A 
ATOM      8  C   UNL     1     -35.934  21.017 -49.216  0.00  0.00    +0.006 A 
ATOM      9  C   UNL     1     -36.189  20.058 -50.193  0.00  0.00    +0.024 A 
BRANCH   7  10
ATOM     10  C   UNL     1     -35.142  21.755 -46.913  0.00  0.00    -0.013 C 
ATOM     11  C   UNL     1     -34.560  21.208 -45.582  0.00  0.00    +0.015 C 
ATOM     12  C   UNL     1     -36.459  22.498 -46.568  0.00  0.00    +0.015 C 
ATOM     13  C   UNL     1     -34.119  22.777 -47.473  0.00  0.00    +0.015 C 
ENDBRANCH   7  10
ENDBRANCH   3   4
BRANCH   1  14
ATOM     14  C   UNL     1     -35.088  16.562 -52.876  0.00  0.00    +0.149 A 
ATOM     15  C   UNL     1     -35.862  15.572 -53.441  0.00  0.00    +0.063 A 
ATOM     16  C   UNL     1     -35.491  15.522 -54.761  0.00  0.00    +0.075 A 
ATOM     17  N   UNL     1     -34.606  16.547 -54.927  0.00  0.00    -0.231 N 
ATOM     18  N   UNL     1     -34.279  17.182 -53.767  0.00  0.00    -0.161 NA
BRANCH  17  19
ATOM     19  C   UNL     1     -34.578  17.290 -56.066  0.00  0.00    +0.066 A 
ATOM     20  C   UNL     1     -35.690  18.064 -56.401  0.00  0.00    +0.028 A 
ATOM     21  C   UNL     1     -35.682  18.820 -57.572  0.00  0.00    +0.002 A 
ATOM     22  C   UNL     1     -34.570  18.796 -58.411  0.00  0.00    +0.000 A 
ATOM     23  C   UNL     1     -33.464  18.013 -58.084  0.00  0.00    +0.002 A 
ATOM     24  C   UNL     1     -33.468  17.254 -56.915  0.00  0.00    +0.028 A 
ENDBRANCH  17  19
BRANCH  16  25
ATOM     25  C   UNL     1     -35.911  14.570 -55.711  0.00  0.00    +0.000 A 
ATOM     26  C   UNL     1     -35.042  13.543 -56.110  0.00  0.00    +0.010 A 
ATOM     27  C   UNL     1     -35.436  12.596 -57.054  0.00  0.00    +0.001 A 
ATOM     28  C   UNL     1     -36.702  12.662 -57.626  0.00  0.00    +0.000 A 
ATOM     29  C   UNL     1     -37.572  13.680 -57.251  0.00  0.00    +0.001 A 
ATOM     30  C   UNL     1     -37.180  14.625 -56.305  0.00  0.00    +0.010 A 
ENDBRANCH  16  25
ENDBRANCH   1  14
BRANCH   3  31
ATOM     31  C   UNL     1     -37.561  17.179 -50.932  0.00  0.00    +0.197 C 
BRANCH  31  32
ATOM     32  C   UNL     1     -38.186  17.105 -49.533  0.00  0.00    -0.018 A 
ATOM     33  C   UNL     1     -37.986  15.955 -48.766  0.00  0.00    +0.006 A 
ATOM     34  C   UNL     1     -38.535  15.848 -47.490  0.00  0.00    +0.004 A 
ATOM     35  C   UNL     1     -39.290  16.895 -46.960  0.00  0.00    -0.037 A 
ATOM     36  C   UNL     1     -39.489  18.048 -47.721  0.00  0.00    +0.004 A 
ATOM     37  C   UNL     1     -38.941  18.152 -48.997  0.00  0.00    +0.006 A 
BRANCH  35  38
ATOM     38  C   UNL     1     -39.897  16.776 -45.569  0.00  0.00    +0.155 C 
BRANCH  38  39
ATOM     39  C   UNL     1     -39.198  15.725 -44.725  0.00  0.00    +0.309 C 
ATOM     40  O   UNL     1     -38.079  15.851 -44.269  0.00  0.00    -0.251 OA
BRANCH  39  41
ATOM     41  O   UNL     1     -39.888  14.624 -44.588  0.00  0.00    -0.480 OA
ATOM     42  H   UNL     1     -40.735  14.739 -45.052  0.00  0.00    +0.295 HD
ENDBRANCH  39  41
ENDBRANCH  38  39
ENDBRANCH  35  38
ENDBRANCH  31  32
BRANCH  31  43
ATOM     43  C   UNL     1     -38.514  17.716 -51.999  0.00  0.00    +0.239 C 
ATOM     44  O   UNL     1     -39.586  17.186 -52.223  0.00  0.00    -0.273 OA
ATOM     45  N   UNL     1     -38.126  18.831 -52.660  0.00  0.00    -0.311 N 
ATOM     46  H   UNL     1     -37.241  19.251 -52.419  0.00  0.00    +0.149 HD
BRANCH  45  47
ATOM     47  C   UNL     1     -38.905  19.485 -53.718  0.00  0.00    +0.073 C 
ATOM     48  C   UNL     1     -38.373  20.875 -54.099  0.00  0.00    +0.022 C 
ATOM     49  C   UNL     1     -38.948  21.147 -55.500  0.00  0.00    +0.002 C 
ATOM     50  C   UNL     1     -39.235  19.765 -56.121  0.00  0.00    +0.002 C 
ATOM     51  C   UNL     1     -38.853  18.727 -55.052  0.00  0.00    +0.022 C 
ENDBRANCH  45  47
ENDBRANCH  31  43
ENDBRANCH   3  31
TORSDOF 12
ENDMDL
MODEL        6
REMARK  Name = 
REMARK  12 active torsions:
REMARK  status: ('A' for Active; 'I' for Inactive)
REMARK    1  A    between atoms: _1  and  _17
REMARK    2  A    between atoms: _2  and  _4
REMARK    3  A    between atoms: _2  and  _31
REMARK    4  A    between atoms: _7  and  _10
REMARK    5  A    between atoms: _14  and  _19
REMARK    6  A    between atoms: _15  and  _25
REMARK    7  A    between atoms: _31  and  _32
REMARK    8  A    between atoms: _31  and  _43
REMARK    9  A    between atoms: _35  and  _38
REMARK   10  A    between atoms: _38  and  _39
REMARK   11  A    between atoms: _39  and  _41
REMARK   12  A    between atoms: _44  and  _47
REMARK                            x       y       z     vdW  Elec       q    Type
REMARK                         _______ _______ _______ _____ _____    ______ ____
ROOT
ATOM      1  C   UNL     1     -35.865  17.757 -50.339  0.00  0.00    +0.272 C 
ATOM      2  N   UNL     1     -37.230  17.818 -50.345  0.00  0.00    -0.250 N 
ATOM      3  O   UNL     1     -35.255  17.927 -51.377  0.00  0.00    -0.268 OA
ENDROOT
BRANCH   2   4
ATOM      4  C   UNL     1     -37.931  17.514 -51.562  0.00  0.00    +0.038 A 
ATOM      5  C   UNL     1     -38.030  16.203 -52.026  0.00  0.00    +0.024 A 
ATOM      6  C   UNL     1     -38.698  15.931 -53.217  0.00  0.00    +0.006 A 
ATOM      7  C   UNL     1     -39.286  16.955 -53.971  0.00  0.00    -0.042 A 
ATOM      8  C   UNL     1     -39.196  18.267 -53.480  0.00  0.00    +0.006 A 
ATOM      9  C   UNL     1     -38.530  18.541 -52.287  0.00  0.00    +0.024 A 
BRANCH   7  10
ATOM     10  C   UNL     1     -40.008  16.609 -55.290  0.00  0.00    -0.013 C 
ATOM     11  C   UNL     1     -41.401  15.956 -55.082  0.00  0.00    +0.015 C 
ATOM     12  C   UNL     1     -39.151  15.612 -56.113  0.00  0.00    +0.015 C 
ATOM     13  C   UNL     1     -40.226  17.895 -56.127  0.00  0.00    +0.015 C 
ENDBRANCH   7  10
ENDBRANCH   2   4
BRANCH   1  14
ATOM     14  C   UNL     1     -35.127  17.309 -49.101  0.00  0.00    +0.149 A 
ATOM     15  N   UNL     1     -35.570  16.240 -48.399  0.00  0.00    -0.161 NA
ATOM     16  N   UNL     1     -34.696  16.212 -47.355  0.00  0.00    -0.231 N 
ATOM     17  C   UNL     1     -33.703  17.143 -47.446  0.00  0.00    +0.075 A 
ATOM     18  C   UNL     1     -34.018  17.905 -48.543  0.00  0.00    +0.063 A 
BRANCH  16  19
ATOM     19  C   UNL     1     -35.183  15.802 -46.153  0.00  0.00    +0.066 A 
ATOM     20  C   UNL     1     -36.011  16.659 -45.427  0.00  0.00    +0.028 A 
ATOM     21  C   UNL     1     -36.508  16.259 -44.187  0.00  0.00    +0.002 A 
ATOM     22  C   UNL     1     -36.170  15.010 -43.669  0.00  0.00    +0.000 A 
ATOM     23  C   UNL     1     -35.331  14.159 -44.389  0.00  0.00    +0.002 A 
ATOM     24  C   UNL     1     -34.831  14.555 -45.628  0.00  0.00    +0.028 A 
ENDBRANCH  16  19
BRANCH  17  25
ATOM     25  C   UNL     1     -32.559  17.282 -46.634  0.00  0.00    +0.000 A 
ATOM     26  C   UNL     1     -32.489  18.316 -45.688  0.00  0.00    +0.010 A 
ATOM     27  C   UNL     1     -31.362  18.475 -44.881  0.00  0.00    +0.001 A 
ATOM     28  C   UNL     1     -30.281  17.610 -45.011  0.00  0.00    +0.000 A 
ATOM     29  C   UNL     1     -30.329  16.587 -45.952  0.00  0.00    +0.001 A 
ATOM     30  C   UNL     1     -31.455  16.425 -46.756  0.00  0.00    +0.010 A 
ENDBRANCH  17  25
ENDBRANCH   1  14
BRANCH   2  31
ATOM     31  C   UNL     1     -38.011  18.675 -49.405  0.00  0.00    +0.197 C 
BRANCH  31  32
ATOM     32  C   UNL     1     -38.612  17.904 -48.223  0.00  0.00    -0.018 A 
ATOM     33  C   UNL     1     -39.363  18.533 -47.226  0.00  0.00    +0.006 A 
ATOM     34  C   UNL     1     -39.891  17.798 -46.167  0.00  0.00    +0.004 A 
ATOM     35  C   UNL     1     -39.674  16.421 -46.087  0.00  0.00    -0.037 A 
ATOM     36  C   UNL     1     -38.924  15.789 -47.080  0.00  0.00    +0.004 A 
ATOM     37  C   UNL     1     -38.396  16.527 -48.137  0.00  0.00    +0.006 A 
BRANCH  35  38
ATOM     38  C   UNL     1     -40.258  15.615 -44.936  0.00  0.00    +0.155 C 
BRANCH  38  39
ATOM     39  C   UNL     1     -41.528  16.236 -44.386  0.00  0.00    +0.309 C 
ATOM     40  O   UNL     1     -42.589  16.258 -44.978  0.00  0.00    -0.251 OA
BRANCH  39  41
ATOM     41  O   UNL     1     -41.364  16.819 -43.227  0.00  0.00    -0.480 OA
ATOM     42  H   UNL     1     -40.438  16.695 -42.957  0.00  0.00    +0.295 HD
ENDBRANCH  39  41
ENDBRANCH  38  39
ENDBRANCH  35  38
ENDBRANCH  31  32
BRANCH  31  43
ATOM     43  C   UNL     1     -37.391  20.014 -49.009  0.00  0.00    +0.239 C 
ATOM     44  N   UNL     1     -36.449  19.988 -48.037  0.00  0.00    -0.311 N 
ATOM     45  H   UNL     1     -36.207  19.100 -47.625  0.00  0.00    +0.149 HD
ATOM     46  O   UNL     1     -37.748  21.059 -49.517  0.00  0.00    -0.273 OA
BRANCH  44  47
ATOM     47  C   UNL     1     -35.742  21.171 -47.531  0.00  0.00    +0.073 C 
ATOM     48  C   UNL     1     -34.962  20.909 -46.234  0.00  0.00    +0.022 C 
ATOM     49  C   UNL     1     -33.920  22.039 -46.165  0.00  0.00    +0.002 C 
ATOM     50  C   UNL     1     -33.701  22.508 -47.617  0.00  0.00    +0.002 C 
ATOM     51  C   UNL     1     -34.647  21.663 -48.489  0.00  0.00    +0.022 C 
ENDBRANCH  44  47
ENDBRANCH  31  43
ENDBRANCH   2  31
TORSDOF 12
ENDMDL
MODEL        7
REMARK  Name = 
REMARK  12 active torsions:
REMARK  status: ('A' for Active; 'I' for Inactive)
REMARK    1  A    between atoms: _1  and  _17
REMARK    2  A    between atoms: _2  and  _4
REMARK    3  A    between atoms: _2  and  _31
REMARK    4  A    between atoms: _7  and  _10
REMARK    5  A    between atoms: _14  and  _19
REMARK    6  A    between atoms: _15  and  _25
REMARK    7  A    between atoms: _31  and  _32
REMARK    8  A    between atoms: _31  and  _43
REMARK    9  A    between atoms: _35  and  _38
REMARK   10  A    between atoms: _38  and  _39
REMARK   11  A    between atoms: _39  and  _41
REMARK   12  A    between atoms: _44  and  _47
REMARK                            x       y       z     vdW  Elec       q    Type
REMARK                         _______ _______ _______ _____ _____    ______ ____
ROOT
ATOM      1  C   UNL     1     -35.102  17.805 -52.456  0.00  0.00    +0.272 C 
ATOM      2  N   UNL     1     -36.171  18.341 -51.796  0.00  0.00    -0.250 N 
ATOM      3  O   UNL     1     -34.050  17.653 -51.864  0.00  0.00    -0.268 OA
ENDROOT
BRANCH   2   4
ATOM      4  C   UNL     1     -35.930  19.210 -50.677  0.00  0.00    +0.038 A 
ATOM      5  C   UNL     1     -35.331  18.703 -49.527  0.00  0.00    +0.024 A 
ATOM      6  C   UNL     1     -35.070  19.536 -48.441  0.00  0.00    +0.006 A 
ATOM      7  C   UNL     1     -35.411  20.897 -48.478  0.00  0.00    -0.042 A 
ATOM      8  C   UNL     1     -36.034  21.386 -49.634  0.00  0.00    +0.006 A 
ATOM      9  C   UNL     1     -36.293  20.556 -50.721  0.00  0.00    +0.024 A 
BRANCH   7  10
ATOM     10  C   UNL     1     -35.134  21.856 -47.301  0.00  0.00    -0.013 C 
ATOM     11  C   UNL     1     -34.642  21.053 -46.070  0.00  0.00    +0.015 C 
ATOM     12  C   UNL     1     -36.382  22.663 -46.851  0.00  0.00    +0.015 C 
ATOM     13  C   UNL     1     -34.043  22.881 -47.703  0.00  0.00    +0.015 C 
ENDBRANCH   7  10
ENDBRANCH   2   4
BRANCH   1  14
ATOM     14  C   UNL     1     -35.165  17.567 -53.944  0.00  0.00    +0.149 A 
ATOM     15  N   UNL     1     -36.060  16.687 -54.453  0.00  0.00    -0.161 NA
ATOM     16  N   UNL     1     -35.754  16.714 -55.779  0.00  0.00    -0.231 N 
ATOM     17  C   UNL     1     -34.794  17.629 -56.102  0.00  0.00    +0.075 A 
ATOM     18  C   UNL     1     -34.358  18.137 -54.904  0.00  0.00    +0.063 A 
BRANCH  17  19
ATOM     19  C   UNL     1     -34.362  18.025 -57.384  0.00  0.00    +0.000 A 
ATOM     20  C   UNL     1     -33.103  17.666 -57.885  0.00  0.00    +0.010 A 
ATOM     21  C   UNL     1     -32.699  18.058 -59.160  0.00  0.00    +0.001 A 
ATOM     22  C   UNL     1     -33.548  18.814 -59.962  0.00  0.00    +0.000 A 
ATOM     23  C   UNL     1     -34.805  19.171 -59.486  0.00  0.00    +0.001 A 
ATOM     24  C   UNL     1     -35.210  18.777 -58.211  0.00  0.00    +0.010 A 
ENDBRANCH  17  19
BRANCH  16  25
ATOM     25  C   UNL     1     -35.892  15.550 -56.468  0.00  0.00    +0.066 A 
ATOM     26  C   UNL     1     -35.032  14.473 -56.231  0.00  0.00    +0.028 A 
ATOM     27  C   UNL     1     -35.198  13.285 -56.939  0.00  0.00    +0.002 A 
ATOM     28  C   UNL     1     -36.227  13.165 -57.873  0.00  0.00    +0.000 A 
ATOM     29  C   UNL     1     -37.092  14.234 -58.098  0.00  0.00    +0.002 A 
ATOM     30  C   UNL     1     -36.930  15.426 -57.393  0.00  0.00    +0.028 A 
ENDBRANCH  16  25
ENDBRANCH   1  14
BRANCH   2  31
ATOM     31  C   UNL     1     -37.519  17.700 -51.773  0.00  0.00    +0.197 C 
BRANCH  31  32
ATOM     32  C   UNL     1     -38.141  17.623 -50.373  0.00  0.00    -0.018 A 
ATOM     33  C   UNL     1     -37.860  16.514 -49.571  0.00  0.00    +0.006 A 
ATOM     34  C   UNL     1     -38.405  16.405 -48.294  0.00  0.00    +0.004 A 
ATOM     35  C   UNL     1     -39.237  17.409 -47.796  0.00  0.00    -0.037 A 
ATOM     36  C   UNL     1     -39.518  18.520 -48.592  0.00  0.00    +0.004 A 
ATOM     37  C   UNL     1     -38.974  18.627 -49.870  0.00  0.00    +0.006 A 
BRANCH  35  38
ATOM     38  C   UNL     1     -39.838  17.286 -46.403  0.00  0.00    +0.155 C 
BRANCH  38  39
ATOM     39  C   UNL     1     -39.118  16.255 -45.555  0.00  0.00    +0.309 C 
ATOM     40  O   UNL     1     -37.964  16.360 -45.188  0.00  0.00    -0.251 OA
BRANCH  39  41
ATOM     41  O   UNL     1     -39.835  15.192 -45.305  0.00  0.00    -0.480 OA
ATOM     42  H   UNL     1     -40.710  15.317 -45.712  0.00  0.00    +0.295 HD
ENDBRANCH  39  41
ENDBRANCH  38  39
ENDBRANCH  35  38
ENDBRANCH  31  32
BRANCH  31  43
ATOM     43  C   UNL     1     -38.507  18.124 -52.859  0.00  0.00    +0.239 C 
ATOM     44  O   UNL     1     -39.581  17.572 -52.995  0.00  0.00    -0.273 OA
ATOM     45  N   UNL     1     -38.146  19.169 -53.640  0.00  0.00    -0.311 N 
ATOM     46  H   UNL     1     -37.257  19.614 -53.469  0.00  0.00    +0.149 HD
BRANCH  45  47
ATOM     47  C   UNL     1     -38.961  19.711 -54.733  0.00  0.00    +0.073 C 
ATOM     48  C   UNL     1     -39.014  21.247 -54.754  0.00  0.00    +0.022 C 
ATOM     49  C   UNL     1     -39.434  21.608 -56.189  0.00  0.00    +0.002 C 
ATOM     50  C   UNL     1     -39.015  20.414 -57.071  0.00  0.00    +0.002 C 
ATOM     51  C   UNL     1     -38.395  19.375 -56.120  0.00  0.00    +0.022 C 
ENDBRANCH  45  47
ENDBRANCH  31  43
ENDBRANCH   2  31
TORSDOF 12
ENDMDL
MODEL        8
REMARK  Name = 
REMARK  12 active torsions:
REMARK  status: ('A' for Active; 'I' for Inactive)
REMARK    1  A    between atoms: _1  and  _17
REMARK    2  A    between atoms: _2  and  _4
REMARK    3  A    between atoms: _2  and  _31
REMARK    4  A    between atoms: _7  and  _10
REMARK    5  A    between atoms: _14  and  _19
REMARK    6  A    between atoms: _15  and  _25
REMARK    7  A    between atoms: _31  and  _32
REMARK    8  A    between atoms: _31  and  _43
REMARK    9  A    between atoms: _35  and  _38
REMARK   10  A    between atoms: _38  and  _39
REMARK   11  A    between atoms: _39  and  _41
REMARK   12  A    between atoms: _44  and  _47
REMARK                            x       y       z     vdW  Elec       q    Type
REMARK                         _______ _______ _______ _____ _____    ______ ____
ROOT
ATOM      1  C   UNL     1     -34.898  15.420 -52.860  0.00  0.00    +0.272 C 
ATOM      2  O   UNL     1     -33.874  15.361 -52.205  0.00  0.00    -0.268 OA
ATOM      3  N   UNL     1     -36.018  14.780 -52.411  0.00  0.00    -0.250 N 
ENDROOT
BRANCH   3   4
ATOM      4  C   UNL     1     -36.168  14.551 -51.001  0.00  0.00    +0.038 A 
ATOM      5  C   UNL     1     -36.524  15.588 -50.139  0.00  0.00    +0.024 A 
ATOM      6  C   UNL     1     -36.646  15.350 -48.772  0.00  0.00    +0.006 A 
ATOM      7  C   UNL     1     -36.421  14.077 -48.233  0.00  0.00    -0.042 A 
ATOM      8  C   UNL     1     -36.083  13.039 -49.116  0.00  0.00    +0.006 A 
ATOM      9  C   UNL     1     -35.963  13.274 -50.484  0.00  0.00    +0.024 A 
BRANCH   7  10
ATOM     10  C   UNL     1     -36.558  13.861 -46.711  0.00  0.00    -0.013 C 
ATOM     11  C   UNL     1     -36.020  15.047 -45.866  0.00  0.00    +0.015 C 
ATOM     12  C   UNL     1     -35.768  12.597 -46.286  0.00  0.00    +0.015 C 
ATOM     13  C   UNL     1     -38.050  13.672 -46.336  0.00  0.00    +0.015 C 
ENDBRANCH   7  10
ENDBRANCH   3   4
BRANCH   1  14
ATOM     14  C   UNL     1     -34.969  16.336 -54.056  0.00  0.00    +0.149 A 
ATOM     15  N   UNL     1     -35.738  17.449 -54.012  0.00  0.00    -0.161 NA
ATOM     16  N   UNL     1     -35.584  17.944 -55.271  0.00  0.00    -0.231 N 
ATOM     17  C   UNL     1     -34.694  17.243 -56.031  0.00  0.00    +0.075 A 
ATOM     18  C   UNL     1     -34.343  16.156 -55.270  0.00  0.00    +0.063 A 
BRANCH  16  19
ATOM     19  C   UNL     1     -36.658  18.569 -55.824  0.00  0.00    +0.066 A 
ATOM     20  C   UNL     1     -36.908  19.921 -55.566  0.00  0.00    +0.028 A 
ATOM     21  C   UNL     1     -38.006  20.546 -56.153  0.00  0.00    +0.002 A 
ATOM     22  C   UNL     1     -38.847  19.830 -57.004  0.00  0.00    +0.000 A 
ATOM     23  C   UNL     1     -38.589  18.486 -57.272  0.00  0.00    +0.002 A 
ATOM     24  C   UNL     1     -37.491  17.856 -56.687  0.00  0.00    +0.028 A 
ENDBRANCH  16  19
BRANCH  17  25
ATOM     25  C   UNL     1     -34.186  17.570 -57.304  0.00  0.00    +0.000 A 
ATOM     26  C   UNL     1     -33.451  18.743 -57.530  0.00  0.00    +0.010 A 
ATOM     27  C   UNL     1     -32.946  19.042 -58.794  0.00  0.00    +0.001 A 
ATOM     28  C   UNL     1     -33.162  18.173 -59.858  0.00  0.00    +0.000 A 
ATOM     29  C   UNL     1     -33.880  17.000 -59.652  0.00  0.00    +0.001 A 
ATOM     30  C   UNL     1     -34.383  16.699 -58.387  0.00  0.00    +0.010 A 
ENDBRANCH  17  25
ENDBRANCH   1  14
BRANCH   3  31
ATOM     31  C   UNL     1     -36.810  13.838 -53.256  0.00  0.00    +0.197 C 
BRANCH  31  32
ATOM     32  C   UNL     1     -38.004  14.495 -53.959  0.00  0.00    -0.018 A 
ATOM     33  C   UNL     1     -38.552  15.657 -53.412  0.00  0.00    +0.006 A 
ATOM     34  C   UNL     1     -39.637  16.285 -54.020  0.00  0.00    +0.004 A 
ATOM     35  C   UNL     1     -40.187  15.762 -55.191  0.00  0.00    -0.037 A 
ATOM     36  C   UNL     1     -39.640  14.603 -55.743  0.00  0.00    +0.004 A 
ATOM     37  C   UNL     1     -38.557  13.975 -55.133  0.00  0.00    +0.006 A 
BRANCH  35  38
ATOM     38  C   UNL     1     -41.377  16.444 -55.851  0.00  0.00    +0.155 C 
BRANCH  38  39
ATOM     39  C   UNL     1     -42.690  15.763 -55.512  0.00  0.00    +0.309 C 
ATOM     40  O   UNL     1     -43.316  15.959 -54.490  0.00  0.00    -0.251 OA
BRANCH  39  41
ATOM     41  O   UNL     1     -43.061  14.877 -56.398  0.00  0.00    -0.480 OA
ATOM     42  H   UNL     1     -42.403  14.872 -57.114  0.00  0.00    +0.295 HD
ENDBRANCH  39  41
ENDBRANCH  38  39
ENDBRANCH  35  38
ENDBRANCH  31  32
BRANCH  31  43
ATOM     43  C   UNL     1     -36.024  12.880 -54.152  0.00  0.00    +0.239 C 
ATOM     44  O   UNL     1     -35.452  11.908 -53.700  0.00  0.00    -0.273 OA
ATOM     45  N   UNL     1     -36.025  13.146 -55.479  0.00  0.00    -0.311 N 
ATOM     46  H   UNL     1     -36.538  13.948 -55.809  0.00  0.00    +0.149 HD
BRANCH  45  47
ATOM     47  C   UNL     1     -35.324  12.344 -56.488  0.00  0.00    +0.073 C 
ATOM     48  C   UNL     1     -36.151  11.158 -57.010  0.00  0.00    +0.022 C 
ATOM     49  C   UNL     1     -35.505  10.790 -58.357  0.00  0.00    +0.002 C 
ATOM     50  C   UNL     1     -34.799  12.066 -58.856  0.00  0.00    +0.002 C 
ATOM     51  C   UNL     1     -35.020  13.133 -57.770  0.00  0.00    +0.022 C 
ENDBRANCH  45  47
ENDBRANCH  31  43
ENDBRANCH   3  31
TORSDOF 12
ENDMDL
MODEL        9
REMARK  Name = 
REMARK  12 active torsions:
REMARK  status: ('A' for Active; 'I' for Inactive)
REMARK    1  A    between atoms: _1  and  _17
REMARK    2  A    between atoms: _2  and  _4
REMARK    3  A    between atoms: _2  and  _31
REMARK    4  A    between atoms: _7  and  _10
REMARK    5  A    between atoms: _14  and  _19
REMARK    6  A    between atoms: _15  and  _25
REMARK    7  A    between atoms: _31  and  _32
REMARK    8  A    between atoms: _31  and  _43
REMARK    9  A    between atoms: _35  and  _38
REMARK   10  A    between atoms: _38  and  _39
REMARK   11  A    between atoms: _39  and  _41
REMARK   12  A    between atoms: _44  and  _47
REMARK                            x       y       z     vdW  Elec       q    Type
REMARK                         _______ _______ _______ _____ _____    ______ ____
ROOT
ATOM      1  C   UNL     1     -34.452  17.470 -59.156  0.00  0.00    +0.272 C 
ATOM      2  N   UNL     1     -34.992  16.300 -59.606  0.00  0.00    -0.250 N 
ATOM      3  O   UNL     1     -33.910  18.221 -59.946  0.00  0.00    -0.268 OA
ENDROOT
BRANCH   2   4
ATOM      4  C   UNL     1     -34.459  15.703 -60.799  0.00  0.00    +0.038 A 
ATOM      5  C   UNL     1     -33.190  16.043 -61.267  0.00  0.00    +0.024 A 
ATOM      6  C   UNL     1     -32.697  15.468 -62.435  0.00  0.00    +0.006 A 
ATOM      7  C   UNL     1     -33.453  14.539 -63.162  0.00  0.00    -0.042 A 
ATOM      8  C   UNL     1     -34.720  14.191 -62.667  0.00  0.00    +0.006 A 
ATOM      9  C   UNL     1     -35.213  14.763 -61.497  0.00  0.00    +0.024 A 
BRANCH   7  10
ATOM     10  C   UNL     1     -32.872  13.934 -64.457  0.00  0.00    -0.013 C 
ATOM     11  C   UNL     1     -31.327  14.058 -64.449  0.00  0.00    +0.015 C 
ATOM     12  C   UNL     1     -33.213  12.431 -64.648  0.00  0.00    +0.015 C 
ATOM     13  C   UNL     1     -33.431  14.689 -65.691  0.00  0.00    +0.015 C 
ENDBRANCH   7  10
ENDBRANCH   2   4
BRANCH   1  14
ATOM     14  C   UNL     1     -34.364  17.752 -57.676  0.00  0.00    +0.149 A 
ATOM     15  N   UNL     1     -33.816  16.836 -56.844  0.00  0.00    -0.161 NA
ATOM     16  N   UNL     1     -33.987  17.427 -55.629  0.00  0.00    -0.231 N 
ATOM     17  C   UNL     1     -34.518  18.682 -55.699  0.00  0.00    +0.075 A 
ATOM     18  C   UNL     1     -34.830  18.871 -57.022  0.00  0.00    +0.063 A 
BRANCH  16  19
ATOM     19  C   UNL     1     -34.231  16.606 -54.572  0.00  0.00    +0.066 A 
ATOM     20  C   UNL     1     -33.265  16.414 -53.579  0.00  0.00    +0.028 A 
ATOM     21  C   UNL     1     -33.540  15.579 -52.498  0.00  0.00    +0.002 A 
ATOM     22  C   UNL     1     -34.778  14.946 -52.401  0.00  0.00    +0.000 A 
ATOM     23  C   UNL     1     -35.746  15.149 -53.383  0.00  0.00    +0.002 A 
ATOM     24  C   UNL     1     -35.475  15.983 -54.468  0.00  0.00    +0.028 A 
ENDBRANCH  16  19
BRANCH  17  25
ATOM     25  C   UNL     1     -34.674  19.622 -54.662  0.00  0.00    +0.000 A 
ATOM     26  C   UNL     1     -33.580  20.107 -53.929  0.00  0.00    +0.010 A 
ATOM     27  C   UNL     1     -33.754  21.046 -52.915  0.00  0.00    +0.001 A 
ATOM     28  C   UNL     1     -35.025  21.524 -52.614  0.00  0.00    +0.000 A 
ATOM     29  C   UNL     1     -36.121  21.063 -53.335  0.00  0.00    +0.001 A 
ATOM     30  C   UNL     1     -35.947  20.125 -54.352  0.00  0.00    +0.010 A 
ENDBRANCH  17  25
ENDBRANCH   1  14
BRANCH   2  31
ATOM     31  C   UNL     1     -36.394  15.883 -59.306  0.00  0.00    +0.197 C 
BRANCH  31  32
ATOM     32  C   UNL     1     -36.492  14.721 -58.310  0.00  0.00    -0.018 A 
ATOM     33  C   UNL     1     -35.361  14.124 -57.745  0.00  0.00    +0.006 A 
ATOM     34  C   UNL     1     -35.492  13.069 -56.846  0.00  0.00    +0.004 A 
ATOM     35  C   UNL     1     -36.757  12.592 -56.497  0.00  0.00    -0.037 A 
ATOM     36  C   UNL     1     -37.888  13.184 -57.059  0.00  0.00    +0.004 A 
ATOM     37  C   UNL     1     -37.755  14.238 -57.961  0.00  0.00    +0.006 A 
BRANCH  35  38
ATOM     38  C   UNL     1     -36.902  11.445 -55.507  0.00  0.00    +0.155 C 
BRANCH  38  39
ATOM     39  C   UNL     1     -35.559  10.912 -55.045  0.00  0.00    +0.309 C 
ATOM     40  O   UNL     1     -35.028   9.917 -55.497  0.00  0.00    -0.251 OA
BRANCH  39  41
ATOM     41  O   UNL     1     -35.044  11.586 -54.050  0.00  0.00    -0.480 OA
ATOM     42  H   UNL     1     -35.647  12.320 -53.840  0.00  0.00    +0.295 HD
ENDBRANCH  39  41
ENDBRANCH  38  39
ENDBRANCH  35  38
ENDBRANCH  31  32
BRANCH  31  43
ATOM     43  C   UNL     1     -37.409  16.996 -59.049  0.00  0.00    +0.239 C 
ATOM     44  N   UNL     1     -37.651  17.315 -57.757  0.00  0.00    -0.311 N 
ATOM     45  H   UNL     1     -37.160  16.810 -57.035  0.00  0.00    +0.149 HD
ATOM     46  O   UNL     1     -37.997  17.546 -59.960  0.00  0.00    -0.273 OA
BRANCH  44  47
ATOM     47  C   UNL     1     -38.586  18.358 -57.319  0.00  0.00    +0.073 C 
ATOM     48  C   UNL     1     -38.926  18.285 -55.822  0.00  0.00    +0.022 C 
ATOM     49  C   UNL     1     -39.451  19.687 -55.468  0.00  0.00    +0.002 C 
ATOM     50  C   UNL     1     -38.842  20.648 -56.510  0.00  0.00    +0.002 C 
ATOM     51  C   UNL     1     -38.010  19.774 -57.464  0.00  0.00    +0.022 C 
ENDBRANCH  44  47
ENDBRANCH  31  43
ENDBRANCH   2  31
TORSDOF 12
ENDMDL
MODEL       10
REMARK  Name = 
REMARK  12 active torsions:
REMARK  status: ('A' for Active; 'I' for Inactive)
REMARK    1  A    between atoms: _1  and  _17
REMARK    2  A    between atoms: _2  and  _4
REMARK    3  A    between atoms: _2  and  _31
REMARK    4  A    between atoms: _7  and  _10
REMARK    5  A    between atoms: _14  and  _19
REMARK    6  A    between atoms: _15  and  _25
REMARK    7  A    between atoms: _31  and  _32
REMARK    8  A    between atoms: _31  and  _43
REMARK    9  A    between atoms: _35  and  _38
REMARK   10  A    between atoms: _38  and  _39
REMARK   11  A    between atoms: _39  and  _41
REMARK   12  A    between atoms: _44  and  _47
REMARK                            x       y       z     vdW  Elec       q    Type
REMARK                         _______ _______ _______ _____ _____    ______ ____
ROOT
ATOM      1  C   UNL     1     -35.269  15.368 -50.432  0.00  0.00    +0.272 C 
ATOM      2  O   UNL     1     -34.058  15.296 -50.336  0.00  0.00    -0.268 OA
ATOM      3  N   UNL     1     -35.904  14.687 -51.431  0.00  0.00    -0.250 N 
ENDROOT
BRANCH   3   4
ATOM      4  C   UNL     1     -35.284  13.507 -51.967  0.00  0.00    +0.038 A 
ATOM      5  C   UNL     1     -35.397  12.278 -51.318  0.00  0.00    +0.024 A 
ATOM      6  C   UNL     1     -34.773  11.149 -51.843  0.00  0.00    +0.006 A 
ATOM      7  C   UNL     1     -34.027  11.216 -53.027  0.00  0.00    -0.042 A 
ATOM      8  C   UNL     1     -33.940  12.456 -53.680  0.00  0.00    +0.006 A 
ATOM      9  C   UNL     1     -34.566  13.585 -53.157  0.00  0.00    +0.024 A 
BRANCH   7  10
ATOM     10  C   UNL     1     -33.345   9.942 -53.568  0.00  0.00    -0.013 C 
ATOM     11  C   UNL     1     -33.149   8.921 -52.419  0.00  0.00    +0.015 C 
ATOM     12  C   UNL     1     -31.960  10.298 -54.167  0.00  0.00    +0.015 C 
ATOM     13  C   UNL     1     -34.156   9.230 -54.684  0.00  0.00    +0.015 C 
ENDBRANCH   7  10
ENDBRANCH   3   4
BRANCH   1  14
ATOM     14  C   UNL     1     -36.066  16.058 -49.352  0.00  0.00    +0.149 A 
ATOM     15  C   UNL     1     -36.651  15.465 -48.255  0.00  0.00    +0.063 A 
ATOM     16  C   UNL     1     -37.267  16.483 -47.570  0.00  0.00    +0.075 A 
ATOM     17  N   UNL     1     -36.925  17.624 -48.235  0.00  0.00    -0.231 N 
ATOM     18  N   UNL     1     -36.230  17.401 -49.384  0.00  0.00    -0.161 NA
BRANCH  16  19
ATOM     19  C   UNL     1     -38.113  16.345 -46.452  0.00  0.00    +0.000 A 
ATOM     20  C   UNL     1     -37.599  15.872 -45.234  0.00  0.00    +0.010 A 
ATOM     21  C   UNL     1     -38.422  15.720 -44.119  0.00  0.00    +0.001 A 
ATOM     22  C   UNL     1     -39.775  16.028 -44.200  0.00  0.00    +0.000 A 
ATOM     23  C   UNL     1     -40.304  16.486 -45.402  0.00  0.00    +0.001 A 
ATOM     24  C   UNL     1     -39.482  16.641 -46.517  0.00  0.00    +0.010 A 
ENDBRANCH  16  19
BRANCH  17  25
ATOM     25  C   UNL     1     -36.672  18.786 -47.576  0.00  0.00    +0.066 A 
ATOM     26  C   UNL     1     -35.459  18.978 -46.907  0.00  0.00    +0.028 A 
ATOM     27  C   UNL     1     -35.213  20.180 -46.248  0.00  0.00    +0.002 A 
ATOM     28  C   UNL     1     -36.170  21.195 -46.265  0.00  0.00    +0.000 A 
ATOM     29  C   UNL     1     -37.373  21.009 -46.944  0.00  0.00    +0.002 A 
ATOM     30  C   UNL     1     -37.623  19.807 -47.605  0.00  0.00    +0.028 A 
ENDBRANCH  17  25
ENDBRANCH   1  14
BRANCH   3  31
ATOM     31  C   UNL     1     -36.872  15.330 -52.367  0.00  0.00    +0.197 C 
BRANCH  31  32
ATOM     32  C   UNL     1     -38.336  15.193 -51.931  0.00  0.00    -0.018 A 
ATOM     33  C   UNL     1     -38.633  14.436 -50.795  0.00  0.00    +0.006 A 
ATOM     34  C   UNL     1     -39.949  14.287 -50.365  0.00  0.00    +0.004 A 
ATOM     35  C   UNL     1     -40.991  14.898 -51.063  0.00  0.00    -0.037 A 
ATOM     36  C   UNL     1     -40.699  15.658 -52.197  0.00  0.00    +0.004 A 
ATOM     37  C   UNL     1     -39.383  15.805 -52.627  0.00  0.00    +0.006 A 
BRANCH  35  38
ATOM     38  C   UNL     1     -42.430  14.729 -50.598  0.00  0.00    +0.155 C 
BRANCH  38  39
ATOM     39  C   UNL     1     -42.832  15.779 -49.579  0.00  0.00    +0.309 C 
ATOM     40  O   UNL     1     -42.508  16.948 -49.641  0.00  0.00    -0.251 OA
BRANCH  39  41
ATOM     41  O   UNL     1     -43.509  15.295 -48.571  0.00  0.00    -0.480 OA
ATOM     42  H   UNL     1     -43.631  14.342 -48.720  0.00  0.00    +0.295 HD
ENDBRANCH  39  41
ENDBRANCH  38  39
ENDBRANCH  35  38
ENDBRANCH  31  32
BRANCH  31  43
ATOM     43  C   UNL     1     -36.516  16.723 -52.884  0.00  0.00    +0.239 C 
ATOM     44  N   UNL     1     -37.134  17.771 -52.291  0.00  0.00    -0.311 N 
ATOM     45  H   UNL     1     -37.792  17.586 -51.549  0.00  0.00    +0.149 HD
ATOM     46  O   UNL     1     -35.740  16.884 -53.806  0.00  0.00    -0.273 OA
BRANCH  44  47
ATOM     47  C   UNL     1     -36.915  19.177 -52.648  0.00  0.00    +0.073 C 
ATOM     48  C   UNL     1     -37.161  20.135 -51.474  0.00  0.00    +0.022 C 
ATOM     49  C   UNL     1     -37.413  21.509 -52.121  0.00  0.00    +0.002 C 
ATOM     50  C   UNL     1     -37.859  21.227 -53.569  0.00  0.00    +0.002 C 
ATOM     51  C   UNL     1     -37.891  19.696 -53.716  0.00  0.00    +0.022 C 
ENDBRANCH  44  47
ENDBRANCH  31  43
ENDBRANCH   3  31
TORSDOF 12
ENDMDL
