# Supplementary material for: A Novel Class of Small Molecule Agonists with Preference for Human over Mouse TLR4 Activation
Source: PLoS One. 2016 Oct 13;11(10):e0164632. doi: 10.1371/journal.pone.0164632 (PMC5063506; doi:10.1371/journal.pone.0164632)
Supplement: S1 File — Sequence and structure files used for bioinformatics analysis and docking, provided as a ZIP archive of a directory tree. To view, uncompress onto your local file system and open the file Readme.txt at the top directory level of the archive. That file describes individual directories and files inside the archive. (ZIP) [file pone.0164632.s007.zip › S1_File/docking.receptor_dimer/dock/human_AZ12900617.out_flex.pdbqt]

REMARK  Name = 
REMARK  61 active torsions:
REMARK  status: ('A' for Active; 'I' for Inactive)
REMARK    1  A    between atoms: _1  and  _3
REMARK    2  A    between atoms: _3  and  _4
REMARK    3  A    between atoms: _4  and  _5
REMARK    4  A    between atoms: _5  and  _6
REMARK    5  A    between atoms: _10  and  _12
REMARK    6  A    between atoms: _12  and  _13
REMARK    7  A    between atoms: _20  and  _22
REMARK    8  A    between atoms: _22  and  _23
REMARK    9  A    between atoms: _23  and  _24
REMARK   10  A    between atoms: _24  and  _25
REMARK   11  A    between atoms: _27  and  _29
REMARK   12  A    between atoms: _31  and  _33
REMARK   13  A    between atoms: _33  and  _34
REMARK   14  A    between atoms: _34  and  _35
REMARK   15  A    between atoms: _38  and  _40
REMARK   16  A    between atoms: _40  and  _41
REMARK   17  A    between atoms: _41  and  _42
REMARK   18  A    between atoms: _45  and  _47
REMARK   19  A    between atoms: _47  and  _48
REMARK   20  A    between atoms: _54  and  _56
REMARK   21  A    between atoms: _56  and  _57
REMARK   22  A    between atoms: _63  and  _65
REMARK   23  A    between atoms: _65  and  _67
REMARK   24  A    between atoms: _69  and  _71
REMARK   25  A    between atoms: _71  and  _72
REMARK   26  A    between atoms: _75  and  _77
REMARK   27  A    between atoms: _77  and  _79
REMARK   28  A    between atoms: _81  and  _83
REMARK   29  A    between atoms: _83  and  _84
REMARK   30  A    between atoms: _91  and  _93
REMARK   31  A    between atoms: _93  and  _94
REMARK   32  A    between atoms: _97  and  _99
REMARK   33  A    between atoms: _99  and  _101
REMARK   34  A    between atoms: _103  and  _105
REMARK   35  A    between atoms: _108  and  _110
REMARK   36  A    between atoms: _110  and  _111
REMARK   37  A    between atoms: _111  and  _112
REMARK   38  A    between atoms: _112  and  _113
REMARK   39  A    between atoms: _117  and  _119
REMARK   40  A    between atoms: _119  and  _120
REMARK   41  A    between atoms: _120  and  _121
REMARK   42  A    between atoms: _124  and  _126
REMARK   43  A    between atoms: _126  and  _128
REMARK   44  A    between atoms: _130  and  _132
REMARK   45  A    between atoms: _132  and  _133
REMARK   46  A    between atoms: _140  and  _142
REMARK   47  A    between atoms: _144  and  _146
REMARK   48  A    between atoms: _146  and  _147
REMARK   49  A    between atoms: _153  and  _155
REMARK   50  A    between atoms: _157  and  _159
REMARK   51  A    between atoms: _159  and  _160
REMARK   52  A    between atoms: _166  and  _168
REMARK   53  A    between atoms: _168  and  _169
REMARK   54  A    between atoms: _169  and  _170
REMARK   55  A    between atoms: _170  and  _171
REMARK   56  A    between atoms: _173  and  _175
REMARK   57  A    between atoms: _175  and  _177
REMARK   58  A    between atoms: _179  and  _181
REMARK   59  A    between atoms: _181  and  _182
REMARK   60  A    between atoms: _189  and  _191
REMARK   61  A    between atoms: _193  and  _195
REMARK                            x       y       z     vdW  Elec       q    Type
REMARK                         _______ _______ _______ _____ _____    ______ ____
ROOT
ATOM      1  C   UNL     1     -38.927   3.880 -56.490  0.00  0.00    +0.220 C 
ENDROOT
BRANCH   1   2
ATOM      2  N   UNL     1     -39.344   4.595 -55.294  0.00  0.00    -0.087 NA
ATOM      3  C   UNL     1     -40.164   4.097 -54.368  0.00  0.00    +0.535 C 
ATOM      4  N   UNL     1     -40.467   4.837 -53.318  0.00  0.00    +0.135 NA
ATOM      5  N   UNL     1     -40.670   2.874 -54.487  0.00  0.00    +0.135 NA
ENDBRANCH   1   2
BRANCH   1   6
ATOM      6  C   UNL     1     -39.837   4.197 -57.652  0.00  0.00    +0.047 C 
BRANCH   6   7
ATOM      7  C   UNL     1     -39.271   3.540 -58.890  0.00  0.00    +0.004 C 
BRANCH   7   8
ATOM      8  C   UNL     1     -40.314   3.037 -59.872  0.00  0.00    +0.000 C 
ATOM      9  C   UNL     1     -41.144   4.199 -60.401  0.00  0.00    +0.000 C 
ENDBRANCH   7   8
ENDBRANCH   6   7
ENDBRANCH   1   6
TORSDOF 4
REMARK  Name = 
REMARK  61 active torsions:
REMARK  status: ('A' for Active; 'I' for Inactive)
REMARK    1  A    between atoms: _1  and  _3
REMARK    2  A    between atoms: _3  and  _4
REMARK    3  A    between atoms: _4  and  _5
REMARK    4  A    between atoms: _5  and  _6
REMARK    5  A    between atoms: _10  and  _12
REMARK    6  A    between atoms: _12  and  _13
REMARK    7  A    between atoms: _20  and  _22
REMARK    8  A    between atoms: _22  and  _23
REMARK    9  A    between atoms: _23  and  _24
REMARK   10  A    between atoms: _24  and  _25
REMARK   11  A    between atoms: _27  and  _29
REMARK   12  A    between atoms: _31  and  _33
REMARK   13  A    between atoms: _33  and  _34
REMARK   14  A    between atoms: _34  and  _35
REMARK   15  A    between atoms: _38  and  _40
REMARK   16  A    between atoms: _40  and  _41
REMARK   17  A    between atoms: _41  and  _42
REMARK   18  A    between atoms: _45  and  _47
REMARK   19  A    between atoms: _47  and  _48
REMARK   20  A    between atoms: _54  and  _56
REMARK   21  A    between atoms: _56  and  _57
REMARK   22  A    between atoms: _63  and  _65
REMARK   23  A    between atoms: _65  and  _67
REMARK   24  A    between atoms: _69  and  _71
REMARK   25  A    between atoms: _71  and  _72
REMARK   26  A    between atoms: _75  and  _77
REMARK   27  A    between atoms: _77  and  _79
REMARK   28  A    between atoms: _81  and  _83
REMARK   29  A    between atoms: _83  and  _84
REMARK   30  A    between atoms: _91  and  _93
REMARK   31  A    between atoms: _93  and  _94
REMARK   32  A    between atoms: _97  and  _99
REMARK   33  A    between atoms: _99  and  _101
REMARK   34  A    between atoms: _103  and  _105
REMARK   35  A    between atoms: _108  and  _110
REMARK   36  A    between atoms: _110  and  _111
REMARK   37  A    between atoms: _111  and  _112
REMARK   38  A    between atoms: _112  and  _113
REMARK   39  A    between atoms: _117  and  _119
REMARK   40  A    between atoms: _119  and  _120
REMARK   41  A    between atoms: _120  and  _121
REMARK   42  A    between atoms: _124  and  _126
REMARK   43  A    between atoms: _126  and  _128
REMARK   44  A    between atoms: _130  and  _132
REMARK   45  A    between atoms: _132  and  _133
REMARK   46  A    between atoms: _140  and  _142
REMARK   47  A    between atoms: _144  and  _146
REMARK   48  A    between atoms: _146  and  _147
REMARK   49  A    between atoms: _153  and  _155
REMARK   50  A    between atoms: _157  and  _159
REMARK   51  A    between atoms: _159  and  _160
REMARK   52  A    between atoms: _166  and  _168
REMARK   53  A    between atoms: _168  and  _169
REMARK   54  A    between atoms: _169  and  _170
REMARK   55  A    between atoms: _170  and  _171
REMARK   56  A    between atoms: _173  and  _175
REMARK   57  A    between atoms: _175  and  _177
REMARK   58  A    between atoms: _179  and  _181
REMARK   59  A    between atoms: _181  and  _182
REMARK   60  A    between atoms: _189  and  _191
REMARK   61  A    between atoms: _193  and  _195
REMARK                            x       y       z     vdW  Elec       q    Type
REMARK                         _______ _______ _______ _____ _____    ______ ____
ROOT
ATOM      1  C   UNL     1     -45.486  -3.265 -49.898  0.00  0.00    -0.022 A 
ATOM      2  C   UNL     1     -45.515  -2.856 -48.558  0.00  0.00    -0.001 A 
ATOM      3  C   UNL     1     -44.863  -1.706 -48.146  0.00  0.00    +0.042 A 
ATOM      4  C   UNL     1     -44.159  -0.948 -49.076  0.00  0.00    +0.196 A 
ATOM      5  O   UNL     1     -43.514   0.201 -48.662  0.00  0.00    -0.287 OA
ATOM      6  C   UNL     1     -44.109  -1.335 -50.410  0.00  0.00    +0.042 A 
ATOM      7  C   UNL     1     -44.766  -2.487 -50.812  0.00  0.00    -0.001 A 
ENDROOT
BRANCH   1   8
ATOM      8  C   UNL     1     -46.181  -4.538 -50.350  0.00  0.00    +0.026 C 
BRANCH   8   9
ATOM      9  C   UNL     1     -45.553  -5.267 -51.549  0.00  0.00    +0.005 C 
ATOM     10  C   UNL     1     -45.926  -6.740 -51.433  0.00  0.00    +0.000 C 
ENDBRANCH   8   9
ENDBRANCH   1   8
TORSDOF 2
REMARK  Name = 
REMARK  61 active torsions:
REMARK  status: ('A' for Active; 'I' for Inactive)
REMARK    1  A    between atoms: _1  and  _3
REMARK    2  A    between atoms: _3  and  _4
REMARK    3  A    between atoms: _4  and  _5
REMARK    4  A    between atoms: _5  and  _6
REMARK    5  A    between atoms: _10  and  _12
REMARK    6  A    between atoms: _12  and  _13
REMARK    7  A    between atoms: _20  and  _22
REMARK    8  A    between atoms: _22  and  _23
REMARK    9  A    between atoms: _23  and  _24
REMARK   10  A    between atoms: _24  and  _25
REMARK   11  A    between atoms: _27  and  _29
REMARK   12  A    between atoms: _31  and  _33
REMARK   13  A    between atoms: _33  and  _34
REMARK   14  A    between atoms: _34  and  _35
REMARK   15  A    between atoms: _38  and  _40
REMARK   16  A    between atoms: _40  and  _41
REMARK   17  A    between atoms: _41  and  _42
REMARK   18  A    between atoms: _45  and  _47
REMARK   19  A    between atoms: _47  and  _48
REMARK   20  A    between atoms: _54  and  _56
REMARK   21  A    between atoms: _56  and  _57
REMARK   22  A    between atoms: _63  and  _65
REMARK   23  A    between atoms: _65  and  _67
REMARK   24  A    between atoms: _69  and  _71
REMARK   25  A    between atoms: _71  and  _72
REMARK   26  A    between atoms: _75  and  _77
REMARK   27  A    between atoms: _77  and  _79
REMARK   28  A    between atoms: _81  and  _83
REMARK   29  A    between atoms: _83  and  _84
REMARK   30  A    between atoms: _91  and  _93
REMARK   31  A    between atoms: _93  and  _94
REMARK   32  A    between atoms: _97  and  _99
REMARK   33  A    between atoms: _99  and  _101
REMARK   34  A    between atoms: _103  and  _105
REMARK   35  A    between atoms: _108  and  _110
REMARK   36  A    between atoms: _110  and  _111
REMARK   37  A    between atoms: _111  and  _112
REMARK   38  A    between atoms: _112  and  _113
REMARK   39  A    between atoms: _117  and  _119
REMARK   40  A    between atoms: _119  and  _120
REMARK   41  A    between atoms: _120  and  _121
REMARK   42  A    between atoms: _124  and  _126
REMARK   43  A    between atoms: _126  and  _128
REMARK   44  A    between atoms: _130  and  _132
REMARK   45  A    between atoms: _132  and  _133
REMARK   46  A    between atoms: _140  and  _142
REMARK   47  A    between atoms: _144  and  _146
REMARK   48  A    between atoms: _146  and  _147
REMARK   49  A    between atoms: _153  and  _155
REMARK   50  A    between atoms: _157  and  _159
REMARK   51  A    between atoms: _159  and  _160
REMARK   52  A    between atoms: _166  and  _168
REMARK   53  A    between atoms: _168  and  _169
REMARK   54  A    between atoms: _169  and  _170
REMARK   55  A    between atoms: _170  and  _171
REMARK   56  A    between atoms: _173  and  _175
REMARK   57  A    between atoms: _175  and  _177
REMARK   58  A    between atoms: _179  and  _181
REMARK   59  A    between atoms: _181  and  _182
REMARK   60  A    between atoms: _189  and  _191
REMARK   61  A    between atoms: _193  and  _195
REMARK                            x       y       z     vdW  Elec       q    Type
REMARK                         _______ _______ _______ _____ _____    ______ ____
ROOT
ATOM      1  C   UNL     1     -37.959  -1.729 -46.695  0.00  0.00    +0.002 C 
ENDROOT
BRANCH   1   2
ATOM      2  C   UNL     1     -38.366  -2.943 -47.513  0.00  0.00    +0.000 C 
BRANCH   2   3
ATOM      3  C   UNL     1     -37.362  -4.097 -47.415  0.00  0.00    +0.000 C 
ATOM      4  C   UNL     1     -38.051  -5.348 -46.903  0.00  0.00    +0.000 C 
ENDBRANCH   2   3
ENDBRANCH   1   2
BRANCH   1   5
ATOM      5  C   UNL     1     -38.154  -0.428 -47.447  0.00  0.00    +0.021 C 
BRANCH   5   6
ATOM      6  C   UNL     1     -38.251   0.743 -46.478  0.00  0.00    +0.109 C 
ATOM      7  N   UNL     1     -37.532   1.937 -47.006  0.00  0.00    -0.131 NA
ENDBRANCH   5   6
ENDBRANCH   1   5
TORSDOF 4
REMARK  Name = 
REMARK  61 active torsions:
REMARK  status: ('A' for Active; 'I' for Inactive)
REMARK    1  A    between atoms: _1  and  _3
REMARK    2  A    between atoms: _3  and  _4
REMARK    3  A    between atoms: _4  and  _5
REMARK    4  A    between atoms: _5  and  _6
REMARK    5  A    between atoms: _10  and  _12
REMARK    6  A    between atoms: _12  and  _13
REMARK    7  A    between atoms: _20  and  _22
REMARK    8  A    between atoms: _22  and  _23
REMARK    9  A    between atoms: _23  and  _24
REMARK   10  A    between atoms: _24  and  _25
REMARK   11  A    between atoms: _27  and  _29
REMARK   12  A    between atoms: _31  and  _33
REMARK   13  A    between atoms: _33  and  _34
REMARK   14  A    between atoms: _34  and  _35
REMARK   15  A    between atoms: _38  and  _40
REMARK   16  A    between atoms: _40  and  _41
REMARK   17  A    between atoms: _41  and  _42
REMARK   18  A    between atoms: _45  and  _47
REMARK   19  A    between atoms: _47  and  _48
REMARK   20  A    between atoms: _54  and  _56
REMARK   21  A    between atoms: _56  and  _57
REMARK   22  A    between atoms: _63  and  _65
REMARK   23  A    between atoms: _65  and  _67
REMARK   24  A    between atoms: _69  and  _71
REMARK   25  A    between atoms: _71  and  _72
REMARK   26  A    between atoms: _75  and  _77
REMARK   27  A    between atoms: _77  and  _79
REMARK   28  A    between atoms: _81  and  _83
REMARK   29  A    between atoms: _83  and  _84
REMARK   30  A    between atoms: _91  and  _93
REMARK   31  A    between atoms: _93  and  _94
REMARK   32  A    between atoms: _97  and  _99
REMARK   33  A    between atoms: _99  and  _101
REMARK   34  A    between atoms: _103  and  _105
REMARK   35  A    between atoms: _108  and  _110
REMARK   36  A    between atoms: _110  and  _111
REMARK   37  A    between atoms: _111  and  _112
REMARK   38  A    between atoms: _112  and  _113
REMARK   39  A    between atoms: _117  and  _119
REMARK   40  A    between atoms: _119  and  _120
REMARK   41  A    between atoms: _120  and  _121
REMARK   42  A    between atoms: _124  and  _126
REMARK   43  A    between atoms: _126  and  _128
REMARK   44  A    between atoms: _130  and  _132
REMARK   45  A    between atoms: _132  and  _133
REMARK   46  A    between atoms: _140  and  _142
REMARK   47  A    between atoms: _144  and  _146
REMARK   48  A    between atoms: _146  and  _147
REMARK   49  A    between atoms: _153  and  _155
REMARK   50  A    between atoms: _157  and  _159
REMARK   51  A    between atoms: _159  and  _160
REMARK   52  A    between atoms: _166  and  _168
REMARK   53  A    between atoms: _168  and  _169
REMARK   54  A    between atoms: _169  and  _170
REMARK   55  A    between atoms: _170  and  _171
REMARK   56  A    between atoms: _173  and  _175
REMARK   57  A    between atoms: _175  and  _177
REMARK   58  A    between atoms: _179  and  _181
REMARK   59  A    between atoms: _181  and  _182
REMARK   60  A    between atoms: _189  and  _191
REMARK   61  A    between atoms: _193  and  _195
REMARK                            x       y       z     vdW  Elec       q    Type
REMARK                         _______ _______ _______ _____ _____    ______ ____
ROOT
ATOM      1  C   UNL     1     -35.662  10.538 -38.733  0.00  0.00    +0.036 C 
ATOM      2  C   UNL     1     -36.832  11.495 -38.519  0.00  0.00    +0.003 C 
ENDROOT
BRANCH   1   3
ATOM      3  C   UNL     1     -36.084   9.315 -39.544  0.00  0.00    +0.182 C 
ATOM      4  O   UNL     1     -34.986   8.808 -40.272  0.00  0.00    -0.220 OA
ENDBRANCH   1   3
TORSDOF 1
REMARK  Name = 
REMARK  61 active torsions:
REMARK  status: ('A' for Active; 'I' for Inactive)
REMARK    1  A    between atoms: _1  and  _3
REMARK    2  A    between atoms: _3  and  _4
REMARK    3  A    between atoms: _4  and  _5
REMARK    4  A    between atoms: _5  and  _6
REMARK    5  A    between atoms: _10  and  _12
REMARK    6  A    between atoms: _12  and  _13
REMARK    7  A    between atoms: _20  and  _22
REMARK    8  A    between atoms: _22  and  _23
REMARK    9  A    between atoms: _23  and  _24
REMARK   10  A    between atoms: _24  and  _25
REMARK   11  A    between atoms: _27  and  _29
REMARK   12  A    between atoms: _31  and  _33
REMARK   13  A    between atoms: _33  and  _34
REMARK   14  A    between atoms: _34  and  _35
REMARK   15  A    between atoms: _38  and  _40
REMARK   16  A    between atoms: _40  and  _41
REMARK   17  A    between atoms: _41  and  _42
REMARK   18  A    between atoms: _45  and  _47
REMARK   19  A    between atoms: _47  and  _48
REMARK   20  A    between atoms: _54  and  _56
REMARK   21  A    between atoms: _56  and  _57
REMARK   22  A    between atoms: _63  and  _65
REMARK   23  A    between atoms: _65  and  _67
REMARK   24  A    between atoms: _69  and  _71
REMARK   25  A    between atoms: _71  and  _72
REMARK   26  A    between atoms: _75  and  _77
REMARK   27  A    between atoms: _77  and  _79
REMARK   28  A    between atoms: _81  and  _83
REMARK   29  A    between atoms: _83  and  _84
REMARK   30  A    between atoms: _91  and  _93
REMARK   31  A    between atoms: _93  and  _94
REMARK   32  A    between atoms: _97  and  _99
REMARK   33  A    between atoms: _99  and  _101
REMARK   34  A    between atoms: _103  and  _105
REMARK   35  A    between atoms: _108  and  _110
REMARK   36  A    between atoms: _110  and  _111
REMARK   37  A    between atoms: _111  and  _112
REMARK   38  A    between atoms: _112  and  _113
REMARK   39  A    between atoms: _117  and  _119
REMARK   40  A    between atoms: _119  and  _120
REMARK   41  A    between atoms: _120  and  _121
REMARK   42  A    between atoms: _124  and  _126
REMARK   43  A    between atoms: _126  and  _128
REMARK   44  A    between atoms: _130  and  _132
REMARK   45  A    between atoms: _132  and  _133
REMARK   46  A    between atoms: _140  and  _142
REMARK   47  A    between atoms: _144  and  _146
REMARK   48  A    between atoms: _146  and  _147
REMARK   49  A    between atoms: _153  and  _155
REMARK   50  A    between atoms: _157  and  _159
REMARK   51  A    between atoms: _159  and  _160
REMARK   52  A    between atoms: _166  and  _168
REMARK   53  A    between atoms: _168  and  _169
REMARK   54  A    between atoms: _169  and  _170
REMARK   55  A    between atoms: _170  and  _171
REMARK   56  A    between atoms: _173  and  _175
REMARK   57  A    between atoms: _175  and  _177
REMARK   58  A    between atoms: _179  and  _181
REMARK   59  A    between atoms: _181  and  _182
REMARK   60  A    between atoms: _189  and  _191
REMARK   61  A    between atoms: _193  and  _195
REMARK                            x       y       z     vdW  Elec       q    Type
REMARK                         _______ _______ _______ _____ _____    ______ ____
ROOT
ATOM      1  C   UNL     1     -29.388  11.083 -40.295  0.00  0.00    +0.089 C 
ENDROOT
BRANCH   1   2
ATOM      2  C   UNL     1     -30.739  11.192 -40.991  0.00  0.00    +0.261 C 
ATOM      3  O   UNL     1     -31.477  12.161 -40.810  0.00  0.00    -0.272 OA
ATOM      4  N   UNL     1     -31.071  10.183 -41.782  0.00  0.00    -0.088 NA
ENDBRANCH   1   2
BRANCH   1   5
ATOM      5  C   UNL     1     -29.475  10.971 -38.777  0.00  0.00    +0.010 C 
BRANCH   5   6
ATOM      6  C   UNL     1     -28.219  11.508 -38.074  0.00  0.00    +0.001 C 
ATOM      7  C   UNL     1     -28.532  12.720 -37.204  0.00  0.00    +0.000 C 
ENDBRANCH   5   6
ENDBRANCH   1   5
TORSDOF 3
REMARK  Name = 
REMARK  61 active torsions:
REMARK  status: ('A' for Active; 'I' for Inactive)
REMARK    1  A    between atoms: _1  and  _3
REMARK    2  A    between atoms: _3  and  _4
REMARK    3  A    between atoms: _4  and  _5
REMARK    4  A    between atoms: _5  and  _6
REMARK    5  A    between atoms: _10  and  _12
REMARK    6  A    between atoms: _12  and  _13
REMARK    7  A    between atoms: _20  and  _22
REMARK    8  A    between atoms: _22  and  _23
REMARK    9  A    between atoms: _23  and  _24
REMARK   10  A    between atoms: _24  and  _25
REMARK   11  A    between atoms: _27  and  _29
REMARK   12  A    between atoms: _31  and  _33
REMARK   13  A    between atoms: _33  and  _34
REMARK   14  A    between atoms: _34  and  _35
REMARK   15  A    between atoms: _38  and  _40
REMARK   16  A    between atoms: _40  and  _41
REMARK   17  A    between atoms: _41  and  _42
REMARK   18  A    between atoms: _45  and  _47
REMARK   19  A    between atoms: _47  and  _48
REMARK   20  A    between atoms: _54  and  _56
REMARK   21  A    between atoms: _56  and  _57
REMARK   22  A    between atoms: _63  and  _65
REMARK   23  A    between atoms: _65  and  _67
REMARK   24  A    between atoms: _69  and  _71
REMARK   25  A    between atoms: _71  and  _72
REMARK   26  A    between atoms: _75  and  _77
REMARK   27  A    between atoms: _77  and  _79
REMARK   28  A    between atoms: _81  and  _83
REMARK   29  A    between atoms: _83  and  _84
REMARK   30  A    between atoms: _91  and  _93
REMARK   31  A    between atoms: _93  and  _94
REMARK   32  A    between atoms: _97  and  _99
REMARK   33  A    between atoms: _99  and  _101
REMARK   34  A    between atoms: _103  and  _105
REMARK   35  A    between atoms: _108  and  _110
REMARK   36  A    between atoms: _110  and  _111
REMARK   37  A    between atoms: _111  and  _112
REMARK   38  A    between atoms: _112  and  _113
REMARK   39  A    between atoms: _117  and  _119
REMARK   40  A    between atoms: _119  and  _120
REMARK   41  A    between atoms: _120  and  _121
REMARK   42  A    between atoms: _124  and  _126
REMARK   43  A    between atoms: _126  and  _128
REMARK   44  A    between atoms: _130  and  _132
REMARK   45  A    between atoms: _132  and  _133
REMARK   46  A    between atoms: _140  and  _142
REMARK   47  A    between atoms: _144  and  _146
REMARK   48  A    between atoms: _146  and  _147
REMARK   49  A    between atoms: _153  and  _155
REMARK   50  A    between atoms: _157  and  _159
REMARK   51  A    between atoms: _159  and  _160
REMARK   52  A    between atoms: _166  and  _168
REMARK   53  A    between atoms: _168  and  _169
REMARK   54  A    between atoms: _169  and  _170
REMARK   55  A    between atoms: _170  and  _171
REMARK   56  A    between atoms: _173  and  _175
REMARK   57  A    between atoms: _175  and  _177
REMARK   58  A    between atoms: _179  and  _181
REMARK   59  A    between atoms: _181  and  _182
REMARK   60  A    between atoms: _189  and  _191
REMARK   61  A    between atoms: _193  and  _195
REMARK                            x       y       z     vdW  Elec       q    Type
REMARK                         _______ _______ _______ _____ _____    ______ ____
ROOT
ATOM      1  C   UNL     1     -28.367  14.477 -42.059  0.00  0.00    +0.114 C 
ENDROOT
BRANCH   1   2
ATOM      2  C   UNL     1     -29.256  13.773 -43.058  0.00  0.00    +0.365 C 
ATOM      3  O   UNL     1     -30.351  14.302 -43.358  0.00  0.00    -0.246 OA
ATOM      4  O   UNL     1     -28.846  12.698 -43.549  0.00  0.00    -0.246 OA
ENDBRANCH   1   2
BRANCH   1   5
ATOM      5  C   UNL     1     -29.100  14.794 -40.764  0.00  0.00    +0.012 C 
BRANCH   5   6
ATOM      6  C   UNL     1     -28.800  16.194 -40.263  0.00  0.00    +0.001 C 
ATOM      7  C   UNL     1     -30.043  17.080 -40.286  0.00  0.00    +0.000 C 
ENDBRANCH   5   6
ENDBRANCH   1   5
TORSDOF 3
REMARK  Name = 
REMARK  61 active torsions:
REMARK  status: ('A' for Active; 'I' for Inactive)
REMARK    1  A    between atoms: _1  and  _3
REMARK    2  A    between atoms: _3  and  _4
REMARK    3  A    between atoms: _4  and  _5
REMARK    4  A    between atoms: _5  and  _6
REMARK    5  A    between atoms: _10  and  _12
REMARK    6  A    between atoms: _12  and  _13
REMARK    7  A    between atoms: _20  and  _22
REMARK    8  A    between atoms: _22  and  _23
REMARK    9  A    between atoms: _23  and  _24
REMARK   10  A    between atoms: _24  and  _25
REMARK   11  A    between atoms: _27  and  _29
REMARK   12  A    between atoms: _31  and  _33
REMARK   13  A    between atoms: _33  and  _34
REMARK   14  A    between atoms: _34  and  _35
REMARK   15  A    between atoms: _38  and  _40
REMARK   16  A    between atoms: _40  and  _41
REMARK   17  A    between atoms: _41  and  _42
REMARK   18  A    between atoms: _45  and  _47
REMARK   19  A    between atoms: _47  and  _48
REMARK   20  A    between atoms: _54  and  _56
REMARK   21  A    between atoms: _56  and  _57
REMARK   22  A    between atoms: _63  and  _65
REMARK   23  A    between atoms: _65  and  _67
REMARK   24  A    between atoms: _69  and  _71
REMARK   25  A    between atoms: _71  and  _72
REMARK   26  A    between atoms: _75  and  _77
REMARK   27  A    between atoms: _77  and  _79
REMARK   28  A    between atoms: _81  and  _83
REMARK   29  A    between atoms: _83  and  _84
REMARK   30  A    between atoms: _91  and  _93
REMARK   31  A    between atoms: _93  and  _94
REMARK   32  A    between atoms: _97  and  _99
REMARK   33  A    between atoms: _99  and  _101
REMARK   34  A    between atoms: _103  and  _105
REMARK   35  A    between atoms: _108  and  _110
REMARK   36  A    between atoms: _110  and  _111
REMARK   37  A    between atoms: _111  and  _112
REMARK   38  A    between atoms: _112  and  _113
REMARK   39  A    between atoms: _117  and  _119
REMARK   40  A    between atoms: _119  and  _120
REMARK   41  A    between atoms: _120  and  _121
REMARK   42  A    between atoms: _124  and  _126
REMARK   43  A    between atoms: _126  and  _128
REMARK   44  A    between atoms: _130  and  _132
REMARK   45  A    between atoms: _132  and  _133
REMARK   46  A    between atoms: _140  and  _142
REMARK   47  A    between atoms: _144  and  _146
REMARK   48  A    between atoms: _146  and  _147
REMARK   49  A    between atoms: _153  and  _155
REMARK   50  A    between atoms: _157  and  _159
REMARK   51  A    between atoms: _159  and  _160
REMARK   52  A    between atoms: _166  and  _168
REMARK   53  A    between atoms: _168  and  _169
REMARK   54  A    between atoms: _169  and  _170
REMARK   55  A    between atoms: _170  and  _171
REMARK   56  A    between atoms: _173  and  _175
REMARK   57  A    between atoms: _175  and  _177
REMARK   58  A    between atoms: _179  and  _181
REMARK   59  A    between atoms: _181  and  _182
REMARK   60  A    between atoms: _189  and  _191
REMARK   61  A    between atoms: _193  and  _195
REMARK                            x       y       z     vdW  Elec       q    Type
REMARK                         _______ _______ _______ _____ _____    ______ ____
ROOT
ATOM      1  C   UNL     1     -33.340  18.519 -40.814  0.00  0.00    -0.022 A 
ATOM      2  C   UNL     1     -33.080  19.878 -41.020  0.00  0.00    -0.004 A 
ATOM      3  C   UNL     1     -33.470  20.504 -42.196  0.00  0.00    -0.000 A 
ATOM      4  C   UNL     1     -34.133  19.778 -43.173  0.00  0.00    -0.000 A 
ATOM      5  C   UNL     1     -34.408  18.432 -42.976  0.00  0.00    -0.000 A 
ATOM      6  C   UNL     1     -34.010  17.807 -41.806  0.00  0.00    -0.004 A 
ENDROOT
BRANCH   1   7
ATOM      7  C   UNL     1     -32.915  17.838 -39.538  0.00  0.00    +0.026 C 
BRANCH   7   8
ATOM      8  C   UNL     1     -31.605  18.392 -38.925  0.00  0.00    +0.005 C 
ATOM      9  C   UNL     1     -31.735  18.654 -37.431  0.00  0.00    +0.000 C 
ENDBRANCH   7   8
ENDBRANCH   1   7
TORSDOF 2
REMARK  Name = 
REMARK  61 active torsions:
REMARK  status: ('A' for Active; 'I' for Inactive)
REMARK    1  A    between atoms: _1  and  _3
REMARK    2  A    between atoms: _3  and  _4
REMARK    3  A    between atoms: _4  and  _5
REMARK    4  A    between atoms: _5  and  _6
REMARK    5  A    between atoms: _10  and  _12
REMARK    6  A    between atoms: _12  and  _13
REMARK    7  A    between atoms: _20  and  _22
REMARK    8  A    between atoms: _22  and  _23
REMARK    9  A    between atoms: _23  and  _24
REMARK   10  A    between atoms: _24  and  _25
REMARK   11  A    between atoms: _27  and  _29
REMARK   12  A    between atoms: _31  and  _33
REMARK   13  A    between atoms: _33  and  _34
REMARK   14  A    between atoms: _34  and  _35
REMARK   15  A    between atoms: _38  and  _40
REMARK   16  A    between atoms: _40  and  _41
REMARK   17  A    between atoms: _41  and  _42
REMARK   18  A    between atoms: _45  and  _47
REMARK   19  A    between atoms: _47  and  _48
REMARK   20  A    between atoms: _54  and  _56
REMARK   21  A    between atoms: _56  and  _57
REMARK   22  A    between atoms: _63  and  _65
REMARK   23  A    between atoms: _65  and  _67
REMARK   24  A    between atoms: _69  and  _71
REMARK   25  A    between atoms: _71  and  _72
REMARK   26  A    between atoms: _75  and  _77
REMARK   27  A    between atoms: _77  and  _79
REMARK   28  A    between atoms: _81  and  _83
REMARK   29  A    between atoms: _83  and  _84
REMARK   30  A    between atoms: _91  and  _93
REMARK   31  A    between atoms: _93  and  _94
REMARK   32  A    between atoms: _97  and  _99
REMARK   33  A    between atoms: _99  and  _101
REMARK   34  A    between atoms: _103  and  _105
REMARK   35  A    between atoms: _108  and  _110
REMARK   36  A    between atoms: _110  and  _111
REMARK   37  A    between atoms: _111  and  _112
REMARK   38  A    between atoms: _112  and  _113
REMARK   39  A    between atoms: _117  and  _119
REMARK   40  A    between atoms: _119  and  _120
REMARK   41  A    between atoms: _120  and  _121
REMARK   42  A    between atoms: _124  and  _126
REMARK   43  A    between atoms: _126  and  _128
REMARK   44  A    between atoms: _130  and  _132
REMARK   45  A    between atoms: _132  and  _133
REMARK   46  A    between atoms: _140  and  _142
REMARK   47  A    between atoms: _144  and  _146
REMARK   48  A    between atoms: _146  and  _147
REMARK   49  A    between atoms: _153  and  _155
REMARK   50  A    between atoms: _157  and  _159
REMARK   51  A    between atoms: _159  and  _160
REMARK   52  A    between atoms: _166  and  _168
REMARK   53  A    between atoms: _168  and  _169
REMARK   54  A    between atoms: _169  and  _170
REMARK   55  A    between atoms: _170  and  _171
REMARK   56  A    between atoms: _173  and  _175
REMARK   57  A    between atoms: _175  and  _177
REMARK   58  A    between atoms: _179  and  _181
REMARK   59  A    between atoms: _181  and  _182
REMARK   60  A    between atoms: _189  and  _191
REMARK   61  A    between atoms: _193  and  _195
REMARK                            x       y       z     vdW  Elec       q    Type
REMARK                         _______ _______ _______ _____ _____    ______ ____
ROOT
ATOM      1  C   UNL     1     -27.221  21.401 -37.856  0.00  0.00    -0.022 A 
ATOM      2  C   UNL     1     -28.488  20.997 -37.419  0.00  0.00    -0.004 A 
ATOM      3  C   UNL     1     -29.634  21.722 -37.738  0.00  0.00    -0.000 A 
ATOM      4  C   UNL     1     -29.520  22.874 -38.488  0.00  0.00    -0.000 A 
ATOM      5  C   UNL     1     -28.260  23.306 -38.920  0.00  0.00    -0.000 A 
ATOM      6  C   UNL     1     -27.118  22.570 -38.607  0.00  0.00    -0.004 A 
ENDROOT
BRANCH   1   7
ATOM      7  C   UNL     1     -25.986  20.611 -37.495  0.00  0.00    +0.026 C 
BRANCH   7   8
ATOM      8  C   UNL     1     -24.780  21.474 -37.106  0.00  0.00    +0.005 C 
ATOM      9  C   UNL     1     -25.147  22.316 -35.909  0.00  0.00    +0.000 C 
ENDBRANCH   7   8
ENDBRANCH   1   7
TORSDOF 2
REMARK  Name = 
REMARK  61 active torsions:
REMARK  status: ('A' for Active; 'I' for Inactive)
REMARK    1  A    between atoms: _1  and  _3
REMARK    2  A    between atoms: _3  and  _4
REMARK    3  A    between atoms: _4  and  _5
REMARK    4  A    between atoms: _5  and  _6
REMARK    5  A    between atoms: _10  and  _12
REMARK    6  A    between atoms: _12  and  _13
REMARK    7  A    between atoms: _20  and  _22
REMARK    8  A    between atoms: _22  and  _23
REMARK    9  A    between atoms: _23  and  _24
REMARK   10  A    between atoms: _24  and  _25
REMARK   11  A    between atoms: _27  and  _29
REMARK   12  A    between atoms: _31  and  _33
REMARK   13  A    between atoms: _33  and  _34
REMARK   14  A    between atoms: _34  and  _35
REMARK   15  A    between atoms: _38  and  _40
REMARK   16  A    between atoms: _40  and  _41
REMARK   17  A    between atoms: _41  and  _42
REMARK   18  A    between atoms: _45  and  _47
REMARK   19  A    between atoms: _47  and  _48
REMARK   20  A    between atoms: _54  and  _56
REMARK   21  A    between atoms: _56  and  _57
REMARK   22  A    between atoms: _63  and  _65
REMARK   23  A    between atoms: _65  and  _67
REMARK   24  A    between atoms: _69  and  _71
REMARK   25  A    between atoms: _71  and  _72
REMARK   26  A    between atoms: _75  and  _77
REMARK   27  A    between atoms: _77  and  _79
REMARK   28  A    between atoms: _81  and  _83
REMARK   29  A    between atoms: _83  and  _84
REMARK   30  A    between atoms: _91  and  _93
REMARK   31  A    between atoms: _93  and  _94
REMARK   32  A    between atoms: _97  and  _99
REMARK   33  A    between atoms: _99  and  _101
REMARK   34  A    between atoms: _103  and  _105
REMARK   35  A    between atoms: _108  and  _110
REMARK   36  A    between atoms: _110  and  _111
REMARK   37  A    between atoms: _111  and  _112
REMARK   38  A    between atoms: _112  and  _113
REMARK   39  A    between atoms: _117  and  _119
REMARK   40  A    between atoms: _119  and  _120
REMARK   41  A    between atoms: _120  and  _121
REMARK   42  A    between atoms: _124  and  _126
REMARK   43  A    between atoms: _126  and  _128
REMARK   44  A    between atoms: _130  and  _132
REMARK   45  A    between atoms: _132  and  _133
REMARK   46  A    between atoms: _140  and  _142
REMARK   47  A    between atoms: _144  and  _146
REMARK   48  A    between atoms: _146  and  _147
REMARK   49  A    between atoms: _153  and  _155
REMARK   50  A    between atoms: _157  and  _159
REMARK   51  A    between atoms: _159  and  _160
REMARK   52  A    between atoms: _166  and  _168
REMARK   53  A    between atoms: _168  and  _169
REMARK   54  A    between atoms: _169  and  _170
REMARK   55  A    between atoms: _170  and  _171
REMARK   56  A    between atoms: _173  and  _175
REMARK   57  A    between atoms: _175  and  _177
REMARK   58  A    between atoms: _179  and  _181
REMARK   59  A    between atoms: _181  and  _182
REMARK   60  A    between atoms: _189  and  _191
REMARK   61  A    between atoms: _193  and  _195
REMARK                            x       y       z     vdW  Elec       q    Type
REMARK                         _______ _______ _______ _____ _____    ______ ____
ROOT
ATOM      1  C   UNL     1     -38.411  21.435 -61.816  0.00  0.00    +0.000 C 
ATOM      2  C   UNL     1     -38.926  20.981 -60.451  0.00  0.00    +0.000 C 
ENDROOT
BRANCH   1   3
ATOM      3  C   UNL     1     -39.399  21.051 -62.945  0.00  0.00    +0.000 C 
ATOM      4  C   UNL     1     -40.806  21.484 -62.551  0.00  0.00    +0.000 C 
ENDBRANCH   1   3
BRANCH   1   5
ATOM      5  C   UNL     1     -37.030  20.837 -62.074  0.00  0.00    +0.000 C 
ATOM      6  C   UNL     1     -35.888  21.764 -61.709  0.00  0.00    +0.000 C 
ENDBRANCH   1   5
TORSDOF 2
REMARK  Name = 
REMARK  61 active torsions:
REMARK  status: ('A' for Active; 'I' for Inactive)
REMARK    1  A    between atoms: _1  and  _3
REMARK    2  A    between atoms: _3  and  _4
REMARK    3  A    between atoms: _4  and  _5
REMARK    4  A    between atoms: _5  and  _6
REMARK    5  A    between atoms: _10  and  _12
REMARK    6  A    between atoms: _12  and  _13
REMARK    7  A    between atoms: _20  and  _22
REMARK    8  A    between atoms: _22  and  _23
REMARK    9  A    between atoms: _23  and  _24
REMARK   10  A    between atoms: _24  and  _25
REMARK   11  A    between atoms: _27  and  _29
REMARK   12  A    between atoms: _31  and  _33
REMARK   13  A    between atoms: _33  and  _34
REMARK   14  A    between atoms: _34  and  _35
REMARK   15  A    between atoms: _38  and  _40
REMARK   16  A    between atoms: _40  and  _41
REMARK   17  A    between atoms: _41  and  _42
REMARK   18  A    between atoms: _45  and  _47
REMARK   19  A    between atoms: _47  and  _48
REMARK   20  A    between atoms: _54  and  _56
REMARK   21  A    between atoms: _56  and  _57
REMARK   22  A    between atoms: _63  and  _65
REMARK   23  A    between atoms: _65  and  _67
REMARK   24  A    between atoms: _69  and  _71
REMARK   25  A    between atoms: _71  and  _72
REMARK   26  A    between atoms: _75  and  _77
REMARK   27  A    between atoms: _77  and  _79
REMARK   28  A    between atoms: _81  and  _83
REMARK   29  A    between atoms: _83  and  _84
REMARK   30  A    between atoms: _91  and  _93
REMARK   31  A    between atoms: _93  and  _94
REMARK   32  A    between atoms: _97  and  _99
REMARK   33  A    between atoms: _99  and  _101
REMARK   34  A    between atoms: _103  and  _105
REMARK   35  A    between atoms: _108  and  _110
REMARK   36  A    between atoms: _110  and  _111
REMARK   37  A    between atoms: _111  and  _112
REMARK   38  A    between atoms: _112  and  _113
REMARK   39  A    between atoms: _117  and  _119
REMARK   40  A    between atoms: _119  and  _120
REMARK   41  A    between atoms: _120  and  _121
REMARK   42  A    between atoms: _124  and  _126
REMARK   43  A    between atoms: _126  and  _128
REMARK   44  A    between atoms: _130  and  _132
REMARK   45  A    between atoms: _132  and  _133
REMARK   46  A    between atoms: _140  and  _142
REMARK   47  A    between atoms: _144  and  _146
REMARK   48  A    between atoms: _146  and  _147
REMARK   49  A    between atoms: _153  and  _155
REMARK   50  A    between atoms: _157  and  _159
REMARK   51  A    between atoms: _159  and  _160
REMARK   52  A    between atoms: _166  and  _168
REMARK   53  A    between atoms: _168  and  _169
REMARK   54  A    between atoms: _169  and  _170
REMARK   55  A    between atoms: _170  and  _171
REMARK   56  A    between atoms: _173  and  _175
REMARK   57  A    between atoms: _175  and  _177
REMARK   58  A    between atoms: _179  and  _181
REMARK   59  A    between atoms: _181  and  _182
REMARK   60  A    between atoms: _189  and  _191
REMARK   61  A    between atoms: _193  and  _195
REMARK                            x       y       z     vdW  Elec       q    Type
REMARK                         _______ _______ _______ _____ _____    ______ ____
ROOT
ATOM      1  C   UNL     1     -41.159  15.299 -59.086  0.00  0.00    +0.000 C 
ENDROOT
BRANCH   1   2
ATOM      2  C   UNL     1     -40.460  16.463 -58.378  0.00  0.00    +0.000 C 
ATOM      3  C   UNL     1     -41.155  16.776 -57.063  0.00  0.00    +0.000 C 
ATOM      4  C   UNL     1     -40.374  17.706 -59.251  0.00  0.00    +0.000 C 
ENDBRANCH   1   2
BRANCH   1   5
ATOM      5  C   UNL     1     -42.488  15.530 -59.816  0.00  0.00    +0.000 C 
ATOM      6  C   UNL     1     -42.368  15.247 -61.305  0.00  0.00    +0.000 C 
ENDBRANCH   1   5
TORSDOF 2
REMARK  Name = 
REMARK  61 active torsions:
REMARK  status: ('A' for Active; 'I' for Inactive)
REMARK    1  A    between atoms: _1  and  _3
REMARK    2  A    between atoms: _3  and  _4
REMARK    3  A    between atoms: _4  and  _5
REMARK    4  A    between atoms: _5  and  _6
REMARK    5  A    between atoms: _10  and  _12
REMARK    6  A    between atoms: _12  and  _13
REMARK    7  A    between atoms: _20  and  _22
REMARK    8  A    between atoms: _22  and  _23
REMARK    9  A    between atoms: _23  and  _24
REMARK   10  A    between atoms: _24  and  _25
REMARK   11  A    between atoms: _27  and  _29
REMARK   12  A    between atoms: _31  and  _33
REMARK   13  A    between atoms: _33  and  _34
REMARK   14  A    between atoms: _34  and  _35
REMARK   15  A    between atoms: _38  and  _40
REMARK   16  A    between atoms: _40  and  _41
REMARK   17  A    between atoms: _41  and  _42
REMARK   18  A    between atoms: _45  and  _47
REMARK   19  A    between atoms: _47  and  _48
REMARK   20  A    between atoms: _54  and  _56
REMARK   21  A    between atoms: _56  and  _57
REMARK   22  A    between atoms: _63  and  _65
REMARK   23  A    between atoms: _65  and  _67
REMARK   24  A    between atoms: _69  and  _71
REMARK   25  A    between atoms: _71  and  _72
REMARK   26  A    between atoms: _75  and  _77
REMARK   27  A    between atoms: _77  and  _79
REMARK   28  A    between atoms: _81  and  _83
REMARK   29  A    between atoms: _83  and  _84
REMARK   30  A    between atoms: _91  and  _93
REMARK   31  A    between atoms: _93  and  _94
REMARK   32  A    between atoms: _97  and  _99
REMARK   33  A    between atoms: _99  and  _101
REMARK   34  A    between atoms: _103  and  _105
REMARK   35  A    between atoms: _108  and  _110
REMARK   36  A    between atoms: _110  and  _111
REMARK   37  A    between atoms: _111  and  _112
REMARK   38  A    between atoms: _112  and  _113
REMARK   39  A    between atoms: _117  and  _119
REMARK   40  A    between atoms: _119  and  _120
REMARK   41  A    between atoms: _120  and  _121
REMARK   42  A    between atoms: _124  and  _126
REMARK   43  A    between atoms: _126  and  _128
REMARK   44  A    between atoms: _130  and  _132
REMARK   45  A    between atoms: _132  and  _133
REMARK   46  A    between atoms: _140  and  _142
REMARK   47  A    between atoms: _144  and  _146
REMARK   48  A    between atoms: _146  and  _147
REMARK   49  A    between atoms: _153  and  _155
REMARK   50  A    between atoms: _157  and  _159
REMARK   51  A    between atoms: _159  and  _160
REMARK   52  A    between atoms: _166  and  _168
REMARK   53  A    between atoms: _168  and  _169
REMARK   54  A    between atoms: _169  and  _170
REMARK   55  A    between atoms: _170  and  _171
REMARK   56  A    between atoms: _173  and  _175
REMARK   57  A    between atoms: _175  and  _177
REMARK   58  A    between atoms: _179  and  _181
REMARK   59  A    between atoms: _181  and  _182
REMARK   60  A    between atoms: _189  and  _191
REMARK   61  A    between atoms: _193  and  _195
REMARK                            x       y       z     vdW  Elec       q    Type
REMARK                         _______ _______ _______ _____ _____    ______ ____
ROOT
ATOM      1  C   UNL     1     -37.842  16.064 -64.403  0.00  0.00    +0.000 C 
ATOM      2  C   UNL     1     -36.763  15.662 -65.411  0.00  0.00    +0.000 C 
ENDROOT
BRANCH   1   3
ATOM      3  C   UNL     1     -39.096  16.625 -65.112  0.00  0.00    +0.000 C 
ATOM      4  C   UNL     1     -38.991  16.469 -66.609  0.00  0.00    +0.000 C 
ENDBRANCH   1   3
BRANCH   1   5
ATOM      5  C   UNL     1     -37.258  17.129 -63.471  0.00  0.00    +0.000 C 
ATOM      6  C   UNL     1     -37.909  17.154 -62.111  0.00  0.00    +0.000 C 
ENDBRANCH   1   5
TORSDOF 2
REMARK  Name = 
REMARK  61 active torsions:
REMARK  status: ('A' for Active; 'I' for Inactive)
REMARK    1  A    between atoms: _1  and  _3
REMARK    2  A    between atoms: _3  and  _4
REMARK    3  A    between atoms: _4  and  _5
REMARK    4  A    between atoms: _5  and  _6
REMARK    5  A    between atoms: _10  and  _12
REMARK    6  A    between atoms: _12  and  _13
REMARK    7  A    between atoms: _20  and  _22
REMARK    8  A    between atoms: _22  and  _23
REMARK    9  A    between atoms: _23  and  _24
REMARK   10  A    between atoms: _24  and  _25
REMARK   11  A    between atoms: _27  and  _29
REMARK   12  A    between atoms: _31  and  _33
REMARK   13  A    between atoms: _33  and  _34
REMARK   14  A    between atoms: _34  and  _35
REMARK   15  A    between atoms: _38  and  _40
REMARK   16  A    between atoms: _40  and  _41
REMARK   17  A    between atoms: _41  and  _42
REMARK   18  A    between atoms: _45  and  _47
REMARK   19  A    between atoms: _47  and  _48
REMARK   20  A    between atoms: _54  and  _56
REMARK   21  A    between atoms: _56  and  _57
REMARK   22  A    between atoms: _63  and  _65
REMARK   23  A    between atoms: _65  and  _67
REMARK   24  A    between atoms: _69  and  _71
REMARK   25  A    between atoms: _71  and  _72
REMARK   26  A    between atoms: _75  and  _77
REMARK   27  A    between atoms: _77  and  _79
REMARK   28  A    between atoms: _81  and  _83
REMARK   29  A    between atoms: _83  and  _84
REMARK   30  A    between atoms: _91  and  _93
REMARK   31  A    between atoms: _93  and  _94
REMARK   32  A    between atoms: _97  and  _99
REMARK   33  A    between atoms: _99  and  _101
REMARK   34  A    between atoms: _103  and  _105
REMARK   35  A    between atoms: _108  and  _110
REMARK   36  A    between atoms: _110  and  _111
REMARK   37  A    between atoms: _111  and  _112
REMARK   38  A    between atoms: _112  and  _113
REMARK   39  A    between atoms: _117  and  _119
REMARK   40  A    between atoms: _119  and  _120
REMARK   41  A    between atoms: _120  and  _121
REMARK   42  A    between atoms: _124  and  _126
REMARK   43  A    between atoms: _126  and  _128
REMARK   44  A    between atoms: _130  and  _132
REMARK   45  A    between atoms: _132  and  _133
REMARK   46  A    between atoms: _140  and  _142
REMARK   47  A    between atoms: _144  and  _146
REMARK   48  A    between atoms: _146  and  _147
REMARK   49  A    between atoms: _153  and  _155
REMARK   50  A    between atoms: _157  and  _159
REMARK   51  A    between atoms: _159  and  _160
REMARK   52  A    between atoms: _166  and  _168
REMARK   53  A    between atoms: _168  and  _169
REMARK   54  A    between atoms: _169  and  _170
REMARK   55  A    between atoms: _170  and  _171
REMARK   56  A    between atoms: _173  and  _175
REMARK   57  A    between atoms: _175  and  _177
REMARK   58  A    between atoms: _179  and  _181
REMARK   59  A    between atoms: _181  and  _182
REMARK   60  A    between atoms: _189  and  _191
REMARK   61  A    between atoms: _193  and  _195
REMARK                            x       y       z     vdW  Elec       q    Type
REMARK                         _______ _______ _______ _____ _____    ______ ____
ROOT
ATOM      1  C   UNL     1     -32.575  17.797 -67.781  0.00  0.00    -0.022 A 
ATOM      2  C   UNL     1     -31.636  16.882 -67.295  0.00  0.00    -0.001 A 
ATOM      3  C   UNL     1     -30.329  17.262 -67.030  0.00  0.00    +0.042 A 
ATOM      4  C   UNL     1     -29.944  18.585 -67.248  0.00  0.00    +0.196 A 
ATOM      5  O   UNL     1     -28.637  19.002 -67.008  0.00  0.00    -0.287 OA
ATOM      6  C   UNL     1     -30.867  19.507 -67.724  0.00  0.00    +0.042 A 
ATOM      7  C   UNL     1     -32.171  19.112 -67.972  0.00  0.00    -0.001 A 
ENDROOT
BRANCH   1   8
ATOM      8  C   UNL     1     -34.013  17.381 -68.013  0.00  0.00    +0.026 C 
BRANCH   8   9
ATOM      9  C   UNL     1     -34.632  17.745 -69.362  0.00  0.00    +0.005 C 
ATOM     10  C   UNL     1     -33.949  16.960 -70.457  0.00  0.00    +0.000 C 
ENDBRANCH   8   9
ENDBRANCH   1   8
TORSDOF 2
REMARK  Name = 
REMARK  61 active torsions:
REMARK  status: ('A' for Active; 'I' for Inactive)
REMARK    1  A    between atoms: _1  and  _3
REMARK    2  A    between atoms: _3  and  _4
REMARK    3  A    between atoms: _4  and  _5
REMARK    4  A    between atoms: _5  and  _6
REMARK    5  A    between atoms: _10  and  _12
REMARK    6  A    between atoms: _12  and  _13
REMARK    7  A    between atoms: _20  and  _22
REMARK    8  A    between atoms: _22  and  _23
REMARK    9  A    between atoms: _23  and  _24
REMARK   10  A    between atoms: _24  and  _25
REMARK   11  A    between atoms: _27  and  _29
REMARK   12  A    between atoms: _31  and  _33
REMARK   13  A    between atoms: _33  and  _34
REMARK   14  A    between atoms: _34  and  _35
REMARK   15  A    between atoms: _38  and  _40
REMARK   16  A    between atoms: _40  and  _41
REMARK   17  A    between atoms: _41  and  _42
REMARK   18  A    between atoms: _45  and  _47
REMARK   19  A    between atoms: _47  and  _48
REMARK   20  A    between atoms: _54  and  _56
REMARK   21  A    between atoms: _56  and  _57
REMARK   22  A    between atoms: _63  and  _65
REMARK   23  A    between atoms: _65  and  _67
REMARK   24  A    between atoms: _69  and  _71
REMARK   25  A    between atoms: _71  and  _72
REMARK   26  A    between atoms: _75  and  _77
REMARK   27  A    between atoms: _77  and  _79
REMARK   28  A    between atoms: _81  and  _83
REMARK   29  A    between atoms: _83  and  _84
REMARK   30  A    between atoms: _91  and  _93
REMARK   31  A    between atoms: _93  and  _94
REMARK   32  A    between atoms: _97  and  _99
REMARK   33  A    between atoms: _99  and  _101
REMARK   34  A    between atoms: _103  and  _105
REMARK   35  A    between atoms: _108  and  _110
REMARK   36  A    between atoms: _110  and  _111
REMARK   37  A    between atoms: _111  and  _112
REMARK   38  A    between atoms: _112  and  _113
REMARK   39  A    between atoms: _117  and  _119
REMARK   40  A    between atoms: _119  and  _120
REMARK   41  A    between atoms: _120  and  _121
REMARK   42  A    between atoms: _124  and  _126
REMARK   43  A    between atoms: _126  and  _128
REMARK   44  A    between atoms: _130  and  _132
REMARK   45  A    between atoms: _132  and  _133
REMARK   46  A    between atoms: _140  and  _142
REMARK   47  A    between atoms: _144  and  _146
REMARK   48  A    between atoms: _146  and  _147
REMARK   49  A    between atoms: _153  and  _155
REMARK   50  A    between atoms: _157  and  _159
REMARK   51  A    between atoms: _159  and  _160
REMARK   52  A    between atoms: _166  and  _168
REMARK   53  A    between atoms: _168  and  _169
REMARK   54  A    between atoms: _169  and  _170
REMARK   55  A    between atoms: _170  and  _171
REMARK   56  A    between atoms: _173  and  _175
REMARK   57  A    between atoms: _175  and  _177
REMARK   58  A    between atoms: _179  and  _181
REMARK   59  A    between atoms: _181  and  _182
REMARK   60  A    between atoms: _189  and  _191
REMARK   61  A    between atoms: _193  and  _195
REMARK                            x       y       z     vdW  Elec       q    Type
REMARK                         _______ _______ _______ _____ _____    ______ ____
ROOT
ATOM      1  C   UNL     1     -29.156   9.910 -66.109  0.00  0.00    +0.000 C 
ENDROOT
BRANCH   1   2
ATOM      2  C   UNL     1     -29.652  11.223 -65.490  0.00  0.00    +0.000 C 
ATOM      3  C   UNL     1     -31.165  11.318 -65.612  0.00  0.00    +0.000 C 
ATOM      4  C   UNL     1     -28.986  12.469 -66.063  0.00  0.00    +0.000 C 
ENDBRANCH   1   2
BRANCH   1   5
ATOM      5  C   UNL     1     -27.623   9.764 -66.102  0.00  0.00    +0.000 C 
ATOM      6  C   UNL     1     -27.180   8.605 -65.215  0.00  0.00    +0.000 C 
ENDBRANCH   1   5
TORSDOF 2
REMARK  Name = 
REMARK  61 active torsions:
REMARK  status: ('A' for Active; 'I' for Inactive)
REMARK    1  A    between atoms: _1  and  _3
REMARK    2  A    between atoms: _3  and  _4
REMARK    3  A    between atoms: _4  and  _5
REMARK    4  A    between atoms: _5  and  _6
REMARK    5  A    between atoms: _10  and  _12
REMARK    6  A    between atoms: _12  and  _13
REMARK    7  A    between atoms: _20  and  _22
REMARK    8  A    between atoms: _22  and  _23
REMARK    9  A    between atoms: _23  and  _24
REMARK   10  A    between atoms: _24  and  _25
REMARK   11  A    between atoms: _27  and  _29
REMARK   12  A    between atoms: _31  and  _33
REMARK   13  A    between atoms: _33  and  _34
REMARK   14  A    between atoms: _34  and  _35
REMARK   15  A    between atoms: _38  and  _40
REMARK   16  A    between atoms: _40  and  _41
REMARK   17  A    between atoms: _41  and  _42
REMARK   18  A    between atoms: _45  and  _47
REMARK   19  A    between atoms: _47  and  _48
REMARK   20  A    between atoms: _54  and  _56
REMARK   21  A    between atoms: _56  and  _57
REMARK   22  A    between atoms: _63  and  _65
REMARK   23  A    between atoms: _65  and  _67
REMARK   24  A    between atoms: _69  and  _71
REMARK   25  A    between atoms: _71  and  _72
REMARK   26  A    between atoms: _75  and  _77
REMARK   27  A    between atoms: _77  and  _79
REMARK   28  A    between atoms: _81  and  _83
REMARK   29  A    between atoms: _83  and  _84
REMARK   30  A    between atoms: _91  and  _93
REMARK   31  A    between atoms: _93  and  _94
REMARK   32  A    between atoms: _97  and  _99
REMARK   33  A    between atoms: _99  and  _101
REMARK   34  A    between atoms: _103  and  _105
REMARK   35  A    between atoms: _108  and  _110
REMARK   36  A    between atoms: _110  and  _111
REMARK   37  A    between atoms: _111  and  _112
REMARK   38  A    between atoms: _112  and  _113
REMARK   39  A    between atoms: _117  and  _119
REMARK   40  A    between atoms: _119  and  _120
REMARK   41  A    between atoms: _120  and  _121
REMARK   42  A    between atoms: _124  and  _126
REMARK   43  A    between atoms: _126  and  _128
REMARK   44  A    between atoms: _130  and  _132
REMARK   45  A    between atoms: _132  and  _133
REMARK   46  A    between atoms: _140  and  _142
REMARK   47  A    between atoms: _144  and  _146
REMARK   48  A    between atoms: _146  and  _147
REMARK   49  A    between atoms: _153  and  _155
REMARK   50  A    between atoms: _157  and  _159
REMARK   51  A    between atoms: _159  and  _160
REMARK   52  A    between atoms: _166  and  _168
REMARK   53  A    between atoms: _168  and  _169
REMARK   54  A    between atoms: _169  and  _170
REMARK   55  A    between atoms: _170  and  _171
REMARK   56  A    between atoms: _173  and  _175
REMARK   57  A    between atoms: _175  and  _177
REMARK   58  A    between atoms: _179  and  _181
REMARK   59  A    between atoms: _181  and  _182
REMARK   60  A    between atoms: _189  and  _191
REMARK   61  A    between atoms: _193  and  _195
REMARK                            x       y       z     vdW  Elec       q    Type
REMARK                         _______ _______ _______ _____ _____    ______ ____
ROOT
ATOM      1  C   UNL     1     -29.620  21.657 -46.494  0.00  0.00    +0.000 C 
ATOM      2  C   UNL     1     -30.923  22.301 -46.017  0.00  0.00    +0.000 C 
ENDROOT
BRANCH   1   3
ATOM      3  C   UNL     1     -28.700  22.689 -47.169  0.00  0.00    +0.000 C 
ATOM      4  C   UNL     1     -28.316  23.764 -46.162  0.00  0.00    +0.000 C 
ENDBRANCH   1   3
BRANCH   1   5
ATOM      5  C   UNL     1     -29.894  20.496 -47.456  0.00  0.00    +0.000 C 
ATOM      6  C   UNL     1     -29.515  19.141 -46.903  0.00  0.00    +0.000 C 
ENDBRANCH   1   5
TORSDOF 2
REMARK  Name = 
REMARK  61 active torsions:
REMARK  status: ('A' for Active; 'I' for Inactive)
REMARK    1  A    between atoms: _1  and  _3
REMARK    2  A    between atoms: _3  and  _4
REMARK    3  A    between atoms: _4  and  _5
REMARK    4  A    between atoms: _5  and  _6
REMARK    5  A    between atoms: _10  and  _12
REMARK    6  A    between atoms: _12  and  _13
REMARK    7  A    between atoms: _20  and  _22
REMARK    8  A    between atoms: _22  and  _23
REMARK    9  A    between atoms: _23  and  _24
REMARK   10  A    between atoms: _24  and  _25
REMARK   11  A    between atoms: _27  and  _29
REMARK   12  A    between atoms: _31  and  _33
REMARK   13  A    between atoms: _33  and  _34
REMARK   14  A    between atoms: _34  and  _35
REMARK   15  A    between atoms: _38  and  _40
REMARK   16  A    between atoms: _40  and  _41
REMARK   17  A    between atoms: _41  and  _42
REMARK   18  A    between atoms: _45  and  _47
REMARK   19  A    between atoms: _47  and  _48
REMARK   20  A    between atoms: _54  and  _56
REMARK   21  A    between atoms: _56  and  _57
REMARK   22  A    between atoms: _63  and  _65
REMARK   23  A    between atoms: _65  and  _67
REMARK   24  A    between atoms: _69  and  _71
REMARK   25  A    between atoms: _71  and  _72
REMARK   26  A    between atoms: _75  and  _77
REMARK   27  A    between atoms: _77  and  _79
REMARK   28  A    between atoms: _81  and  _83
REMARK   29  A    between atoms: _83  and  _84
REMARK   30  A    between atoms: _91  and  _93
REMARK   31  A    between atoms: _93  and  _94
REMARK   32  A    between atoms: _97  and  _99
REMARK   33  A    between atoms: _99  and  _101
REMARK   34  A    between atoms: _103  and  _105
REMARK   35  A    between atoms: _108  and  _110
REMARK   36  A    between atoms: _110  and  _111
REMARK   37  A    between atoms: _111  and  _112
REMARK   38  A    between atoms: _112  and  _113
REMARK   39  A    between atoms: _117  and  _119
REMARK   40  A    between atoms: _119  and  _120
REMARK   41  A    between atoms: _120  and  _121
REMARK   42  A    between atoms: _124  and  _126
REMARK   43  A    between atoms: _126  and  _128
REMARK   44  A    between atoms: _130  and  _132
REMARK   45  A    between atoms: _132  and  _133
REMARK   46  A    between atoms: _140  and  _142
REMARK   47  A    between atoms: _144  and  _146
REMARK   48  A    between atoms: _146  and  _147
REMARK   49  A    between atoms: _153  and  _155
REMARK   50  A    between atoms: _157  and  _159
REMARK   51  A    between atoms: _159  and  _160
REMARK   52  A    between atoms: _166  and  _168
REMARK   53  A    between atoms: _168  and  _169
REMARK   54  A    between atoms: _169  and  _170
REMARK   55  A    between atoms: _170  and  _171
REMARK   56  A    between atoms: _173  and  _175
REMARK   57  A    between atoms: _175  and  _177
REMARK   58  A    between atoms: _179  and  _181
REMARK   59  A    between atoms: _181  and  _182
REMARK   60  A    between atoms: _189  and  _191
REMARK   61  A    between atoms: _193  and  _195
REMARK                            x       y       z     vdW  Elec       q    Type
REMARK                         _______ _______ _______ _____ _____    ______ ____
ROOT
ATOM      1  C   UNL     1     -31.831  25.948 -41.319  0.00  0.00    +0.000 C 
ATOM      2  C   UNL     1     -33.091  26.382 -40.601  0.00  0.00    +0.000 C 
ATOM      3  C   UNL     1     -31.935  24.524 -41.771  0.00  0.00    +0.000 C 
ENDROOT
BRANCH   1   4
ATOM      4  C   UNL     1     -31.526  26.882 -42.503  0.00  0.00    +0.000 C 
ATOM      5  C   UNL     1     -31.170  28.206 -41.869  0.00  0.00    +0.000 C 
ENDBRANCH   1   4
TORSDOF 1
REMARK  Name = 
REMARK  61 active torsions:
REMARK  status: ('A' for Active; 'I' for Inactive)
REMARK    1  A    between atoms: _1  and  _3
REMARK    2  A    between atoms: _3  and  _4
REMARK    3  A    between atoms: _4  and  _5
REMARK    4  A    between atoms: _5  and  _6
REMARK    5  A    between atoms: _10  and  _12
REMARK    6  A    between atoms: _12  and  _13
REMARK    7  A    between atoms: _20  and  _22
REMARK    8  A    between atoms: _22  and  _23
REMARK    9  A    between atoms: _23  and  _24
REMARK   10  A    between atoms: _24  and  _25
REMARK   11  A    between atoms: _27  and  _29
REMARK   12  A    between atoms: _31  and  _33
REMARK   13  A    between atoms: _33  and  _34
REMARK   14  A    between atoms: _34  and  _35
REMARK   15  A    between atoms: _38  and  _40
REMARK   16  A    between atoms: _40  and  _41
REMARK   17  A    between atoms: _41  and  _42
REMARK   18  A    between atoms: _45  and  _47
REMARK   19  A    between atoms: _47  and  _48
REMARK   20  A    between atoms: _54  and  _56
REMARK   21  A    between atoms: _56  and  _57
REMARK   22  A    between atoms: _63  and  _65
REMARK   23  A    between atoms: _65  and  _67
REMARK   24  A    between atoms: _69  and  _71
REMARK   25  A    between atoms: _71  and  _72
REMARK   26  A    between atoms: _75  and  _77
REMARK   27  A    between atoms: _77  and  _79
REMARK   28  A    between atoms: _81  and  _83
REMARK   29  A    between atoms: _83  and  _84
REMARK   30  A    between atoms: _91  and  _93
REMARK   31  A    between atoms: _93  and  _94
REMARK   32  A    between atoms: _97  and  _99
REMARK   33  A    between atoms: _99  and  _101
REMARK   34  A    between atoms: _103  and  _105
REMARK   35  A    between atoms: _108  and  _110
REMARK   36  A    between atoms: _110  and  _111
REMARK   37  A    between atoms: _111  and  _112
REMARK   38  A    between atoms: _112  and  _113
REMARK   39  A    between atoms: _117  and  _119
REMARK   40  A    between atoms: _119  and  _120
REMARK   41  A    between atoms: _120  and  _121
REMARK   42  A    between atoms: _124  and  _126
REMARK   43  A    between atoms: _126  and  _128
REMARK   44  A    between atoms: _130  and  _132
REMARK   45  A    between atoms: _132  and  _133
REMARK   46  A    between atoms: _140  and  _142
REMARK   47  A    between atoms: _144  and  _146
REMARK   48  A    between atoms: _146  and  _147
REMARK   49  A    between atoms: _153  and  _155
REMARK   50  A    between atoms: _157  and  _159
REMARK   51  A    between atoms: _159  and  _160
REMARK   52  A    between atoms: _166  and  _168
REMARK   53  A    between atoms: _168  and  _169
REMARK   54  A    between atoms: _169  and  _170
REMARK   55  A    between atoms: _170  and  _171
REMARK   56  A    between atoms: _173  and  _175
REMARK   57  A    between atoms: _175  and  _177
REMARK   58  A    between atoms: _179  and  _181
REMARK   59  A    between atoms: _181  and  _182
REMARK   60  A    between atoms: _189  and  _191
REMARK   61  A    between atoms: _193  and  _195
REMARK                            x       y       z     vdW  Elec       q    Type
REMARK                         _______ _______ _______ _____ _____    ______ ____
ROOT
ATOM      1  C   UNL     1     -29.449  13.960 -46.804  0.00  0.00    +0.220 C 
ENDROOT
BRANCH   1   2
ATOM      2  N   UNL     1     -30.235  15.180 -46.681  0.00  0.00    -0.087 NA
ATOM      3  C   UNL     1     -31.430  15.367 -47.235  0.00  0.00    +0.535 C 
ATOM      4  N   UNL     1     -32.041  16.530 -47.079  0.00  0.00    +0.135 NA
ATOM      5  N   UNL     1     -32.016  14.393 -47.936  0.00  0.00    +0.135 NA
ENDBRANCH   1   2
BRANCH   1   6
ATOM      6  C   UNL     1     -27.974  14.259 -46.578  0.00  0.00    +0.047 C 
BRANCH   6   7
ATOM      7  C   UNL     1     -27.417  15.020 -47.758  0.00  0.00    +0.004 C 
BRANCH   7   8
ATOM      8  C   UNL     1     -25.910  14.913 -47.937  0.00  0.00    +0.000 C 
ATOM      9  C   UNL     1     -25.609  14.370 -49.323  0.00  0.00    +0.000 C 
ENDBRANCH   7   8
ENDBRANCH   6   7
ENDBRANCH   1   6
TORSDOF 4
REMARK  Name = 
REMARK  61 active torsions:
REMARK  status: ('A' for Active; 'I' for Inactive)
REMARK    1  A    between atoms: _1  and  _3
REMARK    2  A    between atoms: _3  and  _4
REMARK    3  A    between atoms: _4  and  _5
REMARK    4  A    between atoms: _5  and  _6
REMARK    5  A    between atoms: _10  and  _12
REMARK    6  A    between atoms: _12  and  _13
REMARK    7  A    between atoms: _20  and  _22
REMARK    8  A    between atoms: _22  and  _23
REMARK    9  A    between atoms: _23  and  _24
REMARK   10  A    between atoms: _24  and  _25
REMARK   11  A    between atoms: _27  and  _29
REMARK   12  A    between atoms: _31  and  _33
REMARK   13  A    between atoms: _33  and  _34
REMARK   14  A    between atoms: _34  and  _35
REMARK   15  A    between atoms: _38  and  _40
REMARK   16  A    between atoms: _40  and  _41
REMARK   17  A    between atoms: _41  and  _42
REMARK   18  A    between atoms: _45  and  _47
REMARK   19  A    between atoms: _47  and  _48
REMARK   20  A    between atoms: _54  and  _56
REMARK   21  A    between atoms: _56  and  _57
REMARK   22  A    between atoms: _63  and  _65
REMARK   23  A    between atoms: _65  and  _67
REMARK   24  A    between atoms: _69  and  _71
REMARK   25  A    between atoms: _71  and  _72
REMARK   26  A    between atoms: _75  and  _77
REMARK   27  A    between atoms: _77  and  _79
REMARK   28  A    between atoms: _81  and  _83
REMARK   29  A    between atoms: _83  and  _84
REMARK   30  A    between atoms: _91  and  _93
REMARK   31  A    between atoms: _93  and  _94
REMARK   32  A    between atoms: _97  and  _99
REMARK   33  A    between atoms: _99  and  _101
REMARK   34  A    between atoms: _103  and  _105
REMARK   35  A    between atoms: _108  and  _110
REMARK   36  A    between atoms: _110  and  _111
REMARK   37  A    between atoms: _111  and  _112
REMARK   38  A    between atoms: _112  and  _113
REMARK   39  A    between atoms: _117  and  _119
REMARK   40  A    between atoms: _119  and  _120
REMARK   41  A    between atoms: _120  and  _121
REMARK   42  A    between atoms: _124  and  _126
REMARK   43  A    between atoms: _126  and  _128
REMARK   44  A    between atoms: _130  and  _132
REMARK   45  A    between atoms: _132  and  _133
REMARK   46  A    between atoms: _140  and  _142
REMARK   47  A    between atoms: _144  and  _146
REMARK   48  A    between atoms: _146  and  _147
REMARK   49  A    between atoms: _153  and  _155
REMARK   50  A    between atoms: _157  and  _159
REMARK   51  A    between atoms: _159  and  _160
REMARK   52  A    between atoms: _166  and  _168
REMARK   53  A    between atoms: _168  and  _169
REMARK   54  A    between atoms: _169  and  _170
REMARK   55  A    between atoms: _170  and  _171
REMARK   56  A    between atoms: _173  and  _175
REMARK   57  A    between atoms: _175  and  _177
REMARK   58  A    between atoms: _179  and  _181
REMARK   59  A    between atoms: _181  and  _182
REMARK   60  A    between atoms: _189  and  _191
REMARK   61  A    between atoms: _193  and  _195
REMARK                            x       y       z     vdW  Elec       q    Type
REMARK                         _______ _______ _______ _____ _____    ______ ____
ROOT
ATOM      1  C   UNL     1     -30.910  11.269 -52.310  0.00  0.00    +0.042 C 
ENDROOT
BRANCH   1   2
ATOM      2  C   UNL     1     -32.083  12.133 -52.749  0.00  0.00    +0.050 C 
ATOM      3  O   UNL     1     -31.873  13.354 -52.895  0.00  0.00    -0.549 OA
ATOM      4  O   UNL     1     -33.197  11.604 -52.962  0.00  0.00    -0.549 OA
ENDBRANCH   1   2
BRANCH   1   5
ATOM      5  C   UNL     1     -29.576  12.002 -52.277  0.00  0.00    +0.006 C 
BRANCH   5   6
ATOM      6  C   UNL     1     -28.340  11.104 -52.200  0.00  0.00    +0.000 C 
ATOM      7  C   UNL     1     -28.146  10.411 -53.531  0.00  0.00    +0.000 C 
ENDBRANCH   5   6
ENDBRANCH   1   5
TORSDOF 3
REMARK  Name = 
REMARK  61 active torsions:
REMARK  status: ('A' for Active; 'I' for Inactive)
REMARK    1  A    between atoms: _1  and  _3
REMARK    2  A    between atoms: _3  and  _4
REMARK    3  A    between atoms: _4  and  _5
REMARK    4  A    between atoms: _5  and  _6
REMARK    5  A    between atoms: _10  and  _12
REMARK    6  A    between atoms: _12  and  _13
REMARK    7  A    between atoms: _20  and  _22
REMARK    8  A    between atoms: _22  and  _23
REMARK    9  A    between atoms: _23  and  _24
REMARK   10  A    between atoms: _24  and  _25
REMARK   11  A    between atoms: _27  and  _29
REMARK   12  A    between atoms: _31  and  _33
REMARK   13  A    between atoms: _33  and  _34
REMARK   14  A    between atoms: _34  and  _35
REMARK   15  A    between atoms: _38  and  _40
REMARK   16  A    between atoms: _40  and  _41
REMARK   17  A    between atoms: _41  and  _42
REMARK   18  A    between atoms: _45  and  _47
REMARK   19  A    between atoms: _47  and  _48
REMARK   20  A    between atoms: _54  and  _56
REMARK   21  A    between atoms: _56  and  _57
REMARK   22  A    between atoms: _63  and  _65
REMARK   23  A    between atoms: _65  and  _67
REMARK   24  A    between atoms: _69  and  _71
REMARK   25  A    between atoms: _71  and  _72
REMARK   26  A    between atoms: _75  and  _77
REMARK   27  A    between atoms: _77  and  _79
REMARK   28  A    between atoms: _81  and  _83
REMARK   29  A    between atoms: _83  and  _84
REMARK   30  A    between atoms: _91  and  _93
REMARK   31  A    between atoms: _93  and  _94
REMARK   32  A    between atoms: _97  and  _99
REMARK   33  A    between atoms: _99  and  _101
REMARK   34  A    between atoms: _103  and  _105
REMARK   35  A    between atoms: _108  and  _110
REMARK   36  A    between atoms: _110  and  _111
REMARK   37  A    between atoms: _111  and  _112
REMARK   38  A    between atoms: _112  and  _113
REMARK   39  A    between atoms: _117  and  _119
REMARK   40  A    between atoms: _119  and  _120
REMARK   41  A    between atoms: _120  and  _121
REMARK   42  A    between atoms: _124  and  _126
REMARK   43  A    between atoms: _126  and  _128
REMARK   44  A    between atoms: _130  and  _132
REMARK   45  A    between atoms: _132  and  _133
REMARK   46  A    between atoms: _140  and  _142
REMARK   47  A    between atoms: _144  and  _146
REMARK   48  A    between atoms: _146  and  _147
REMARK   49  A    between atoms: _153  and  _155
REMARK   50  A    between atoms: _157  and  _159
REMARK   51  A    between atoms: _159  and  _160
REMARK   52  A    between atoms: _166  and  _168
REMARK   53  A    between atoms: _168  and  _169
REMARK   54  A    between atoms: _169  and  _170
REMARK   55  A    between atoms: _170  and  _171
REMARK   56  A    between atoms: _173  and  _175
REMARK   57  A    between atoms: _175  and  _177
REMARK   58  A    between atoms: _179  and  _181
REMARK   59  A    between atoms: _181  and  _182
REMARK   60  A    between atoms: _189  and  _191
REMARK   61  A    between atoms: _193  and  _195
REMARK                            x       y       z     vdW  Elec       q    Type
REMARK                         _______ _______ _______ _____ _____    ______ ____
ROOT
ATOM      1  C   UNL     1     -30.740   9.473 -58.227  0.00  0.00    +0.000 C 
ATOM      2  C   UNL     1     -31.992   9.268 -59.074  0.00  0.00    +0.000 C 
ENDROOT
BRANCH   1   3
ATOM      3  C   UNL     1     -30.423   8.219 -57.361  0.00  0.00    +0.000 C 
ATOM      4  C   UNL     1     -30.325   6.960 -58.240  0.00  0.00    +0.000 C 
ENDBRANCH   1   3
BRANCH   1   5
ATOM      5  C   UNL     1     -30.886  10.723 -57.348  0.00  0.00    +0.000 C 
ATOM      6  C   UNL     1     -32.010  10.674 -56.327  0.00  0.00    +0.000 C 
ENDBRANCH   1   5
TORSDOF 2
REMARK  Name = 
REMARK  61 active torsions:
REMARK  status: ('A' for Active; 'I' for Inactive)
REMARK    1  A    between atoms: _1  and  _3
REMARK    2  A    between atoms: _3  and  _4
REMARK    3  A    between atoms: _4  and  _5
REMARK    4  A    between atoms: _5  and  _6
REMARK    5  A    between atoms: _10  and  _12
REMARK    6  A    between atoms: _12  and  _13
REMARK    7  A    between atoms: _20  and  _22
REMARK    8  A    between atoms: _22  and  _23
REMARK    9  A    between atoms: _23  and  _24
REMARK   10  A    between atoms: _24  and  _25
REMARK   11  A    between atoms: _27  and  _29
REMARK   12  A    between atoms: _31  and  _33
REMARK   13  A    between atoms: _33  and  _34
REMARK   14  A    between atoms: _34  and  _35
REMARK   15  A    between atoms: _38  and  _40
REMARK   16  A    between atoms: _40  and  _41
REMARK   17  A    between atoms: _41  and  _42
REMARK   18  A    between atoms: _45  and  _47
REMARK   19  A    between atoms: _47  and  _48
REMARK   20  A    between atoms: _54  and  _56
REMARK   21  A    between atoms: _56  and  _57
REMARK   22  A    between atoms: _63  and  _65
REMARK   23  A    between atoms: _65  and  _67
REMARK   24  A    between atoms: _69  and  _71
REMARK   25  A    between atoms: _71  and  _72
REMARK   26  A    between atoms: _75  and  _77
REMARK   27  A    between atoms: _77  and  _79
REMARK   28  A    between atoms: _81  and  _83
REMARK   29  A    between atoms: _83  and  _84
REMARK   30  A    between atoms: _91  and  _93
REMARK   31  A    between atoms: _93  and  _94
REMARK   32  A    between atoms: _97  and  _99
REMARK   33  A    between atoms: _99  and  _101
REMARK   34  A    between atoms: _103  and  _105
REMARK   35  A    between atoms: _108  and  _110
REMARK   36  A    between atoms: _110  and  _111
REMARK   37  A    between atoms: _111  and  _112
REMARK   38  A    between atoms: _112  and  _113
REMARK   39  A    between atoms: _117  and  _119
REMARK   40  A    between atoms: _119  and  _120
REMARK   41  A    between atoms: _120  and  _121
REMARK   42  A    between atoms: _124  and  _126
REMARK   43  A    between atoms: _126  and  _128
REMARK   44  A    between atoms: _130  and  _132
REMARK   45  A    between atoms: _132  and  _133
REMARK   46  A    between atoms: _140  and  _142
REMARK   47  A    between atoms: _144  and  _146
REMARK   48  A    between atoms: _146  and  _147
REMARK   49  A    between atoms: _153  and  _155
REMARK   50  A    between atoms: _157  and  _159
REMARK   51  A    between atoms: _159  and  _160
REMARK   52  A    between atoms: _166  and  _168
REMARK   53  A    between atoms: _168  and  _169
REMARK   54  A    between atoms: _169  and  _170
REMARK   55  A    between atoms: _170  and  _171
REMARK   56  A    between atoms: _173  and  _175
REMARK   57  A    between atoms: _175  and  _177
REMARK   58  A    between atoms: _179  and  _181
REMARK   59  A    between atoms: _181  and  _182
REMARK   60  A    between atoms: _189  and  _191
REMARK   61  A    between atoms: _193  and  _195
REMARK                            x       y       z     vdW  Elec       q    Type
REMARK                         _______ _______ _______ _____ _____    ______ ____
ROOT
ATOM      1  C   UNL     1     -35.956   6.471 -60.261  0.00  0.00    -0.022 A 
ATOM      2  C   UNL     1     -35.226   6.822 -59.109  0.00  0.00    -0.001 A 
ATOM      3  C   UNL     1     -35.868   7.277 -57.974  0.00  0.00    +0.042 A 
ATOM      4  C   UNL     1     -37.256   7.378 -57.969  0.00  0.00    +0.196 A 
ATOM      5  O   UNL     1     -37.913   7.817 -56.850  0.00  0.00    -0.287 OA
ATOM      6  C   UNL     1     -38.007   7.037 -59.091  0.00  0.00    +0.042 A 
ATOM      7  C   UNL     1     -37.359   6.589 -60.227  0.00  0.00    -0.001 A 
ENDROOT
BRANCH   1   8
ATOM      8  C   UNL     1     -35.262   5.971 -61.501  0.00  0.00    +0.026 C 
BRANCH   8   9
ATOM      9  C   UNL     1     -35.775   4.634 -62.030  0.00  0.00    +0.005 C 
ATOM     10  C   UNL     1     -35.335   4.502 -63.471  0.00  0.00    +0.000 C 
ENDBRANCH   8   9
ENDBRANCH   1   8
TORSDOF 2
REMARK  Name = 
REMARK  61 active torsions:
REMARK  status: ('A' for Active; 'I' for Inactive)
REMARK    1  A    between atoms: _1  and  _3
REMARK    2  A    between atoms: _3  and  _4
REMARK    3  A    between atoms: _4  and  _5
REMARK    4  A    between atoms: _5  and  _6
REMARK    5  A    between atoms: _10  and  _12
REMARK    6  A    between atoms: _12  and  _13
REMARK    7  A    between atoms: _20  and  _22
REMARK    8  A    between atoms: _22  and  _23
REMARK    9  A    between atoms: _23  and  _24
REMARK   10  A    between atoms: _24  and  _25
REMARK   11  A    between atoms: _27  and  _29
REMARK   12  A    between atoms: _31  and  _33
REMARK   13  A    between atoms: _33  and  _34
REMARK   14  A    between atoms: _34  and  _35
REMARK   15  A    between atoms: _38  and  _40
REMARK   16  A    between atoms: _40  and  _41
REMARK   17  A    between atoms: _41  and  _42
REMARK   18  A    between atoms: _45  and  _47
REMARK   19  A    between atoms: _47  and  _48
REMARK   20  A    between atoms: _54  and  _56
REMARK   21  A    between atoms: _56  and  _57
REMARK   22  A    between atoms: _63  and  _65
REMARK   23  A    between atoms: _65  and  _67
REMARK   24  A    between atoms: _69  and  _71
REMARK   25  A    between atoms: _71  and  _72
REMARK   26  A    between atoms: _75  and  _77
REMARK   27  A    between atoms: _77  and  _79
REMARK   28  A    between atoms: _81  and  _83
REMARK   29  A    between atoms: _83  and  _84
REMARK   30  A    between atoms: _91  and  _93
REMARK   31  A    between atoms: _93  and  _94
REMARK   32  A    between atoms: _97  and  _99
REMARK   33  A    between atoms: _99  and  _101
REMARK   34  A    between atoms: _103  and  _105
REMARK   35  A    between atoms: _108  and  _110
REMARK   36  A    between atoms: _110  and  _111
REMARK   37  A    between atoms: _111  and  _112
REMARK   38  A    between atoms: _112  and  _113
REMARK   39  A    between atoms: _117  and  _119
REMARK   40  A    between atoms: _119  and  _120
REMARK   41  A    between atoms: _120  and  _121
REMARK   42  A    between atoms: _124  and  _126
REMARK   43  A    between atoms: _126  and  _128
REMARK   44  A    between atoms: _130  and  _132
REMARK   45  A    between atoms: _132  and  _133
REMARK   46  A    between atoms: _140  and  _142
REMARK   47  A    between atoms: _144  and  _146
REMARK   48  A    between atoms: _146  and  _147
REMARK   49  A    between atoms: _153  and  _155
REMARK   50  A    between atoms: _157  and  _159
REMARK   51  A    between atoms: _159  and  _160
REMARK   52  A    between atoms: _166  and  _168
REMARK   53  A    between atoms: _168  and  _169
REMARK   54  A    between atoms: _169  and  _170
REMARK   55  A    between atoms: _170  and  _171
REMARK   56  A    between atoms: _173  and  _175
REMARK   57  A    between atoms: _175  and  _177
REMARK   58  A    between atoms: _179  and  _181
REMARK   59  A    between atoms: _181  and  _182
REMARK   60  A    between atoms: _189  and  _191
REMARK   61  A    between atoms: _193  and  _195
REMARK                            x       y       z     vdW  Elec       q    Type
REMARK                         _______ _______ _______ _____ _____    ______ ____
ROOT
ATOM      1  C   UNL     1     -43.825  10.208 -57.468  0.00  0.00    +0.036 C 
ATOM      2  C   UNL     1     -42.937  10.436 -56.257  0.00  0.00    +0.003 C 
ENDROOT
BRANCH   1   3
ATOM      3  C   UNL     1     -44.757   9.033 -57.256  0.00  0.00    +0.182 C 
ATOM      4  O   UNL     1     -45.942   9.492 -56.677  0.00  0.00    -0.220 OA
ENDBRANCH   1   3
TORSDOF 1
REMARK  Name = 
REMARK  61 active torsions:
REMARK  status: ('A' for Active; 'I' for Inactive)
REMARK    1  A    between atoms: _1  and  _3
REMARK    2  A    between atoms: _3  and  _4
REMARK    3  A    between atoms: _4  and  _5
REMARK    4  A    between atoms: _5  and  _6
REMARK    5  A    between atoms: _10  and  _12
REMARK    6  A    between atoms: _12  and  _13
REMARK    7  A    between atoms: _20  and  _22
REMARK    8  A    between atoms: _22  and  _23
REMARK    9  A    between atoms: _23  and  _24
REMARK   10  A    between atoms: _24  and  _25
REMARK   11  A    between atoms: _27  and  _29
REMARK   12  A    between atoms: _31  and  _33
REMARK   13  A    between atoms: _33  and  _34
REMARK   14  A    between atoms: _34  and  _35
REMARK   15  A    between atoms: _38  and  _40
REMARK   16  A    between atoms: _40  and  _41
REMARK   17  A    between atoms: _41  and  _42
REMARK   18  A    between atoms: _45  and  _47
REMARK   19  A    between atoms: _47  and  _48
REMARK   20  A    between atoms: _54  and  _56
REMARK   21  A    between atoms: _56  and  _57
REMARK   22  A    between atoms: _63  and  _65
REMARK   23  A    between atoms: _65  and  _67
REMARK   24  A    between atoms: _69  and  _71
REMARK   25  A    between atoms: _71  and  _72
REMARK   26  A    between atoms: _75  and  _77
REMARK   27  A    between atoms: _77  and  _79
REMARK   28  A    between atoms: _81  and  _83
REMARK   29  A    between atoms: _83  and  _84
REMARK   30  A    between atoms: _91  and  _93
REMARK   31  A    between atoms: _93  and  _94
REMARK   32  A    between atoms: _97  and  _99
REMARK   33  A    between atoms: _99  and  _101
REMARK   34  A    between atoms: _103  and  _105
REMARK   35  A    between atoms: _108  and  _110
REMARK   36  A    between atoms: _110  and  _111
REMARK   37  A    between atoms: _111  and  _112
REMARK   38  A    between atoms: _112  and  _113
REMARK   39  A    between atoms: _117  and  _119
REMARK   40  A    between atoms: _119  and  _120
REMARK   41  A    between atoms: _120  and  _121
REMARK   42  A    between atoms: _124  and  _126
REMARK   43  A    between atoms: _126  and  _128
REMARK   44  A    between atoms: _130  and  _132
REMARK   45  A    between atoms: _132  and  _133
REMARK   46  A    between atoms: _140  and  _142
REMARK   47  A    between atoms: _144  and  _146
REMARK   48  A    between atoms: _146  and  _147
REMARK   49  A    between atoms: _153  and  _155
REMARK   50  A    between atoms: _157  and  _159
REMARK   51  A    between atoms: _159  and  _160
REMARK   52  A    between atoms: _166  and  _168
REMARK   53  A    between atoms: _168  and  _169
REMARK   54  A    between atoms: _169  and  _170
REMARK   55  A    between atoms: _170  and  _171
REMARK   56  A    between atoms: _173  and  _175
REMARK   57  A    between atoms: _175  and  _177
REMARK   58  A    between atoms: _179  and  _181
REMARK   59  A    between atoms: _181  and  _182
REMARK   60  A    between atoms: _189  and  _191
REMARK   61  A    between atoms: _193  and  _195
REMARK                            x       y       z     vdW  Elec       q    Type
REMARK                         _______ _______ _______ _____ _____    ______ ____
ROOT
ATOM      1  C   UNL     1     -40.575  12.603 -53.551  0.00  0.00    -0.022 A 
ATOM      2  C   UNL     1     -39.901  13.710 -53.060  0.00  0.00    -0.004 A 
ATOM      3  C   UNL     1     -38.614  13.581 -52.564  0.00  0.00    -0.000 A 
ATOM      4  C   UNL     1     -37.997  12.343 -52.541  0.00  0.00    -0.000 A 
ATOM      5  C   UNL     1     -38.658  11.229 -53.030  0.00  0.00    -0.000 A 
ATOM      6  C   UNL     1     -39.938  11.364 -53.533  0.00  0.00    -0.004 A 
ENDROOT
BRANCH   1   7
ATOM      7  C   UNL     1     -41.970  12.735 -54.069  0.00  0.00    +0.026 C 
BRANCH   7   8
ATOM      8  C   UNL     1     -42.755  11.416 -54.044  0.00  0.00    +0.005 C 
ATOM      9  C   UNL     1     -43.767  11.434 -52.913  0.00  0.00    +0.000 C 
ENDBRANCH   7   8
ENDBRANCH   1   7
TORSDOF 2
REMARK  Name = 
REMARK  61 active torsions:
REMARK  status: ('A' for Active; 'I' for Inactive)
REMARK    1  A    between atoms: _1  and  _3
REMARK    2  A    between atoms: _3  and  _4
REMARK    3  A    between atoms: _4  and  _5
REMARK    4  A    between atoms: _5  and  _6
REMARK    5  A    between atoms: _10  and  _12
REMARK    6  A    between atoms: _12  and  _13
REMARK    7  A    between atoms: _20  and  _22
REMARK    8  A    between atoms: _22  and  _23
REMARK    9  A    between atoms: _23  and  _24
REMARK   10  A    between atoms: _24  and  _25
REMARK   11  A    between atoms: _27  and  _29
REMARK   12  A    between atoms: _31  and  _33
REMARK   13  A    between atoms: _33  and  _34
REMARK   14  A    between atoms: _34  and  _35
REMARK   15  A    between atoms: _38  and  _40
REMARK   16  A    between atoms: _40  and  _41
REMARK   17  A    between atoms: _41  and  _42
REMARK   18  A    between atoms: _45  and  _47
REMARK   19  A    between atoms: _47  and  _48
REMARK   20  A    between atoms: _54  and  _56
REMARK   21  A    between atoms: _56  and  _57
REMARK   22  A    between atoms: _63  and  _65
REMARK   23  A    between atoms: _65  and  _67
REMARK   24  A    between atoms: _69  and  _71
REMARK   25  A    between atoms: _71  and  _72
REMARK   26  A    between atoms: _75  and  _77
REMARK   27  A    between atoms: _77  and  _79
REMARK   28  A    between atoms: _81  and  _83
REMARK   29  A    between atoms: _83  and  _84
REMARK   30  A    between atoms: _91  and  _93
REMARK   31  A    between atoms: _93  and  _94
REMARK   32  A    between atoms: _97  and  _99
REMARK   33  A    between atoms: _99  and  _101
REMARK   34  A    between atoms: _103  and  _105
REMARK   35  A    between atoms: _108  and  _110
REMARK   36  A    between atoms: _110  and  _111
REMARK   37  A    between atoms: _111  and  _112
REMARK   38  A    between atoms: _112  and  _113
REMARK   39  A    between atoms: _117  and  _119
REMARK   40  A    between atoms: _119  and  _120
REMARK   41  A    between atoms: _120  and  _121
REMARK   42  A    between atoms: _124  and  _126
REMARK   43  A    between atoms: _126  and  _128
REMARK   44  A    between atoms: _130  and  _132
REMARK   45  A    between atoms: _132  and  _133
REMARK   46  A    between atoms: _140  and  _142
REMARK   47  A    between atoms: _144  and  _146
REMARK   48  A    between atoms: _146  and  _147
REMARK   49  A    between atoms: _153  and  _155
REMARK   50  A    between atoms: _157  and  _159
REMARK   51  A    between atoms: _159  and  _160
REMARK   52  A    between atoms: _166  and  _168
REMARK   53  A    between atoms: _168  and  _169
REMARK   54  A    between atoms: _169  and  _170
REMARK   55  A    between atoms: _170  and  _171
REMARK   56  A    between atoms: _173  and  _175
REMARK   57  A    between atoms: _175  and  _177
REMARK   58  A    between atoms: _179  and  _181
REMARK   59  A    between atoms: _181  and  _182
REMARK   60  A    between atoms: _189  and  _191
REMARK   61  A    between atoms: _193  and  _195
REMARK                            x       y       z     vdW  Elec       q    Type
REMARK                         _______ _______ _______ _____ _____    ______ ____
ROOT
ATOM      1  C   UNL     1     -44.087  11.210 -50.540  0.00  0.00    +0.036 C 
ATOM      2  C   UNL     1     -43.191  11.348 -49.332  0.00  0.00    +0.003 C 
ENDROOT
BRANCH   1   3
ATOM      3  C   UNL     1     -44.766   9.848 -50.551  0.00  0.00    +0.182 C 
ATOM      4  O   UNL     1     -45.848   9.857 -49.677  0.00  0.00    -0.220 OA
ENDBRANCH   1   3
TORSDOF 1
REMARK  Name = 
REMARK  61 active torsions:
REMARK  status: ('A' for Active; 'I' for Inactive)
REMARK    1  A    between atoms: _1  and  _3
REMARK    2  A    between atoms: _3  and  _4
REMARK    3  A    between atoms: _4  and  _5
REMARK    4  A    between atoms: _5  and  _6
REMARK    5  A    between atoms: _10  and  _12
REMARK    6  A    between atoms: _12  and  _13
REMARK    7  A    between atoms: _20  and  _22
REMARK    8  A    between atoms: _22  and  _23
REMARK    9  A    between atoms: _23  and  _24
REMARK   10  A    between atoms: _24  and  _25
REMARK   11  A    between atoms: _27  and  _29
REMARK   12  A    between atoms: _31  and  _33
REMARK   13  A    between atoms: _33  and  _34
REMARK   14  A    between atoms: _34  and  _35
REMARK   15  A    between atoms: _38  and  _40
REMARK   16  A    between atoms: _40  and  _41
REMARK   17  A    between atoms: _41  and  _42
REMARK   18  A    between atoms: _45  and  _47
REMARK   19  A    between atoms: _47  and  _48
REMARK   20  A    between atoms: _54  and  _56
REMARK   21  A    between atoms: _56  and  _57
REMARK   22  A    between atoms: _63  and  _65
REMARK   23  A    between atoms: _65  and  _67
REMARK   24  A    between atoms: _69  and  _71
REMARK   25  A    between atoms: _71  and  _72
REMARK   26  A    between atoms: _75  and  _77
REMARK   27  A    between atoms: _77  and  _79
REMARK   28  A    between atoms: _81  and  _83
REMARK   29  A    between atoms: _83  and  _84
REMARK   30  A    between atoms: _91  and  _93
REMARK   31  A    between atoms: _93  and  _94
REMARK   32  A    between atoms: _97  and  _99
REMARK   33  A    between atoms: _99  and  _101
REMARK   34  A    between atoms: _103  and  _105
REMARK   35  A    between atoms: _108  and  _110
REMARK   36  A    between atoms: _110  and  _111
REMARK   37  A    between atoms: _111  and  _112
REMARK   38  A    between atoms: _112  and  _113
REMARK   39  A    between atoms: _117  and  _119
REMARK   40  A    between atoms: _119  and  _120
REMARK   41  A    between atoms: _120  and  _121
REMARK   42  A    between atoms: _124  and  _126
REMARK   43  A    between atoms: _126  and  _128
REMARK   44  A    between atoms: _130  and  _132
REMARK   45  A    between atoms: _132  and  _133
REMARK   46  A    between atoms: _140  and  _142
REMARK   47  A    between atoms: _144  and  _146
REMARK   48  A    between atoms: _146  and  _147
REMARK   49  A    between atoms: _153  and  _155
REMARK   50  A    between atoms: _157  and  _159
REMARK   51  A    between atoms: _159  and  _160
REMARK   52  A    between atoms: _166  and  _168
REMARK   53  A    between atoms: _168  and  _169
REMARK   54  A    between atoms: _169  and  _170
REMARK   55  A    between atoms: _170  and  _171
REMARK   56  A    between atoms: _173  and  _175
REMARK   57  A    between atoms: _175  and  _177
REMARK   58  A    between atoms: _179  and  _181
REMARK   59  A    between atoms: _181  and  _182
REMARK   60  A    between atoms: _189  and  _191
REMARK   61  A    between atoms: _193  and  _195
REMARK                            x       y       z     vdW  Elec       q    Type
REMARK                         _______ _______ _______ _____ _____    ______ ____
ROOT
ATOM      1  C   UNL     1     -41.802  14.211 -48.085  0.00  0.00    -0.022 A 
ATOM      2  C   UNL     1     -42.727  15.219 -47.797  0.00  0.00    -0.004 A 
ATOM      3  C   UNL     1     -42.857  16.316 -48.630  0.00  0.00    -0.000 A 
ATOM      4  C   UNL     1     -42.063  16.421 -49.758  0.00  0.00    -0.000 A 
ATOM      5  C   UNL     1     -41.136  15.432 -50.055  0.00  0.00    -0.000 A 
ATOM      6  C   UNL     1     -41.005  14.338 -49.222  0.00  0.00    -0.004 A 
ENDROOT
BRANCH   1   7
ATOM      7  C   UNL     1     -41.665  13.013 -47.187  0.00  0.00    +0.026 C 
BRANCH   7   8
ATOM      8  C   UNL     1     -42.945  12.178 -47.060  0.00  0.00    +0.005 C 
ATOM      9  C   UNL     1     -43.834  12.791 -46.017  0.00  0.00    +0.000 C 
ENDBRANCH   7   8
ENDBRANCH   1   7
TORSDOF 2
REMARK  Name = 
REMARK  61 active torsions:
REMARK  status: ('A' for Active; 'I' for Inactive)
REMARK    1  A    between atoms: _1  and  _3
REMARK    2  A    between atoms: _3  and  _4
REMARK    3  A    between atoms: _4  and  _5
REMARK    4  A    between atoms: _5  and  _6
REMARK    5  A    between atoms: _10  and  _12
REMARK    6  A    between atoms: _12  and  _13
REMARK    7  A    between atoms: _20  and  _22
REMARK    8  A    between atoms: _22  and  _23
REMARK    9  A    between atoms: _23  and  _24
REMARK   10  A    between atoms: _24  and  _25
REMARK   11  A    between atoms: _27  and  _29
REMARK   12  A    between atoms: _31  and  _33
REMARK   13  A    between atoms: _33  and  _34
REMARK   14  A    between atoms: _34  and  _35
REMARK   15  A    between atoms: _38  and  _40
REMARK   16  A    between atoms: _40  and  _41
REMARK   17  A    between atoms: _41  and  _42
REMARK   18  A    between atoms: _45  and  _47
REMARK   19  A    between atoms: _47  and  _48
REMARK   20  A    between atoms: _54  and  _56
REMARK   21  A    between atoms: _56  and  _57
REMARK   22  A    between atoms: _63  and  _65
REMARK   23  A    between atoms: _65  and  _67
REMARK   24  A    between atoms: _69  and  _71
REMARK   25  A    between atoms: _71  and  _72
REMARK   26  A    between atoms: _75  and  _77
REMARK   27  A    between atoms: _77  and  _79
REMARK   28  A    between atoms: _81  and  _83
REMARK   29  A    between atoms: _83  and  _84
REMARK   30  A    between atoms: _91  and  _93
REMARK   31  A    between atoms: _93  and  _94
REMARK   32  A    between atoms: _97  and  _99
REMARK   33  A    between atoms: _99  and  _101
REMARK   34  A    between atoms: _103  and  _105
REMARK   35  A    between atoms: _108  and  _110
REMARK   36  A    between atoms: _110  and  _111
REMARK   37  A    between atoms: _111  and  _112
REMARK   38  A    between atoms: _112  and  _113
REMARK   39  A    between atoms: _117  and  _119
REMARK   40  A    between atoms: _119  and  _120
REMARK   41  A    between atoms: _120  and  _121
REMARK   42  A    between atoms: _124  and  _126
REMARK   43  A    between atoms: _126  and  _128
REMARK   44  A    between atoms: _130  and  _132
REMARK   45  A    between atoms: _132  and  _133
REMARK   46  A    between atoms: _140  and  _142
REMARK   47  A    between atoms: _144  and  _146
REMARK   48  A    between atoms: _146  and  _147
REMARK   49  A    between atoms: _153  and  _155
REMARK   50  A    between atoms: _157  and  _159
REMARK   51  A    between atoms: _159  and  _160
REMARK   52  A    between atoms: _166  and  _168
REMARK   53  A    between atoms: _168  and  _169
REMARK   54  A    between atoms: _169  and  _170
REMARK   55  A    between atoms: _170  and  _171
REMARK   56  A    between atoms: _173  and  _175
REMARK   57  A    between atoms: _175  and  _177
REMARK   58  A    between atoms: _179  and  _181
REMARK   59  A    between atoms: _181  and  _182
REMARK   60  A    between atoms: _189  and  _191
REMARK   61  A    between atoms: _193  and  _195
REMARK                            x       y       z     vdW  Elec       q    Type
REMARK                         _______ _______ _______ _____ _____    ______ ____
ROOT
ATOM      1  C   UNL     1     -46.565  13.286 -43.189  0.00  0.00    +0.007 C 
ENDROOT
BRANCH   1   2
ATOM      2  C   UNL     1     -45.210  12.592 -43.150  0.00  0.00    +0.000 C 
BRANCH   2   3
ATOM      3  C   UNL     1     -44.036  13.413 -43.699  0.00  0.00    +0.000 C 
ATOM      4  C   UNL     1     -43.032  13.622 -42.615  0.00  0.00    +0.000 C 
ENDBRANCH   2   3
ENDBRANCH   1   2
BRANCH   1   5
ATOM      5  C   UNL     1     -47.089  13.584 -41.784  0.00  0.00    +0.081 C 
BRANCH   5   6
ATOM      6  C   UNL     1     -46.585  12.561 -40.763  0.00  0.00    +0.315 C 
ATOM      7  N   UNL     1     -46.396  13.133 -39.397  0.00  0.00    +0.597 NA
ENDBRANCH   5   6
ENDBRANCH   1   5
TORSDOF 4
REMARK  Name = 
REMARK  61 active torsions:
REMARK  status: ('A' for Active; 'I' for Inactive)
REMARK    1  A    between atoms: _1  and  _3
REMARK    2  A    between atoms: _3  and  _4
REMARK    3  A    between atoms: _4  and  _5
REMARK    4  A    between atoms: _5  and  _6
REMARK    5  A    between atoms: _10  and  _12
REMARK    6  A    between atoms: _12  and  _13
REMARK    7  A    between atoms: _20  and  _22
REMARK    8  A    between atoms: _22  and  _23
REMARK    9  A    between atoms: _23  and  _24
REMARK   10  A    between atoms: _24  and  _25
REMARK   11  A    between atoms: _27  and  _29
REMARK   12  A    between atoms: _31  and  _33
REMARK   13  A    between atoms: _33  and  _34
REMARK   14  A    between atoms: _34  and  _35
REMARK   15  A    between atoms: _38  and  _40
REMARK   16  A    between atoms: _40  and  _41
REMARK   17  A    between atoms: _41  and  _42
REMARK   18  A    between atoms: _45  and  _47
REMARK   19  A    between atoms: _47  and  _48
REMARK   20  A    between atoms: _54  and  _56
REMARK   21  A    between atoms: _56  and  _57
REMARK   22  A    between atoms: _63  and  _65
REMARK   23  A    between atoms: _65  and  _67
REMARK   24  A    between atoms: _69  and  _71
REMARK   25  A    between atoms: _71  and  _72
REMARK   26  A    between atoms: _75  and  _77
REMARK   27  A    between atoms: _77  and  _79
REMARK   28  A    between atoms: _81  and  _83
REMARK   29  A    between atoms: _83  and  _84
REMARK   30  A    between atoms: _91  and  _93
REMARK   31  A    between atoms: _93  and  _94
REMARK   32  A    between atoms: _97  and  _99
REMARK   33  A    between atoms: _99  and  _101
REMARK   34  A    between atoms: _103  and  _105
REMARK   35  A    between atoms: _108  and  _110
REMARK   36  A    between atoms: _110  and  _111
REMARK   37  A    between atoms: _111  and  _112
REMARK   38  A    between atoms: _112  and  _113
REMARK   39  A    between atoms: _117  and  _119
REMARK   40  A    between atoms: _119  and  _120
REMARK   41  A    between atoms: _120  and  _121
REMARK   42  A    between atoms: _124  and  _126
REMARK   43  A    between atoms: _126  and  _128
REMARK   44  A    between atoms: _130  and  _132
REMARK   45  A    between atoms: _132  and  _133
REMARK   46  A    between atoms: _140  and  _142
REMARK   47  A    between atoms: _144  and  _146
REMARK   48  A    between atoms: _146  and  _147
REMARK   49  A    between atoms: _153  and  _155
REMARK   50  A    between atoms: _157  and  _159
REMARK   51  A    between atoms: _159  and  _160
REMARK   52  A    between atoms: _166  and  _168
REMARK   53  A    between atoms: _168  and  _169
REMARK   54  A    between atoms: _169  and  _170
REMARK   55  A    between atoms: _170  and  _171
REMARK   56  A    between atoms: _173  and  _175
REMARK   57  A    between atoms: _175  and  _177
REMARK   58  A    between atoms: _179  and  _181
REMARK   59  A    between atoms: _181  and  _182
REMARK   60  A    between atoms: _189  and  _191
REMARK   61  A    between atoms: _193  and  _195
REMARK                            x       y       z     vdW  Elec       q    Type
REMARK                         _______ _______ _______ _____ _____    ______ ____
ROOT
ATOM      1  C   UNL     1     -39.005  16.625 -40.718  0.00  0.00    +0.000 C 
ATOM      2  C   UNL     1     -38.101  17.836 -40.505  0.00  0.00    +0.000 C 
ENDROOT
BRANCH   1   3
ATOM      3  C   UNL     1     -40.307  16.697 -39.880  0.00  0.00    +0.000 C 
ATOM      4  C   UNL     1     -40.820  18.113 -39.638  0.00  0.00    +0.000 C 
ENDBRANCH   1   3
BRANCH   1   5
ATOM      5  C   UNL     1     -38.210  15.374 -40.328  0.00  0.00    +0.000 C 
ATOM      6  C   UNL     1     -37.331  15.541 -39.098  0.00  0.00    +0.000 C 
ENDBRANCH   1   5
TORSDOF 2
REMARK  Name = 
REMARK  61 active torsions:
REMARK  status: ('A' for Active; 'I' for Inactive)
REMARK    1  A    between atoms: _1  and  _3
REMARK    2  A    between atoms: _3  and  _4
REMARK    3  A    between atoms: _4  and  _5
REMARK    4  A    between atoms: _5  and  _6
REMARK    5  A    between atoms: _10  and  _12
REMARK    6  A    between atoms: _12  and  _13
REMARK    7  A    between atoms: _20  and  _22
REMARK    8  A    between atoms: _22  and  _23
REMARK    9  A    between atoms: _23  and  _24
REMARK   10  A    between atoms: _24  and  _25
REMARK   11  A    between atoms: _27  and  _29
REMARK   12  A    between atoms: _31  and  _33
REMARK   13  A    between atoms: _33  and  _34
REMARK   14  A    between atoms: _34  and  _35
REMARK   15  A    between atoms: _38  and  _40
REMARK   16  A    between atoms: _40  and  _41
REMARK   17  A    between atoms: _41  and  _42
REMARK   18  A    between atoms: _45  and  _47
REMARK   19  A    between atoms: _47  and  _48
REMARK   20  A    between atoms: _54  and  _56
REMARK   21  A    between atoms: _56  and  _57
REMARK   22  A    between atoms: _63  and  _65
REMARK   23  A    between atoms: _65  and  _67
REMARK   24  A    between atoms: _69  and  _71
REMARK   25  A    between atoms: _71  and  _72
REMARK   26  A    between atoms: _75  and  _77
REMARK   27  A    between atoms: _77  and  _79
REMARK   28  A    between atoms: _81  and  _83
REMARK   29  A    between atoms: _83  and  _84
REMARK   30  A    between atoms: _91  and  _93
REMARK   31  A    between atoms: _93  and  _94
REMARK   32  A    between atoms: _97  and  _99
REMARK   33  A    between atoms: _99  and  _101
REMARK   34  A    between atoms: _103  and  _105
REMARK   35  A    between atoms: _108  and  _110
REMARK   36  A    between atoms: _110  and  _111
REMARK   37  A    between atoms: _111  and  _112
REMARK   38  A    between atoms: _112  and  _113
REMARK   39  A    between atoms: _117  and  _119
REMARK   40  A    between atoms: _119  and  _120
REMARK   41  A    between atoms: _120  and  _121
REMARK   42  A    between atoms: _124  and  _126
REMARK   43  A    between atoms: _126  and  _128
REMARK   44  A    between atoms: _130  and  _132
REMARK   45  A    between atoms: _132  and  _133
REMARK   46  A    between atoms: _140  and  _142
REMARK   47  A    between atoms: _144  and  _146
REMARK   48  A    between atoms: _146  and  _147
REMARK   49  A    between atoms: _153  and  _155
REMARK   50  A    between atoms: _157  and  _159
REMARK   51  A    between atoms: _159  and  _160
REMARK   52  A    between atoms: _166  and  _168
REMARK   53  A    between atoms: _168  and  _169
REMARK   54  A    between atoms: _169  and  _170
REMARK   55  A    between atoms: _170  and  _171
REMARK   56  A    between atoms: _173  and  _175
REMARK   57  A    between atoms: _175  and  _177
REMARK   58  A    between atoms: _179  and  _181
REMARK   59  A    between atoms: _181  and  _182
REMARK   60  A    between atoms: _189  and  _191
REMARK   61  A    between atoms: _193  and  _195
REMARK                            x       y       z     vdW  Elec       q    Type
REMARK                         _______ _______ _______ _____ _____    ______ ____
ROOT
ATOM      1  C   UNL     1     -35.031  25.570 -45.030  0.00  0.00    -0.022 A 
ATOM      2  C   UNL     1     -35.864  26.358 -44.235  0.00  0.00    -0.001 A 
ATOM      3  C   UNL     1     -36.142  26.003 -42.932  0.00  0.00    +0.042 A 
ATOM      4  C   UNL     1     -35.603  24.836 -42.410  0.00  0.00    +0.196 A 
ATOM      5  O   UNL     1     -35.875  24.482 -41.115  0.00  0.00    -0.287 OA
ATOM      6  C   UNL     1     -34.786  24.033 -43.179  0.00  0.00    +0.042 A 
ATOM      7  C   UNL     1     -34.503  24.404 -44.486  0.00  0.00    -0.001 A 
ENDROOT
BRANCH   1   8
ATOM      8  C   UNL     1     -34.725  25.959 -46.445  0.00  0.00    +0.026 C 
BRANCH   8   9
ATOM      9  C   UNL     1     -33.971  27.278 -46.577  0.00  0.00    +0.005 C 
ATOM     10  C   UNL     1     -33.442  27.391 -47.979  0.00  0.00    +0.000 C 
ENDBRANCH   8   9
ENDBRANCH   1   8
TORSDOF 2
REMARK  Name = 
REMARK  61 active torsions:
REMARK  status: ('A' for Active; 'I' for Inactive)
REMARK    1  A    between atoms: _1  and  _3
REMARK    2  A    between atoms: _3  and  _4
REMARK    3  A    between atoms: _4  and  _5
REMARK    4  A    between atoms: _5  and  _6
REMARK    5  A    between atoms: _10  and  _12
REMARK    6  A    between atoms: _12  and  _13
REMARK    7  A    between atoms: _20  and  _22
REMARK    8  A    between atoms: _22  and  _23
REMARK    9  A    between atoms: _23  and  _24
REMARK   10  A    between atoms: _24  and  _25
REMARK   11  A    between atoms: _27  and  _29
REMARK   12  A    between atoms: _31  and  _33
REMARK   13  A    between atoms: _33  and  _34
REMARK   14  A    between atoms: _34  and  _35
REMARK   15  A    between atoms: _38  and  _40
REMARK   16  A    between atoms: _40  and  _41
REMARK   17  A    between atoms: _41  and  _42
REMARK   18  A    between atoms: _45  and  _47
REMARK   19  A    between atoms: _47  and  _48
REMARK   20  A    between atoms: _54  and  _56
REMARK   21  A    between atoms: _56  and  _57
REMARK   22  A    between atoms: _63  and  _65
REMARK   23  A    between atoms: _65  and  _67
REMARK   24  A    between atoms: _69  and  _71
REMARK   25  A    between atoms: _71  and  _72
REMARK   26  A    between atoms: _75  and  _77
REMARK   27  A    between atoms: _77  and  _79
REMARK   28  A    between atoms: _81  and  _83
REMARK   29  A    between atoms: _83  and  _84
REMARK   30  A    between atoms: _91  and  _93
REMARK   31  A    between atoms: _93  and  _94
REMARK   32  A    between atoms: _97  and  _99
REMARK   33  A    between atoms: _99  and  _101
REMARK   34  A    between atoms: _103  and  _105
REMARK   35  A    between atoms: _108  and  _110
REMARK   36  A    between atoms: _110  and  _111
REMARK   37  A    between atoms: _111  and  _112
REMARK   38  A    between atoms: _112  and  _113
REMARK   39  A    between atoms: _117  and  _119
REMARK   40  A    between atoms: _119  and  _120
REMARK   41  A    between atoms: _120  and  _121
REMARK   42  A    between atoms: _124  and  _126
REMARK   43  A    between atoms: _126  and  _128
REMARK   44  A    between atoms: _130  and  _132
REMARK   45  A    between atoms: _132  and  _133
REMARK   46  A    between atoms: _140  and  _142
REMARK   47  A    between atoms: _144  and  _146
REMARK   48  A    between atoms: _146  and  _147
REMARK   49  A    between atoms: _153  and  _155
REMARK   50  A    between atoms: _157  and  _159
REMARK   51  A    between atoms: _159  and  _160
REMARK   52  A    between atoms: _166  and  _168
REMARK   53  A    between atoms: _168  and  _169
REMARK   54  A    between atoms: _169  and  _170
REMARK   55  A    between atoms: _170  and  _171
REMARK   56  A    between atoms: _173  and  _175
REMARK   57  A    between atoms: _175  and  _177
REMARK   58  A    between atoms: _179  and  _181
REMARK   59  A    between atoms: _181  and  _182
REMARK   60  A    between atoms: _189  and  _191
REMARK   61  A    between atoms: _193  and  _195
REMARK                            x       y       z     vdW  Elec       q    Type
REMARK                         _______ _______ _______ _____ _____    ______ ____
ROOT
ATOM      1  C   UNL     1     -30.523  23.768 -50.832  0.00  0.00    +0.013 C 
ATOM      2  C   UNL     1     -29.842  23.732 -52.182  0.00  0.00    +0.001 C 
ENDROOT
BRANCH   1   3
ATOM      3  C   UNL     1     -31.620  22.695 -50.788  0.00  0.00    +0.069 C 
ATOM      4  S   UNL     1     -30.994  21.000 -51.042  0.00  0.00    -0.082 S 
ENDBRANCH   1   3
TORSDOF 1
REMARK  Name = 
REMARK  61 active torsions:
REMARK  status: ('A' for Active; 'I' for Inactive)
REMARK    1  A    between atoms: _1  and  _3
REMARK    2  A    between atoms: _3  and  _4
REMARK    3  A    between atoms: _4  and  _5
REMARK    4  A    between atoms: _5  and  _6
REMARK    5  A    between atoms: _10  and  _12
REMARK    6  A    between atoms: _12  and  _13
REMARK    7  A    between atoms: _20  and  _22
REMARK    8  A    between atoms: _22  and  _23
REMARK    9  A    between atoms: _23  and  _24
REMARK   10  A    between atoms: _24  and  _25
REMARK   11  A    between atoms: _27  and  _29
REMARK   12  A    between atoms: _31  and  _33
REMARK   13  A    between atoms: _33  and  _34
REMARK   14  A    between atoms: _34  and  _35
REMARK   15  A    between atoms: _38  and  _40
REMARK   16  A    between atoms: _40  and  _41
REMARK   17  A    between atoms: _41  and  _42
REMARK   18  A    between atoms: _45  and  _47
REMARK   19  A    between atoms: _47  and  _48
REMARK   20  A    between atoms: _54  and  _56
REMARK   21  A    between atoms: _56  and  _57
REMARK   22  A    between atoms: _63  and  _65
REMARK   23  A    between atoms: _65  and  _67
REMARK   24  A    between atoms: _69  and  _71
REMARK   25  A    between atoms: _71  and  _72
REMARK   26  A    between atoms: _75  and  _77
REMARK   27  A    between atoms: _77  and  _79
REMARK   28  A    between atoms: _81  and  _83
REMARK   29  A    between atoms: _83  and  _84
REMARK   30  A    between atoms: _91  and  _93
REMARK   31  A    between atoms: _93  and  _94
REMARK   32  A    between atoms: _97  and  _99
REMARK   33  A    between atoms: _99  and  _101
REMARK   34  A    between atoms: _103  and  _105
REMARK   35  A    between atoms: _108  and  _110
REMARK   36  A    between atoms: _110  and  _111
REMARK   37  A    between atoms: _111  and  _112
REMARK   38  A    between atoms: _112  and  _113
REMARK   39  A    between atoms: _117  and  _119
REMARK   40  A    between atoms: _119  and  _120
REMARK   41  A    between atoms: _120  and  _121
REMARK   42  A    between atoms: _124  and  _126
REMARK   43  A    between atoms: _126  and  _128
REMARK   44  A    between atoms: _130  and  _132
REMARK   45  A    between atoms: _132  and  _133
REMARK   46  A    between atoms: _140  and  _142
REMARK   47  A    between atoms: _144  and  _146
REMARK   48  A    between atoms: _146  and  _147
REMARK   49  A    between atoms: _153  and  _155
REMARK   50  A    between atoms: _157  and  _159
REMARK   51  A    between atoms: _159  and  _160
REMARK   52  A    between atoms: _166  and  _168
REMARK   53  A    between atoms: _168  and  _169
REMARK   54  A    between atoms: _169  and  _170
REMARK   55  A    between atoms: _170  and  _171
REMARK   56  A    between atoms: _173  and  _175
REMARK   57  A    between atoms: _175  and  _177
REMARK   58  A    between atoms: _179  and  _181
REMARK   59  A    between atoms: _181  and  _182
REMARK   60  A    between atoms: _189  and  _191
REMARK   61  A    between atoms: _193  and  _195
REMARK                            x       y       z     vdW  Elec       q    Type
REMARK                         _______ _______ _______ _____ _____    ______ ____
ROOT
ATOM      1  C   UNL     1     -29.753  19.791 -55.662  0.00  0.00    +0.000 C 
ATOM      2  C   UNL     1     -29.667  18.416 -56.316  0.00  0.00    +0.000 C 
ATOM      3  C   UNL     1     -30.678  20.734 -56.405  0.00  0.00    +0.000 C 
ENDROOT
BRANCH   1   4
ATOM      4  C   UNL     1     -28.342  20.418 -55.427  0.00  0.00    +0.000 C 
ATOM      5  C   UNL     1     -27.395  20.309 -56.615  0.00  0.00    +0.000 C 
ENDBRANCH   1   4
TORSDOF 1
REMARK  Name = 
REMARK  61 active torsions:
REMARK  status: ('A' for Active; 'I' for Inactive)
REMARK    1  A    between atoms: _1  and  _3
REMARK    2  A    between atoms: _3  and  _4
REMARK    3  A    between atoms: _4  and  _5
REMARK    4  A    between atoms: _5  and  _6
REMARK    5  A    between atoms: _10  and  _12
REMARK    6  A    between atoms: _12  and  _13
REMARK    7  A    between atoms: _20  and  _22
REMARK    8  A    between atoms: _22  and  _23
REMARK    9  A    between atoms: _23  and  _24
REMARK   10  A    between atoms: _24  and  _25
REMARK   11  A    between atoms: _27  and  _29
REMARK   12  A    between atoms: _31  and  _33
REMARK   13  A    between atoms: _33  and  _34
REMARK   14  A    between atoms: _34  and  _35
REMARK   15  A    between atoms: _38  and  _40
REMARK   16  A    between atoms: _40  and  _41
REMARK   17  A    between atoms: _41  and  _42
REMARK   18  A    between atoms: _45  and  _47
REMARK   19  A    between atoms: _47  and  _48
REMARK   20  A    between atoms: _54  and  _56
REMARK   21  A    between atoms: _56  and  _57
REMARK   22  A    between atoms: _63  and  _65
REMARK   23  A    between atoms: _65  and  _67
REMARK   24  A    between atoms: _69  and  _71
REMARK   25  A    between atoms: _71  and  _72
REMARK   26  A    between atoms: _75  and  _77
REMARK   27  A    between atoms: _77  and  _79
REMARK   28  A    between atoms: _81  and  _83
REMARK   29  A    between atoms: _83  and  _84
REMARK   30  A    between atoms: _91  and  _93
REMARK   31  A    between atoms: _93  and  _94
REMARK   32  A    between atoms: _97  and  _99
REMARK   33  A    between atoms: _99  and  _101
REMARK   34  A    between atoms: _103  and  _105
REMARK   35  A    between atoms: _108  and  _110
REMARK   36  A    between atoms: _110  and  _111
REMARK   37  A    between atoms: _111  and  _112
REMARK   38  A    between atoms: _112  and  _113
REMARK   39  A    between atoms: _117  and  _119
REMARK   40  A    between atoms: _119  and  _120
REMARK   41  A    between atoms: _120  and  _121
REMARK   42  A    between atoms: _124  and  _126
REMARK   43  A    between atoms: _126  and  _128
REMARK   44  A    between atoms: _130  and  _132
REMARK   45  A    between atoms: _132  and  _133
REMARK   46  A    between atoms: _140  and  _142
REMARK   47  A    between atoms: _144  and  _146
REMARK   48  A    between atoms: _146  and  _147
REMARK   49  A    between atoms: _153  and  _155
REMARK   50  A    between atoms: _157  and  _159
REMARK   51  A    between atoms: _159  and  _160
REMARK   52  A    between atoms: _166  and  _168
REMARK   53  A    between atoms: _168  and  _169
REMARK   54  A    between atoms: _169  and  _170
REMARK   55  A    between atoms: _170  and  _171
REMARK   56  A    between atoms: _173  and  _175
REMARK   57  A    between atoms: _175  and  _177
REMARK   58  A    between atoms: _179  and  _181
REMARK   59  A    between atoms: _181  and  _182
REMARK   60  A    between atoms: _189  and  _191
REMARK   61  A    between atoms: _193  and  _195
REMARK                            x       y       z     vdW  Elec       q    Type
REMARK                         _______ _______ _______ _____ _____    ______ ____
ROOT
ATOM      1  C   UNL     1     -39.104   3.800 -56.462  0.00  0.00    +0.220 C 
ENDROOT
BRANCH   1   2
ATOM      2  N   UNL     1     -37.666   3.972 -56.611  0.00  0.00    -0.087 NA
ATOM      3  C   UNL     1     -36.885   4.578 -55.717  0.00  0.00    +0.535 C 
ATOM      4  N   UNL     1     -37.390   5.082 -54.595  0.00  0.00    +0.135 NA
ATOM      5  N   UNL     1     -35.591   4.668 -55.957  0.00  0.00    +0.135 NA
ENDBRANCH   1   2
BRANCH   1   6
ATOM      6  C   UNL     1     -39.834   4.274 -57.694  0.00  0.00    +0.047 C 
BRANCH   6   7
ATOM      7  C   UNL     1     -39.271   3.540 -58.890  0.00  0.00    +0.004 C 
BRANCH   7   8
ATOM      8  C   UNL     1     -40.314   3.037 -59.872  0.00  0.00    +0.000 C 
ATOM      9  C   UNL     1     -41.144   4.199 -60.401  0.00  0.00    +0.000 C 
ENDBRANCH   7   8
ENDBRANCH   6   7
ENDBRANCH   1   6
TORSDOF 4
REMARK  Name = 
REMARK  61 active torsions:
REMARK  status: ('A' for Active; 'I' for Inactive)
REMARK    1  A    between atoms: _1  and  _3
REMARK    2  A    between atoms: _3  and  _4
REMARK    3  A    between atoms: _4  and  _5
REMARK    4  A    between atoms: _5  and  _6
REMARK    5  A    between atoms: _10  and  _12
REMARK    6  A    between atoms: _12  and  _13
REMARK    7  A    between atoms: _20  and  _22
REMARK    8  A    between atoms: _22  and  _23
REMARK    9  A    between atoms: _23  and  _24
REMARK   10  A    between atoms: _24  and  _25
REMARK   11  A    between atoms: _27  and  _29
REMARK   12  A    between atoms: _31  and  _33
REMARK   13  A    between atoms: _33  and  _34
REMARK   14  A    between atoms: _34  and  _35
REMARK   15  A    between atoms: _38  and  _40
REMARK   16  A    between atoms: _40  and  _41
REMARK   17  A    between atoms: _41  and  _42
REMARK   18  A    between atoms: _45  and  _47
REMARK   19  A    between atoms: _47  and  _48
REMARK   20  A    between atoms: _54  and  _56
REMARK   21  A    between atoms: _56  and  _57
REMARK   22  A    between atoms: _63  and  _65
REMARK   23  A    between atoms: _65  and  _67
REMARK   24  A    between atoms: _69  and  _71
REMARK   25  A    between atoms: _71  and  _72
REMARK   26  A    between atoms: _75  and  _77
REMARK   27  A    between atoms: _77  and  _79
REMARK   28  A    between atoms: _81  and  _83
REMARK   29  A    between atoms: _83  and  _84
REMARK   30  A    between atoms: _91  and  _93
REMARK   31  A    between atoms: _93  and  _94
REMARK   32  A    between atoms: _97  and  _99
REMARK   33  A    between atoms: _99  and  _101
REMARK   34  A    between atoms: _103  and  _105
REMARK   35  A    between atoms: _108  and  _110
REMARK   36  A    between atoms: _110  and  _111
REMARK   37  A    between atoms: _111  and  _112
REMARK   38  A    between atoms: _112  and  _113
REMARK   39  A    between atoms: _117  and  _119
REMARK   40  A    between atoms: _119  and  _120
REMARK   41  A    between atoms: _120  and  _121
REMARK   42  A    between atoms: _124  and  _126
REMARK   43  A    between atoms: _126  and  _128
REMARK   44  A    between atoms: _130  and  _132
REMARK   45  A    between atoms: _132  and  _133
REMARK   46  A    between atoms: _140  and  _142
REMARK   47  A    between atoms: _144  and  _146
REMARK   48  A    between atoms: _146  and  _147
REMARK   49  A    between atoms: _153  and  _155
REMARK   50  A    between atoms: _157  and  _159
REMARK   51  A    between atoms: _159  and  _160
REMARK   52  A    between atoms: _166  and  _168
REMARK   53  A    between atoms: _168  and  _169
REMARK   54  A    between atoms: _169  and  _170
REMARK   55  A    between atoms: _170  and  _171
REMARK   56  A    between atoms: _173  and  _175
REMARK   57  A    between atoms: _175  and  _177
REMARK   58  A    between atoms: _179  and  _181
REMARK   59  A    between atoms: _181  and  _182
REMARK   60  A    between atoms: _189  and  _191
REMARK   61  A    between atoms: _193  and  _195
REMARK                            x       y       z     vdW  Elec       q    Type
REMARK                         _______ _______ _______ _____ _____    ______ ____
ROOT
ATOM      1  C   UNL     1     -45.486  -3.265 -49.898  0.00  0.00    -0.022 A 
ATOM      2  C   UNL     1     -45.522  -2.851 -48.560  0.00  0.00    -0.001 A 
ATOM      3  C   UNL     1     -44.870  -1.702 -48.148  0.00  0.00    +0.042 A 
ATOM      4  C   UNL     1     -44.160  -0.947 -49.076  0.00  0.00    +0.196 A 
ATOM      5  O   UNL     1     -43.515   0.202 -48.663  0.00  0.00    -0.287 OA
ATOM      6  C   UNL     1     -44.103  -1.338 -50.409  0.00  0.00    +0.042 A 
ATOM      7  C   UNL     1     -44.760  -2.491 -50.811  0.00  0.00    -0.001 A 
ENDROOT
BRANCH   1   8
ATOM      8  C   UNL     1     -46.181  -4.538 -50.350  0.00  0.00    +0.026 C 
BRANCH   8   9
ATOM      9  C   UNL     1     -45.553  -5.267 -51.549  0.00  0.00    +0.005 C 
ATOM     10  C   UNL     1     -45.926  -6.740 -51.433  0.00  0.00    +0.000 C 
ENDBRANCH   8   9
ENDBRANCH   1   8
TORSDOF 2
REMARK  Name = 
REMARK  61 active torsions:
REMARK  status: ('A' for Active; 'I' for Inactive)
REMARK    1  A    between atoms: _1  and  _3
REMARK    2  A    between atoms: _3  and  _4
REMARK    3  A    between atoms: _4  and  _5
REMARK    4  A    between atoms: _5  and  _6
REMARK    5  A    between atoms: _10  and  _12
REMARK    6  A    between atoms: _12  and  _13
REMARK    7  A    between atoms: _20  and  _22
REMARK    8  A    between atoms: _22  and  _23
REMARK    9  A    between atoms: _23  and  _24
REMARK   10  A    between atoms: _24  and  _25
REMARK   11  A    between atoms: _27  and  _29
REMARK   12  A    between atoms: _31  and  _33
REMARK   13  A    between atoms: _33  and  _34
REMARK   14  A    between atoms: _34  and  _35
REMARK   15  A    between atoms: _38  and  _40
REMARK   16  A    between atoms: _40  and  _41
REMARK   17  A    between atoms: _41  and  _42
REMARK   18  A    between atoms: _45  and  _47
REMARK   19  A    between atoms: _47  and  _48
REMARK   20  A    between atoms: _54  and  _56
REMARK   21  A    between atoms: _56  and  _57
REMARK   22  A    between atoms: _63  and  _65
REMARK   23  A    between atoms: _65  and  _67
REMARK   24  A    between atoms: _69  and  _71
REMARK   25  A    between atoms: _71  and  _72
REMARK   26  A    between atoms: _75  and  _77
REMARK   27  A    between atoms: _77  and  _79
REMARK   28  A    between atoms: _81  and  _83
REMARK   29  A    between atoms: _83  and  _84
REMARK   30  A    between atoms: _91  and  _93
REMARK   31  A    between atoms: _93  and  _94
REMARK   32  A    between atoms: _97  and  _99
REMARK   33  A    between atoms: _99  and  _101
REMARK   34  A    between atoms: _103  and  _105
REMARK   35  A    between atoms: _108  and  _110
REMARK   36  A    between atoms: _110  and  _111
REMARK   37  A    between atoms: _111  and  _112
REMARK   38  A    between atoms: _112  and  _113
REMARK   39  A    between atoms: _117  and  _119
REMARK   40  A    between atoms: _119  and  _120
REMARK   41  A    between atoms: _120  and  _121
REMARK   42  A    between atoms: _124  and  _126
REMARK   43  A    between atoms: _126  and  _128
REMARK   44  A    between atoms: _130  and  _132
REMARK   45  A    between atoms: _132  and  _133
REMARK   46  A    between atoms: _140  and  _142
REMARK   47  A    between atoms: _144  and  _146
REMARK   48  A    between atoms: _146  and  _147
REMARK   49  A    between atoms: _153  and  _155
REMARK   50  A    between atoms: _157  and  _159
REMARK   51  A    between atoms: _159  and  _160
REMARK   52  A    between atoms: _166  and  _168
REMARK   53  A    between atoms: _168  and  _169
REMARK   54  A    between atoms: _169  and  _170
REMARK   55  A    between atoms: _170  and  _171
REMARK   56  A    between atoms: _173  and  _175
REMARK   57  A    between atoms: _175  and  _177
REMARK   58  A    between atoms: _179  and  _181
REMARK   59  A    between atoms: _181  and  _182
REMARK   60  A    between atoms: _189  and  _191
REMARK   61  A    between atoms: _193  and  _195
REMARK                            x       y       z     vdW  Elec       q    Type
REMARK                         _______ _______ _______ _____ _____    ______ ____
ROOT
ATOM      1  C   UNL     1     -38.025  -1.778 -46.599  0.00  0.00    +0.002 C 
ENDROOT
BRANCH   1   2
ATOM      2  C   UNL     1     -38.366  -2.943 -47.513  0.00  0.00    +0.000 C 
BRANCH   2   3
ATOM      3  C   UNL     1     -37.362  -4.097 -47.415  0.00  0.00    +0.000 C 
ATOM      4  C   UNL     1     -38.051  -5.348 -46.903  0.00  0.00    +0.000 C 
ENDBRANCH   2   3
ENDBRANCH   1   2
BRANCH   1   5
ATOM      5  C   UNL     1     -38.056  -0.445 -47.318  0.00  0.00    +0.021 C 
BRANCH   5   6
ATOM      6  C   UNL     1     -38.360   0.685 -46.343  0.00  0.00    +0.109 C 
ATOM      7  N   UNL     1     -38.987   0.163 -45.096  0.00  0.00    -0.131 NA
ENDBRANCH   5   6
ENDBRANCH   1   5
TORSDOF 4
REMARK  Name = 
REMARK  61 active torsions:
REMARK  status: ('A' for Active; 'I' for Inactive)
REMARK    1  A    between atoms: _1  and  _3
REMARK    2  A    between atoms: _3  and  _4
REMARK    3  A    between atoms: _4  and  _5
REMARK    4  A    between atoms: _5  and  _6
REMARK    5  A    between atoms: _10  and  _12
REMARK    6  A    between atoms: _12  and  _13
REMARK    7  A    between atoms: _20  and  _22
REMARK    8  A    between atoms: _22  and  _23
REMARK    9  A    between atoms: _23  and  _24
REMARK   10  A    between atoms: _24  and  _25
REMARK   11  A    between atoms: _27  and  _29
REMARK   12  A    between atoms: _31  and  _33
REMARK   13  A    between atoms: _33  and  _34
REMARK   14  A    between atoms: _34  and  _35
REMARK   15  A    between atoms: _38  and  _40
REMARK   16  A    between atoms: _40  and  _41
REMARK   17  A    between atoms: _41  and  _42
REMARK   18  A    between atoms: _45  and  _47
REMARK   19  A    between atoms: _47  and  _48
REMARK   20  A    between atoms: _54  and  _56
REMARK   21  A    between atoms: _56  and  _57
REMARK   22  A    between atoms: _63  and  _65
REMARK   23  A    between atoms: _65  and  _67
REMARK   24  A    between atoms: _69  and  _71
REMARK   25  A    between atoms: _71  and  _72
REMARK   26  A    between atoms: _75  and  _77
REMARK   27  A    between atoms: _77  and  _79
REMARK   28  A    between atoms: _81  and  _83
REMARK   29  A    between atoms: _83  and  _84
REMARK   30  A    between atoms: _91  and  _93
REMARK   31  A    between atoms: _93  and  _94
REMARK   32  A    between atoms: _97  and  _99
REMARK   33  A    between atoms: _99  and  _101
REMARK   34  A    between atoms: _103  and  _105
REMARK   35  A    between atoms: _108  and  _110
REMARK   36  A    between atoms: _110  and  _111
REMARK   37  A    between atoms: _111  and  _112
REMARK   38  A    between atoms: _112  and  _113
REMARK   39  A    between atoms: _117  and  _119
REMARK   40  A    between atoms: _119  and  _120
REMARK   41  A    between atoms: _120  and  _121
REMARK   42  A    between atoms: _124  and  _126
REMARK   43  A    between atoms: _126  and  _128
REMARK   44  A    between atoms: _130  and  _132
REMARK   45  A    between atoms: _132  and  _133
REMARK   46  A    between atoms: _140  and  _142
REMARK   47  A    between atoms: _144  and  _146
REMARK   48  A    between atoms: _146  and  _147
REMARK   49  A    between atoms: _153  and  _155
REMARK   50  A    between atoms: _157  and  _159
REMARK   51  A    between atoms: _159  and  _160
REMARK   52  A    between atoms: _166  and  _168
REMARK   53  A    between atoms: _168  and  _169
REMARK   54  A    between atoms: _169  and  _170
REMARK   55  A    between atoms: _170  and  _171
REMARK   56  A    between atoms: _173  and  _175
REMARK   57  A    between atoms: _175  and  _177
REMARK   58  A    between atoms: _179  and  _181
REMARK   59  A    between atoms: _181  and  _182
REMARK   60  A    between atoms: _189  and  _191
REMARK   61  A    between atoms: _193  and  _195
REMARK                            x       y       z     vdW  Elec       q    Type
REMARK                         _______ _______ _______ _____ _____    ______ ____
ROOT
ATOM      1  C   UNL     1     -35.662  10.538 -38.733  0.00  0.00    +0.036 C 
ATOM      2  C   UNL     1     -36.832  11.495 -38.519  0.00  0.00    +0.003 C 
ENDROOT
BRANCH   1   3
ATOM      3  C   UNL     1     -36.084   9.315 -39.544  0.00  0.00    +0.182 C 
ATOM      4  O   UNL     1     -37.226   8.717 -38.969  0.00  0.00    -0.220 OA
ENDBRANCH   1   3
TORSDOF 1
REMARK  Name = 
REMARK  61 active torsions:
REMARK  status: ('A' for Active; 'I' for Inactive)
REMARK    1  A    between atoms: _1  and  _3
REMARK    2  A    between atoms: _3  and  _4
REMARK    3  A    between atoms: _4  and  _5
REMARK    4  A    between atoms: _5  and  _6
REMARK    5  A    between atoms: _10  and  _12
REMARK    6  A    between atoms: _12  and  _13
REMARK    7  A    between atoms: _20  and  _22
REMARK    8  A    between atoms: _22  and  _23
REMARK    9  A    between atoms: _23  and  _24
REMARK   10  A    between atoms: _24  and  _25
REMARK   11  A    between atoms: _27  and  _29
REMARK   12  A    between atoms: _31  and  _33
REMARK   13  A    between atoms: _33  and  _34
REMARK   14  A    between atoms: _34  and  _35
REMARK   15  A    between atoms: _38  and  _40
REMARK   16  A    between atoms: _40  and  _41
REMARK   17  A    between atoms: _41  and  _42
REMARK   18  A    between atoms: _45  and  _47
REMARK   19  A    between atoms: _47  and  _48
REMARK   20  A    between atoms: _54  and  _56
REMARK   21  A    between atoms: _56  and  _57
REMARK   22  A    between atoms: _63  and  _65
REMARK   23  A    between atoms: _65  and  _67
REMARK   24  A    between atoms: _69  and  _71
REMARK   25  A    between atoms: _71  and  _72
REMARK   26  A    between atoms: _75  and  _77
REMARK   27  A    between atoms: _77  and  _79
REMARK   28  A    between atoms: _81  and  _83
REMARK   29  A    between atoms: _83  and  _84
REMARK   30  A    between atoms: _91  and  _93
REMARK   31  A    between atoms: _93  and  _94
REMARK   32  A    between atoms: _97  and  _99
REMARK   33  A    between atoms: _99  and  _101
REMARK   34  A    between atoms: _103  and  _105
REMARK   35  A    between atoms: _108  and  _110
REMARK   36  A    between atoms: _110  and  _111
REMARK   37  A    between atoms: _111  and  _112
REMARK   38  A    between atoms: _112  and  _113
REMARK   39  A    between atoms: _117  and  _119
REMARK   40  A    between atoms: _119  and  _120
REMARK   41  A    between atoms: _120  and  _121
REMARK   42  A    between atoms: _124  and  _126
REMARK   43  A    between atoms: _126  and  _128
REMARK   44  A    between atoms: _130  and  _132
REMARK   45  A    between atoms: _132  and  _133
REMARK   46  A    between atoms: _140  and  _142
REMARK   47  A    between atoms: _144  and  _146
REMARK   48  A    between atoms: _146  and  _147
REMARK   49  A    between atoms: _153  and  _155
REMARK   50  A    between atoms: _157  and  _159
REMARK   51  A    between atoms: _159  and  _160
REMARK   52  A    between atoms: _166  and  _168
REMARK   53  A    between atoms: _168  and  _169
REMARK   54  A    between atoms: _169  and  _170
REMARK   55  A    between atoms: _170  and  _171
REMARK   56  A    between atoms: _173  and  _175
REMARK   57  A    between atoms: _175  and  _177
REMARK   58  A    between atoms: _179  and  _181
REMARK   59  A    between atoms: _181  and  _182
REMARK   60  A    between atoms: _189  and  _191
REMARK   61  A    between atoms: _193  and  _195
REMARK                            x       y       z     vdW  Elec       q    Type
REMARK                         _______ _______ _______ _____ _____    ______ ____
ROOT
ATOM      1  C   UNL     1     -29.389  11.085 -40.295  0.00  0.00    +0.089 C 
ENDROOT
BRANCH   1   2
ATOM      2  C   UNL     1     -30.232  10.063 -41.046  0.00  0.00    +0.261 C 
ATOM      3  O   UNL     1     -29.810   8.930 -41.278  0.00  0.00    -0.272 OA
ATOM      4  N   UNL     1     -31.428  10.470 -41.442  0.00  0.00    -0.088 NA
ENDBRANCH   1   2
BRANCH   1   5
ATOM      5  C   UNL     1     -29.475  10.971 -38.777  0.00  0.00    +0.010 C 
BRANCH   5   6
ATOM      6  C   UNL     1     -28.219  11.508 -38.074  0.00  0.00    +0.001 C 
ATOM      7  C   UNL     1     -28.532  12.720 -37.204  0.00  0.00    +0.000 C 
ENDBRANCH   5   6
ENDBRANCH   1   5
TORSDOF 3
REMARK  Name = 
REMARK  61 active torsions:
REMARK  status: ('A' for Active; 'I' for Inactive)
REMARK    1  A    between atoms: _1  and  _3
REMARK    2  A    between atoms: _3  and  _4
REMARK    3  A    between atoms: _4  and  _5
REMARK    4  A    between atoms: _5  and  _6
REMARK    5  A    between atoms: _10  and  _12
REMARK    6  A    between atoms: _12  and  _13
REMARK    7  A    between atoms: _20  and  _22
REMARK    8  A    between atoms: _22  and  _23
REMARK    9  A    between atoms: _23  and  _24
REMARK   10  A    between atoms: _24  and  _25
REMARK   11  A    between atoms: _27  and  _29
REMARK   12  A    between atoms: _31  and  _33
REMARK   13  A    between atoms: _33  and  _34
REMARK   14  A    between atoms: _34  and  _35
REMARK   15  A    between atoms: _38  and  _40
REMARK   16  A    between atoms: _40  and  _41
REMARK   17  A    between atoms: _41  and  _42
REMARK   18  A    between atoms: _45  and  _47
REMARK   19  A    between atoms: _47  and  _48
REMARK   20  A    between atoms: _54  and  _56
REMARK   21  A    between atoms: _56  and  _57
REMARK   22  A    between atoms: _63  and  _65
REMARK   23  A    between atoms: _65  and  _67
REMARK   24  A    between atoms: _69  and  _71
REMARK   25  A    between atoms: _71  and  _72
REMARK   26  A    between atoms: _75  and  _77
REMARK   27  A    between atoms: _77  and  _79
REMARK   28  A    between atoms: _81  and  _83
REMARK   29  A    between atoms: _83  and  _84
REMARK   30  A    between atoms: _91  and  _93
REMARK   31  A    between atoms: _93  and  _94
REMARK   32  A    between atoms: _97  and  _99
REMARK   33  A    between atoms: _99  and  _101
REMARK   34  A    between atoms: _103  and  _105
REMARK   35  A    between atoms: _108  and  _110
REMARK   36  A    between atoms: _110  and  _111
REMARK   37  A    between atoms: _111  and  _112
REMARK   38  A    between atoms: _112  and  _113
REMARK   39  A    between atoms: _117  and  _119
REMARK   40  A    between atoms: _119  and  _120
REMARK   41  A    between atoms: _120  and  _121
REMARK   42  A    between atoms: _124  and  _126
REMARK   43  A    between atoms: _126  and  _128
REMARK   44  A    between atoms: _130  and  _132
REMARK   45  A    between atoms: _132  and  _133
REMARK   46  A    between atoms: _140  and  _142
REMARK   47  A    between atoms: _144  and  _146
REMARK   48  A    between atoms: _146  and  _147
REMARK   49  A    between atoms: _153  and  _155
REMARK   50  A    between atoms: _157  and  _159
REMARK   51  A    between atoms: _159  and  _160
REMARK   52  A    between atoms: _166  and  _168
REMARK   53  A    between atoms: _168  and  _169
REMARK   54  A    between atoms: _169  and  _170
REMARK   55  A    between atoms: _170  and  _171
REMARK   56  A    between atoms: _173  and  _175
REMARK   57  A    between atoms: _175  and  _177
REMARK   58  A    between atoms: _179  and  _181
REMARK   59  A    between atoms: _181  and  _182
REMARK   60  A    between atoms: _189  and  _191
REMARK   61  A    between atoms: _193  and  _195
REMARK                            x       y       z     vdW  Elec       q    Type
REMARK                         _______ _______ _______ _____ _____    ______ ____
ROOT
ATOM      1  C   UNL     1     -28.560  14.557 -42.167  0.00  0.00    +0.114 C 
ENDROOT
BRANCH   1   2
ATOM      2  C   UNL     1     -27.061  14.739 -42.236  0.00  0.00    +0.365 C 
ATOM      3  O   UNL     1     -26.349  14.000 -41.521  0.00  0.00    -0.246 OA
ATOM      4  O   UNL     1     -26.603  15.628 -42.991  0.00  0.00    -0.246 OA
ENDBRANCH   1   2
BRANCH   1   5
ATOM      5  C   UNL     1     -29.100  14.794 -40.764  0.00  0.00    +0.012 C 
BRANCH   5   6
ATOM      6  C   UNL     1     -28.800  16.194 -40.263  0.00  0.00    +0.001 C 
ATOM      7  C   UNL     1     -30.043  17.080 -40.286  0.00  0.00    +0.000 C 
ENDBRANCH   5   6
ENDBRANCH   1   5
TORSDOF 3
REMARK  Name = 
REMARK  61 active torsions:
REMARK  status: ('A' for Active; 'I' for Inactive)
REMARK    1  A    between atoms: _1  and  _3
REMARK    2  A    between atoms: _3  and  _4
REMARK    3  A    between atoms: _4  and  _5
REMARK    4  A    between atoms: _5  and  _6
REMARK    5  A    between atoms: _10  and  _12
REMARK    6  A    between atoms: _12  and  _13
REMARK    7  A    between atoms: _20  and  _22
REMARK    8  A    between atoms: _22  and  _23
REMARK    9  A    between atoms: _23  and  _24
REMARK   10  A    between atoms: _24  and  _25
REMARK   11  A    between atoms: _27  and  _29
REMARK   12  A    between atoms: _31  and  _33
REMARK   13  A    between atoms: _33  and  _34
REMARK   14  A    between atoms: _34  and  _35
REMARK   15  A    between atoms: _38  and  _40
REMARK   16  A    between atoms: _40  and  _41
REMARK   17  A    between atoms: _41  and  _42
REMARK   18  A    between atoms: _45  and  _47
REMARK   19  A    between atoms: _47  and  _48
REMARK   20  A    between atoms: _54  and  _56
REMARK   21  A    between atoms: _56  and  _57
REMARK   22  A    between atoms: _63  and  _65
REMARK   23  A    between atoms: _65  and  _67
REMARK   24  A    between atoms: _69  and  _71
REMARK   25  A    between atoms: _71  and  _72
REMARK   26  A    between atoms: _75  and  _77
REMARK   27  A    between atoms: _77  and  _79
REMARK   28  A    between atoms: _81  and  _83
REMARK   29  A    between atoms: _83  and  _84
REMARK   30  A    between atoms: _91  and  _93
REMARK   31  A    between atoms: _93  and  _94
REMARK   32  A    between atoms: _97  and  _99
REMARK   33  A    between atoms: _99  and  _101
REMARK   34  A    between atoms: _103  and  _105
REMARK   35  A    between atoms: _108  and  _110
REMARK   36  A    between atoms: _110  and  _111
REMARK   37  A    between atoms: _111  and  _112
REMARK   38  A    between atoms: _112  and  _113
REMARK   39  A    between atoms: _117  and  _119
REMARK   40  A    between atoms: _119  and  _120
REMARK   41  A    between atoms: _120  and  _121
REMARK   42  A    between atoms: _124  and  _126
REMARK   43  A    between atoms: _126  and  _128
REMARK   44  A    between atoms: _130  and  _132
REMARK   45  A    between atoms: _132  and  _133
REMARK   46  A    between atoms: _140  and  _142
REMARK   47  A    between atoms: _144  and  _146
REMARK   48  A    between atoms: _146  and  _147
REMARK   49  A    between atoms: _153  and  _155
REMARK   50  A    between atoms: _157  and  _159
REMARK   51  A    between atoms: _159  and  _160
REMARK   52  A    between atoms: _166  and  _168
REMARK   53  A    between atoms: _168  and  _169
REMARK   54  A    between atoms: _169  and  _170
REMARK   55  A    between atoms: _170  and  _171
REMARK   56  A    between atoms: _173  and  _175
REMARK   57  A    between atoms: _175  and  _177
REMARK   58  A    between atoms: _179  and  _181
REMARK   59  A    between atoms: _181  and  _182
REMARK   60  A    between atoms: _189  and  _191
REMARK   61  A    between atoms: _193  and  _195
REMARK                            x       y       z     vdW  Elec       q    Type
REMARK                         _______ _______ _______ _____ _____    ______ ____
ROOT
ATOM      1  C   UNL     1     -33.460  16.618 -38.840  0.00  0.00    -0.022 A 
ATOM      2  C   UNL     1     -34.594  16.711 -38.036  0.00  0.00    -0.004 A 
ATOM      3  C   UNL     1     -35.100  15.591 -37.400  0.00  0.00    -0.000 A 
ATOM      4  C   UNL     1     -34.473  14.362 -37.552  0.00  0.00    -0.000 A 
ATOM      5  C   UNL     1     -33.346  14.248 -38.350  0.00  0.00    -0.000 A 
ATOM      6  C   UNL     1     -32.845  15.371 -38.995  0.00  0.00    -0.004 A 
ENDROOT
BRANCH   1   7
ATOM      7  C   UNL     1     -32.915  17.838 -39.538  0.00  0.00    +0.026 C 
BRANCH   7   8
ATOM      8  C   UNL     1     -31.605  18.392 -38.925  0.00  0.00    +0.005 C 
ATOM      9  C   UNL     1     -31.735  18.654 -37.431  0.00  0.00    +0.000 C 
ENDBRANCH   7   8
ENDBRANCH   1   7
TORSDOF 2
REMARK  Name = 
REMARK  61 active torsions:
REMARK  status: ('A' for Active; 'I' for Inactive)
REMARK    1  A    between atoms: _1  and  _3
REMARK    2  A    between atoms: _3  and  _4
REMARK    3  A    between atoms: _4  and  _5
REMARK    4  A    between atoms: _5  and  _6
REMARK    5  A    between atoms: _10  and  _12
REMARK    6  A    between atoms: _12  and  _13
REMARK    7  A    between atoms: _20  and  _22
REMARK    8  A    between atoms: _22  and  _23
REMARK    9  A    between atoms: _23  and  _24
REMARK   10  A    between atoms: _24  and  _25
REMARK   11  A    between atoms: _27  and  _29
REMARK   12  A    between atoms: _31  and  _33
REMARK   13  A    between atoms: _33  and  _34
REMARK   14  A    between atoms: _34  and  _35
REMARK   15  A    between atoms: _38  and  _40
REMARK   16  A    between atoms: _40  and  _41
REMARK   17  A    between atoms: _41  and  _42
REMARK   18  A    between atoms: _45  and  _47
REMARK   19  A    between atoms: _47  and  _48
REMARK   20  A    between atoms: _54  and  _56
REMARK   21  A    between atoms: _56  and  _57
REMARK   22  A    between atoms: _63  and  _65
REMARK   23  A    between atoms: _65  and  _67
REMARK   24  A    between atoms: _69  and  _71
REMARK   25  A    between atoms: _71  and  _72
REMARK   26  A    between atoms: _75  and  _77
REMARK   27  A    between atoms: _77  and  _79
REMARK   28  A    between atoms: _81  and  _83
REMARK   29  A    between atoms: _83  and  _84
REMARK   30  A    between atoms: _91  and  _93
REMARK   31  A    between atoms: _93  and  _94
REMARK   32  A    between atoms: _97  and  _99
REMARK   33  A    between atoms: _99  and  _101
REMARK   34  A    between atoms: _103  and  _105
REMARK   35  A    between atoms: _108  and  _110
REMARK   36  A    between atoms: _110  and  _111
REMARK   37  A    between atoms: _111  and  _112
REMARK   38  A    between atoms: _112  and  _113
REMARK   39  A    between atoms: _117  and  _119
REMARK   40  A    between atoms: _119  and  _120
REMARK   41  A    between atoms: _120  and  _121
REMARK   42  A    between atoms: _124  and  _126
REMARK   43  A    between atoms: _126  and  _128
REMARK   44  A    between atoms: _130  and  _132
REMARK   45  A    between atoms: _132  and  _133
REMARK   46  A    between atoms: _140  and  _142
REMARK   47  A    between atoms: _144  and  _146
REMARK   48  A    between atoms: _146  and  _147
REMARK   49  A    between atoms: _153  and  _155
REMARK   50  A    between atoms: _157  and  _159
REMARK   51  A    between atoms: _159  and  _160
REMARK   52  A    between atoms: _166  and  _168
REMARK   53  A    between atoms: _168  and  _169
REMARK   54  A    between atoms: _169  and  _170
REMARK   55  A    between atoms: _170  and  _171
REMARK   56  A    between atoms: _173  and  _175
REMARK   57  A    between atoms: _175  and  _177
REMARK   58  A    between atoms: _179  and  _181
REMARK   59  A    between atoms: _181  and  _182
REMARK   60  A    between atoms: _189  and  _191
REMARK   61  A    between atoms: _193  and  _195
REMARK                            x       y       z     vdW  Elec       q    Type
REMARK                         _______ _______ _______ _____ _____    ______ ____
ROOT
ATOM      1  C   UNL     1     -27.228  21.400 -37.830  0.00  0.00    -0.022 A 
ATOM      2  C   UNL     1     -28.480  20.968 -37.395  0.00  0.00    -0.004 A 
ATOM      3  C   UNL     1     -29.626  21.690 -37.725  0.00  0.00    -0.000 A 
ATOM      4  C   UNL     1     -29.530  22.858 -38.491  0.00  0.00    -0.000 A 
ATOM      5  C   UNL     1     -28.297  23.292 -38.933  0.00  0.00    -0.000 A 
ATOM      6  C   UNL     1     -27.157  22.560 -38.610  0.00  0.00    -0.004 A 
ENDROOT
BRANCH   1   7
ATOM      7  C   UNL     1     -25.986  20.611 -37.495  0.00  0.00    +0.026 C 
BRANCH   7   8
ATOM      8  C   UNL     1     -24.780  21.474 -37.106  0.00  0.00    +0.005 C 
ATOM      9  C   UNL     1     -25.147  22.316 -35.909  0.00  0.00    +0.000 C 
ENDBRANCH   7   8
ENDBRANCH   1   7
TORSDOF 2
REMARK  Name = 
REMARK  61 active torsions:
REMARK  status: ('A' for Active; 'I' for Inactive)
REMARK    1  A    between atoms: _1  and  _3
REMARK    2  A    between atoms: _3  and  _4
REMARK    3  A    between atoms: _4  and  _5
REMARK    4  A    between atoms: _5  and  _6
REMARK    5  A    between atoms: _10  and  _12
REMARK    6  A    between atoms: _12  and  _13
REMARK    7  A    between atoms: _20  and  _22
REMARK    8  A    between atoms: _22  and  _23
REMARK    9  A    between atoms: _23  and  _24
REMARK   10  A    between atoms: _24  and  _25
REMARK   11  A    between atoms: _27  and  _29
REMARK   12  A    between atoms: _31  and  _33
REMARK   13  A    between atoms: _33  and  _34
REMARK   14  A    between atoms: _34  and  _35
REMARK   15  A    between atoms: _38  and  _40
REMARK   16  A    between atoms: _40  and  _41
REMARK   17  A    between atoms: _41  and  _42
REMARK   18  A    between atoms: _45  and  _47
REMARK   19  A    between atoms: _47  and  _48
REMARK   20  A    between atoms: _54  and  _56
REMARK   21  A    between atoms: _56  and  _57
REMARK   22  A    between atoms: _63  and  _65
REMARK   23  A    between atoms: _65  and  _67
REMARK   24  A    between atoms: _69  and  _71
REMARK   25  A    between atoms: _71  and  _72
REMARK   26  A    between atoms: _75  and  _77
REMARK   27  A    between atoms: _77  and  _79
REMARK   28  A    between atoms: _81  and  _83
REMARK   29  A    between atoms: _83  and  _84
REMARK   30  A    between atoms: _91  and  _93
REMARK   31  A    between atoms: _93  and  _94
REMARK   32  A    between atoms: _97  and  _99
REMARK   33  A    between atoms: _99  and  _101
REMARK   34  A    between atoms: _103  and  _105
REMARK   35  A    between atoms: _108  and  _110
REMARK   36  A    between atoms: _110  and  _111
REMARK   37  A    between atoms: _111  and  _112
REMARK   38  A    between atoms: _112  and  _113
REMARK   39  A    between atoms: _117  and  _119
REMARK   40  A    between atoms: _119  and  _120
REMARK   41  A    between atoms: _120  and  _121
REMARK   42  A    between atoms: _124  and  _126
REMARK   43  A    between atoms: _126  and  _128
REMARK   44  A    between atoms: _130  and  _132
REMARK   45  A    between atoms: _132  and  _133
REMARK   46  A    between atoms: _140  and  _142
REMARK   47  A    between atoms: _144  and  _146
REMARK   48  A    between atoms: _146  and  _147
REMARK   49  A    between atoms: _153  and  _155
REMARK   50  A    between atoms: _157  and  _159
REMARK   51  A    between atoms: _159  and  _160
REMARK   52  A    between atoms: _166  and  _168
REMARK   53  A    between atoms: _168  and  _169
REMARK   54  A    between atoms: _169  and  _170
REMARK   55  A    between atoms: _170  and  _171
REMARK   56  A    between atoms: _173  and  _175
REMARK   57  A    between atoms: _175  and  _177
REMARK   58  A    between atoms: _179  and  _181
REMARK   59  A    between atoms: _181  and  _182
REMARK   60  A    between atoms: _189  and  _191
REMARK   61  A    between atoms: _193  and  _195
REMARK                            x       y       z     vdW  Elec       q    Type
REMARK                         _______ _______ _______ _____ _____    ______ ____
ROOT
ATOM      1  C   UNL     1     -38.411  21.435 -61.816  0.00  0.00    +0.000 C 
ATOM      2  C   UNL     1     -39.109  21.471 -60.457  0.00  0.00    +0.000 C 
ENDROOT
BRANCH   1   3
ATOM      3  C   UNL     1     -39.399  21.051 -62.945  0.00  0.00    +0.000 C 
ATOM      4  C   UNL     1     -40.806  21.484 -62.551  0.00  0.00    +0.000 C 
ENDBRANCH   1   3
BRANCH   1   5
ATOM      5  C   UNL     1     -37.233  20.464 -61.769  0.00  0.00    +0.000 C 
ATOM      6  C   UNL     1     -37.626  19.020 -62.007  0.00  0.00    +0.000 C 
ENDBRANCH   1   5
TORSDOF 2
REMARK  Name = 
REMARK  61 active torsions:
REMARK  status: ('A' for Active; 'I' for Inactive)
REMARK    1  A    between atoms: _1  and  _3
REMARK    2  A    between atoms: _3  and  _4
REMARK    3  A    between atoms: _4  and  _5
REMARK    4  A    between atoms: _5  and  _6
REMARK    5  A    between atoms: _10  and  _12
REMARK    6  A    between atoms: _12  and  _13
REMARK    7  A    between atoms: _20  and  _22
REMARK    8  A    between atoms: _22  and  _23
REMARK    9  A    between atoms: _23  and  _24
REMARK   10  A    between atoms: _24  and  _25
REMARK   11  A    between atoms: _27  and  _29
REMARK   12  A    between atoms: _31  and  _33
REMARK   13  A    between atoms: _33  and  _34
REMARK   14  A    between atoms: _34  and  _35
REMARK   15  A    between atoms: _38  and  _40
REMARK   16  A    between atoms: _40  and  _41
REMARK   17  A    between atoms: _41  and  _42
REMARK   18  A    between atoms: _45  and  _47
REMARK   19  A    between atoms: _47  and  _48
REMARK   20  A    between atoms: _54  and  _56
REMARK   21  A    between atoms: _56  and  _57
REMARK   22  A    between atoms: _63  and  _65
REMARK   23  A    between atoms: _65  and  _67
REMARK   24  A    between atoms: _69  and  _71
REMARK   25  A    between atoms: _71  and  _72
REMARK   26  A    between atoms: _75  and  _77
REMARK   27  A    between atoms: _77  and  _79
REMARK   28  A    between atoms: _81  and  _83
REMARK   29  A    between atoms: _83  and  _84
REMARK   30  A    between atoms: _91  and  _93
REMARK   31  A    between atoms: _93  and  _94
REMARK   32  A    between atoms: _97  and  _99
REMARK   33  A    between atoms: _99  and  _101
REMARK   34  A    between atoms: _103  and  _105
REMARK   35  A    between atoms: _108  and  _110
REMARK   36  A    between atoms: _110  and  _111
REMARK   37  A    between atoms: _111  and  _112
REMARK   38  A    between atoms: _112  and  _113
REMARK   39  A    between atoms: _117  and  _119
REMARK   40  A    between atoms: _119  and  _120
REMARK   41  A    between atoms: _120  and  _121
REMARK   42  A    between atoms: _124  and  _126
REMARK   43  A    between atoms: _126  and  _128
REMARK   44  A    between atoms: _130  and  _132
REMARK   45  A    between atoms: _132  and  _133
REMARK   46  A    between atoms: _140  and  _142
REMARK   47  A    between atoms: _144  and  _146
REMARK   48  A    between atoms: _146  and  _147
REMARK   49  A    between atoms: _153  and  _155
REMARK   50  A    between atoms: _157  and  _159
REMARK   51  A    between atoms: _159  and  _160
REMARK   52  A    between atoms: _166  and  _168
REMARK   53  A    between atoms: _168  and  _169
REMARK   54  A    between atoms: _169  and  _170
REMARK   55  A    between atoms: _170  and  _171
REMARK   56  A    between atoms: _173  and  _175
REMARK   57  A    between atoms: _175  and  _177
REMARK   58  A    between atoms: _179  and  _181
REMARK   59  A    between atoms: _181  and  _182
REMARK   60  A    between atoms: _189  and  _191
REMARK   61  A    between atoms: _193  and  _195
REMARK                            x       y       z     vdW  Elec       q    Type
REMARK                         _______ _______ _______ _____ _____    ______ ____
ROOT
ATOM      1  C   UNL     1     -41.159  15.299 -59.086  0.00  0.00    +0.000 C 
ENDROOT
BRANCH   1   2
ATOM      2  C   UNL     1     -39.978  16.245 -59.324  0.00  0.00    +0.000 C 
ATOM      3  C   UNL     1     -40.432  17.692 -59.226  0.00  0.00    +0.000 C 
ATOM      4  C   UNL     1     -39.287  15.985 -60.654  0.00  0.00    +0.000 C 
ENDBRANCH   1   2
BRANCH   1   5
ATOM      5  C   UNL     1     -42.488  15.530 -59.816  0.00  0.00    +0.000 C 
ATOM      6  C   UNL     1     -42.368  15.247 -61.305  0.00  0.00    +0.000 C 
ENDBRANCH   1   5
TORSDOF 2
REMARK  Name = 
REMARK  61 active torsions:
REMARK  status: ('A' for Active; 'I' for Inactive)
REMARK    1  A    between atoms: _1  and  _3
REMARK    2  A    between atoms: _3  and  _4
REMARK    3  A    between atoms: _4  and  _5
REMARK    4  A    between atoms: _5  and  _6
REMARK    5  A    between atoms: _10  and  _12
REMARK    6  A    between atoms: _12  and  _13
REMARK    7  A    between atoms: _20  and  _22
REMARK    8  A    between atoms: _22  and  _23
REMARK    9  A    between atoms: _23  and  _24
REMARK   10  A    between atoms: _24  and  _25
REMARK   11  A    between atoms: _27  and  _29
REMARK   12  A    between atoms: _31  and  _33
REMARK   13  A    between atoms: _33  and  _34
REMARK   14  A    between atoms: _34  and  _35
REMARK   15  A    between atoms: _38  and  _40
REMARK   16  A    between atoms: _40  and  _41
REMARK   17  A    between atoms: _41  and  _42
REMARK   18  A    between atoms: _45  and  _47
REMARK   19  A    between atoms: _47  and  _48
REMARK   20  A    between atoms: _54  and  _56
REMARK   21  A    between atoms: _56  and  _57
REMARK   22  A    between atoms: _63  and  _65
REMARK   23  A    between atoms: _65  and  _67
REMARK   24  A    between atoms: _69  and  _71
REMARK   25  A    between atoms: _71  and  _72
REMARK   26  A    between atoms: _75  and  _77
REMARK   27  A    between atoms: _77  and  _79
REMARK   28  A    between atoms: _81  and  _83
REMARK   29  A    between atoms: _83  and  _84
REMARK   30  A    between atoms: _91  and  _93
REMARK   31  A    between atoms: _93  and  _94
REMARK   32  A    between atoms: _97  and  _99
REMARK   33  A    between atoms: _99  and  _101
REMARK   34  A    between atoms: _103  and  _105
REMARK   35  A    between atoms: _108  and  _110
REMARK   36  A    between atoms: _110  and  _111
REMARK   37  A    between atoms: _111  and  _112
REMARK   38  A    between atoms: _112  and  _113
REMARK   39  A    between atoms: _117  and  _119
REMARK   40  A    between atoms: _119  and  _120
REMARK   41  A    between atoms: _120  and  _121
REMARK   42  A    between atoms: _124  and  _126
REMARK   43  A    between atoms: _126  and  _128
REMARK   44  A    between atoms: _130  and  _132
REMARK   45  A    between atoms: _132  and  _133
REMARK   46  A    between atoms: _140  and  _142
REMARK   47  A    between atoms: _144  and  _146
REMARK   48  A    between atoms: _146  and  _147
REMARK   49  A    between atoms: _153  and  _155
REMARK   50  A    between atoms: _157  and  _159
REMARK   51  A    between atoms: _159  and  _160
REMARK   52  A    between atoms: _166  and  _168
REMARK   53  A    between atoms: _168  and  _169
REMARK   54  A    between atoms: _169  and  _170
REMARK   55  A    between atoms: _170  and  _171
REMARK   56  A    between atoms: _173  and  _175
REMARK   57  A    between atoms: _175  and  _177
REMARK   58  A    between atoms: _179  and  _181
REMARK   59  A    between atoms: _181  and  _182
REMARK   60  A    between atoms: _189  and  _191
REMARK   61  A    between atoms: _193  and  _195
REMARK                            x       y       z     vdW  Elec       q    Type
REMARK                         _______ _______ _______ _____ _____    ______ ____
ROOT
ATOM      1  C   UNL     1     -37.842  16.064 -64.403  0.00  0.00    +0.000 C 
ATOM      2  C   UNL     1     -37.923  14.544 -64.243  0.00  0.00    +0.000 C 
ENDROOT
BRANCH   1   3
ATOM      3  C   UNL     1     -39.096  16.625 -65.112  0.00  0.00    +0.000 C 
ATOM      4  C   UNL     1     -38.991  16.469 -66.609  0.00  0.00    +0.000 C 
ENDBRANCH   1   3
BRANCH   1   5
ATOM      5  C   UNL     1     -36.594  16.396 -65.226  0.00  0.00    +0.000 C 
ATOM      6  C   UNL     1     -35.591  15.271 -65.269  0.00  0.00    +0.000 C 
ENDBRANCH   1   5
TORSDOF 2
REMARK  Name = 
REMARK  61 active torsions:
REMARK  status: ('A' for Active; 'I' for Inactive)
REMARK    1  A    between atoms: _1  and  _3
REMARK    2  A    between atoms: _3  and  _4
REMARK    3  A    between atoms: _4  and  _5
REMARK    4  A    between atoms: _5  and  _6
REMARK    5  A    between atoms: _10  and  _12
REMARK    6  A    between atoms: _12  and  _13
REMARK    7  A    between atoms: _20  and  _22
REMARK    8  A    between atoms: _22  and  _23
REMARK    9  A    between atoms: _23  and  _24
REMARK   10  A    between atoms: _24  and  _25
REMARK   11  A    between atoms: _27  and  _29
REMARK   12  A    between atoms: _31  and  _33
REMARK   13  A    between atoms: _33  and  _34
REMARK   14  A    between atoms: _34  and  _35
REMARK   15  A    between atoms: _38  and  _40
REMARK   16  A    between atoms: _40  and  _41
REMARK   17  A    between atoms: _41  and  _42
REMARK   18  A    between atoms: _45  and  _47
REMARK   19  A    between atoms: _47  and  _48
REMARK   20  A    between atoms: _54  and  _56
REMARK   21  A    between atoms: _56  and  _57
REMARK   22  A    between atoms: _63  and  _65
REMARK   23  A    between atoms: _65  and  _67
REMARK   24  A    between atoms: _69  and  _71
REMARK   25  A    between atoms: _71  and  _72
REMARK   26  A    between atoms: _75  and  _77
REMARK   27  A    between atoms: _77  and  _79
REMARK   28  A    between atoms: _81  and  _83
REMARK   29  A    between atoms: _83  and  _84
REMARK   30  A    between atoms: _91  and  _93
REMARK   31  A    between atoms: _93  and  _94
REMARK   32  A    between atoms: _97  and  _99
REMARK   33  A    between atoms: _99  and  _101
REMARK   34  A    between atoms: _103  and  _105
REMARK   35  A    between atoms: _108  and  _110
REMARK   36  A    between atoms: _110  and  _111
REMARK   37  A    between atoms: _111  and  _112
REMARK   38  A    between atoms: _112  and  _113
REMARK   39  A    between atoms: _117  and  _119
REMARK   40  A    between atoms: _119  and  _120
REMARK   41  A    between atoms: _120  and  _121
REMARK   42  A    between atoms: _124  and  _126
REMARK   43  A    between atoms: _126  and  _128
REMARK   44  A    between atoms: _130  and  _132
REMARK   45  A    between atoms: _132  and  _133
REMARK   46  A    between atoms: _140  and  _142
REMARK   47  A    between atoms: _144  and  _146
REMARK   48  A    between atoms: _146  and  _147
REMARK   49  A    between atoms: _153  and  _155
REMARK   50  A    between atoms: _157  and  _159
REMARK   51  A    between atoms: _159  and  _160
REMARK   52  A    between atoms: _166  and  _168
REMARK   53  A    between atoms: _168  and  _169
REMARK   54  A    between atoms: _169  and  _170
REMARK   55  A    between atoms: _170  and  _171
REMARK   56  A    between atoms: _173  and  _175
REMARK   57  A    between atoms: _175  and  _177
REMARK   58  A    between atoms: _179  and  _181
REMARK   59  A    between atoms: _181  and  _182
REMARK   60  A    between atoms: _189  and  _191
REMARK   61  A    between atoms: _193  and  _195
REMARK                            x       y       z     vdW  Elec       q    Type
REMARK                         _______ _______ _______ _____ _____    ______ ____
ROOT
ATOM      1  C   UNL     1     -32.604  17.869 -67.748  0.00  0.00    -0.022 A 
ATOM      2  C   UNL     1     -31.624  17.006 -67.273  0.00  0.00    -0.001 A 
ATOM      3  C   UNL     1     -30.325  17.437 -67.066  0.00  0.00    +0.042 A 
ATOM      4  C   UNL     1     -29.975  18.748 -67.363  0.00  0.00    +0.196 A 
ATOM      5  O   UNL     1     -28.663  19.161 -67.146  0.00  0.00    -0.287 OA
ATOM      6  C   UNL     1     -30.935  19.630 -67.860  0.00  0.00    +0.042 A 
ATOM      7  C   UNL     1     -32.235  19.184 -68.049  0.00  0.00    -0.001 A 
ENDROOT
BRANCH   1   8
ATOM      8  C   UNL     1     -34.013  17.381 -68.013  0.00  0.00    +0.026 C 
BRANCH   8   9
ATOM      9  C   UNL     1     -34.632  17.745 -69.362  0.00  0.00    +0.005 C 
ATOM     10  C   UNL     1     -33.949  16.960 -70.457  0.00  0.00    +0.000 C 
ENDBRANCH   8   9
ENDBRANCH   1   8
TORSDOF 2
REMARK  Name = 
REMARK  61 active torsions:
REMARK  status: ('A' for Active; 'I' for Inactive)
REMARK    1  A    between atoms: _1  and  _3
REMARK    2  A    between atoms: _3  and  _4
REMARK    3  A    between atoms: _4  and  _5
REMARK    4  A    between atoms: _5  and  _6
REMARK    5  A    between atoms: _10  and  _12
REMARK    6  A    between atoms: _12  and  _13
REMARK    7  A    between atoms: _20  and  _22
REMARK    8  A    between atoms: _22  and  _23
REMARK    9  A    between atoms: _23  and  _24
REMARK   10  A    between atoms: _24  and  _25
REMARK   11  A    between atoms: _27  and  _29
REMARK   12  A    between atoms: _31  and  _33
REMARK   13  A    between atoms: _33  and  _34
REMARK   14  A    between atoms: _34  and  _35
REMARK   15  A    between atoms: _38  and  _40
REMARK   16  A    between atoms: _40  and  _41
REMARK   17  A    between atoms: _41  and  _42
REMARK   18  A    between atoms: _45  and  _47
REMARK   19  A    between atoms: _47  and  _48
REMARK   20  A    between atoms: _54  and  _56
REMARK   21  A    between atoms: _56  and  _57
REMARK   22  A    between atoms: _63  and  _65
REMARK   23  A    between atoms: _65  and  _67
REMARK   24  A    between atoms: _69  and  _71
REMARK   25  A    between atoms: _71  and  _72
REMARK   26  A    between atoms: _75  and  _77
REMARK   27  A    between atoms: _77  and  _79
REMARK   28  A    between atoms: _81  and  _83
REMARK   29  A    between atoms: _83  and  _84
REMARK   30  A    between atoms: _91  and  _93
REMARK   31  A    between atoms: _93  and  _94
REMARK   32  A    between atoms: _97  and  _99
REMARK   33  A    between atoms: _99  and  _101
REMARK   34  A    between atoms: _103  and  _105
REMARK   35  A    between atoms: _108  and  _110
REMARK   36  A    between atoms: _110  and  _111
REMARK   37  A    between atoms: _111  and  _112
REMARK   38  A    between atoms: _112  and  _113
REMARK   39  A    between atoms: _117  and  _119
REMARK   40  A    between atoms: _119  and  _120
REMARK   41  A    between atoms: _120  and  _121
REMARK   42  A    between atoms: _124  and  _126
REMARK   43  A    between atoms: _126  and  _128
REMARK   44  A    between atoms: _130  and  _132
REMARK   45  A    between atoms: _132  and  _133
REMARK   46  A    between atoms: _140  and  _142
REMARK   47  A    between atoms: _144  and  _146
REMARK   48  A    between atoms: _146  and  _147
REMARK   49  A    between atoms: _153  and  _155
REMARK   50  A    between atoms: _157  and  _159
REMARK   51  A    between atoms: _159  and  _160
REMARK   52  A    between atoms: _166  and  _168
REMARK   53  A    between atoms: _168  and  _169
REMARK   54  A    between atoms: _169  and  _170
REMARK   55  A    between atoms: _170  and  _171
REMARK   56  A    between atoms: _173  and  _175
REMARK   57  A    between atoms: _175  and  _177
REMARK   58  A    between atoms: _179  and  _181
REMARK   59  A    between atoms: _181  and  _182
REMARK   60  A    between atoms: _189  and  _191
REMARK   61  A    between atoms: _193  and  _195
REMARK                            x       y       z     vdW  Elec       q    Type
REMARK                         _______ _______ _______ _____ _____    ______ ____
ROOT
ATOM      1  C   UNL     1     -29.156   9.910 -66.109  0.00  0.00    +0.000 C 
ENDROOT
BRANCH   1   2
ATOM      2  C   UNL     1     -29.637  11.363 -66.002  0.00  0.00    +0.000 C 
ATOM      3  C   UNL     1     -28.515  12.393 -66.071  0.00  0.00    +0.000 C 
ATOM      4  C   UNL     1     -30.690  11.643 -67.062  0.00  0.00    +0.000 C 
ENDBRANCH   1   2
BRANCH   1   5
ATOM      5  C   UNL     1     -27.623   9.764 -66.102  0.00  0.00    +0.000 C 
ATOM      6  C   UNL     1     -27.180   8.605 -65.215  0.00  0.00    +0.000 C 
ENDBRANCH   1   5
TORSDOF 2
REMARK  Name = 
REMARK  61 active torsions:
REMARK  status: ('A' for Active; 'I' for Inactive)
REMARK    1  A    between atoms: _1  and  _3
REMARK    2  A    between atoms: _3  and  _4
REMARK    3  A    between atoms: _4  and  _5
REMARK    4  A    between atoms: _5  and  _6
REMARK    5  A    between atoms: _10  and  _12
REMARK    6  A    between atoms: _12  and  _13
REMARK    7  A    between atoms: _20  and  _22
REMARK    8  A    between atoms: _22  and  _23
REMARK    9  A    between atoms: _23  and  _24
REMARK   10  A    between atoms: _24  and  _25
REMARK   11  A    between atoms: _27  and  _29
REMARK   12  A    between atoms: _31  and  _33
REMARK   13  A    between atoms: _33  and  _34
REMARK   14  A    between atoms: _34  and  _35
REMARK   15  A    between atoms: _38  and  _40
REMARK   16  A    between atoms: _40  and  _41
REMARK   17  A    between atoms: _41  and  _42
REMARK   18  A    between atoms: _45  and  _47
REMARK   19  A    between atoms: _47  and  _48
REMARK   20  A    between atoms: _54  and  _56
REMARK   21  A    between atoms: _56  and  _57
REMARK   22  A    between atoms: _63  and  _65
REMARK   23  A    between atoms: _65  and  _67
REMARK   24  A    between atoms: _69  and  _71
REMARK   25  A    between atoms: _71  and  _72
REMARK   26  A    between atoms: _75  and  _77
REMARK   27  A    between atoms: _77  and  _79
REMARK   28  A    between atoms: _81  and  _83
REMARK   29  A    between atoms: _83  and  _84
REMARK   30  A    between atoms: _91  and  _93
REMARK   31  A    between atoms: _93  and  _94
REMARK   32  A    between atoms: _97  and  _99
REMARK   33  A    between atoms: _99  and  _101
REMARK   34  A    between atoms: _103  and  _105
REMARK   35  A    between atoms: _108  and  _110
REMARK   36  A    between atoms: _110  and  _111
REMARK   37  A    between atoms: _111  and  _112
REMARK   38  A    between atoms: _112  and  _113
REMARK   39  A    between atoms: _117  and  _119
REMARK   40  A    between atoms: _119  and  _120
REMARK   41  A    between atoms: _120  and  _121
REMARK   42  A    between atoms: _124  and  _126
REMARK   43  A    between atoms: _126  and  _128
REMARK   44  A    between atoms: _130  and  _132
REMARK   45  A    between atoms: _132  and  _133
REMARK   46  A    between atoms: _140  and  _142
REMARK   47  A    between atoms: _144  and  _146
REMARK   48  A    between atoms: _146  and  _147
REMARK   49  A    between atoms: _153  and  _155
REMARK   50  A    between atoms: _157  and  _159
REMARK   51  A    between atoms: _159  and  _160
REMARK   52  A    between atoms: _166  and  _168
REMARK   53  A    between atoms: _168  and  _169
REMARK   54  A    between atoms: _169  and  _170
REMARK   55  A    between atoms: _170  and  _171
REMARK   56  A    between atoms: _173  and  _175
REMARK   57  A    between atoms: _175  and  _177
REMARK   58  A    between atoms: _179  and  _181
REMARK   59  A    between atoms: _181  and  _182
REMARK   60  A    between atoms: _189  and  _191
REMARK   61  A    between atoms: _193  and  _195
REMARK                            x       y       z     vdW  Elec       q    Type
REMARK                         _______ _______ _______ _____ _____    ______ ____
ROOT
ATOM      1  C   UNL     1     -29.620  21.657 -46.494  0.00  0.00    +0.000 C 
ATOM      2  C   UNL     1     -30.965  22.277 -46.111  0.00  0.00    +0.000 C 
ENDROOT
BRANCH   1   3
ATOM      3  C   UNL     1     -28.700  22.689 -47.169  0.00  0.00    +0.000 C 
ATOM      4  C   UNL     1     -28.316  23.764 -46.162  0.00  0.00    +0.000 C 
ENDBRANCH   1   3
BRANCH   1   5
ATOM      5  C   UNL     1     -29.808  20.447 -47.415  0.00  0.00    +0.000 C 
ATOM      6  C   UNL     1     -29.576  19.117 -46.733  0.00  0.00    +0.000 C 
ENDBRANCH   1   5
TORSDOF 2
REMARK  Name = 
REMARK  61 active torsions:
REMARK  status: ('A' for Active; 'I' for Inactive)
REMARK    1  A    between atoms: _1  and  _3
REMARK    2  A    between atoms: _3  and  _4
REMARK    3  A    between atoms: _4  and  _5
REMARK    4  A    between atoms: _5  and  _6
REMARK    5  A    between atoms: _10  and  _12
REMARK    6  A    between atoms: _12  and  _13
REMARK    7  A    between atoms: _20  and  _22
REMARK    8  A    between atoms: _22  and  _23
REMARK    9  A    between atoms: _23  and  _24
REMARK   10  A    between atoms: _24  and  _25
REMARK   11  A    between atoms: _27  and  _29
REMARK   12  A    between atoms: _31  and  _33
REMARK   13  A    between atoms: _33  and  _34
REMARK   14  A    between atoms: _34  and  _35
REMARK   15  A    between atoms: _38  and  _40
REMARK   16  A    between atoms: _40  and  _41
REMARK   17  A    between atoms: _41  and  _42
REMARK   18  A    between atoms: _45  and  _47
REMARK   19  A    between atoms: _47  and  _48
REMARK   20  A    between atoms: _54  and  _56
REMARK   21  A    between atoms: _56  and  _57
REMARK   22  A    between atoms: _63  and  _65
REMARK   23  A    between atoms: _65  and  _67
REMARK   24  A    between atoms: _69  and  _71
REMARK   25  A    between atoms: _71  and  _72
REMARK   26  A    between atoms: _75  and  _77
REMARK   27  A    between atoms: _77  and  _79
REMARK   28  A    between atoms: _81  and  _83
REMARK   29  A    between atoms: _83  and  _84
REMARK   30  A    between atoms: _91  and  _93
REMARK   31  A    between atoms: _93  and  _94
REMARK   32  A    between atoms: _97  and  _99
REMARK   33  A    between atoms: _99  and  _101
REMARK   34  A    between atoms: _103  and  _105
REMARK   35  A    between atoms: _108  and  _110
REMARK   36  A    between atoms: _110  and  _111
REMARK   37  A    between atoms: _111  and  _112
REMARK   38  A    between atoms: _112  and  _113
REMARK   39  A    between atoms: _117  and  _119
REMARK   40  A    between atoms: _119  and  _120
REMARK   41  A    between atoms: _120  and  _121
REMARK   42  A    between atoms: _124  and  _126
REMARK   43  A    between atoms: _126  and  _128
REMARK   44  A    between atoms: _130  and  _132
REMARK   45  A    between atoms: _132  and  _133
REMARK   46  A    between atoms: _140  and  _142
REMARK   47  A    between atoms: _144  and  _146
REMARK   48  A    between atoms: _146  and  _147
REMARK   49  A    between atoms: _153  and  _155
REMARK   50  A    between atoms: _157  and  _159
REMARK   51  A    between atoms: _159  and  _160
REMARK   52  A    between atoms: _166  and  _168
REMARK   53  A    between atoms: _168  and  _169
REMARK   54  A    between atoms: _169  and  _170
REMARK   55  A    between atoms: _170  and  _171
REMARK   56  A    between atoms: _173  and  _175
REMARK   57  A    between atoms: _175  and  _177
REMARK   58  A    between atoms: _179  and  _181
REMARK   59  A    between atoms: _181  and  _182
REMARK   60  A    between atoms: _189  and  _191
REMARK   61  A    between atoms: _193  and  _195
REMARK                            x       y       z     vdW  Elec       q    Type
REMARK                         _______ _______ _______ _____ _____    ______ ____
ROOT
ATOM      1  C   UNL     1     -31.831  25.948 -41.319  0.00  0.00    +0.000 C 
ATOM      2  C   UNL     1     -33.030  26.441 -40.538  0.00  0.00    +0.000 C 
ATOM      3  C   UNL     1     -32.037  24.539 -41.785  0.00  0.00    +0.000 C 
ENDROOT
BRANCH   1   4
ATOM      4  C   UNL     1     -31.526  26.882 -42.503  0.00  0.00    +0.000 C 
ATOM      5  C   UNL     1     -31.170  28.206 -41.869  0.00  0.00    +0.000 C 
ENDBRANCH   1   4
TORSDOF 1
REMARK  Name = 
REMARK  61 active torsions:
REMARK  status: ('A' for Active; 'I' for Inactive)
REMARK    1  A    between atoms: _1  and  _3
REMARK    2  A    between atoms: _3  and  _4
REMARK    3  A    between atoms: _4  and  _5
REMARK    4  A    between atoms: _5  and  _6
REMARK    5  A    between atoms: _10  and  _12
REMARK    6  A    between atoms: _12  and  _13
REMARK    7  A    between atoms: _20  and  _22
REMARK    8  A    between atoms: _22  and  _23
REMARK    9  A    between atoms: _23  and  _24
REMARK   10  A    between atoms: _24  and  _25
REMARK   11  A    between atoms: _27  and  _29
REMARK   12  A    between atoms: _31  and  _33
REMARK   13  A    between atoms: _33  and  _34
REMARK   14  A    between atoms: _34  and  _35
REMARK   15  A    between atoms: _38  and  _40
REMARK   16  A    between atoms: _40  and  _41
REMARK   17  A    between atoms: _41  and  _42
REMARK   18  A    between atoms: _45  and  _47
REMARK   19  A    between atoms: _47  and  _48
REMARK   20  A    between atoms: _54  and  _56
REMARK   21  A    between atoms: _56  and  _57
REMARK   22  A    between atoms: _63  and  _65
REMARK   23  A    between atoms: _65  and  _67
REMARK   24  A    between atoms: _69  and  _71
REMARK   25  A    between atoms: _71  and  _72
REMARK   26  A    between atoms: _75  and  _77
REMARK   27  A    between atoms: _77  and  _79
REMARK   28  A    between atoms: _81  and  _83
REMARK   29  A    between atoms: _83  and  _84
REMARK   30  A    between atoms: _91  and  _93
REMARK   31  A    between atoms: _93  and  _94
REMARK   32  A    between atoms: _97  and  _99
REMARK   33  A    between atoms: _99  and  _101
REMARK   34  A    between atoms: _103  and  _105
REMARK   35  A    between atoms: _108  and  _110
REMARK   36  A    between atoms: _110  and  _111
REMARK   37  A    between atoms: _111  and  _112
REMARK   38  A    between atoms: _112  and  _113
REMARK   39  A    between atoms: _117  and  _119
REMARK   40  A    between atoms: _119  and  _120
REMARK   41  A    between atoms: _120  and  _121
REMARK   42  A    between atoms: _124  and  _126
REMARK   43  A    between atoms: _126  and  _128
REMARK   44  A    between atoms: _130  and  _132
REMARK   45  A    between atoms: _132  and  _133
REMARK   46  A    between atoms: _140  and  _142
REMARK   47  A    between atoms: _144  and  _146
REMARK   48  A    between atoms: _146  and  _147
REMARK   49  A    between atoms: _153  and  _155
REMARK   50  A    between atoms: _157  and  _159
REMARK   51  A    between atoms: _159  and  _160
REMARK   52  A    between atoms: _166  and  _168
REMARK   53  A    between atoms: _168  and  _169
REMARK   54  A    between atoms: _169  and  _170
REMARK   55  A    between atoms: _170  and  _171
REMARK   56  A    between atoms: _173  and  _175
REMARK   57  A    between atoms: _175  and  _177
REMARK   58  A    between atoms: _179  and  _181
REMARK   59  A    between atoms: _181  and  _182
REMARK   60  A    between atoms: _189  and  _191
REMARK   61  A    between atoms: _193  and  _195
REMARK                            x       y       z     vdW  Elec       q    Type
REMARK                         _______ _______ _______ _____ _____    ______ ____
ROOT
ATOM      1  C   UNL     1     -28.849  15.467 -45.780  0.00  0.00    +0.220 C 
ENDROOT
BRANCH   1   2
ATOM      2  N   UNL     1     -30.151  15.504 -46.430  0.00  0.00    -0.087 NA
ATOM      3  C   UNL     1     -31.283  15.865 -45.832  0.00  0.00    +0.535 C 
ATOM      4  N   UNL     1     -31.284  16.264 -44.557  0.00  0.00    +0.135 NA
ATOM      5  N   UNL     1     -32.415  15.833 -46.516  0.00  0.00    +0.135 NA
ENDBRANCH   1   2
BRANCH   1   6
ATOM      6  C   UNL     1     -27.946  14.450 -46.463  0.00  0.00    +0.047 C 
BRANCH   6   7
ATOM      7  C   UNL     1     -27.417  15.020 -47.758  0.00  0.00    +0.004 C 
BRANCH   7   8
ATOM      8  C   UNL     1     -25.910  14.913 -47.937  0.00  0.00    +0.000 C 
ATOM      9  C   UNL     1     -25.609  14.370 -49.323  0.00  0.00    +0.000 C 
ENDBRANCH   7   8
ENDBRANCH   6   7
ENDBRANCH   1   6
TORSDOF 4
REMARK  Name = 
REMARK  61 active torsions:
REMARK  status: ('A' for Active; 'I' for Inactive)
REMARK    1  A    between atoms: _1  and  _3
REMARK    2  A    between atoms: _3  and  _4
REMARK    3  A    between atoms: _4  and  _5
REMARK    4  A    between atoms: _5  and  _6
REMARK    5  A    between atoms: _10  and  _12
REMARK    6  A    between atoms: _12  and  _13
REMARK    7  A    between atoms: _20  and  _22
REMARK    8  A    between atoms: _22  and  _23
REMARK    9  A    between atoms: _23  and  _24
REMARK   10  A    between atoms: _24  and  _25
REMARK   11  A    between atoms: _27  and  _29
REMARK   12  A    between atoms: _31  and  _33
REMARK   13  A    between atoms: _33  and  _34
REMARK   14  A    between atoms: _34  and  _35
REMARK   15  A    between atoms: _38  and  _40
REMARK   16  A    between atoms: _40  and  _41
REMARK   17  A    between atoms: _41  and  _42
REMARK   18  A    between atoms: _45  and  _47
REMARK   19  A    between atoms: _47  and  _48
REMARK   20  A    between atoms: _54  and  _56
REMARK   21  A    between atoms: _56  and  _57
REMARK   22  A    between atoms: _63  and  _65
REMARK   23  A    between atoms: _65  and  _67
REMARK   24  A    between atoms: _69  and  _71
REMARK   25  A    between atoms: _71  and  _72
REMARK   26  A    between atoms: _75  and  _77
REMARK   27  A    between atoms: _77  and  _79
REMARK   28  A    between atoms: _81  and  _83
REMARK   29  A    between atoms: _83  and  _84
REMARK   30  A    between atoms: _91  and  _93
REMARK   31  A    between atoms: _93  and  _94
REMARK   32  A    between atoms: _97  and  _99
REMARK   33  A    between atoms: _99  and  _101
REMARK   34  A    between atoms: _103  and  _105
REMARK   35  A    between atoms: _108  and  _110
REMARK   36  A    between atoms: _110  and  _111
REMARK   37  A    between atoms: _111  and  _112
REMARK   38  A    between atoms: _112  and  _113
REMARK   39  A    between atoms: _117  and  _119
REMARK   40  A    between atoms: _119  and  _120
REMARK   41  A    between atoms: _120  and  _121
REMARK   42  A    between atoms: _124  and  _126
REMARK   43  A    between atoms: _126  and  _128
REMARK   44  A    between atoms: _130  and  _132
REMARK   45  A    between atoms: _132  and  _133
REMARK   46  A    between atoms: _140  and  _142
REMARK   47  A    between atoms: _144  and  _146
REMARK   48  A    between atoms: _146  and  _147
REMARK   49  A    between atoms: _153  and  _155
REMARK   50  A    between atoms: _157  and  _159
REMARK   51  A    between atoms: _159  and  _160
REMARK   52  A    between atoms: _166  and  _168
REMARK   53  A    between atoms: _168  and  _169
REMARK   54  A    between atoms: _169  and  _170
REMARK   55  A    between atoms: _170  and  _171
REMARK   56  A    between atoms: _173  and  _175
REMARK   57  A    between atoms: _175  and  _177
REMARK   58  A    between atoms: _179  and  _181
REMARK   59  A    between atoms: _181  and  _182
REMARK   60  A    between atoms: _189  and  _191
REMARK   61  A    between atoms: _193  and  _195
REMARK                            x       y       z     vdW  Elec       q    Type
REMARK                         _______ _______ _______ _____ _____    ______ ____
ROOT
ATOM      1  C   UNL     1     -30.901  11.270 -52.437  0.00  0.00    +0.042 C 
ENDROOT
BRANCH   1   2
ATOM      2  C   UNL     1     -31.143  10.189 -51.394  0.00  0.00    +0.050 C 
ATOM      3  O   UNL     1     -31.384  10.514 -50.210  0.00  0.00    -0.549 OA
ATOM      4  O   UNL     1     -31.075   9.002 -51.771  0.00  0.00    -0.549 OA
ENDBRANCH   1   2
BRANCH   1   5
ATOM      5  C   UNL     1     -29.576  12.002 -52.277  0.00  0.00    +0.006 C 
BRANCH   5   6
ATOM      6  C   UNL     1     -28.340  11.104 -52.200  0.00  0.00    +0.000 C 
ATOM      7  C   UNL     1     -28.146  10.411 -53.531  0.00  0.00    +0.000 C 
ENDBRANCH   5   6
ENDBRANCH   1   5
TORSDOF 3
REMARK  Name = 
REMARK  61 active torsions:
REMARK  status: ('A' for Active; 'I' for Inactive)
REMARK    1  A    between atoms: _1  and  _3
REMARK    2  A    between atoms: _3  and  _4
REMARK    3  A    between atoms: _4  and  _5
REMARK    4  A    between atoms: _5  and  _6
REMARK    5  A    between atoms: _10  and  _12
REMARK    6  A    between atoms: _12  and  _13
REMARK    7  A    between atoms: _20  and  _22
REMARK    8  A    between atoms: _22  and  _23
REMARK    9  A    between atoms: _23  and  _24
REMARK   10  A    between atoms: _24  and  _25
REMARK   11  A    between atoms: _27  and  _29
REMARK   12  A    between atoms: _31  and  _33
REMARK   13  A    between atoms: _33  and  _34
REMARK   14  A    between atoms: _34  and  _35
REMARK   15  A    between atoms: _38  and  _40
REMARK   16  A    between atoms: _40  and  _41
REMARK   17  A    between atoms: _41  and  _42
REMARK   18  A    between atoms: _45  and  _47
REMARK   19  A    between atoms: _47  and  _48
REMARK   20  A    between atoms: _54  and  _56
REMARK   21  A    between atoms: _56  and  _57
REMARK   22  A    between atoms: _63  and  _65
REMARK   23  A    between atoms: _65  and  _67
REMARK   24  A    between atoms: _69  and  _71
REMARK   25  A    between atoms: _71  and  _72
REMARK   26  A    between atoms: _75  and  _77
REMARK   27  A    between atoms: _77  and  _79
REMARK   28  A    between atoms: _81  and  _83
REMARK   29  A    between atoms: _83  and  _84
REMARK   30  A    between atoms: _91  and  _93
REMARK   31  A    between atoms: _93  and  _94
REMARK   32  A    between atoms: _97  and  _99
REMARK   33  A    between atoms: _99  and  _101
REMARK   34  A    between atoms: _103  and  _105
REMARK   35  A    between atoms: _108  and  _110
REMARK   36  A    between atoms: _110  and  _111
REMARK   37  A    between atoms: _111  and  _112
REMARK   38  A    between atoms: _112  and  _113
REMARK   39  A    between atoms: _117  and  _119
REMARK   40  A    between atoms: _119  and  _120
REMARK   41  A    between atoms: _120  and  _121
REMARK   42  A    between atoms: _124  and  _126
REMARK   43  A    between atoms: _126  and  _128
REMARK   44  A    between atoms: _130  and  _132
REMARK   45  A    between atoms: _132  and  _133
REMARK   46  A    between atoms: _140  and  _142
REMARK   47  A    between atoms: _144  and  _146
REMARK   48  A    between atoms: _146  and  _147
REMARK   49  A    between atoms: _153  and  _155
REMARK   50  A    between atoms: _157  and  _159
REMARK   51  A    between atoms: _159  and  _160
REMARK   52  A    between atoms: _166  and  _168
REMARK   53  A    between atoms: _168  and  _169
REMARK   54  A    between atoms: _169  and  _170
REMARK   55  A    between atoms: _170  and  _171
REMARK   56  A    between atoms: _173  and  _175
REMARK   57  A    between atoms: _175  and  _177
REMARK   58  A    between atoms: _179  and  _181
REMARK   59  A    between atoms: _181  and  _182
REMARK   60  A    between atoms: _189  and  _191
REMARK   61  A    between atoms: _193  and  _195
REMARK                            x       y       z     vdW  Elec       q    Type
REMARK                         _______ _______ _______ _____ _____    ______ ____
ROOT
ATOM      1  C   UNL     1     -30.740   9.473 -58.227  0.00  0.00    +0.000 C 
ATOM      2  C   UNL     1     -32.096   9.351 -58.916  0.00  0.00    +0.000 C 
ENDROOT
BRANCH   1   3
ATOM      3  C   UNL     1     -30.423   8.219 -57.361  0.00  0.00    +0.000 C 
ATOM      4  C   UNL     1     -30.325   6.960 -58.240  0.00  0.00    +0.000 C 
ENDBRANCH   1   3
BRANCH   1   5
ATOM      5  C   UNL     1     -30.682  10.752 -57.380  0.00  0.00    +0.000 C 
ATOM      6  C   UNL     1     -31.579  10.764 -56.154  0.00  0.00    +0.000 C 
ENDBRANCH   1   5
TORSDOF 2
REMARK  Name = 
REMARK  61 active torsions:
REMARK  status: ('A' for Active; 'I' for Inactive)
REMARK    1  A    between atoms: _1  and  _3
REMARK    2  A    between atoms: _3  and  _4
REMARK    3  A    between atoms: _4  and  _5
REMARK    4  A    between atoms: _5  and  _6
REMARK    5  A    between atoms: _10  and  _12
REMARK    6  A    between atoms: _12  and  _13
REMARK    7  A    between atoms: _20  and  _22
REMARK    8  A    between atoms: _22  and  _23
REMARK    9  A    between atoms: _23  and  _24
REMARK   10  A    between atoms: _24  and  _25
REMARK   11  A    between atoms: _27  and  _29
REMARK   12  A    between atoms: _31  and  _33
REMARK   13  A    between atoms: _33  and  _34
REMARK   14  A    between atoms: _34  and  _35
REMARK   15  A    between atoms: _38  and  _40
REMARK   16  A    between atoms: _40  and  _41
REMARK   17  A    between atoms: _41  and  _42
REMARK   18  A    between atoms: _45  and  _47
REMARK   19  A    between atoms: _47  and  _48
REMARK   20  A    between atoms: _54  and  _56
REMARK   21  A    between atoms: _56  and  _57
REMARK   22  A    between atoms: _63  and  _65
REMARK   23  A    between atoms: _65  and  _67
REMARK   24  A    between atoms: _69  and  _71
REMARK   25  A    between atoms: _71  and  _72
REMARK   26  A    between atoms: _75  and  _77
REMARK   27  A    between atoms: _77  and  _79
REMARK   28  A    between atoms: _81  and  _83
REMARK   29  A    between atoms: _83  and  _84
REMARK   30  A    between atoms: _91  and  _93
REMARK   31  A    between atoms: _93  and  _94
REMARK   32  A    between atoms: _97  and  _99
REMARK   33  A    between atoms: _99  and  _101
REMARK   34  A    between atoms: _103  and  _105
REMARK   35  A    between atoms: _108  and  _110
REMARK   36  A    between atoms: _110  and  _111
REMARK   37  A    between atoms: _111  and  _112
REMARK   38  A    between atoms: _112  and  _113
REMARK   39  A    between atoms: _117  and  _119
REMARK   40  A    between atoms: _119  and  _120
REMARK   41  A    between atoms: _120  and  _121
REMARK   42  A    between atoms: _124  and  _126
REMARK   43  A    between atoms: _126  and  _128
REMARK   44  A    between atoms: _130  and  _132
REMARK   45  A    between atoms: _132  and  _133
REMARK   46  A    between atoms: _140  and  _142
REMARK   47  A    between atoms: _144  and  _146
REMARK   48  A    between atoms: _146  and  _147
REMARK   49  A    between atoms: _153  and  _155
REMARK   50  A    between atoms: _157  and  _159
REMARK   51  A    between atoms: _159  and  _160
REMARK   52  A    between atoms: _166  and  _168
REMARK   53  A    between atoms: _168  and  _169
REMARK   54  A    between atoms: _169  and  _170
REMARK   55  A    between atoms: _170  and  _171
REMARK   56  A    between atoms: _173  and  _175
REMARK   57  A    between atoms: _175  and  _177
REMARK   58  A    between atoms: _179  and  _181
REMARK   59  A    between atoms: _181  and  _182
REMARK   60  A    between atoms: _189  and  _191
REMARK   61  A    between atoms: _193  and  _195
REMARK                            x       y       z     vdW  Elec       q    Type
REMARK                         _______ _______ _______ _____ _____    ______ ____
ROOT
ATOM      1  C   UNL     1     -35.973   6.484 -60.276  0.00  0.00    -0.022 A 
ATOM      2  C   UNL     1     -35.255   6.916 -59.145  0.00  0.00    -0.001 A 
ATOM      3  C   UNL     1     -35.913   7.382 -58.023  0.00  0.00    +0.042 A 
ATOM      4  C   UNL     1     -37.304   7.413 -58.011  0.00  0.00    +0.196 A 
ATOM      5  O   UNL     1     -37.977   7.862 -56.905  0.00  0.00    -0.287 OA
ATOM      6  C   UNL     1     -38.043   6.991 -59.113  0.00  0.00    +0.042 A 
ATOM      7  C   UNL     1     -37.380   6.532 -60.236  0.00  0.00    -0.001 A 
ENDROOT
BRANCH   1   8
ATOM      8  C   UNL     1     -35.262   5.971 -61.501  0.00  0.00    +0.026 C 
BRANCH   8   9
ATOM      9  C   UNL     1     -35.775   4.634 -62.030  0.00  0.00    +0.005 C 
ATOM     10  C   UNL     1     -35.335   4.502 -63.471  0.00  0.00    +0.000 C 
ENDBRANCH   8   9
ENDBRANCH   1   8
TORSDOF 2
REMARK  Name = 
REMARK  61 active torsions:
REMARK  status: ('A' for Active; 'I' for Inactive)
REMARK    1  A    between atoms: _1  and  _3
REMARK    2  A    between atoms: _3  and  _4
REMARK    3  A    between atoms: _4  and  _5
REMARK    4  A    between atoms: _5  and  _6
REMARK    5  A    between atoms: _10  and  _12
REMARK    6  A    between atoms: _12  and  _13
REMARK    7  A    between atoms: _20  and  _22
REMARK    8  A    between atoms: _22  and  _23
REMARK    9  A    between atoms: _23  and  _24
REMARK   10  A    between atoms: _24  and  _25
REMARK   11  A    between atoms: _27  and  _29
REMARK   12  A    between atoms: _31  and  _33
REMARK   13  A    between atoms: _33  and  _34
REMARK   14  A    between atoms: _34  and  _35
REMARK   15  A    between atoms: _38  and  _40
REMARK   16  A    between atoms: _40  and  _41
REMARK   17  A    between atoms: _41  and  _42
REMARK   18  A    between atoms: _45  and  _47
REMARK   19  A    between atoms: _47  and  _48
REMARK   20  A    between atoms: _54  and  _56
REMARK   21  A    between atoms: _56  and  _57
REMARK   22  A    between atoms: _63  and  _65
REMARK   23  A    between atoms: _65  and  _67
REMARK   24  A    between atoms: _69  and  _71
REMARK   25  A    between atoms: _71  and  _72
REMARK   26  A    between atoms: _75  and  _77
REMARK   27  A    between atoms: _77  and  _79
REMARK   28  A    between atoms: _81  and  _83
REMARK   29  A    between atoms: _83  and  _84
REMARK   30  A    between atoms: _91  and  _93
REMARK   31  A    between atoms: _93  and  _94
REMARK   32  A    between atoms: _97  and  _99
REMARK   33  A    between atoms: _99  and  _101
REMARK   34  A    between atoms: _103  and  _105
REMARK   35  A    between atoms: _108  and  _110
REMARK   36  A    between atoms: _110  and  _111
REMARK   37  A    between atoms: _111  and  _112
REMARK   38  A    between atoms: _112  and  _113
REMARK   39  A    between atoms: _117  and  _119
REMARK   40  A    between atoms: _119  and  _120
REMARK   41  A    between atoms: _120  and  _121
REMARK   42  A    between atoms: _124  and  _126
REMARK   43  A    between atoms: _126  and  _128
REMARK   44  A    between atoms: _130  and  _132
REMARK   45  A    between atoms: _132  and  _133
REMARK   46  A    between atoms: _140  and  _142
REMARK   47  A    between atoms: _144  and  _146
REMARK   48  A    between atoms: _146  and  _147
REMARK   49  A    between atoms: _153  and  _155
REMARK   50  A    between atoms: _157  and  _159
REMARK   51  A    between atoms: _159  and  _160
REMARK   52  A    between atoms: _166  and  _168
REMARK   53  A    between atoms: _168  and  _169
REMARK   54  A    between atoms: _169  and  _170
REMARK   55  A    between atoms: _170  and  _171
REMARK   56  A    between atoms: _173  and  _175
REMARK   57  A    between atoms: _175  and  _177
REMARK   58  A    between atoms: _179  and  _181
REMARK   59  A    between atoms: _181  and  _182
REMARK   60  A    between atoms: _189  and  _191
REMARK   61  A    between atoms: _193  and  _195
REMARK                            x       y       z     vdW  Elec       q    Type
REMARK                         _______ _______ _______ _____ _____    ______ ____
ROOT
ATOM      1  C   UNL     1     -43.825  10.208 -57.468  0.00  0.00    +0.036 C 
ATOM      2  C   UNL     1     -42.937  10.436 -56.257  0.00  0.00    +0.003 C 
ENDROOT
BRANCH   1   3
ATOM      3  C   UNL     1     -44.757   9.033 -57.256  0.00  0.00    +0.182 C 
ATOM      4  O   UNL     1     -45.930   9.488 -56.651  0.00  0.00    -0.220 OA
ENDBRANCH   1   3
TORSDOF 1
REMARK  Name = 
REMARK  61 active torsions:
REMARK  status: ('A' for Active; 'I' for Inactive)
REMARK    1  A    between atoms: _1  and  _3
REMARK    2  A    between atoms: _3  and  _4
REMARK    3  A    between atoms: _4  and  _5
REMARK    4  A    between atoms: _5  and  _6
REMARK    5  A    between atoms: _10  and  _12
REMARK    6  A    between atoms: _12  and  _13
REMARK    7  A    between atoms: _20  and  _22
REMARK    8  A    between atoms: _22  and  _23
REMARK    9  A    between atoms: _23  and  _24
REMARK   10  A    between atoms: _24  and  _25
REMARK   11  A    between atoms: _27  and  _29
REMARK   12  A    between atoms: _31  and  _33
REMARK   13  A    between atoms: _33  and  _34
REMARK   14  A    between atoms: _34  and  _35
REMARK   15  A    between atoms: _38  and  _40
REMARK   16  A    between atoms: _40  and  _41
REMARK   17  A    between atoms: _41  and  _42
REMARK   18  A    between atoms: _45  and  _47
REMARK   19  A    between atoms: _47  and  _48
REMARK   20  A    between atoms: _54  and  _56
REMARK   21  A    between atoms: _56  and  _57
REMARK   22  A    between atoms: _63  and  _65
REMARK   23  A    between atoms: _65  and  _67
REMARK   24  A    between atoms: _69  and  _71
REMARK   25  A    between atoms: _71  and  _72
REMARK   26  A    between atoms: _75  and  _77
REMARK   27  A    between atoms: _77  and  _79
REMARK   28  A    between atoms: _81  and  _83
REMARK   29  A    between atoms: _83  and  _84
REMARK   30  A    between atoms: _91  and  _93
REMARK   31  A    between atoms: _93  and  _94
REMARK   32  A    between atoms: _97  and  _99
REMARK   33  A    between atoms: _99  and  _101
REMARK   34  A    between atoms: _103  and  _105
REMARK   35  A    between atoms: _108  and  _110
REMARK   36  A    between atoms: _110  and  _111
REMARK   37  A    between atoms: _111  and  _112
REMARK   38  A    between atoms: _112  and  _113
REMARK   39  A    between atoms: _117  and  _119
REMARK   40  A    between atoms: _119  and  _120
REMARK   41  A    between atoms: _120  and  _121
REMARK   42  A    between atoms: _124  and  _126
REMARK   43  A    between atoms: _126  and  _128
REMARK   44  A    between atoms: _130  and  _132
REMARK   45  A    between atoms: _132  and  _133
REMARK   46  A    between atoms: _140  and  _142
REMARK   47  A    between atoms: _144  and  _146
REMARK   48  A    between atoms: _146  and  _147
REMARK   49  A    between atoms: _153  and  _155
REMARK   50  A    between atoms: _157  and  _159
REMARK   51  A    between atoms: _159  and  _160
REMARK   52  A    between atoms: _166  and  _168
REMARK   53  A    between atoms: _168  and  _169
REMARK   54  A    between atoms: _169  and  _170
REMARK   55  A    between atoms: _170  and  _171
REMARK   56  A    between atoms: _173  and  _175
REMARK   57  A    between atoms: _175  and  _177
REMARK   58  A    between atoms: _179  and  _181
REMARK   59  A    between atoms: _181  and  _182
REMARK   60  A    between atoms: _189  and  _191
REMARK   61  A    between atoms: _193  and  _195
REMARK                            x       y       z     vdW  Elec       q    Type
REMARK                         _______ _______ _______ _____ _____    ______ ____
ROOT
ATOM      1  C   UNL     1     -40.884  12.797 -53.045  0.00  0.00    -0.022 A 
ATOM      2  C   UNL     1     -40.850  13.826 -52.118  0.00  0.00    -0.004 A 
ATOM      3  C   UNL     1     -39.851  13.870 -51.159  0.00  0.00    -0.000 A 
ATOM      4  C   UNL     1     -38.888  12.879 -51.111  0.00  0.00    -0.000 A 
ATOM      5  C   UNL     1     -38.908  11.846 -52.031  0.00  0.00    -0.000 A 
ATOM      6  C   UNL     1     -39.900  11.810 -52.992  0.00  0.00    -0.004 A 
ENDROOT
BRANCH   1   7
ATOM      7  C   UNL     1     -41.970  12.735 -54.069  0.00  0.00    +0.026 C 
BRANCH   7   8
ATOM      8  C   UNL     1     -42.755  11.416 -54.044  0.00  0.00    +0.005 C 
ATOM      9  C   UNL     1     -43.767  11.434 -52.913  0.00  0.00    +0.000 C 
ENDBRANCH   7   8
ENDBRANCH   1   7
TORSDOF 2
REMARK  Name = 
REMARK  61 active torsions:
REMARK  status: ('A' for Active; 'I' for Inactive)
REMARK    1  A    between atoms: _1  and  _3
REMARK    2  A    between atoms: _3  and  _4
REMARK    3  A    between atoms: _4  and  _5
REMARK    4  A    between atoms: _5  and  _6
REMARK    5  A    between atoms: _10  and  _12
REMARK    6  A    between atoms: _12  and  _13
REMARK    7  A    between atoms: _20  and  _22
REMARK    8  A    between atoms: _22  and  _23
REMARK    9  A    between atoms: _23  and  _24
REMARK   10  A    between atoms: _24  and  _25
REMARK   11  A    between atoms: _27  and  _29
REMARK   12  A    between atoms: _31  and  _33
REMARK   13  A    between atoms: _33  and  _34
REMARK   14  A    between atoms: _34  and  _35
REMARK   15  A    between atoms: _38  and  _40
REMARK   16  A    between atoms: _40  and  _41
REMARK   17  A    between atoms: _41  and  _42
REMARK   18  A    between atoms: _45  and  _47
REMARK   19  A    between atoms: _47  and  _48
REMARK   20  A    between atoms: _54  and  _56
REMARK   21  A    between atoms: _56  and  _57
REMARK   22  A    between atoms: _63  and  _65
REMARK   23  A    between atoms: _65  and  _67
REMARK   24  A    between atoms: _69  and  _71
REMARK   25  A    between atoms: _71  and  _72
REMARK   26  A    between atoms: _75  and  _77
REMARK   27  A    between atoms: _77  and  _79
REMARK   28  A    between atoms: _81  and  _83
REMARK   29  A    between atoms: _83  and  _84
REMARK   30  A    between atoms: _91  and  _93
REMARK   31  A    between atoms: _93  and  _94
REMARK   32  A    between atoms: _97  and  _99
REMARK   33  A    between atoms: _99  and  _101
REMARK   34  A    between atoms: _103  and  _105
REMARK   35  A    between atoms: _108  and  _110
REMARK   36  A    between atoms: _110  and  _111
REMARK   37  A    between atoms: _111  and  _112
REMARK   38  A    between atoms: _112  and  _113
REMARK   39  A    between atoms: _117  and  _119
REMARK   40  A    between atoms: _119  and  _120
REMARK   41  A    between atoms: _120  and  _121
REMARK   42  A    between atoms: _124  and  _126
REMARK   43  A    between atoms: _126  and  _128
REMARK   44  A    between atoms: _130  and  _132
REMARK   45  A    between atoms: _132  and  _133
REMARK   46  A    between atoms: _140  and  _142
REMARK   47  A    between atoms: _144  and  _146
REMARK   48  A    between atoms: _146  and  _147
REMARK   49  A    between atoms: _153  and  _155
REMARK   50  A    between atoms: _157  and  _159
REMARK   51  A    between atoms: _159  and  _160
REMARK   52  A    between atoms: _166  and  _168
REMARK   53  A    between atoms: _168  and  _169
REMARK   54  A    between atoms: _169  and  _170
REMARK   55  A    between atoms: _170  and  _171
REMARK   56  A    between atoms: _173  and  _175
REMARK   57  A    between atoms: _175  and  _177
REMARK   58  A    between atoms: _179  and  _181
REMARK   59  A    between atoms: _181  and  _182
REMARK   60  A    between atoms: _189  and  _191
REMARK   61  A    between atoms: _193  and  _195
REMARK                            x       y       z     vdW  Elec       q    Type
REMARK                         _______ _______ _______ _____ _____    ______ ____
ROOT
ATOM      1  C   UNL     1     -44.087  11.210 -50.540  0.00  0.00    +0.036 C 
ATOM      2  C   UNL     1     -43.191  11.348 -49.332  0.00  0.00    +0.003 C 
ENDROOT
BRANCH   1   3
ATOM      3  C   UNL     1     -44.766   9.848 -50.551  0.00  0.00    +0.182 C 
ATOM      4  O   UNL     1     -45.847   9.856 -49.676  0.00  0.00    -0.220 OA
ENDBRANCH   1   3
TORSDOF 1
REMARK  Name = 
REMARK  61 active torsions:
REMARK  status: ('A' for Active; 'I' for Inactive)
REMARK    1  A    between atoms: _1  and  _3
REMARK    2  A    between atoms: _3  and  _4
REMARK    3  A    between atoms: _4  and  _5
REMARK    4  A    between atoms: _5  and  _6
REMARK    5  A    between atoms: _10  and  _12
REMARK    6  A    between atoms: _12  and  _13
REMARK    7  A    between atoms: _20  and  _22
REMARK    8  A    between atoms: _22  and  _23
REMARK    9  A    between atoms: _23  and  _24
REMARK   10  A    between atoms: _24  and  _25
REMARK   11  A    between atoms: _27  and  _29
REMARK   12  A    between atoms: _31  and  _33
REMARK   13  A    between atoms: _33  and  _34
REMARK   14  A    between atoms: _34  and  _35
REMARK   15  A    between atoms: _38  and  _40
REMARK   16  A    between atoms: _40  and  _41
REMARK   17  A    between atoms: _41  and  _42
REMARK   18  A    between atoms: _45  and  _47
REMARK   19  A    between atoms: _47  and  _48
REMARK   20  A    between atoms: _54  and  _56
REMARK   21  A    between atoms: _56  and  _57
REMARK   22  A    between atoms: _63  and  _65
REMARK   23  A    between atoms: _65  and  _67
REMARK   24  A    between atoms: _69  and  _71
REMARK   25  A    between atoms: _71  and  _72
REMARK   26  A    between atoms: _75  and  _77
REMARK   27  A    between atoms: _77  and  _79
REMARK   28  A    between atoms: _81  and  _83
REMARK   29  A    between atoms: _83  and  _84
REMARK   30  A    between atoms: _91  and  _93
REMARK   31  A    between atoms: _93  and  _94
REMARK   32  A    between atoms: _97  and  _99
REMARK   33  A    between atoms: _99  and  _101
REMARK   34  A    between atoms: _103  and  _105
REMARK   35  A    between atoms: _108  and  _110
REMARK   36  A    between atoms: _110  and  _111
REMARK   37  A    between atoms: _111  and  _112
REMARK   38  A    between atoms: _112  and  _113
REMARK   39  A    between atoms: _117  and  _119
REMARK   40  A    between atoms: _119  and  _120
REMARK   41  A    between atoms: _120  and  _121
REMARK   42  A    between atoms: _124  and  _126
REMARK   43  A    between atoms: _126  and  _128
REMARK   44  A    between atoms: _130  and  _132
REMARK   45  A    between atoms: _132  and  _133
REMARK   46  A    between atoms: _140  and  _142
REMARK   47  A    between atoms: _144  and  _146
REMARK   48  A    between atoms: _146  and  _147
REMARK   49  A    between atoms: _153  and  _155
REMARK   50  A    between atoms: _157  and  _159
REMARK   51  A    between atoms: _159  and  _160
REMARK   52  A    between atoms: _166  and  _168
REMARK   53  A    between atoms: _168  and  _169
REMARK   54  A    between atoms: _169  and  _170
REMARK   55  A    between atoms: _170  and  _171
REMARK   56  A    between atoms: _173  and  _175
REMARK   57  A    between atoms: _175  and  _177
REMARK   58  A    between atoms: _179  and  _181
REMARK   59  A    between atoms: _181  and  _182
REMARK   60  A    between atoms: _189  and  _191
REMARK   61  A    between atoms: _193  and  _195
REMARK                            x       y       z     vdW  Elec       q    Type
REMARK                         _______ _______ _______ _____ _____    ______ ____
ROOT
ATOM      1  C   UNL     1     -41.909  14.487 -47.353  0.00  0.00    -0.022 A 
ATOM      2  C   UNL     1     -41.695  15.364 -46.290  0.00  0.00    -0.004 A 
ATOM      3  C   UNL     1     -41.908  16.720 -46.443  0.00  0.00    -0.000 A 
ATOM      4  C   UNL     1     -42.344  17.219 -47.662  0.00  0.00    -0.000 A 
ATOM      5  C   UNL     1     -42.569  16.364 -48.725  0.00  0.00    -0.000 A 
ATOM      6  C   UNL     1     -42.354  15.006 -48.573  0.00  0.00    -0.004 A 
ENDROOT
BRANCH   1   7
ATOM      7  C   UNL     1     -41.665  13.013 -47.187  0.00  0.00    +0.026 C 
BRANCH   7   8
ATOM      8  C   UNL     1     -42.945  12.178 -47.060  0.00  0.00    +0.005 C 
ATOM      9  C   UNL     1     -43.834  12.791 -46.017  0.00  0.00    +0.000 C 
ENDBRANCH   7   8
ENDBRANCH   1   7
TORSDOF 2
REMARK  Name = 
REMARK  61 active torsions:
REMARK  status: ('A' for Active; 'I' for Inactive)
REMARK    1  A    between atoms: _1  and  _3
REMARK    2  A    between atoms: _3  and  _4
REMARK    3  A    between atoms: _4  and  _5
REMARK    4  A    between atoms: _5  and  _6
REMARK    5  A    between atoms: _10  and  _12
REMARK    6  A    between atoms: _12  and  _13
REMARK    7  A    between atoms: _20  and  _22
REMARK    8  A    between atoms: _22  and  _23
REMARK    9  A    between atoms: _23  and  _24
REMARK   10  A    between atoms: _24  and  _25
REMARK   11  A    between atoms: _27  and  _29
REMARK   12  A    between atoms: _31  and  _33
REMARK   13  A    between atoms: _33  and  _34
REMARK   14  A    between atoms: _34  and  _35
REMARK   15  A    between atoms: _38  and  _40
REMARK   16  A    between atoms: _40  and  _41
REMARK   17  A    between atoms: _41  and  _42
REMARK   18  A    between atoms: _45  and  _47
REMARK   19  A    between atoms: _47  and  _48
REMARK   20  A    between atoms: _54  and  _56
REMARK   21  A    between atoms: _56  and  _57
REMARK   22  A    between atoms: _63  and  _65
REMARK   23  A    between atoms: _65  and  _67
REMARK   24  A    between atoms: _69  and  _71
REMARK   25  A    between atoms: _71  and  _72
REMARK   26  A    between atoms: _75  and  _77
REMARK   27  A    between atoms: _77  and  _79
REMARK   28  A    between atoms: _81  and  _83
REMARK   29  A    between atoms: _83  and  _84
REMARK   30  A    between atoms: _91  and  _93
REMARK   31  A    between atoms: _93  and  _94
REMARK   32  A    between atoms: _97  and  _99
REMARK   33  A    between atoms: _99  and  _101
REMARK   34  A    between atoms: _103  and  _105
REMARK   35  A    between atoms: _108  and  _110
REMARK   36  A    between atoms: _110  and  _111
REMARK   37  A    between atoms: _111  and  _112
REMARK   38  A    between atoms: _112  and  _113
REMARK   39  A    between atoms: _117  and  _119
REMARK   40  A    between atoms: _119  and  _120
REMARK   41  A    between atoms: _120  and  _121
REMARK   42  A    between atoms: _124  and  _126
REMARK   43  A    between atoms: _126  and  _128
REMARK   44  A    between atoms: _130  and  _132
REMARK   45  A    between atoms: _132  and  _133
REMARK   46  A    between atoms: _140  and  _142
REMARK   47  A    between atoms: _144  and  _146
REMARK   48  A    between atoms: _146  and  _147
REMARK   49  A    between atoms: _153  and  _155
REMARK   50  A    between atoms: _157  and  _159
REMARK   51  A    between atoms: _159  and  _160
REMARK   52  A    between atoms: _166  and  _168
REMARK   53  A    between atoms: _168  and  _169
REMARK   54  A    between atoms: _169  and  _170
REMARK   55  A    between atoms: _170  and  _171
REMARK   56  A    between atoms: _173  and  _175
REMARK   57  A    between atoms: _175  and  _177
REMARK   58  A    between atoms: _179  and  _181
REMARK   59  A    between atoms: _181  and  _182
REMARK   60  A    between atoms: _189  and  _191
REMARK   61  A    between atoms: _193  and  _195
REMARK                            x       y       z     vdW  Elec       q    Type
REMARK                         _______ _______ _______ _____ _____    ______ ____
ROOT
ATOM      1  C   UNL     1     -46.565  13.284 -43.193  0.00  0.00    +0.007 C 
ENDROOT
BRANCH   1   2
ATOM      2  C   UNL     1     -45.210  12.592 -43.150  0.00  0.00    +0.000 C 
BRANCH   2   3
ATOM      3  C   UNL     1     -44.036  13.413 -43.699  0.00  0.00    +0.000 C 
ATOM      4  C   UNL     1     -43.032  13.622 -42.615  0.00  0.00    +0.000 C 
ENDBRANCH   2   3
ENDBRANCH   1   2
BRANCH   1   5
ATOM      5  C   UNL     1     -47.510  12.617 -44.193  0.00  0.00    +0.081 C 
BRANCH   5   6
ATOM      6  C   UNL     1     -48.332  13.649 -44.971  0.00  0.00    +0.315 C 
ATOM      7  N   UNL     1     -48.444  13.340 -46.427  0.00  0.00    +0.597 NA
ENDBRANCH   5   6
ENDBRANCH   1   5
TORSDOF 4
REMARK  Name = 
REMARK  61 active torsions:
REMARK  status: ('A' for Active; 'I' for Inactive)
REMARK    1  A    between atoms: _1  and  _3
REMARK    2  A    between atoms: _3  and  _4
REMARK    3  A    between atoms: _4  and  _5
REMARK    4  A    between atoms: _5  and  _6
REMARK    5  A    between atoms: _10  and  _12
REMARK    6  A    between atoms: _12  and  _13
REMARK    7  A    between atoms: _20  and  _22
REMARK    8  A    between atoms: _22  and  _23
REMARK    9  A    between atoms: _23  and  _24
REMARK   10  A    between atoms: _24  and  _25
REMARK   11  A    between atoms: _27  and  _29
REMARK   12  A    between atoms: _31  and  _33
REMARK   13  A    between atoms: _33  and  _34
REMARK   14  A    between atoms: _34  and  _35
REMARK   15  A    between atoms: _38  and  _40
REMARK   16  A    between atoms: _40  and  _41
REMARK   17  A    between atoms: _41  and  _42
REMARK   18  A    between atoms: _45  and  _47
REMARK   19  A    between atoms: _47  and  _48
REMARK   20  A    between atoms: _54  and  _56
REMARK   21  A    between atoms: _56  and  _57
REMARK   22  A    between atoms: _63  and  _65
REMARK   23  A    between atoms: _65  and  _67
REMARK   24  A    between atoms: _69  and  _71
REMARK   25  A    between atoms: _71  and  _72
REMARK   26  A    between atoms: _75  and  _77
REMARK   27  A    between atoms: _77  and  _79
REMARK   28  A    between atoms: _81  and  _83
REMARK   29  A    between atoms: _83  and  _84
REMARK   30  A    between atoms: _91  and  _93
REMARK   31  A    between atoms: _93  and  _94
REMARK   32  A    between atoms: _97  and  _99
REMARK   33  A    between atoms: _99  and  _101
REMARK   34  A    between atoms: _103  and  _105
REMARK   35  A    between atoms: _108  and  _110
REMARK   36  A    between atoms: _110  and  _111
REMARK   37  A    between atoms: _111  and  _112
REMARK   38  A    between atoms: _112  and  _113
REMARK   39  A    between atoms: _117  and  _119
REMARK   40  A    between atoms: _119  and  _120
REMARK   41  A    between atoms: _120  and  _121
REMARK   42  A    between atoms: _124  and  _126
REMARK   43  A    between atoms: _126  and  _128
REMARK   44  A    between atoms: _130  and  _132
REMARK   45  A    between atoms: _132  and  _133
REMARK   46  A    between atoms: _140  and  _142
REMARK   47  A    between atoms: _144  and  _146
REMARK   48  A    between atoms: _146  and  _147
REMARK   49  A    between atoms: _153  and  _155
REMARK   50  A    between atoms: _157  and  _159
REMARK   51  A    between atoms: _159  and  _160
REMARK   52  A    between atoms: _166  and  _168
REMARK   53  A    between atoms: _168  and  _169
REMARK   54  A    between atoms: _169  and  _170
REMARK   55  A    between atoms: _170  and  _171
REMARK   56  A    between atoms: _173  and  _175
REMARK   57  A    between atoms: _175  and  _177
REMARK   58  A    between atoms: _179  and  _181
REMARK   59  A    between atoms: _181  and  _182
REMARK   60  A    between atoms: _189  and  _191
REMARK   61  A    between atoms: _193  and  _195
REMARK                            x       y       z     vdW  Elec       q    Type
REMARK                         _______ _______ _______ _____ _____    ______ ____
ROOT
ATOM      1  C   UNL     1     -39.005  16.625 -40.718  0.00  0.00    +0.000 C 
ATOM      2  C   UNL     1     -38.071  17.803 -40.455  0.00  0.00    +0.000 C 
ENDROOT
BRANCH   1   3
ATOM      3  C   UNL     1     -40.307  16.697 -39.880  0.00  0.00    +0.000 C 
ATOM      4  C   UNL     1     -40.820  18.113 -39.638  0.00  0.00    +0.000 C 
ENDBRANCH   1   3
BRANCH   1   5
ATOM      5  C   UNL     1     -38.243  15.340 -40.376  0.00  0.00    +0.000 C 
ATOM      6  C   UNL     1     -36.770  15.358 -40.755  0.00  0.00    +0.000 C 
ENDBRANCH   1   5
TORSDOF 2
REMARK  Name = 
REMARK  61 active torsions:
REMARK  status: ('A' for Active; 'I' for Inactive)
REMARK    1  A    between atoms: _1  and  _3
REMARK    2  A    between atoms: _3  and  _4
REMARK    3  A    between atoms: _4  and  _5
REMARK    4  A    between atoms: _5  and  _6
REMARK    5  A    between atoms: _10  and  _12
REMARK    6  A    between atoms: _12  and  _13
REMARK    7  A    between atoms: _20  and  _22
REMARK    8  A    between atoms: _22  and  _23
REMARK    9  A    between atoms: _23  and  _24
REMARK   10  A    between atoms: _24  and  _25
REMARK   11  A    between atoms: _27  and  _29
REMARK   12  A    between atoms: _31  and  _33
REMARK   13  A    between atoms: _33  and  _34
REMARK   14  A    between atoms: _34  and  _35
REMARK   15  A    between atoms: _38  and  _40
REMARK   16  A    between atoms: _40  and  _41
REMARK   17  A    between atoms: _41  and  _42
REMARK   18  A    between atoms: _45  and  _47
REMARK   19  A    between atoms: _47  and  _48
REMARK   20  A    between atoms: _54  and  _56
REMARK   21  A    between atoms: _56  and  _57
REMARK   22  A    between atoms: _63  and  _65
REMARK   23  A    between atoms: _65  and  _67
REMARK   24  A    between atoms: _69  and  _71
REMARK   25  A    between atoms: _71  and  _72
REMARK   26  A    between atoms: _75  and  _77
REMARK   27  A    between atoms: _77  and  _79
REMARK   28  A    between atoms: _81  and  _83
REMARK   29  A    between atoms: _83  and  _84
REMARK   30  A    between atoms: _91  and  _93
REMARK   31  A    between atoms: _93  and  _94
REMARK   32  A    between atoms: _97  and  _99
REMARK   33  A    between atoms: _99  and  _101
REMARK   34  A    between atoms: _103  and  _105
REMARK   35  A    between atoms: _108  and  _110
REMARK   36  A    between atoms: _110  and  _111
REMARK   37  A    between atoms: _111  and  _112
REMARK   38  A    between atoms: _112  and  _113
REMARK   39  A    between atoms: _117  and  _119
REMARK   40  A    between atoms: _119  and  _120
REMARK   41  A    between atoms: _120  and  _121
REMARK   42  A    between atoms: _124  and  _126
REMARK   43  A    between atoms: _126  and  _128
REMARK   44  A    between atoms: _130  and  _132
REMARK   45  A    between atoms: _132  and  _133
REMARK   46  A    between atoms: _140  and  _142
REMARK   47  A    between atoms: _144  and  _146
REMARK   48  A    between atoms: _146  and  _147
REMARK   49  A    between atoms: _153  and  _155
REMARK   50  A    between atoms: _157  and  _159
REMARK   51  A    between atoms: _159  and  _160
REMARK   52  A    between atoms: _166  and  _168
REMARK   53  A    between atoms: _168  and  _169
REMARK   54  A    between atoms: _169  and  _170
REMARK   55  A    between atoms: _170  and  _171
REMARK   56  A    between atoms: _173  and  _175
REMARK   57  A    between atoms: _175  and  _177
REMARK   58  A    between atoms: _179  and  _181
REMARK   59  A    between atoms: _181  and  _182
REMARK   60  A    between atoms: _189  and  _191
REMARK   61  A    between atoms: _193  and  _195
REMARK                            x       y       z     vdW  Elec       q    Type
REMARK                         _______ _______ _______ _____ _____    ______ ____
ROOT
ATOM      1  C   UNL     1     -35.026  25.568 -45.029  0.00  0.00    -0.022 A 
ATOM      2  C   UNL     1     -35.582  26.484 -44.136  0.00  0.00    -0.001 A 
ATOM      3  C   UNL     1     -35.855  26.126 -42.834  0.00  0.00    +0.042 A 
ATOM      4  C   UNL     1     -35.593  24.830 -42.409  0.00  0.00    +0.196 A 
ATOM      5  O   UNL     1     -35.861  24.472 -41.114  0.00  0.00    -0.287 OA
ATOM      6  C   UNL     1     -35.055  23.902 -43.276  0.00  0.00    +0.042 A 
ATOM      7  C   UNL     1     -34.773  24.275 -44.583  0.00  0.00    -0.001 A 
ENDROOT
BRANCH   1   8
ATOM      8  C   UNL     1     -34.725  25.959 -46.445  0.00  0.00    +0.026 C 
BRANCH   8   9
ATOM      9  C   UNL     1     -33.971  27.278 -46.577  0.00  0.00    +0.005 C 
ATOM     10  C   UNL     1     -33.442  27.391 -47.979  0.00  0.00    +0.000 C 
ENDBRANCH   8   9
ENDBRANCH   1   8
TORSDOF 2
REMARK  Name = 
REMARK  61 active torsions:
REMARK  status: ('A' for Active; 'I' for Inactive)
REMARK    1  A    between atoms: _1  and  _3
REMARK    2  A    between atoms: _3  and  _4
REMARK    3  A    between atoms: _4  and  _5
REMARK    4  A    between atoms: _5  and  _6
REMARK    5  A    between atoms: _10  and  _12
REMARK    6  A    between atoms: _12  and  _13
REMARK    7  A    between atoms: _20  and  _22
REMARK    8  A    between atoms: _22  and  _23
REMARK    9  A    between atoms: _23  and  _24
REMARK   10  A    between atoms: _24  and  _25
REMARK   11  A    between atoms: _27  and  _29
REMARK   12  A    between atoms: _31  and  _33
REMARK   13  A    between atoms: _33  and  _34
REMARK   14  A    between atoms: _34  and  _35
REMARK   15  A    between atoms: _38  and  _40
REMARK   16  A    between atoms: _40  and  _41
REMARK   17  A    between atoms: _41  and  _42
REMARK   18  A    between atoms: _45  and  _47
REMARK   19  A    between atoms: _47  and  _48
REMARK   20  A    between atoms: _54  and  _56
REMARK   21  A    between atoms: _56  and  _57
REMARK   22  A    between atoms: _63  and  _65
REMARK   23  A    between atoms: _65  and  _67
REMARK   24  A    between atoms: _69  and  _71
REMARK   25  A    between atoms: _71  and  _72
REMARK   26  A    between atoms: _75  and  _77
REMARK   27  A    between atoms: _77  and  _79
REMARK   28  A    between atoms: _81  and  _83
REMARK   29  A    between atoms: _83  and  _84
REMARK   30  A    between atoms: _91  and  _93
REMARK   31  A    between atoms: _93  and  _94
REMARK   32  A    between atoms: _97  and  _99
REMARK   33  A    between atoms: _99  and  _101
REMARK   34  A    between atoms: _103  and  _105
REMARK   35  A    between atoms: _108  and  _110
REMARK   36  A    between atoms: _110  and  _111
REMARK   37  A    between atoms: _111  and  _112
REMARK   38  A    between atoms: _112  and  _113
REMARK   39  A    between atoms: _117  and  _119
REMARK   40  A    between atoms: _119  and  _120
REMARK   41  A    between atoms: _120  and  _121
REMARK   42  A    between atoms: _124  and  _126
REMARK   43  A    between atoms: _126  and  _128
REMARK   44  A    between atoms: _130  and  _132
REMARK   45  A    between atoms: _132  and  _133
REMARK   46  A    between atoms: _140  and  _142
REMARK   47  A    between atoms: _144  and  _146
REMARK   48  A    between atoms: _146  and  _147
REMARK   49  A    between atoms: _153  and  _155
REMARK   50  A    between atoms: _157  and  _159
REMARK   51  A    between atoms: _159  and  _160
REMARK   52  A    between atoms: _166  and  _168
REMARK   53  A    between atoms: _168  and  _169
REMARK   54  A    between atoms: _169  and  _170
REMARK   55  A    between atoms: _170  and  _171
REMARK   56  A    between atoms: _173  and  _175
REMARK   57  A    between atoms: _175  and  _177
REMARK   58  A    between atoms: _179  and  _181
REMARK   59  A    between atoms: _181  and  _182
REMARK   60  A    between atoms: _189  and  _191
REMARK   61  A    between atoms: _193  and  _195
REMARK                            x       y       z     vdW  Elec       q    Type
REMARK                         _______ _______ _______ _____ _____    ______ ____
ROOT
ATOM      1  C   UNL     1     -30.523  23.768 -50.832  0.00  0.00    +0.013 C 
ATOM      2  C   UNL     1     -29.842  23.732 -52.182  0.00  0.00    +0.001 C 
ENDROOT
BRANCH   1   3
ATOM      3  C   UNL     1     -31.620  22.695 -50.788  0.00  0.00    +0.069 C 
ATOM      4  S   UNL     1     -30.985  20.995 -50.972  0.00  0.00    -0.082 S 
ENDBRANCH   1   3
TORSDOF 1
REMARK  Name = 
REMARK  61 active torsions:
REMARK  status: ('A' for Active; 'I' for Inactive)
REMARK    1  A    between atoms: _1  and  _3
REMARK    2  A    between atoms: _3  and  _4
REMARK    3  A    between atoms: _4  and  _5
REMARK    4  A    between atoms: _5  and  _6
REMARK    5  A    between atoms: _10  and  _12
REMARK    6  A    between atoms: _12  and  _13
REMARK    7  A    between atoms: _20  and  _22
REMARK    8  A    between atoms: _22  and  _23
REMARK    9  A    between atoms: _23  and  _24
REMARK   10  A    between atoms: _24  and  _25
REMARK   11  A    between atoms: _27  and  _29
REMARK   12  A    between atoms: _31  and  _33
REMARK   13  A    between atoms: _33  and  _34
REMARK   14  A    between atoms: _34  and  _35
REMARK   15  A    between atoms: _38  and  _40
REMARK   16  A    between atoms: _40  and  _41
REMARK   17  A    between atoms: _41  and  _42
REMARK   18  A    between atoms: _45  and  _47
REMARK   19  A    between atoms: _47  and  _48
REMARK   20  A    between atoms: _54  and  _56
REMARK   21  A    between atoms: _56  and  _57
REMARK   22  A    between atoms: _63  and  _65
REMARK   23  A    between atoms: _65  and  _67
REMARK   24  A    between atoms: _69  and  _71
REMARK   25  A    between atoms: _71  and  _72
REMARK   26  A    between atoms: _75  and  _77
REMARK   27  A    between atoms: _77  and  _79
REMARK   28  A    between atoms: _81  and  _83
REMARK   29  A    between atoms: _83  and  _84
REMARK   30  A    between atoms: _91  and  _93
REMARK   31  A    between atoms: _93  and  _94
REMARK   32  A    between atoms: _97  and  _99
REMARK   33  A    between atoms: _99  and  _101
REMARK   34  A    between atoms: _103  and  _105
REMARK   35  A    between atoms: _108  and  _110
REMARK   36  A    between atoms: _110  and  _111
REMARK   37  A    between atoms: _111  and  _112
REMARK   38  A    between atoms: _112  and  _113
REMARK   39  A    between atoms: _117  and  _119
REMARK   40  A    between atoms: _119  and  _120
REMARK   41  A    between atoms: _120  and  _121
REMARK   42  A    between atoms: _124  and  _126
REMARK   43  A    between atoms: _126  and  _128
REMARK   44  A    between atoms: _130  and  _132
REMARK   45  A    between atoms: _132  and  _133
REMARK   46  A    between atoms: _140  and  _142
REMARK   47  A    between atoms: _144  and  _146
REMARK   48  A    between atoms: _146  and  _147
REMARK   49  A    between atoms: _153  and  _155
REMARK   50  A    between atoms: _157  and  _159
REMARK   51  A    between atoms: _159  and  _160
REMARK   52  A    between atoms: _166  and  _168
REMARK   53  A    between atoms: _168  and  _169
REMARK   54  A    between atoms: _169  and  _170
REMARK   55  A    between atoms: _170  and  _171
REMARK   56  A    between atoms: _173  and  _175
REMARK   57  A    between atoms: _175  and  _177
REMARK   58  A    between atoms: _179  and  _181
REMARK   59  A    between atoms: _181  and  _182
REMARK   60  A    between atoms: _189  and  _191
REMARK   61  A    between atoms: _193  and  _195
REMARK                            x       y       z     vdW  Elec       q    Type
REMARK                         _______ _______ _______ _____ _____    ______ ____
ROOT
ATOM      1  C   UNL     1     -29.753  19.791 -55.662  0.00  0.00    +0.000 C 
ATOM      2  C   UNL     1     -29.665  18.400 -56.281  0.00  0.00    +0.000 C 
ATOM      3  C   UNL     1     -30.666  20.719 -56.439  0.00  0.00    +0.000 C 
ENDROOT
BRANCH   1   4
ATOM      4  C   UNL     1     -28.342  20.418 -55.427  0.00  0.00    +0.000 C 
ATOM      5  C   UNL     1     -27.395  20.309 -56.615  0.00  0.00    +0.000 C 
ENDBRANCH   1   4
TORSDOF 1
REMARK  Name = 
REMARK  61 active torsions:
REMARK  status: ('A' for Active; 'I' for Inactive)
REMARK    1  A    between atoms: _1  and  _3
REMARK    2  A    between atoms: _3  and  _4
REMARK    3  A    between atoms: _4  and  _5
REMARK    4  A    between atoms: _5  and  _6
REMARK    5  A    between atoms: _10  and  _12
REMARK    6  A    between atoms: _12  and  _13
REMARK    7  A    between atoms: _20  and  _22
REMARK    8  A    between atoms: _22  and  _23
REMARK    9  A    between atoms: _23  and  _24
REMARK   10  A    between atoms: _24  and  _25
REMARK   11  A    between atoms: _27  and  _29
REMARK   12  A    between atoms: _31  and  _33
REMARK   13  A    between atoms: _33  and  _34
REMARK   14  A    between atoms: _34  and  _35
REMARK   15  A    between atoms: _38  and  _40
REMARK   16  A    between atoms: _40  and  _41
REMARK   17  A    between atoms: _41  and  _42
REMARK   18  A    between atoms: _45  and  _47
REMARK   19  A    between atoms: _47  and  _48
REMARK   20  A    between atoms: _54  and  _56
REMARK   21  A    between atoms: _56  and  _57
REMARK   22  A    between atoms: _63  and  _65
REMARK   23  A    between atoms: _65  and  _67
REMARK   24  A    between atoms: _69  and  _71
REMARK   25  A    between atoms: _71  and  _72
REMARK   26  A    between atoms: _75  and  _77
REMARK   27  A    between atoms: _77  and  _79
REMARK   28  A    between atoms: _81  and  _83
REMARK   29  A    between atoms: _83  and  _84
REMARK   30  A    between atoms: _91  and  _93
REMARK   31  A    between atoms: _93  and  _94
REMARK   32  A    between atoms: _97  and  _99
REMARK   33  A    between atoms: _99  and  _101
REMARK   34  A    between atoms: _103  and  _105
REMARK   35  A    between atoms: _108  and  _110
REMARK   36  A    between atoms: _110  and  _111
REMARK   37  A    between atoms: _111  and  _112
REMARK   38  A    between atoms: _112  and  _113
REMARK   39  A    between atoms: _117  and  _119
REMARK   40  A    between atoms: _119  and  _120
REMARK   41  A    between atoms: _120  and  _121
REMARK   42  A    between atoms: _124  and  _126
REMARK   43  A    between atoms: _126  and  _128
REMARK   44  A    between atoms: _130  and  _132
REMARK   45  A    between atoms: _132  and  _133
REMARK   46  A    between atoms: _140  and  _142
REMARK   47  A    between atoms: _144  and  _146
REMARK   48  A    between atoms: _146  and  _147
REMARK   49  A    between atoms: _153  and  _155
REMARK   50  A    between atoms: _157  and  _159
REMARK   51  A    between atoms: _159  and  _160
REMARK   52  A    between atoms: _166  and  _168
REMARK   53  A    between atoms: _168  and  _169
REMARK   54  A    between atoms: _169  and  _170
REMARK   55  A    between atoms: _170  and  _171
REMARK   56  A    between atoms: _173  and  _175
REMARK   57  A    between atoms: _175  and  _177
REMARK   58  A    between atoms: _179  and  _181
REMARK   59  A    between atoms: _181  and  _182
REMARK   60  A    between atoms: _189  and  _191
REMARK   61  A    between atoms: _193  and  _195
REMARK                            x       y       z     vdW  Elec       q    Type
REMARK                         _______ _______ _______ _____ _____    ______ ____
ROOT
ATOM      1  C   UNL     1     -38.680   4.168 -56.599  0.00  0.00    +0.220 C 
ENDROOT
BRANCH   1   2
ATOM      2  N   UNL     1     -39.025   3.628 -55.293  0.00  0.00    -0.087 NA
ATOM      3  C   UNL     1     -39.307   4.371 -54.223  0.00  0.00    +0.535 C 
ATOM      4  N   UNL     1     -39.614   3.769 -53.089  0.00  0.00    +0.135 NA
ATOM      5  N   UNL     1     -39.291   5.699 -54.286  0.00  0.00    +0.135 NA
ENDBRANCH   1   2
BRANCH   1   6
ATOM      6  C   UNL     1     -39.828   4.012 -57.566  0.00  0.00    +0.047 C 
BRANCH   6   7
ATOM      7  C   UNL     1     -39.271   3.540 -58.890  0.00  0.00    +0.004 C 
BRANCH   7   8
ATOM      8  C   UNL     1     -40.314   3.037 -59.872  0.00  0.00    +0.000 C 
ATOM      9  C   UNL     1     -41.144   4.199 -60.401  0.00  0.00    +0.000 C 
ENDBRANCH   7   8
ENDBRANCH   6   7
ENDBRANCH   1   6
TORSDOF 4
REMARK  Name = 
REMARK  61 active torsions:
REMARK  status: ('A' for Active; 'I' for Inactive)
REMARK    1  A    between atoms: _1  and  _3
REMARK    2  A    between atoms: _3  and  _4
REMARK    3  A    between atoms: _4  and  _5
REMARK    4  A    between atoms: _5  and  _6
REMARK    5  A    between atoms: _10  and  _12
REMARK    6  A    between atoms: _12  and  _13
REMARK    7  A    between atoms: _20  and  _22
REMARK    8  A    between atoms: _22  and  _23
REMARK    9  A    between atoms: _23  and  _24
REMARK   10  A    between atoms: _24  and  _25
REMARK   11  A    between atoms: _27  and  _29
REMARK   12  A    between atoms: _31  and  _33
REMARK   13  A    between atoms: _33  and  _34
REMARK   14  A    between atoms: _34  and  _35
REMARK   15  A    between atoms: _38  and  _40
REMARK   16  A    between atoms: _40  and  _41
REMARK   17  A    between atoms: _41  and  _42
REMARK   18  A    between atoms: _45  and  _47
REMARK   19  A    between atoms: _47  and  _48
REMARK   20  A    between atoms: _54  and  _56
REMARK   21  A    between atoms: _56  and  _57
REMARK   22  A    between atoms: _63  and  _65
REMARK   23  A    between atoms: _65  and  _67
REMARK   24  A    between atoms: _69  and  _71
REMARK   25  A    between atoms: _71  and  _72
REMARK   26  A    between atoms: _75  and  _77
REMARK   27  A    between atoms: _77  and  _79
REMARK   28  A    between atoms: _81  and  _83
REMARK   29  A    between atoms: _83  and  _84
REMARK   30  A    between atoms: _91  and  _93
REMARK   31  A    between atoms: _93  and  _94
REMARK   32  A    between atoms: _97  and  _99
REMARK   33  A    between atoms: _99  and  _101
REMARK   34  A    between atoms: _103  and  _105
REMARK   35  A    between atoms: _108  and  _110
REMARK   36  A    between atoms: _110  and  _111
REMARK   37  A    between atoms: _111  and  _112
REMARK   38  A    between atoms: _112  and  _113
REMARK   39  A    between atoms: _117  and  _119
REMARK   40  A    between atoms: _119  and  _120
REMARK   41  A    between atoms: _120  and  _121
REMARK   42  A    between atoms: _124  and  _126
REMARK   43  A    between atoms: _126  and  _128
REMARK   44  A    between atoms: _130  and  _132
REMARK   45  A    between atoms: _132  and  _133
REMARK   46  A    between atoms: _140  and  _142
REMARK   47  A    between atoms: _144  and  _146
REMARK   48  A    between atoms: _146  and  _147
REMARK   49  A    between atoms: _153  and  _155
REMARK   50  A    between atoms: _157  and  _159
REMARK   51  A    between atoms: _159  and  _160
REMARK   52  A    between atoms: _166  and  _168
REMARK   53  A    between atoms: _168  and  _169
REMARK   54  A    between atoms: _169  and  _170
REMARK   55  A    between atoms: _170  and  _171
REMARK   56  A    between atoms: _173  and  _175
REMARK   57  A    between atoms: _175  and  _177
REMARK   58  A    between atoms: _179  and  _181
REMARK   59  A    between atoms: _181  and  _182
REMARK   60  A    between atoms: _189  and  _191
REMARK   61  A    between atoms: _193  and  _195
REMARK                            x       y       z     vdW  Elec       q    Type
REMARK                         _______ _______ _______ _____ _____    ______ ____
ROOT
ATOM      1  C   UNL     1     -45.470  -3.281 -49.880  0.00  0.00    -0.022 A 
ATOM      2  C   UNL     1     -45.533  -2.890 -48.537  0.00  0.00    -0.001 A 
ATOM      3  C   UNL     1     -44.907  -1.734 -48.097  0.00  0.00    +0.042 A 
ATOM      4  C   UNL     1     -44.210  -0.946 -49.005  0.00  0.00    +0.196 A 
ATOM      5  O   UNL     1     -43.576   0.205 -48.580  0.00  0.00    -0.287 OA
ATOM      6  C   UNL     1     -44.136  -1.308 -50.346  0.00  0.00    +0.042 A 
ATOM      7  C   UNL     1     -44.766  -2.464 -50.774  0.00  0.00    -0.001 A 
ENDROOT
BRANCH   1   8
ATOM      8  C   UNL     1     -46.181  -4.538 -50.350  0.00  0.00    +0.026 C 
BRANCH   8   9
ATOM      9  C   UNL     1     -45.553  -5.267 -51.549  0.00  0.00    +0.005 C 
ATOM     10  C   UNL     1     -45.926  -6.740 -51.433  0.00  0.00    +0.000 C 
ENDBRANCH   8   9
ENDBRANCH   1   8
TORSDOF 2
REMARK  Name = 
REMARK  61 active torsions:
REMARK  status: ('A' for Active; 'I' for Inactive)
REMARK    1  A    between atoms: _1  and  _3
REMARK    2  A    between atoms: _3  and  _4
REMARK    3  A    between atoms: _4  and  _5
REMARK    4  A    between atoms: _5  and  _6
REMARK    5  A    between atoms: _10  and  _12
REMARK    6  A    between atoms: _12  and  _13
REMARK    7  A    between atoms: _20  and  _22
REMARK    8  A    between atoms: _22  and  _23
REMARK    9  A    between atoms: _23  and  _24
REMARK   10  A    between atoms: _24  and  _25
REMARK   11  A    between atoms: _27  and  _29
REMARK   12  A    between atoms: _31  and  _33
REMARK   13  A    between atoms: _33  and  _34
REMARK   14  A    between atoms: _34  and  _35
REMARK   15  A    between atoms: _38  and  _40
REMARK   16  A    between atoms: _40  and  _41
REMARK   17  A    between atoms: _41  and  _42
REMARK   18  A    between atoms: _45  and  _47
REMARK   19  A    between atoms: _47  and  _48
REMARK   20  A    between atoms: _54  and  _56
REMARK   21  A    between atoms: _56  and  _57
REMARK   22  A    between atoms: _63  and  _65
REMARK   23  A    between atoms: _65  and  _67
REMARK   24  A    between atoms: _69  and  _71
REMARK   25  A    between atoms: _71  and  _72
REMARK   26  A    between atoms: _75  and  _77
REMARK   27  A    between atoms: _77  and  _79
REMARK   28  A    between atoms: _81  and  _83
REMARK   29  A    between atoms: _83  and  _84
REMARK   30  A    between atoms: _91  and  _93
REMARK   31  A    between atoms: _93  and  _94
REMARK   32  A    between atoms: _97  and  _99
REMARK   33  A    between atoms: _99  and  _101
REMARK   34  A    between atoms: _103  and  _105
REMARK   35  A    between atoms: _108  and  _110
REMARK   36  A    between atoms: _110  and  _111
REMARK   37  A    between atoms: _111  and  _112
REMARK   38  A    between atoms: _112  and  _113
REMARK   39  A    between atoms: _117  and  _119
REMARK   40  A    between atoms: _119  and  _120
REMARK   41  A    between atoms: _120  and  _121
REMARK   42  A    between atoms: _124  and  _126
REMARK   43  A    between atoms: _126  and  _128
REMARK   44  A    between atoms: _130  and  _132
REMARK   45  A    between atoms: _132  and  _133
REMARK   46  A    between atoms: _140  and  _142
REMARK   47  A    between atoms: _144  and  _146
REMARK   48  A    between atoms: _146  and  _147
REMARK   49  A    between atoms: _153  and  _155
REMARK   50  A    between atoms: _157  and  _159
REMARK   51  A    between atoms: _159  and  _160
REMARK   52  A    between atoms: _166  and  _168
REMARK   53  A    between atoms: _168  and  _169
REMARK   54  A    between atoms: _169  and  _170
REMARK   55  A    between atoms: _170  and  _171
REMARK   56  A    between atoms: _173  and  _175
REMARK   57  A    between atoms: _175  and  _177
REMARK   58  A    between atoms: _179  and  _181
REMARK   59  A    between atoms: _181  and  _182
REMARK   60  A    between atoms: _189  and  _191
REMARK   61  A    between atoms: _193  and  _195
REMARK                            x       y       z     vdW  Elec       q    Type
REMARK                         _______ _______ _______ _____ _____    ______ ____
ROOT
ATOM      1  C   UNL     1     -38.221  -1.930 -46.390  0.00  0.00    +0.002 C 
ENDROOT
BRANCH   1   2
ATOM      2  C   UNL     1     -38.366  -2.943 -47.513  0.00  0.00    +0.000 C 
BRANCH   2   3
ATOM      3  C   UNL     1     -37.362  -4.097 -47.415  0.00  0.00    +0.000 C 
ATOM      4  C   UNL     1     -38.051  -5.348 -46.903  0.00  0.00    +0.000 C 
ENDBRANCH   2   3
ENDBRANCH   1   2
BRANCH   1   5
ATOM      5  C   UNL     1     -39.178  -2.189 -45.245  0.00  0.00    +0.021 C 
BRANCH   5   6
ATOM      6  C   UNL     1     -40.478  -2.794 -45.757  0.00  0.00    +0.109 C 
ATOM      7  N   UNL     1     -40.821  -4.038 -45.013  0.00  0.00    -0.131 NA
ENDBRANCH   5   6
ENDBRANCH   1   5
TORSDOF 4
REMARK  Name = 
REMARK  61 active torsions:
REMARK  status: ('A' for Active; 'I' for Inactive)
REMARK    1  A    between atoms: _1  and  _3
REMARK    2  A    between atoms: _3  and  _4
REMARK    3  A    between atoms: _4  and  _5
REMARK    4  A    between atoms: _5  and  _6
REMARK    5  A    between atoms: _10  and  _12
REMARK    6  A    between atoms: _12  and  _13
REMARK    7  A    between atoms: _20  and  _22
REMARK    8  A    between atoms: _22  and  _23
REMARK    9  A    between atoms: _23  and  _24
REMARK   10  A    between atoms: _24  and  _25
REMARK   11  A    between atoms: _27  and  _29
REMARK   12  A    between atoms: _31  and  _33
REMARK   13  A    between atoms: _33  and  _34
REMARK   14  A    between atoms: _34  and  _35
REMARK   15  A    between atoms: _38  and  _40
REMARK   16  A    between atoms: _40  and  _41
REMARK   17  A    between atoms: _41  and  _42
REMARK   18  A    between atoms: _45  and  _47
REMARK   19  A    between atoms: _47  and  _48
REMARK   20  A    between atoms: _54  and  _56
REMARK   21  A    between atoms: _56  and  _57
REMARK   22  A    between atoms: _63  and  _65
REMARK   23  A    between atoms: _65  and  _67
REMARK   24  A    between atoms: _69  and  _71
REMARK   25  A    between atoms: _71  and  _72
REMARK   26  A    between atoms: _75  and  _77
REMARK   27  A    between atoms: _77  and  _79
REMARK   28  A    between atoms: _81  and  _83
REMARK   29  A    between atoms: _83  and  _84
REMARK   30  A    between atoms: _91  and  _93
REMARK   31  A    between atoms: _93  and  _94
REMARK   32  A    between atoms: _97  and  _99
REMARK   33  A    between atoms: _99  and  _101
REMARK   34  A    between atoms: _103  and  _105
REMARK   35  A    between atoms: _108  and  _110
REMARK   36  A    between atoms: _110  and  _111
REMARK   37  A    between atoms: _111  and  _112
REMARK   38  A    between atoms: _112  and  _113
REMARK   39  A    between atoms: _117  and  _119
REMARK   40  A    between atoms: _119  and  _120
REMARK   41  A    between atoms: _120  and  _121
REMARK   42  A    between atoms: _124  and  _126
REMARK   43  A    between atoms: _126  and  _128
REMARK   44  A    between atoms: _130  and  _132
REMARK   45  A    between atoms: _132  and  _133
REMARK   46  A    between atoms: _140  and  _142
REMARK   47  A    between atoms: _144  and  _146
REMARK   48  A    between atoms: _146  and  _147
REMARK   49  A    between atoms: _153  and  _155
REMARK   50  A    between atoms: _157  and  _159
REMARK   51  A    between atoms: _159  and  _160
REMARK   52  A    between atoms: _166  and  _168
REMARK   53  A    between atoms: _168  and  _169
REMARK   54  A    between atoms: _169  and  _170
REMARK   55  A    between atoms: _170  and  _171
REMARK   56  A    between atoms: _173  and  _175
REMARK   57  A    between atoms: _175  and  _177
REMARK   58  A    between atoms: _179  and  _181
REMARK   59  A    between atoms: _181  and  _182
REMARK   60  A    between atoms: _189  and  _191
REMARK   61  A    between atoms: _193  and  _195
REMARK                            x       y       z     vdW  Elec       q    Type
REMARK                         _______ _______ _______ _____ _____    ______ ____
ROOT
ATOM      1  C   UNL     1     -35.662  10.538 -38.733  0.00  0.00    +0.036 C 
ATOM      2  C   UNL     1     -36.832  11.495 -38.519  0.00  0.00    +0.003 C 
ENDROOT
BRANCH   1   3
ATOM      3  C   UNL     1     -36.084   9.315 -39.544  0.00  0.00    +0.182 C 
ATOM      4  O   UNL     1     -37.225   8.716 -38.968  0.00  0.00    -0.220 OA
ENDBRANCH   1   3
TORSDOF 1
REMARK  Name = 
REMARK  61 active torsions:
REMARK  status: ('A' for Active; 'I' for Inactive)
REMARK    1  A    between atoms: _1  and  _3
REMARK    2  A    between atoms: _3  and  _4
REMARK    3  A    between atoms: _4  and  _5
REMARK    4  A    between atoms: _5  and  _6
REMARK    5  A    between atoms: _10  and  _12
REMARK    6  A    between atoms: _12  and  _13
REMARK    7  A    between atoms: _20  and  _22
REMARK    8  A    between atoms: _22  and  _23
REMARK    9  A    between atoms: _23  and  _24
REMARK   10  A    between atoms: _24  and  _25
REMARK   11  A    between atoms: _27  and  _29
REMARK   12  A    between atoms: _31  and  _33
REMARK   13  A    between atoms: _33  and  _34
REMARK   14  A    between atoms: _34  and  _35
REMARK   15  A    between atoms: _38  and  _40
REMARK   16  A    between atoms: _40  and  _41
REMARK   17  A    between atoms: _41  and  _42
REMARK   18  A    between atoms: _45  and  _47
REMARK   19  A    between atoms: _47  and  _48
REMARK   20  A    between atoms: _54  and  _56
REMARK   21  A    between atoms: _56  and  _57
REMARK   22  A    between atoms: _63  and  _65
REMARK   23  A    between atoms: _65  and  _67
REMARK   24  A    between atoms: _69  and  _71
REMARK   25  A    between atoms: _71  and  _72
REMARK   26  A    between atoms: _75  and  _77
REMARK   27  A    between atoms: _77  and  _79
REMARK   28  A    between atoms: _81  and  _83
REMARK   29  A    between atoms: _83  and  _84
REMARK   30  A    between atoms: _91  and  _93
REMARK   31  A    between atoms: _93  and  _94
REMARK   32  A    between atoms: _97  and  _99
REMARK   33  A    between atoms: _99  and  _101
REMARK   34  A    between atoms: _103  and  _105
REMARK   35  A    between atoms: _108  and  _110
REMARK   36  A    between atoms: _110  and  _111
REMARK   37  A    between atoms: _111  and  _112
REMARK   38  A    between atoms: _112  and  _113
REMARK   39  A    between atoms: _117  and  _119
REMARK   40  A    between atoms: _119  and  _120
REMARK   41  A    between atoms: _120  and  _121
REMARK   42  A    between atoms: _124  and  _126
REMARK   43  A    between atoms: _126  and  _128
REMARK   44  A    between atoms: _130  and  _132
REMARK   45  A    between atoms: _132  and  _133
REMARK   46  A    between atoms: _140  and  _142
REMARK   47  A    between atoms: _144  and  _146
REMARK   48  A    between atoms: _146  and  _147
REMARK   49  A    between atoms: _153  and  _155
REMARK   50  A    between atoms: _157  and  _159
REMARK   51  A    between atoms: _159  and  _160
REMARK   52  A    between atoms: _166  and  _168
REMARK   53  A    between atoms: _168  and  _169
REMARK   54  A    between atoms: _169  and  _170
REMARK   55  A    between atoms: _170  and  _171
REMARK   56  A    between atoms: _173  and  _175
REMARK   57  A    between atoms: _175  and  _177
REMARK   58  A    between atoms: _179  and  _181
REMARK   59  A    between atoms: _181  and  _182
REMARK   60  A    between atoms: _189  and  _191
REMARK   61  A    between atoms: _193  and  _195
REMARK                            x       y       z     vdW  Elec       q    Type
REMARK                         _______ _______ _______ _____ _____    ______ ____
ROOT
ATOM      1  C   UNL     1     -29.464  11.238 -40.278  0.00  0.00    +0.089 C 
ENDROOT
BRANCH   1   2
ATOM      2  C   UNL     1     -30.814  11.044 -40.956  0.00  0.00    +0.261 C 
ATOM      3  N   UNL     1     -31.581  12.120 -41.048  0.00  0.00    -0.088 NA
ATOM      4  O   UNL     1     -31.156   9.949 -41.402  0.00  0.00    -0.272 OA
ENDBRANCH   1   2
BRANCH   1   5
ATOM      5  C   UNL     1     -29.475  10.971 -38.777  0.00  0.00    +0.010 C 
BRANCH   5   6
ATOM      6  C   UNL     1     -28.219  11.508 -38.074  0.00  0.00    +0.001 C 
ATOM      7  C   UNL     1     -28.532  12.720 -37.204  0.00  0.00    +0.000 C 
ENDBRANCH   5   6
ENDBRANCH   1   5
TORSDOF 3
REMARK  Name = 
REMARK  61 active torsions:
REMARK  status: ('A' for Active; 'I' for Inactive)
REMARK    1  A    between atoms: _1  and  _3
REMARK    2  A    between atoms: _3  and  _4
REMARK    3  A    between atoms: _4  and  _5
REMARK    4  A    between atoms: _5  and  _6
REMARK    5  A    between atoms: _10  and  _12
REMARK    6  A    between atoms: _12  and  _13
REMARK    7  A    between atoms: _20  and  _22
REMARK    8  A    between atoms: _22  and  _23
REMARK    9  A    between atoms: _23  and  _24
REMARK   10  A    between atoms: _24  and  _25
REMARK   11  A    between atoms: _27  and  _29
REMARK   12  A    between atoms: _31  and  _33
REMARK   13  A    between atoms: _33  and  _34
REMARK   14  A    between atoms: _34  and  _35
REMARK   15  A    between atoms: _38  and  _40
REMARK   16  A    between atoms: _40  and  _41
REMARK   17  A    between atoms: _41  and  _42
REMARK   18  A    between atoms: _45  and  _47
REMARK   19  A    between atoms: _47  and  _48
REMARK   20  A    between atoms: _54  and  _56
REMARK   21  A    between atoms: _56  and  _57
REMARK   22  A    between atoms: _63  and  _65
REMARK   23  A    between atoms: _65  and  _67
REMARK   24  A    between atoms: _69  and  _71
REMARK   25  A    between atoms: _71  and  _72
REMARK   26  A    between atoms: _75  and  _77
REMARK   27  A    between atoms: _77  and  _79
REMARK   28  A    between atoms: _81  and  _83
REMARK   29  A    between atoms: _83  and  _84
REMARK   30  A    between atoms: _91  and  _93
REMARK   31  A    between atoms: _93  and  _94
REMARK   32  A    between atoms: _97  and  _99
REMARK   33  A    between atoms: _99  and  _101
REMARK   34  A    between atoms: _103  and  _105
REMARK   35  A    between atoms: _108  and  _110
REMARK   36  A    between atoms: _110  and  _111
REMARK   37  A    between atoms: _111  and  _112
REMARK   38  A    between atoms: _112  and  _113
REMARK   39  A    between atoms: _117  and  _119
REMARK   40  A    between atoms: _119  and  _120
REMARK   41  A    between atoms: _120  and  _121
REMARK   42  A    between atoms: _124  and  _126
REMARK   43  A    between atoms: _126  and  _128
REMARK   44  A    between atoms: _130  and  _132
REMARK   45  A    between atoms: _132  and  _133
REMARK   46  A    between atoms: _140  and  _142
REMARK   47  A    between atoms: _144  and  _146
REMARK   48  A    between atoms: _146  and  _147
REMARK   49  A    between atoms: _153  and  _155
REMARK   50  A    between atoms: _157  and  _159
REMARK   51  A    between atoms: _159  and  _160
REMARK   52  A    between atoms: _166  and  _168
REMARK   53  A    between atoms: _168  and  _169
REMARK   54  A    between atoms: _169  and  _170
REMARK   55  A    between atoms: _170  and  _171
REMARK   56  A    between atoms: _173  and  _175
REMARK   57  A    between atoms: _175  and  _177
REMARK   58  A    between atoms: _179  and  _181
REMARK   59  A    between atoms: _181  and  _182
REMARK   60  A    between atoms: _189  and  _191
REMARK   61  A    between atoms: _193  and  _195
REMARK                            x       y       z     vdW  Elec       q    Type
REMARK                         _______ _______ _______ _____ _____    ______ ____
ROOT
ATOM      1  C   UNL     1     -28.443  14.511 -42.107  0.00  0.00    +0.114 C 
ENDROOT
BRANCH   1   2
ATOM      2  C   UNL     1     -29.444  14.055 -43.143  0.00  0.00    +0.365 C 
ATOM      3  O   UNL     1     -30.454  14.765 -43.350  0.00  0.00    -0.246 OA
ATOM      4  O   UNL     1     -29.205  12.991 -43.758  0.00  0.00    -0.246 OA
ENDBRANCH   1   2
BRANCH   1   5
ATOM      5  C   UNL     1     -29.100  14.794 -40.764  0.00  0.00    +0.012 C 
BRANCH   5   6
ATOM      6  C   UNL     1     -28.800  16.194 -40.263  0.00  0.00    +0.001 C 
ATOM      7  C   UNL     1     -30.043  17.080 -40.286  0.00  0.00    +0.000 C 
ENDBRANCH   5   6
ENDBRANCH   1   5
TORSDOF 3
REMARK  Name = 
REMARK  61 active torsions:
REMARK  status: ('A' for Active; 'I' for Inactive)
REMARK    1  A    between atoms: _1  and  _3
REMARK    2  A    between atoms: _3  and  _4
REMARK    3  A    between atoms: _4  and  _5
REMARK    4  A    between atoms: _5  and  _6
REMARK    5  A    between atoms: _10  and  _12
REMARK    6  A    between atoms: _12  and  _13
REMARK    7  A    between atoms: _20  and  _22
REMARK    8  A    between atoms: _22  and  _23
REMARK    9  A    between atoms: _23  and  _24
REMARK   10  A    between atoms: _24  and  _25
REMARK   11  A    between atoms: _27  and  _29
REMARK   12  A    between atoms: _31  and  _33
REMARK   13  A    between atoms: _33  and  _34
REMARK   14  A    between atoms: _34  and  _35
REMARK   15  A    between atoms: _38  and  _40
REMARK   16  A    between atoms: _40  and  _41
REMARK   17  A    between atoms: _41  and  _42
REMARK   18  A    between atoms: _45  and  _47
REMARK   19  A    between atoms: _47  and  _48
REMARK   20  A    between atoms: _54  and  _56
REMARK   21  A    between atoms: _56  and  _57
REMARK   22  A    between atoms: _63  and  _65
REMARK   23  A    between atoms: _65  and  _67
REMARK   24  A    between atoms: _69  and  _71
REMARK   25  A    between atoms: _71  and  _72
REMARK   26  A    between atoms: _75  and  _77
REMARK   27  A    between atoms: _77  and  _79
REMARK   28  A    between atoms: _81  and  _83
REMARK   29  A    between atoms: _83  and  _84
REMARK   30  A    between atoms: _91  and  _93
REMARK   31  A    between atoms: _93  and  _94
REMARK   32  A    between atoms: _97  and  _99
REMARK   33  A    between atoms: _99  and  _101
REMARK   34  A    between atoms: _103  and  _105
REMARK   35  A    between atoms: _108  and  _110
REMARK   36  A    between atoms: _110  and  _111
REMARK   37  A    between atoms: _111  and  _112
REMARK   38  A    between atoms: _112  and  _113
REMARK   39  A    between atoms: _117  and  _119
REMARK   40  A    between atoms: _119  and  _120
REMARK   41  A    between atoms: _120  and  _121
REMARK   42  A    between atoms: _124  and  _126
REMARK   43  A    between atoms: _126  and  _128
REMARK   44  A    between atoms: _130  and  _132
REMARK   45  A    between atoms: _132  and  _133
REMARK   46  A    between atoms: _140  and  _142
REMARK   47  A    between atoms: _144  and  _146
REMARK   48  A    between atoms: _146  and  _147
REMARK   49  A    between atoms: _153  and  _155
REMARK   50  A    between atoms: _157  and  _159
REMARK   51  A    between atoms: _159  and  _160
REMARK   52  A    between atoms: _166  and  _168
REMARK   53  A    between atoms: _168  and  _169
REMARK   54  A    between atoms: _169  and  _170
REMARK   55  A    between atoms: _170  and  _171
REMARK   56  A    between atoms: _173  and  _175
REMARK   57  A    between atoms: _175  and  _177
REMARK   58  A    between atoms: _179  and  _181
REMARK   59  A    between atoms: _181  and  _182
REMARK   60  A    between atoms: _189  and  _191
REMARK   61  A    between atoms: _193  and  _195
REMARK                            x       y       z     vdW  Elec       q    Type
REMARK                         _______ _______ _______ _____ _____    ______ ____
ROOT
ATOM      1  C   UNL     1     -33.450  16.608 -38.851  0.00  0.00    -0.022 A 
ATOM      2  C   UNL     1     -34.579  16.682 -38.028  0.00  0.00    -0.004 A 
ATOM      3  C   UNL     1     -35.073  15.549 -37.397  0.00  0.00    -0.000 A 
ATOM      4  C   UNL     1     -34.436  14.331 -37.577  0.00  0.00    -0.000 A 
ATOM      5  C   UNL     1     -33.308  14.245 -38.381  0.00  0.00    -0.000 A 
ATOM      6  C   UNL     1     -32.822  15.376 -39.017  0.00  0.00    -0.004 A 
ENDROOT
BRANCH   1   7
ATOM      7  C   UNL     1     -32.915  17.838 -39.538  0.00  0.00    +0.026 C 
BRANCH   7   8
ATOM      8  C   UNL     1     -31.605  18.392 -38.925  0.00  0.00    +0.005 C 
ATOM      9  C   UNL     1     -31.735  18.654 -37.431  0.00  0.00    +0.000 C 
ENDBRANCH   7   8
ENDBRANCH   1   7
TORSDOF 2
REMARK  Name = 
REMARK  61 active torsions:
REMARK  status: ('A' for Active; 'I' for Inactive)
REMARK    1  A    between atoms: _1  and  _3
REMARK    2  A    between atoms: _3  and  _4
REMARK    3  A    between atoms: _4  and  _5
REMARK    4  A    between atoms: _5  and  _6
REMARK    5  A    between atoms: _10  and  _12
REMARK    6  A    between atoms: _12  and  _13
REMARK    7  A    between atoms: _20  and  _22
REMARK    8  A    between atoms: _22  and  _23
REMARK    9  A    between atoms: _23  and  _24
REMARK   10  A    between atoms: _24  and  _25
REMARK   11  A    between atoms: _27  and  _29
REMARK   12  A    between atoms: _31  and  _33
REMARK   13  A    between atoms: _33  and  _34
REMARK   14  A    between atoms: _34  and  _35
REMARK   15  A    between atoms: _38  and  _40
REMARK   16  A    between atoms: _40  and  _41
REMARK   17  A    between atoms: _41  and  _42
REMARK   18  A    between atoms: _45  and  _47
REMARK   19  A    between atoms: _47  and  _48
REMARK   20  A    between atoms: _54  and  _56
REMARK   21  A    between atoms: _56  and  _57
REMARK   22  A    between atoms: _63  and  _65
REMARK   23  A    between atoms: _65  and  _67
REMARK   24  A    between atoms: _69  and  _71
REMARK   25  A    between atoms: _71  and  _72
REMARK   26  A    between atoms: _75  and  _77
REMARK   27  A    between atoms: _77  and  _79
REMARK   28  A    between atoms: _81  and  _83
REMARK   29  A    between atoms: _83  and  _84
REMARK   30  A    between atoms: _91  and  _93
REMARK   31  A    between atoms: _93  and  _94
REMARK   32  A    between atoms: _97  and  _99
REMARK   33  A    between atoms: _99  and  _101
REMARK   34  A    between atoms: _103  and  _105
REMARK   35  A    between atoms: _108  and  _110
REMARK   36  A    between atoms: _110  and  _111
REMARK   37  A    between atoms: _111  and  _112
REMARK   38  A    between atoms: _112  and  _113
REMARK   39  A    between atoms: _117  and  _119
REMARK   40  A    between atoms: _119  and  _120
REMARK   41  A    between atoms: _120  and  _121
REMARK   42  A    between atoms: _124  and  _126
REMARK   43  A    between atoms: _126  and  _128
REMARK   44  A    between atoms: _130  and  _132
REMARK   45  A    between atoms: _132  and  _133
REMARK   46  A    between atoms: _140  and  _142
REMARK   47  A    between atoms: _144  and  _146
REMARK   48  A    between atoms: _146  and  _147
REMARK   49  A    between atoms: _153  and  _155
REMARK   50  A    between atoms: _157  and  _159
REMARK   51  A    between atoms: _159  and  _160
REMARK   52  A    between atoms: _166  and  _168
REMARK   53  A    between atoms: _168  and  _169
REMARK   54  A    between atoms: _169  and  _170
REMARK   55  A    between atoms: _170  and  _171
REMARK   56  A    between atoms: _173  and  _175
REMARK   57  A    between atoms: _175  and  _177
REMARK   58  A    between atoms: _179  and  _181
REMARK   59  A    between atoms: _181  and  _182
REMARK   60  A    between atoms: _189  and  _191
REMARK   61  A    between atoms: _193  and  _195
REMARK                            x       y       z     vdW  Elec       q    Type
REMARK                         _______ _______ _______ _____ _____    ______ ____
ROOT
ATOM      1  C   UNL     1     -27.220  21.401 -37.858  0.00  0.00    -0.022 A 
ATOM      2  C   UNL     1     -28.487  21.003 -37.414  0.00  0.00    -0.004 A 
ATOM      3  C   UNL     1     -29.632  21.728 -37.736  0.00  0.00    -0.000 A 
ATOM      4  C   UNL     1     -29.518  22.875 -38.494  0.00  0.00    -0.000 A 
ATOM      5  C   UNL     1     -28.258  23.300 -38.934  0.00  0.00    -0.000 A 
ATOM      6  C   UNL     1     -27.117  22.564 -38.619  0.00  0.00    -0.004 A 
ENDROOT
BRANCH   1   7
ATOM      7  C   UNL     1     -25.986  20.611 -37.495  0.00  0.00    +0.026 C 
BRANCH   7   8
ATOM      8  C   UNL     1     -24.780  21.474 -37.106  0.00  0.00    +0.005 C 
ATOM      9  C   UNL     1     -25.147  22.316 -35.909  0.00  0.00    +0.000 C 
ENDBRANCH   7   8
ENDBRANCH   1   7
TORSDOF 2
REMARK  Name = 
REMARK  61 active torsions:
REMARK  status: ('A' for Active; 'I' for Inactive)
REMARK    1  A    between atoms: _1  and  _3
REMARK    2  A    between atoms: _3  and  _4
REMARK    3  A    between atoms: _4  and  _5
REMARK    4  A    between atoms: _5  and  _6
REMARK    5  A    between atoms: _10  and  _12
REMARK    6  A    between atoms: _12  and  _13
REMARK    7  A    between atoms: _20  and  _22
REMARK    8  A    between atoms: _22  and  _23
REMARK    9  A    between atoms: _23  and  _24
REMARK   10  A    between atoms: _24  and  _25
REMARK   11  A    between atoms: _27  and  _29
REMARK   12  A    between atoms: _31  and  _33
REMARK   13  A    between atoms: _33  and  _34
REMARK   14  A    between atoms: _34  and  _35
REMARK   15  A    between atoms: _38  and  _40
REMARK   16  A    between atoms: _40  and  _41
REMARK   17  A    between atoms: _41  and  _42
REMARK   18  A    between atoms: _45  and  _47
REMARK   19  A    between atoms: _47  and  _48
REMARK   20  A    between atoms: _54  and  _56
REMARK   21  A    between atoms: _56  and  _57
REMARK   22  A    between atoms: _63  and  _65
REMARK   23  A    between atoms: _65  and  _67
REMARK   24  A    between atoms: _69  and  _71
REMARK   25  A    between atoms: _71  and  _72
REMARK   26  A    between atoms: _75  and  _77
REMARK   27  A    between atoms: _77  and  _79
REMARK   28  A    between atoms: _81  and  _83
REMARK   29  A    between atoms: _83  and  _84
REMARK   30  A    between atoms: _91  and  _93
REMARK   31  A    between atoms: _93  and  _94
REMARK   32  A    between atoms: _97  and  _99
REMARK   33  A    between atoms: _99  and  _101
REMARK   34  A    between atoms: _103  and  _105
REMARK   35  A    between atoms: _108  and  _110
REMARK   36  A    between atoms: _110  and  _111
REMARK   37  A    between atoms: _111  and  _112
REMARK   38  A    between atoms: _112  and  _113
REMARK   39  A    between atoms: _117  and  _119
REMARK   40  A    between atoms: _119  and  _120
REMARK   41  A    between atoms: _120  and  _121
REMARK   42  A    between atoms: _124  and  _126
REMARK   43  A    between atoms: _126  and  _128
REMARK   44  A    between atoms: _130  and  _132
REMARK   45  A    between atoms: _132  and  _133
REMARK   46  A    between atoms: _140  and  _142
REMARK   47  A    between atoms: _144  and  _146
REMARK   48  A    between atoms: _146  and  _147
REMARK   49  A    between atoms: _153  and  _155
REMARK   50  A    between atoms: _157  and  _159
REMARK   51  A    between atoms: _159  and  _160
REMARK   52  A    between atoms: _166  and  _168
REMARK   53  A    between atoms: _168  and  _169
REMARK   54  A    between atoms: _169  and  _170
REMARK   55  A    between atoms: _170  and  _171
REMARK   56  A    between atoms: _173  and  _175
REMARK   57  A    between atoms: _175  and  _177
REMARK   58  A    between atoms: _179  and  _181
REMARK   59  A    between atoms: _181  and  _182
REMARK   60  A    between atoms: _189  and  _191
REMARK   61  A    between atoms: _193  and  _195
REMARK                            x       y       z     vdW  Elec       q    Type
REMARK                         _______ _______ _______ _____ _____    ______ ____
ROOT
ATOM      1  C   UNL     1     -38.411  21.435 -61.816  0.00  0.00    +0.000 C 
ATOM      2  C   UNL     1     -38.910  20.952 -60.455  0.00  0.00    +0.000 C 
ENDROOT
BRANCH   1   3
ATOM      3  C   UNL     1     -39.399  21.051 -62.945  0.00  0.00    +0.000 C 
ATOM      4  C   UNL     1     -40.806  21.484 -62.551  0.00  0.00    +0.000 C 
ENDBRANCH   1   3
BRANCH   1   5
ATOM      5  C   UNL     1     -37.021  20.865 -62.091  0.00  0.00    +0.000 C 
ATOM      6  C   UNL     1     -35.896  21.834 -61.788  0.00  0.00    +0.000 C 
ENDBRANCH   1   5
TORSDOF 2
REMARK  Name = 
REMARK  61 active torsions:
REMARK  status: ('A' for Active; 'I' for Inactive)
REMARK    1  A    between atoms: _1  and  _3
REMARK    2  A    between atoms: _3  and  _4
REMARK    3  A    between atoms: _4  and  _5
REMARK    4  A    between atoms: _5  and  _6
REMARK    5  A    between atoms: _10  and  _12
REMARK    6  A    between atoms: _12  and  _13
REMARK    7  A    between atoms: _20  and  _22
REMARK    8  A    between atoms: _22  and  _23
REMARK    9  A    between atoms: _23  and  _24
REMARK   10  A    between atoms: _24  and  _25
REMARK   11  A    between atoms: _27  and  _29
REMARK   12  A    between atoms: _31  and  _33
REMARK   13  A    between atoms: _33  and  _34
REMARK   14  A    between atoms: _34  and  _35
REMARK   15  A    between atoms: _38  and  _40
REMARK   16  A    between atoms: _40  and  _41
REMARK   17  A    between atoms: _41  and  _42
REMARK   18  A    between atoms: _45  and  _47
REMARK   19  A    between atoms: _47  and  _48
REMARK   20  A    between atoms: _54  and  _56
REMARK   21  A    between atoms: _56  and  _57
REMARK   22  A    between atoms: _63  and  _65
REMARK   23  A    between atoms: _65  and  _67
REMARK   24  A    between atoms: _69  and  _71
REMARK   25  A    between atoms: _71  and  _72
REMARK   26  A    between atoms: _75  and  _77
REMARK   27  A    between atoms: _77  and  _79
REMARK   28  A    between atoms: _81  and  _83
REMARK   29  A    between atoms: _83  and  _84
REMARK   30  A    between atoms: _91  and  _93
REMARK   31  A    between atoms: _93  and  _94
REMARK   32  A    between atoms: _97  and  _99
REMARK   33  A    between atoms: _99  and  _101
REMARK   34  A    between atoms: _103  and  _105
REMARK   35  A    between atoms: _108  and  _110
REMARK   36  A    between atoms: _110  and  _111
REMARK   37  A    between atoms: _111  and  _112
REMARK   38  A    between atoms: _112  and  _113
REMARK   39  A    between atoms: _117  and  _119
REMARK   40  A    between atoms: _119  and  _120
REMARK   41  A    between atoms: _120  and  _121
REMARK   42  A    between atoms: _124  and  _126
REMARK   43  A    between atoms: _126  and  _128
REMARK   44  A    between atoms: _130  and  _132
REMARK   45  A    between atoms: _132  and  _133
REMARK   46  A    between atoms: _140  and  _142
REMARK   47  A    between atoms: _144  and  _146
REMARK   48  A    between atoms: _146  and  _147
REMARK   49  A    between atoms: _153  and  _155
REMARK   50  A    between atoms: _157  and  _159
REMARK   51  A    between atoms: _159  and  _160
REMARK   52  A    between atoms: _166  and  _168
REMARK   53  A    between atoms: _168  and  _169
REMARK   54  A    between atoms: _169  and  _170
REMARK   55  A    between atoms: _170  and  _171
REMARK   56  A    between atoms: _173  and  _175
REMARK   57  A    between atoms: _175  and  _177
REMARK   58  A    between atoms: _179  and  _181
REMARK   59  A    between atoms: _181  and  _182
REMARK   60  A    between atoms: _189  and  _191
REMARK   61  A    between atoms: _193  and  _195
REMARK                            x       y       z     vdW  Elec       q    Type
REMARK                         _______ _______ _______ _____ _____    ______ ____
ROOT
ATOM      1  C   UNL     1     -41.159  15.299 -59.086  0.00  0.00    +0.000 C 
ENDROOT
BRANCH   1   2
ATOM      2  C   UNL     1     -40.494  16.447 -58.321  0.00  0.00    +0.000 C 
ATOM      3  C   UNL     1     -41.227  16.707 -57.015  0.00  0.00    +0.000 C 
ATOM      4  C   UNL     1     -40.402  17.719 -59.150  0.00  0.00    +0.000 C 
ENDBRANCH   1   2
BRANCH   1   5
ATOM      5  C   UNL     1     -42.488  15.530 -59.816  0.00  0.00    +0.000 C 
ATOM      6  C   UNL     1     -42.368  15.247 -61.305  0.00  0.00    +0.000 C 
ENDBRANCH   1   5
TORSDOF 2
REMARK  Name = 
REMARK  61 active torsions:
REMARK  status: ('A' for Active; 'I' for Inactive)
REMARK    1  A    between atoms: _1  and  _3
REMARK    2  A    between atoms: _3  and  _4
REMARK    3  A    between atoms: _4  and  _5
REMARK    4  A    between atoms: _5  and  _6
REMARK    5  A    between atoms: _10  and  _12
REMARK    6  A    between atoms: _12  and  _13
REMARK    7  A    between atoms: _20  and  _22
REMARK    8  A    between atoms: _22  and  _23
REMARK    9  A    between atoms: _23  and  _24
REMARK   10  A    between atoms: _24  and  _25
REMARK   11  A    between atoms: _27  and  _29
REMARK   12  A    between atoms: _31  and  _33
REMARK   13  A    between atoms: _33  and  _34
REMARK   14  A    between atoms: _34  and  _35
REMARK   15  A    between atoms: _38  and  _40
REMARK   16  A    between atoms: _40  and  _41
REMARK   17  A    between atoms: _41  and  _42
REMARK   18  A    between atoms: _45  and  _47
REMARK   19  A    between atoms: _47  and  _48
REMARK   20  A    between atoms: _54  and  _56
REMARK   21  A    between atoms: _56  and  _57
REMARK   22  A    between atoms: _63  and  _65
REMARK   23  A    between atoms: _65  and  _67
REMARK   24  A    between atoms: _69  and  _71
REMARK   25  A    between atoms: _71  and  _72
REMARK   26  A    between atoms: _75  and  _77
REMARK   27  A    between atoms: _77  and  _79
REMARK   28  A    between atoms: _81  and  _83
REMARK   29  A    between atoms: _83  and  _84
REMARK   30  A    between atoms: _91  and  _93
REMARK   31  A    between atoms: _93  and  _94
REMARK   32  A    between atoms: _97  and  _99
REMARK   33  A    between atoms: _99  and  _101
REMARK   34  A    between atoms: _103  and  _105
REMARK   35  A    between atoms: _108  and  _110
REMARK   36  A    between atoms: _110  and  _111
REMARK   37  A    between atoms: _111  and  _112
REMARK   38  A    between atoms: _112  and  _113
REMARK   39  A    between atoms: _117  and  _119
REMARK   40  A    between atoms: _119  and  _120
REMARK   41  A    between atoms: _120  and  _121
REMARK   42  A    between atoms: _124  and  _126
REMARK   43  A    between atoms: _126  and  _128
REMARK   44  A    between atoms: _130  and  _132
REMARK   45  A    between atoms: _132  and  _133
REMARK   46  A    between atoms: _140  and  _142
REMARK   47  A    between atoms: _144  and  _146
REMARK   48  A    between atoms: _146  and  _147
REMARK   49  A    between atoms: _153  and  _155
REMARK   50  A    between atoms: _157  and  _159
REMARK   51  A    between atoms: _159  and  _160
REMARK   52  A    between atoms: _166  and  _168
REMARK   53  A    between atoms: _168  and  _169
REMARK   54  A    between atoms: _169  and  _170
REMARK   55  A    between atoms: _170  and  _171
REMARK   56  A    between atoms: _173  and  _175
REMARK   57  A    between atoms: _175  and  _177
REMARK   58  A    between atoms: _179  and  _181
REMARK   59  A    between atoms: _181  and  _182
REMARK   60  A    between atoms: _189  and  _191
REMARK   61  A    between atoms: _193  and  _195
REMARK                            x       y       z     vdW  Elec       q    Type
REMARK                         _______ _______ _______ _____ _____    ______ ____
ROOT
ATOM      1  C   UNL     1     -37.842  16.064 -64.403  0.00  0.00    +0.000 C 
ATOM      2  C   UNL     1     -36.624  16.074 -65.330  0.00  0.00    +0.000 C 
ENDROOT
BRANCH   1   3
ATOM      3  C   UNL     1     -39.096  16.625 -65.112  0.00  0.00    +0.000 C 
ATOM      4  C   UNL     1     -38.991  16.469 -66.609  0.00  0.00    +0.000 C 
ENDBRANCH   1   3
BRANCH   1   5
ATOM      5  C   UNL     1     -37.519  16.920 -63.175  0.00  0.00    +0.000 C 
ATOM      6  C   UNL     1     -36.082  17.372 -63.124  0.00  0.00    +0.000 C 
ENDBRANCH   1   5
TORSDOF 2
REMARK  Name = 
REMARK  61 active torsions:
REMARK  status: ('A' for Active; 'I' for Inactive)
REMARK    1  A    between atoms: _1  and  _3
REMARK    2  A    between atoms: _3  and  _4
REMARK    3  A    between atoms: _4  and  _5
REMARK    4  A    between atoms: _5  and  _6
REMARK    5  A    between atoms: _10  and  _12
REMARK    6  A    between atoms: _12  and  _13
REMARK    7  A    between atoms: _20  and  _22
REMARK    8  A    between atoms: _22  and  _23
REMARK    9  A    between atoms: _23  and  _24
REMARK   10  A    between atoms: _24  and  _25
REMARK   11  A    between atoms: _27  and  _29
REMARK   12  A    between atoms: _31  and  _33
REMARK   13  A    between atoms: _33  and  _34
REMARK   14  A    between atoms: _34  and  _35
REMARK   15  A    between atoms: _38  and  _40
REMARK   16  A    between atoms: _40  and  _41
REMARK   17  A    between atoms: _41  and  _42
REMARK   18  A    between atoms: _45  and  _47
REMARK   19  A    between atoms: _47  and  _48
REMARK   20  A    between atoms: _54  and  _56
REMARK   21  A    between atoms: _56  and  _57
REMARK   22  A    between atoms: _63  and  _65
REMARK   23  A    between atoms: _65  and  _67
REMARK   24  A    between atoms: _69  and  _71
REMARK   25  A    between atoms: _71  and  _72
REMARK   26  A    between atoms: _75  and  _77
REMARK   27  A    between atoms: _77  and  _79
REMARK   28  A    between atoms: _81  and  _83
REMARK   29  A    between atoms: _83  and  _84
REMARK   30  A    between atoms: _91  and  _93
REMARK   31  A    between atoms: _93  and  _94
REMARK   32  A    between atoms: _97  and  _99
REMARK   33  A    between atoms: _99  and  _101
REMARK   34  A    between atoms: _103  and  _105
REMARK   35  A    between atoms: _108  and  _110
REMARK   36  A    between atoms: _110  and  _111
REMARK   37  A    between atoms: _111  and  _112
REMARK   38  A    between atoms: _112  and  _113
REMARK   39  A    between atoms: _117  and  _119
REMARK   40  A    between atoms: _119  and  _120
REMARK   41  A    between atoms: _120  and  _121
REMARK   42  A    between atoms: _124  and  _126
REMARK   43  A    between atoms: _126  and  _128
REMARK   44  A    between atoms: _130  and  _132
REMARK   45  A    between atoms: _132  and  _133
REMARK   46  A    between atoms: _140  and  _142
REMARK   47  A    between atoms: _144  and  _146
REMARK   48  A    between atoms: _146  and  _147
REMARK   49  A    between atoms: _153  and  _155
REMARK   50  A    between atoms: _157  and  _159
REMARK   51  A    between atoms: _159  and  _160
REMARK   52  A    between atoms: _166  and  _168
REMARK   53  A    between atoms: _168  and  _169
REMARK   54  A    between atoms: _169  and  _170
REMARK   55  A    between atoms: _170  and  _171
REMARK   56  A    between atoms: _173  and  _175
REMARK   57  A    between atoms: _175  and  _177
REMARK   58  A    between atoms: _179  and  _181
REMARK   59  A    between atoms: _181  and  _182
REMARK   60  A    between atoms: _189  and  _191
REMARK   61  A    between atoms: _193  and  _195
REMARK                            x       y       z     vdW  Elec       q    Type
REMARK                         _______ _______ _______ _____ _____    ______ ____
ROOT
ATOM      1  C   UNL     1     -32.602  17.865 -67.750  0.00  0.00    -0.022 A 
ATOM      2  C   UNL     1     -31.624  16.998 -67.280  0.00  0.00    -0.001 A 
ATOM      3  C   UNL     1     -30.323  17.425 -67.074  0.00  0.00    +0.042 A 
ATOM      4  C   UNL     1     -29.970  18.736 -67.369  0.00  0.00    +0.196 A 
ATOM      5  O   UNL     1     -28.657  19.145 -67.154  0.00  0.00    -0.287 OA
ATOM      6  C   UNL     1     -30.929  19.621 -67.862  0.00  0.00    +0.042 A 
ATOM      7  C   UNL     1     -32.230  19.180 -68.049  0.00  0.00    -0.001 A 
ENDROOT
BRANCH   1   8
ATOM      8  C   UNL     1     -34.013  17.381 -68.013  0.00  0.00    +0.026 C 
BRANCH   8   9
ATOM      9  C   UNL     1     -34.632  17.745 -69.362  0.00  0.00    +0.005 C 
ATOM     10  C   UNL     1     -33.949  16.960 -70.457  0.00  0.00    +0.000 C 
ENDBRANCH   8   9
ENDBRANCH   1   8
TORSDOF 2
REMARK  Name = 
REMARK  61 active torsions:
REMARK  status: ('A' for Active; 'I' for Inactive)
REMARK    1  A    between atoms: _1  and  _3
REMARK    2  A    between atoms: _3  and  _4
REMARK    3  A    between atoms: _4  and  _5
REMARK    4  A    between atoms: _5  and  _6
REMARK    5  A    between atoms: _10  and  _12
REMARK    6  A    between atoms: _12  and  _13
REMARK    7  A    between atoms: _20  and  _22
REMARK    8  A    between atoms: _22  and  _23
REMARK    9  A    between atoms: _23  and  _24
REMARK   10  A    between atoms: _24  and  _25
REMARK   11  A    between atoms: _27  and  _29
REMARK   12  A    between atoms: _31  and  _33
REMARK   13  A    between atoms: _33  and  _34
REMARK   14  A    between atoms: _34  and  _35
REMARK   15  A    between atoms: _38  and  _40
REMARK   16  A    between atoms: _40  and  _41
REMARK   17  A    between atoms: _41  and  _42
REMARK   18  A    between atoms: _45  and  _47
REMARK   19  A    between atoms: _47  and  _48
REMARK   20  A    between atoms: _54  and  _56
REMARK   21  A    between atoms: _56  and  _57
REMARK   22  A    between atoms: _63  and  _65
REMARK   23  A    between atoms: _65  and  _67
REMARK   24  A    between atoms: _69  and  _71
REMARK   25  A    between atoms: _71  and  _72
REMARK   26  A    between atoms: _75  and  _77
REMARK   27  A    between atoms: _77  and  _79
REMARK   28  A    between atoms: _81  and  _83
REMARK   29  A    between atoms: _83  and  _84
REMARK   30  A    between atoms: _91  and  _93
REMARK   31  A    between atoms: _93  and  _94
REMARK   32  A    between atoms: _97  and  _99
REMARK   33  A    between atoms: _99  and  _101
REMARK   34  A    between atoms: _103  and  _105
REMARK   35  A    between atoms: _108  and  _110
REMARK   36  A    between atoms: _110  and  _111
REMARK   37  A    between atoms: _111  and  _112
REMARK   38  A    between atoms: _112  and  _113
REMARK   39  A    between atoms: _117  and  _119
REMARK   40  A    between atoms: _119  and  _120
REMARK   41  A    between atoms: _120  and  _121
REMARK   42  A    between atoms: _124  and  _126
REMARK   43  A    between atoms: _126  and  _128
REMARK   44  A    between atoms: _130  and  _132
REMARK   45  A    between atoms: _132  and  _133
REMARK   46  A    between atoms: _140  and  _142
REMARK   47  A    between atoms: _144  and  _146
REMARK   48  A    between atoms: _146  and  _147
REMARK   49  A    between atoms: _153  and  _155
REMARK   50  A    between atoms: _157  and  _159
REMARK   51  A    between atoms: _159  and  _160
REMARK   52  A    between atoms: _166  and  _168
REMARK   53  A    between atoms: _168  and  _169
REMARK   54  A    between atoms: _169  and  _170
REMARK   55  A    between atoms: _170  and  _171
REMARK   56  A    between atoms: _173  and  _175
REMARK   57  A    between atoms: _175  and  _177
REMARK   58  A    between atoms: _179  and  _181
REMARK   59  A    between atoms: _181  and  _182
REMARK   60  A    between atoms: _189  and  _191
REMARK   61  A    between atoms: _193  and  _195
REMARK                            x       y       z     vdW  Elec       q    Type
REMARK                         _______ _______ _______ _____ _____    ______ ____
ROOT
ATOM      1  C   UNL     1     -29.156   9.910 -66.109  0.00  0.00    +0.000 C 
ENDROOT
BRANCH   1   2
ATOM      2  C   UNL     1     -29.649  11.254 -65.557  0.00  0.00    +0.000 C 
ATOM      3  C   UNL     1     -31.112  11.459 -65.915  0.00  0.00    +0.000 C 
ATOM      4  C   UNL     1     -28.812  12.449 -65.998  0.00  0.00    +0.000 C 
ENDBRANCH   1   2
BRANCH   1   5
ATOM      5  C   UNL     1     -27.623   9.764 -66.102  0.00  0.00    +0.000 C 
ATOM      6  C   UNL     1     -27.180   8.605 -65.215  0.00  0.00    +0.000 C 
ENDBRANCH   1   5
TORSDOF 2
REMARK  Name = 
REMARK  61 active torsions:
REMARK  status: ('A' for Active; 'I' for Inactive)
REMARK    1  A    between atoms: _1  and  _3
REMARK    2  A    between atoms: _3  and  _4
REMARK    3  A    between atoms: _4  and  _5
REMARK    4  A    between atoms: _5  and  _6
REMARK    5  A    between atoms: _10  and  _12
REMARK    6  A    between atoms: _12  and  _13
REMARK    7  A    between atoms: _20  and  _22
REMARK    8  A    between atoms: _22  and  _23
REMARK    9  A    between atoms: _23  and  _24
REMARK   10  A    between atoms: _24  and  _25
REMARK   11  A    between atoms: _27  and  _29
REMARK   12  A    between atoms: _31  and  _33
REMARK   13  A    between atoms: _33  and  _34
REMARK   14  A    between atoms: _34  and  _35
REMARK   15  A    between atoms: _38  and  _40
REMARK   16  A    between atoms: _40  and  _41
REMARK   17  A    between atoms: _41  and  _42
REMARK   18  A    between atoms: _45  and  _47
REMARK   19  A    between atoms: _47  and  _48
REMARK   20  A    between atoms: _54  and  _56
REMARK   21  A    between atoms: _56  and  _57
REMARK   22  A    between atoms: _63  and  _65
REMARK   23  A    between atoms: _65  and  _67
REMARK   24  A    between atoms: _69  and  _71
REMARK   25  A    between atoms: _71  and  _72
REMARK   26  A    between atoms: _75  and  _77
REMARK   27  A    between atoms: _77  and  _79
REMARK   28  A    between atoms: _81  and  _83
REMARK   29  A    between atoms: _83  and  _84
REMARK   30  A    between atoms: _91  and  _93
REMARK   31  A    between atoms: _93  and  _94
REMARK   32  A    between atoms: _97  and  _99
REMARK   33  A    between atoms: _99  and  _101
REMARK   34  A    between atoms: _103  and  _105
REMARK   35  A    between atoms: _108  and  _110
REMARK   36  A    between atoms: _110  and  _111
REMARK   37  A    between atoms: _111  and  _112
REMARK   38  A    between atoms: _112  and  _113
REMARK   39  A    between atoms: _117  and  _119
REMARK   40  A    between atoms: _119  and  _120
REMARK   41  A    between atoms: _120  and  _121
REMARK   42  A    between atoms: _124  and  _126
REMARK   43  A    between atoms: _126  and  _128
REMARK   44  A    between atoms: _130  and  _132
REMARK   45  A    between atoms: _132  and  _133
REMARK   46  A    between atoms: _140  and  _142
REMARK   47  A    between atoms: _144  and  _146
REMARK   48  A    between atoms: _146  and  _147
REMARK   49  A    between atoms: _153  and  _155
REMARK   50  A    between atoms: _157  and  _159
REMARK   51  A    between atoms: _159  and  _160
REMARK   52  A    between atoms: _166  and  _168
REMARK   53  A    between atoms: _168  and  _169
REMARK   54  A    between atoms: _169  and  _170
REMARK   55  A    between atoms: _170  and  _171
REMARK   56  A    between atoms: _173  and  _175
REMARK   57  A    between atoms: _175  and  _177
REMARK   58  A    between atoms: _179  and  _181
REMARK   59  A    between atoms: _181  and  _182
REMARK   60  A    between atoms: _189  and  _191
REMARK   61  A    between atoms: _193  and  _195
REMARK                            x       y       z     vdW  Elec       q    Type
REMARK                         _______ _______ _______ _____ _____    ______ ____
ROOT
ATOM      1  C   UNL     1     -29.620  21.657 -46.494  0.00  0.00    +0.000 C 
ATOM      2  C   UNL     1     -30.932  22.297 -46.035  0.00  0.00    +0.000 C 
ENDROOT
BRANCH   1   3
ATOM      3  C   UNL     1     -28.700  22.689 -47.169  0.00  0.00    +0.000 C 
ATOM      4  C   UNL     1     -28.316  23.764 -46.162  0.00  0.00    +0.000 C 
ENDBRANCH   1   3
BRANCH   1   5
ATOM      5  C   UNL     1     -29.877  20.486 -47.449  0.00  0.00    +0.000 C 
ATOM      6  C   UNL     1     -29.399  19.151 -46.922  0.00  0.00    +0.000 C 
ENDBRANCH   1   5
TORSDOF 2
REMARK  Name = 
REMARK  61 active torsions:
REMARK  status: ('A' for Active; 'I' for Inactive)
REMARK    1  A    between atoms: _1  and  _3
REMARK    2  A    between atoms: _3  and  _4
REMARK    3  A    between atoms: _4  and  _5
REMARK    4  A    between atoms: _5  and  _6
REMARK    5  A    between atoms: _10  and  _12
REMARK    6  A    between atoms: _12  and  _13
REMARK    7  A    between atoms: _20  and  _22
REMARK    8  A    between atoms: _22  and  _23
REMARK    9  A    between atoms: _23  and  _24
REMARK   10  A    between atoms: _24  and  _25
REMARK   11  A    between atoms: _27  and  _29
REMARK   12  A    between atoms: _31  and  _33
REMARK   13  A    between atoms: _33  and  _34
REMARK   14  A    between atoms: _34  and  _35
REMARK   15  A    between atoms: _38  and  _40
REMARK   16  A    between atoms: _40  and  _41
REMARK   17  A    between atoms: _41  and  _42
REMARK   18  A    between atoms: _45  and  _47
REMARK   19  A    between atoms: _47  and  _48
REMARK   20  A    between atoms: _54  and  _56
REMARK   21  A    between atoms: _56  and  _57
REMARK   22  A    between atoms: _63  and  _65
REMARK   23  A    between atoms: _65  and  _67
REMARK   24  A    between atoms: _69  and  _71
REMARK   25  A    between atoms: _71  and  _72
REMARK   26  A    between atoms: _75  and  _77
REMARK   27  A    between atoms: _77  and  _79
REMARK   28  A    between atoms: _81  and  _83
REMARK   29  A    between atoms: _83  and  _84
REMARK   30  A    between atoms: _91  and  _93
REMARK   31  A    between atoms: _93  and  _94
REMARK   32  A    between atoms: _97  and  _99
REMARK   33  A    between atoms: _99  and  _101
REMARK   34  A    between atoms: _103  and  _105
REMARK   35  A    between atoms: _108  and  _110
REMARK   36  A    between atoms: _110  and  _111
REMARK   37  A    between atoms: _111  and  _112
REMARK   38  A    between atoms: _112  and  _113
REMARK   39  A    between atoms: _117  and  _119
REMARK   40  A    between atoms: _119  and  _120
REMARK   41  A    between atoms: _120  and  _121
REMARK   42  A    between atoms: _124  and  _126
REMARK   43  A    between atoms: _126  and  _128
REMARK   44  A    between atoms: _130  and  _132
REMARK   45  A    between atoms: _132  and  _133
REMARK   46  A    between atoms: _140  and  _142
REMARK   47  A    between atoms: _144  and  _146
REMARK   48  A    between atoms: _146  and  _147
REMARK   49  A    between atoms: _153  and  _155
REMARK   50  A    between atoms: _157  and  _159
REMARK   51  A    between atoms: _159  and  _160
REMARK   52  A    between atoms: _166  and  _168
REMARK   53  A    between atoms: _168  and  _169
REMARK   54  A    between atoms: _169  and  _170
REMARK   55  A    between atoms: _170  and  _171
REMARK   56  A    between atoms: _173  and  _175
REMARK   57  A    between atoms: _175  and  _177
REMARK   58  A    between atoms: _179  and  _181
REMARK   59  A    between atoms: _181  and  _182
REMARK   60  A    between atoms: _189  and  _191
REMARK   61  A    between atoms: _193  and  _195
REMARK                            x       y       z     vdW  Elec       q    Type
REMARK                         _______ _______ _______ _____ _____    ______ ____
ROOT
ATOM      1  C   UNL     1     -31.831  25.948 -41.319  0.00  0.00    +0.000 C 
ATOM      2  C   UNL     1     -33.106  26.364 -40.619  0.00  0.00    +0.000 C 
ATOM      3  C   UNL     1     -31.907  24.520 -41.766  0.00  0.00    +0.000 C 
ENDROOT
BRANCH   1   4
ATOM      4  C   UNL     1     -31.526  26.882 -42.503  0.00  0.00    +0.000 C 
ATOM      5  C   UNL     1     -31.170  28.206 -41.869  0.00  0.00    +0.000 C 
ENDBRANCH   1   4
TORSDOF 1
REMARK  Name = 
REMARK  61 active torsions:
REMARK  status: ('A' for Active; 'I' for Inactive)
REMARK    1  A    between atoms: _1  and  _3
REMARK    2  A    between atoms: _3  and  _4
REMARK    3  A    between atoms: _4  and  _5
REMARK    4  A    between atoms: _5  and  _6
REMARK    5  A    between atoms: _10  and  _12
REMARK    6  A    between atoms: _12  and  _13
REMARK    7  A    between atoms: _20  and  _22
REMARK    8  A    between atoms: _22  and  _23
REMARK    9  A    between atoms: _23  and  _24
REMARK   10  A    between atoms: _24  and  _25
REMARK   11  A    between atoms: _27  and  _29
REMARK   12  A    between atoms: _31  and  _33
REMARK   13  A    between atoms: _33  and  _34
REMARK   14  A    between atoms: _34  and  _35
REMARK   15  A    between atoms: _38  and  _40
REMARK   16  A    between atoms: _40  and  _41
REMARK   17  A    between atoms: _41  and  _42
REMARK   18  A    between atoms: _45  and  _47
REMARK   19  A    between atoms: _47  and  _48
REMARK   20  A    between atoms: _54  and  _56
REMARK   21  A    between atoms: _56  and  _57
REMARK   22  A    between atoms: _63  and  _65
REMARK   23  A    between atoms: _65  and  _67
REMARK   24  A    between atoms: _69  and  _71
REMARK   25  A    between atoms: _71  and  _72
REMARK   26  A    between atoms: _75  and  _77
REMARK   27  A    between atoms: _77  and  _79
REMARK   28  A    between atoms: _81  and  _83
REMARK   29  A    between atoms: _83  and  _84
REMARK   30  A    between atoms: _91  and  _93
REMARK   31  A    between atoms: _93  and  _94
REMARK   32  A    between atoms: _97  and  _99
REMARK   33  A    between atoms: _99  and  _101
REMARK   34  A    between atoms: _103  and  _105
REMARK   35  A    between atoms: _108  and  _110
REMARK   36  A    between atoms: _110  and  _111
REMARK   37  A    between atoms: _111  and  _112
REMARK   38  A    between atoms: _112  and  _113
REMARK   39  A    between atoms: _117  and  _119
REMARK   40  A    between atoms: _119  and  _120
REMARK   41  A    between atoms: _120  and  _121
REMARK   42  A    between atoms: _124  and  _126
REMARK   43  A    between atoms: _126  and  _128
REMARK   44  A    between atoms: _130  and  _132
REMARK   45  A    between atoms: _132  and  _133
REMARK   46  A    between atoms: _140  and  _142
REMARK   47  A    between atoms: _144  and  _146
REMARK   48  A    between atoms: _146  and  _147
REMARK   49  A    between atoms: _153  and  _155
REMARK   50  A    between atoms: _157  and  _159
REMARK   51  A    between atoms: _159  and  _160
REMARK   52  A    between atoms: _166  and  _168
REMARK   53  A    between atoms: _168  and  _169
REMARK   54  A    between atoms: _169  and  _170
REMARK   55  A    between atoms: _170  and  _171
REMARK   56  A    between atoms: _173  and  _175
REMARK   57  A    between atoms: _175  and  _177
REMARK   58  A    between atoms: _179  and  _181
REMARK   59  A    between atoms: _181  and  _182
REMARK   60  A    between atoms: _189  and  _191
REMARK   61  A    between atoms: _193  and  _195
REMARK                            x       y       z     vdW  Elec       q    Type
REMARK                         _______ _______ _______ _____ _____    ______ ____
ROOT
ATOM      1  C   UNL     1     -29.306  13.481 -47.281  0.00  0.00    +0.220 C 
ENDROOT
BRANCH   1   2
ATOM      2  N   UNL     1     -29.910  14.692 -46.742  0.00  0.00    -0.087 NA
ATOM      3  C   UNL     1     -31.135  15.119 -47.037  0.00  0.00    +0.535 C 
ATOM      4  N   UNL     1     -31.570  16.251 -46.507  0.00  0.00    +0.135 NA
ATOM      5  N   UNL     1     -31.925  14.415 -47.850  0.00  0.00    +0.135 NA
ENDBRANCH   1   2
BRANCH   1   6
ATOM      6  C   UNL     1     -28.204  13.837 -48.269  0.00  0.00    +0.047 C 
BRANCH   6   7
ATOM      7  C   UNL     1     -27.417  15.020 -47.758  0.00  0.00    +0.004 C 
BRANCH   7   8
ATOM      8  C   UNL     1     -25.910  14.913 -47.937  0.00  0.00    +0.000 C 
ATOM      9  C   UNL     1     -25.609  14.370 -49.323  0.00  0.00    +0.000 C 
ENDBRANCH   7   8
ENDBRANCH   6   7
ENDBRANCH   1   6
TORSDOF 4
REMARK  Name = 
REMARK  61 active torsions:
REMARK  status: ('A' for Active; 'I' for Inactive)
REMARK    1  A    between atoms: _1  and  _3
REMARK    2  A    between atoms: _3  and  _4
REMARK    3  A    between atoms: _4  and  _5
REMARK    4  A    between atoms: _5  and  _6
REMARK    5  A    between atoms: _10  and  _12
REMARK    6  A    between atoms: _12  and  _13
REMARK    7  A    between atoms: _20  and  _22
REMARK    8  A    between atoms: _22  and  _23
REMARK    9  A    between atoms: _23  and  _24
REMARK   10  A    between atoms: _24  and  _25
REMARK   11  A    between atoms: _27  and  _29
REMARK   12  A    between atoms: _31  and  _33
REMARK   13  A    between atoms: _33  and  _34
REMARK   14  A    between atoms: _34  and  _35
REMARK   15  A    between atoms: _38  and  _40
REMARK   16  A    between atoms: _40  and  _41
REMARK   17  A    between atoms: _41  and  _42
REMARK   18  A    between atoms: _45  and  _47
REMARK   19  A    between atoms: _47  and  _48
REMARK   20  A    between atoms: _54  and  _56
REMARK   21  A    between atoms: _56  and  _57
REMARK   22  A    between atoms: _63  and  _65
REMARK   23  A    between atoms: _65  and  _67
REMARK   24  A    between atoms: _69  and  _71
REMARK   25  A    between atoms: _71  and  _72
REMARK   26  A    between atoms: _75  and  _77
REMARK   27  A    between atoms: _77  and  _79
REMARK   28  A    between atoms: _81  and  _83
REMARK   29  A    between atoms: _83  and  _84
REMARK   30  A    between atoms: _91  and  _93
REMARK   31  A    between atoms: _93  and  _94
REMARK   32  A    between atoms: _97  and  _99
REMARK   33  A    between atoms: _99  and  _101
REMARK   34  A    between atoms: _103  and  _105
REMARK   35  A    between atoms: _108  and  _110
REMARK   36  A    between atoms: _110  and  _111
REMARK   37  A    between atoms: _111  and  _112
REMARK   38  A    between atoms: _112  and  _113
REMARK   39  A    between atoms: _117  and  _119
REMARK   40  A    between atoms: _119  and  _120
REMARK   41  A    between atoms: _120  and  _121
REMARK   42  A    between atoms: _124  and  _126
REMARK   43  A    between atoms: _126  and  _128
REMARK   44  A    between atoms: _130  and  _132
REMARK   45  A    between atoms: _132  and  _133
REMARK   46  A    between atoms: _140  and  _142
REMARK   47  A    between atoms: _144  and  _146
REMARK   48  A    between atoms: _146  and  _147
REMARK   49  A    between atoms: _153  and  _155
REMARK   50  A    between atoms: _157  and  _159
REMARK   51  A    between atoms: _159  and  _160
REMARK   52  A    between atoms: _166  and  _168
REMARK   53  A    between atoms: _168  and  _169
REMARK   54  A    between atoms: _169  and  _170
REMARK   55  A    between atoms: _170  and  _171
REMARK   56  A    between atoms: _173  and  _175
REMARK   57  A    between atoms: _175  and  _177
REMARK   58  A    between atoms: _179  and  _181
REMARK   59  A    between atoms: _181  and  _182
REMARK   60  A    between atoms: _189  and  _191
REMARK   61  A    between atoms: _193  and  _195
REMARK                            x       y       z     vdW  Elec       q    Type
REMARK                         _______ _______ _______ _____ _____    ______ ____
ROOT
ATOM      1  C   UNL     1     -30.908  11.268 -52.348  0.00  0.00    +0.042 C 
ENDROOT
BRANCH   1   2
ATOM      2  C   UNL     1     -32.078  12.144 -52.773  0.00  0.00    +0.050 C 
ATOM      3  O   UNL     1     -31.860  13.364 -52.914  0.00  0.00    -0.549 OA
ATOM      4  O   UNL     1     -33.197  11.624 -52.979  0.00  0.00    -0.549 OA
ENDBRANCH   1   2
BRANCH   1   5
ATOM      5  C   UNL     1     -29.576  12.002 -52.277  0.00  0.00    +0.006 C 
BRANCH   5   6
ATOM      6  C   UNL     1     -28.340  11.104 -52.200  0.00  0.00    +0.000 C 
ATOM      7  C   UNL     1     -28.146  10.411 -53.531  0.00  0.00    +0.000 C 
ENDBRANCH   5   6
ENDBRANCH   1   5
TORSDOF 3
REMARK  Name = 
REMARK  61 active torsions:
REMARK  status: ('A' for Active; 'I' for Inactive)
REMARK    1  A    between atoms: _1  and  _3
REMARK    2  A    between atoms: _3  and  _4
REMARK    3  A    between atoms: _4  and  _5
REMARK    4  A    between atoms: _5  and  _6
REMARK    5  A    between atoms: _10  and  _12
REMARK    6  A    between atoms: _12  and  _13
REMARK    7  A    between atoms: _20  and  _22
REMARK    8  A    between atoms: _22  and  _23
REMARK    9  A    between atoms: _23  and  _24
REMARK   10  A    between atoms: _24  and  _25
REMARK   11  A    between atoms: _27  and  _29
REMARK   12  A    between atoms: _31  and  _33
REMARK   13  A    between atoms: _33  and  _34
REMARK   14  A    between atoms: _34  and  _35
REMARK   15  A    between atoms: _38  and  _40
REMARK   16  A    between atoms: _40  and  _41
REMARK   17  A    between atoms: _41  and  _42
REMARK   18  A    between atoms: _45  and  _47
REMARK   19  A    between atoms: _47  and  _48
REMARK   20  A    between atoms: _54  and  _56
REMARK   21  A    between atoms: _56  and  _57
REMARK   22  A    between atoms: _63  and  _65
REMARK   23  A    between atoms: _65  and  _67
REMARK   24  A    between atoms: _69  and  _71
REMARK   25  A    between atoms: _71  and  _72
REMARK   26  A    between atoms: _75  and  _77
REMARK   27  A    between atoms: _77  and  _79
REMARK   28  A    between atoms: _81  and  _83
REMARK   29  A    between atoms: _83  and  _84
REMARK   30  A    between atoms: _91  and  _93
REMARK   31  A    between atoms: _93  and  _94
REMARK   32  A    between atoms: _97  and  _99
REMARK   33  A    between atoms: _99  and  _101
REMARK   34  A    between atoms: _103  and  _105
REMARK   35  A    between atoms: _108  and  _110
REMARK   36  A    between atoms: _110  and  _111
REMARK   37  A    between atoms: _111  and  _112
REMARK   38  A    between atoms: _112  and  _113
REMARK   39  A    between atoms: _117  and  _119
REMARK   40  A    between atoms: _119  and  _120
REMARK   41  A    between atoms: _120  and  _121
REMARK   42  A    between atoms: _124  and  _126
REMARK   43  A    between atoms: _126  and  _128
REMARK   44  A    between atoms: _130  and  _132
REMARK   45  A    between atoms: _132  and  _133
REMARK   46  A    between atoms: _140  and  _142
REMARK   47  A    between atoms: _144  and  _146
REMARK   48  A    between atoms: _146  and  _147
REMARK   49  A    between atoms: _153  and  _155
REMARK   50  A    between atoms: _157  and  _159
REMARK   51  A    between atoms: _159  and  _160
REMARK   52  A    between atoms: _166  and  _168
REMARK   53  A    between atoms: _168  and  _169
REMARK   54  A    between atoms: _169  and  _170
REMARK   55  A    between atoms: _170  and  _171
REMARK   56  A    between atoms: _173  and  _175
REMARK   57  A    between atoms: _175  and  _177
REMARK   58  A    between atoms: _179  and  _181
REMARK   59  A    between atoms: _181  and  _182
REMARK   60  A    between atoms: _189  and  _191
REMARK   61  A    between atoms: _193  and  _195
REMARK                            x       y       z     vdW  Elec       q    Type
REMARK                         _______ _______ _______ _____ _____    ______ ____
ROOT
ATOM      1  C   UNL     1     -30.740   9.473 -58.227  0.00  0.00    +0.000 C 
ATOM      2  C   UNL     1     -31.968   9.253 -59.106  0.00  0.00    +0.000 C 
ENDROOT
BRANCH   1   3
ATOM      3  C   UNL     1     -30.423   8.219 -57.361  0.00  0.00    +0.000 C 
ATOM      4  C   UNL     1     -30.325   6.960 -58.240  0.00  0.00    +0.000 C 
ENDBRANCH   1   3
BRANCH   1   5
ATOM      5  C   UNL     1     -30.929  10.715 -57.344  0.00  0.00    +0.000 C 
ATOM      6  C   UNL     1     -32.089  10.647 -56.365  0.00  0.00    +0.000 C 
ENDBRANCH   1   5
TORSDOF 2
REMARK  Name = 
REMARK  61 active torsions:
REMARK  status: ('A' for Active; 'I' for Inactive)
REMARK    1  A    between atoms: _1  and  _3
REMARK    2  A    between atoms: _3  and  _4
REMARK    3  A    between atoms: _4  and  _5
REMARK    4  A    between atoms: _5  and  _6
REMARK    5  A    between atoms: _10  and  _12
REMARK    6  A    between atoms: _12  and  _13
REMARK    7  A    between atoms: _20  and  _22
REMARK    8  A    between atoms: _22  and  _23
REMARK    9  A    between atoms: _23  and  _24
REMARK   10  A    between atoms: _24  and  _25
REMARK   11  A    between atoms: _27  and  _29
REMARK   12  A    between atoms: _31  and  _33
REMARK   13  A    between atoms: _33  and  _34
REMARK   14  A    between atoms: _34  and  _35
REMARK   15  A    between atoms: _38  and  _40
REMARK   16  A    between atoms: _40  and  _41
REMARK   17  A    between atoms: _41  and  _42
REMARK   18  A    between atoms: _45  and  _47
REMARK   19  A    between atoms: _47  and  _48
REMARK   20  A    between atoms: _54  and  _56
REMARK   21  A    between atoms: _56  and  _57
REMARK   22  A    between atoms: _63  and  _65
REMARK   23  A    between atoms: _65  and  _67
REMARK   24  A    between atoms: _69  and  _71
REMARK   25  A    between atoms: _71  and  _72
REMARK   26  A    between atoms: _75  and  _77
REMARK   27  A    between atoms: _77  and  _79
REMARK   28  A    between atoms: _81  and  _83
REMARK   29  A    between atoms: _83  and  _84
REMARK   30  A    between atoms: _91  and  _93
REMARK   31  A    between atoms: _93  and  _94
REMARK   32  A    between atoms: _97  and  _99
REMARK   33  A    between atoms: _99  and  _101
REMARK   34  A    between atoms: _103  and  _105
REMARK   35  A    between atoms: _108  and  _110
REMARK   36  A    between atoms: _110  and  _111
REMARK   37  A    between atoms: _111  and  _112
REMARK   38  A    between atoms: _112  and  _113
REMARK   39  A    between atoms: _117  and  _119
REMARK   40  A    between atoms: _119  and  _120
REMARK   41  A    between atoms: _120  and  _121
REMARK   42  A    between atoms: _124  and  _126
REMARK   43  A    between atoms: _126  and  _128
REMARK   44  A    between atoms: _130  and  _132
REMARK   45  A    between atoms: _132  and  _133
REMARK   46  A    between atoms: _140  and  _142
REMARK   47  A    between atoms: _144  and  _146
REMARK   48  A    between atoms: _146  and  _147
REMARK   49  A    between atoms: _153  and  _155
REMARK   50  A    between atoms: _157  and  _159
REMARK   51  A    between atoms: _159  and  _160
REMARK   52  A    between atoms: _166  and  _168
REMARK   53  A    between atoms: _168  and  _169
REMARK   54  A    between atoms: _169  and  _170
REMARK   55  A    between atoms: _170  and  _171
REMARK   56  A    between atoms: _173  and  _175
REMARK   57  A    between atoms: _175  and  _177
REMARK   58  A    between atoms: _179  and  _181
REMARK   59  A    between atoms: _181  and  _182
REMARK   60  A    between atoms: _189  and  _191
REMARK   61  A    between atoms: _193  and  _195
REMARK                            x       y       z     vdW  Elec       q    Type
REMARK                         _______ _______ _______ _____ _____    ______ ____
ROOT
ATOM      1  C   UNL     1     -35.957   6.472 -60.262  0.00  0.00    -0.022 A 
ATOM      2  C   UNL     1     -35.224   6.857 -59.122  0.00  0.00    -0.001 A 
ATOM      3  C   UNL     1     -35.867   7.312 -57.987  0.00  0.00    +0.042 A 
ATOM      4  C   UNL     1     -37.257   7.378 -57.970  0.00  0.00    +0.196 A 
ATOM      5  O   UNL     1     -37.915   7.817 -56.851  0.00  0.00    -0.287 OA
ATOM      6  C   UNL     1     -38.010   7.003 -59.079  0.00  0.00    +0.042 A 
ATOM      7  C   UNL     1     -37.362   6.555 -60.215  0.00  0.00    -0.001 A 
ENDROOT
BRANCH   1   8
ATOM      8  C   UNL     1     -35.262   5.971 -61.501  0.00  0.00    +0.026 C 
BRANCH   8   9
ATOM      9  C   UNL     1     -35.775   4.634 -62.030  0.00  0.00    +0.005 C 
ATOM     10  C   UNL     1     -35.335   4.502 -63.471  0.00  0.00    +0.000 C 
ENDBRANCH   8   9
ENDBRANCH   1   8
TORSDOF 2
REMARK  Name = 
REMARK  61 active torsions:
REMARK  status: ('A' for Active; 'I' for Inactive)
REMARK    1  A    between atoms: _1  and  _3
REMARK    2  A    between atoms: _3  and  _4
REMARK    3  A    between atoms: _4  and  _5
REMARK    4  A    between atoms: _5  and  _6
REMARK    5  A    between atoms: _10  and  _12
REMARK    6  A    between atoms: _12  and  _13
REMARK    7  A    between atoms: _20  and  _22
REMARK    8  A    between atoms: _22  and  _23
REMARK    9  A    between atoms: _23  and  _24
REMARK   10  A    between atoms: _24  and  _25
REMARK   11  A    between atoms: _27  and  _29
REMARK   12  A    between atoms: _31  and  _33
REMARK   13  A    between atoms: _33  and  _34
REMARK   14  A    between atoms: _34  and  _35
REMARK   15  A    between atoms: _38  and  _40
REMARK   16  A    between atoms: _40  and  _41
REMARK   17  A    between atoms: _41  and  _42
REMARK   18  A    between atoms: _45  and  _47
REMARK   19  A    between atoms: _47  and  _48
REMARK   20  A    between atoms: _54  and  _56
REMARK   21  A    between atoms: _56  and  _57
REMARK   22  A    between atoms: _63  and  _65
REMARK   23  A    between atoms: _65  and  _67
REMARK   24  A    between atoms: _69  and  _71
REMARK   25  A    between atoms: _71  and  _72
REMARK   26  A    between atoms: _75  and  _77
REMARK   27  A    between atoms: _77  and  _79
REMARK   28  A    between atoms: _81  and  _83
REMARK   29  A    between atoms: _83  and  _84
REMARK   30  A    between atoms: _91  and  _93
REMARK   31  A    between atoms: _93  and  _94
REMARK   32  A    between atoms: _97  and  _99
REMARK   33  A    between atoms: _99  and  _101
REMARK   34  A    between atoms: _103  and  _105
REMARK   35  A    between atoms: _108  and  _110
REMARK   36  A    between atoms: _110  and  _111
REMARK   37  A    between atoms: _111  and  _112
REMARK   38  A    between atoms: _112  and  _113
REMARK   39  A    between atoms: _117  and  _119
REMARK   40  A    between atoms: _119  and  _120
REMARK   41  A    between atoms: _120  and  _121
REMARK   42  A    between atoms: _124  and  _126
REMARK   43  A    between atoms: _126  and  _128
REMARK   44  A    between atoms: _130  and  _132
REMARK   45  A    between atoms: _132  and  _133
REMARK   46  A    between atoms: _140  and  _142
REMARK   47  A    between atoms: _144  and  _146
REMARK   48  A    between atoms: _146  and  _147
REMARK   49  A    between atoms: _153  and  _155
REMARK   50  A    between atoms: _157  and  _159
REMARK   51  A    between atoms: _159  and  _160
REMARK   52  A    between atoms: _166  and  _168
REMARK   53  A    between atoms: _168  and  _169
REMARK   54  A    between atoms: _169  and  _170
REMARK   55  A    between atoms: _170  and  _171
REMARK   56  A    between atoms: _173  and  _175
REMARK   57  A    between atoms: _175  and  _177
REMARK   58  A    between atoms: _179  and  _181
REMARK   59  A    between atoms: _181  and  _182
REMARK   60  A    between atoms: _189  and  _191
REMARK   61  A    between atoms: _193  and  _195
REMARK                            x       y       z     vdW  Elec       q    Type
REMARK                         _______ _______ _______ _____ _____    ______ ____
ROOT
ATOM      1  C   UNL     1     -43.825  10.208 -57.468  0.00  0.00    +0.036 C 
ATOM      2  C   UNL     1     -42.937  10.436 -56.257  0.00  0.00    +0.003 C 
ENDROOT
BRANCH   1   3
ATOM      3  C   UNL     1     -44.757   9.033 -57.256  0.00  0.00    +0.182 C 
ATOM      4  O   UNL     1     -44.113   8.080 -56.465  0.00  0.00    -0.220 OA
ENDBRANCH   1   3
TORSDOF 1
REMARK  Name = 
REMARK  61 active torsions:
REMARK  status: ('A' for Active; 'I' for Inactive)
REMARK    1  A    between atoms: _1  and  _3
REMARK    2  A    between atoms: _3  and  _4
REMARK    3  A    between atoms: _4  and  _5
REMARK    4  A    between atoms: _5  and  _6
REMARK    5  A    between atoms: _10  and  _12
REMARK    6  A    between atoms: _12  and  _13
REMARK    7  A    between atoms: _20  and  _22
REMARK    8  A    between atoms: _22  and  _23
REMARK    9  A    between atoms: _23  and  _24
REMARK   10  A    between atoms: _24  and  _25
REMARK   11  A    between atoms: _27  and  _29
REMARK   12  A    between atoms: _31  and  _33
REMARK   13  A    between atoms: _33  and  _34
REMARK   14  A    between atoms: _34  and  _35
REMARK   15  A    between atoms: _38  and  _40
REMARK   16  A    between atoms: _40  and  _41
REMARK   17  A    between atoms: _41  and  _42
REMARK   18  A    between atoms: _45  and  _47
REMARK   19  A    between atoms: _47  and  _48
REMARK   20  A    between atoms: _54  and  _56
REMARK   21  A    between atoms: _56  and  _57
REMARK   22  A    between atoms: _63  and  _65
REMARK   23  A    between atoms: _65  and  _67
REMARK   24  A    between atoms: _69  and  _71
REMARK   25  A    between atoms: _71  and  _72
REMARK   26  A    between atoms: _75  and  _77
REMARK   27  A    between atoms: _77  and  _79
REMARK   28  A    between atoms: _81  and  _83
REMARK   29  A    between atoms: _83  and  _84
REMARK   30  A    between atoms: _91  and  _93
REMARK   31  A    between atoms: _93  and  _94
REMARK   32  A    between atoms: _97  and  _99
REMARK   33  A    between atoms: _99  and  _101
REMARK   34  A    between atoms: _103  and  _105
REMARK   35  A    between atoms: _108  and  _110
REMARK   36  A    between atoms: _110  and  _111
REMARK   37  A    between atoms: _111  and  _112
REMARK   38  A    between atoms: _112  and  _113
REMARK   39  A    between atoms: _117  and  _119
REMARK   40  A    between atoms: _119  and  _120
REMARK   41  A    between atoms: _120  and  _121
REMARK   42  A    between atoms: _124  and  _126
REMARK   43  A    between atoms: _126  and  _128
REMARK   44  A    between atoms: _130  and  _132
REMARK   45  A    between atoms: _132  and  _133
REMARK   46  A    between atoms: _140  and  _142
REMARK   47  A    between atoms: _144  and  _146
REMARK   48  A    between atoms: _146  and  _147
REMARK   49  A    between atoms: _153  and  _155
REMARK   50  A    between atoms: _157  and  _159
REMARK   51  A    between atoms: _159  and  _160
REMARK   52  A    between atoms: _166  and  _168
REMARK   53  A    between atoms: _168  and  _169
REMARK   54  A    between atoms: _169  and  _170
REMARK   55  A    between atoms: _170  and  _171
REMARK   56  A    between atoms: _173  and  _175
REMARK   57  A    between atoms: _175  and  _177
REMARK   58  A    between atoms: _179  and  _181
REMARK   59  A    between atoms: _181  and  _182
REMARK   60  A    between atoms: _189  and  _191
REMARK   61  A    between atoms: _193  and  _195
REMARK                            x       y       z     vdW  Elec       q    Type
REMARK                         _______ _______ _______ _____ _____    ______ ____
ROOT
ATOM      1  C   UNL     1     -40.571  12.601 -53.563  0.00  0.00    -0.022 A 
ATOM      2  C   UNL     1     -39.881  13.710 -53.102  0.00  0.00    -0.004 A 
ATOM      3  C   UNL     1     -38.590  13.580 -52.617  0.00  0.00    -0.000 A 
ATOM      4  C   UNL     1     -37.985  12.337 -52.576  0.00  0.00    -0.000 A 
ATOM      5  C   UNL     1     -38.661  11.219 -53.034  0.00  0.00    -0.000 A 
ATOM      6  C   UNL     1     -39.945  11.356 -53.526  0.00  0.00    -0.004 A 
ENDROOT
BRANCH   1   7
ATOM      7  C   UNL     1     -41.970  12.735 -54.069  0.00  0.00    +0.026 C 
BRANCH   7   8
ATOM      8  C   UNL     1     -42.755  11.416 -54.044  0.00  0.00    +0.005 C 
ATOM      9  C   UNL     1     -43.767  11.434 -52.913  0.00  0.00    +0.000 C 
ENDBRANCH   7   8
ENDBRANCH   1   7
TORSDOF 2
REMARK  Name = 
REMARK  61 active torsions:
REMARK  status: ('A' for Active; 'I' for Inactive)
REMARK    1  A    between atoms: _1  and  _3
REMARK    2  A    between atoms: _3  and  _4
REMARK    3  A    between atoms: _4  and  _5
REMARK    4  A    between atoms: _5  and  _6
REMARK    5  A    between atoms: _10  and  _12
REMARK    6  A    between atoms: _12  and  _13
REMARK    7  A    between atoms: _20  and  _22
REMARK    8  A    between atoms: _22  and  _23
REMARK    9  A    between atoms: _23  and  _24
REMARK   10  A    between atoms: _24  and  _25
REMARK   11  A    between atoms: _27  and  _29
REMARK   12  A    between atoms: _31  and  _33
REMARK   13  A    between atoms: _33  and  _34
REMARK   14  A    between atoms: _34  and  _35
REMARK   15  A    between atoms: _38  and  _40
REMARK   16  A    between atoms: _40  and  _41
REMARK   17  A    between atoms: _41  and  _42
REMARK   18  A    between atoms: _45  and  _47
REMARK   19  A    between atoms: _47  and  _48
REMARK   20  A    between atoms: _54  and  _56
REMARK   21  A    between atoms: _56  and  _57
REMARK   22  A    between atoms: _63  and  _65
REMARK   23  A    between atoms: _65  and  _67
REMARK   24  A    between atoms: _69  and  _71
REMARK   25  A    between atoms: _71  and  _72
REMARK   26  A    between atoms: _75  and  _77
REMARK   27  A    between atoms: _77  and  _79
REMARK   28  A    between atoms: _81  and  _83
REMARK   29  A    between atoms: _83  and  _84
REMARK   30  A    between atoms: _91  and  _93
REMARK   31  A    between atoms: _93  and  _94
REMARK   32  A    between atoms: _97  and  _99
REMARK   33  A    between atoms: _99  and  _101
REMARK   34  A    between atoms: _103  and  _105
REMARK   35  A    between atoms: _108  and  _110
REMARK   36  A    between atoms: _110  and  _111
REMARK   37  A    between atoms: _111  and  _112
REMARK   38  A    between atoms: _112  and  _113
REMARK   39  A    between atoms: _117  and  _119
REMARK   40  A    between atoms: _119  and  _120
REMARK   41  A    between atoms: _120  and  _121
REMARK   42  A    between atoms: _124  and  _126
REMARK   43  A    between atoms: _126  and  _128
REMARK   44  A    between atoms: _130  and  _132
REMARK   45  A    between atoms: _132  and  _133
REMARK   46  A    between atoms: _140  and  _142
REMARK   47  A    between atoms: _144  and  _146
REMARK   48  A    between atoms: _146  and  _147
REMARK   49  A    between atoms: _153  and  _155
REMARK   50  A    between atoms: _157  and  _159
REMARK   51  A    between atoms: _159  and  _160
REMARK   52  A    between atoms: _166  and  _168
REMARK   53  A    between atoms: _168  and  _169
REMARK   54  A    between atoms: _169  and  _170
REMARK   55  A    between atoms: _170  and  _171
REMARK   56  A    between atoms: _173  and  _175
REMARK   57  A    between atoms: _175  and  _177
REMARK   58  A    between atoms: _179  and  _181
REMARK   59  A    between atoms: _181  and  _182
REMARK   60  A    between atoms: _189  and  _191
REMARK   61  A    between atoms: _193  and  _195
REMARK                            x       y       z     vdW  Elec       q    Type
REMARK                         _______ _______ _______ _____ _____    ______ ____
ROOT
ATOM      1  C   UNL     1     -44.087  11.210 -50.540  0.00  0.00    +0.036 C 
ATOM      2  C   UNL     1     -43.191  11.348 -49.332  0.00  0.00    +0.003 C 
ENDROOT
BRANCH   1   3
ATOM      3  C   UNL     1     -44.766   9.848 -50.551  0.00  0.00    +0.182 C 
ATOM      4  O   UNL     1     -45.848   9.857 -49.677  0.00  0.00    -0.220 OA
ENDBRANCH   1   3
TORSDOF 1
REMARK  Name = 
REMARK  61 active torsions:
REMARK  status: ('A' for Active; 'I' for Inactive)
REMARK    1  A    between atoms: _1  and  _3
REMARK    2  A    between atoms: _3  and  _4
REMARK    3  A    between atoms: _4  and  _5
REMARK    4  A    between atoms: _5  and  _6
REMARK    5  A    between atoms: _10  and  _12
REMARK    6  A    between atoms: _12  and  _13
REMARK    7  A    between atoms: _20  and  _22
REMARK    8  A    between atoms: _22  and  _23
REMARK    9  A    between atoms: _23  and  _24
REMARK   10  A    between atoms: _24  and  _25
REMARK   11  A    between atoms: _27  and  _29
REMARK   12  A    between atoms: _31  and  _33
REMARK   13  A    between atoms: _33  and  _34
REMARK   14  A    between atoms: _34  and  _35
REMARK   15  A    between atoms: _38  and  _40
REMARK   16  A    between atoms: _40  and  _41
REMARK   17  A    between atoms: _41  and  _42
REMARK   18  A    between atoms: _45  and  _47
REMARK   19  A    between atoms: _47  and  _48
REMARK   20  A    between atoms: _54  and  _56
REMARK   21  A    between atoms: _56  and  _57
REMARK   22  A    between atoms: _63  and  _65
REMARK   23  A    between atoms: _65  and  _67
REMARK   24  A    between atoms: _69  and  _71
REMARK   25  A    between atoms: _71  and  _72
REMARK   26  A    between atoms: _75  and  _77
REMARK   27  A    between atoms: _77  and  _79
REMARK   28  A    between atoms: _81  and  _83
REMARK   29  A    between atoms: _83  and  _84
REMARK   30  A    between atoms: _91  and  _93
REMARK   31  A    between atoms: _93  and  _94
REMARK   32  A    between atoms: _97  and  _99
REMARK   33  A    between atoms: _99  and  _101
REMARK   34  A    between atoms: _103  and  _105
REMARK   35  A    between atoms: _108  and  _110
REMARK   36  A    between atoms: _110  and  _111
REMARK   37  A    between atoms: _111  and  _112
REMARK   38  A    between atoms: _112  and  _113
REMARK   39  A    between atoms: _117  and  _119
REMARK   40  A    between atoms: _119  and  _120
REMARK   41  A    between atoms: _120  and  _121
REMARK   42  A    between atoms: _124  and  _126
REMARK   43  A    between atoms: _126  and  _128
REMARK   44  A    between atoms: _130  and  _132
REMARK   45  A    between atoms: _132  and  _133
REMARK   46  A    between atoms: _140  and  _142
REMARK   47  A    between atoms: _144  and  _146
REMARK   48  A    between atoms: _146  and  _147
REMARK   49  A    between atoms: _153  and  _155
REMARK   50  A    between atoms: _157  and  _159
REMARK   51  A    between atoms: _159  and  _160
REMARK   52  A    between atoms: _166  and  _168
REMARK   53  A    between atoms: _168  and  _169
REMARK   54  A    between atoms: _169  and  _170
REMARK   55  A    between atoms: _170  and  _171
REMARK   56  A    between atoms: _173  and  _175
REMARK   57  A    between atoms: _175  and  _177
REMARK   58  A    between atoms: _179  and  _181
REMARK   59  A    between atoms: _181  and  _182
REMARK   60  A    between atoms: _189  and  _191
REMARK   61  A    between atoms: _193  and  _195
REMARK                            x       y       z     vdW  Elec       q    Type
REMARK                         _______ _______ _______ _____ _____    ______ ____
ROOT
ATOM      1  C   UNL     1     -41.795  14.198 -48.103  0.00  0.00    -0.022 A 
ATOM      2  C   UNL     1     -42.725  15.202 -47.834  0.00  0.00    -0.004 A 
ATOM      3  C   UNL     1     -42.838  16.297 -48.667  0.00  0.00    -0.000 A 
ATOM      4  C   UNL     1     -42.026  16.402 -49.788  0.00  0.00    -0.000 A 
ATOM      5  C   UNL     1     -41.103  15.413 -50.074  0.00  0.00    -0.000 A 
ATOM      6  C   UNL     1     -40.988  14.316 -49.239  0.00  0.00    -0.004 A 
ENDROOT
BRANCH   1   7
ATOM      7  C   UNL     1     -41.665  13.013 -47.187  0.00  0.00    +0.026 C 
BRANCH   7   8
ATOM      8  C   UNL     1     -42.945  12.178 -47.060  0.00  0.00    +0.005 C 
ATOM      9  C   UNL     1     -43.834  12.791 -46.017  0.00  0.00    +0.000 C 
ENDBRANCH   7   8
ENDBRANCH   1   7
TORSDOF 2
REMARK  Name = 
REMARK  61 active torsions:
REMARK  status: ('A' for Active; 'I' for Inactive)
REMARK    1  A    between atoms: _1  and  _3
REMARK    2  A    between atoms: _3  and  _4
REMARK    3  A    between atoms: _4  and  _5
REMARK    4  A    between atoms: _5  and  _6
REMARK    5  A    between atoms: _10  and  _12
REMARK    6  A    between atoms: _12  and  _13
REMARK    7  A    between atoms: _20  and  _22
REMARK    8  A    between atoms: _22  and  _23
REMARK    9  A    between atoms: _23  and  _24
REMARK   10  A    between atoms: _24  and  _25
REMARK   11  A    between atoms: _27  and  _29
REMARK   12  A    between atoms: _31  and  _33
REMARK   13  A    between atoms: _33  and  _34
REMARK   14  A    between atoms: _34  and  _35
REMARK   15  A    between atoms: _38  and  _40
REMARK   16  A    between atoms: _40  and  _41
REMARK   17  A    between atoms: _41  and  _42
REMARK   18  A    between atoms: _45  and  _47
REMARK   19  A    between atoms: _47  and  _48
REMARK   20  A    between atoms: _54  and  _56
REMARK   21  A    between atoms: _56  and  _57
REMARK   22  A    between atoms: _63  and  _65
REMARK   23  A    between atoms: _65  and  _67
REMARK   24  A    between atoms: _69  and  _71
REMARK   25  A    between atoms: _71  and  _72
REMARK   26  A    between atoms: _75  and  _77
REMARK   27  A    between atoms: _77  and  _79
REMARK   28  A    between atoms: _81  and  _83
REMARK   29  A    between atoms: _83  and  _84
REMARK   30  A    between atoms: _91  and  _93
REMARK   31  A    between atoms: _93  and  _94
REMARK   32  A    between atoms: _97  and  _99
REMARK   33  A    between atoms: _99  and  _101
REMARK   34  A    between atoms: _103  and  _105
REMARK   35  A    between atoms: _108  and  _110
REMARK   36  A    between atoms: _110  and  _111
REMARK   37  A    between atoms: _111  and  _112
REMARK   38  A    between atoms: _112  and  _113
REMARK   39  A    between atoms: _117  and  _119
REMARK   40  A    between atoms: _119  and  _120
REMARK   41  A    between atoms: _120  and  _121
REMARK   42  A    between atoms: _124  and  _126
REMARK   43  A    between atoms: _126  and  _128
REMARK   44  A    between atoms: _130  and  _132
REMARK   45  A    between atoms: _132  and  _133
REMARK   46  A    between atoms: _140  and  _142
REMARK   47  A    between atoms: _144  and  _146
REMARK   48  A    between atoms: _146  and  _147
REMARK   49  A    between atoms: _153  and  _155
REMARK   50  A    between atoms: _157  and  _159
REMARK   51  A    between atoms: _159  and  _160
REMARK   52  A    between atoms: _166  and  _168
REMARK   53  A    between atoms: _168  and  _169
REMARK   54  A    between atoms: _169  and  _170
REMARK   55  A    between atoms: _170  and  _171
REMARK   56  A    between atoms: _173  and  _175
REMARK   57  A    between atoms: _175  and  _177
REMARK   58  A    between atoms: _179  and  _181
REMARK   59  A    between atoms: _181  and  _182
REMARK   60  A    between atoms: _189  and  _191
REMARK   61  A    between atoms: _193  and  _195
REMARK                            x       y       z     vdW  Elec       q    Type
REMARK                         _______ _______ _______ _____ _____    ______ ____
ROOT
ATOM      1  C   UNL     1     -46.567  13.280 -43.203  0.00  0.00    +0.007 C 
ENDROOT
BRANCH   1   2
ATOM      2  C   UNL     1     -45.210  12.592 -43.150  0.00  0.00    +0.000 C 
BRANCH   2   3
ATOM      3  C   UNL     1     -44.036  13.413 -43.699  0.00  0.00    +0.000 C 
ATOM      4  C   UNL     1     -43.032  13.622 -42.615  0.00  0.00    +0.000 C 
ENDBRANCH   2   3
ENDBRANCH   1   2
BRANCH   1   5
ATOM      5  C   UNL     1     -47.496  12.622 -44.225  0.00  0.00    +0.081 C 
BRANCH   5   6
ATOM      6  C   UNL     1     -48.359  13.656 -44.953  0.00  0.00    +0.315 C 
ATOM      7  N   UNL     1     -48.499  13.384 -46.415  0.00  0.00    +0.597 NA
ENDBRANCH   5   6
ENDBRANCH   1   5
TORSDOF 4
REMARK  Name = 
REMARK  61 active torsions:
REMARK  status: ('A' for Active; 'I' for Inactive)
REMARK    1  A    between atoms: _1  and  _3
REMARK    2  A    between atoms: _3  and  _4
REMARK    3  A    between atoms: _4  and  _5
REMARK    4  A    between atoms: _5  and  _6
REMARK    5  A    between atoms: _10  and  _12
REMARK    6  A    between atoms: _12  and  _13
REMARK    7  A    between atoms: _20  and  _22
REMARK    8  A    between atoms: _22  and  _23
REMARK    9  A    between atoms: _23  and  _24
REMARK   10  A    between atoms: _24  and  _25
REMARK   11  A    between atoms: _27  and  _29
REMARK   12  A    between atoms: _31  and  _33
REMARK   13  A    between atoms: _33  and  _34
REMARK   14  A    between atoms: _34  and  _35
REMARK   15  A    between atoms: _38  and  _40
REMARK   16  A    between atoms: _40  and  _41
REMARK   17  A    between atoms: _41  and  _42
REMARK   18  A    between atoms: _45  and  _47
REMARK   19  A    between atoms: _47  and  _48
REMARK   20  A    between atoms: _54  and  _56
REMARK   21  A    between atoms: _56  and  _57
REMARK   22  A    between atoms: _63  and  _65
REMARK   23  A    between atoms: _65  and  _67
REMARK   24  A    between atoms: _69  and  _71
REMARK   25  A    between atoms: _71  and  _72
REMARK   26  A    between atoms: _75  and  _77
REMARK   27  A    between atoms: _77  and  _79
REMARK   28  A    between atoms: _81  and  _83
REMARK   29  A    between atoms: _83  and  _84
REMARK   30  A    between atoms: _91  and  _93
REMARK   31  A    between atoms: _93  and  _94
REMARK   32  A    between atoms: _97  and  _99
REMARK   33  A    between atoms: _99  and  _101
REMARK   34  A    between atoms: _103  and  _105
REMARK   35  A    between atoms: _108  and  _110
REMARK   36  A    between atoms: _110  and  _111
REMARK   37  A    between atoms: _111  and  _112
REMARK   38  A    between atoms: _112  and  _113
REMARK   39  A    between atoms: _117  and  _119
REMARK   40  A    between atoms: _119  and  _120
REMARK   41  A    between atoms: _120  and  _121
REMARK   42  A    between atoms: _124  and  _126
REMARK   43  A    between atoms: _126  and  _128
REMARK   44  A    between atoms: _130  and  _132
REMARK   45  A    between atoms: _132  and  _133
REMARK   46  A    between atoms: _140  and  _142
REMARK   47  A    between atoms: _144  and  _146
REMARK   48  A    between atoms: _146  and  _147
REMARK   49  A    between atoms: _153  and  _155
REMARK   50  A    between atoms: _157  and  _159
REMARK   51  A    between atoms: _159  and  _160
REMARK   52  A    between atoms: _166  and  _168
REMARK   53  A    between atoms: _168  and  _169
REMARK   54  A    between atoms: _169  and  _170
REMARK   55  A    between atoms: _170  and  _171
REMARK   56  A    between atoms: _173  and  _175
REMARK   57  A    between atoms: _175  and  _177
REMARK   58  A    between atoms: _179  and  _181
REMARK   59  A    between atoms: _181  and  _182
REMARK   60  A    between atoms: _189  and  _191
REMARK   61  A    between atoms: _193  and  _195
REMARK                            x       y       z     vdW  Elec       q    Type
REMARK                         _______ _______ _______ _____ _____    ______ ____
ROOT
ATOM      1  C   UNL     1     -39.005  16.625 -40.718  0.00  0.00    +0.000 C 
ATOM      2  C   UNL     1     -37.951  15.719 -40.089  0.00  0.00    +0.000 C 
ENDROOT
BRANCH   1   3
ATOM      3  C   UNL     1     -40.307  16.697 -39.880  0.00  0.00    +0.000 C 
ATOM      4  C   UNL     1     -40.820  18.113 -39.638  0.00  0.00    +0.000 C 
ENDBRANCH   1   3
BRANCH   1   5
ATOM      5  C   UNL     1     -39.321  16.076 -42.114  0.00  0.00    +0.000 C 
ATOM      6  C   UNL     1     -38.101  15.657 -42.919  0.00  0.00    +0.000 C 
ENDBRANCH   1   5
TORSDOF 2
REMARK  Name = 
REMARK  61 active torsions:
REMARK  status: ('A' for Active; 'I' for Inactive)
REMARK    1  A    between atoms: _1  and  _3
REMARK    2  A    between atoms: _3  and  _4
REMARK    3  A    between atoms: _4  and  _5
REMARK    4  A    between atoms: _5  and  _6
REMARK    5  A    between atoms: _10  and  _12
REMARK    6  A    between atoms: _12  and  _13
REMARK    7  A    between atoms: _20  and  _22
REMARK    8  A    between atoms: _22  and  _23
REMARK    9  A    between atoms: _23  and  _24
REMARK   10  A    between atoms: _24  and  _25
REMARK   11  A    between atoms: _27  and  _29
REMARK   12  A    between atoms: _31  and  _33
REMARK   13  A    between atoms: _33  and  _34
REMARK   14  A    between atoms: _34  and  _35
REMARK   15  A    between atoms: _38  and  _40
REMARK   16  A    between atoms: _40  and  _41
REMARK   17  A    between atoms: _41  and  _42
REMARK   18  A    between atoms: _45  and  _47
REMARK   19  A    between atoms: _47  and  _48
REMARK   20  A    between atoms: _54  and  _56
REMARK   21  A    between atoms: _56  and  _57
REMARK   22  A    between atoms: _63  and  _65
REMARK   23  A    between atoms: _65  and  _67
REMARK   24  A    between atoms: _69  and  _71
REMARK   25  A    between atoms: _71  and  _72
REMARK   26  A    between atoms: _75  and  _77
REMARK   27  A    between atoms: _77  and  _79
REMARK   28  A    between atoms: _81  and  _83
REMARK   29  A    between atoms: _83  and  _84
REMARK   30  A    between atoms: _91  and  _93
REMARK   31  A    between atoms: _93  and  _94
REMARK   32  A    between atoms: _97  and  _99
REMARK   33  A    between atoms: _99  and  _101
REMARK   34  A    between atoms: _103  and  _105
REMARK   35  A    between atoms: _108  and  _110
REMARK   36  A    between atoms: _110  and  _111
REMARK   37  A    between atoms: _111  and  _112
REMARK   38  A    between atoms: _112  and  _113
REMARK   39  A    between atoms: _117  and  _119
REMARK   40  A    between atoms: _119  and  _120
REMARK   41  A    between atoms: _120  and  _121
REMARK   42  A    between atoms: _124  and  _126
REMARK   43  A    between atoms: _126  and  _128
REMARK   44  A    between atoms: _130  and  _132
REMARK   45  A    between atoms: _132  and  _133
REMARK   46  A    between atoms: _140  and  _142
REMARK   47  A    between atoms: _144  and  _146
REMARK   48  A    between atoms: _146  and  _147
REMARK   49  A    between atoms: _153  and  _155
REMARK   50  A    between atoms: _157  and  _159
REMARK   51  A    between atoms: _159  and  _160
REMARK   52  A    between atoms: _166  and  _168
REMARK   53  A    between atoms: _168  and  _169
REMARK   54  A    between atoms: _169  and  _170
REMARK   55  A    between atoms: _170  and  _171
REMARK   56  A    between atoms: _173  and  _175
REMARK   57  A    between atoms: _175  and  _177
REMARK   58  A    between atoms: _179  and  _181
REMARK   59  A    between atoms: _181  and  _182
REMARK   60  A    between atoms: _189  and  _191
REMARK   61  A    between atoms: _193  and  _195
REMARK                            x       y       z     vdW  Elec       q    Type
REMARK                         _______ _______ _______ _____ _____    ______ ____
ROOT
ATOM      1  C   UNL     1     -35.038  25.574 -45.030  0.00  0.00    -0.022 A 
ATOM      2  C   UNL     1     -35.927  26.329 -44.263  0.00  0.00    -0.001 A 
ATOM      3  C   UNL     1     -36.212  25.978 -42.961  0.00  0.00    +0.042 A 
ATOM      4  C   UNL     1     -35.624  24.848 -42.411  0.00  0.00    +0.196 A 
ATOM      5  O   UNL     1     -35.903  24.498 -41.116  0.00  0.00    -0.287 OA
ATOM      6  C   UNL     1     -34.751  24.078 -43.152  0.00  0.00    +0.042 A 
ATOM      7  C   UNL     1     -34.462  24.445 -44.459  0.00  0.00    -0.001 A 
ENDROOT
BRANCH   1   8
ATOM      8  C   UNL     1     -34.725  25.959 -46.445  0.00  0.00    +0.026 C 
BRANCH   8   9
ATOM      9  C   UNL     1     -33.971  27.278 -46.577  0.00  0.00    +0.005 C 
ATOM     10  C   UNL     1     -33.442  27.391 -47.979  0.00  0.00    +0.000 C 
ENDBRANCH   8   9
ENDBRANCH   1   8
TORSDOF 2
REMARK  Name = 
REMARK  61 active torsions:
REMARK  status: ('A' for Active; 'I' for Inactive)
REMARK    1  A    between atoms: _1  and  _3
REMARK    2  A    between atoms: _3  and  _4
REMARK    3  A    between atoms: _4  and  _5
REMARK    4  A    between atoms: _5  and  _6
REMARK    5  A    between atoms: _10  and  _12
REMARK    6  A    between atoms: _12  and  _13
REMARK    7  A    between atoms: _20  and  _22
REMARK    8  A    between atoms: _22  and  _23
REMARK    9  A    between atoms: _23  and  _24
REMARK   10  A    between atoms: _24  and  _25
REMARK   11  A    between atoms: _27  and  _29
REMARK   12  A    between atoms: _31  and  _33
REMARK   13  A    between atoms: _33  and  _34
REMARK   14  A    between atoms: _34  and  _35
REMARK   15  A    between atoms: _38  and  _40
REMARK   16  A    between atoms: _40  and  _41
REMARK   17  A    between atoms: _41  and  _42
REMARK   18  A    between atoms: _45  and  _47
REMARK   19  A    between atoms: _47  and  _48
REMARK   20  A    between atoms: _54  and  _56
REMARK   21  A    between atoms: _56  and  _57
REMARK   22  A    between atoms: _63  and  _65
REMARK   23  A    between atoms: _65  and  _67
REMARK   24  A    between atoms: _69  and  _71
REMARK   25  A    between atoms: _71  and  _72
REMARK   26  A    between atoms: _75  and  _77
REMARK   27  A    between atoms: _77  and  _79
REMARK   28  A    between atoms: _81  and  _83
REMARK   29  A    between atoms: _83  and  _84
REMARK   30  A    between atoms: _91  and  _93
REMARK   31  A    between atoms: _93  and  _94
REMARK   32  A    between atoms: _97  and  _99
REMARK   33  A    between atoms: _99  and  _101
REMARK   34  A    between atoms: _103  and  _105
REMARK   35  A    between atoms: _108  and  _110
REMARK   36  A    between atoms: _110  and  _111
REMARK   37  A    between atoms: _111  and  _112
REMARK   38  A    between atoms: _112  and  _113
REMARK   39  A    between atoms: _117  and  _119
REMARK   40  A    between atoms: _119  and  _120
REMARK   41  A    between atoms: _120  and  _121
REMARK   42  A    between atoms: _124  and  _126
REMARK   43  A    between atoms: _126  and  _128
REMARK   44  A    between atoms: _130  and  _132
REMARK   45  A    between atoms: _132  and  _133
REMARK   46  A    between atoms: _140  and  _142
REMARK   47  A    between atoms: _144  and  _146
REMARK   48  A    between atoms: _146  and  _147
REMARK   49  A    between atoms: _153  and  _155
REMARK   50  A    between atoms: _157  and  _159
REMARK   51  A    between atoms: _159  and  _160
REMARK   52  A    between atoms: _166  and  _168
REMARK   53  A    between atoms: _168  and  _169
REMARK   54  A    between atoms: _169  and  _170
REMARK   55  A    between atoms: _170  and  _171
REMARK   56  A    between atoms: _173  and  _175
REMARK   57  A    between atoms: _175  and  _177
REMARK   58  A    between atoms: _179  and  _181
REMARK   59  A    between atoms: _181  and  _182
REMARK   60  A    between atoms: _189  and  _191
REMARK   61  A    between atoms: _193  and  _195
REMARK                            x       y       z     vdW  Elec       q    Type
REMARK                         _______ _______ _______ _____ _____    ______ ____
ROOT
ATOM      1  C   UNL     1     -30.523  23.768 -50.832  0.00  0.00    +0.013 C 
ATOM      2  C   UNL     1     -29.842  23.732 -52.182  0.00  0.00    +0.001 C 
ENDROOT
BRANCH   1   3
ATOM      3  C   UNL     1     -31.620  22.695 -50.788  0.00  0.00    +0.069 C 
ATOM      4  S   UNL     1     -30.991  20.998 -51.020  0.00  0.00    -0.082 S 
ENDBRANCH   1   3
TORSDOF 1
REMARK  Name = 
REMARK  61 active torsions:
REMARK  status: ('A' for Active; 'I' for Inactive)
REMARK    1  A    between atoms: _1  and  _3
REMARK    2  A    between atoms: _3  and  _4
REMARK    3  A    between atoms: _4  and  _5
REMARK    4  A    between atoms: _5  and  _6
REMARK    5  A    between atoms: _10  and  _12
REMARK    6  A    between atoms: _12  and  _13
REMARK    7  A    between atoms: _20  and  _22
REMARK    8  A    between atoms: _22  and  _23
REMARK    9  A    between atoms: _23  and  _24
REMARK   10  A    between atoms: _24  and  _25
REMARK   11  A    between atoms: _27  and  _29
REMARK   12  A    between atoms: _31  and  _33
REMARK   13  A    between atoms: _33  and  _34
REMARK   14  A    between atoms: _34  and  _35
REMARK   15  A    between atoms: _38  and  _40
REMARK   16  A    between atoms: _40  and  _41
REMARK   17  A    between atoms: _41  and  _42
REMARK   18  A    between atoms: _45  and  _47
REMARK   19  A    between atoms: _47  and  _48
REMARK   20  A    between atoms: _54  and  _56
REMARK   21  A    between atoms: _56  and  _57
REMARK   22  A    between atoms: _63  and  _65
REMARK   23  A    between atoms: _65  and  _67
REMARK   24  A    between atoms: _69  and  _71
REMARK   25  A    between atoms: _71  and  _72
REMARK   26  A    between atoms: _75  and  _77
REMARK   27  A    between atoms: _77  and  _79
REMARK   28  A    between atoms: _81  and  _83
REMARK   29  A    between atoms: _83  and  _84
REMARK   30  A    between atoms: _91  and  _93
REMARK   31  A    between atoms: _93  and  _94
REMARK   32  A    between atoms: _97  and  _99
REMARK   33  A    between atoms: _99  and  _101
REMARK   34  A    between atoms: _103  and  _105
REMARK   35  A    between atoms: _108  and  _110
REMARK   36  A    between atoms: _110  and  _111
REMARK   37  A    between atoms: _111  and  _112
REMARK   38  A    between atoms: _112  and  _113
REMARK   39  A    between atoms: _117  and  _119
REMARK   40  A    between atoms: _119  and  _120
REMARK   41  A    between atoms: _120  and  _121
REMARK   42  A    between atoms: _124  and  _126
REMARK   43  A    between atoms: _126  and  _128
REMARK   44  A    between atoms: _130  and  _132
REMARK   45  A    between atoms: _132  and  _133
REMARK   46  A    between atoms: _140  and  _142
REMARK   47  A    between atoms: _144  and  _146
REMARK   48  A    between atoms: _146  and  _147
REMARK   49  A    between atoms: _153  and  _155
REMARK   50  A    between atoms: _157  and  _159
REMARK   51  A    between atoms: _159  and  _160
REMARK   52  A    between atoms: _166  and  _168
REMARK   53  A    between atoms: _168  and  _169
REMARK   54  A    between atoms: _169  and  _170
REMARK   55  A    between atoms: _170  and  _171
REMARK   56  A    between atoms: _173  and  _175
REMARK   57  A    between atoms: _175  and  _177
REMARK   58  A    between atoms: _179  and  _181
REMARK   59  A    between atoms: _181  and  _182
REMARK   60  A    between atoms: _189  and  _191
REMARK   61  A    between atoms: _193  and  _195
REMARK                            x       y       z     vdW  Elec       q    Type
REMARK                         _______ _______ _______ _____ _____    ______ ____
ROOT
ATOM      1  C   UNL     1     -29.753  19.791 -55.662  0.00  0.00    +0.000 C 
ATOM      2  C   UNL     1     -29.665  18.401 -56.284  0.00  0.00    +0.000 C 
ATOM      3  C   UNL     1     -30.667  20.720 -56.436  0.00  0.00    +0.000 C 
ENDROOT
BRANCH   1   4
ATOM      4  C   UNL     1     -28.342  20.418 -55.427  0.00  0.00    +0.000 C 
ATOM      5  C   UNL     1     -27.395  20.309 -56.615  0.00  0.00    +0.000 C 
ENDBRANCH   1   4
TORSDOF 1
REMARK  Name = 
REMARK  61 active torsions:
REMARK  status: ('A' for Active; 'I' for Inactive)
REMARK    1  A    between atoms: _1  and  _3
REMARK    2  A    between atoms: _3  and  _4
REMARK    3  A    between atoms: _4  and  _5
REMARK    4  A    between atoms: _5  and  _6
REMARK    5  A    between atoms: _10  and  _12
REMARK    6  A    between atoms: _12  and  _13
REMARK    7  A    between atoms: _20  and  _22
REMARK    8  A    between atoms: _22  and  _23
REMARK    9  A    between atoms: _23  and  _24
REMARK   10  A    between atoms: _24  and  _25
REMARK   11  A    between atoms: _27  and  _29
REMARK   12  A    between atoms: _31  and  _33
REMARK   13  A    between atoms: _33  and  _34
REMARK   14  A    between atoms: _34  and  _35
REMARK   15  A    between atoms: _38  and  _40
REMARK   16  A    between atoms: _40  and  _41
REMARK   17  A    between atoms: _41  and  _42
REMARK   18  A    between atoms: _45  and  _47
REMARK   19  A    between atoms: _47  and  _48
REMARK   20  A    between atoms: _54  and  _56
REMARK   21  A    between atoms: _56  and  _57
REMARK   22  A    between atoms: _63  and  _65
REMARK   23  A    between atoms: _65  and  _67
REMARK   24  A    between atoms: _69  and  _71
REMARK   25  A    between atoms: _71  and  _72
REMARK   26  A    between atoms: _75  and  _77
REMARK   27  A    between atoms: _77  and  _79
REMARK   28  A    between atoms: _81  and  _83
REMARK   29  A    between atoms: _83  and  _84
REMARK   30  A    between atoms: _91  and  _93
REMARK   31  A    between atoms: _93  and  _94
REMARK   32  A    between atoms: _97  and  _99
REMARK   33  A    between atoms: _99  and  _101
REMARK   34  A    between atoms: _103  and  _105
REMARK   35  A    between atoms: _108  and  _110
REMARK   36  A    between atoms: _110  and  _111
REMARK   37  A    between atoms: _111  and  _112
REMARK   38  A    between atoms: _112  and  _113
REMARK   39  A    between atoms: _117  and  _119
REMARK   40  A    between atoms: _119  and  _120
REMARK   41  A    between atoms: _120  and  _121
REMARK   42  A    between atoms: _124  and  _126
REMARK   43  A    between atoms: _126  and  _128
REMARK   44  A    between atoms: _130  and  _132
REMARK   45  A    between atoms: _132  and  _133
REMARK   46  A    between atoms: _140  and  _142
REMARK   47  A    between atoms: _144  and  _146
REMARK   48  A    between atoms: _146  and  _147
REMARK   49  A    between atoms: _153  and  _155
REMARK   50  A    between atoms: _157  and  _159
REMARK   51  A    between atoms: _159  and  _160
REMARK   52  A    between atoms: _166  and  _168
REMARK   53  A    between atoms: _168  and  _169
REMARK   54  A    between atoms: _169  and  _170
REMARK   55  A    between atoms: _170  and  _171
REMARK   56  A    between atoms: _173  and  _175
REMARK   57  A    between atoms: _175  and  _177
REMARK   58  A    between atoms: _179  and  _181
REMARK   59  A    between atoms: _181  and  _182
REMARK   60  A    between atoms: _189  and  _191
REMARK   61  A    between atoms: _193  and  _195
REMARK                            x       y       z     vdW  Elec       q    Type
REMARK                         _______ _______ _______ _____ _____    ______ ____
ROOT
ATOM      1  C   UNL     1     -39.109   3.834 -56.465  0.00  0.00    +0.220 C 
ENDROOT
BRANCH   1   2
ATOM      2  N   UNL     1     -40.052   3.510 -55.405  0.00  0.00    -0.087 NA
ATOM      3  C   UNL     1     -39.727   2.880 -54.277  0.00  0.00    +0.535 C 
ATOM      4  N   UNL     1     -40.668   2.646 -53.382  0.00  0.00    +0.135 NA
ATOM      5  N   UNL     1     -38.476   2.495 -54.042  0.00  0.00    +0.135 NA
ENDBRANCH   1   2
BRANCH   1   6
ATOM      6  C   UNL     1     -39.832   4.295 -57.707  0.00  0.00    +0.047 C 
BRANCH   6   7
ATOM      7  C   UNL     1     -39.271   3.540 -58.890  0.00  0.00    +0.004 C 
BRANCH   7   8
ATOM      8  C   UNL     1     -40.314   3.037 -59.872  0.00  0.00    +0.000 C 
ATOM      9  C   UNL     1     -41.144   4.199 -60.401  0.00  0.00    +0.000 C 
ENDBRANCH   7   8
ENDBRANCH   6   7
ENDBRANCH   1   6
TORSDOF 4
REMARK  Name = 
REMARK  61 active torsions:
REMARK  status: ('A' for Active; 'I' for Inactive)
REMARK    1  A    between atoms: _1  and  _3
REMARK    2  A    between atoms: _3  and  _4
REMARK    3  A    between atoms: _4  and  _5
REMARK    4  A    between atoms: _5  and  _6
REMARK    5  A    between atoms: _10  and  _12
REMARK    6  A    between atoms: _12  and  _13
REMARK    7  A    between atoms: _20  and  _22
REMARK    8  A    between atoms: _22  and  _23
REMARK    9  A    between atoms: _23  and  _24
REMARK   10  A    between atoms: _24  and  _25
REMARK   11  A    between atoms: _27  and  _29
REMARK   12  A    between atoms: _31  and  _33
REMARK   13  A    between atoms: _33  and  _34
REMARK   14  A    between atoms: _34  and  _35
REMARK   15  A    between atoms: _38  and  _40
REMARK   16  A    between atoms: _40  and  _41
REMARK   17  A    between atoms: _41  and  _42
REMARK   18  A    between atoms: _45  and  _47
REMARK   19  A    between atoms: _47  and  _48
REMARK   20  A    between atoms: _54  and  _56
REMARK   21  A    between atoms: _56  and  _57
REMARK   22  A    between atoms: _63  and  _65
REMARK   23  A    between atoms: _65  and  _67
REMARK   24  A    between atoms: _69  and  _71
REMARK   25  A    between atoms: _71  and  _72
REMARK   26  A    between atoms: _75  and  _77
REMARK   27  A    between atoms: _77  and  _79
REMARK   28  A    between atoms: _81  and  _83
REMARK   29  A    between atoms: _83  and  _84
REMARK   30  A    between atoms: _91  and  _93
REMARK   31  A    between atoms: _93  and  _94
REMARK   32  A    between atoms: _97  and  _99
REMARK   33  A    between atoms: _99  and  _101
REMARK   34  A    between atoms: _103  and  _105
REMARK   35  A    between atoms: _108  and  _110
REMARK   36  A    between atoms: _110  and  _111
REMARK   37  A    between atoms: _111  and  _112
REMARK   38  A    between atoms: _112  and  _113
REMARK   39  A    between atoms: _117  and  _119
REMARK   40  A    between atoms: _119  and  _120
REMARK   41  A    between atoms: _120  and  _121
REMARK   42  A    between atoms: _124  and  _126
REMARK   43  A    between atoms: _126  and  _128
REMARK   44  A    between atoms: _130  and  _132
REMARK   45  A    between atoms: _132  and  _133
REMARK   46  A    between atoms: _140  and  _142
REMARK   47  A    between atoms: _144  and  _146
REMARK   48  A    between atoms: _146  and  _147
REMARK   49  A    between atoms: _153  and  _155
REMARK   50  A    between atoms: _157  and  _159
REMARK   51  A    between atoms: _159  and  _160
REMARK   52  A    between atoms: _166  and  _168
REMARK   53  A    between atoms: _168  and  _169
REMARK   54  A    between atoms: _169  and  _170
REMARK   55  A    between atoms: _170  and  _171
REMARK   56  A    between atoms: _173  and  _175
REMARK   57  A    between atoms: _175  and  _177
REMARK   58  A    between atoms: _179  and  _181
REMARK   59  A    between atoms: _181  and  _182
REMARK   60  A    between atoms: _189  and  _191
REMARK   61  A    between atoms: _193  and  _195
REMARK                            x       y       z     vdW  Elec       q    Type
REMARK                         _______ _______ _______ _____ _____    ______ ____
ROOT
ATOM      1  C   UNL     1     -45.490  -3.262 -49.902  0.00  0.00    -0.022 A 
ATOM      2  C   UNL     1     -45.535  -2.839 -48.567  0.00  0.00    -0.001 A 
ATOM      3  C   UNL     1     -44.886  -1.686 -48.159  0.00  0.00    +0.042 A 
ATOM      4  C   UNL     1     -44.170  -0.937 -49.087  0.00  0.00    +0.196 A 
ATOM      5  O   UNL     1     -43.529   0.215 -48.677  0.00  0.00    -0.287 OA
ATOM      6  C   UNL     1     -44.104  -1.338 -50.417  0.00  0.00    +0.042 A 
ATOM      7  C   UNL     1     -44.758  -2.494 -50.815  0.00  0.00    -0.001 A 
ENDROOT
BRANCH   1   8
ATOM      8  C   UNL     1     -46.181  -4.538 -50.350  0.00  0.00    +0.026 C 
BRANCH   8   9
ATOM      9  C   UNL     1     -45.553  -5.267 -51.549  0.00  0.00    +0.005 C 
ATOM     10  C   UNL     1     -45.926  -6.740 -51.433  0.00  0.00    +0.000 C 
ENDBRANCH   8   9
ENDBRANCH   1   8
TORSDOF 2
REMARK  Name = 
REMARK  61 active torsions:
REMARK  status: ('A' for Active; 'I' for Inactive)
REMARK    1  A    between atoms: _1  and  _3
REMARK    2  A    between atoms: _3  and  _4
REMARK    3  A    between atoms: _4  and  _5
REMARK    4  A    between atoms: _5  and  _6
REMARK    5  A    between atoms: _10  and  _12
REMARK    6  A    between atoms: _12  and  _13
REMARK    7  A    between atoms: _20  and  _22
REMARK    8  A    between atoms: _22  and  _23
REMARK    9  A    between atoms: _23  and  _24
REMARK   10  A    between atoms: _24  and  _25
REMARK   11  A    between atoms: _27  and  _29
REMARK   12  A    between atoms: _31  and  _33
REMARK   13  A    between atoms: _33  and  _34
REMARK   14  A    between atoms: _34  and  _35
REMARK   15  A    between atoms: _38  and  _40
REMARK   16  A    between atoms: _40  and  _41
REMARK   17  A    between atoms: _41  and  _42
REMARK   18  A    between atoms: _45  and  _47
REMARK   19  A    between atoms: _47  and  _48
REMARK   20  A    between atoms: _54  and  _56
REMARK   21  A    between atoms: _56  and  _57
REMARK   22  A    between atoms: _63  and  _65
REMARK   23  A    between atoms: _65  and  _67
REMARK   24  A    between atoms: _69  and  _71
REMARK   25  A    between atoms: _71  and  _72
REMARK   26  A    between atoms: _75  and  _77
REMARK   27  A    between atoms: _77  and  _79
REMARK   28  A    between atoms: _81  and  _83
REMARK   29  A    between atoms: _83  and  _84
REMARK   30  A    between atoms: _91  and  _93
REMARK   31  A    between atoms: _93  and  _94
REMARK   32  A    between atoms: _97  and  _99
REMARK   33  A    between atoms: _99  and  _101
REMARK   34  A    between atoms: _103  and  _105
REMARK   35  A    between atoms: _108  and  _110
REMARK   36  A    between atoms: _110  and  _111
REMARK   37  A    between atoms: _111  and  _112
REMARK   38  A    between atoms: _112  and  _113
REMARK   39  A    between atoms: _117  and  _119
REMARK   40  A    between atoms: _119  and  _120
REMARK   41  A    between atoms: _120  and  _121
REMARK   42  A    between atoms: _124  and  _126
REMARK   43  A    between atoms: _126  and  _128
REMARK   44  A    between atoms: _130  and  _132
REMARK   45  A    between atoms: _132  and  _133
REMARK   46  A    between atoms: _140  and  _142
REMARK   47  A    between atoms: _144  and  _146
REMARK   48  A    between atoms: _146  and  _147
REMARK   49  A    between atoms: _153  and  _155
REMARK   50  A    between atoms: _157  and  _159
REMARK   51  A    between atoms: _159  and  _160
REMARK   52  A    between atoms: _166  and  _168
REMARK   53  A    between atoms: _168  and  _169
REMARK   54  A    between atoms: _169  and  _170
REMARK   55  A    between atoms: _170  and  _171
REMARK   56  A    between atoms: _173  and  _175
REMARK   57  A    between atoms: _175  and  _177
REMARK   58  A    between atoms: _179  and  _181
REMARK   59  A    between atoms: _181  and  _182
REMARK   60  A    between atoms: _189  and  _191
REMARK   61  A    between atoms: _193  and  _195
REMARK                            x       y       z     vdW  Elec       q    Type
REMARK                         _______ _______ _______ _____ _____    ______ ____
ROOT
ATOM      1  C   UNL     1     -37.959  -1.729 -46.695  0.00  0.00    +0.002 C 
ENDROOT
BRANCH   1   2
ATOM      2  C   UNL     1     -38.366  -2.943 -47.513  0.00  0.00    +0.000 C 
BRANCH   2   3
ATOM      3  C   UNL     1     -37.362  -4.097 -47.415  0.00  0.00    +0.000 C 
ATOM      4  C   UNL     1     -38.051  -5.348 -46.903  0.00  0.00    +0.000 C 
ENDBRANCH   2   3
ENDBRANCH   1   2
BRANCH   1   5
ATOM      5  C   UNL     1     -38.309  -0.423 -47.378  0.00  0.00    +0.021 C 
BRANCH   5   6
ATOM      6  C   UNL     1     -39.149  -0.676 -48.624  0.00  0.00    +0.109 C 
ATOM      7  N   UNL     1     -38.807   0.289 -49.707  0.00  0.00    -0.131 NA
ENDBRANCH   5   6
ENDBRANCH   1   5
TORSDOF 4
REMARK  Name = 
REMARK  61 active torsions:
REMARK  status: ('A' for Active; 'I' for Inactive)
REMARK    1  A    between atoms: _1  and  _3
REMARK    2  A    between atoms: _3  and  _4
REMARK    3  A    between atoms: _4  and  _5
REMARK    4  A    between atoms: _5  and  _6
REMARK    5  A    between atoms: _10  and  _12
REMARK    6  A    between atoms: _12  and  _13
REMARK    7  A    between atoms: _20  and  _22
REMARK    8  A    between atoms: _22  and  _23
REMARK    9  A    between atoms: _23  and  _24
REMARK   10  A    between atoms: _24  and  _25
REMARK   11  A    between atoms: _27  and  _29
REMARK   12  A    between atoms: _31  and  _33
REMARK   13  A    between atoms: _33  and  _34
REMARK   14  A    between atoms: _34  and  _35
REMARK   15  A    between atoms: _38  and  _40
REMARK   16  A    between atoms: _40  and  _41
REMARK   17  A    between atoms: _41  and  _42
REMARK   18  A    between atoms: _45  and  _47
REMARK   19  A    between atoms: _47  and  _48
REMARK   20  A    between atoms: _54  and  _56
REMARK   21  A    between atoms: _56  and  _57
REMARK   22  A    between atoms: _63  and  _65
REMARK   23  A    between atoms: _65  and  _67
REMARK   24  A    between atoms: _69  and  _71
REMARK   25  A    between atoms: _71  and  _72
REMARK   26  A    between atoms: _75  and  _77
REMARK   27  A    between atoms: _77  and  _79
REMARK   28  A    between atoms: _81  and  _83
REMARK   29  A    between atoms: _83  and  _84
REMARK   30  A    between atoms: _91  and  _93
REMARK   31  A    between atoms: _93  and  _94
REMARK   32  A    between atoms: _97  and  _99
REMARK   33  A    between atoms: _99  and  _101
REMARK   34  A    between atoms: _103  and  _105
REMARK   35  A    between atoms: _108  and  _110
REMARK   36  A    between atoms: _110  and  _111
REMARK   37  A    between atoms: _111  and  _112
REMARK   38  A    between atoms: _112  and  _113
REMARK   39  A    between atoms: _117  and  _119
REMARK   40  A    between atoms: _119  and  _120
REMARK   41  A    between atoms: _120  and  _121
REMARK   42  A    between atoms: _124  and  _126
REMARK   43  A    between atoms: _126  and  _128
REMARK   44  A    between atoms: _130  and  _132
REMARK   45  A    between atoms: _132  and  _133
REMARK   46  A    between atoms: _140  and  _142
REMARK   47  A    between atoms: _144  and  _146
REMARK   48  A    between atoms: _146  and  _147
REMARK   49  A    between atoms: _153  and  _155
REMARK   50  A    between atoms: _157  and  _159
REMARK   51  A    between atoms: _159  and  _160
REMARK   52  A    between atoms: _166  and  _168
REMARK   53  A    between atoms: _168  and  _169
REMARK   54  A    between atoms: _169  and  _170
REMARK   55  A    between atoms: _170  and  _171
REMARK   56  A    between atoms: _173  and  _175
REMARK   57  A    between atoms: _175  and  _177
REMARK   58  A    between atoms: _179  and  _181
REMARK   59  A    between atoms: _181  and  _182
REMARK   60  A    between atoms: _189  and  _191
REMARK   61  A    between atoms: _193  and  _195
REMARK                            x       y       z     vdW  Elec       q    Type
REMARK                         _______ _______ _______ _____ _____    ______ ____
ROOT
ATOM      1  C   UNL     1     -35.662  10.538 -38.733  0.00  0.00    +0.036 C 
ATOM      2  C   UNL     1     -36.832  11.495 -38.519  0.00  0.00    +0.003 C 
ENDROOT
BRANCH   1   3
ATOM      3  C   UNL     1     -36.084   9.315 -39.544  0.00  0.00    +0.182 C 
ATOM      4  O   UNL     1     -35.015   8.870 -40.351  0.00  0.00    -0.220 OA
ENDBRANCH   1   3
TORSDOF 1
REMARK  Name = 
REMARK  61 active torsions:
REMARK  status: ('A' for Active; 'I' for Inactive)
REMARK    1  A    between atoms: _1  and  _3
REMARK    2  A    between atoms: _3  and  _4
REMARK    3  A    between atoms: _4  and  _5
REMARK    4  A    between atoms: _5  and  _6
REMARK    5  A    between atoms: _10  and  _12
REMARK    6  A    between atoms: _12  and  _13
REMARK    7  A    between atoms: _20  and  _22
REMARK    8  A    between atoms: _22  and  _23
REMARK    9  A    between atoms: _23  and  _24
REMARK   10  A    between atoms: _24  and  _25
REMARK   11  A    between atoms: _27  and  _29
REMARK   12  A    between atoms: _31  and  _33
REMARK   13  A    between atoms: _33  and  _34
REMARK   14  A    between atoms: _34  and  _35
REMARK   15  A    between atoms: _38  and  _40
REMARK   16  A    between atoms: _40  and  _41
REMARK   17  A    between atoms: _41  and  _42
REMARK   18  A    between atoms: _45  and  _47
REMARK   19  A    between atoms: _47  and  _48
REMARK   20  A    between atoms: _54  and  _56
REMARK   21  A    between atoms: _56  and  _57
REMARK   22  A    between atoms: _63  and  _65
REMARK   23  A    between atoms: _65  and  _67
REMARK   24  A    between atoms: _69  and  _71
REMARK   25  A    between atoms: _71  and  _72
REMARK   26  A    between atoms: _75  and  _77
REMARK   27  A    between atoms: _77  and  _79
REMARK   28  A    between atoms: _81  and  _83
REMARK   29  A    between atoms: _83  and  _84
REMARK   30  A    between atoms: _91  and  _93
REMARK   31  A    between atoms: _93  and  _94
REMARK   32  A    between atoms: _97  and  _99
REMARK   33  A    between atoms: _99  and  _101
REMARK   34  A    between atoms: _103  and  _105
REMARK   35  A    between atoms: _108  and  _110
REMARK   36  A    between atoms: _110  and  _111
REMARK   37  A    between atoms: _111  and  _112
REMARK   38  A    between atoms: _112  and  _113
REMARK   39  A    between atoms: _117  and  _119
REMARK   40  A    between atoms: _119  and  _120
REMARK   41  A    between atoms: _120  and  _121
REMARK   42  A    between atoms: _124  and  _126
REMARK   43  A    between atoms: _126  and  _128
REMARK   44  A    between atoms: _130  and  _132
REMARK   45  A    between atoms: _132  and  _133
REMARK   46  A    between atoms: _140  and  _142
REMARK   47  A    between atoms: _144  and  _146
REMARK   48  A    between atoms: _146  and  _147
REMARK   49  A    between atoms: _153  and  _155
REMARK   50  A    between atoms: _157  and  _159
REMARK   51  A    between atoms: _159  and  _160
REMARK   52  A    between atoms: _166  and  _168
REMARK   53  A    between atoms: _168  and  _169
REMARK   54  A    between atoms: _169  and  _170
REMARK   55  A    between atoms: _170  and  _171
REMARK   56  A    between atoms: _173  and  _175
REMARK   57  A    between atoms: _175  and  _177
REMARK   58  A    between atoms: _179  and  _181
REMARK   59  A    between atoms: _181  and  _182
REMARK   60  A    between atoms: _189  and  _191
REMARK   61  A    between atoms: _193  and  _195
REMARK                            x       y       z     vdW  Elec       q    Type
REMARK                         _______ _______ _______ _____ _____    ______ ____
ROOT
ATOM      1  C   UNL     1     -29.430  11.171 -40.288  0.00  0.00    +0.089 C 
ENDROOT
BRANCH   1   2
ATOM      2  C   UNL     1     -28.268  10.465 -40.976  0.00  0.00    +0.261 C 
ATOM      3  O   UNL     1     -28.063   9.262 -40.815  0.00  0.00    -0.272 OA
ATOM      4  N   UNL     1     -27.493  11.223 -41.737  0.00  0.00    -0.088 NA
ENDBRANCH   1   2
BRANCH   1   5
ATOM      5  C   UNL     1     -29.475  10.971 -38.777  0.00  0.00    +0.010 C 
BRANCH   5   6
ATOM      6  C   UNL     1     -28.219  11.508 -38.074  0.00  0.00    +0.001 C 
ATOM      7  C   UNL     1     -28.532  12.720 -37.204  0.00  0.00    +0.000 C 
ENDBRANCH   5   6
ENDBRANCH   1   5
TORSDOF 3
REMARK  Name = 
REMARK  61 active torsions:
REMARK  status: ('A' for Active; 'I' for Inactive)
REMARK    1  A    between atoms: _1  and  _3
REMARK    2  A    between atoms: _3  and  _4
REMARK    3  A    between atoms: _4  and  _5
REMARK    4  A    between atoms: _5  and  _6
REMARK    5  A    between atoms: _10  and  _12
REMARK    6  A    between atoms: _12  and  _13
REMARK    7  A    between atoms: _20  and  _22
REMARK    8  A    between atoms: _22  and  _23
REMARK    9  A    between atoms: _23  and  _24
REMARK   10  A    between atoms: _24  and  _25
REMARK   11  A    between atoms: _27  and  _29
REMARK   12  A    between atoms: _31  and  _33
REMARK   13  A    between atoms: _33  and  _34
REMARK   14  A    between atoms: _34  and  _35
REMARK   15  A    between atoms: _38  and  _40
REMARK   16  A    between atoms: _40  and  _41
REMARK   17  A    between atoms: _41  and  _42
REMARK   18  A    between atoms: _45  and  _47
REMARK   19  A    between atoms: _47  and  _48
REMARK   20  A    between atoms: _54  and  _56
REMARK   21  A    between atoms: _56  and  _57
REMARK   22  A    between atoms: _63  and  _65
REMARK   23  A    between atoms: _65  and  _67
REMARK   24  A    between atoms: _69  and  _71
REMARK   25  A    between atoms: _71  and  _72
REMARK   26  A    between atoms: _75  and  _77
REMARK   27  A    between atoms: _77  and  _79
REMARK   28  A    between atoms: _81  and  _83
REMARK   29  A    between atoms: _83  and  _84
REMARK   30  A    between atoms: _91  and  _93
REMARK   31  A    between atoms: _93  and  _94
REMARK   32  A    between atoms: _97  and  _99
REMARK   33  A    between atoms: _99  and  _101
REMARK   34  A    between atoms: _103  and  _105
REMARK   35  A    between atoms: _108  and  _110
REMARK   36  A    between atoms: _110  and  _111
REMARK   37  A    between atoms: _111  and  _112
REMARK   38  A    between atoms: _112  and  _113
REMARK   39  A    between atoms: _117  and  _119
REMARK   40  A    between atoms: _119  and  _120
REMARK   41  A    between atoms: _120  and  _121
REMARK   42  A    between atoms: _124  and  _126
REMARK   43  A    between atoms: _126  and  _128
REMARK   44  A    between atoms: _130  and  _132
REMARK   45  A    between atoms: _132  and  _133
REMARK   46  A    between atoms: _140  and  _142
REMARK   47  A    between atoms: _144  and  _146
REMARK   48  A    between atoms: _146  and  _147
REMARK   49  A    between atoms: _153  and  _155
REMARK   50  A    between atoms: _157  and  _159
REMARK   51  A    between atoms: _159  and  _160
REMARK   52  A    between atoms: _166  and  _168
REMARK   53  A    between atoms: _168  and  _169
REMARK   54  A    between atoms: _169  and  _170
REMARK   55  A    between atoms: _170  and  _171
REMARK   56  A    between atoms: _173  and  _175
REMARK   57  A    between atoms: _175  and  _177
REMARK   58  A    between atoms: _179  and  _181
REMARK   59  A    between atoms: _181  and  _182
REMARK   60  A    between atoms: _189  and  _191
REMARK   61  A    between atoms: _193  and  _195
REMARK                            x       y       z     vdW  Elec       q    Type
REMARK                         _______ _______ _______ _____ _____    ______ ____
ROOT
ATOM      1  C   UNL     1     -28.689  14.603 -42.217  0.00  0.00    +0.114 C 
ENDROOT
BRANCH   1   2
ATOM      2  C   UNL     1     -29.859  14.212 -43.091  0.00  0.00    +0.365 C 
ATOM      3  O   UNL     1     -30.995  14.182 -42.567  0.00  0.00    -0.246 OA
ATOM      4  O   UNL     1     -29.637  13.924 -44.289  0.00  0.00    -0.246 OA
ENDBRANCH   1   2
BRANCH   1   5
ATOM      5  C   UNL     1     -29.100  14.794 -40.764  0.00  0.00    +0.012 C 
BRANCH   5   6
ATOM      6  C   UNL     1     -28.800  16.194 -40.263  0.00  0.00    +0.001 C 
ATOM      7  C   UNL     1     -30.043  17.080 -40.286  0.00  0.00    +0.000 C 
ENDBRANCH   5   6
ENDBRANCH   1   5
TORSDOF 3
REMARK  Name = 
REMARK  61 active torsions:
REMARK  status: ('A' for Active; 'I' for Inactive)
REMARK    1  A    between atoms: _1  and  _3
REMARK    2  A    between atoms: _3  and  _4
REMARK    3  A    between atoms: _4  and  _5
REMARK    4  A    between atoms: _5  and  _6
REMARK    5  A    between atoms: _10  and  _12
REMARK    6  A    between atoms: _12  and  _13
REMARK    7  A    between atoms: _20  and  _22
REMARK    8  A    between atoms: _22  and  _23
REMARK    9  A    between atoms: _23  and  _24
REMARK   10  A    between atoms: _24  and  _25
REMARK   11  A    between atoms: _27  and  _29
REMARK   12  A    between atoms: _31  and  _33
REMARK   13  A    between atoms: _33  and  _34
REMARK   14  A    between atoms: _34  and  _35
REMARK   15  A    between atoms: _38  and  _40
REMARK   16  A    between atoms: _40  and  _41
REMARK   17  A    between atoms: _41  and  _42
REMARK   18  A    between atoms: _45  and  _47
REMARK   19  A    between atoms: _47  and  _48
REMARK   20  A    between atoms: _54  and  _56
REMARK   21  A    between atoms: _56  and  _57
REMARK   22  A    between atoms: _63  and  _65
REMARK   23  A    between atoms: _65  and  _67
REMARK   24  A    between atoms: _69  and  _71
REMARK   25  A    between atoms: _71  and  _72
REMARK   26  A    between atoms: _75  and  _77
REMARK   27  A    between atoms: _77  and  _79
REMARK   28  A    between atoms: _81  and  _83
REMARK   29  A    between atoms: _83  and  _84
REMARK   30  A    between atoms: _91  and  _93
REMARK   31  A    between atoms: _93  and  _94
REMARK   32  A    between atoms: _97  and  _99
REMARK   33  A    between atoms: _99  and  _101
REMARK   34  A    between atoms: _103  and  _105
REMARK   35  A    between atoms: _108  and  _110
REMARK   36  A    between atoms: _110  and  _111
REMARK   37  A    between atoms: _111  and  _112
REMARK   38  A    between atoms: _112  and  _113
REMARK   39  A    between atoms: _117  and  _119
REMARK   40  A    between atoms: _119  and  _120
REMARK   41  A    between atoms: _120  and  _121
REMARK   42  A    between atoms: _124  and  _126
REMARK   43  A    between atoms: _126  and  _128
REMARK   44  A    between atoms: _130  and  _132
REMARK   45  A    between atoms: _132  and  _133
REMARK   46  A    between atoms: _140  and  _142
REMARK   47  A    between atoms: _144  and  _146
REMARK   48  A    between atoms: _146  and  _147
REMARK   49  A    between atoms: _153  and  _155
REMARK   50  A    between atoms: _157  and  _159
REMARK   51  A    between atoms: _159  and  _160
REMARK   52  A    between atoms: _166  and  _168
REMARK   53  A    between atoms: _168  and  _169
REMARK   54  A    between atoms: _169  and  _170
REMARK   55  A    between atoms: _170  and  _171
REMARK   56  A    between atoms: _173  and  _175
REMARK   57  A    between atoms: _175  and  _177
REMARK   58  A    between atoms: _179  and  _181
REMARK   59  A    between atoms: _181  and  _182
REMARK   60  A    between atoms: _189  and  _191
REMARK   61  A    between atoms: _193  and  _195
REMARK                            x       y       z     vdW  Elec       q    Type
REMARK                         _______ _______ _______ _____ _____    ______ ____
ROOT
ATOM      1  C   UNL     1     -33.459  16.618 -38.841  0.00  0.00    -0.022 A 
ATOM      2  C   UNL     1     -34.617  16.701 -38.071  0.00  0.00    -0.004 A 
ATOM      3  C   UNL     1     -35.123  15.580 -37.434  0.00  0.00    -0.000 A 
ATOM      4  C   UNL     1     -34.472  14.360 -37.553  0.00  0.00    -0.000 A 
ATOM      5  C   UNL     1     -33.320  14.256 -38.318  0.00  0.00    -0.000 A 
ATOM      6  C   UNL     1     -32.820  15.379 -38.962  0.00  0.00    -0.004 A 
ENDROOT
BRANCH   1   7
ATOM      7  C   UNL     1     -32.915  17.838 -39.538  0.00  0.00    +0.026 C 
BRANCH   7   8
ATOM      8  C   UNL     1     -31.605  18.392 -38.925  0.00  0.00    +0.005 C 
ATOM      9  C   UNL     1     -31.735  18.654 -37.431  0.00  0.00    +0.000 C 
ENDBRANCH   7   8
ENDBRANCH   1   7
TORSDOF 2
REMARK  Name = 
REMARK  61 active torsions:
REMARK  status: ('A' for Active; 'I' for Inactive)
REMARK    1  A    between atoms: _1  and  _3
REMARK    2  A    between atoms: _3  and  _4
REMARK    3  A    between atoms: _4  and  _5
REMARK    4  A    between atoms: _5  and  _6
REMARK    5  A    between atoms: _10  and  _12
REMARK    6  A    between atoms: _12  and  _13
REMARK    7  A    between atoms: _20  and  _22
REMARK    8  A    between atoms: _22  and  _23
REMARK    9  A    between atoms: _23  and  _24
REMARK   10  A    between atoms: _24  and  _25
REMARK   11  A    between atoms: _27  and  _29
REMARK   12  A    between atoms: _31  and  _33
REMARK   13  A    between atoms: _33  and  _34
REMARK   14  A    between atoms: _34  and  _35
REMARK   15  A    between atoms: _38  and  _40
REMARK   16  A    between atoms: _40  and  _41
REMARK   17  A    between atoms: _41  and  _42
REMARK   18  A    between atoms: _45  and  _47
REMARK   19  A    between atoms: _47  and  _48
REMARK   20  A    between atoms: _54  and  _56
REMARK   21  A    between atoms: _56  and  _57
REMARK   22  A    between atoms: _63  and  _65
REMARK   23  A    between atoms: _65  and  _67
REMARK   24  A    between atoms: _69  and  _71
REMARK   25  A    between atoms: _71  and  _72
REMARK   26  A    between atoms: _75  and  _77
REMARK   27  A    between atoms: _77  and  _79
REMARK   28  A    between atoms: _81  and  _83
REMARK   29  A    between atoms: _83  and  _84
REMARK   30  A    between atoms: _91  and  _93
REMARK   31  A    between atoms: _93  and  _94
REMARK   32  A    between atoms: _97  and  _99
REMARK   33  A    between atoms: _99  and  _101
REMARK   34  A    between atoms: _103  and  _105
REMARK   35  A    between atoms: _108  and  _110
REMARK   36  A    between atoms: _110  and  _111
REMARK   37  A    between atoms: _111  and  _112
REMARK   38  A    between atoms: _112  and  _113
REMARK   39  A    between atoms: _117  and  _119
REMARK   40  A    between atoms: _119  and  _120
REMARK   41  A    between atoms: _120  and  _121
REMARK   42  A    between atoms: _124  and  _126
REMARK   43  A    between atoms: _126  and  _128
REMARK   44  A    between atoms: _130  and  _132
REMARK   45  A    between atoms: _132  and  _133
REMARK   46  A    between atoms: _140  and  _142
REMARK   47  A    between atoms: _144  and  _146
REMARK   48  A    between atoms: _146  and  _147
REMARK   49  A    between atoms: _153  and  _155
REMARK   50  A    between atoms: _157  and  _159
REMARK   51  A    between atoms: _159  and  _160
REMARK   52  A    between atoms: _166  and  _168
REMARK   53  A    between atoms: _168  and  _169
REMARK   54  A    between atoms: _169  and  _170
REMARK   55  A    between atoms: _170  and  _171
REMARK   56  A    between atoms: _173  and  _175
REMARK   57  A    between atoms: _175  and  _177
REMARK   58  A    between atoms: _179  and  _181
REMARK   59  A    between atoms: _181  and  _182
REMARK   60  A    between atoms: _189  and  _191
REMARK   61  A    between atoms: _193  and  _195
REMARK                            x       y       z     vdW  Elec       q    Type
REMARK                         _______ _______ _______ _____ _____    ______ ____
ROOT
ATOM      1  C   UNL     1     -27.228  21.400 -37.831  0.00  0.00    -0.022 A 
ATOM      2  C   UNL     1     -28.482  20.961 -37.407  0.00  0.00    -0.004 A 
ATOM      3  C   UNL     1     -29.626  21.684 -37.738  0.00  0.00    -0.000 A 
ATOM      4  C   UNL     1     -29.529  22.858 -38.494  0.00  0.00    -0.000 A 
ATOM      5  C   UNL     1     -28.295  23.299 -38.925  0.00  0.00    -0.000 A 
ATOM      6  C   UNL     1     -27.154  22.567 -38.601  0.00  0.00    -0.004 A 
ENDROOT
BRANCH   1   7
ATOM      7  C   UNL     1     -25.986  20.611 -37.495  0.00  0.00    +0.026 C 
BRANCH   7   8
ATOM      8  C   UNL     1     -24.780  21.474 -37.106  0.00  0.00    +0.005 C 
ATOM      9  C   UNL     1     -25.147  22.316 -35.909  0.00  0.00    +0.000 C 
ENDBRANCH   7   8
ENDBRANCH   1   7
TORSDOF 2
REMARK  Name = 
REMARK  61 active torsions:
REMARK  status: ('A' for Active; 'I' for Inactive)
REMARK    1  A    between atoms: _1  and  _3
REMARK    2  A    between atoms: _3  and  _4
REMARK    3  A    between atoms: _4  and  _5
REMARK    4  A    between atoms: _5  and  _6
REMARK    5  A    between atoms: _10  and  _12
REMARK    6  A    between atoms: _12  and  _13
REMARK    7  A    between atoms: _20  and  _22
REMARK    8  A    between atoms: _22  and  _23
REMARK    9  A    between atoms: _23  and  _24
REMARK   10  A    between atoms: _24  and  _25
REMARK   11  A    between atoms: _27  and  _29
REMARK   12  A    between atoms: _31  and  _33
REMARK   13  A    between atoms: _33  and  _34
REMARK   14  A    between atoms: _34  and  _35
REMARK   15  A    between atoms: _38  and  _40
REMARK   16  A    between atoms: _40  and  _41
REMARK   17  A    between atoms: _41  and  _42
REMARK   18  A    between atoms: _45  and  _47
REMARK   19  A    between atoms: _47  and  _48
REMARK   20  A    between atoms: _54  and  _56
REMARK   21  A    between atoms: _56  and  _57
REMARK   22  A    between atoms: _63  and  _65
REMARK   23  A    between atoms: _65  and  _67
REMARK   24  A    between atoms: _69  and  _71
REMARK   25  A    between atoms: _71  and  _72
REMARK   26  A    between atoms: _75  and  _77
REMARK   27  A    between atoms: _77  and  _79
REMARK   28  A    between atoms: _81  and  _83
REMARK   29  A    between atoms: _83  and  _84
REMARK   30  A    between atoms: _91  and  _93
REMARK   31  A    between atoms: _93  and  _94
REMARK   32  A    between atoms: _97  and  _99
REMARK   33  A    between atoms: _99  and  _101
REMARK   34  A    between atoms: _103  and  _105
REMARK   35  A    between atoms: _108  and  _110
REMARK   36  A    between atoms: _110  and  _111
REMARK   37  A    between atoms: _111  and  _112
REMARK   38  A    between atoms: _112  and  _113
REMARK   39  A    between atoms: _117  and  _119
REMARK   40  A    between atoms: _119  and  _120
REMARK   41  A    between atoms: _120  and  _121
REMARK   42  A    between atoms: _124  and  _126
REMARK   43  A    between atoms: _126  and  _128
REMARK   44  A    between atoms: _130  and  _132
REMARK   45  A    between atoms: _132  and  _133
REMARK   46  A    between atoms: _140  and  _142
REMARK   47  A    between atoms: _144  and  _146
REMARK   48  A    between atoms: _146  and  _147
REMARK   49  A    between atoms: _153  and  _155
REMARK   50  A    between atoms: _157  and  _159
REMARK   51  A    between atoms: _159  and  _160
REMARK   52  A    between atoms: _166  and  _168
REMARK   53  A    between atoms: _168  and  _169
REMARK   54  A    between atoms: _169  and  _170
REMARK   55  A    between atoms: _170  and  _171
REMARK   56  A    between atoms: _173  and  _175
REMARK   57  A    between atoms: _175  and  _177
REMARK   58  A    between atoms: _179  and  _181
REMARK   59  A    between atoms: _181  and  _182
REMARK   60  A    between atoms: _189  and  _191
REMARK   61  A    between atoms: _193  and  _195
REMARK                            x       y       z     vdW  Elec       q    Type
REMARK                         _______ _______ _______ _____ _____    ______ ____
ROOT
ATOM      1  C   UNL     1     -38.411  21.435 -61.816  0.00  0.00    +0.000 C 
ATOM      2  C   UNL     1     -38.890  20.917 -60.460  0.00  0.00    +0.000 C 
ENDROOT
BRANCH   1   3
ATOM      3  C   UNL     1     -39.399  21.051 -62.945  0.00  0.00    +0.000 C 
ATOM      4  C   UNL     1     -40.806  21.484 -62.551  0.00  0.00    +0.000 C 
ENDBRANCH   1   3
BRANCH   1   5
ATOM      5  C   UNL     1     -37.012  20.899 -62.111  0.00  0.00    +0.000 C 
ATOM      6  C   UNL     1     -35.963  21.984 -62.256  0.00  0.00    +0.000 C 
ENDBRANCH   1   5
TORSDOF 2
REMARK  Name = 
REMARK  61 active torsions:
REMARK  status: ('A' for Active; 'I' for Inactive)
REMARK    1  A    between atoms: _1  and  _3
REMARK    2  A    between atoms: _3  and  _4
REMARK    3  A    between atoms: _4  and  _5
REMARK    4  A    between atoms: _5  and  _6
REMARK    5  A    between atoms: _10  and  _12
REMARK    6  A    between atoms: _12  and  _13
REMARK    7  A    between atoms: _20  and  _22
REMARK    8  A    between atoms: _22  and  _23
REMARK    9  A    between atoms: _23  and  _24
REMARK   10  A    between atoms: _24  and  _25
REMARK   11  A    between atoms: _27  and  _29
REMARK   12  A    between atoms: _31  and  _33
REMARK   13  A    between atoms: _33  and  _34
REMARK   14  A    between atoms: _34  and  _35
REMARK   15  A    between atoms: _38  and  _40
REMARK   16  A    between atoms: _40  and  _41
REMARK   17  A    between atoms: _41  and  _42
REMARK   18  A    between atoms: _45  and  _47
REMARK   19  A    between atoms: _47  and  _48
REMARK   20  A    between atoms: _54  and  _56
REMARK   21  A    between atoms: _56  and  _57
REMARK   22  A    between atoms: _63  and  _65
REMARK   23  A    between atoms: _65  and  _67
REMARK   24  A    between atoms: _69  and  _71
REMARK   25  A    between atoms: _71  and  _72
REMARK   26  A    between atoms: _75  and  _77
REMARK   27  A    between atoms: _77  and  _79
REMARK   28  A    between atoms: _81  and  _83
REMARK   29  A    between atoms: _83  and  _84
REMARK   30  A    between atoms: _91  and  _93
REMARK   31  A    between atoms: _93  and  _94
REMARK   32  A    between atoms: _97  and  _99
REMARK   33  A    between atoms: _99  and  _101
REMARK   34  A    between atoms: _103  and  _105
REMARK   35  A    between atoms: _108  and  _110
REMARK   36  A    between atoms: _110  and  _111
REMARK   37  A    between atoms: _111  and  _112
REMARK   38  A    between atoms: _112  and  _113
REMARK   39  A    between atoms: _117  and  _119
REMARK   40  A    between atoms: _119  and  _120
REMARK   41  A    between atoms: _120  and  _121
REMARK   42  A    between atoms: _124  and  _126
REMARK   43  A    between atoms: _126  and  _128
REMARK   44  A    between atoms: _130  and  _132
REMARK   45  A    between atoms: _132  and  _133
REMARK   46  A    between atoms: _140  and  _142
REMARK   47  A    between atoms: _144  and  _146
REMARK   48  A    between atoms: _146  and  _147
REMARK   49  A    between atoms: _153  and  _155
REMARK   50  A    between atoms: _157  and  _159
REMARK   51  A    between atoms: _159  and  _160
REMARK   52  A    between atoms: _166  and  _168
REMARK   53  A    between atoms: _168  and  _169
REMARK   54  A    between atoms: _169  and  _170
REMARK   55  A    between atoms: _170  and  _171
REMARK   56  A    between atoms: _173  and  _175
REMARK   57  A    between atoms: _175  and  _177
REMARK   58  A    between atoms: _179  and  _181
REMARK   59  A    between atoms: _181  and  _182
REMARK   60  A    between atoms: _189  and  _191
REMARK   61  A    between atoms: _193  and  _195
REMARK                            x       y       z     vdW  Elec       q    Type
REMARK                         _______ _______ _______ _____ _____    ______ ____
ROOT
ATOM      1  C   UNL     1     -41.159  15.299 -59.086  0.00  0.00    +0.000 C 
ENDROOT
BRANCH   1   2
ATOM      2  C   UNL     1     -40.400  16.483 -58.481  0.00  0.00    +0.000 C 
ATOM      3  C   UNL     1     -40.963  16.830 -57.113  0.00  0.00    +0.000 C 
ATOM      4  C   UNL     1     -40.407  17.702 -59.392  0.00  0.00    +0.000 C 
ENDBRANCH   1   2
BRANCH   1   5
ATOM      5  C   UNL     1     -42.488  15.530 -59.816  0.00  0.00    +0.000 C 
ATOM      6  C   UNL     1     -42.368  15.247 -61.305  0.00  0.00    +0.000 C 
ENDBRANCH   1   5
TORSDOF 2
REMARK  Name = 
REMARK  61 active torsions:
REMARK  status: ('A' for Active; 'I' for Inactive)
REMARK    1  A    between atoms: _1  and  _3
REMARK    2  A    between atoms: _3  and  _4
REMARK    3  A    between atoms: _4  and  _5
REMARK    4  A    between atoms: _5  and  _6
REMARK    5  A    between atoms: _10  and  _12
REMARK    6  A    between atoms: _12  and  _13
REMARK    7  A    between atoms: _20  and  _22
REMARK    8  A    between atoms: _22  and  _23
REMARK    9  A    between atoms: _23  and  _24
REMARK   10  A    between atoms: _24  and  _25
REMARK   11  A    between atoms: _27  and  _29
REMARK   12  A    between atoms: _31  and  _33
REMARK   13  A    between atoms: _33  and  _34
REMARK   14  A    between atoms: _34  and  _35
REMARK   15  A    between atoms: _38  and  _40
REMARK   16  A    between atoms: _40  and  _41
REMARK   17  A    between atoms: _41  and  _42
REMARK   18  A    between atoms: _45  and  _47
REMARK   19  A    between atoms: _47  and  _48
REMARK   20  A    between atoms: _54  and  _56
REMARK   21  A    between atoms: _56  and  _57
REMARK   22  A    between atoms: _63  and  _65
REMARK   23  A    between atoms: _65  and  _67
REMARK   24  A    between atoms: _69  and  _71
REMARK   25  A    between atoms: _71  and  _72
REMARK   26  A    between atoms: _75  and  _77
REMARK   27  A    between atoms: _77  and  _79
REMARK   28  A    between atoms: _81  and  _83
REMARK   29  A    between atoms: _83  and  _84
REMARK   30  A    between atoms: _91  and  _93
REMARK   31  A    between atoms: _93  and  _94
REMARK   32  A    between atoms: _97  and  _99
REMARK   33  A    between atoms: _99  and  _101
REMARK   34  A    between atoms: _103  and  _105
REMARK   35  A    between atoms: _108  and  _110
REMARK   36  A    between atoms: _110  and  _111
REMARK   37  A    between atoms: _111  and  _112
REMARK   38  A    between atoms: _112  and  _113
REMARK   39  A    between atoms: _117  and  _119
REMARK   40  A    between atoms: _119  and  _120
REMARK   41  A    between atoms: _120  and  _121
REMARK   42  A    between atoms: _124  and  _126
REMARK   43  A    between atoms: _126  and  _128
REMARK   44  A    between atoms: _130  and  _132
REMARK   45  A    between atoms: _132  and  _133
REMARK   46  A    between atoms: _140  and  _142
REMARK   47  A    between atoms: _144  and  _146
REMARK   48  A    between atoms: _146  and  _147
REMARK   49  A    between atoms: _153  and  _155
REMARK   50  A    between atoms: _157  and  _159
REMARK   51  A    between atoms: _159  and  _160
REMARK   52  A    between atoms: _166  and  _168
REMARK   53  A    between atoms: _168  and  _169
REMARK   54  A    between atoms: _169  and  _170
REMARK   55  A    between atoms: _170  and  _171
REMARK   56  A    between atoms: _173  and  _175
REMARK   57  A    between atoms: _175  and  _177
REMARK   58  A    between atoms: _179  and  _181
REMARK   59  A    between atoms: _181  and  _182
REMARK   60  A    between atoms: _189  and  _191
REMARK   61  A    between atoms: _193  and  _195
REMARK                            x       y       z     vdW  Elec       q    Type
REMARK                         _______ _______ _______ _____ _____    ______ ____
ROOT
ATOM      1  C   UNL     1     -37.842  16.064 -64.403  0.00  0.00    +0.000 C 
ATOM      2  C   UNL     1     -36.576  16.313 -65.227  0.00  0.00    +0.000 C 
ENDROOT
BRANCH   1   3
ATOM      3  C   UNL     1     -39.096  16.625 -65.112  0.00  0.00    +0.000 C 
ATOM      4  C   UNL     1     -38.991  16.469 -66.609  0.00  0.00    +0.000 C 
ENDBRANCH   1   3
BRANCH   1   5
ATOM      5  C   UNL     1     -37.673  16.745 -63.042  0.00  0.00    +0.000 C 
ATOM      6  C   UNL     1     -38.272  15.959 -61.903  0.00  0.00    +0.000 C 
ENDBRANCH   1   5
TORSDOF 2
REMARK  Name = 
REMARK  61 active torsions:
REMARK  status: ('A' for Active; 'I' for Inactive)
REMARK    1  A    between atoms: _1  and  _3
REMARK    2  A    between atoms: _3  and  _4
REMARK    3  A    between atoms: _4  and  _5
REMARK    4  A    between atoms: _5  and  _6
REMARK    5  A    between atoms: _10  and  _12
REMARK    6  A    between atoms: _12  and  _13
REMARK    7  A    between atoms: _20  and  _22
REMARK    8  A    between atoms: _22  and  _23
REMARK    9  A    between atoms: _23  and  _24
REMARK   10  A    between atoms: _24  and  _25
REMARK   11  A    between atoms: _27  and  _29
REMARK   12  A    between atoms: _31  and  _33
REMARK   13  A    between atoms: _33  and  _34
REMARK   14  A    between atoms: _34  and  _35
REMARK   15  A    between atoms: _38  and  _40
REMARK   16  A    between atoms: _40  and  _41
REMARK   17  A    between atoms: _41  and  _42
REMARK   18  A    between atoms: _45  and  _47
REMARK   19  A    between atoms: _47  and  _48
REMARK   20  A    between atoms: _54  and  _56
REMARK   21  A    between atoms: _56  and  _57
REMARK   22  A    between atoms: _63  and  _65
REMARK   23  A    between atoms: _65  and  _67
REMARK   24  A    between atoms: _69  and  _71
REMARK   25  A    between atoms: _71  and  _72
REMARK   26  A    between atoms: _75  and  _77
REMARK   27  A    between atoms: _77  and  _79
REMARK   28  A    between atoms: _81  and  _83
REMARK   29  A    between atoms: _83  and  _84
REMARK   30  A    between atoms: _91  and  _93
REMARK   31  A    between atoms: _93  and  _94
REMARK   32  A    between atoms: _97  and  _99
REMARK   33  A    between atoms: _99  and  _101
REMARK   34  A    between atoms: _103  and  _105
REMARK   35  A    between atoms: _108  and  _110
REMARK   36  A    between atoms: _110  and  _111
REMARK   37  A    between atoms: _111  and  _112
REMARK   38  A    between atoms: _112  and  _113
REMARK   39  A    between atoms: _117  and  _119
REMARK   40  A    between atoms: _119  and  _120
REMARK   41  A    between atoms: _120  and  _121
REMARK   42  A    between atoms: _124  and  _126
REMARK   43  A    between atoms: _126  and  _128
REMARK   44  A    between atoms: _130  and  _132
REMARK   45  A    between atoms: _132  and  _133
REMARK   46  A    between atoms: _140  and  _142
REMARK   47  A    between atoms: _144  and  _146
REMARK   48  A    between atoms: _146  and  _147
REMARK   49  A    between atoms: _153  and  _155
REMARK   50  A    between atoms: _157  and  _159
REMARK   51  A    between atoms: _159  and  _160
REMARK   52  A    between atoms: _166  and  _168
REMARK   53  A    between atoms: _168  and  _169
REMARK   54  A    between atoms: _169  and  _170
REMARK   55  A    between atoms: _170  and  _171
REMARK   56  A    between atoms: _173  and  _175
REMARK   57  A    between atoms: _175  and  _177
REMARK   58  A    between atoms: _179  and  _181
REMARK   59  A    between atoms: _181  and  _182
REMARK   60  A    between atoms: _189  and  _191
REMARK   61  A    between atoms: _193  and  _195
REMARK                            x       y       z     vdW  Elec       q    Type
REMARK                         _______ _______ _______ _____ _____    ______ ____
ROOT
ATOM      1  C   UNL     1     -32.574  17.794 -67.783  0.00  0.00    -0.022 A 
ATOM      2  C   UNL     1     -31.643  16.885 -67.268  0.00  0.00    -0.001 A 
ATOM      3  C   UNL     1     -30.335  17.265 -67.004  0.00  0.00    +0.042 A 
ATOM      4  C   UNL     1     -29.941  18.579 -67.253  0.00  0.00    +0.196 A 
ATOM      5  O   UNL     1     -28.634  18.995 -67.014  0.00  0.00    -0.287 OA
ATOM      6  C   UNL     1     -30.856  19.494 -67.757  0.00  0.00    +0.042 A 
ATOM      7  C   UNL     1     -32.160  19.102 -68.003  0.00  0.00    -0.001 A 
ENDROOT
BRANCH   1   8
ATOM      8  C   UNL     1     -34.013  17.381 -68.013  0.00  0.00    +0.026 C 
BRANCH   8   9
ATOM      9  C   UNL     1     -34.632  17.745 -69.362  0.00  0.00    +0.005 C 
ATOM     10  C   UNL     1     -33.949  16.960 -70.457  0.00  0.00    +0.000 C 
ENDBRANCH   8   9
ENDBRANCH   1   8
TORSDOF 2
REMARK  Name = 
REMARK  61 active torsions:
REMARK  status: ('A' for Active; 'I' for Inactive)
REMARK    1  A    between atoms: _1  and  _3
REMARK    2  A    between atoms: _3  and  _4
REMARK    3  A    between atoms: _4  and  _5
REMARK    4  A    between atoms: _5  and  _6
REMARK    5  A    between atoms: _10  and  _12
REMARK    6  A    between atoms: _12  and  _13
REMARK    7  A    between atoms: _20  and  _22
REMARK    8  A    between atoms: _22  and  _23
REMARK    9  A    between atoms: _23  and  _24
REMARK   10  A    between atoms: _24  and  _25
REMARK   11  A    between atoms: _27  and  _29
REMARK   12  A    between atoms: _31  and  _33
REMARK   13  A    between atoms: _33  and  _34
REMARK   14  A    between atoms: _34  and  _35
REMARK   15  A    between atoms: _38  and  _40
REMARK   16  A    between atoms: _40  and  _41
REMARK   17  A    between atoms: _41  and  _42
REMARK   18  A    between atoms: _45  and  _47
REMARK   19  A    between atoms: _47  and  _48
REMARK   20  A    between atoms: _54  and  _56
REMARK   21  A    between atoms: _56  and  _57
REMARK   22  A    between atoms: _63  and  _65
REMARK   23  A    between atoms: _65  and  _67
REMARK   24  A    between atoms: _69  and  _71
REMARK   25  A    between atoms: _71  and  _72
REMARK   26  A    between atoms: _75  and  _77
REMARK   27  A    between atoms: _77  and  _79
REMARK   28  A    between atoms: _81  and  _83
REMARK   29  A    between atoms: _83  and  _84
REMARK   30  A    between atoms: _91  and  _93
REMARK   31  A    between atoms: _93  and  _94
REMARK   32  A    between atoms: _97  and  _99
REMARK   33  A    between atoms: _99  and  _101
REMARK   34  A    between atoms: _103  and  _105
REMARK   35  A    between atoms: _108  and  _110
REMARK   36  A    between atoms: _110  and  _111
REMARK   37  A    between atoms: _111  and  _112
REMARK   38  A    between atoms: _112  and  _113
REMARK   39  A    between atoms: _117  and  _119
REMARK   40  A    between atoms: _119  and  _120
REMARK   41  A    between atoms: _120  and  _121
REMARK   42  A    between atoms: _124  and  _126
REMARK   43  A    between atoms: _126  and  _128
REMARK   44  A    between atoms: _130  and  _132
REMARK   45  A    between atoms: _132  and  _133
REMARK   46  A    between atoms: _140  and  _142
REMARK   47  A    between atoms: _144  and  _146
REMARK   48  A    between atoms: _146  and  _147
REMARK   49  A    between atoms: _153  and  _155
REMARK   50  A    between atoms: _157  and  _159
REMARK   51  A    between atoms: _159  and  _160
REMARK   52  A    between atoms: _166  and  _168
REMARK   53  A    between atoms: _168  and  _169
REMARK   54  A    between atoms: _169  and  _170
REMARK   55  A    between atoms: _170  and  _171
REMARK   56  A    between atoms: _173  and  _175
REMARK   57  A    between atoms: _175  and  _177
REMARK   58  A    between atoms: _179  and  _181
REMARK   59  A    between atoms: _181  and  _182
REMARK   60  A    between atoms: _189  and  _191
REMARK   61  A    between atoms: _193  and  _195
REMARK                            x       y       z     vdW  Elec       q    Type
REMARK                         _______ _______ _______ _____ _____    ______ ____
ROOT
ATOM      1  C   UNL     1     -29.156   9.910 -66.109  0.00  0.00    +0.000 C 
ENDROOT
BRANCH   1   2
ATOM      2  C   UNL     1     -29.643  11.312 -65.719  0.00  0.00    +0.000 C 
ATOM      3  C   UNL     1     -28.524  12.269 -65.325  0.00  0.00    +0.000 C 
ATOM      4  C   UNL     1     -30.485  11.901 -66.840  0.00  0.00    +0.000 C 
ENDBRANCH   1   2
BRANCH   1   5
ATOM      5  C   UNL     1     -27.623   9.764 -66.102  0.00  0.00    +0.000 C 
ATOM      6  C   UNL     1     -27.180   8.605 -65.215  0.00  0.00    +0.000 C 
ENDBRANCH   1   5
TORSDOF 2
REMARK  Name = 
REMARK  61 active torsions:
REMARK  status: ('A' for Active; 'I' for Inactive)
REMARK    1  A    between atoms: _1  and  _3
REMARK    2  A    between atoms: _3  and  _4
REMARK    3  A    between atoms: _4  and  _5
REMARK    4  A    between atoms: _5  and  _6
REMARK    5  A    between atoms: _10  and  _12
REMARK    6  A    between atoms: _12  and  _13
REMARK    7  A    between atoms: _20  and  _22
REMARK    8  A    between atoms: _22  and  _23
REMARK    9  A    between atoms: _23  and  _24
REMARK   10  A    between atoms: _24  and  _25
REMARK   11  A    between atoms: _27  and  _29
REMARK   12  A    between atoms: _31  and  _33
REMARK   13  A    between atoms: _33  and  _34
REMARK   14  A    between atoms: _34  and  _35
REMARK   15  A    between atoms: _38  and  _40
REMARK   16  A    between atoms: _40  and  _41
REMARK   17  A    between atoms: _41  and  _42
REMARK   18  A    between atoms: _45  and  _47
REMARK   19  A    between atoms: _47  and  _48
REMARK   20  A    between atoms: _54  and  _56
REMARK   21  A    between atoms: _56  and  _57
REMARK   22  A    between atoms: _63  and  _65
REMARK   23  A    between atoms: _65  and  _67
REMARK   24  A    between atoms: _69  and  _71
REMARK   25  A    between atoms: _71  and  _72
REMARK   26  A    between atoms: _75  and  _77
REMARK   27  A    between atoms: _77  and  _79
REMARK   28  A    between atoms: _81  and  _83
REMARK   29  A    between atoms: _83  and  _84
REMARK   30  A    between atoms: _91  and  _93
REMARK   31  A    between atoms: _93  and  _94
REMARK   32  A    between atoms: _97  and  _99
REMARK   33  A    between atoms: _99  and  _101
REMARK   34  A    between atoms: _103  and  _105
REMARK   35  A    between atoms: _108  and  _110
REMARK   36  A    between atoms: _110  and  _111
REMARK   37  A    between atoms: _111  and  _112
REMARK   38  A    between atoms: _112  and  _113
REMARK   39  A    between atoms: _117  and  _119
REMARK   40  A    between atoms: _119  and  _120
REMARK   41  A    between atoms: _120  and  _121
REMARK   42  A    between atoms: _124  and  _126
REMARK   43  A    between atoms: _126  and  _128
REMARK   44  A    between atoms: _130  and  _132
REMARK   45  A    between atoms: _132  and  _133
REMARK   46  A    between atoms: _140  and  _142
REMARK   47  A    between atoms: _144  and  _146
REMARK   48  A    between atoms: _146  and  _147
REMARK   49  A    between atoms: _153  and  _155
REMARK   50  A    between atoms: _157  and  _159
REMARK   51  A    between atoms: _159  and  _160
REMARK   52  A    between atoms: _166  and  _168
REMARK   53  A    between atoms: _168  and  _169
REMARK   54  A    between atoms: _169  and  _170
REMARK   55  A    between atoms: _170  and  _171
REMARK   56  A    between atoms: _173  and  _175
REMARK   57  A    between atoms: _175  and  _177
REMARK   58  A    between atoms: _179  and  _181
REMARK   59  A    between atoms: _181  and  _182
REMARK   60  A    between atoms: _189  and  _191
REMARK   61  A    between atoms: _193  and  _195
REMARK                            x       y       z     vdW  Elec       q    Type
REMARK                         _______ _______ _______ _____ _____    ______ ____
ROOT
ATOM      1  C   UNL     1     -29.620  21.657 -46.494  0.00  0.00    +0.000 C 
ATOM      2  C   UNL     1     -30.953  22.285 -46.082  0.00  0.00    +0.000 C 
ENDROOT
BRANCH   1   3
ATOM      3  C   UNL     1     -28.700  22.689 -47.169  0.00  0.00    +0.000 C 
ATOM      4  C   UNL     1     -28.316  23.764 -46.162  0.00  0.00    +0.000 C 
ENDBRANCH   1   3
BRANCH   1   5
ATOM      5  C   UNL     1     -29.835  20.462 -47.429  0.00  0.00    +0.000 C 
ATOM      6  C   UNL     1     -29.477  19.129 -46.810  0.00  0.00    +0.000 C 
ENDBRANCH   1   5
TORSDOF 2
REMARK  Name = 
REMARK  61 active torsions:
REMARK  status: ('A' for Active; 'I' for Inactive)
REMARK    1  A    between atoms: _1  and  _3
REMARK    2  A    between atoms: _3  and  _4
REMARK    3  A    between atoms: _4  and  _5
REMARK    4  A    between atoms: _5  and  _6
REMARK    5  A    between atoms: _10  and  _12
REMARK    6  A    between atoms: _12  and  _13
REMARK    7  A    between atoms: _20  and  _22
REMARK    8  A    between atoms: _22  and  _23
REMARK    9  A    between atoms: _23  and  _24
REMARK   10  A    between atoms: _24  and  _25
REMARK   11  A    between atoms: _27  and  _29
REMARK   12  A    between atoms: _31  and  _33
REMARK   13  A    between atoms: _33  and  _34
REMARK   14  A    between atoms: _34  and  _35
REMARK   15  A    between atoms: _38  and  _40
REMARK   16  A    between atoms: _40  and  _41
REMARK   17  A    between atoms: _41  and  _42
REMARK   18  A    between atoms: _45  and  _47
REMARK   19  A    between atoms: _47  and  _48
REMARK   20  A    between atoms: _54  and  _56
REMARK   21  A    between atoms: _56  and  _57
REMARK   22  A    between atoms: _63  and  _65
REMARK   23  A    between atoms: _65  and  _67
REMARK   24  A    between atoms: _69  and  _71
REMARK   25  A    between atoms: _71  and  _72
REMARK   26  A    between atoms: _75  and  _77
REMARK   27  A    between atoms: _77  and  _79
REMARK   28  A    between atoms: _81  and  _83
REMARK   29  A    between atoms: _83  and  _84
REMARK   30  A    between atoms: _91  and  _93
REMARK   31  A    between atoms: _93  and  _94
REMARK   32  A    between atoms: _97  and  _99
REMARK   33  A    between atoms: _99  and  _101
REMARK   34  A    between atoms: _103  and  _105
REMARK   35  A    between atoms: _108  and  _110
REMARK   36  A    between atoms: _110  and  _111
REMARK   37  A    between atoms: _111  and  _112
REMARK   38  A    between atoms: _112  and  _113
REMARK   39  A    between atoms: _117  and  _119
REMARK   40  A    between atoms: _119  and  _120
REMARK   41  A    between atoms: _120  and  _121
REMARK   42  A    between atoms: _124  and  _126
REMARK   43  A    between atoms: _126  and  _128
REMARK   44  A    between atoms: _130  and  _132
REMARK   45  A    between atoms: _132  and  _133
REMARK   46  A    between atoms: _140  and  _142
REMARK   47  A    between atoms: _144  and  _146
REMARK   48  A    between atoms: _146  and  _147
REMARK   49  A    between atoms: _153  and  _155
REMARK   50  A    between atoms: _157  and  _159
REMARK   51  A    between atoms: _159  and  _160
REMARK   52  A    between atoms: _166  and  _168
REMARK   53  A    between atoms: _168  and  _169
REMARK   54  A    between atoms: _169  and  _170
REMARK   55  A    between atoms: _170  and  _171
REMARK   56  A    between atoms: _173  and  _175
REMARK   57  A    between atoms: _175  and  _177
REMARK   58  A    between atoms: _179  and  _181
REMARK   59  A    between atoms: _181  and  _182
REMARK   60  A    between atoms: _189  and  _191
REMARK   61  A    between atoms: _193  and  _195
REMARK                            x       y       z     vdW  Elec       q    Type
REMARK                         _______ _______ _______ _____ _____    ______ ____
ROOT
ATOM      1  C   UNL     1     -31.831  25.948 -41.319  0.00  0.00    +0.000 C 
ATOM      2  C   UNL     1     -33.032  26.440 -40.540  0.00  0.00    +0.000 C 
ATOM      3  C   UNL     1     -32.035  24.539 -41.785  0.00  0.00    +0.000 C 
ENDROOT
BRANCH   1   4
ATOM      4  C   UNL     1     -31.526  26.882 -42.503  0.00  0.00    +0.000 C 
ATOM      5  C   UNL     1     -31.170  28.206 -41.869  0.00  0.00    +0.000 C 
ENDBRANCH   1   4
TORSDOF 1
REMARK  Name = 
REMARK  61 active torsions:
REMARK  status: ('A' for Active; 'I' for Inactive)
REMARK    1  A    between atoms: _1  and  _3
REMARK    2  A    between atoms: _3  and  _4
REMARK    3  A    between atoms: _4  and  _5
REMARK    4  A    between atoms: _5  and  _6
REMARK    5  A    between atoms: _10  and  _12
REMARK    6  A    between atoms: _12  and  _13
REMARK    7  A    between atoms: _20  and  _22
REMARK    8  A    between atoms: _22  and  _23
REMARK    9  A    between atoms: _23  and  _24
REMARK   10  A    between atoms: _24  and  _25
REMARK   11  A    between atoms: _27  and  _29
REMARK   12  A    between atoms: _31  and  _33
REMARK   13  A    between atoms: _33  and  _34
REMARK   14  A    between atoms: _34  and  _35
REMARK   15  A    between atoms: _38  and  _40
REMARK   16  A    between atoms: _40  and  _41
REMARK   17  A    between atoms: _41  and  _42
REMARK   18  A    between atoms: _45  and  _47
REMARK   19  A    between atoms: _47  and  _48
REMARK   20  A    between atoms: _54  and  _56
REMARK   21  A    between atoms: _56  and  _57
REMARK   22  A    between atoms: _63  and  _65
REMARK   23  A    between atoms: _65  and  _67
REMARK   24  A    between atoms: _69  and  _71
REMARK   25  A    between atoms: _71  and  _72
REMARK   26  A    between atoms: _75  and  _77
REMARK   27  A    between atoms: _77  and  _79
REMARK   28  A    between atoms: _81  and  _83
REMARK   29  A    between atoms: _83  and  _84
REMARK   30  A    between atoms: _91  and  _93
REMARK   31  A    between atoms: _93  and  _94
REMARK   32  A    between atoms: _97  and  _99
REMARK   33  A    between atoms: _99  and  _101
REMARK   34  A    between atoms: _103  and  _105
REMARK   35  A    between atoms: _108  and  _110
REMARK   36  A    between atoms: _110  and  _111
REMARK   37  A    between atoms: _111  and  _112
REMARK   38  A    between atoms: _112  and  _113
REMARK   39  A    between atoms: _117  and  _119
REMARK   40  A    between atoms: _119  and  _120
REMARK   41  A    between atoms: _120  and  _121
REMARK   42  A    between atoms: _124  and  _126
REMARK   43  A    between atoms: _126  and  _128
REMARK   44  A    between atoms: _130  and  _132
REMARK   45  A    between atoms: _132  and  _133
REMARK   46  A    between atoms: _140  and  _142
REMARK   47  A    between atoms: _144  and  _146
REMARK   48  A    between atoms: _146  and  _147
REMARK   49  A    between atoms: _153  and  _155
REMARK   50  A    between atoms: _157  and  _159
REMARK   51  A    between atoms: _159  and  _160
REMARK   52  A    between atoms: _166  and  _168
REMARK   53  A    between atoms: _168  and  _169
REMARK   54  A    between atoms: _169  and  _170
REMARK   55  A    between atoms: _170  and  _171
REMARK   56  A    between atoms: _173  and  _175
REMARK   57  A    between atoms: _175  and  _177
REMARK   58  A    between atoms: _179  and  _181
REMARK   59  A    between atoms: _181  and  _182
REMARK   60  A    between atoms: _189  and  _191
REMARK   61  A    between atoms: _193  and  _195
REMARK                            x       y       z     vdW  Elec       q    Type
REMARK                         _______ _______ _______ _____ _____    ______ ____
ROOT
ATOM      1  C   UNL     1     -29.058  13.420 -48.712  0.00  0.00    +0.220 C 
ENDROOT
BRANCH   1   2
ATOM      2  N   UNL     1     -30.336  12.917 -48.229  0.00  0.00    -0.087 NA
ATOM      3  C   UNL     1     -30.659  11.628 -48.153  0.00  0.00    +0.535 C 
ATOM      4  N   UNL     1     -31.864  11.288 -47.724  0.00  0.00    +0.135 NA
ATOM      5  N   UNL     1     -29.781  10.683 -48.498  0.00  0.00    +0.135 NA
ENDBRANCH   1   2
BRANCH   1   6
ATOM      6  C   UNL     1     -28.127  13.705 -47.542  0.00  0.00    +0.047 C 
BRANCH   6   7
ATOM      7  C   UNL     1     -27.417  15.020 -47.758  0.00  0.00    +0.004 C 
BRANCH   7   8
ATOM      8  C   UNL     1     -25.910  14.913 -47.937  0.00  0.00    +0.000 C 
ATOM      9  C   UNL     1     -25.609  14.370 -49.323  0.00  0.00    +0.000 C 
ENDBRANCH   7   8
ENDBRANCH   6   7
ENDBRANCH   1   6
TORSDOF 4
REMARK  Name = 
REMARK  61 active torsions:
REMARK  status: ('A' for Active; 'I' for Inactive)
REMARK    1  A    between atoms: _1  and  _3
REMARK    2  A    between atoms: _3  and  _4
REMARK    3  A    between atoms: _4  and  _5
REMARK    4  A    between atoms: _5  and  _6
REMARK    5  A    between atoms: _10  and  _12
REMARK    6  A    between atoms: _12  and  _13
REMARK    7  A    between atoms: _20  and  _22
REMARK    8  A    between atoms: _22  and  _23
REMARK    9  A    between atoms: _23  and  _24
REMARK   10  A    between atoms: _24  and  _25
REMARK   11  A    between atoms: _27  and  _29
REMARK   12  A    between atoms: _31  and  _33
REMARK   13  A    between atoms: _33  and  _34
REMARK   14  A    between atoms: _34  and  _35
REMARK   15  A    between atoms: _38  and  _40
REMARK   16  A    between atoms: _40  and  _41
REMARK   17  A    between atoms: _41  and  _42
REMARK   18  A    between atoms: _45  and  _47
REMARK   19  A    between atoms: _47  and  _48
REMARK   20  A    between atoms: _54  and  _56
REMARK   21  A    between atoms: _56  and  _57
REMARK   22  A    between atoms: _63  and  _65
REMARK   23  A    between atoms: _65  and  _67
REMARK   24  A    between atoms: _69  and  _71
REMARK   25  A    between atoms: _71  and  _72
REMARK   26  A    between atoms: _75  and  _77
REMARK   27  A    between atoms: _77  and  _79
REMARK   28  A    between atoms: _81  and  _83
REMARK   29  A    between atoms: _83  and  _84
REMARK   30  A    between atoms: _91  and  _93
REMARK   31  A    between atoms: _93  and  _94
REMARK   32  A    between atoms: _97  and  _99
REMARK   33  A    between atoms: _99  and  _101
REMARK   34  A    between atoms: _103  and  _105
REMARK   35  A    between atoms: _108  and  _110
REMARK   36  A    between atoms: _110  and  _111
REMARK   37  A    between atoms: _111  and  _112
REMARK   38  A    between atoms: _112  and  _113
REMARK   39  A    between atoms: _117  and  _119
REMARK   40  A    between atoms: _119  and  _120
REMARK   41  A    between atoms: _120  and  _121
REMARK   42  A    between atoms: _124  and  _126
REMARK   43  A    between atoms: _126  and  _128
REMARK   44  A    between atoms: _130  and  _132
REMARK   45  A    between atoms: _132  and  _133
REMARK   46  A    between atoms: _140  and  _142
REMARK   47  A    between atoms: _144  and  _146
REMARK   48  A    between atoms: _146  and  _147
REMARK   49  A    between atoms: _153  and  _155
REMARK   50  A    between atoms: _157  and  _159
REMARK   51  A    between atoms: _159  and  _160
REMARK   52  A    between atoms: _166  and  _168
REMARK   53  A    between atoms: _168  and  _169
REMARK   54  A    between atoms: _169  and  _170
REMARK   55  A    between atoms: _170  and  _171
REMARK   56  A    between atoms: _173  and  _175
REMARK   57  A    between atoms: _175  and  _177
REMARK   58  A    between atoms: _179  and  _181
REMARK   59  A    between atoms: _181  and  _182
REMARK   60  A    between atoms: _189  and  _191
REMARK   61  A    between atoms: _193  and  _195
REMARK                            x       y       z     vdW  Elec       q    Type
REMARK                         _______ _______ _______ _____ _____    ______ ____
ROOT
ATOM      1  C   UNL     1     -30.890  11.332 -51.898  0.00  0.00    +0.042 C 
ENDROOT
BRANCH   1   2
ATOM      2  C   UNL     1     -32.005  12.306 -51.548  0.00  0.00    +0.050 C 
ATOM      3  O   UNL     1     -32.969  11.864 -50.892  0.00  0.00    -0.549 OA
ATOM      4  O   UNL     1     -31.918  13.502 -51.907  0.00  0.00    -0.549 OA
ENDBRANCH   1   2
BRANCH   1   5
ATOM      5  C   UNL     1     -29.576  12.002 -52.277  0.00  0.00    +0.006 C 
BRANCH   5   6
ATOM      6  C   UNL     1     -28.340  11.104 -52.200  0.00  0.00    +0.000 C 
ATOM      7  C   UNL     1     -28.146  10.411 -53.531  0.00  0.00    +0.000 C 
ENDBRANCH   5   6
ENDBRANCH   1   5
TORSDOF 3
REMARK  Name = 
REMARK  61 active torsions:
REMARK  status: ('A' for Active; 'I' for Inactive)
REMARK    1  A    between atoms: _1  and  _3
REMARK    2  A    between atoms: _3  and  _4
REMARK    3  A    between atoms: _4  and  _5
REMARK    4  A    between atoms: _5  and  _6
REMARK    5  A    between atoms: _10  and  _12
REMARK    6  A    between atoms: _12  and  _13
REMARK    7  A    between atoms: _20  and  _22
REMARK    8  A    between atoms: _22  and  _23
REMARK    9  A    between atoms: _23  and  _24
REMARK   10  A    between atoms: _24  and  _25
REMARK   11  A    between atoms: _27  and  _29
REMARK   12  A    between atoms: _31  and  _33
REMARK   13  A    between atoms: _33  and  _34
REMARK   14  A    between atoms: _34  and  _35
REMARK   15  A    between atoms: _38  and  _40
REMARK   16  A    between atoms: _40  and  _41
REMARK   17  A    between atoms: _41  and  _42
REMARK   18  A    between atoms: _45  and  _47
REMARK   19  A    between atoms: _47  and  _48
REMARK   20  A    between atoms: _54  and  _56
REMARK   21  A    between atoms: _56  and  _57
REMARK   22  A    between atoms: _63  and  _65
REMARK   23  A    between atoms: _65  and  _67
REMARK   24  A    between atoms: _69  and  _71
REMARK   25  A    between atoms: _71  and  _72
REMARK   26  A    between atoms: _75  and  _77
REMARK   27  A    between atoms: _77  and  _79
REMARK   28  A    between atoms: _81  and  _83
REMARK   29  A    between atoms: _83  and  _84
REMARK   30  A    between atoms: _91  and  _93
REMARK   31  A    between atoms: _93  and  _94
REMARK   32  A    between atoms: _97  and  _99
REMARK   33  A    between atoms: _99  and  _101
REMARK   34  A    between atoms: _103  and  _105
REMARK   35  A    between atoms: _108  and  _110
REMARK   36  A    between atoms: _110  and  _111
REMARK   37  A    between atoms: _111  and  _112
REMARK   38  A    between atoms: _112  and  _113
REMARK   39  A    between atoms: _117  and  _119
REMARK   40  A    between atoms: _119  and  _120
REMARK   41  A    between atoms: _120  and  _121
REMARK   42  A    between atoms: _124  and  _126
REMARK   43  A    between atoms: _126  and  _128
REMARK   44  A    between atoms: _130  and  _132
REMARK   45  A    between atoms: _132  and  _133
REMARK   46  A    between atoms: _140  and  _142
REMARK   47  A    between atoms: _144  and  _146
REMARK   48  A    between atoms: _146  and  _147
REMARK   49  A    between atoms: _153  and  _155
REMARK   50  A    between atoms: _157  and  _159
REMARK   51  A    between atoms: _159  and  _160
REMARK   52  A    between atoms: _166  and  _168
REMARK   53  A    between atoms: _168  and  _169
REMARK   54  A    between atoms: _169  and  _170
REMARK   55  A    between atoms: _170  and  _171
REMARK   56  A    between atoms: _173  and  _175
REMARK   57  A    between atoms: _175  and  _177
REMARK   58  A    between atoms: _179  and  _181
REMARK   59  A    between atoms: _181  and  _182
REMARK   60  A    between atoms: _189  and  _191
REMARK   61  A    between atoms: _193  and  _195
REMARK                            x       y       z     vdW  Elec       q    Type
REMARK                         _______ _______ _______ _____ _____    ______ ____
ROOT
ATOM      1  C   UNL     1     -30.740   9.473 -58.227  0.00  0.00    +0.000 C 
ATOM      2  C   UNL     1     -31.575   9.113 -59.452  0.00  0.00    +0.000 C 
ENDROOT
BRANCH   1   3
ATOM      3  C   UNL     1     -30.423   8.219 -57.361  0.00  0.00    +0.000 C 
ATOM      4  C   UNL     1     -30.325   6.960 -58.240  0.00  0.00    +0.000 C 
ENDBRANCH   1   3
BRANCH   1   5
ATOM      5  C   UNL     1     -31.449  10.549 -57.393  0.00  0.00    +0.000 C 
ATOM      6  C   UNL     1     -32.873  10.868 -57.816  0.00  0.00    +0.000 C 
ENDBRANCH   1   5
TORSDOF 2
REMARK  Name = 
REMARK  61 active torsions:
REMARK  status: ('A' for Active; 'I' for Inactive)
REMARK    1  A    between atoms: _1  and  _3
REMARK    2  A    between atoms: _3  and  _4
REMARK    3  A    between atoms: _4  and  _5
REMARK    4  A    between atoms: _5  and  _6
REMARK    5  A    between atoms: _10  and  _12
REMARK    6  A    between atoms: _12  and  _13
REMARK    7  A    between atoms: _20  and  _22
REMARK    8  A    between atoms: _22  and  _23
REMARK    9  A    between atoms: _23  and  _24
REMARK   10  A    between atoms: _24  and  _25
REMARK   11  A    between atoms: _27  and  _29
REMARK   12  A    between atoms: _31  and  _33
REMARK   13  A    between atoms: _33  and  _34
REMARK   14  A    between atoms: _34  and  _35
REMARK   15  A    between atoms: _38  and  _40
REMARK   16  A    between atoms: _40  and  _41
REMARK   17  A    between atoms: _41  and  _42
REMARK   18  A    between atoms: _45  and  _47
REMARK   19  A    between atoms: _47  and  _48
REMARK   20  A    between atoms: _54  and  _56
REMARK   21  A    between atoms: _56  and  _57
REMARK   22  A    between atoms: _63  and  _65
REMARK   23  A    between atoms: _65  and  _67
REMARK   24  A    between atoms: _69  and  _71
REMARK   25  A    between atoms: _71  and  _72
REMARK   26  A    between atoms: _75  and  _77
REMARK   27  A    between atoms: _77  and  _79
REMARK   28  A    between atoms: _81  and  _83
REMARK   29  A    between atoms: _83  and  _84
REMARK   30  A    between atoms: _91  and  _93
REMARK   31  A    between atoms: _93  and  _94
REMARK   32  A    between atoms: _97  and  _99
REMARK   33  A    between atoms: _99  and  _101
REMARK   34  A    between atoms: _103  and  _105
REMARK   35  A    between atoms: _108  and  _110
REMARK   36  A    between atoms: _110  and  _111
REMARK   37  A    between atoms: _111  and  _112
REMARK   38  A    between atoms: _112  and  _113
REMARK   39  A    between atoms: _117  and  _119
REMARK   40  A    between atoms: _119  and  _120
REMARK   41  A    between atoms: _120  and  _121
REMARK   42  A    between atoms: _124  and  _126
REMARK   43  A    between atoms: _126  and  _128
REMARK   44  A    between atoms: _130  and  _132
REMARK   45  A    between atoms: _132  and  _133
REMARK   46  A    between atoms: _140  and  _142
REMARK   47  A    between atoms: _144  and  _146
REMARK   48  A    between atoms: _146  and  _147
REMARK   49  A    between atoms: _153  and  _155
REMARK   50  A    between atoms: _157  and  _159
REMARK   51  A    between atoms: _159  and  _160
REMARK   52  A    between atoms: _166  and  _168
REMARK   53  A    between atoms: _168  and  _169
REMARK   54  A    between atoms: _169  and  _170
REMARK   55  A    between atoms: _170  and  _171
REMARK   56  A    between atoms: _173  and  _175
REMARK   57  A    between atoms: _175  and  _177
REMARK   58  A    between atoms: _179  and  _181
REMARK   59  A    between atoms: _181  and  _182
REMARK   60  A    between atoms: _189  and  _191
REMARK   61  A    between atoms: _193  and  _195
REMARK                            x       y       z     vdW  Elec       q    Type
REMARK                         _______ _______ _______ _____ _____    ______ ____
ROOT
ATOM      1  C   UNL     1     -35.954   6.470 -60.259  0.00  0.00    -0.022 A 
ATOM      2  C   UNL     1     -35.225   6.784 -59.096  0.00  0.00    -0.001 A 
ATOM      3  C   UNL     1     -35.865   7.237 -57.959  0.00  0.00    +0.042 A 
ATOM      4  C   UNL     1     -37.250   7.374 -57.964  0.00  0.00    +0.196 A 
ATOM      5  O   UNL     1     -37.906   7.812 -56.844  0.00  0.00    -0.287 OA
ATOM      6  C   UNL     1     -38.000   7.070 -59.098  0.00  0.00    +0.042 A 
ATOM      7  C   UNL     1     -37.354   6.623 -60.235  0.00  0.00    -0.001 A 
ENDROOT
BRANCH   1   8
ATOM      8  C   UNL     1     -35.262   5.971 -61.501  0.00  0.00    +0.026 C 
BRANCH   8   9
ATOM      9  C   UNL     1     -35.775   4.634 -62.030  0.00  0.00    +0.005 C 
ATOM     10  C   UNL     1     -35.335   4.502 -63.471  0.00  0.00    +0.000 C 
ENDBRANCH   8   9
ENDBRANCH   1   8
TORSDOF 2
REMARK  Name = 
REMARK  61 active torsions:
REMARK  status: ('A' for Active; 'I' for Inactive)
REMARK    1  A    between atoms: _1  and  _3
REMARK    2  A    between atoms: _3  and  _4
REMARK    3  A    between atoms: _4  and  _5
REMARK    4  A    between atoms: _5  and  _6
REMARK    5  A    between atoms: _10  and  _12
REMARK    6  A    between atoms: _12  and  _13
REMARK    7  A    between atoms: _20  and  _22
REMARK    8  A    between atoms: _22  and  _23
REMARK    9  A    between atoms: _23  and  _24
REMARK   10  A    between atoms: _24  and  _25
REMARK   11  A    between atoms: _27  and  _29
REMARK   12  A    between atoms: _31  and  _33
REMARK   13  A    between atoms: _33  and  _34
REMARK   14  A    between atoms: _34  and  _35
REMARK   15  A    between atoms: _38  and  _40
REMARK   16  A    between atoms: _40  and  _41
REMARK   17  A    between atoms: _41  and  _42
REMARK   18  A    between atoms: _45  and  _47
REMARK   19  A    between atoms: _47  and  _48
REMARK   20  A    between atoms: _54  and  _56
REMARK   21  A    between atoms: _56  and  _57
REMARK   22  A    between atoms: _63  and  _65
REMARK   23  A    between atoms: _65  and  _67
REMARK   24  A    between atoms: _69  and  _71
REMARK   25  A    between atoms: _71  and  _72
REMARK   26  A    between atoms: _75  and  _77
REMARK   27  A    between atoms: _77  and  _79
REMARK   28  A    between atoms: _81  and  _83
REMARK   29  A    between atoms: _83  and  _84
REMARK   30  A    between atoms: _91  and  _93
REMARK   31  A    between atoms: _93  and  _94
REMARK   32  A    between atoms: _97  and  _99
REMARK   33  A    between atoms: _99  and  _101
REMARK   34  A    between atoms: _103  and  _105
REMARK   35  A    between atoms: _108  and  _110
REMARK   36  A    between atoms: _110  and  _111
REMARK   37  A    between atoms: _111  and  _112
REMARK   38  A    between atoms: _112  and  _113
REMARK   39  A    between atoms: _117  and  _119
REMARK   40  A    between atoms: _119  and  _120
REMARK   41  A    between atoms: _120  and  _121
REMARK   42  A    between atoms: _124  and  _126
REMARK   43  A    between atoms: _126  and  _128
REMARK   44  A    between atoms: _130  and  _132
REMARK   45  A    between atoms: _132  and  _133
REMARK   46  A    between atoms: _140  and  _142
REMARK   47  A    between atoms: _144  and  _146
REMARK   48  A    between atoms: _146  and  _147
REMARK   49  A    between atoms: _153  and  _155
REMARK   50  A    between atoms: _157  and  _159
REMARK   51  A    between atoms: _159  and  _160
REMARK   52  A    between atoms: _166  and  _168
REMARK   53  A    between atoms: _168  and  _169
REMARK   54  A    between atoms: _169  and  _170
REMARK   55  A    between atoms: _170  and  _171
REMARK   56  A    between atoms: _173  and  _175
REMARK   57  A    between atoms: _175  and  _177
REMARK   58  A    between atoms: _179  and  _181
REMARK   59  A    between atoms: _181  and  _182
REMARK   60  A    between atoms: _189  and  _191
REMARK   61  A    between atoms: _193  and  _195
REMARK                            x       y       z     vdW  Elec       q    Type
REMARK                         _______ _______ _______ _____ _____    ______ ____
ROOT
ATOM      1  C   UNL     1     -43.825  10.208 -57.468  0.00  0.00    +0.036 C 
ATOM      2  C   UNL     1     -42.937  10.436 -56.257  0.00  0.00    +0.003 C 
ENDROOT
BRANCH   1   3
ATOM      3  C   UNL     1     -44.757   9.033 -57.256  0.00  0.00    +0.182 C 
ATOM      4  O   UNL     1     -45.930   9.488 -56.650  0.00  0.00    -0.220 OA
ENDBRANCH   1   3
TORSDOF 1
REMARK  Name = 
REMARK  61 active torsions:
REMARK  status: ('A' for Active; 'I' for Inactive)
REMARK    1  A    between atoms: _1  and  _3
REMARK    2  A    between atoms: _3  and  _4
REMARK    3  A    between atoms: _4  and  _5
REMARK    4  A    between atoms: _5  and  _6
REMARK    5  A    between atoms: _10  and  _12
REMARK    6  A    between atoms: _12  and  _13
REMARK    7  A    between atoms: _20  and  _22
REMARK    8  A    between atoms: _22  and  _23
REMARK    9  A    between atoms: _23  and  _24
REMARK   10  A    between atoms: _24  and  _25
REMARK   11  A    between atoms: _27  and  _29
REMARK   12  A    between atoms: _31  and  _33
REMARK   13  A    between atoms: _33  and  _34
REMARK   14  A    between atoms: _34  and  _35
REMARK   15  A    between atoms: _38  and  _40
REMARK   16  A    between atoms: _40  and  _41
REMARK   17  A    between atoms: _41  and  _42
REMARK   18  A    between atoms: _45  and  _47
REMARK   19  A    between atoms: _47  and  _48
REMARK   20  A    between atoms: _54  and  _56
REMARK   21  A    between atoms: _56  and  _57
REMARK   22  A    between atoms: _63  and  _65
[truncated: 565,864 more chars]
