# Supplementary material for: A Novel Class of Small Molecule Agonists with Preference for Human over Mouse TLR4 Activation
Source: PLoS One. 2016 Oct 13;11(10):e0164632. doi: 10.1371/journal.pone.0164632 (PMC5063506; doi:10.1371/journal.pone.0164632)
Supplement: S1 File — Sequence and structure files used for bioinformatics analysis and docking, provided as a ZIP archive of a directory tree. To view, uncompress onto your local file system and open the file Readme.txt at the top directory level of the archive. That file describes individual directories and files inside the archive. (ZIP) [file pone.0164632.s007.zip › S1_File/docking.receptor_dimer/dock/mouse_AZ12857161.pdbqt]

MODEL        2
REMARK  Name = 
REMARK  11 active torsions:
REMARK  status: ('A' for Active; 'I' for Inactive)
REMARK    1  A    between atoms: _1  and  _7
REMARK    2  A    between atoms: _1  and  _29
REMARK    3  A    between atoms: _2  and  _12
REMARK    4  A    between atoms: _14  and  _17
REMARK    5  A    between atoms: _15  and  _23
REMARK    6  A    between atoms: _29  and  _30
REMARK    7  A    between atoms: _29  and  _41
REMARK    8  A    between atoms: _33  and  _36
REMARK    9  A    between atoms: _36  and  _37
REMARK   10  A    between atoms: _37  and  _39
REMARK   11  A    between atoms: _42  and  _45
REMARK                            x       y       z     vdW  Elec       q    Type
REMARK                         _______ _______ _______ _____ _____    ______ ____
ROOT
ATOM      1  N   UNL     1     -36.283  16.981 -55.845  0.00  0.00    -0.250 N 
ATOM      2  C   UNL     1     -37.418  17.674 -55.507  0.00  0.00    +0.272 C 
ATOM      3  O   UNL     1     -37.604  18.773 -55.996  0.00  0.00    -0.268 OA
ENDROOT
BRANCH   1   4
ATOM      4  C   UNL     1     -35.214  17.684 -56.502  0.00  0.00    +0.039 A 
ATOM      5  C   UNL     1     -34.287  18.390 -55.735  0.00  0.00    +0.024 A 
ATOM      6  C   UNL     1     -33.232  19.060 -56.350  0.00  0.00    +0.006 A 
ATOM      7  C   UNL     1     -33.090  19.035 -57.738  0.00  0.00    -0.032 A 
ATOM      8  C   UNL     1     -31.922  19.758 -58.391  0.00  0.00    +0.045 C 
ATOM      9  C   UNL     1     -34.029  18.335 -58.508  0.00  0.00    +0.046 A 
ATOM     10 CL   UNL     1     -33.898  18.263 -60.234  0.00  0.00    -0.083 Cl
ATOM     11  C   UNL     1     -35.085  17.669 -57.892  0.00  0.00    +0.043 A 
ENDBRANCH   1   4
BRANCH   2  12
ATOM     12  C   UNL     1     -38.444  17.138 -54.533  0.00  0.00    +0.149 A 
ATOM     13  N   UNL     1     -38.359  17.226 -53.185  0.00  0.00    -0.161 NA
ATOM     14  N   UNL     1     -39.477  16.563 -52.787  0.00  0.00    -0.231 N 
ATOM     15  C   UNL     1     -40.329  16.279 -53.813  0.00  0.00    +0.075 A 
ATOM     16  C   UNL     1     -39.636  16.589 -54.957  0.00  0.00    +0.063 A 
BRANCH  14  17
ATOM     17  C   UNL     1     -39.343  15.726 -51.723  0.00  0.00    +0.066 A 
ATOM     18  C   UNL     1     -39.468  16.243 -50.432  0.00  0.00    +0.028 A 
ATOM     19  C   UNL     1     -39.313  15.406 -49.329  0.00  0.00    +0.002 A 
ATOM     20  C   UNL     1     -39.032  14.053 -49.514  0.00  0.00    +0.000 A 
ATOM     21  C   UNL     1     -38.898  13.537 -50.801  0.00  0.00    +0.002 A 
ATOM     22  C   UNL     1     -39.044  14.372 -51.907  0.00  0.00    +0.028 A 
ENDBRANCH  14  17
BRANCH  15  23
ATOM     23  C   UNL     1     -41.658  15.820 -53.730  0.00  0.00    +0.000 A 
ATOM     24  C   UNL     1     -42.202  15.449 -52.491  0.00  0.00    +0.010 A 
ATOM     25  C   UNL     1     -43.516  14.992 -52.392  0.00  0.00    +0.001 A 
ATOM     26  C   UNL     1     -44.307  14.887 -53.530  0.00  0.00    +0.000 A 
ATOM     27  C   UNL     1     -43.780  15.235 -54.770  0.00  0.00    +0.001 A 
ATOM     28  C   UNL     1     -42.468  15.693 -54.869  0.00  0.00    +0.010 A 
ENDBRANCH  15  23
ENDBRANCH   2  12
BRANCH   1  29
ATOM     29  C   UNL     1     -36.111  15.509 -55.654  0.00  0.00    +0.197 C 
BRANCH  29  30
ATOM     30  C   UNL     1     -35.739  14.748 -56.930  0.00  0.00    -0.018 A 
ATOM     31  C   UNL     1     -34.453  14.215 -57.057  0.00  0.00    +0.006 A 
ATOM     32  C   UNL     1     -34.090  13.502 -58.197  0.00  0.00    +0.004 A 
ATOM     33  C   UNL     1     -35.006  13.320 -59.234  0.00  0.00    -0.037 A 
ATOM     34  C   UNL     1     -36.289  13.854 -59.114  0.00  0.00    +0.004 A 
ATOM     35  C   UNL     1     -36.652  14.564 -57.972  0.00  0.00    +0.006 A 
BRANCH  33  36
ATOM     36  C   UNL     1     -34.610  12.545 -60.482  0.00  0.00    +0.155 C 
BRANCH  36  37
ATOM     37  C   UNL     1     -34.428  13.458 -61.679  0.00  0.00    +0.309 C 
ATOM     38  O   UNL     1     -33.980  14.584 -61.608  0.00  0.00    -0.251 OA
BRANCH  37  39
ATOM     39  O   UNL     1     -34.756  12.908 -62.819  0.00  0.00    -0.480 OA
ATOM     40  H   UNL     1     -35.068  12.006 -62.637  0.00  0.00    +0.295 HD
ENDBRANCH  37  39
ENDBRANCH  36  37
ENDBRANCH  33  36
ENDBRANCH  29  30
BRANCH  29  41
ATOM     41  C   UNL     1     -35.146  15.129 -54.535  0.00  0.00    +0.239 C 
ATOM     42  N   UNL     1     -35.723  14.970 -53.319  0.00  0.00    -0.311 N 
ATOM     43  H   UNL     1     -36.723  15.082 -53.257  0.00  0.00    +0.149 HD
ATOM     44  O   UNL     1     -33.941  15.084 -54.696  0.00  0.00    -0.273 OA
BRANCH  42  45
ATOM     45  C   UNL     1     -35.016  14.735 -52.049  0.00  0.00    +0.073 C 
ATOM     46  C   UNL     1     -35.189  15.841 -50.981  0.00  0.00    +0.022 C 
ATOM     47  C   UNL     1     -35.677  15.127 -49.708  0.00  0.00    +0.002 C 
ATOM     48  C   UNL     1     -35.207  13.675 -49.866  0.00  0.00    +0.002 C 
ATOM     49  C   UNL     1     -35.379  13.400 -51.365  0.00  0.00    +0.022 C 
ENDBRANCH  42  45
ENDBRANCH  29  41
ENDBRANCH   1  29
TORSDOF 11
ENDMDL
MODEL        3
REMARK  Name = 
REMARK  11 active torsions:
REMARK  status: ('A' for Active; 'I' for Inactive)
REMARK    1  A    between atoms: _1  and  _7
REMARK    2  A    between atoms: _1  and  _29
REMARK    3  A    between atoms: _2  and  _12
REMARK    4  A    between atoms: _14  and  _17
REMARK    5  A    between atoms: _15  and  _23
REMARK    6  A    between atoms: _29  and  _30
REMARK    7  A    between atoms: _29  and  _41
REMARK    8  A    between atoms: _33  and  _36
REMARK    9  A    between atoms: _36  and  _37
REMARK   10  A    between atoms: _37  and  _39
REMARK   11  A    between atoms: _42  and  _45
REMARK                            x       y       z     vdW  Elec       q    Type
REMARK                         _______ _______ _______ _____ _____    ______ ____
ROOT
ATOM      1  N   UNL     1     -37.579  19.020 -52.285  0.00  0.00    -0.250 N 
ATOM      2  C   UNL     1     -38.453  18.317 -51.495  0.00  0.00    +0.272 C 
ATOM      3  O   UNL     1     -39.540  18.010 -51.949  0.00  0.00    -0.268 OA
ENDROOT
BRANCH   1   4
ATOM      4  C   UNL     1     -38.075  19.636 -53.487  0.00  0.00    +0.039 A 
ATOM      5  C   UNL     1     -38.602  20.926 -53.426  0.00  0.00    +0.024 A 
ATOM      6  C   UNL     1     -39.068  21.549 -54.581  0.00  0.00    +0.006 A 
ATOM      7  C   UNL     1     -39.016  20.890 -55.811  0.00  0.00    -0.032 A 
ATOM      8  C   UNL     1     -38.498  19.590 -55.868  0.00  0.00    +0.046 A 
ATOM      9 CL   UNL     1     -38.401  18.728 -57.368  0.00  0.00    -0.083 Cl
ATOM     10  C   UNL     1     -39.514  21.593 -57.065  0.00  0.00    +0.045 C 
ATOM     11  C   UNL     1     -38.035  18.967 -54.711  0.00  0.00    +0.043 A 
ENDBRANCH   1   4
BRANCH   2  12
ATOM     12  C   UNL     1     -38.132  17.924 -50.070  0.00  0.00    +0.149 A 
ATOM     13  N   UNL     1     -37.478  18.701 -49.175  0.00  0.00    -0.161 NA
ATOM     14  N   UNL     1     -37.403  17.884 -48.091  0.00  0.00    -0.231 N 
ATOM     15  C   UNL     1     -38.162  16.758 -48.212  0.00  0.00    +0.075 A 
ATOM     16  C   UNL     1     -38.585  16.744 -49.519  0.00  0.00    +0.063 A 
BRANCH  14  17
ATOM     17  C   UNL     1     -36.223  17.876 -47.413  0.00  0.00    +0.066 A 
ATOM     18  C   UNL     1     -36.115  18.470 -46.152  0.00  0.00    +0.028 A 
ATOM     19  C   UNL     1     -34.900  18.436 -45.471  0.00  0.00    +0.002 A 
ATOM     20  C   UNL     1     -33.799  17.797 -46.037  0.00  0.00    +0.000 A 
ATOM     21  C   UNL     1     -33.911  17.189 -47.287  0.00  0.00    +0.002 A 
ATOM     22  C   UNL     1     -35.122  17.227 -47.976  0.00  0.00    +0.028 A 
ENDBRANCH  14  17
BRANCH  15  23
ATOM     23  C   UNL     1     -38.496  15.829 -47.208  0.00  0.00    +0.000 A 
ATOM     24  C   UNL     1     -39.078  16.230 -45.995  0.00  0.00    +0.010 A 
ATOM     25  C   UNL     1     -39.404  15.297 -45.013  0.00  0.00    +0.001 A 
ATOM     26  C   UNL     1     -39.164  13.944 -45.226  0.00  0.00    +0.000 A 
ATOM     27  C   UNL     1     -38.602  13.526 -46.427  0.00  0.00    +0.001 A 
ATOM     28  C   UNL     1     -38.276  14.458 -47.410  0.00  0.00    +0.010 A 
ENDBRANCH  15  23
ENDBRANCH   2  12
BRANCH   1  29
ATOM     29  C   UNL     1     -36.110  19.118 -52.028  0.00  0.00    +0.197 C 
BRANCH  29  30
ATOM     30  C   UNL     1     -35.237  18.853 -53.259  0.00  0.00    -0.018 A 
ATOM     31  C   UNL     1     -35.085  17.570 -53.792  0.00  0.00    +0.006 A 
ATOM     32  C   UNL     1     -34.272  17.357 -54.903  0.00  0.00    +0.004 A 
ATOM     33  C   UNL     1     -33.600  18.424 -55.499  0.00  0.00    -0.037 A 
ATOM     34  C   UNL     1     -33.749  19.707 -54.971  0.00  0.00    +0.004 A 
ATOM     35  C   UNL     1     -34.565  19.919 -53.862  0.00  0.00    +0.006 A 
BRANCH  33  36
ATOM     36  C   UNL     1     -32.712  18.191 -56.712  0.00  0.00    +0.155 C 
BRANCH  36  37
ATOM     37  C   UNL     1     -33.137  19.042 -57.894  0.00  0.00    +0.309 C 
ATOM     38  O   UNL     1     -34.277  19.107 -58.305  0.00  0.00    -0.251 OA
BRANCH  37  39
ATOM     39  O   UNL     1     -32.165  19.748 -58.415  0.00  0.00    -0.480 OA
ATOM     40  H   UNL     1     -31.354  19.552 -57.917  0.00  0.00    +0.295 HD
ENDBRANCH  37  39
ENDBRANCH  36  37
ENDBRANCH  33  36
ENDBRANCH  29  30
BRANCH  29  41
ATOM     41  C   UNL     1     -35.674  20.422 -51.366  0.00  0.00    +0.239 C 
ATOM     42  N   UNL     1     -35.226  20.290 -50.094  0.00  0.00    -0.311 N 
ATOM     43  H   UNL     1     -35.188  19.360 -49.706  0.00  0.00    +0.149 HD
ATOM     44  O   UNL     1     -35.824  21.507 -51.895  0.00  0.00    -0.273 OA
BRANCH  42  45
ATOM     45  C   UNL     1     -34.870  21.389 -49.183  0.00  0.00    +0.073 C 
ATOM     46  C   UNL     1     -33.786  21.022 -48.147  0.00  0.00    +0.022 C 
ATOM     47  C   UNL     1     -34.104  21.896 -46.928  0.00  0.00    +0.002 C 
ATOM     48  C   UNL     1     -35.638  21.948 -46.909  0.00  0.00    +0.002 C 
ATOM     49  C   UNL     1     -36.050  22.001 -48.391  0.00  0.00    +0.022 C 
ENDBRANCH  42  45
ENDBRANCH  29  41
ENDBRANCH   1  29
TORSDOF 11
ENDMDL
MODEL        4
REMARK  Name = 
REMARK  11 active torsions:
REMARK  status: ('A' for Active; 'I' for Inactive)
REMARK    1  A    between atoms: _1  and  _7
REMARK    2  A    between atoms: _1  and  _29
REMARK    3  A    between atoms: _2  and  _12
REMARK    4  A    between atoms: _14  and  _17
REMARK    5  A    between atoms: _15  and  _23
REMARK    6  A    between atoms: _29  and  _30
REMARK    7  A    between atoms: _29  and  _41
REMARK    8  A    between atoms: _33  and  _36
REMARK    9  A    between atoms: _36  and  _37
REMARK   10  A    between atoms: _37  and  _39
REMARK   11  A    between atoms: _42  and  _45
REMARK                            x       y       z     vdW  Elec       q    Type
REMARK                         _______ _______ _______ _____ _____    ______ ____
ROOT
ATOM      1  N   UNL     1     -37.796  17.442 -50.695  0.00  0.00    -0.250 N 
ATOM      2  C   UNL     1     -38.792  17.555 -51.632  0.00  0.00    +0.272 C 
ATOM      3  O   UNL     1     -39.952  17.481 -51.269  0.00  0.00    -0.268 OA
ENDROOT
BRANCH   1   4
ATOM      4  C   UNL     1     -38.127  16.935 -49.391  0.00  0.00    +0.039 A 
ATOM      5  C   UNL     1     -38.466  17.830 -48.375  0.00  0.00    +0.024 A 
ATOM      6  C   UNL     1     -38.811  17.358 -47.111  0.00  0.00    +0.006 A 
ATOM      7  C   UNL     1     -38.819  15.988 -46.844  0.00  0.00    -0.032 A 
ATOM      8  C   UNL     1     -39.216  15.491 -45.461  0.00  0.00    +0.045 C 
ATOM      9  C   UNL     1     -38.467  15.092 -47.861  0.00  0.00    +0.046 A 
ATOM     10 CL   UNL     1     -38.468  13.381 -47.589  0.00  0.00    -0.083 Cl
ATOM     11  C   UNL     1     -38.119  15.565 -49.124  0.00  0.00    +0.043 A 
ENDBRANCH   1   4
BRANCH   2  12
ATOM     12  C   UNL     1     -38.511  17.748 -53.105  0.00  0.00    +0.149 A 
ATOM     13  C   UNL     1     -38.854  18.907 -53.768  0.00  0.00    +0.063 A 
ATOM     14  C   UNL     1     -38.512  18.698 -55.082  0.00  0.00    +0.075 A 
ATOM     15  N   UNL     1     -37.900  17.480 -55.106  0.00  0.00    -0.231 N 
ATOM     16  N   UNL     1     -38.006  16.802 -53.933  0.00  0.00    -0.161 NA
BRANCH  15  17
ATOM     17  C   UNL     1     -36.769  17.269 -55.833  0.00  0.00    +0.066 A 
ATOM     18  C   UNL     1     -35.595  17.979 -55.559  0.00  0.00    +0.028 A 
ATOM     19  C   UNL     1     -34.447  17.735 -56.308  0.00  0.00    +0.002 A 
ATOM     20  C   UNL     1     -34.460  16.773 -57.315  0.00  0.00    +0.000 A 
ATOM     21  C   UNL     1     -35.625  16.052 -57.578  0.00  0.00    +0.002 A 
ATOM     22  C   UNL     1     -36.779  16.298 -56.836  0.00  0.00    +0.028 A 
ENDBRANCH  15  17
BRANCH  14  23
ATOM     23  C   UNL     1     -38.794  19.545 -56.171  0.00  0.00    +0.000 A 
ATOM     24  C   UNL     1     -38.816  20.942 -56.034  0.00  0.00    +0.010 A 
ATOM     25  C   UNL     1     -39.095  21.765 -57.124  0.00  0.00    +0.001 A 
ATOM     26  C   UNL     1     -39.348  21.210 -58.373  0.00  0.00    +0.000 A 
ATOM     27  C   UNL     1     -39.316  19.830 -58.532  0.00  0.00    +0.001 A 
ATOM     28  C   UNL     1     -39.037  19.005 -57.443  0.00  0.00    +0.010 A 
ENDBRANCH  14  23
ENDBRANCH   2  12
BRANCH   1  29
ATOM     29  C   UNL     1     -36.388  17.897 -50.910  0.00  0.00    +0.197 C 
BRANCH  29  30
ATOM     30  C   UNL     1     -35.886  18.901 -49.867  0.00  0.00    -0.018 A 
ATOM     31  C   UNL     1     -34.967  18.539 -48.878  0.00  0.00    +0.006 A 
ATOM     32  C   UNL     1     -34.541  19.470 -47.934  0.00  0.00    +0.004 A 
ATOM     33  C   UNL     1     -35.023  20.779 -47.966  0.00  0.00    -0.037 A 
ATOM     34  C   UNL     1     -35.939  21.145 -48.953  0.00  0.00    +0.004 A 
ATOM     35  C   UNL     1     -36.362  20.214 -49.898  0.00  0.00    +0.006 A 
BRANCH  33  36
ATOM     36  C   UNL     1     -34.556  21.795 -46.935  0.00  0.00    +0.155 C 
BRANCH  36  37
ATOM     37  C   UNL     1     -35.367  21.713 -45.655  0.00  0.00    +0.309 C 
ATOM     38  O   UNL     1     -36.500  22.135 -45.545  0.00  0.00    -0.251 OA
BRANCH  37  39
ATOM     39  O   UNL     1     -34.752  21.100 -44.677  0.00  0.00    -0.480 OA
ATOM     40  H   UNL     1     -33.874  20.834 -44.996  0.00  0.00    +0.295 HD
ENDBRANCH  37  39
ENDBRANCH  36  37
ENDBRANCH  33  36
ENDBRANCH  29  30
BRANCH  29  41
ATOM     41  C   UNL     1     -35.377  16.764 -51.054  0.00  0.00    +0.239 C 
ATOM     42  O   UNL     1     -34.995  16.102 -50.107  0.00  0.00    -0.273 OA
ATOM     43  N   UNL     1     -35.035  16.468 -52.331  0.00  0.00    -0.311 N 
ATOM     44  H   UNL     1     -35.442  17.027 -53.066  0.00  0.00    +0.149 HD
BRANCH  43  45
ATOM     45  C   UNL     1     -34.189  15.344 -52.764  0.00  0.00    +0.073 C 
ATOM     46  C   UNL     1     -32.914  15.771 -53.522  0.00  0.00    +0.022 C 
ATOM     47  C   UNL     1     -32.631  14.612 -54.485  0.00  0.00    +0.002 C 
ATOM     48  C   UNL     1     -34.029  14.143 -54.910  0.00  0.00    +0.002 C 
ATOM     49  C   UNL     1     -34.894  14.286 -53.645  0.00  0.00    +0.022 C 
ENDBRANCH  43  45
ENDBRANCH  29  41
ENDBRANCH   1  29
TORSDOF 11
ENDMDL
MODEL        5
REMARK  Name = 
REMARK  11 active torsions:
REMARK  status: ('A' for Active; 'I' for Inactive)
REMARK    1  A    between atoms: _1  and  _7
REMARK    2  A    between atoms: _1  and  _29
REMARK    3  A    between atoms: _2  and  _12
REMARK    4  A    between atoms: _14  and  _17
REMARK    5  A    between atoms: _15  and  _23
REMARK    6  A    between atoms: _29  and  _30
REMARK    7  A    between atoms: _29  and  _41
REMARK    8  A    between atoms: _33  and  _36
REMARK    9  A    between atoms: _36  and  _37
REMARK   10  A    between atoms: _37  and  _39
REMARK   11  A    between atoms: _42  and  _45
REMARK                            x       y       z     vdW  Elec       q    Type
REMARK                         _______ _______ _______ _____ _____    ______ ____
ROOT
ATOM      1  N   UNL     1     -37.646  18.519 -52.798  0.00  0.00    -0.250 N 
ATOM      2  C   UNL     1     -38.482  17.798 -51.982  0.00  0.00    +0.272 C 
ATOM      3  O   UNL     1     -39.504  17.333 -52.451  0.00  0.00    -0.268 OA
ENDROOT
BRANCH   1   4
ATOM      4  C   UNL     1     -38.140  18.964 -54.073  0.00  0.00    +0.039 A 
ATOM      5  C   UNL     1     -38.654  20.251 -54.240  0.00  0.00    +0.043 A 
ATOM      6  C   UNL     1     -39.149  20.655 -55.478  0.00  0.00    +0.046 A 
ATOM      7 CL   UNL     1     -39.802  22.253 -55.626  0.00  0.00    -0.083 Cl
ATOM      8  C   UNL     1     -39.127  19.776 -56.569  0.00  0.00    -0.032 A 
ATOM      9  C   UNL     1     -38.598  18.495 -56.400  0.00  0.00    +0.006 A 
ATOM     10  C   UNL     1     -39.676  20.194 -57.925  0.00  0.00    +0.045 C 
ATOM     11  C   UNL     1     -38.106  18.092 -55.161  0.00  0.00    +0.024 A 
ENDBRANCH   1   4
BRANCH   2  12
ATOM     12  C   UNL     1     -38.199  17.574 -50.513  0.00  0.00    +0.149 A 
ATOM     13  N   UNL     1     -37.607  18.470 -49.688  0.00  0.00    -0.161 NA
ATOM     14  N   UNL     1     -37.542  17.778 -48.520  0.00  0.00    -0.231 N 
ATOM     15  C   UNL     1     -38.252  16.615 -48.541  0.00  0.00    +0.075 A 
ATOM     16  C   UNL     1     -38.627  16.443 -49.852  0.00  0.00    +0.063 A 
BRANCH  14  17
ATOM     17  C   UNL     1     -36.387  17.891 -47.808  0.00  0.00    +0.066 A 
ATOM     18  C   UNL     1     -36.394  18.401 -46.505  0.00  0.00    +0.028 A 
ATOM     19  C   UNL     1     -35.202  18.494 -45.791  0.00  0.00    +0.002 A 
ATOM     20  C   UNL     1     -34.007  18.064 -46.365  0.00  0.00    +0.000 A 
ATOM     21  C   UNL     1     -34.002  17.541 -47.657  0.00  0.00    +0.002 A 
ATOM     22  C   UNL     1     -35.192  17.452 -48.379  0.00  0.00    +0.028 A 
ENDBRANCH  14  17
BRANCH  15  23
ATOM     23  C   UNL     1     -38.588  15.787 -47.453  0.00  0.00    +0.000 A 
ATOM     24  C   UNL     1     -39.217  16.327 -46.321  0.00  0.00    +0.010 A 
ATOM     25  C   UNL     1     -39.555  15.522 -45.235  0.00  0.00    +0.001 A 
ATOM     26  C   UNL     1     -39.264  14.163 -45.254  0.00  0.00    +0.000 A 
ATOM     27  C   UNL     1     -38.627  13.611 -46.361  0.00  0.00    +0.001 A 
ATOM     28  C   UNL     1     -38.289  14.416 -47.448  0.00  0.00    +0.010 A 
ENDBRANCH  15  23
ENDBRANCH   2  12
BRANCH   1  29
ATOM     29  C   UNL     1     -36.212  18.802 -52.487  0.00  0.00    +0.197 C 
BRANCH  29  30
ATOM     30  C   UNL     1     -35.263  18.620 -53.676  0.00  0.00    -0.018 A 
ATOM     31  C   UNL     1     -34.901  17.329 -54.069  0.00  0.00    +0.006 A 
ATOM     32  C   UNL     1     -34.055  17.129 -55.157  0.00  0.00    +0.004 A 
ATOM     33  C   UNL     1     -33.550  18.221 -55.865  0.00  0.00    -0.037 A 
ATOM     34  C   UNL     1     -33.905  19.512 -55.473  0.00  0.00    +0.004 A 
ATOM     35  C   UNL     1     -34.754  19.710 -54.386  0.00  0.00    +0.006 A 
BRANCH  33  36
ATOM     36  C   UNL     1     -32.623  18.006 -57.051  0.00  0.00    +0.155 C 
BRANCH  36  37
ATOM     37  C   UNL     1     -32.859  19.031 -58.145  0.00  0.00    +0.309 C 
ATOM     38  O   UNL     1     -32.049  19.876 -58.464  0.00  0.00    -0.251 OA
BRANCH  37  39
ATOM     39  O   UNL     1     -34.008  18.897 -58.756  0.00  0.00    -0.480 OA
ATOM     40  H   UNL     1     -34.478  18.151 -58.350  0.00  0.00    +0.295 HD
ENDBRANCH  37  39
ENDBRANCH  36  37
ENDBRANCH  33  36
ENDBRANCH  29  30
BRANCH  29  41
ATOM     41  C   UNL     1     -35.965  20.163 -51.843  0.00  0.00    +0.239 C 
ATOM     42  N   UNL     1     -35.260  20.124 -50.687  0.00  0.00    -0.311 N 
ATOM     43  H   UNL     1     -34.935  19.224 -50.367  0.00  0.00    +0.149 HD
ATOM     44  O   UNL     1     -36.460  21.189 -52.270  0.00  0.00    -0.273 OA
BRANCH  42  45
ATOM     45  C   UNL     1     -34.994  21.264 -49.795  0.00  0.00    +0.073 C 
ATOM     46  C   UNL     1     -33.786  21.061 -48.856  0.00  0.00    +0.022 C 
ATOM     47  C   UNL     1     -34.126  21.880 -47.606  0.00  0.00    +0.002 C 
ATOM     48  C   UNL     1     -35.644  21.705 -47.459  0.00  0.00    +0.002 C 
ATOM     49  C   UNL     1     -36.181  21.696 -48.901  0.00  0.00    +0.022 C 
ENDBRANCH  42  45
ENDBRANCH  29  41
ENDBRANCH   1  29
TORSDOF 11
ENDMDL
MODEL        6
REMARK  Name = 
REMARK  11 active torsions:
REMARK  status: ('A' for Active; 'I' for Inactive)
REMARK    1  A    between atoms: _1  and  _7
REMARK    2  A    between atoms: _1  and  _29
REMARK    3  A    between atoms: _2  and  _12
REMARK    4  A    between atoms: _14  and  _17
REMARK    5  A    between atoms: _15  and  _23
REMARK    6  A    between atoms: _29  and  _30
REMARK    7  A    between atoms: _29  and  _41
REMARK    8  A    between atoms: _33  and  _36
REMARK    9  A    between atoms: _36  and  _37
REMARK   10  A    between atoms: _37  and  _39
REMARK   11  A    between atoms: _42  and  _45
REMARK                            x       y       z     vdW  Elec       q    Type
REMARK                         _______ _______ _______ _____ _____    ______ ____
ROOT
ATOM      1  N   UNL     1     -36.568  19.476 -50.483  0.00  0.00    -0.250 N 
ATOM      2  C   UNL     1     -35.333  19.056 -50.909  0.00  0.00    +0.272 C 
ATOM      3  O   UNL     1     -34.377  19.194 -50.169  0.00  0.00    -0.268 OA
ENDROOT
BRANCH   1   4
ATOM      4  C   UNL     1     -36.647  20.334 -49.332  0.00  0.00    +0.039 A 
ATOM      5  C   UNL     1     -35.930  20.052 -48.169  0.00  0.00    +0.043 A 
ATOM      6  C   UNL     1     -36.039  20.882 -47.056  0.00  0.00    +0.046 A 
ATOM      7 CL   UNL     1     -35.150  20.473 -45.626  0.00  0.00    -0.083 Cl
ATOM      8  C   UNL     1     -36.864  22.014 -47.098  0.00  0.00    -0.032 A 
ATOM      9  C   UNL     1     -37.007  22.927 -45.889  0.00  0.00    +0.045 C 
ATOM     10  C   UNL     1     -37.567  22.301 -48.269  0.00  0.00    +0.006 A 
ATOM     11  C   UNL     1     -37.459  21.468 -49.380  0.00  0.00    +0.024 A 
ENDBRANCH   1   4
BRANCH   2  12
ATOM     12  C   UNL     1     -35.102  18.446 -52.274  0.00  0.00    +0.149 A 
ATOM     13  N   UNL     1     -35.307  17.146 -52.591  0.00  0.00    -0.161 NA
ATOM     14  N   UNL     1     -34.912  17.106 -53.891  0.00  0.00    -0.231 N 
ATOM     15  C   UNL     1     -34.693  18.341 -54.427  0.00  0.00    +0.075 A 
ATOM     16  C   UNL     1     -34.750  19.211 -53.365  0.00  0.00    +0.063 A 
BRANCH  14  17
ATOM     17  C   UNL     1     -34.175  16.027 -54.272  0.00  0.00    +0.066 A 
ATOM     18  C   UNL     1     -32.861  15.908 -53.817  0.00  0.00    +0.028 A 
ATOM     19  C   UNL     1     -32.084  14.820 -54.212  0.00  0.00    +0.002 A 
ATOM     20  C   UNL     1     -32.617  13.854 -55.064  0.00  0.00    +0.000 A 
ATOM     21  C   UNL     1     -33.926  13.977 -55.526  0.00  0.00    +0.002 A 
ATOM     22  C   UNL     1     -34.704  15.066 -55.140  0.00  0.00    +0.028 A 
ENDBRANCH  14  17
BRANCH  15  23
ATOM     23  C   UNL     1     -34.505  18.674 -55.782  0.00  0.00    +0.000 A 
ATOM     24  C   UNL     1     -33.216  18.922 -56.277  0.00  0.00    +0.010 A 
ATOM     25  C   UNL     1     -33.013  19.254 -57.615  0.00  0.00    +0.001 A 
ATOM     26  C   UNL     1     -34.094  19.355 -58.483  0.00  0.00    +0.000 A 
ATOM     27  C   UNL     1     -35.381  19.128 -58.007  0.00  0.00    +0.001 A 
ATOM     28  C   UNL     1     -35.586  18.795 -56.669  0.00  0.00    +0.010 A 
ENDBRANCH  15  23
ENDBRANCH   2  12
BRANCH   1  29
ATOM     29  C   UNL     1     -37.860  19.026 -51.086  0.00  0.00    +0.197 C 
BRANCH  29  30
ATOM     30  C   UNL     1     -38.078  19.495 -52.528  0.00  0.00    -0.018 A 
ATOM     31  C   UNL     1     -37.951  20.854 -52.831  0.00  0.00    +0.006 A 
ATOM     32  C   UNL     1     -38.125  21.309 -54.135  0.00  0.00    +0.004 A 
ATOM     33  C   UNL     1     -38.439  20.412 -55.157  0.00  0.00    -0.037 A 
ATOM     34  C   UNL     1     -38.571  19.056 -54.859  0.00  0.00    +0.004 A 
ATOM     35  C   UNL     1     -38.394  18.601 -53.554  0.00  0.00    +0.006 A 
BRANCH  33  36
ATOM     36  C   UNL     1     -38.633  20.908 -56.582  0.00  0.00    +0.155 C 
BRANCH  36  37
ATOM     37  C   UNL     1     -40.089  21.212 -56.880  0.00  0.00    +0.309 C 
ATOM     38  O   UNL     1     -40.899  21.534 -56.035  0.00  0.00    -0.251 OA
BRANCH  37  39
ATOM     39  O   UNL     1     -40.395  21.142 -58.150  0.00  0.00    -0.480 OA
ATOM     40  H   UNL     1     -39.594  20.889 -58.637  0.00  0.00    +0.295 HD
ENDBRANCH  37  39
ENDBRANCH  36  37
ENDBRANCH  33  36
ENDBRANCH  29  30
BRANCH  29  41
ATOM     41  C   UNL     1     -38.105  17.523 -50.998  0.00  0.00    +0.239 C 
ATOM     42  N   UNL     1     -37.590  16.928 -49.894  0.00  0.00    -0.311 N 
ATOM     43  H   UNL     1     -37.124  17.516 -49.220  0.00  0.00    +0.149 HD
ATOM     44  O   UNL     1     -38.619  16.889 -51.899  0.00  0.00    -0.273 OA
BRANCH  42  45
ATOM     45  C   UNL     1     -37.564  15.482 -49.621  0.00  0.00    +0.073 C 
ATOM     46  C   UNL     1     -36.460  15.012 -48.645  0.00  0.00    +0.022 C 
ATOM     47  C   UNL     1     -37.180  14.212 -47.545  0.00  0.00    +0.002 C 
ATOM     48  C   UNL     1     -38.488  13.740 -48.193  0.00  0.00    +0.002 C 
ATOM     49  C   UNL     1     -38.897  14.920 -49.083  0.00  0.00    +0.022 C 
ENDBRANCH  42  45
ENDBRANCH  29  41
ENDBRANCH   1  29
TORSDOF 11
ENDMDL
MODEL        7
REMARK  Name = 
REMARK  11 active torsions:
REMARK  status: ('A' for Active; 'I' for Inactive)
REMARK    1  A    between atoms: _1  and  _7
REMARK    2  A    between atoms: _1  and  _29
REMARK    3  A    between atoms: _2  and  _12
REMARK    4  A    between atoms: _14  and  _17
REMARK    5  A    between atoms: _15  and  _23
REMARK    6  A    between atoms: _29  and  _30
REMARK    7  A    between atoms: _29  and  _41
REMARK    8  A    between atoms: _33  and  _36
REMARK    9  A    between atoms: _36  and  _37
REMARK   10  A    between atoms: _37  and  _39
REMARK   11  A    between atoms: _42  and  _45
REMARK                            x       y       z     vdW  Elec       q    Type
REMARK                         _______ _______ _______ _____ _____    ______ ____
ROOT
ATOM      1  N   UNL     1     -35.702  18.496 -52.853  0.00  0.00    -0.250 N 
ATOM      2  C   UNL     1     -34.612  18.688 -52.041  0.00  0.00    +0.272 C 
ATOM      3  O   UNL     1     -33.499  18.659 -52.533  0.00  0.00    -0.268 OA
ENDROOT
BRANCH   1   4
ATOM      4  C   UNL     1     -35.495  17.963 -54.173  0.00  0.00    +0.039 A 
ATOM      5  C   UNL     1     -35.600  16.588 -54.379  0.00  0.00    +0.024 A 
ATOM      6  C   UNL     1     -35.425  16.054 -55.654  0.00  0.00    +0.006 A 
ATOM      7  C   UNL     1     -35.139  16.886 -56.737  0.00  0.00    -0.032 A 
ATOM      8  C   UNL     1     -35.021  18.266 -56.526  0.00  0.00    +0.046 A 
ATOM      9 CL   UNL     1     -34.676  19.348 -57.835  0.00  0.00    -0.083 Cl
ATOM     10  C   UNL     1     -34.968  16.286 -58.125  0.00  0.00    +0.045 C 
ATOM     11  C   UNL     1     -35.194  18.798 -55.251  0.00  0.00    +0.043 A 
ENDBRANCH   1   4
BRANCH   2  12
ATOM     12  C   UNL     1     -34.733  18.915 -50.551  0.00  0.00    +0.149 A 
ATOM     13  C   UNL     1     -33.711  18.603 -49.680  0.00  0.00    +0.063 A 
ATOM     14  C   UNL     1     -34.196  18.877 -48.424  0.00  0.00    +0.075 A 
ATOM     15  N   UNL     1     -35.428  19.425 -48.626  0.00  0.00    -0.231 N 
ATOM     16  N   UNL     1     -35.852  19.335 -49.914  0.00  0.00    -0.161 NA
BRANCH  14  17
ATOM     17  C   UNL     1     -33.567  18.592 -47.197  0.00  0.00    +0.000 A 
ATOM     18  C   UNL     1     -32.951  19.594 -46.432  0.00  0.00    +0.010 A 
ATOM     19  C   UNL     1     -32.335  19.295 -45.219  0.00  0.00    +0.001 A 
ATOM     20  C   UNL     1     -32.329  17.989 -44.741  0.00  0.00    +0.000 A 
ATOM     21  C   UNL     1     -32.947  16.984 -45.477  0.00  0.00    +0.001 A 
ATOM     22  C   UNL     1     -33.565  17.283 -46.691  0.00  0.00    +0.010 A 
ENDBRANCH  14  17
BRANCH  15  23
ATOM     23  C   UNL     1     -35.845  20.512 -47.921  0.00  0.00    +0.066 A 
ATOM     24  C   UNL     1     -36.634  20.365 -46.775  0.00  0.00    +0.028 A 
ATOM     25  C   UNL     1     -37.037  21.492 -46.062  0.00  0.00    +0.002 A 
ATOM     26  C   UNL     1     -36.641  22.761 -46.478  0.00  0.00    +0.000 A 
ATOM     27  C   UNL     1     -35.841  22.907 -47.610  0.00  0.00    +0.002 A 
ATOM     28  C   UNL     1     -35.441  21.783 -48.331  0.00  0.00    +0.028 A 
ENDBRANCH  15  23
ENDBRANCH   2  12
BRANCH   1  29
ATOM     29  C   UNL     1     -37.097  18.889 -52.490  0.00  0.00    +0.197 C 
BRANCH  29  30
ATOM     30  C   UNL     1     -37.916  19.452 -53.657  0.00  0.00    -0.018 A 
ATOM     31  C   UNL     1     -38.003  20.836 -53.824  0.00  0.00    +0.006 A 
ATOM     32  C   UNL     1     -38.724  21.379 -54.885  0.00  0.00    +0.004 A 
ATOM     33  C   UNL     1     -39.378  20.543 -55.791  0.00  0.00    -0.037 A 
ATOM     34  C   UNL     1     -39.298  19.160 -55.625  0.00  0.00    +0.004 A 
ATOM     35  C   UNL     1     -38.574  18.619 -54.565  0.00  0.00    +0.006 A 
BRANCH  33  36
ATOM     36  C   UNL     1     -40.170  21.133 -56.948  0.00  0.00    +0.155 C 
BRANCH  36  37
ATOM     37  C   UNL     1     -39.317  21.287 -58.194  0.00  0.00    +0.309 C 
ATOM     38  O   UNL     1     -38.707  22.298 -58.474  0.00  0.00    -0.251 OA
BRANCH  37  39
ATOM     39  O   UNL     1     -39.257  20.207 -58.930  0.00  0.00    -0.480 OA
ATOM     40  H   UNL     1     -39.802  19.525 -58.506  0.00  0.00    +0.295 HD
ENDBRANCH  37  39
ENDBRANCH  36  37
ENDBRANCH  33  36
ENDBRANCH  29  30
BRANCH  29  41
ATOM     41  C   UNL     1     -37.896  17.794 -51.790  0.00  0.00    +0.239 C 
ATOM     42  N   UNL     1     -38.908  18.242 -51.009  0.00  0.00    -0.311 N 
ATOM     43  H   UNL     1     -39.070  19.236 -50.977  0.00  0.00    +0.149 HD
ATOM     44  O   UNL     1     -37.579  16.620 -51.836  0.00  0.00    -0.273 OA
BRANCH  42  45
ATOM     45  C   UNL     1     -39.748  17.419 -50.123  0.00  0.00    +0.073 C 
ATOM     46  C   UNL     1     -38.961  16.666 -49.030  0.00  0.00    +0.022 C 
ATOM     47  C   UNL     1     -39.776  15.393 -48.773  0.00  0.00    +0.002 C 
ATOM     48  C   UNL     1     -40.314  15.021 -50.161  0.00  0.00    +0.002 C 
ATOM     49  C   UNL     1     -40.631  16.367 -50.837  0.00  0.00    +0.022 C 
ENDBRANCH  42  45
ENDBRANCH  29  41
ENDBRANCH   1  29
TORSDOF 11
ENDMDL
MODEL        8
REMARK  Name = 
REMARK  11 active torsions:
REMARK  status: ('A' for Active; 'I' for Inactive)
REMARK    1  A    between atoms: _1  and  _7
REMARK    2  A    between atoms: _1  and  _29
REMARK    3  A    between atoms: _2  and  _12
REMARK    4  A    between atoms: _14  and  _17
REMARK    5  A    between atoms: _15  and  _23
REMARK    6  A    between atoms: _29  and  _30
REMARK    7  A    between atoms: _29  and  _41
REMARK    8  A    between atoms: _33  and  _36
REMARK    9  A    between atoms: _36  and  _37
REMARK   10  A    between atoms: _37  and  _39
REMARK   11  A    between atoms: _42  and  _45
REMARK                            x       y       z     vdW  Elec       q    Type
REMARK                         _______ _______ _______ _____ _____    ______ ____
ROOT
ATOM      1  N   UNL     1     -37.527  17.825 -50.061  0.00  0.00    -0.250 N 
ATOM      2  C   UNL     1     -38.494  17.157 -49.352  0.00  0.00    +0.272 C 
ATOM      3  O   UNL     1     -39.630  17.132 -49.786  0.00  0.00    -0.268 OA
ENDROOT
BRANCH   1   4
ATOM      4  C   UNL     1     -37.934  18.723 -51.108  0.00  0.00    +0.039 A 
ATOM      5  C   UNL     1     -38.162  20.065 -50.807  0.00  0.00    +0.024 A 
ATOM      6  C   UNL     1     -38.536  20.956 -51.811  0.00  0.00    +0.006 A 
ATOM      7  C   UNL     1     -38.690  20.516 -53.127  0.00  0.00    -0.032 A 
ATOM      8  C   UNL     1     -38.473  19.165 -53.425  0.00  0.00    +0.046 A 
ATOM      9 CL   UNL     1     -38.641  18.564 -55.042  0.00  0.00    -0.083 Cl
ATOM     10  C   UNL     1     -39.082  21.507 -54.213  0.00  0.00    +0.045 C 
ATOM     11  C   UNL     1     -38.102  18.275 -52.420  0.00  0.00    +0.043 A 
ENDBRANCH   1   4
BRANCH   2  12
ATOM     12  C   UNL     1     -38.212  16.466 -48.036  0.00  0.00    +0.149 A 
ATOM     13  N   UNL     1     -38.043  17.091 -46.847  0.00  0.00    -0.161 NA
ATOM     14  N   UNL     1     -37.771  16.051 -46.016  0.00  0.00    -0.231 N 
ATOM     15  C   UNL     1     -37.983  14.833 -46.590  0.00  0.00    +0.075 A 
ATOM     16  C   UNL     1     -38.205  15.092 -47.920  0.00  0.00    +0.063 A 
BRANCH  14  17
ATOM     17  C   UNL     1     -36.780  16.243 -45.103  0.00  0.00    +0.066 A 
ATOM     18  C   UNL     1     -36.933  15.722 -43.817  0.00  0.00    +0.028 A 
ATOM     19  C   UNL     1     -35.939  15.926 -42.861  0.00  0.00    +0.002 A 
ATOM     20  C   UNL     1     -34.794  16.651 -43.189  0.00  0.00    +0.000 A 
ATOM     21  C   UNL     1     -34.645  17.179 -44.469  0.00  0.00    +0.002 A 
ATOM     22  C   UNL     1     -35.639  16.985 -45.426  0.00  0.00    +0.028 A 
ENDBRANCH  14  17
BRANCH  15  23
ATOM     23  C   UNL     1     -38.025  13.575 -45.958  0.00  0.00    +0.000 A 
ATOM     24  C   UNL     1     -39.114  13.184 -45.163  0.00  0.00    +0.010 A 
ATOM     25  C   UNL     1     -39.140  11.934 -44.547  0.00  0.00    +0.001 A 
ATOM     26  C   UNL     1     -38.082  11.048 -44.718  0.00  0.00    +0.000 A 
ATOM     27  C   UNL     1     -37.002  11.412 -45.512  0.00  0.00    +0.001 A 
ATOM     28  C   UNL     1     -36.975  12.661 -46.131  0.00  0.00    +0.010 A 
ENDBRANCH  15  23
ENDBRANCH   2  12
BRANCH   1  29
ATOM     29  C   UNL     1     -36.058  17.616 -49.878  0.00  0.00    +0.197 C 
BRANCH  29  30
ATOM     30  C   UNL     1     -35.246  17.690 -51.175  0.00  0.00    -0.018 A 
ATOM     31  C   UNL     1     -34.775  18.929 -51.615  0.00  0.00    +0.006 A 
ATOM     32  C   UNL     1     -34.018  19.027 -52.780  0.00  0.00    +0.004 A 
ATOM     33  C   UNL     1     -33.728  17.886 -53.529  0.00  0.00    -0.037 A 
ATOM     34  C   UNL     1     -34.201  16.647 -53.096  0.00  0.00    +0.004 A 
ATOM     35  C   UNL     1     -34.955  16.550 -51.929  0.00  0.00    +0.006 A 
BRANCH  33  36
ATOM     36  C   UNL     1     -32.905  17.991 -54.804  0.00  0.00    +0.155 C 
BRANCH  36  37
ATOM     37  C   UNL     1     -33.489  17.151 -55.924  0.00  0.00    +0.309 C 
ATOM     38  O   UNL     1     -32.979  16.132 -56.341  0.00  0.00    -0.251 OA
BRANCH  37  39
ATOM     39  O   UNL     1     -34.631  17.599 -56.380  0.00  0.00    -0.480 OA
ATOM     40  H   UNL     1     -34.852  18.407 -55.890  0.00  0.00    +0.295 HD
ENDBRANCH  37  39
ENDBRANCH  36  37
ENDBRANCH  33  36
ENDBRANCH  29  30
BRANCH  29  41
ATOM     41  C   UNL     1     -35.422  18.519 -48.826  0.00  0.00    +0.239 C 
ATOM     42  N   UNL     1     -36.239  19.482 -48.336  0.00  0.00    -0.311 N 
ATOM     43  H   UNL     1     -37.189  19.506 -48.674  0.00  0.00    +0.149 HD
ATOM     44  O   UNL     1     -34.242  18.454 -48.534  0.00  0.00    -0.273 OA
BRANCH  42  45
ATOM     45  C   UNL     1     -35.849  20.564 -47.417  0.00  0.00    +0.073 C 
ATOM     46  C   UNL     1     -36.813  20.756 -46.227  0.00  0.00    +0.022 C 
ATOM     47  C   UNL     1     -36.720  22.250 -45.892  0.00  0.00    +0.002 C 
ATOM     48  C   UNL     1     -36.555  22.919 -47.263  0.00  0.00    +0.002 C 
ATOM     49  C   UNL     1     -35.668  21.955 -48.070  0.00  0.00    +0.022 C 
ENDBRANCH  42  45
ENDBRANCH  29  41
ENDBRANCH   1  29
TORSDOF 11
ENDMDL
MODEL        9
REMARK  Name = 
REMARK  11 active torsions:
REMARK  status: ('A' for Active; 'I' for Inactive)
REMARK    1  A    between atoms: _1  and  _7
REMARK    2  A    between atoms: _1  and  _29
REMARK    3  A    between atoms: _2  and  _12
REMARK    4  A    between atoms: _14  and  _17
REMARK    5  A    between atoms: _15  and  _23
REMARK    6  A    between atoms: _29  and  _30
REMARK    7  A    between atoms: _29  and  _41
REMARK    8  A    between atoms: _33  and  _36
REMARK    9  A    between atoms: _36  and  _37
REMARK   10  A    between atoms: _37  and  _39
REMARK   11  A    between atoms: _42  and  _45
REMARK                            x       y       z     vdW  Elec       q    Type
REMARK                         _______ _______ _______ _____ _____    ______ ____
ROOT
ATOM      1  N   UNL     1     -35.418  19.325 -50.463  0.00  0.00    -0.250 N 
ATOM      2  C   UNL     1     -34.891  19.827 -51.626  0.00  0.00    +0.272 C 
ATOM      3  O   UNL     1     -34.507  20.981 -51.648  0.00  0.00    -0.268 OA
ENDROOT
BRANCH   1   4
ATOM      4  C   UNL     1     -35.786  20.242 -49.418  0.00  0.00    +0.039 A 
ATOM      5  C   UNL     1     -35.050  20.324 -48.235  0.00  0.00    +0.043 A 
ATOM      6  C   UNL     1     -35.438  21.201 -47.225  0.00  0.00    +0.046 A 
ATOM      7 CL   UNL     1     -34.507  21.244 -45.764  0.00  0.00    -0.083 Cl
ATOM      8  C   UNL     1     -36.564  22.017 -47.391  0.00  0.00    -0.032 A 
ATOM      9  C   UNL     1     -37.012  22.972 -46.295  0.00  0.00    +0.045 C 
ATOM     10  C   UNL     1     -37.288  21.942 -48.583  0.00  0.00    +0.006 A 
ATOM     11  C   UNL     1     -36.901  21.062 -49.591  0.00  0.00    +0.024 A 
ENDBRANCH   1   4
BRANCH   2  12
ATOM     12  C   UNL     1     -34.786  19.011 -52.895  0.00  0.00    +0.149 A 
ATOM     13  N   UNL     1     -35.125  17.705 -53.013  0.00  0.00    -0.161 NA
ATOM     14  N   UNL     1     -34.801  17.444 -54.307  0.00  0.00    -0.231 N 
ATOM     15  C   UNL     1     -34.498  18.564 -55.024  0.00  0.00    +0.075 A 
ATOM     16  C   UNL     1     -34.422  19.577 -54.099  0.00  0.00    +0.063 A 
BRANCH  14  17
ATOM     17  C   UNL     1     -34.186  16.255 -54.554  0.00  0.00    +0.066 A 
ATOM     18  C   UNL     1     -32.836  16.066 -54.240  0.00  0.00    +0.028 A 
ATOM     19  C   UNL     1     -32.233  14.835 -54.490  0.00  0.00    +0.002 A 
ATOM     20  C   UNL     1     -32.975  13.790 -55.034  0.00  0.00    +0.000 A 
ATOM     21  C   UNL     1     -34.325  13.973 -55.332  0.00  0.00    +0.002 A 
ATOM     22  C   UNL     1     -34.932  15.204 -55.091  0.00  0.00    +0.028 A 
ENDBRANCH  14  17
BRANCH  15  23
ATOM     23  C   UNL     1     -34.350  18.683 -56.419  0.00  0.00    +0.000 A 
ATOM     24  C   UNL     1     -33.118  19.071 -56.968  0.00  0.00    +0.010 A 
ATOM     25  C   UNL     1     -32.954  19.194 -58.347  0.00  0.00    +0.001 A 
ATOM     26  C   UNL     1     -34.020  18.943 -59.203  0.00  0.00    +0.000 A 
ATOM     27  C   UNL     1     -35.253  18.573 -58.676  0.00  0.00    +0.001 A 
ATOM     28  C   UNL     1     -35.418  18.448 -57.298  0.00  0.00    +0.010 A 
ENDBRANCH  15  23
ENDBRANCH   2  12
BRANCH   1  29
ATOM     29  C   UNL     1     -35.556  17.866 -50.166  0.00  0.00    +0.197 C 
BRANCH  29  30
ATOM     30  C   UNL     1     -34.602  17.351 -49.083  0.00  0.00    -0.018 A 
ATOM     31  C   UNL     1     -35.125  16.666 -47.983  0.00  0.00    +0.006 A 
ATOM     32  C   UNL     1     -34.282  16.169 -46.992  0.00  0.00    +0.004 A 
ATOM     33  C   UNL     1     -32.903  16.359 -47.081  0.00  0.00    -0.037 A 
ATOM     34  C   UNL     1     -32.377  17.047 -48.175  0.00  0.00    +0.004 A 
ATOM     35  C   UNL     1     -33.221  17.540 -49.168  0.00  0.00    +0.006 A 
BRANCH  33  36
ATOM     36  C   UNL     1     -31.981  15.820 -45.997  0.00  0.00    +0.155 C 
BRANCH  36  37
ATOM     37  C   UNL     1     -31.249  16.935 -45.274  0.00  0.00    +0.309 C 
ATOM     38  O   UNL     1     -30.041  17.045 -45.248  0.00  0.00    -0.251 OA
BRANCH  37  39
ATOM     39  O   UNL     1     -32.042  17.809 -44.709  0.00  0.00    -0.480 OA
ATOM     40  H   UNL     1     -32.958  17.532 -44.874  0.00  0.00    +0.295 HD
ENDBRANCH  37  39
ENDBRANCH  36  37
ENDBRANCH  33  36
ENDBRANCH  29  30
BRANCH  29  41
ATOM     41  C   UNL     1     -36.980  17.424 -49.843  0.00  0.00    +0.239 C 
ATOM     42  O   UNL     1     -37.581  17.815 -48.860  0.00  0.00    -0.273 OA
ATOM     43  N   UNL     1     -37.569  16.665 -50.799  0.00  0.00    -0.311 N 
ATOM     44  H   UNL     1     -37.023  16.432 -51.614  0.00  0.00    +0.149 HD
BRANCH  43  45
ATOM     45  C   UNL     1     -38.970  16.216 -50.807  0.00  0.00    +0.073 C 
ATOM     46  C   UNL     1     -39.139  14.681 -50.802  0.00  0.00    +0.022 C 
ATOM     47  C   UNL     1     -40.454  14.435 -51.552  0.00  0.00    +0.002 C 
ATOM     48  C   UNL     1     -40.457  15.514 -52.643  0.00  0.00    +0.002 C 
ATOM     49  C   UNL     1     -39.831  16.751 -51.976  0.00  0.00    +0.022 C 
ENDBRANCH  43  45
ENDBRANCH  29  41
ENDBRANCH   1  29
TORSDOF 11
ENDMDL
MODEL       10
REMARK  Name = 
REMARK  11 active torsions:
REMARK  status: ('A' for Active; 'I' for Inactive)
REMARK    1  A    between atoms: _1  and  _7
REMARK    2  A    between atoms: _1  and  _29
REMARK    3  A    between atoms: _2  and  _12
REMARK    4  A    between atoms: _14  and  _17
REMARK    5  A    between atoms: _15  and  _23
REMARK    6  A    between atoms: _29  and  _30
REMARK    7  A    between atoms: _29  and  _41
REMARK    8  A    between atoms: _33  and  _36
REMARK    9  A    between atoms: _36  and  _37
REMARK   10  A    between atoms: _37  and  _39
REMARK   11  A    between atoms: _42  and  _45
REMARK                            x       y       z     vdW  Elec       q    Type
REMARK                         _______ _______ _______ _____ _____    ______ ____
ROOT
ATOM      1  N   UNL     1     -35.060  15.237 -58.233  0.00  0.00    -0.250 N 
ATOM      2  C   UNL     1     -36.414  15.328 -58.034  0.00  0.00    +0.272 C 
ATOM      3  O   UNL     1     -37.165  14.882 -58.882  0.00  0.00    -0.268 OA
ENDROOT
BRANCH   1   4
ATOM      4  C   UNL     1     -34.575  14.912 -59.548  0.00  0.00    +0.039 A 
ATOM      5  C   UNL     1     -34.268  13.587 -59.855  0.00  0.00    +0.024 A 
ATOM      6  C   UNL     1     -33.818  13.247 -61.129  0.00  0.00    +0.006 A 
ATOM      7  C   UNL     1     -33.665  14.228 -62.111  0.00  0.00    -0.032 A 
ATOM      8  C   UNL     1     -33.962  15.560 -61.797  0.00  0.00    +0.046 A 
ATOM      9 CL   UNL     1     -33.800  16.818 -62.978  0.00  0.00    -0.083 Cl
ATOM     10  C   UNL     1     -33.188  13.836 -63.501  0.00  0.00    +0.045 C 
ATOM     11  C   UNL     1     -34.410  15.899 -60.522  0.00  0.00    +0.043 A 
ENDBRANCH   1   4
BRANCH   2  12
ATOM     12  C   UNL     1     -37.019  15.981 -56.810  0.00  0.00    +0.149 A 
ATOM     13  N   UNL     1     -37.215  15.371 -55.618  0.00  0.00    -0.161 NA
ATOM     14  N   UNL     1     -37.817  16.351 -54.894  0.00  0.00    -0.231 N 
ATOM     15  C   UNL     1     -37.791  17.568 -55.508  0.00  0.00    +0.075 A 
ATOM     16  C   UNL     1     -37.334  17.323 -56.780  0.00  0.00    +0.063 A 
BRANCH  14  17
ATOM     17  C   UNL     1     -38.862  15.975 -54.108  0.00  0.00    +0.066 A 
ATOM     18  C   UNL     1     -38.602  15.390 -52.867  0.00  0.00    +0.028 A 
ATOM     19  C   UNL     1     -39.658  14.980 -52.056  0.00  0.00    +0.002 A 
ATOM     20  C   UNL     1     -40.974  15.150 -52.485  0.00  0.00    +0.000 A 
ATOM     21  C   UNL     1     -41.235  15.725 -53.727  0.00  0.00    +0.002 A 
ATOM     22  C   UNL     1     -40.182  16.130 -54.545  0.00  0.00    +0.028 A 
ENDBRANCH  14  17
BRANCH  15  23
ATOM     23  C   UNL     1     -38.107  18.823 -54.953  0.00  0.00    +0.000 A 
ATOM     24  C   UNL     1     -37.893  19.067 -53.588  0.00  0.00    +0.010 A 
ATOM     25  C   UNL     1     -38.200  20.303 -53.023  0.00  0.00    +0.001 A 
ATOM     26  C   UNL     1     -38.736  21.317 -53.808  0.00  0.00    +0.000 A 
ATOM     27  C   UNL     1     -38.969  21.090 -55.160  0.00  0.00    +0.001 A 
ATOM     28  C   UNL     1     -38.661  19.855 -55.727  0.00  0.00    +0.010 A 
ENDBRANCH  15  23
ENDBRANCH   2  12
BRANCH   1  29
ATOM     29  C   UNL     1     -34.042  15.366 -57.147  0.00  0.00    +0.197 C 
BRANCH  29  30
ATOM     30  C   UNL     1     -34.142  16.667 -56.342  0.00  0.00    -0.018 A 
ATOM     31  C   UNL     1     -34.277  16.664 -54.951  0.00  0.00    +0.006 A 
ATOM     32  C   UNL     1     -34.382  17.863 -54.249  0.00  0.00    +0.004 A 
ATOM     33  C   UNL     1     -34.350  19.082 -54.926  0.00  0.00    -0.037 A 
ATOM     34  C   UNL     1     -34.214  19.089 -56.314  0.00  0.00    +0.004 A 
ATOM     35  C   UNL     1     -34.106  17.890 -57.015  0.00  0.00    +0.006 A 
BRANCH  33  36
ATOM     36  C   UNL     1     -34.464  20.390 -54.158  0.00  0.00    +0.155 C 
BRANCH  36  37
ATOM     37  C   UNL     1     -33.408  20.502 -53.075  0.00  0.00    +0.309 C 
ATOM     38  O   UNL     1     -33.583  20.166 -51.922  0.00  0.00    -0.251 OA
BRANCH  37  39
ATOM     39  O   UNL     1     -32.258  20.957 -53.503  0.00  0.00    -0.480 OA
ATOM     40  H   UNL     1     -32.344  21.141 -54.452  0.00  0.00    +0.295 HD
ENDBRANCH  37  39
ENDBRANCH  36  37
ENDBRANCH  33  36
ENDBRANCH  29  30
BRANCH  29  41
ATOM     41  C   UNL     1     -33.990  14.179 -56.190  0.00  0.00    +0.239 C 
ATOM     42  N   UNL     1     -32.891  14.136 -55.399  0.00  0.00    -0.311 N 
ATOM     43  H   UNL     1     -32.226  14.890 -55.480  0.00  0.00    +0.149 HD
ATOM     44  O   UNL     1     -34.810  13.281 -56.215  0.00  0.00    -0.273 OA
BRANCH  42  45
ATOM     45  C   UNL     1     -32.522  13.042 -54.486  0.00  0.00    +0.073 C 
ATOM     46  C   UNL     1     -33.606  12.648 -53.454  0.00  0.00    +0.022 C 
ATOM     47  C   UNL     1     -33.810  11.131 -53.613  0.00  0.00    +0.002 C 
ATOM     48  C   UNL     1     -32.504  10.620 -54.236  0.00  0.00    +0.002 C 
ATOM     49  C   UNL     1     -32.100  11.741 -55.201  0.00  0.00    +0.022 C 
ENDBRANCH  42  45
ENDBRANCH  29  41
ENDBRANCH   1  29
TORSDOF 11
ENDMDL
