# Supplementary material for: A Novel Class of Small Molecule Agonists with Preference for Human over Mouse TLR4 Activation
Source: PLoS One. 2016 Oct 13;11(10):e0164632. doi: 10.1371/journal.pone.0164632 (PMC5063506; doi:10.1371/journal.pone.0164632)
Supplement: S1 File — Sequence and structure files used for bioinformatics analysis and docking, provided as a ZIP archive of a directory tree. To view, uncompress onto your local file system and open the file Readme.txt at the top directory level of the archive. That file describes individual directories and files inside the archive. (ZIP) [file pone.0164632.s007.zip › S1_File/docking.receptor_dimer/dock/human_AZ12900618.out_flex.pdbqt]

REMARK  Name = 
REMARK  61 active torsions:
REMARK  status: ('A' for Active; 'I' for Inactive)
REMARK    1  A    between atoms: _1  and  _3
REMARK    2  A    between atoms: _3  and  _4
REMARK    3  A    between atoms: _4  and  _5
REMARK    4  A    between atoms: _5  and  _6
REMARK    5  A    between atoms: _10  and  _12
REMARK    6  A    between atoms: _12  and  _13
REMARK    7  A    between atoms: _20  and  _22
REMARK    8  A    between atoms: _22  and  _23
REMARK    9  A    between atoms: _23  and  _24
REMARK   10  A    between atoms: _24  and  _25
REMARK   11  A    between atoms: _27  and  _29
REMARK   12  A    between atoms: _31  and  _33
REMARK   13  A    between atoms: _33  and  _34
REMARK   14  A    between atoms: _34  and  _35
REMARK   15  A    between atoms: _38  and  _40
REMARK   16  A    between atoms: _40  and  _41
REMARK   17  A    between atoms: _41  and  _42
REMARK   18  A    between atoms: _45  and  _47
REMARK   19  A    between atoms: _47  and  _48
REMARK   20  A    between atoms: _54  and  _56
REMARK   21  A    between atoms: _56  and  _57
REMARK   22  A    between atoms: _63  and  _65
REMARK   23  A    between atoms: _65  and  _67
REMARK   24  A    between atoms: _69  and  _71
REMARK   25  A    between atoms: _71  and  _72
REMARK   26  A    between atoms: _75  and  _77
REMARK   27  A    between atoms: _77  and  _79
REMARK   28  A    between atoms: _81  and  _83
REMARK   29  A    between atoms: _83  and  _84
REMARK   30  A    between atoms: _91  and  _93
REMARK   31  A    between atoms: _93  and  _94
REMARK   32  A    between atoms: _97  and  _99
REMARK   33  A    between atoms: _99  and  _101
REMARK   34  A    between atoms: _103  and  _105
REMARK   35  A    between atoms: _108  and  _110
REMARK   36  A    between atoms: _110  and  _111
REMARK   37  A    between atoms: _111  and  _112
REMARK   38  A    between atoms: _112  and  _113
REMARK   39  A    between atoms: _117  and  _119
REMARK   40  A    between atoms: _119  and  _120
REMARK   41  A    between atoms: _120  and  _121
REMARK   42  A    between atoms: _124  and  _126
REMARK   43  A    between atoms: _126  and  _128
REMARK   44  A    between atoms: _130  and  _132
REMARK   45  A    between atoms: _132  and  _133
REMARK   46  A    between atoms: _140  and  _142
REMARK   47  A    between atoms: _144  and  _146
REMARK   48  A    between atoms: _146  and  _147
REMARK   49  A    between atoms: _153  and  _155
REMARK   50  A    between atoms: _157  and  _159
REMARK   51  A    between atoms: _159  and  _160
REMARK   52  A    between atoms: _166  and  _168
REMARK   53  A    between atoms: _168  and  _169
REMARK   54  A    between atoms: _169  and  _170
REMARK   55  A    between atoms: _170  and  _171
REMARK   56  A    between atoms: _173  and  _175
REMARK   57  A    between atoms: _175  and  _177
REMARK   58  A    between atoms: _179  and  _181
REMARK   59  A    between atoms: _181  and  _182
REMARK   60  A    between atoms: _189  and  _191
REMARK   61  A    between atoms: _193  and  _195
REMARK                            x       y       z     vdW  Elec       q    Type
REMARK                         _______ _______ _______ _____ _____    ______ ____
ROOT
ATOM      1  C   UNL     1     -39.053   3.755 -56.461  0.00  0.00    +0.220 C 
ENDROOT
BRANCH   1   2
ATOM      2  N   UNL     1     -37.648   4.113 -56.586  0.00  0.00    -0.087 NA
ATOM      3  C   UNL     1     -36.848   4.390 -55.556  0.00  0.00    +0.535 C 
ATOM      4  N   UNL     1     -37.302   4.354 -54.307  0.00  0.00    +0.135 NA
ATOM      5  N   UNL     1     -35.586   4.695 -55.791  0.00  0.00    +0.135 NA
ENDBRANCH   1   2
BRANCH   1   6
ATOM      6  C   UNL     1     -39.836   4.220 -57.664  0.00  0.00    +0.047 C 
BRANCH   6   7
ATOM      7  C   UNL     1     -39.271   3.540 -58.890  0.00  0.00    +0.004 C 
BRANCH   7   8
ATOM      8  C   UNL     1     -40.314   3.037 -59.872  0.00  0.00    +0.000 C 
ATOM      9  C   UNL     1     -41.144   4.199 -60.401  0.00  0.00    +0.000 C 
ENDBRANCH   7   8
ENDBRANCH   6   7
ENDBRANCH   1   6
TORSDOF 4
REMARK  Name = 
REMARK  61 active torsions:
REMARK  status: ('A' for Active; 'I' for Inactive)
REMARK    1  A    between atoms: _1  and  _3
REMARK    2  A    between atoms: _3  and  _4
REMARK    3  A    between atoms: _4  and  _5
REMARK    4  A    between atoms: _5  and  _6
REMARK    5  A    between atoms: _10  and  _12
REMARK    6  A    between atoms: _12  and  _13
REMARK    7  A    between atoms: _20  and  _22
REMARK    8  A    between atoms: _22  and  _23
REMARK    9  A    between atoms: _23  and  _24
REMARK   10  A    between atoms: _24  and  _25
REMARK   11  A    between atoms: _27  and  _29
REMARK   12  A    between atoms: _31  and  _33
REMARK   13  A    between atoms: _33  and  _34
REMARK   14  A    between atoms: _34  and  _35
REMARK   15  A    between atoms: _38  and  _40
REMARK   16  A    between atoms: _40  and  _41
REMARK   17  A    between atoms: _41  and  _42
REMARK   18  A    between atoms: _45  and  _47
REMARK   19  A    between atoms: _47  and  _48
REMARK   20  A    between atoms: _54  and  _56
REMARK   21  A    between atoms: _56  and  _57
REMARK   22  A    between atoms: _63  and  _65
REMARK   23  A    between atoms: _65  and  _67
REMARK   24  A    between atoms: _69  and  _71
REMARK   25  A    between atoms: _71  and  _72
REMARK   26  A    between atoms: _75  and  _77
REMARK   27  A    between atoms: _77  and  _79
REMARK   28  A    between atoms: _81  and  _83
REMARK   29  A    between atoms: _83  and  _84
REMARK   30  A    between atoms: _91  and  _93
REMARK   31  A    between atoms: _93  and  _94
REMARK   32  A    between atoms: _97  and  _99
REMARK   33  A    between atoms: _99  and  _101
REMARK   34  A    between atoms: _103  and  _105
REMARK   35  A    between atoms: _108  and  _110
REMARK   36  A    between atoms: _110  and  _111
REMARK   37  A    between atoms: _111  and  _112
REMARK   38  A    between atoms: _112  and  _113
REMARK   39  A    between atoms: _117  and  _119
REMARK   40  A    between atoms: _119  and  _120
REMARK   41  A    between atoms: _120  and  _121
REMARK   42  A    between atoms: _124  and  _126
REMARK   43  A    between atoms: _126  and  _128
REMARK   44  A    between atoms: _130  and  _132
REMARK   45  A    between atoms: _132  and  _133
REMARK   46  A    between atoms: _140  and  _142
REMARK   47  A    between atoms: _144  and  _146
REMARK   48  A    between atoms: _146  and  _147
REMARK   49  A    between atoms: _153  and  _155
REMARK   50  A    between atoms: _157  and  _159
REMARK   51  A    between atoms: _159  and  _160
REMARK   52  A    between atoms: _166  and  _168
REMARK   53  A    between atoms: _168  and  _169
REMARK   54  A    between atoms: _169  and  _170
REMARK   55  A    between atoms: _170  and  _171
REMARK   56  A    between atoms: _173  and  _175
REMARK   57  A    between atoms: _175  and  _177
REMARK   58  A    between atoms: _179  and  _181
REMARK   59  A    between atoms: _181  and  _182
REMARK   60  A    between atoms: _189  and  _191
REMARK   61  A    between atoms: _193  and  _195
REMARK                            x       y       z     vdW  Elec       q    Type
REMARK                         _______ _______ _______ _____ _____    ______ ____
ROOT
ATOM      1  C   UNL     1     -45.489  -3.263 -49.901  0.00  0.00    -0.022 A 
ATOM      2  C   UNL     1     -45.531  -2.843 -48.565  0.00  0.00    -0.001 A 
ATOM      3  C   UNL     1     -44.881  -1.691 -48.155  0.00  0.00    +0.042 A 
ATOM      4  C   UNL     1     -44.167  -0.940 -49.084  0.00  0.00    +0.196 A 
ATOM      5  O   UNL     1     -43.525   0.211 -48.673  0.00  0.00    -0.287 OA
ATOM      6  C   UNL     1     -44.104  -1.338 -50.415  0.00  0.00    +0.042 A 
ATOM      7  C   UNL     1     -44.759  -2.493 -50.814  0.00  0.00    -0.001 A 
ENDROOT
BRANCH   1   8
ATOM      8  C   UNL     1     -46.181  -4.538 -50.350  0.00  0.00    +0.026 C 
BRANCH   8   9
ATOM      9  C   UNL     1     -45.553  -5.267 -51.549  0.00  0.00    +0.005 C 
ATOM     10  C   UNL     1     -45.926  -6.740 -51.433  0.00  0.00    +0.000 C 
ENDBRANCH   8   9
ENDBRANCH   1   8
TORSDOF 2
REMARK  Name = 
REMARK  61 active torsions:
REMARK  status: ('A' for Active; 'I' for Inactive)
REMARK    1  A    between atoms: _1  and  _3
REMARK    2  A    between atoms: _3  and  _4
REMARK    3  A    between atoms: _4  and  _5
REMARK    4  A    between atoms: _5  and  _6
REMARK    5  A    between atoms: _10  and  _12
REMARK    6  A    between atoms: _12  and  _13
REMARK    7  A    between atoms: _20  and  _22
REMARK    8  A    between atoms: _22  and  _23
REMARK    9  A    between atoms: _23  and  _24
REMARK   10  A    between atoms: _24  and  _25
REMARK   11  A    between atoms: _27  and  _29
REMARK   12  A    between atoms: _31  and  _33
REMARK   13  A    between atoms: _33  and  _34
REMARK   14  A    between atoms: _34  and  _35
REMARK   15  A    between atoms: _38  and  _40
REMARK   16  A    between atoms: _40  and  _41
REMARK   17  A    between atoms: _41  and  _42
REMARK   18  A    between atoms: _45  and  _47
REMARK   19  A    between atoms: _47  and  _48
REMARK   20  A    between atoms: _54  and  _56
REMARK   21  A    between atoms: _56  and  _57
REMARK   22  A    between atoms: _63  and  _65
REMARK   23  A    between atoms: _65  and  _67
REMARK   24  A    between atoms: _69  and  _71
REMARK   25  A    between atoms: _71  and  _72
REMARK   26  A    between atoms: _75  and  _77
REMARK   27  A    between atoms: _77  and  _79
REMARK   28  A    between atoms: _81  and  _83
REMARK   29  A    between atoms: _83  and  _84
REMARK   30  A    between atoms: _91  and  _93
REMARK   31  A    between atoms: _93  and  _94
REMARK   32  A    between atoms: _97  and  _99
REMARK   33  A    between atoms: _99  and  _101
REMARK   34  A    between atoms: _103  and  _105
REMARK   35  A    between atoms: _108  and  _110
REMARK   36  A    between atoms: _110  and  _111
REMARK   37  A    between atoms: _111  and  _112
REMARK   38  A    between atoms: _112  and  _113
REMARK   39  A    between atoms: _117  and  _119
REMARK   40  A    between atoms: _119  and  _120
REMARK   41  A    between atoms: _120  and  _121
REMARK   42  A    between atoms: _124  and  _126
REMARK   43  A    between atoms: _126  and  _128
REMARK   44  A    between atoms: _130  and  _132
REMARK   45  A    between atoms: _132  and  _133
REMARK   46  A    between atoms: _140  and  _142
REMARK   47  A    between atoms: _144  and  _146
REMARK   48  A    between atoms: _146  and  _147
REMARK   49  A    between atoms: _153  and  _155
REMARK   50  A    between atoms: _157  and  _159
REMARK   51  A    between atoms: _159  and  _160
REMARK   52  A    between atoms: _166  and  _168
REMARK   53  A    between atoms: _168  and  _169
REMARK   54  A    between atoms: _169  and  _170
REMARK   55  A    between atoms: _170  and  _171
REMARK   56  A    between atoms: _173  and  _175
REMARK   57  A    between atoms: _175  and  _177
REMARK   58  A    between atoms: _179  and  _181
REMARK   59  A    between atoms: _181  and  _182
REMARK   60  A    between atoms: _189  and  _191
REMARK   61  A    between atoms: _193  and  _195
REMARK                            x       y       z     vdW  Elec       q    Type
REMARK                         _______ _______ _______ _____ _____    ______ ____
ROOT
ATOM      1  C   UNL     1     -37.892  -1.681 -46.813  0.00  0.00    +0.002 C 
ENDROOT
BRANCH   1   2
ATOM      2  C   UNL     1     -38.366  -2.943 -47.513  0.00  0.00    +0.000 C 
BRANCH   2   3
ATOM      3  C   UNL     1     -37.362  -4.097 -47.415  0.00  0.00    +0.000 C 
ATOM      4  C   UNL     1     -38.051  -5.348 -46.903  0.00  0.00    +0.000 C 
ENDBRANCH   2   3
ENDBRANCH   1   2
BRANCH   1   5
ATOM      5  C   UNL     1     -38.329  -0.419 -47.528  0.00  0.00    +0.021 C 
BRANCH   5   6
ATOM      6  C   UNL     1     -38.729  -0.727 -48.965  0.00  0.00    +0.109 C 
ATOM      7  N   UNL     1     -40.133  -0.306 -49.233  0.00  0.00    -0.131 NA
ENDBRANCH   5   6
ENDBRANCH   1   5
TORSDOF 4
REMARK  Name = 
REMARK  61 active torsions:
REMARK  status: ('A' for Active; 'I' for Inactive)
REMARK    1  A    between atoms: _1  and  _3
REMARK    2  A    between atoms: _3  and  _4
REMARK    3  A    between atoms: _4  and  _5
REMARK    4  A    between atoms: _5  and  _6
REMARK    5  A    between atoms: _10  and  _12
REMARK    6  A    between atoms: _12  and  _13
REMARK    7  A    between atoms: _20  and  _22
REMARK    8  A    between atoms: _22  and  _23
REMARK    9  A    between atoms: _23  and  _24
REMARK   10  A    between atoms: _24  and  _25
REMARK   11  A    between atoms: _27  and  _29
REMARK   12  A    between atoms: _31  and  _33
REMARK   13  A    between atoms: _33  and  _34
REMARK   14  A    between atoms: _34  and  _35
REMARK   15  A    between atoms: _38  and  _40
REMARK   16  A    between atoms: _40  and  _41
REMARK   17  A    between atoms: _41  and  _42
REMARK   18  A    between atoms: _45  and  _47
REMARK   19  A    between atoms: _47  and  _48
REMARK   20  A    between atoms: _54  and  _56
REMARK   21  A    between atoms: _56  and  _57
REMARK   22  A    between atoms: _63  and  _65
REMARK   23  A    between atoms: _65  and  _67
REMARK   24  A    between atoms: _69  and  _71
REMARK   25  A    between atoms: _71  and  _72
REMARK   26  A    between atoms: _75  and  _77
REMARK   27  A    between atoms: _77  and  _79
REMARK   28  A    between atoms: _81  and  _83
REMARK   29  A    between atoms: _83  and  _84
REMARK   30  A    between atoms: _91  and  _93
REMARK   31  A    between atoms: _93  and  _94
REMARK   32  A    between atoms: _97  and  _99
REMARK   33  A    between atoms: _99  and  _101
REMARK   34  A    between atoms: _103  and  _105
REMARK   35  A    between atoms: _108  and  _110
REMARK   36  A    between atoms: _110  and  _111
REMARK   37  A    between atoms: _111  and  _112
REMARK   38  A    between atoms: _112  and  _113
REMARK   39  A    between atoms: _117  and  _119
REMARK   40  A    between atoms: _119  and  _120
REMARK   41  A    between atoms: _120  and  _121
REMARK   42  A    between atoms: _124  and  _126
REMARK   43  A    between atoms: _126  and  _128
REMARK   44  A    between atoms: _130  and  _132
REMARK   45  A    between atoms: _132  and  _133
REMARK   46  A    between atoms: _140  and  _142
REMARK   47  A    between atoms: _144  and  _146
REMARK   48  A    between atoms: _146  and  _147
REMARK   49  A    between atoms: _153  and  _155
REMARK   50  A    between atoms: _157  and  _159
REMARK   51  A    between atoms: _159  and  _160
REMARK   52  A    between atoms: _166  and  _168
REMARK   53  A    between atoms: _168  and  _169
REMARK   54  A    between atoms: _169  and  _170
REMARK   55  A    between atoms: _170  and  _171
REMARK   56  A    between atoms: _173  and  _175
REMARK   57  A    between atoms: _175  and  _177
REMARK   58  A    between atoms: _179  and  _181
REMARK   59  A    between atoms: _181  and  _182
REMARK   60  A    between atoms: _189  and  _191
REMARK   61  A    between atoms: _193  and  _195
REMARK                            x       y       z     vdW  Elec       q    Type
REMARK                         _______ _______ _______ _____ _____    ______ ____
ROOT
ATOM      1  C   UNL     1     -35.662  10.538 -38.733  0.00  0.00    +0.036 C 
ATOM      2  C   UNL     1     -36.832  11.495 -38.519  0.00  0.00    +0.003 C 
ENDROOT
BRANCH   1   3
ATOM      3  C   UNL     1     -36.084   9.315 -39.544  0.00  0.00    +0.182 C 
ATOM      4  O   UNL     1     -35.028   8.894 -40.380  0.00  0.00    -0.220 OA
ENDBRANCH   1   3
TORSDOF 1
REMARK  Name = 
REMARK  61 active torsions:
REMARK  status: ('A' for Active; 'I' for Inactive)
REMARK    1  A    between atoms: _1  and  _3
REMARK    2  A    between atoms: _3  and  _4
REMARK    3  A    between atoms: _4  and  _5
REMARK    4  A    between atoms: _5  and  _6
REMARK    5  A    between atoms: _10  and  _12
REMARK    6  A    between atoms: _12  and  _13
REMARK    7  A    between atoms: _20  and  _22
REMARK    8  A    between atoms: _22  and  _23
REMARK    9  A    between atoms: _23  and  _24
REMARK   10  A    between atoms: _24  and  _25
REMARK   11  A    between atoms: _27  and  _29
REMARK   12  A    between atoms: _31  and  _33
REMARK   13  A    between atoms: _33  and  _34
REMARK   14  A    between atoms: _34  and  _35
REMARK   15  A    between atoms: _38  and  _40
REMARK   16  A    between atoms: _40  and  _41
REMARK   17  A    between atoms: _41  and  _42
REMARK   18  A    between atoms: _45  and  _47
REMARK   19  A    between atoms: _47  and  _48
REMARK   20  A    between atoms: _54  and  _56
REMARK   21  A    between atoms: _56  and  _57
REMARK   22  A    between atoms: _63  and  _65
REMARK   23  A    between atoms: _65  and  _67
REMARK   24  A    between atoms: _69  and  _71
REMARK   25  A    between atoms: _71  and  _72
REMARK   26  A    between atoms: _75  and  _77
REMARK   27  A    between atoms: _77  and  _79
REMARK   28  A    between atoms: _81  and  _83
REMARK   29  A    between atoms: _83  and  _84
REMARK   30  A    between atoms: _91  and  _93
REMARK   31  A    between atoms: _93  and  _94
REMARK   32  A    between atoms: _97  and  _99
REMARK   33  A    between atoms: _99  and  _101
REMARK   34  A    between atoms: _103  and  _105
REMARK   35  A    between atoms: _108  and  _110
REMARK   36  A    between atoms: _110  and  _111
REMARK   37  A    between atoms: _111  and  _112
REMARK   38  A    between atoms: _112  and  _113
REMARK   39  A    between atoms: _117  and  _119
REMARK   40  A    between atoms: _119  and  _120
REMARK   41  A    between atoms: _120  and  _121
REMARK   42  A    between atoms: _124  and  _126
REMARK   43  A    between atoms: _126  and  _128
REMARK   44  A    between atoms: _130  and  _132
REMARK   45  A    between atoms: _132  and  _133
REMARK   46  A    between atoms: _140  and  _142
REMARK   47  A    between atoms: _144  and  _146
REMARK   48  A    between atoms: _146  and  _147
REMARK   49  A    between atoms: _153  and  _155
REMARK   50  A    between atoms: _157  and  _159
REMARK   51  A    between atoms: _159  and  _160
REMARK   52  A    between atoms: _166  and  _168
REMARK   53  A    between atoms: _168  and  _169
REMARK   54  A    between atoms: _169  and  _170
REMARK   55  A    between atoms: _170  and  _171
REMARK   56  A    between atoms: _173  and  _175
REMARK   57  A    between atoms: _175  and  _177
REMARK   58  A    between atoms: _179  and  _181
REMARK   59  A    between atoms: _181  and  _182
REMARK   60  A    between atoms: _189  and  _191
REMARK   61  A    between atoms: _193  and  _195
REMARK                            x       y       z     vdW  Elec       q    Type
REMARK                         _______ _______ _______ _____ _____    ______ ____
ROOT
ATOM      1  C   UNL     1     -29.390  11.088 -40.295  0.00  0.00    +0.089 C 
ENDROOT
BRANCH   1   2
ATOM      2  C   UNL     1     -30.731  11.325 -40.978  0.00  0.00    +0.261 C 
ATOM      3  O   UNL     1     -31.433  12.296 -40.694  0.00  0.00    -0.272 OA
ATOM      4  N   UNL     1     -31.097  10.421 -41.875  0.00  0.00    -0.088 NA
ENDBRANCH   1   2
BRANCH   1   5
ATOM      5  C   UNL     1     -29.475  10.971 -38.777  0.00  0.00    +0.010 C 
BRANCH   5   6
ATOM      6  C   UNL     1     -28.219  11.508 -38.074  0.00  0.00    +0.001 C 
ATOM      7  C   UNL     1     -28.532  12.720 -37.204  0.00  0.00    +0.000 C 
ENDBRANCH   5   6
ENDBRANCH   1   5
TORSDOF 3
REMARK  Name = 
REMARK  61 active torsions:
REMARK  status: ('A' for Active; 'I' for Inactive)
REMARK    1  A    between atoms: _1  and  _3
REMARK    2  A    between atoms: _3  and  _4
REMARK    3  A    between atoms: _4  and  _5
REMARK    4  A    between atoms: _5  and  _6
REMARK    5  A    between atoms: _10  and  _12
REMARK    6  A    between atoms: _12  and  _13
REMARK    7  A    between atoms: _20  and  _22
REMARK    8  A    between atoms: _22  and  _23
REMARK    9  A    between atoms: _23  and  _24
REMARK   10  A    between atoms: _24  and  _25
REMARK   11  A    between atoms: _27  and  _29
REMARK   12  A    between atoms: _31  and  _33
REMARK   13  A    between atoms: _33  and  _34
REMARK   14  A    between atoms: _34  and  _35
REMARK   15  A    between atoms: _38  and  _40
REMARK   16  A    between atoms: _40  and  _41
REMARK   17  A    between atoms: _41  and  _42
REMARK   18  A    between atoms: _45  and  _47
REMARK   19  A    between atoms: _47  and  _48
REMARK   20  A    between atoms: _54  and  _56
REMARK   21  A    between atoms: _56  and  _57
REMARK   22  A    between atoms: _63  and  _65
REMARK   23  A    between atoms: _65  and  _67
REMARK   24  A    between atoms: _69  and  _71
REMARK   25  A    between atoms: _71  and  _72
REMARK   26  A    between atoms: _75  and  _77
REMARK   27  A    between atoms: _77  and  _79
REMARK   28  A    between atoms: _81  and  _83
REMARK   29  A    between atoms: _83  and  _84
REMARK   30  A    between atoms: _91  and  _93
REMARK   31  A    between atoms: _93  and  _94
REMARK   32  A    between atoms: _97  and  _99
REMARK   33  A    between atoms: _99  and  _101
REMARK   34  A    between atoms: _103  and  _105
REMARK   35  A    between atoms: _108  and  _110
REMARK   36  A    between atoms: _110  and  _111
REMARK   37  A    between atoms: _111  and  _112
REMARK   38  A    between atoms: _112  and  _113
REMARK   39  A    between atoms: _117  and  _119
REMARK   40  A    between atoms: _119  and  _120
REMARK   41  A    between atoms: _120  and  _121
REMARK   42  A    between atoms: _124  and  _126
REMARK   43  A    between atoms: _126  and  _128
REMARK   44  A    between atoms: _130  and  _132
REMARK   45  A    between atoms: _132  and  _133
REMARK   46  A    between atoms: _140  and  _142
REMARK   47  A    between atoms: _144  and  _146
REMARK   48  A    between atoms: _146  and  _147
REMARK   49  A    between atoms: _153  and  _155
REMARK   50  A    between atoms: _157  and  _159
REMARK   51  A    between atoms: _159  and  _160
REMARK   52  A    between atoms: _166  and  _168
REMARK   53  A    between atoms: _168  and  _169
REMARK   54  A    between atoms: _169  and  _170
REMARK   55  A    between atoms: _170  and  _171
REMARK   56  A    between atoms: _173  and  _175
REMARK   57  A    between atoms: _175  and  _177
REMARK   58  A    between atoms: _179  and  _181
REMARK   59  A    between atoms: _181  and  _182
REMARK   60  A    between atoms: _189  and  _191
REMARK   61  A    between atoms: _193  and  _195
REMARK                            x       y       z     vdW  Elec       q    Type
REMARK                         _______ _______ _______ _____ _____    ______ ____
ROOT
ATOM      1  C   UNL     1     -28.262  14.426 -41.980  0.00  0.00    +0.114 C 
ENDROOT
BRANCH   1   2
ATOM      2  C   UNL     1     -29.077  14.427 -43.252  0.00  0.00    +0.365 C 
ATOM      3  O   UNL     1     -29.556  13.341 -43.654  0.00  0.00    -0.246 OA
ATOM      4  O   UNL     1     -29.248  15.519 -43.837  0.00  0.00    -0.246 OA
ENDBRANCH   1   2
BRANCH   1   5
ATOM      5  C   UNL     1     -29.100  14.794 -40.764  0.00  0.00    +0.012 C 
BRANCH   5   6
ATOM      6  C   UNL     1     -28.800  16.194 -40.263  0.00  0.00    +0.001 C 
ATOM      7  C   UNL     1     -30.043  17.080 -40.286  0.00  0.00    +0.000 C 
ENDBRANCH   5   6
ENDBRANCH   1   5
TORSDOF 3
REMARK  Name = 
REMARK  61 active torsions:
REMARK  status: ('A' for Active; 'I' for Inactive)
REMARK    1  A    between atoms: _1  and  _3
REMARK    2  A    between atoms: _3  and  _4
REMARK    3  A    between atoms: _4  and  _5
REMARK    4  A    between atoms: _5  and  _6
REMARK    5  A    between atoms: _10  and  _12
REMARK    6  A    between atoms: _12  and  _13
REMARK    7  A    between atoms: _20  and  _22
REMARK    8  A    between atoms: _22  and  _23
REMARK    9  A    between atoms: _23  and  _24
REMARK   10  A    between atoms: _24  and  _25
REMARK   11  A    between atoms: _27  and  _29
REMARK   12  A    between atoms: _31  and  _33
REMARK   13  A    between atoms: _33  and  _34
REMARK   14  A    between atoms: _34  and  _35
REMARK   15  A    between atoms: _38  and  _40
REMARK   16  A    between atoms: _40  and  _41
REMARK   17  A    between atoms: _41  and  _42
REMARK   18  A    between atoms: _45  and  _47
REMARK   19  A    between atoms: _47  and  _48
REMARK   20  A    between atoms: _54  and  _56
REMARK   21  A    between atoms: _56  and  _57
REMARK   22  A    between atoms: _63  and  _65
REMARK   23  A    between atoms: _65  and  _67
REMARK   24  A    between atoms: _69  and  _71
REMARK   25  A    between atoms: _71  and  _72
REMARK   26  A    between atoms: _75  and  _77
REMARK   27  A    between atoms: _77  and  _79
REMARK   28  A    between atoms: _81  and  _83
REMARK   29  A    between atoms: _83  and  _84
REMARK   30  A    between atoms: _91  and  _93
REMARK   31  A    between atoms: _93  and  _94
REMARK   32  A    between atoms: _97  and  _99
REMARK   33  A    between atoms: _99  and  _101
REMARK   34  A    between atoms: _103  and  _105
REMARK   35  A    between atoms: _108  and  _110
REMARK   36  A    between atoms: _110  and  _111
REMARK   37  A    between atoms: _111  and  _112
REMARK   38  A    between atoms: _112  and  _113
REMARK   39  A    between atoms: _117  and  _119
REMARK   40  A    between atoms: _119  and  _120
REMARK   41  A    between atoms: _120  and  _121
REMARK   42  A    between atoms: _124  and  _126
REMARK   43  A    between atoms: _126  and  _128
REMARK   44  A    between atoms: _130  and  _132
REMARK   45  A    between atoms: _132  and  _133
REMARK   46  A    between atoms: _140  and  _142
REMARK   47  A    between atoms: _144  and  _146
REMARK   48  A    between atoms: _146  and  _147
REMARK   49  A    between atoms: _153  and  _155
REMARK   50  A    between atoms: _157  and  _159
REMARK   51  A    between atoms: _159  and  _160
REMARK   52  A    between atoms: _166  and  _168
REMARK   53  A    between atoms: _168  and  _169
REMARK   54  A    between atoms: _169  and  _170
REMARK   55  A    between atoms: _170  and  _171
REMARK   56  A    between atoms: _173  and  _175
REMARK   57  A    between atoms: _175  and  _177
REMARK   58  A    between atoms: _179  and  _181
REMARK   59  A    between atoms: _181  and  _182
REMARK   60  A    between atoms: _189  and  _191
REMARK   61  A    between atoms: _193  and  _195
REMARK                            x       y       z     vdW  Elec       q    Type
REMARK                         _______ _______ _______ _____ _____    ______ ____
ROOT
ATOM      1  C   UNL     1     -33.457  16.615 -38.843  0.00  0.00    -0.022 A 
ATOM      2  C   UNL     1     -34.576  16.704 -38.008  0.00  0.00    -0.004 A 
ATOM      3  C   UNL     1     -35.076  15.578 -37.370  0.00  0.00    -0.000 A 
ATOM      4  C   UNL     1     -34.455  14.352 -37.554  0.00  0.00    -0.000 A 
ATOM      5  C   UNL     1     -33.337  14.252 -38.370  0.00  0.00    -0.000 A 
ATOM      6  C   UNL     1     -32.845  15.376 -39.013  0.00  0.00    -0.004 A 
ENDROOT
BRANCH   1   7
ATOM      7  C   UNL     1     -32.915  17.838 -39.538  0.00  0.00    +0.026 C 
BRANCH   7   8
ATOM      8  C   UNL     1     -31.605  18.392 -38.925  0.00  0.00    +0.005 C 
ATOM      9  C   UNL     1     -31.735  18.654 -37.431  0.00  0.00    +0.000 C 
ENDBRANCH   7   8
ENDBRANCH   1   7
TORSDOF 2
REMARK  Name = 
REMARK  61 active torsions:
REMARK  status: ('A' for Active; 'I' for Inactive)
REMARK    1  A    between atoms: _1  and  _3
REMARK    2  A    between atoms: _3  and  _4
REMARK    3  A    between atoms: _4  and  _5
REMARK    4  A    between atoms: _5  and  _6
REMARK    5  A    between atoms: _10  and  _12
REMARK    6  A    between atoms: _12  and  _13
REMARK    7  A    between atoms: _20  and  _22
REMARK    8  A    between atoms: _22  and  _23
REMARK    9  A    between atoms: _23  and  _24
REMARK   10  A    between atoms: _24  and  _25
REMARK   11  A    between atoms: _27  and  _29
REMARK   12  A    between atoms: _31  and  _33
REMARK   13  A    between atoms: _33  and  _34
REMARK   14  A    between atoms: _34  and  _35
REMARK   15  A    between atoms: _38  and  _40
REMARK   16  A    between atoms: _40  and  _41
REMARK   17  A    between atoms: _41  and  _42
REMARK   18  A    between atoms: _45  and  _47
REMARK   19  A    between atoms: _47  and  _48
REMARK   20  A    between atoms: _54  and  _56
REMARK   21  A    between atoms: _56  and  _57
REMARK   22  A    between atoms: _63  and  _65
REMARK   23  A    between atoms: _65  and  _67
REMARK   24  A    between atoms: _69  and  _71
REMARK   25  A    between atoms: _71  and  _72
REMARK   26  A    between atoms: _75  and  _77
REMARK   27  A    between atoms: _77  and  _79
REMARK   28  A    between atoms: _81  and  _83
REMARK   29  A    between atoms: _83  and  _84
REMARK   30  A    between atoms: _91  and  _93
REMARK   31  A    between atoms: _93  and  _94
REMARK   32  A    between atoms: _97  and  _99
REMARK   33  A    between atoms: _99  and  _101
REMARK   34  A    between atoms: _103  and  _105
REMARK   35  A    between atoms: _108  and  _110
REMARK   36  A    between atoms: _110  and  _111
REMARK   37  A    between atoms: _111  and  _112
REMARK   38  A    between atoms: _112  and  _113
REMARK   39  A    between atoms: _117  and  _119
REMARK   40  A    between atoms: _119  and  _120
REMARK   41  A    between atoms: _120  and  _121
REMARK   42  A    between atoms: _124  and  _126
REMARK   43  A    between atoms: _126  and  _128
REMARK   44  A    between atoms: _130  and  _132
REMARK   45  A    between atoms: _132  and  _133
REMARK   46  A    between atoms: _140  and  _142
REMARK   47  A    between atoms: _144  and  _146
REMARK   48  A    between atoms: _146  and  _147
REMARK   49  A    between atoms: _153  and  _155
REMARK   50  A    between atoms: _157  and  _159
REMARK   51  A    between atoms: _159  and  _160
REMARK   52  A    between atoms: _166  and  _168
REMARK   53  A    between atoms: _168  and  _169
REMARK   54  A    between atoms: _169  and  _170
REMARK   55  A    between atoms: _170  and  _171
REMARK   56  A    between atoms: _173  and  _175
REMARK   57  A    between atoms: _175  and  _177
REMARK   58  A    between atoms: _179  and  _181
REMARK   59  A    between atoms: _181  and  _182
REMARK   60  A    between atoms: _189  and  _191
REMARK   61  A    between atoms: _193  and  _195
REMARK                            x       y       z     vdW  Elec       q    Type
REMARK                         _______ _______ _______ _____ _____    ______ ____
ROOT
ATOM      1  C   UNL     1     -27.218  21.401 -37.865  0.00  0.00    -0.022 A 
ATOM      2  C   UNL     1     -28.487  21.003 -37.429  0.00  0.00    -0.004 A 
ATOM      3  C   UNL     1     -29.631  21.728 -37.757  0.00  0.00    -0.000 A 
ATOM      4  C   UNL     1     -29.513  22.875 -38.513  0.00  0.00    -0.000 A 
ATOM      5  C   UNL     1     -28.250  23.301 -38.945  0.00  0.00    -0.000 A 
ATOM      6  C   UNL     1     -27.111  22.565 -38.624  0.00  0.00    -0.004 A 
ENDROOT
BRANCH   1   7
ATOM      7  C   UNL     1     -25.986  20.611 -37.495  0.00  0.00    +0.026 C 
BRANCH   7   8
ATOM      8  C   UNL     1     -24.780  21.474 -37.106  0.00  0.00    +0.005 C 
ATOM      9  C   UNL     1     -25.147  22.316 -35.909  0.00  0.00    +0.000 C 
ENDBRANCH   7   8
ENDBRANCH   1   7
TORSDOF 2
REMARK  Name = 
REMARK  61 active torsions:
REMARK  status: ('A' for Active; 'I' for Inactive)
REMARK    1  A    between atoms: _1  and  _3
REMARK    2  A    between atoms: _3  and  _4
REMARK    3  A    between atoms: _4  and  _5
REMARK    4  A    between atoms: _5  and  _6
REMARK    5  A    between atoms: _10  and  _12
REMARK    6  A    between atoms: _12  and  _13
REMARK    7  A    between atoms: _20  and  _22
REMARK    8  A    between atoms: _22  and  _23
REMARK    9  A    between atoms: _23  and  _24
REMARK   10  A    between atoms: _24  and  _25
REMARK   11  A    between atoms: _27  and  _29
REMARK   12  A    between atoms: _31  and  _33
REMARK   13  A    between atoms: _33  and  _34
REMARK   14  A    between atoms: _34  and  _35
REMARK   15  A    between atoms: _38  and  _40
REMARK   16  A    between atoms: _40  and  _41
REMARK   17  A    between atoms: _41  and  _42
REMARK   18  A    between atoms: _45  and  _47
REMARK   19  A    between atoms: _47  and  _48
REMARK   20  A    between atoms: _54  and  _56
REMARK   21  A    between atoms: _56  and  _57
REMARK   22  A    between atoms: _63  and  _65
REMARK   23  A    between atoms: _65  and  _67
REMARK   24  A    between atoms: _69  and  _71
REMARK   25  A    between atoms: _71  and  _72
REMARK   26  A    between atoms: _75  and  _77
REMARK   27  A    between atoms: _77  and  _79
REMARK   28  A    between atoms: _81  and  _83
REMARK   29  A    between atoms: _83  and  _84
REMARK   30  A    between atoms: _91  and  _93
REMARK   31  A    between atoms: _93  and  _94
REMARK   32  A    between atoms: _97  and  _99
REMARK   33  A    between atoms: _99  and  _101
REMARK   34  A    between atoms: _103  and  _105
REMARK   35  A    between atoms: _108  and  _110
REMARK   36  A    between atoms: _110  and  _111
REMARK   37  A    between atoms: _111  and  _112
REMARK   38  A    between atoms: _112  and  _113
REMARK   39  A    between atoms: _117  and  _119
REMARK   40  A    between atoms: _119  and  _120
REMARK   41  A    between atoms: _120  and  _121
REMARK   42  A    between atoms: _124  and  _126
REMARK   43  A    between atoms: _126  and  _128
REMARK   44  A    between atoms: _130  and  _132
REMARK   45  A    between atoms: _132  and  _133
REMARK   46  A    between atoms: _140  and  _142
REMARK   47  A    between atoms: _144  and  _146
REMARK   48  A    between atoms: _146  and  _147
REMARK   49  A    between atoms: _153  and  _155
REMARK   50  A    between atoms: _157  and  _159
REMARK   51  A    between atoms: _159  and  _160
REMARK   52  A    between atoms: _166  and  _168
REMARK   53  A    between atoms: _168  and  _169
REMARK   54  A    between atoms: _169  and  _170
REMARK   55  A    between atoms: _170  and  _171
REMARK   56  A    between atoms: _173  and  _175
REMARK   57  A    between atoms: _175  and  _177
REMARK   58  A    between atoms: _179  and  _181
REMARK   59  A    between atoms: _181  and  _182
REMARK   60  A    between atoms: _189  and  _191
REMARK   61  A    between atoms: _193  and  _195
REMARK                            x       y       z     vdW  Elec       q    Type
REMARK                         _______ _______ _______ _____ _____    ______ ____
ROOT
ATOM      1  C   UNL     1     -38.411  21.435 -61.816  0.00  0.00    +0.000 C 
ATOM      2  C   UNL     1     -38.881  20.902 -60.463  0.00  0.00    +0.000 C 
ENDROOT
BRANCH   1   3
ATOM      3  C   UNL     1     -39.399  21.051 -62.945  0.00  0.00    +0.000 C 
ATOM      4  C   UNL     1     -40.806  21.484 -62.551  0.00  0.00    +0.000 C 
ENDBRANCH   1   3
BRANCH   1   5
ATOM      5  C   UNL     1     -37.008  20.914 -62.120  0.00  0.00    +0.000 C 
ATOM      6  C   UNL     1     -35.946  21.995 -62.124  0.00  0.00    +0.000 C 
ENDBRANCH   1   5
TORSDOF 2
REMARK  Name = 
REMARK  61 active torsions:
REMARK  status: ('A' for Active; 'I' for Inactive)
REMARK    1  A    between atoms: _1  and  _3
REMARK    2  A    between atoms: _3  and  _4
REMARK    3  A    between atoms: _4  and  _5
REMARK    4  A    between atoms: _5  and  _6
REMARK    5  A    between atoms: _10  and  _12
REMARK    6  A    between atoms: _12  and  _13
REMARK    7  A    between atoms: _20  and  _22
REMARK    8  A    between atoms: _22  and  _23
REMARK    9  A    between atoms: _23  and  _24
REMARK   10  A    between atoms: _24  and  _25
REMARK   11  A    between atoms: _27  and  _29
REMARK   12  A    between atoms: _31  and  _33
REMARK   13  A    between atoms: _33  and  _34
REMARK   14  A    between atoms: _34  and  _35
REMARK   15  A    between atoms: _38  and  _40
REMARK   16  A    between atoms: _40  and  _41
REMARK   17  A    between atoms: _41  and  _42
REMARK   18  A    between atoms: _45  and  _47
REMARK   19  A    between atoms: _47  and  _48
REMARK   20  A    between atoms: _54  and  _56
REMARK   21  A    between atoms: _56  and  _57
REMARK   22  A    between atoms: _63  and  _65
REMARK   23  A    between atoms: _65  and  _67
REMARK   24  A    between atoms: _69  and  _71
REMARK   25  A    between atoms: _71  and  _72
REMARK   26  A    between atoms: _75  and  _77
REMARK   27  A    between atoms: _77  and  _79
REMARK   28  A    between atoms: _81  and  _83
REMARK   29  A    between atoms: _83  and  _84
REMARK   30  A    between atoms: _91  and  _93
REMARK   31  A    between atoms: _93  and  _94
REMARK   32  A    between atoms: _97  and  _99
REMARK   33  A    between atoms: _99  and  _101
REMARK   34  A    between atoms: _103  and  _105
REMARK   35  A    between atoms: _108  and  _110
REMARK   36  A    between atoms: _110  and  _111
REMARK   37  A    between atoms: _111  and  _112
REMARK   38  A    between atoms: _112  and  _113
REMARK   39  A    between atoms: _117  and  _119
REMARK   40  A    between atoms: _119  and  _120
REMARK   41  A    between atoms: _120  and  _121
REMARK   42  A    between atoms: _124  and  _126
REMARK   43  A    between atoms: _126  and  _128
REMARK   44  A    between atoms: _130  and  _132
REMARK   45  A    between atoms: _132  and  _133
REMARK   46  A    between atoms: _140  and  _142
REMARK   47  A    between atoms: _144  and  _146
REMARK   48  A    between atoms: _146  and  _147
REMARK   49  A    between atoms: _153  and  _155
REMARK   50  A    between atoms: _157  and  _159
REMARK   51  A    between atoms: _159  and  _160
REMARK   52  A    between atoms: _166  and  _168
REMARK   53  A    between atoms: _168  and  _169
REMARK   54  A    between atoms: _169  and  _170
REMARK   55  A    between atoms: _170  and  _171
REMARK   56  A    between atoms: _173  and  _175
REMARK   57  A    between atoms: _175  and  _177
REMARK   58  A    between atoms: _179  and  _181
REMARK   59  A    between atoms: _181  and  _182
REMARK   60  A    between atoms: _189  and  _191
REMARK   61  A    between atoms: _193  and  _195
REMARK                            x       y       z     vdW  Elec       q    Type
REMARK                         _______ _______ _______ _____ _____    ______ ____
ROOT
ATOM      1  C   UNL     1     -41.159  15.299 -59.086  0.00  0.00    +0.000 C 
ENDROOT
BRANCH   1   2
ATOM      2  C   UNL     1     -39.872  15.938 -59.615  0.00  0.00    +0.000 C 
ATOM      3  C   UNL     1     -38.659  15.143 -59.158  0.00  0.00    +0.000 C 
ATOM      4  C   UNL     1     -39.741  17.399 -59.209  0.00  0.00    +0.000 C 
ENDBRANCH   1   2
BRANCH   1   5
ATOM      5  C   UNL     1     -42.488  15.530 -59.816  0.00  0.00    +0.000 C 
ATOM      6  C   UNL     1     -42.368  15.247 -61.305  0.00  0.00    +0.000 C 
ENDBRANCH   1   5
TORSDOF 2
REMARK  Name = 
REMARK  61 active torsions:
REMARK  status: ('A' for Active; 'I' for Inactive)
REMARK    1  A    between atoms: _1  and  _3
REMARK    2  A    between atoms: _3  and  _4
REMARK    3  A    between atoms: _4  and  _5
REMARK    4  A    between atoms: _5  and  _6
REMARK    5  A    between atoms: _10  and  _12
REMARK    6  A    between atoms: _12  and  _13
REMARK    7  A    between atoms: _20  and  _22
REMARK    8  A    between atoms: _22  and  _23
REMARK    9  A    between atoms: _23  and  _24
REMARK   10  A    between atoms: _24  and  _25
REMARK   11  A    between atoms: _27  and  _29
REMARK   12  A    between atoms: _31  and  _33
REMARK   13  A    between atoms: _33  and  _34
REMARK   14  A    between atoms: _34  and  _35
REMARK   15  A    between atoms: _38  and  _40
REMARK   16  A    between atoms: _40  and  _41
REMARK   17  A    between atoms: _41  and  _42
REMARK   18  A    between atoms: _45  and  _47
REMARK   19  A    between atoms: _47  and  _48
REMARK   20  A    between atoms: _54  and  _56
REMARK   21  A    between atoms: _56  and  _57
REMARK   22  A    between atoms: _63  and  _65
REMARK   23  A    between atoms: _65  and  _67
REMARK   24  A    between atoms: _69  and  _71
REMARK   25  A    between atoms: _71  and  _72
REMARK   26  A    between atoms: _75  and  _77
REMARK   27  A    between atoms: _77  and  _79
REMARK   28  A    between atoms: _81  and  _83
REMARK   29  A    between atoms: _83  and  _84
REMARK   30  A    between atoms: _91  and  _93
REMARK   31  A    between atoms: _93  and  _94
REMARK   32  A    between atoms: _97  and  _99
REMARK   33  A    between atoms: _99  and  _101
REMARK   34  A    between atoms: _103  and  _105
REMARK   35  A    between atoms: _108  and  _110
REMARK   36  A    between atoms: _110  and  _111
REMARK   37  A    between atoms: _111  and  _112
REMARK   38  A    between atoms: _112  and  _113
REMARK   39  A    between atoms: _117  and  _119
REMARK   40  A    between atoms: _119  and  _120
REMARK   41  A    between atoms: _120  and  _121
REMARK   42  A    between atoms: _124  and  _126
REMARK   43  A    between atoms: _126  and  _128
REMARK   44  A    between atoms: _130  and  _132
REMARK   45  A    between atoms: _132  and  _133
REMARK   46  A    between atoms: _140  and  _142
REMARK   47  A    between atoms: _144  and  _146
REMARK   48  A    between atoms: _146  and  _147
REMARK   49  A    between atoms: _153  and  _155
REMARK   50  A    between atoms: _157  and  _159
REMARK   51  A    between atoms: _159  and  _160
REMARK   52  A    between atoms: _166  and  _168
REMARK   53  A    between atoms: _168  and  _169
REMARK   54  A    between atoms: _169  and  _170
REMARK   55  A    between atoms: _170  and  _171
REMARK   56  A    between atoms: _173  and  _175
REMARK   57  A    between atoms: _175  and  _177
REMARK   58  A    between atoms: _179  and  _181
REMARK   59  A    between atoms: _181  and  _182
REMARK   60  A    between atoms: _189  and  _191
REMARK   61  A    between atoms: _193  and  _195
REMARK                            x       y       z     vdW  Elec       q    Type
REMARK                         _______ _______ _______ _____ _____    ______ ____
ROOT
ATOM      1  C   UNL     1     -37.842  16.064 -64.403  0.00  0.00    +0.000 C 
ATOM      2  C   UNL     1     -36.844  15.485 -65.408  0.00  0.00    +0.000 C 
ENDROOT
BRANCH   1   3
ATOM      3  C   UNL     1     -39.096  16.625 -65.112  0.00  0.00    +0.000 C 
ATOM      4  C   UNL     1     -38.991  16.469 -66.609  0.00  0.00    +0.000 C 
ENDBRANCH   1   3
BRANCH   1   5
ATOM      5  C   UNL     1     -37.147  17.184 -63.625  0.00  0.00    +0.000 C 
ATOM      6  C   UNL     1     -37.649  17.330 -62.211  0.00  0.00    +0.000 C 
ENDBRANCH   1   5
TORSDOF 2
REMARK  Name = 
REMARK  61 active torsions:
REMARK  status: ('A' for Active; 'I' for Inactive)
REMARK    1  A    between atoms: _1  and  _3
REMARK    2  A    between atoms: _3  and  _4
REMARK    3  A    between atoms: _4  and  _5
REMARK    4  A    between atoms: _5  and  _6
REMARK    5  A    between atoms: _10  and  _12
REMARK    6  A    between atoms: _12  and  _13
REMARK    7  A    between atoms: _20  and  _22
REMARK    8  A    between atoms: _22  and  _23
REMARK    9  A    between atoms: _23  and  _24
REMARK   10  A    between atoms: _24  and  _25
REMARK   11  A    between atoms: _27  and  _29
REMARK   12  A    between atoms: _31  and  _33
REMARK   13  A    between atoms: _33  and  _34
REMARK   14  A    between atoms: _34  and  _35
REMARK   15  A    between atoms: _38  and  _40
REMARK   16  A    between atoms: _40  and  _41
REMARK   17  A    between atoms: _41  and  _42
REMARK   18  A    between atoms: _45  and  _47
REMARK   19  A    between atoms: _47  and  _48
REMARK   20  A    between atoms: _54  and  _56
REMARK   21  A    between atoms: _56  and  _57
REMARK   22  A    between atoms: _63  and  _65
REMARK   23  A    between atoms: _65  and  _67
REMARK   24  A    between atoms: _69  and  _71
REMARK   25  A    between atoms: _71  and  _72
REMARK   26  A    between atoms: _75  and  _77
REMARK   27  A    between atoms: _77  and  _79
REMARK   28  A    between atoms: _81  and  _83
REMARK   29  A    between atoms: _83  and  _84
REMARK   30  A    between atoms: _91  and  _93
REMARK   31  A    between atoms: _93  and  _94
REMARK   32  A    between atoms: _97  and  _99
REMARK   33  A    between atoms: _99  and  _101
REMARK   34  A    between atoms: _103  and  _105
REMARK   35  A    between atoms: _108  and  _110
REMARK   36  A    between atoms: _110  and  _111
REMARK   37  A    between atoms: _111  and  _112
REMARK   38  A    between atoms: _112  and  _113
REMARK   39  A    between atoms: _117  and  _119
REMARK   40  A    between atoms: _119  and  _120
REMARK   41  A    between atoms: _120  and  _121
REMARK   42  A    between atoms: _124  and  _126
REMARK   43  A    between atoms: _126  and  _128
REMARK   44  A    between atoms: _130  and  _132
REMARK   45  A    between atoms: _132  and  _133
REMARK   46  A    between atoms: _140  and  _142
REMARK   47  A    between atoms: _144  and  _146
REMARK   48  A    between atoms: _146  and  _147
REMARK   49  A    between atoms: _153  and  _155
REMARK   50  A    between atoms: _157  and  _159
REMARK   51  A    between atoms: _159  and  _160
REMARK   52  A    between atoms: _166  and  _168
REMARK   53  A    between atoms: _168  and  _169
REMARK   54  A    between atoms: _169  and  _170
REMARK   55  A    between atoms: _170  and  _171
REMARK   56  A    between atoms: _173  and  _175
REMARK   57  A    between atoms: _175  and  _177
REMARK   58  A    between atoms: _179  and  _181
REMARK   59  A    between atoms: _181  and  _182
REMARK   60  A    between atoms: _189  and  _191
REMARK   61  A    between atoms: _193  and  _195
REMARK                            x       y       z     vdW  Elec       q    Type
REMARK                         _______ _______ _______ _____ _____    ______ ____
ROOT
ATOM      1  C   UNL     1     -32.604  17.869 -67.748  0.00  0.00    -0.022 A 
ATOM      2  C   UNL     1     -31.622  17.005 -67.281  0.00  0.00    -0.001 A 
ATOM      3  C   UNL     1     -30.323  17.435 -67.074  0.00  0.00    +0.042 A 
ATOM      4  C   UNL     1     -29.975  18.748 -67.364  0.00  0.00    +0.196 A 
ATOM      5  O   UNL     1     -28.663  19.162 -67.146  0.00  0.00    -0.287 OA
ATOM      6  C   UNL     1     -30.937  19.632 -67.853  0.00  0.00    +0.042 A 
ATOM      7  C   UNL     1     -32.237  19.187 -68.042  0.00  0.00    -0.001 A 
ENDROOT
BRANCH   1   8
ATOM      8  C   UNL     1     -34.013  17.381 -68.013  0.00  0.00    +0.026 C 
BRANCH   8   9
ATOM      9  C   UNL     1     -34.632  17.745 -69.362  0.00  0.00    +0.005 C 
ATOM     10  C   UNL     1     -33.949  16.960 -70.457  0.00  0.00    +0.000 C 
ENDBRANCH   8   9
ENDBRANCH   1   8
TORSDOF 2
REMARK  Name = 
REMARK  61 active torsions:
REMARK  status: ('A' for Active; 'I' for Inactive)
REMARK    1  A    between atoms: _1  and  _3
REMARK    2  A    between atoms: _3  and  _4
REMARK    3  A    between atoms: _4  and  _5
REMARK    4  A    between atoms: _5  and  _6
REMARK    5  A    between atoms: _10  and  _12
REMARK    6  A    between atoms: _12  and  _13
REMARK    7  A    between atoms: _20  and  _22
REMARK    8  A    between atoms: _22  and  _23
REMARK    9  A    between atoms: _23  and  _24
REMARK   10  A    between atoms: _24  and  _25
REMARK   11  A    between atoms: _27  and  _29
REMARK   12  A    between atoms: _31  and  _33
REMARK   13  A    between atoms: _33  and  _34
REMARK   14  A    between atoms: _34  and  _35
REMARK   15  A    between atoms: _38  and  _40
REMARK   16  A    between atoms: _40  and  _41
REMARK   17  A    between atoms: _41  and  _42
REMARK   18  A    between atoms: _45  and  _47
REMARK   19  A    between atoms: _47  and  _48
REMARK   20  A    between atoms: _54  and  _56
REMARK   21  A    between atoms: _56  and  _57
REMARK   22  A    between atoms: _63  and  _65
REMARK   23  A    between atoms: _65  and  _67
REMARK   24  A    between atoms: _69  and  _71
REMARK   25  A    between atoms: _71  and  _72
REMARK   26  A    between atoms: _75  and  _77
REMARK   27  A    between atoms: _77  and  _79
REMARK   28  A    between atoms: _81  and  _83
REMARK   29  A    between atoms: _83  and  _84
REMARK   30  A    between atoms: _91  and  _93
REMARK   31  A    between atoms: _93  and  _94
REMARK   32  A    between atoms: _97  and  _99
REMARK   33  A    between atoms: _99  and  _101
REMARK   34  A    between atoms: _103  and  _105
REMARK   35  A    between atoms: _108  and  _110
REMARK   36  A    between atoms: _110  and  _111
REMARK   37  A    between atoms: _111  and  _112
REMARK   38  A    between atoms: _112  and  _113
REMARK   39  A    between atoms: _117  and  _119
REMARK   40  A    between atoms: _119  and  _120
REMARK   41  A    between atoms: _120  and  _121
REMARK   42  A    between atoms: _124  and  _126
REMARK   43  A    between atoms: _126  and  _128
REMARK   44  A    between atoms: _130  and  _132
REMARK   45  A    between atoms: _132  and  _133
REMARK   46  A    between atoms: _140  and  _142
REMARK   47  A    between atoms: _144  and  _146
REMARK   48  A    between atoms: _146  and  _147
REMARK   49  A    between atoms: _153  and  _155
REMARK   50  A    between atoms: _157  and  _159
REMARK   51  A    between atoms: _159  and  _160
REMARK   52  A    between atoms: _166  and  _168
REMARK   53  A    between atoms: _168  and  _169
REMARK   54  A    between atoms: _169  and  _170
REMARK   55  A    between atoms: _170  and  _171
REMARK   56  A    between atoms: _173  and  _175
REMARK   57  A    between atoms: _175  and  _177
REMARK   58  A    between atoms: _179  and  _181
REMARK   59  A    between atoms: _181  and  _182
REMARK   60  A    between atoms: _189  and  _191
REMARK   61  A    between atoms: _193  and  _195
REMARK                            x       y       z     vdW  Elec       q    Type
REMARK                         _______ _______ _______ _____ _____    ______ ____
ROOT
ATOM      1  C   UNL     1     -29.156   9.910 -66.109  0.00  0.00    +0.000 C 
ENDROOT
BRANCH   1   2
ATOM      2  C   UNL     1     -29.652  11.230 -65.504  0.00  0.00    +0.000 C 
ATOM      3  C   UNL     1     -31.160  11.341 -65.660  0.00  0.00    +0.000 C 
ATOM      4  C   UNL     1     -28.959  12.467 -66.065  0.00  0.00    +0.000 C 
ENDBRANCH   1   2
BRANCH   1   5
ATOM      5  C   UNL     1     -27.623   9.764 -66.102  0.00  0.00    +0.000 C 
ATOM      6  C   UNL     1     -27.180   8.605 -65.215  0.00  0.00    +0.000 C 
ENDBRANCH   1   5
TORSDOF 2
REMARK  Name = 
REMARK  61 active torsions:
REMARK  status: ('A' for Active; 'I' for Inactive)
REMARK    1  A    between atoms: _1  and  _3
REMARK    2  A    between atoms: _3  and  _4
REMARK    3  A    between atoms: _4  and  _5
REMARK    4  A    between atoms: _5  and  _6
REMARK    5  A    between atoms: _10  and  _12
REMARK    6  A    between atoms: _12  and  _13
REMARK    7  A    between atoms: _20  and  _22
REMARK    8  A    between atoms: _22  and  _23
REMARK    9  A    between atoms: _23  and  _24
REMARK   10  A    between atoms: _24  and  _25
REMARK   11  A    between atoms: _27  and  _29
REMARK   12  A    between atoms: _31  and  _33
REMARK   13  A    between atoms: _33  and  _34
REMARK   14  A    between atoms: _34  and  _35
REMARK   15  A    between atoms: _38  and  _40
REMARK   16  A    between atoms: _40  and  _41
REMARK   17  A    between atoms: _41  and  _42
REMARK   18  A    between atoms: _45  and  _47
REMARK   19  A    between atoms: _47  and  _48
REMARK   20  A    between atoms: _54  and  _56
REMARK   21  A    between atoms: _56  and  _57
REMARK   22  A    between atoms: _63  and  _65
REMARK   23  A    between atoms: _65  and  _67
REMARK   24  A    between atoms: _69  and  _71
REMARK   25  A    between atoms: _71  and  _72
REMARK   26  A    between atoms: _75  and  _77
REMARK   27  A    between atoms: _77  and  _79
REMARK   28  A    between atoms: _81  and  _83
REMARK   29  A    between atoms: _83  and  _84
REMARK   30  A    between atoms: _91  and  _93
REMARK   31  A    between atoms: _93  and  _94
REMARK   32  A    between atoms: _97  and  _99
REMARK   33  A    between atoms: _99  and  _101
REMARK   34  A    between atoms: _103  and  _105
REMARK   35  A    between atoms: _108  and  _110
REMARK   36  A    between atoms: _110  and  _111
REMARK   37  A    between atoms: _111  and  _112
REMARK   38  A    between atoms: _112  and  _113
REMARK   39  A    between atoms: _117  and  _119
REMARK   40  A    between atoms: _119  and  _120
REMARK   41  A    between atoms: _120  and  _121
REMARK   42  A    between atoms: _124  and  _126
REMARK   43  A    between atoms: _126  and  _128
REMARK   44  A    between atoms: _130  and  _132
REMARK   45  A    between atoms: _132  and  _133
REMARK   46  A    between atoms: _140  and  _142
REMARK   47  A    between atoms: _144  and  _146
REMARK   48  A    between atoms: _146  and  _147
REMARK   49  A    between atoms: _153  and  _155
REMARK   50  A    between atoms: _157  and  _159
REMARK   51  A    between atoms: _159  and  _160
REMARK   52  A    between atoms: _166  and  _168
REMARK   53  A    between atoms: _168  and  _169
REMARK   54  A    between atoms: _169  and  _170
REMARK   55  A    between atoms: _170  and  _171
REMARK   56  A    between atoms: _173  and  _175
REMARK   57  A    between atoms: _175  and  _177
REMARK   58  A    between atoms: _179  and  _181
REMARK   59  A    between atoms: _181  and  _182
REMARK   60  A    between atoms: _189  and  _191
REMARK   61  A    between atoms: _193  and  _195
REMARK                            x       y       z     vdW  Elec       q    Type
REMARK                         _______ _______ _______ _____ _____    ______ ____
ROOT
ATOM      1  C   UNL     1     -29.620  21.657 -46.494  0.00  0.00    +0.000 C 
ATOM      2  C   UNL     1     -31.093  22.047 -46.636  0.00  0.00    +0.000 C 
ENDROOT
BRANCH   1   3
ATOM      3  C   UNL     1     -28.700  22.689 -47.169  0.00  0.00    +0.000 C 
ATOM      4  C   UNL     1     -28.316  23.764 -46.162  0.00  0.00    +0.000 C 
ENDBRANCH   1   3
BRANCH   1   5
ATOM      5  C   UNL     1     -29.355  20.265 -47.076  0.00  0.00    +0.000 C 
ATOM      6  C   UNL     1     -29.098  19.203 -46.030  0.00  0.00    +0.000 C 
ENDBRANCH   1   5
TORSDOF 2
REMARK  Name = 
REMARK  61 active torsions:
REMARK  status: ('A' for Active; 'I' for Inactive)
REMARK    1  A    between atoms: _1  and  _3
REMARK    2  A    between atoms: _3  and  _4
REMARK    3  A    between atoms: _4  and  _5
REMARK    4  A    between atoms: _5  and  _6
REMARK    5  A    between atoms: _10  and  _12
REMARK    6  A    between atoms: _12  and  _13
REMARK    7  A    between atoms: _20  and  _22
REMARK    8  A    between atoms: _22  and  _23
REMARK    9  A    between atoms: _23  and  _24
REMARK   10  A    between atoms: _24  and  _25
REMARK   11  A    between atoms: _27  and  _29
REMARK   12  A    between atoms: _31  and  _33
REMARK   13  A    between atoms: _33  and  _34
REMARK   14  A    between atoms: _34  and  _35
REMARK   15  A    between atoms: _38  and  _40
REMARK   16  A    between atoms: _40  and  _41
REMARK   17  A    between atoms: _41  and  _42
REMARK   18  A    between atoms: _45  and  _47
REMARK   19  A    between atoms: _47  and  _48
REMARK   20  A    between atoms: _54  and  _56
REMARK   21  A    between atoms: _56  and  _57
REMARK   22  A    between atoms: _63  and  _65
REMARK   23  A    between atoms: _65  and  _67
REMARK   24  A    between atoms: _69  and  _71
REMARK   25  A    between atoms: _71  and  _72
REMARK   26  A    between atoms: _75  and  _77
REMARK   27  A    between atoms: _77  and  _79
REMARK   28  A    between atoms: _81  and  _83
REMARK   29  A    between atoms: _83  and  _84
REMARK   30  A    between atoms: _91  and  _93
REMARK   31  A    between atoms: _93  and  _94
REMARK   32  A    between atoms: _97  and  _99
REMARK   33  A    between atoms: _99  and  _101
REMARK   34  A    between atoms: _103  and  _105
REMARK   35  A    between atoms: _108  and  _110
REMARK   36  A    between atoms: _110  and  _111
REMARK   37  A    between atoms: _111  and  _112
REMARK   38  A    between atoms: _112  and  _113
REMARK   39  A    between atoms: _117  and  _119
REMARK   40  A    between atoms: _119  and  _120
REMARK   41  A    between atoms: _120  and  _121
REMARK   42  A    between atoms: _124  and  _126
REMARK   43  A    between atoms: _126  and  _128
REMARK   44  A    between atoms: _130  and  _132
REMARK   45  A    between atoms: _132  and  _133
REMARK   46  A    between atoms: _140  and  _142
REMARK   47  A    between atoms: _144  and  _146
REMARK   48  A    between atoms: _146  and  _147
REMARK   49  A    between atoms: _153  and  _155
REMARK   50  A    between atoms: _157  and  _159
REMARK   51  A    between atoms: _159  and  _160
REMARK   52  A    between atoms: _166  and  _168
REMARK   53  A    between atoms: _168  and  _169
REMARK   54  A    between atoms: _169  and  _170
REMARK   55  A    between atoms: _170  and  _171
REMARK   56  A    between atoms: _173  and  _175
REMARK   57  A    between atoms: _175  and  _177
REMARK   58  A    between atoms: _179  and  _181
REMARK   59  A    between atoms: _181  and  _182
REMARK   60  A    between atoms: _189  and  _191
REMARK   61  A    between atoms: _193  and  _195
REMARK                            x       y       z     vdW  Elec       q    Type
REMARK                         _______ _______ _______ _____ _____    ______ ____
ROOT
ATOM      1  C   UNL     1     -31.831  25.948 -41.319  0.00  0.00    +0.000 C 
ATOM      2  C   UNL     1     -33.031  26.440 -40.540  0.00  0.00    +0.000 C 
ATOM      3  C   UNL     1     -32.035  24.539 -41.785  0.00  0.00    +0.000 C 
ENDROOT
BRANCH   1   4
ATOM      4  C   UNL     1     -31.526  26.882 -42.503  0.00  0.00    +0.000 C 
ATOM      5  C   UNL     1     -31.170  28.206 -41.869  0.00  0.00    +0.000 C 
ENDBRANCH   1   4
TORSDOF 1
REMARK  Name = 
REMARK  61 active torsions:
REMARK  status: ('A' for Active; 'I' for Inactive)
REMARK    1  A    between atoms: _1  and  _3
REMARK    2  A    between atoms: _3  and  _4
REMARK    3  A    between atoms: _4  and  _5
REMARK    4  A    between atoms: _5  and  _6
REMARK    5  A    between atoms: _10  and  _12
REMARK    6  A    between atoms: _12  and  _13
REMARK    7  A    between atoms: _20  and  _22
REMARK    8  A    between atoms: _22  and  _23
REMARK    9  A    between atoms: _23  and  _24
REMARK   10  A    between atoms: _24  and  _25
REMARK   11  A    between atoms: _27  and  _29
REMARK   12  A    between atoms: _31  and  _33
REMARK   13  A    between atoms: _33  and  _34
REMARK   14  A    between atoms: _34  and  _35
REMARK   15  A    between atoms: _38  and  _40
REMARK   16  A    between atoms: _40  and  _41
REMARK   17  A    between atoms: _41  and  _42
REMARK   18  A    between atoms: _45  and  _47
REMARK   19  A    between atoms: _47  and  _48
REMARK   20  A    between atoms: _54  and  _56
REMARK   21  A    between atoms: _56  and  _57
REMARK   22  A    between atoms: _63  and  _65
REMARK   23  A    between atoms: _65  and  _67
REMARK   24  A    between atoms: _69  and  _71
REMARK   25  A    between atoms: _71  and  _72
REMARK   26  A    between atoms: _75  and  _77
REMARK   27  A    between atoms: _77  and  _79
REMARK   28  A    between atoms: _81  and  _83
REMARK   29  A    between atoms: _83  and  _84
REMARK   30  A    between atoms: _91  and  _93
REMARK   31  A    between atoms: _93  and  _94
REMARK   32  A    between atoms: _97  and  _99
REMARK   33  A    between atoms: _99  and  _101
REMARK   34  A    between atoms: _103  and  _105
REMARK   35  A    between atoms: _108  and  _110
REMARK   36  A    between atoms: _110  and  _111
REMARK   37  A    between atoms: _111  and  _112
REMARK   38  A    between atoms: _112  and  _113
REMARK   39  A    between atoms: _117  and  _119
REMARK   40  A    between atoms: _119  and  _120
REMARK   41  A    between atoms: _120  and  _121
REMARK   42  A    between atoms: _124  and  _126
REMARK   43  A    between atoms: _126  and  _128
REMARK   44  A    between atoms: _130  and  _132
REMARK   45  A    between atoms: _132  and  _133
REMARK   46  A    between atoms: _140  and  _142
REMARK   47  A    between atoms: _144  and  _146
REMARK   48  A    between atoms: _146  and  _147
REMARK   49  A    between atoms: _153  and  _155
REMARK   50  A    between atoms: _157  and  _159
REMARK   51  A    between atoms: _159  and  _160
REMARK   52  A    between atoms: _166  and  _168
REMARK   53  A    between atoms: _168  and  _169
REMARK   54  A    between atoms: _169  and  _170
REMARK   55  A    between atoms: _170  and  _171
REMARK   56  A    between atoms: _173  and  _175
REMARK   57  A    between atoms: _175  and  _177
REMARK   58  A    between atoms: _179  and  _181
REMARK   59  A    between atoms: _181  and  _182
REMARK   60  A    between atoms: _189  and  _191
REMARK   61  A    between atoms: _193  and  _195
REMARK                            x       y       z     vdW  Elec       q    Type
REMARK                         _______ _______ _______ _____ _____    ______ ____
ROOT
ATOM      1  C   UNL     1     -29.407  13.617 -47.272  0.00  0.00    +0.220 C 
ENDROOT
BRANCH   1   2
ATOM      2  N   UNL     1     -30.617  14.049 -47.956  0.00  0.00    -0.087 NA
ATOM      3  C   UNL     1     -31.698  14.528 -47.346  0.00  0.00    +0.535 C 
ATOM      4  N   UNL     1     -31.723  14.678 -46.020  0.00  0.00    +0.135 NA
ATOM      5  N   UNL     1     -32.754  14.864 -48.071  0.00  0.00    +0.135 NA
ENDBRANCH   1   2
BRANCH   1   6
ATOM      6  C   UNL     1     -28.196  13.796 -48.178  0.00  0.00    +0.047 C 
BRANCH   6   7
ATOM      7  C   UNL     1     -27.417  15.020 -47.758  0.00  0.00    +0.004 C 
BRANCH   7   8
ATOM      8  C   UNL     1     -25.910  14.913 -47.937  0.00  0.00    +0.000 C 
ATOM      9  C   UNL     1     -25.609  14.370 -49.323  0.00  0.00    +0.000 C 
ENDBRANCH   7   8
ENDBRANCH   6   7
ENDBRANCH   1   6
TORSDOF 4
REMARK  Name = 
REMARK  61 active torsions:
REMARK  status: ('A' for Active; 'I' for Inactive)
REMARK    1  A    between atoms: _1  and  _3
REMARK    2  A    between atoms: _3  and  _4
REMARK    3  A    between atoms: _4  and  _5
REMARK    4  A    between atoms: _5  and  _6
REMARK    5  A    between atoms: _10  and  _12
REMARK    6  A    between atoms: _12  and  _13
REMARK    7  A    between atoms: _20  and  _22
REMARK    8  A    between atoms: _22  and  _23
REMARK    9  A    between atoms: _23  and  _24
REMARK   10  A    between atoms: _24  and  _25
REMARK   11  A    between atoms: _27  and  _29
REMARK   12  A    between atoms: _31  and  _33
REMARK   13  A    between atoms: _33  and  _34
REMARK   14  A    between atoms: _34  and  _35
REMARK   15  A    between atoms: _38  and  _40
REMARK   16  A    between atoms: _40  and  _41
REMARK   17  A    between atoms: _41  and  _42
REMARK   18  A    between atoms: _45  and  _47
REMARK   19  A    between atoms: _47  and  _48
REMARK   20  A    between atoms: _54  and  _56
REMARK   21  A    between atoms: _56  and  _57
REMARK   22  A    between atoms: _63  and  _65
REMARK   23  A    between atoms: _65  and  _67
REMARK   24  A    between atoms: _69  and  _71
REMARK   25  A    between atoms: _71  and  _72
REMARK   26  A    between atoms: _75  and  _77
REMARK   27  A    between atoms: _77  and  _79
REMARK   28  A    between atoms: _81  and  _83
REMARK   29  A    between atoms: _83  and  _84
REMARK   30  A    between atoms: _91  and  _93
REMARK   31  A    between atoms: _93  and  _94
REMARK   32  A    between atoms: _97  and  _99
REMARK   33  A    between atoms: _99  and  _101
REMARK   34  A    between atoms: _103  and  _105
REMARK   35  A    between atoms: _108  and  _110
REMARK   36  A    between atoms: _110  and  _111
REMARK   37  A    between atoms: _111  and  _112
REMARK   38  A    between atoms: _112  and  _113
REMARK   39  A    between atoms: _117  and  _119
REMARK   40  A    between atoms: _119  and  _120
REMARK   41  A    between atoms: _120  and  _121
REMARK   42  A    between atoms: _124  and  _126
REMARK   43  A    between atoms: _126  and  _128
REMARK   44  A    between atoms: _130  and  _132
REMARK   45  A    between atoms: _132  and  _133
REMARK   46  A    between atoms: _140  and  _142
REMARK   47  A    between atoms: _144  and  _146
REMARK   48  A    between atoms: _146  and  _147
REMARK   49  A    between atoms: _153  and  _155
REMARK   50  A    between atoms: _157  and  _159
REMARK   51  A    between atoms: _159  and  _160
REMARK   52  A    between atoms: _166  and  _168
REMARK   53  A    between atoms: _168  and  _169
REMARK   54  A    between atoms: _169  and  _170
REMARK   55  A    between atoms: _170  and  _171
REMARK   56  A    between atoms: _173  and  _175
REMARK   57  A    between atoms: _175  and  _177
REMARK   58  A    between atoms: _179  and  _181
REMARK   59  A    between atoms: _181  and  _182
REMARK   60  A    between atoms: _189  and  _191
REMARK   61  A    between atoms: _193  and  _195
REMARK                            x       y       z     vdW  Elec       q    Type
REMARK                         _______ _______ _______ _____ _____    ______ ____
ROOT
ATOM      1  C   UNL     1     -30.900  11.311 -51.982  0.00  0.00    +0.042 C 
ENDROOT
BRANCH   1   2
ATOM      2  C   UNL     1     -31.489  11.653 -50.621  0.00  0.00    +0.050 C 
ATOM      3  O   UNL     1     -31.026  11.057 -49.628  0.00  0.00    -0.549 OA
ATOM      4  O   UNL     1     -32.392  12.516 -50.537  0.00  0.00    -0.549 OA
ENDBRANCH   1   2
BRANCH   1   5
ATOM      5  C   UNL     1     -29.576  12.002 -52.277  0.00  0.00    +0.006 C 
BRANCH   5   6
ATOM      6  C   UNL     1     -28.340  11.104 -52.200  0.00  0.00    +0.000 C 
ATOM      7  C   UNL     1     -28.146  10.411 -53.531  0.00  0.00    +0.000 C 
ENDBRANCH   5   6
ENDBRANCH   1   5
TORSDOF 3
REMARK  Name = 
REMARK  61 active torsions:
REMARK  status: ('A' for Active; 'I' for Inactive)
REMARK    1  A    between atoms: _1  and  _3
REMARK    2  A    between atoms: _3  and  _4
REMARK    3  A    between atoms: _4  and  _5
REMARK    4  A    between atoms: _5  and  _6
REMARK    5  A    between atoms: _10  and  _12
REMARK    6  A    between atoms: _12  and  _13
REMARK    7  A    between atoms: _20  and  _22
REMARK    8  A    between atoms: _22  and  _23
REMARK    9  A    between atoms: _23  and  _24
REMARK   10  A    between atoms: _24  and  _25
REMARK   11  A    between atoms: _27  and  _29
REMARK   12  A    between atoms: _31  and  _33
REMARK   13  A    between atoms: _33  and  _34
REMARK   14  A    between atoms: _34  and  _35
REMARK   15  A    between atoms: _38  and  _40
REMARK   16  A    between atoms: _40  and  _41
REMARK   17  A    between atoms: _41  and  _42
REMARK   18  A    between atoms: _45  and  _47
REMARK   19  A    between atoms: _47  and  _48
REMARK   20  A    between atoms: _54  and  _56
REMARK   21  A    between atoms: _56  and  _57
REMARK   22  A    between atoms: _63  and  _65
REMARK   23  A    between atoms: _65  and  _67
REMARK   24  A    between atoms: _69  and  _71
REMARK   25  A    between atoms: _71  and  _72
REMARK   26  A    between atoms: _75  and  _77
REMARK   27  A    between atoms: _77  and  _79
REMARK   28  A    between atoms: _81  and  _83
REMARK   29  A    between atoms: _83  and  _84
REMARK   30  A    between atoms: _91  and  _93
REMARK   31  A    between atoms: _93  and  _94
REMARK   32  A    between atoms: _97  and  _99
REMARK   33  A    between atoms: _99  and  _101
REMARK   34  A    between atoms: _103  and  _105
REMARK   35  A    between atoms: _108  and  _110
REMARK   36  A    between atoms: _110  and  _111
REMARK   37  A    between atoms: _111  and  _112
REMARK   38  A    between atoms: _112  and  _113
REMARK   39  A    between atoms: _117  and  _119
REMARK   40  A    between atoms: _119  and  _120
REMARK   41  A    between atoms: _120  and  _121
REMARK   42  A    between atoms: _124  and  _126
REMARK   43  A    between atoms: _126  and  _128
REMARK   44  A    between atoms: _130  and  _132
REMARK   45  A    between atoms: _132  and  _133
REMARK   46  A    between atoms: _140  and  _142
REMARK   47  A    between atoms: _144  and  _146
REMARK   48  A    between atoms: _146  and  _147
REMARK   49  A    between atoms: _153  and  _155
REMARK   50  A    between atoms: _157  and  _159
REMARK   51  A    between atoms: _159  and  _160
REMARK   52  A    between atoms: _166  and  _168
REMARK   53  A    between atoms: _168  and  _169
REMARK   54  A    between atoms: _169  and  _170
REMARK   55  A    between atoms: _170  and  _171
REMARK   56  A    between atoms: _173  and  _175
REMARK   57  A    between atoms: _175  and  _177
REMARK   58  A    between atoms: _179  and  _181
REMARK   59  A    between atoms: _181  and  _182
REMARK   60  A    between atoms: _189  and  _191
REMARK   61  A    between atoms: _193  and  _195
REMARK                            x       y       z     vdW  Elec       q    Type
REMARK                         _______ _______ _______ _____ _____    ______ ____
ROOT
ATOM      1  C   UNL     1     -30.740   9.473 -58.227  0.00  0.00    +0.000 C 
ATOM      2  C   UNL     1     -31.960   9.248 -59.115  0.00  0.00    +0.000 C 
ENDROOT
BRANCH   1   3
ATOM      3  C   UNL     1     -30.423   8.219 -57.361  0.00  0.00    +0.000 C 
ATOM      4  C   UNL     1     -30.325   6.960 -58.240  0.00  0.00    +0.000 C 
ENDBRANCH   1   3
BRANCH   1   5
ATOM      5  C   UNL     1     -30.942  10.712 -57.343  0.00  0.00    +0.000 C 
ATOM      6  C   UNL     1     -31.992  10.573 -56.255  0.00  0.00    +0.000 C 
ENDBRANCH   1   5
TORSDOF 2
REMARK  Name = 
REMARK  61 active torsions:
REMARK  status: ('A' for Active; 'I' for Inactive)
REMARK    1  A    between atoms: _1  and  _3
REMARK    2  A    between atoms: _3  and  _4
REMARK    3  A    between atoms: _4  and  _5
REMARK    4  A    between atoms: _5  and  _6
REMARK    5  A    between atoms: _10  and  _12
REMARK    6  A    between atoms: _12  and  _13
REMARK    7  A    between atoms: _20  and  _22
REMARK    8  A    between atoms: _22  and  _23
REMARK    9  A    between atoms: _23  and  _24
REMARK   10  A    between atoms: _24  and  _25
REMARK   11  A    between atoms: _27  and  _29
REMARK   12  A    between atoms: _31  and  _33
REMARK   13  A    between atoms: _33  and  _34
REMARK   14  A    between atoms: _34  and  _35
REMARK   15  A    between atoms: _38  and  _40
REMARK   16  A    between atoms: _40  and  _41
REMARK   17  A    between atoms: _41  and  _42
REMARK   18  A    between atoms: _45  and  _47
REMARK   19  A    between atoms: _47  and  _48
REMARK   20  A    between atoms: _54  and  _56
REMARK   21  A    between atoms: _56  and  _57
REMARK   22  A    between atoms: _63  and  _65
REMARK   23  A    between atoms: _65  and  _67
REMARK   24  A    between atoms: _69  and  _71
REMARK   25  A    between atoms: _71  and  _72
REMARK   26  A    between atoms: _75  and  _77
REMARK   27  A    between atoms: _77  and  _79
REMARK   28  A    between atoms: _81  and  _83
REMARK   29  A    between atoms: _83  and  _84
REMARK   30  A    between atoms: _91  and  _93
REMARK   31  A    between atoms: _93  and  _94
REMARK   32  A    between atoms: _97  and  _99
REMARK   33  A    between atoms: _99  and  _101
REMARK   34  A    between atoms: _103  and  _105
REMARK   35  A    between atoms: _108  and  _110
REMARK   36  A    between atoms: _110  and  _111
REMARK   37  A    between atoms: _111  and  _112
REMARK   38  A    between atoms: _112  and  _113
REMARK   39  A    between atoms: _117  and  _119
REMARK   40  A    between atoms: _119  and  _120
REMARK   41  A    between atoms: _120  and  _121
REMARK   42  A    between atoms: _124  and  _126
REMARK   43  A    between atoms: _126  and  _128
REMARK   44  A    between atoms: _130  and  _132
REMARK   45  A    between atoms: _132  and  _133
REMARK   46  A    between atoms: _140  and  _142
REMARK   47  A    between atoms: _144  and  _146
REMARK   48  A    between atoms: _146  and  _147
REMARK   49  A    between atoms: _153  and  _155
REMARK   50  A    between atoms: _157  and  _159
REMARK   51  A    between atoms: _159  and  _160
REMARK   52  A    between atoms: _166  and  _168
REMARK   53  A    between atoms: _168  and  _169
REMARK   54  A    between atoms: _169  and  _170
REMARK   55  A    between atoms: _170  and  _171
REMARK   56  A    between atoms: _173  and  _175
REMARK   57  A    between atoms: _175  and  _177
REMARK   58  A    between atoms: _179  and  _181
REMARK   59  A    between atoms: _181  and  _182
REMARK   60  A    between atoms: _189  and  _191
REMARK   61  A    between atoms: _193  and  _195
REMARK                            x       y       z     vdW  Elec       q    Type
REMARK                         _______ _______ _______ _____ _____    ______ ____
ROOT
ATOM      1  C   UNL     1     -35.965   6.477 -60.268  0.00  0.00    -0.022 A 
ATOM      2  C   UNL     1     -35.240   6.869 -59.126  0.00  0.00    -0.001 A 
ATOM      3  C   UNL     1     -35.890   7.329 -57.997  0.00  0.00    +0.042 A 
ATOM      4  C   UNL     1     -37.280   7.395 -57.989  0.00  0.00    +0.196 A 
ATOM      5  O   UNL     1     -37.945   7.839 -56.877  0.00  0.00    -0.287 OA
ATOM      6  C   UNL     1     -38.025   7.014 -59.102  0.00  0.00    +0.042 A 
ATOM      7  C   UNL     1     -37.370   6.561 -60.232  0.00  0.00    -0.001 A 
ENDROOT
BRANCH   1   8
ATOM      8  C   UNL     1     -35.262   5.971 -61.501  0.00  0.00    +0.026 C 
BRANCH   8   9
ATOM      9  C   UNL     1     -35.775   4.634 -62.030  0.00  0.00    +0.005 C 
ATOM     10  C   UNL     1     -35.335   4.502 -63.471  0.00  0.00    +0.000 C 
ENDBRANCH   8   9
ENDBRANCH   1   8
TORSDOF 2
REMARK  Name = 
REMARK  61 active torsions:
REMARK  status: ('A' for Active; 'I' for Inactive)
REMARK    1  A    between atoms: _1  and  _3
REMARK    2  A    between atoms: _3  and  _4
REMARK    3  A    between atoms: _4  and  _5
REMARK    4  A    between atoms: _5  and  _6
REMARK    5  A    between atoms: _10  and  _12
REMARK    6  A    between atoms: _12  and  _13
REMARK    7  A    between atoms: _20  and  _22
REMARK    8  A    between atoms: _22  and  _23
REMARK    9  A    between atoms: _23  and  _24
REMARK   10  A    between atoms: _24  and  _25
REMARK   11  A    between atoms: _27  and  _29
REMARK   12  A    between atoms: _31  and  _33
REMARK   13  A    between atoms: _33  and  _34
REMARK   14  A    between atoms: _34  and  _35
REMARK   15  A    between atoms: _38  and  _40
REMARK   16  A    between atoms: _40  and  _41
REMARK   17  A    between atoms: _41  and  _42
REMARK   18  A    between atoms: _45  and  _47
REMARK   19  A    between atoms: _47  and  _48
REMARK   20  A    between atoms: _54  and  _56
REMARK   21  A    between atoms: _56  and  _57
REMARK   22  A    between atoms: _63  and  _65
REMARK   23  A    between atoms: _65  and  _67
REMARK   24  A    between atoms: _69  and  _71
REMARK   25  A    between atoms: _71  and  _72
REMARK   26  A    between atoms: _75  and  _77
REMARK   27  A    between atoms: _77  and  _79
REMARK   28  A    between atoms: _81  and  _83
REMARK   29  A    between atoms: _83  and  _84
REMARK   30  A    between atoms: _91  and  _93
REMARK   31  A    between atoms: _93  and  _94
REMARK   32  A    between atoms: _97  and  _99
REMARK   33  A    between atoms: _99  and  _101
REMARK   34  A    between atoms: _103  and  _105
REMARK   35  A    between atoms: _108  and  _110
REMARK   36  A    between atoms: _110  and  _111
REMARK   37  A    between atoms: _111  and  _112
REMARK   38  A    between atoms: _112  and  _113
REMARK   39  A    between atoms: _117  and  _119
REMARK   40  A    between atoms: _119  and  _120
REMARK   41  A    between atoms: _120  and  _121
REMARK   42  A    between atoms: _124  and  _126
REMARK   43  A    between atoms: _126  and  _128
REMARK   44  A    between atoms: _130  and  _132
REMARK   45  A    between atoms: _132  and  _133
REMARK   46  A    between atoms: _140  and  _142
REMARK   47  A    between atoms: _144  and  _146
REMARK   48  A    between atoms: _146  and  _147
REMARK   49  A    between atoms: _153  and  _155
REMARK   50  A    between atoms: _157  and  _159
REMARK   51  A    between atoms: _159  and  _160
REMARK   52  A    between atoms: _166  and  _168
REMARK   53  A    between atoms: _168  and  _169
REMARK   54  A    between atoms: _169  and  _170
REMARK   55  A    between atoms: _170  and  _171
REMARK   56  A    between atoms: _173  and  _175
REMARK   57  A    between atoms: _175  and  _177
REMARK   58  A    between atoms: _179  and  _181
REMARK   59  A    between atoms: _181  and  _182
REMARK   60  A    between atoms: _189  and  _191
REMARK   61  A    between atoms: _193  and  _195
REMARK                            x       y       z     vdW  Elec       q    Type
REMARK                         _______ _______ _______ _____ _____    ______ ____
ROOT
ATOM      1  C   UNL     1     -43.825  10.208 -57.468  0.00  0.00    +0.036 C 
ATOM      2  C   UNL     1     -42.937  10.436 -56.257  0.00  0.00    +0.003 C 
ENDROOT
BRANCH   1   3
ATOM      3  C   UNL     1     -44.757   9.033 -57.256  0.00  0.00    +0.182 C 
ATOM      4  O   UNL     1     -44.114   8.082 -56.461  0.00  0.00    -0.220 OA
ENDBRANCH   1   3
TORSDOF 1
REMARK  Name = 
REMARK  61 active torsions:
REMARK  status: ('A' for Active; 'I' for Inactive)
REMARK    1  A    between atoms: _1  and  _3
REMARK    2  A    between atoms: _3  and  _4
REMARK    3  A    between atoms: _4  and  _5
REMARK    4  A    between atoms: _5  and  _6
REMARK    5  A    between atoms: _10  and  _12
REMARK    6  A    between atoms: _12  and  _13
REMARK    7  A    between atoms: _20  and  _22
REMARK    8  A    between atoms: _22  and  _23
REMARK    9  A    between atoms: _23  and  _24
REMARK   10  A    between atoms: _24  and  _25
REMARK   11  A    between atoms: _27  and  _29
REMARK   12  A    between atoms: _31  and  _33
REMARK   13  A    between atoms: _33  and  _34
REMARK   14  A    between atoms: _34  and  _35
REMARK   15  A    between atoms: _38  and  _40
REMARK   16  A    between atoms: _40  and  _41
REMARK   17  A    between atoms: _41  and  _42
REMARK   18  A    between atoms: _45  and  _47
REMARK   19  A    between atoms: _47  and  _48
REMARK   20  A    between atoms: _54  and  _56
REMARK   21  A    between atoms: _56  and  _57
REMARK   22  A    between atoms: _63  and  _65
REMARK   23  A    between atoms: _65  and  _67
REMARK   24  A    between atoms: _69  and  _71
REMARK   25  A    between atoms: _71  and  _72
REMARK   26  A    between atoms: _75  and  _77
REMARK   27  A    between atoms: _77  and  _79
REMARK   28  A    between atoms: _81  and  _83
REMARK   29  A    between atoms: _83  and  _84
REMARK   30  A    between atoms: _91  and  _93
REMARK   31  A    between atoms: _93  and  _94
REMARK   32  A    between atoms: _97  and  _99
REMARK   33  A    between atoms: _99  and  _101
REMARK   34  A    between atoms: _103  and  _105
REMARK   35  A    between atoms: _108  and  _110
REMARK   36  A    between atoms: _110  and  _111
REMARK   37  A    between atoms: _111  and  _112
REMARK   38  A    between atoms: _112  and  _113
REMARK   39  A    between atoms: _117  and  _119
REMARK   40  A    between atoms: _119  and  _120
REMARK   41  A    between atoms: _120  and  _121
REMARK   42  A    between atoms: _124  and  _126
REMARK   43  A    between atoms: _126  and  _128
REMARK   44  A    between atoms: _130  and  _132
REMARK   45  A    between atoms: _132  and  _133
REMARK   46  A    between atoms: _140  and  _142
REMARK   47  A    between atoms: _144  and  _146
REMARK   48  A    between atoms: _146  and  _147
REMARK   49  A    between atoms: _153  and  _155
REMARK   50  A    between atoms: _157  and  _159
REMARK   51  A    between atoms: _159  and  _160
REMARK   52  A    between atoms: _166  and  _168
REMARK   53  A    between atoms: _168  and  _169
REMARK   54  A    between atoms: _169  and  _170
REMARK   55  A    between atoms: _170  and  _171
REMARK   56  A    between atoms: _173  and  _175
REMARK   57  A    between atoms: _175  and  _177
REMARK   58  A    between atoms: _179  and  _181
REMARK   59  A    between atoms: _181  and  _182
REMARK   60  A    between atoms: _189  and  _191
REMARK   61  A    between atoms: _193  and  _195
REMARK                            x       y       z     vdW  Elec       q    Type
REMARK                         _______ _______ _______ _____ _____    ______ ____
ROOT
ATOM      1  C   UNL     1     -40.546  12.584 -53.643  0.00  0.00    -0.022 A 
ATOM      2  C   UNL     1     -40.055  13.305 -52.567  0.00  0.00    -0.004 A 
ATOM      3  C   UNL     1     -38.739  13.150 -52.163  0.00  0.00    -0.000 A 
ATOM      4  C   UNL     1     -37.908  12.263 -52.823  0.00  0.00    -0.000 A 
ATOM      5  C   UNL     1     -38.385  11.537 -53.901  0.00  0.00    -0.000 A 
ATOM      6  C   UNL     1     -39.695  11.702 -54.307  0.00  0.00    -0.004 A 
ENDROOT
BRANCH   1   7
ATOM      7  C   UNL     1     -41.970  12.735 -54.069  0.00  0.00    +0.026 C 
BRANCH   7   8
ATOM      8  C   UNL     1     -42.755  11.416 -54.044  0.00  0.00    +0.005 C 
ATOM      9  C   UNL     1     -43.767  11.434 -52.913  0.00  0.00    +0.000 C 
ENDBRANCH   7   8
ENDBRANCH   1   7
TORSDOF 2
REMARK  Name = 
REMARK  61 active torsions:
REMARK  status: ('A' for Active; 'I' for Inactive)
REMARK    1  A    between atoms: _1  and  _3
REMARK    2  A    between atoms: _3  and  _4
REMARK    3  A    between atoms: _4  and  _5
REMARK    4  A    between atoms: _5  and  _6
REMARK    5  A    between atoms: _10  and  _12
REMARK    6  A    between atoms: _12  and  _13
REMARK    7  A    between atoms: _20  and  _22
REMARK    8  A    between atoms: _22  and  _23
REMARK    9  A    between atoms: _23  and  _24
REMARK   10  A    between atoms: _24  and  _25
REMARK   11  A    between atoms: _27  and  _29
REMARK   12  A    between atoms: _31  and  _33
REMARK   13  A    between atoms: _33  and  _34
REMARK   14  A    between atoms: _34  and  _35
REMARK   15  A    between atoms: _38  and  _40
REMARK   16  A    between atoms: _40  and  _41
REMARK   17  A    between atoms: _41  and  _42
REMARK   18  A    between atoms: _45  and  _47
REMARK   19  A    between atoms: _47  and  _48
REMARK   20  A    between atoms: _54  and  _56
REMARK   21  A    between atoms: _56  and  _57
REMARK   22  A    between atoms: _63  and  _65
REMARK   23  A    between atoms: _65  and  _67
REMARK   24  A    between atoms: _69  and  _71
REMARK   25  A    between atoms: _71  and  _72
REMARK   26  A    between atoms: _75  and  _77
REMARK   27  A    between atoms: _77  and  _79
REMARK   28  A    between atoms: _81  and  _83
REMARK   29  A    between atoms: _83  and  _84
REMARK   30  A    between atoms: _91  and  _93
REMARK   31  A    between atoms: _93  and  _94
REMARK   32  A    between atoms: _97  and  _99
REMARK   33  A    between atoms: _99  and  _101
REMARK   34  A    between atoms: _103  and  _105
REMARK   35  A    between atoms: _108  and  _110
REMARK   36  A    between atoms: _110  and  _111
REMARK   37  A    between atoms: _111  and  _112
REMARK   38  A    between atoms: _112  and  _113
REMARK   39  A    between atoms: _117  and  _119
REMARK   40  A    between atoms: _119  and  _120
REMARK   41  A    between atoms: _120  and  _121
REMARK   42  A    between atoms: _124  and  _126
REMARK   43  A    between atoms: _126  and  _128
REMARK   44  A    between atoms: _130  and  _132
REMARK   45  A    between atoms: _132  and  _133
REMARK   46  A    between atoms: _140  and  _142
REMARK   47  A    between atoms: _144  and  _146
REMARK   48  A    between atoms: _146  and  _147
REMARK   49  A    between atoms: _153  and  _155
REMARK   50  A    between atoms: _157  and  _159
REMARK   51  A    between atoms: _159  and  _160
REMARK   52  A    between atoms: _166  and  _168
REMARK   53  A    between atoms: _168  and  _169
REMARK   54  A    between atoms: _169  and  _170
REMARK   55  A    between atoms: _170  and  _171
REMARK   56  A    between atoms: _173  and  _175
REMARK   57  A    between atoms: _175  and  _177
REMARK   58  A    between atoms: _179  and  _181
REMARK   59  A    between atoms: _181  and  _182
REMARK   60  A    between atoms: _189  and  _191
REMARK   61  A    between atoms: _193  and  _195
REMARK                            x       y       z     vdW  Elec       q    Type
REMARK                         _______ _______ _______ _____ _____    ______ ____
ROOT
ATOM      1  C   UNL     1     -44.087  11.210 -50.540  0.00  0.00    +0.036 C 
ATOM      2  C   UNL     1     -43.191  11.348 -49.332  0.00  0.00    +0.003 C 
ENDROOT
BRANCH   1   3
ATOM      3  C   UNL     1     -44.766   9.848 -50.551  0.00  0.00    +0.182 C 
ATOM      4  O   UNL     1     -45.848   9.857 -49.677  0.00  0.00    -0.220 OA
ENDBRANCH   1   3
TORSDOF 1
REMARK  Name = 
REMARK  61 active torsions:
REMARK  status: ('A' for Active; 'I' for Inactive)
REMARK    1  A    between atoms: _1  and  _3
REMARK    2  A    between atoms: _3  and  _4
REMARK    3  A    between atoms: _4  and  _5
REMARK    4  A    between atoms: _5  and  _6
REMARK    5  A    between atoms: _10  and  _12
REMARK    6  A    between atoms: _12  and  _13
REMARK    7  A    between atoms: _20  and  _22
REMARK    8  A    between atoms: _22  and  _23
REMARK    9  A    between atoms: _23  and  _24
REMARK   10  A    between atoms: _24  and  _25
REMARK   11  A    between atoms: _27  and  _29
REMARK   12  A    between atoms: _31  and  _33
REMARK   13  A    between atoms: _33  and  _34
REMARK   14  A    between atoms: _34  and  _35
REMARK   15  A    between atoms: _38  and  _40
REMARK   16  A    between atoms: _40  and  _41
REMARK   17  A    between atoms: _41  and  _42
REMARK   18  A    between atoms: _45  and  _47
REMARK   19  A    between atoms: _47  and  _48
REMARK   20  A    between atoms: _54  and  _56
REMARK   21  A    between atoms: _56  and  _57
REMARK   22  A    between atoms: _63  and  _65
REMARK   23  A    between atoms: _65  and  _67
REMARK   24  A    between atoms: _69  and  _71
REMARK   25  A    between atoms: _71  and  _72
REMARK   26  A    between atoms: _75  and  _77
REMARK   27  A    between atoms: _77  and  _79
REMARK   28  A    between atoms: _81  and  _83
REMARK   29  A    between atoms: _83  and  _84
REMARK   30  A    between atoms: _91  and  _93
REMARK   31  A    between atoms: _93  and  _94
REMARK   32  A    between atoms: _97  and  _99
REMARK   33  A    between atoms: _99  and  _101
REMARK   34  A    between atoms: _103  and  _105
REMARK   35  A    between atoms: _108  and  _110
REMARK   36  A    between atoms: _110  and  _111
REMARK   37  A    between atoms: _111  and  _112
REMARK   38  A    between atoms: _112  and  _113
REMARK   39  A    between atoms: _117  and  _119
REMARK   40  A    between atoms: _119  and  _120
REMARK   41  A    between atoms: _120  and  _121
REMARK   42  A    between atoms: _124  and  _126
REMARK   43  A    between atoms: _126  and  _128
REMARK   44  A    between atoms: _130  and  _132
REMARK   45  A    between atoms: _132  and  _133
REMARK   46  A    between atoms: _140  and  _142
REMARK   47  A    between atoms: _144  and  _146
REMARK   48  A    between atoms: _146  and  _147
REMARK   49  A    between atoms: _153  and  _155
REMARK   50  A    between atoms: _157  and  _159
REMARK   51  A    between atoms: _159  and  _160
REMARK   52  A    between atoms: _166  and  _168
REMARK   53  A    between atoms: _168  and  _169
REMARK   54  A    between atoms: _169  and  _170
REMARK   55  A    between atoms: _170  and  _171
REMARK   56  A    between atoms: _173  and  _175
REMARK   57  A    between atoms: _175  and  _177
REMARK   58  A    between atoms: _179  and  _181
REMARK   59  A    between atoms: _181  and  _182
REMARK   60  A    between atoms: _189  and  _191
REMARK   61  A    between atoms: _193  and  _195
REMARK                            x       y       z     vdW  Elec       q    Type
REMARK                         _______ _______ _______ _____ _____    ______ ____
ROOT
ATOM      1  C   UNL     1     -41.896  14.498 -47.154  0.00  0.00    -0.022 A 
ATOM      2  C   UNL     1     -41.491  15.253 -46.054  0.00  0.00    -0.004 A 
ATOM      3  C   UNL     1     -41.692  16.619 -46.026  0.00  0.00    -0.000 A 
ATOM      4  C   UNL     1     -42.309  17.250 -47.097  0.00  0.00    -0.000 A 
ATOM      5  C   UNL     1     -42.724  16.517 -48.193  0.00  0.00    -0.000 A 
ATOM      6  C   UNL     1     -42.521  15.149 -48.222  0.00  0.00    -0.004 A 
ENDROOT
BRANCH   1   7
ATOM      7  C   UNL     1     -41.665  13.013 -47.187  0.00  0.00    +0.026 C 
BRANCH   7   8
ATOM      8  C   UNL     1     -42.945  12.178 -47.060  0.00  0.00    +0.005 C 
ATOM      9  C   UNL     1     -43.834  12.791 -46.017  0.00  0.00    +0.000 C 
ENDBRANCH   7   8
ENDBRANCH   1   7
TORSDOF 2
REMARK  Name = 
REMARK  61 active torsions:
REMARK  status: ('A' for Active; 'I' for Inactive)
REMARK    1  A    between atoms: _1  and  _3
REMARK    2  A    between atoms: _3  and  _4
REMARK    3  A    between atoms: _4  and  _5
REMARK    4  A    between atoms: _5  and  _6
REMARK    5  A    between atoms: _10  and  _12
REMARK    6  A    between atoms: _12  and  _13
REMARK    7  A    between atoms: _20  and  _22
REMARK    8  A    between atoms: _22  and  _23
REMARK    9  A    between atoms: _23  and  _24
REMARK   10  A    between atoms: _24  and  _25
REMARK   11  A    between atoms: _27  and  _29
REMARK   12  A    between atoms: _31  and  _33
REMARK   13  A    between atoms: _33  and  _34
REMARK   14  A    between atoms: _34  and  _35
REMARK   15  A    between atoms: _38  and  _40
REMARK   16  A    between atoms: _40  and  _41
REMARK   17  A    between atoms: _41  and  _42
REMARK   18  A    between atoms: _45  and  _47
REMARK   19  A    between atoms: _47  and  _48
REMARK   20  A    between atoms: _54  and  _56
REMARK   21  A    between atoms: _56  and  _57
REMARK   22  A    between atoms: _63  and  _65
REMARK   23  A    between atoms: _65  and  _67
REMARK   24  A    between atoms: _69  and  _71
REMARK   25  A    between atoms: _71  and  _72
REMARK   26  A    between atoms: _75  and  _77
REMARK   27  A    between atoms: _77  and  _79
REMARK   28  A    between atoms: _81  and  _83
REMARK   29  A    between atoms: _83  and  _84
REMARK   30  A    between atoms: _91  and  _93
REMARK   31  A    between atoms: _93  and  _94
REMARK   32  A    between atoms: _97  and  _99
REMARK   33  A    between atoms: _99  and  _101
REMARK   34  A    between atoms: _103  and  _105
REMARK   35  A    between atoms: _108  and  _110
REMARK   36  A    between atoms: _110  and  _111
REMARK   37  A    between atoms: _111  and  _112
REMARK   38  A    between atoms: _112  and  _113
REMARK   39  A    between atoms: _117  and  _119
REMARK   40  A    between atoms: _119  and  _120
REMARK   41  A    between atoms: _120  and  _121
REMARK   42  A    between atoms: _124  and  _126
REMARK   43  A    between atoms: _126  and  _128
REMARK   44  A    between atoms: _130  and  _132
REMARK   45  A    between atoms: _132  and  _133
REMARK   46  A    between atoms: _140  and  _142
REMARK   47  A    between atoms: _144  and  _146
REMARK   48  A    between atoms: _146  and  _147
REMARK   49  A    between atoms: _153  and  _155
REMARK   50  A    between atoms: _157  and  _159
REMARK   51  A    between atoms: _159  and  _160
REMARK   52  A    between atoms: _166  and  _168
REMARK   53  A    between atoms: _168  and  _169
REMARK   54  A    between atoms: _169  and  _170
REMARK   55  A    between atoms: _170  and  _171
REMARK   56  A    between atoms: _173  and  _175
REMARK   57  A    between atoms: _175  and  _177
REMARK   58  A    between atoms: _179  and  _181
REMARK   59  A    between atoms: _181  and  _182
REMARK   60  A    between atoms: _189  and  _191
REMARK   61  A    between atoms: _193  and  _195
REMARK                            x       y       z     vdW  Elec       q    Type
REMARK                         _______ _______ _______ _____ _____    ______ ____
ROOT
ATOM      1  C   UNL     1     -46.550  13.314 -43.117  0.00  0.00    +0.007 C 
ENDROOT
BRANCH   1   2
ATOM      2  C   UNL     1     -45.210  12.592 -43.150  0.00  0.00    +0.000 C 
BRANCH   2   3
ATOM      3  C   UNL     1     -44.036  13.413 -43.699  0.00  0.00    +0.000 C 
ATOM      4  C   UNL     1     -43.032  13.622 -42.615  0.00  0.00    +0.000 C 
ENDBRANCH   2   3
ENDBRANCH   1   2
BRANCH   1   5
ATOM      5  C   UNL     1     -47.319  13.020 -41.828  0.00  0.00    +0.081 C 
BRANCH   5   6
ATOM      6  C   UNL     1     -47.718  14.307 -41.101  0.00  0.00    +0.315 C 
ATOM      7  N   UNL     1     -46.695  14.773 -40.119  0.00  0.00    +0.597 NA
ENDBRANCH   5   6
ENDBRANCH   1   5
TORSDOF 4
REMARK  Name = 
REMARK  61 active torsions:
REMARK  status: ('A' for Active; 'I' for Inactive)
REMARK    1  A    between atoms: _1  and  _3
REMARK    2  A    between atoms: _3  and  _4
REMARK    3  A    between atoms: _4  and  _5
REMARK    4  A    between atoms: _5  and  _6
REMARK    5  A    between atoms: _10  and  _12
REMARK    6  A    between atoms: _12  and  _13
REMARK    7  A    between atoms: _20  and  _22
REMARK    8  A    between atoms: _22  and  _23
REMARK    9  A    between atoms: _23  and  _24
REMARK   10  A    between atoms: _24  and  _25
REMARK   11  A    between atoms: _27  and  _29
REMARK   12  A    between atoms: _31  and  _33
REMARK   13  A    between atoms: _33  and  _34
REMARK   14  A    between atoms: _34  and  _35
REMARK   15  A    between atoms: _38  and  _40
REMARK   16  A    between atoms: _40  and  _41
REMARK   17  A    between atoms: _41  and  _42
REMARK   18  A    between atoms: _45  and  _47
REMARK   19  A    between atoms: _47  and  _48
REMARK   20  A    between atoms: _54  and  _56
REMARK   21  A    between atoms: _56  and  _57
REMARK   22  A    between atoms: _63  and  _65
REMARK   23  A    between atoms: _65  and  _67
REMARK   24  A    between atoms: _69  and  _71
REMARK   25  A    between atoms: _71  and  _72
REMARK   26  A    between atoms: _75  and  _77
REMARK   27  A    between atoms: _77  and  _79
REMARK   28  A    between atoms: _81  and  _83
REMARK   29  A    between atoms: _83  and  _84
REMARK   30  A    between atoms: _91  and  _93
REMARK   31  A    between atoms: _93  and  _94
REMARK   32  A    between atoms: _97  and  _99
REMARK   33  A    between atoms: _99  and  _101
REMARK   34  A    between atoms: _103  and  _105
REMARK   35  A    between atoms: _108  and  _110
REMARK   36  A    between atoms: _110  and  _111
REMARK   37  A    between atoms: _111  and  _112
REMARK   38  A    between atoms: _112  and  _113
REMARK   39  A    between atoms: _117  and  _119
REMARK   40  A    between atoms: _119  and  _120
REMARK   41  A    between atoms: _120  and  _121
REMARK   42  A    between atoms: _124  and  _126
REMARK   43  A    between atoms: _126  and  _128
REMARK   44  A    between atoms: _130  and  _132
REMARK   45  A    between atoms: _132  and  _133
REMARK   46  A    between atoms: _140  and  _142
REMARK   47  A    between atoms: _144  and  _146
REMARK   48  A    between atoms: _146  and  _147
REMARK   49  A    between atoms: _153  and  _155
REMARK   50  A    between atoms: _157  and  _159
REMARK   51  A    between atoms: _159  and  _160
REMARK   52  A    between atoms: _166  and  _168
REMARK   53  A    between atoms: _168  and  _169
REMARK   54  A    between atoms: _169  and  _170
REMARK   55  A    between atoms: _170  and  _171
REMARK   56  A    between atoms: _173  and  _175
REMARK   57  A    between atoms: _175  and  _177
REMARK   58  A    between atoms: _179  and  _181
REMARK   59  A    between atoms: _181  and  _182
REMARK   60  A    between atoms: _189  and  _191
REMARK   61  A    between atoms: _193  and  _195
REMARK                            x       y       z     vdW  Elec       q    Type
REMARK                         _______ _______ _______ _____ _____    ______ ____
ROOT
ATOM      1  C   UNL     1     -39.005  16.625 -40.718  0.00  0.00    +0.000 C 
ATOM      2  C   UNL     1     -38.076  17.809 -40.464  0.00  0.00    +0.000 C 
ENDROOT
BRANCH   1   3
ATOM      3  C   UNL     1     -40.307  16.697 -39.880  0.00  0.00    +0.000 C 
ATOM      4  C   UNL     1     -40.820  18.113 -39.638  0.00  0.00    +0.000 C 
ENDBRANCH   1   3
BRANCH   1   5
ATOM      5  C   UNL     1     -38.237  15.345 -40.368  0.00  0.00    +0.000 C 
ATOM      6  C   UNL     1     -36.758  15.379 -40.720  0.00  0.00    +0.000 C 
ENDBRANCH   1   5
TORSDOF 2
REMARK  Name = 
REMARK  61 active torsions:
REMARK  status: ('A' for Active; 'I' for Inactive)
REMARK    1  A    between atoms: _1  and  _3
REMARK    2  A    between atoms: _3  and  _4
REMARK    3  A    between atoms: _4  and  _5
REMARK    4  A    between atoms: _5  and  _6
REMARK    5  A    between atoms: _10  and  _12
REMARK    6  A    between atoms: _12  and  _13
REMARK    7  A    between atoms: _20  and  _22
REMARK    8  A    between atoms: _22  and  _23
REMARK    9  A    between atoms: _23  and  _24
REMARK   10  A    between atoms: _24  and  _25
REMARK   11  A    between atoms: _27  and  _29
REMARK   12  A    between atoms: _31  and  _33
REMARK   13  A    between atoms: _33  and  _34
REMARK   14  A    between atoms: _34  and  _35
REMARK   15  A    between atoms: _38  and  _40
REMARK   16  A    between atoms: _40  and  _41
REMARK   17  A    between atoms: _41  and  _42
REMARK   18  A    between atoms: _45  and  _47
REMARK   19  A    between atoms: _47  and  _48
REMARK   20  A    between atoms: _54  and  _56
REMARK   21  A    between atoms: _56  and  _57
REMARK   22  A    between atoms: _63  and  _65
REMARK   23  A    between atoms: _65  and  _67
REMARK   24  A    between atoms: _69  and  _71
REMARK   25  A    between atoms: _71  and  _72
REMARK   26  A    between atoms: _75  and  _77
REMARK   27  A    between atoms: _77  and  _79
REMARK   28  A    between atoms: _81  and  _83
REMARK   29  A    between atoms: _83  and  _84
REMARK   30  A    between atoms: _91  and  _93
REMARK   31  A    between atoms: _93  and  _94
REMARK   32  A    between atoms: _97  and  _99
REMARK   33  A    between atoms: _99  and  _101
REMARK   34  A    between atoms: _103  and  _105
REMARK   35  A    between atoms: _108  and  _110
REMARK   36  A    between atoms: _110  and  _111
REMARK   37  A    between atoms: _111  and  _112
REMARK   38  A    between atoms: _112  and  _113
REMARK   39  A    between atoms: _117  and  _119
REMARK   40  A    between atoms: _119  and  _120
REMARK   41  A    between atoms: _120  and  _121
REMARK   42  A    between atoms: _124  and  _126
REMARK   43  A    between atoms: _126  and  _128
REMARK   44  A    between atoms: _130  and  _132
REMARK   45  A    between atoms: _132  and  _133
REMARK   46  A    between atoms: _140  and  _142
REMARK   47  A    between atoms: _144  and  _146
REMARK   48  A    between atoms: _146  and  _147
REMARK   49  A    between atoms: _153  and  _155
REMARK   50  A    between atoms: _157  and  _159
REMARK   51  A    between atoms: _159  and  _160
REMARK   52  A    between atoms: _166  and  _168
REMARK   53  A    between atoms: _168  and  _169
REMARK   54  A    between atoms: _169  and  _170
REMARK   55  A    between atoms: _170  and  _171
REMARK   56  A    between atoms: _173  and  _175
REMARK   57  A    between atoms: _175  and  _177
REMARK   58  A    between atoms: _179  and  _181
REMARK   59  A    between atoms: _181  and  _182
REMARK   60  A    between atoms: _189  and  _191
REMARK   61  A    between atoms: _193  and  _195
REMARK                            x       y       z     vdW  Elec       q    Type
REMARK                         _______ _______ _______ _____ _____    ______ ____
ROOT
ATOM      1  C   UNL     1     -35.032  25.571 -45.030  0.00  0.00    -0.022 A 
ATOM      2  C   UNL     1     -35.612  26.483 -44.155  0.00  0.00    -0.001 A 
ATOM      3  C   UNL     1     -35.894  26.134 -42.841  0.00  0.00    +0.042 A 
ATOM      4  C   UNL     1     -35.592  24.862 -42.401  0.00  0.00    +0.196 A 
ATOM      5  O   UNL     1     -35.880  24.507 -41.109  0.00  0.00    -0.287 OA
ATOM      6  C   UNL     1     -35.011  23.935 -43.256  0.00  0.00    +0.042 A 
ATOM      7  C   UNL     1     -34.726  24.294 -44.555  0.00  0.00    -0.001 A 
ENDROOT
BRANCH   1   8
ATOM      8  C   UNL     1     -34.725  25.959 -46.445  0.00  0.00    +0.026 C 
BRANCH   8   9
ATOM      9  C   UNL     1     -33.971  27.278 -46.577  0.00  0.00    +0.005 C 
ATOM     10  C   UNL     1     -33.442  27.391 -47.979  0.00  0.00    +0.000 C 
ENDBRANCH   8   9
ENDBRANCH   1   8
TORSDOF 2
REMARK  Name = 
REMARK  61 active torsions:
REMARK  status: ('A' for Active; 'I' for Inactive)
REMARK    1  A    between atoms: _1  and  _3
REMARK    2  A    between atoms: _3  and  _4
REMARK    3  A    between atoms: _4  and  _5
REMARK    4  A    between atoms: _5  and  _6
REMARK    5  A    between atoms: _10  and  _12
REMARK    6  A    between atoms: _12  and  _13
REMARK    7  A    between atoms: _20  and  _22
REMARK    8  A    between atoms: _22  and  _23
REMARK    9  A    between atoms: _23  and  _24
REMARK   10  A    between atoms: _24  and  _25
REMARK   11  A    between atoms: _27  and  _29
REMARK   12  A    between atoms: _31  and  _33
REMARK   13  A    between atoms: _33  and  _34
REMARK   14  A    between atoms: _34  and  _35
REMARK   15  A    between atoms: _38  and  _40
REMARK   16  A    between atoms: _40  and  _41
REMARK   17  A    between atoms: _41  and  _42
REMARK   18  A    between atoms: _45  and  _47
REMARK   19  A    between atoms: _47  and  _48
REMARK   20  A    between atoms: _54  and  _56
REMARK   21  A    between atoms: _56  and  _57
REMARK   22  A    between atoms: _63  and  _65
REMARK   23  A    between atoms: _65  and  _67
REMARK   24  A    between atoms: _69  and  _71
REMARK   25  A    between atoms: _71  and  _72
REMARK   26  A    between atoms: _75  and  _77
REMARK   27  A    between atoms: _77  and  _79
REMARK   28  A    between atoms: _81  and  _83
REMARK   29  A    between atoms: _83  and  _84
REMARK   30  A    between atoms: _91  and  _93
REMARK   31  A    between atoms: _93  and  _94
REMARK   32  A    between atoms: _97  and  _99
REMARK   33  A    between atoms: _99  and  _101
REMARK   34  A    between atoms: _103  and  _105
REMARK   35  A    between atoms: _108  and  _110
REMARK   36  A    between atoms: _110  and  _111
REMARK   37  A    between atoms: _111  and  _112
REMARK   38  A    between atoms: _112  and  _113
REMARK   39  A    between atoms: _117  and  _119
REMARK   40  A    between atoms: _119  and  _120
REMARK   41  A    between atoms: _120  and  _121
REMARK   42  A    between atoms: _124  and  _126
REMARK   43  A    between atoms: _126  and  _128
REMARK   44  A    between atoms: _130  and  _132
REMARK   45  A    between atoms: _132  and  _133
REMARK   46  A    between atoms: _140  and  _142
REMARK   47  A    between atoms: _144  and  _146
REMARK   48  A    between atoms: _146  and  _147
REMARK   49  A    between atoms: _153  and  _155
REMARK   50  A    between atoms: _157  and  _159
REMARK   51  A    between atoms: _159  and  _160
REMARK   52  A    between atoms: _166  and  _168
REMARK   53  A    between atoms: _168  and  _169
REMARK   54  A    between atoms: _169  and  _170
REMARK   55  A    between atoms: _170  and  _171
REMARK   56  A    between atoms: _173  and  _175
REMARK   57  A    between atoms: _175  and  _177
REMARK   58  A    between atoms: _179  and  _181
REMARK   59  A    between atoms: _181  and  _182
REMARK   60  A    between atoms: _189  and  _191
REMARK   61  A    between atoms: _193  and  _195
REMARK                            x       y       z     vdW  Elec       q    Type
REMARK                         _______ _______ _______ _____ _____    ______ ____
ROOT
ATOM      1  C   UNL     1     -30.523  23.768 -50.832  0.00  0.00    +0.013 C 
ATOM      2  C   UNL     1     -29.842  23.732 -52.182  0.00  0.00    +0.001 C 
ENDROOT
BRANCH   1   3
ATOM      3  C   UNL     1     -31.620  22.695 -50.788  0.00  0.00    +0.069 C 
ATOM      4  S   UNL     1     -31.017  21.056 -50.260  0.00  0.00    -0.082 S 
ENDBRANCH   1   3
TORSDOF 1
REMARK  Name = 
REMARK  61 active torsions:
REMARK  status: ('A' for Active; 'I' for Inactive)
REMARK    1  A    between atoms: _1  and  _3
REMARK    2  A    between atoms: _3  and  _4
REMARK    3  A    between atoms: _4  and  _5
REMARK    4  A    between atoms: _5  and  _6
REMARK    5  A    between atoms: _10  and  _12
REMARK    6  A    between atoms: _12  and  _13
REMARK    7  A    between atoms: _20  and  _22
REMARK    8  A    between atoms: _22  and  _23
REMARK    9  A    between atoms: _23  and  _24
REMARK   10  A    between atoms: _24  and  _25
REMARK   11  A    between atoms: _27  and  _29
REMARK   12  A    between atoms: _31  and  _33
REMARK   13  A    between atoms: _33  and  _34
REMARK   14  A    between atoms: _34  and  _35
REMARK   15  A    between atoms: _38  and  _40
REMARK   16  A    between atoms: _40  and  _41
REMARK   17  A    between atoms: _41  and  _42
REMARK   18  A    between atoms: _45  and  _47
REMARK   19  A    between atoms: _47  and  _48
REMARK   20  A    between atoms: _54  and  _56
REMARK   21  A    between atoms: _56  and  _57
REMARK   22  A    between atoms: _63  and  _65
REMARK   23  A    between atoms: _65  and  _67
REMARK   24  A    between atoms: _69  and  _71
REMARK   25  A    between atoms: _71  and  _72
REMARK   26  A    between atoms: _75  and  _77
REMARK   27  A    between atoms: _77  and  _79
REMARK   28  A    between atoms: _81  and  _83
REMARK   29  A    between atoms: _83  and  _84
REMARK   30  A    between atoms: _91  and  _93
REMARK   31  A    between atoms: _93  and  _94
REMARK   32  A    between atoms: _97  and  _99
REMARK   33  A    between atoms: _99  and  _101
REMARK   34  A    between atoms: _103  and  _105
REMARK   35  A    between atoms: _108  and  _110
REMARK   36  A    between atoms: _110  and  _111
REMARK   37  A    between atoms: _111  and  _112
REMARK   38  A    between atoms: _112  and  _113
REMARK   39  A    between atoms: _117  and  _119
REMARK   40  A    between atoms: _119  and  _120
REMARK   41  A    between atoms: _120  and  _121
REMARK   42  A    between atoms: _124  and  _126
REMARK   43  A    between atoms: _126  and  _128
REMARK   44  A    between atoms: _130  and  _132
REMARK   45  A    between atoms: _132  and  _133
REMARK   46  A    between atoms: _140  and  _142
REMARK   47  A    between atoms: _144  and  _146
REMARK   48  A    between atoms: _146  and  _147
REMARK   49  A    between atoms: _153  and  _155
REMARK   50  A    between atoms: _157  and  _159
REMARK   51  A    between atoms: _159  and  _160
REMARK   52  A    between atoms: _166  and  _168
REMARK   53  A    between atoms: _168  and  _169
REMARK   54  A    between atoms: _169  and  _170
REMARK   55  A    between atoms: _170  and  _171
REMARK   56  A    between atoms: _173  and  _175
REMARK   57  A    between atoms: _175  and  _177
REMARK   58  A    between atoms: _179  and  _181
REMARK   59  A    between atoms: _181  and  _182
REMARK   60  A    between atoms: _189  and  _191
REMARK   61  A    between atoms: _193  and  _195
REMARK                            x       y       z     vdW  Elec       q    Type
REMARK                         _______ _______ _______ _____ _____    ______ ____
ROOT
ATOM      1  C   UNL     1     -29.753  19.791 -55.662  0.00  0.00    +0.000 C 
ATOM      2  C   UNL     1     -29.664  18.379 -56.231  0.00  0.00    +0.000 C 
ATOM      3  C   UNL     1     -30.648  20.696 -56.485  0.00  0.00    +0.000 C 
ENDROOT
BRANCH   1   4
ATOM      4  C   UNL     1     -28.342  20.418 -55.427  0.00  0.00    +0.000 C 
ATOM      5  C   UNL     1     -27.395  20.309 -56.615  0.00  0.00    +0.000 C 
ENDBRANCH   1   4
TORSDOF 1
REMARK  Name = 
REMARK  61 active torsions:
REMARK  status: ('A' for Active; 'I' for Inactive)
REMARK    1  A    between atoms: _1  and  _3
REMARK    2  A    between atoms: _3  and  _4
REMARK    3  A    between atoms: _4  and  _5
REMARK    4  A    between atoms: _5  and  _6
REMARK    5  A    between atoms: _10  and  _12
REMARK    6  A    between atoms: _12  and  _13
REMARK    7  A    between atoms: _20  and  _22
REMARK    8  A    between atoms: _22  and  _23
REMARK    9  A    between atoms: _23  and  _24
REMARK   10  A    between atoms: _24  and  _25
REMARK   11  A    between atoms: _27  and  _29
REMARK   12  A    between atoms: _31  and  _33
REMARK   13  A    between atoms: _33  and  _34
REMARK   14  A    between atoms: _34  and  _35
REMARK   15  A    between atoms: _38  and  _40
REMARK   16  A    between atoms: _40  and  _41
REMARK   17  A    between atoms: _41  and  _42
REMARK   18  A    between atoms: _45  and  _47
REMARK   19  A    between atoms: _47  and  _48
REMARK   20  A    between atoms: _54  and  _56
REMARK   21  A    between atoms: _56  and  _57
REMARK   22  A    between atoms: _63  and  _65
REMARK   23  A    between atoms: _65  and  _67
REMARK   24  A    between atoms: _69  and  _71
REMARK   25  A    between atoms: _71  and  _72
REMARK   26  A    between atoms: _75  and  _77
REMARK   27  A    between atoms: _77  and  _79
REMARK   28  A    between atoms: _81  and  _83
REMARK   29  A    between atoms: _83  and  _84
REMARK   30  A    between atoms: _91  and  _93
REMARK   31  A    between atoms: _93  and  _94
REMARK   32  A    between atoms: _97  and  _99
REMARK   33  A    between atoms: _99  and  _101
REMARK   34  A    between atoms: _103  and  _105
REMARK   35  A    between atoms: _108  and  _110
REMARK   36  A    between atoms: _110  and  _111
REMARK   37  A    between atoms: _111  and  _112
REMARK   38  A    between atoms: _112  and  _113
REMARK   39  A    between atoms: _117  and  _119
REMARK   40  A    between atoms: _119  and  _120
REMARK   41  A    between atoms: _120  and  _121
REMARK   42  A    between atoms: _124  and  _126
REMARK   43  A    between atoms: _126  and  _128
REMARK   44  A    between atoms: _130  and  _132
REMARK   45  A    between atoms: _132  and  _133
REMARK   46  A    between atoms: _140  and  _142
REMARK   47  A    between atoms: _144  and  _146
REMARK   48  A    between atoms: _146  and  _147
REMARK   49  A    between atoms: _153  and  _155
REMARK   50  A    between atoms: _157  and  _159
REMARK   51  A    between atoms: _159  and  _160
REMARK   52  A    between atoms: _166  and  _168
REMARK   53  A    between atoms: _168  and  _169
REMARK   54  A    between atoms: _169  and  _170
REMARK   55  A    between atoms: _170  and  _171
REMARK   56  A    between atoms: _173  and  _175
REMARK   57  A    between atoms: _175  and  _177
REMARK   58  A    between atoms: _179  and  _181
REMARK   59  A    between atoms: _181  and  _182
REMARK   60  A    between atoms: _189  and  _191
REMARK   61  A    between atoms: _193  and  _195
REMARK                            x       y       z     vdW  Elec       q    Type
REMARK                         _______ _______ _______ _____ _____    ______ ____
ROOT
ATOM      1  C   UNL     1     -39.107   3.782 -56.460  0.00  0.00    +0.220 C 
ENDROOT
BRANCH   1   2
ATOM      2  N   UNL     1     -37.673   3.996 -56.585  0.00  0.00    -0.087 NA
ATOM      3  C   UNL     1     -36.903   4.511 -55.627  0.00  0.00    +0.535 C 
ATOM      4  N   UNL     1     -37.417   4.875 -54.457  0.00  0.00    +0.135 NA
ATOM      5  N   UNL     1     -35.610   4.651 -55.853  0.00  0.00    +0.135 NA
ENDBRANCH   1   2
BRANCH   1   6
ATOM      6  C   UNL     1     -39.834   4.266 -57.690  0.00  0.00    +0.047 C 
BRANCH   6   7
ATOM      7  C   UNL     1     -39.271   3.540 -58.890  0.00  0.00    +0.004 C 
BRANCH   7   8
ATOM      8  C   UNL     1     -40.314   3.037 -59.872  0.00  0.00    +0.000 C 
ATOM      9  C   UNL     1     -41.144   4.199 -60.401  0.00  0.00    +0.000 C 
ENDBRANCH   7   8
ENDBRANCH   6   7
ENDBRANCH   1   6
TORSDOF 4
REMARK  Name = 
REMARK  61 active torsions:
REMARK  status: ('A' for Active; 'I' for Inactive)
REMARK    1  A    between atoms: _1  and  _3
REMARK    2  A    between atoms: _3  and  _4
REMARK    3  A    between atoms: _4  and  _5
REMARK    4  A    between atoms: _5  and  _6
REMARK    5  A    between atoms: _10  and  _12
REMARK    6  A    between atoms: _12  and  _13
REMARK    7  A    between atoms: _20  and  _22
REMARK    8  A    between atoms: _22  and  _23
REMARK    9  A    between atoms: _23  and  _24
REMARK   10  A    between atoms: _24  and  _25
REMARK   11  A    between atoms: _27  and  _29
REMARK   12  A    between atoms: _31  and  _33
REMARK   13  A    between atoms: _33  and  _34
REMARK   14  A    between atoms: _34  and  _35
REMARK   15  A    between atoms: _38  and  _40
REMARK   16  A    between atoms: _40  and  _41
REMARK   17  A    between atoms: _41  and  _42
REMARK   18  A    between atoms: _45  and  _47
REMARK   19  A    between atoms: _47  and  _48
REMARK   20  A    between atoms: _54  and  _56
REMARK   21  A    between atoms: _56  and  _57
REMARK   22  A    between atoms: _63  and  _65
REMARK   23  A    between atoms: _65  and  _67
REMARK   24  A    between atoms: _69  and  _71
REMARK   25  A    between atoms: _71  and  _72
REMARK   26  A    between atoms: _75  and  _77
REMARK   27  A    between atoms: _77  and  _79
REMARK   28  A    between atoms: _81  and  _83
REMARK   29  A    between atoms: _83  and  _84
REMARK   30  A    between atoms: _91  and  _93
REMARK   31  A    between atoms: _93  and  _94
REMARK   32  A    between atoms: _97  and  _99
REMARK   33  A    between atoms: _99  and  _101
REMARK   34  A    between atoms: _103  and  _105
REMARK   35  A    between atoms: _108  and  _110
REMARK   36  A    between atoms: _110  and  _111
REMARK   37  A    between atoms: _111  and  _112
REMARK   38  A    between atoms: _112  and  _113
REMARK   39  A    between atoms: _117  and  _119
REMARK   40  A    between atoms: _119  and  _120
REMARK   41  A    between atoms: _120  and  _121
REMARK   42  A    between atoms: _124  and  _126
REMARK   43  A    between atoms: _126  and  _128
REMARK   44  A    between atoms: _130  and  _132
REMARK   45  A    between atoms: _132  and  _133
REMARK   46  A    between atoms: _140  and  _142
REMARK   47  A    between atoms: _144  and  _146
REMARK   48  A    between atoms: _146  and  _147
REMARK   49  A    between atoms: _153  and  _155
REMARK   50  A    between atoms: _157  and  _159
REMARK   51  A    between atoms: _159  and  _160
REMARK   52  A    between atoms: _166  and  _168
REMARK   53  A    between atoms: _168  and  _169
REMARK   54  A    between atoms: _169  and  _170
REMARK   55  A    between atoms: _170  and  _171
REMARK   56  A    between atoms: _173  and  _175
REMARK   57  A    between atoms: _175  and  _177
REMARK   58  A    between atoms: _179  and  _181
REMARK   59  A    between atoms: _181  and  _182
REMARK   60  A    between atoms: _189  and  _191
REMARK   61  A    between atoms: _193  and  _195
REMARK                            x       y       z     vdW  Elec       q    Type
REMARK                         _______ _______ _______ _____ _____    ______ ____
ROOT
ATOM      1  C   UNL     1     -45.488  -3.264 -49.900  0.00  0.00    -0.022 A 
ATOM      2  C   UNL     1     -45.518  -2.852 -48.561  0.00  0.00    -0.001 A 
ATOM      3  C   UNL     1     -44.867  -1.701 -48.150  0.00  0.00    +0.042 A 
ATOM      4  C   UNL     1     -44.164  -0.943 -49.081  0.00  0.00    +0.196 A 
ATOM      5  O   UNL     1     -43.521   0.207 -48.669  0.00  0.00    -0.287 OA
ATOM      6  C   UNL     1     -44.113  -1.332 -50.415  0.00  0.00    +0.042 A 
ATOM      7  C   UNL     1     -44.768  -2.486 -50.815  0.00  0.00    -0.001 A 
ENDROOT
BRANCH   1   8
ATOM      8  C   UNL     1     -46.181  -4.538 -50.350  0.00  0.00    +0.026 C 
BRANCH   8   9
ATOM      9  C   UNL     1     -45.553  -5.267 -51.549  0.00  0.00    +0.005 C 
ATOM     10  C   UNL     1     -45.926  -6.740 -51.433  0.00  0.00    +0.000 C 
ENDBRANCH   8   9
ENDBRANCH   1   8
TORSDOF 2
REMARK  Name = 
REMARK  61 active torsions:
REMARK  status: ('A' for Active; 'I' for Inactive)
REMARK    1  A    between atoms: _1  and  _3
REMARK    2  A    between atoms: _3  and  _4
REMARK    3  A    between atoms: _4  and  _5
REMARK    4  A    between atoms: _5  and  _6
REMARK    5  A    between atoms: _10  and  _12
REMARK    6  A    between atoms: _12  and  _13
REMARK    7  A    between atoms: _20  and  _22
REMARK    8  A    between atoms: _22  and  _23
REMARK    9  A    between atoms: _23  and  _24
REMARK   10  A    between atoms: _24  and  _25
REMARK   11  A    between atoms: _27  and  _29
REMARK   12  A    between atoms: _31  and  _33
REMARK   13  A    between atoms: _33  and  _34
REMARK   14  A    between atoms: _34  and  _35
REMARK   15  A    between atoms: _38  and  _40
REMARK   16  A    between atoms: _40  and  _41
REMARK   17  A    between atoms: _41  and  _42
REMARK   18  A    between atoms: _45  and  _47
REMARK   19  A    between atoms: _47  and  _48
REMARK   20  A    between atoms: _54  and  _56
REMARK   21  A    between atoms: _56  and  _57
REMARK   22  A    between atoms: _63  and  _65
REMARK   23  A    between atoms: _65  and  _67
REMARK   24  A    between atoms: _69  and  _71
REMARK   25  A    between atoms: _71  and  _72
REMARK   26  A    between atoms: _75  and  _77
REMARK   27  A    between atoms: _77  and  _79
REMARK   28  A    between atoms: _81  and  _83
REMARK   29  A    between atoms: _83  and  _84
REMARK   30  A    between atoms: _91  and  _93
REMARK   31  A    between atoms: _93  and  _94
REMARK   32  A    between atoms: _97  and  _99
REMARK   33  A    between atoms: _99  and  _101
REMARK   34  A    between atoms: _103  and  _105
REMARK   35  A    between atoms: _108  and  _110
REMARK   36  A    between atoms: _110  and  _111
REMARK   37  A    between atoms: _111  and  _112
REMARK   38  A    between atoms: _112  and  _113
REMARK   39  A    between atoms: _117  and  _119
REMARK   40  A    between atoms: _119  and  _120
REMARK   41  A    between atoms: _120  and  _121
REMARK   42  A    between atoms: _124  and  _126
REMARK   43  A    between atoms: _126  and  _128
REMARK   44  A    between atoms: _130  and  _132
REMARK   45  A    between atoms: _132  and  _133
REMARK   46  A    between atoms: _140  and  _142
REMARK   47  A    between atoms: _144  and  _146
REMARK   48  A    between atoms: _146  and  _147
REMARK   49  A    between atoms: _153  and  _155
REMARK   50  A    between atoms: _157  and  _159
REMARK   51  A    between atoms: _159  and  _160
REMARK   52  A    between atoms: _166  and  _168
REMARK   53  A    between atoms: _168  and  _169
REMARK   54  A    between atoms: _169  and  _170
REMARK   55  A    between atoms: _170  and  _171
REMARK   56  A    between atoms: _173  and  _175
REMARK   57  A    between atoms: _175  and  _177
REMARK   58  A    between atoms: _179  and  _181
REMARK   59  A    between atoms: _181  and  _182
REMARK   60  A    between atoms: _189  and  _191
REMARK   61  A    between atoms: _193  and  _195
REMARK                            x       y       z     vdW  Elec       q    Type
REMARK                         _______ _______ _______ _____ _____    ______ ____
ROOT
ATOM      1  C   UNL     1     -38.801  -2.416 -46.156  0.00  0.00    +0.002 C 
ENDROOT
BRANCH   1   2
ATOM      2  C   UNL     1     -38.366  -2.943 -47.513  0.00  0.00    +0.000 C 
BRANCH   2   3
ATOM      3  C   UNL     1     -37.362  -4.097 -47.415  0.00  0.00    +0.000 C 
ATOM      4  C   UNL     1     -38.051  -5.348 -46.903  0.00  0.00    +0.000 C 
ENDBRANCH   2   3
ENDBRANCH   1   2
BRANCH   1   5
ATOM      5  C   UNL     1     -38.685  -0.909 -46.053  0.00  0.00    +0.021 C 
BRANCH   5   6
ATOM      6  C   UNL     1     -38.153  -0.320 -47.353  0.00  0.00    +0.109 C 
ATOM      7  N   UNL     1     -37.906   1.143 -47.217  0.00  0.00    -0.131 NA
ENDBRANCH   5   6
ENDBRANCH   1   5
TORSDOF 4
REMARK  Name = 
REMARK  61 active torsions:
REMARK  status: ('A' for Active; 'I' for Inactive)
REMARK    1  A    between atoms: _1  and  _3
REMARK    2  A    between atoms: _3  and  _4
REMARK    3  A    between atoms: _4  and  _5
REMARK    4  A    between atoms: _5  and  _6
REMARK    5  A    between atoms: _10  and  _12
REMARK    6  A    between atoms: _12  and  _13
REMARK    7  A    between atoms: _20  and  _22
REMARK    8  A    between atoms: _22  and  _23
REMARK    9  A    between atoms: _23  and  _24
REMARK   10  A    between atoms: _24  and  _25
REMARK   11  A    between atoms: _27  and  _29
REMARK   12  A    between atoms: _31  and  _33
REMARK   13  A    between atoms: _33  and  _34
REMARK   14  A    between atoms: _34  and  _35
REMARK   15  A    between atoms: _38  and  _40
REMARK   16  A    between atoms: _40  and  _41
REMARK   17  A    between atoms: _41  and  _42
REMARK   18  A    between atoms: _45  and  _47
REMARK   19  A    between atoms: _47  and  _48
REMARK   20  A    between atoms: _54  and  _56
REMARK   21  A    between atoms: _56  and  _57
REMARK   22  A    between atoms: _63  and  _65
REMARK   23  A    between atoms: _65  and  _67
REMARK   24  A    between atoms: _69  and  _71
REMARK   25  A    between atoms: _71  and  _72
REMARK   26  A    between atoms: _75  and  _77
REMARK   27  A    between atoms: _77  and  _79
REMARK   28  A    between atoms: _81  and  _83
REMARK   29  A    between atoms: _83  and  _84
REMARK   30  A    between atoms: _91  and  _93
REMARK   31  A    between atoms: _93  and  _94
REMARK   32  A    between atoms: _97  and  _99
REMARK   33  A    between atoms: _99  and  _101
REMARK   34  A    between atoms: _103  and  _105
REMARK   35  A    between atoms: _108  and  _110
REMARK   36  A    between atoms: _110  and  _111
REMARK   37  A    between atoms: _111  and  _112
REMARK   38  A    between atoms: _112  and  _113
REMARK   39  A    between atoms: _117  and  _119
REMARK   40  A    between atoms: _119  and  _120
REMARK   41  A    between atoms: _120  and  _121
REMARK   42  A    between atoms: _124  and  _126
REMARK   43  A    between atoms: _126  and  _128
REMARK   44  A    between atoms: _130  and  _132
REMARK   45  A    between atoms: _132  and  _133
REMARK   46  A    between atoms: _140  and  _142
REMARK   47  A    between atoms: _144  and  _146
REMARK   48  A    between atoms: _146  and  _147
REMARK   49  A    between atoms: _153  and  _155
REMARK   50  A    between atoms: _157  and  _159
REMARK   51  A    between atoms: _159  and  _160
REMARK   52  A    between atoms: _166  and  _168
REMARK   53  A    between atoms: _168  and  _169
REMARK   54  A    between atoms: _169  and  _170
REMARK   55  A    between atoms: _170  and  _171
REMARK   56  A    between atoms: _173  and  _175
REMARK   57  A    between atoms: _175  and  _177
REMARK   58  A    between atoms: _179  and  _181
REMARK   59  A    between atoms: _181  and  _182
REMARK   60  A    between atoms: _189  and  _191
REMARK   61  A    between atoms: _193  and  _195
REMARK                            x       y       z     vdW  Elec       q    Type
REMARK                         _______ _______ _______ _____ _____    ______ ____
ROOT
ATOM      1  C   UNL     1     -35.662  10.538 -38.733  0.00  0.00    +0.036 C 
ATOM      2  C   UNL     1     -36.832  11.495 -38.519  0.00  0.00    +0.003 C 
ENDROOT
BRANCH   1   3
ATOM      3  C   UNL     1     -36.084   9.315 -39.544  0.00  0.00    +0.182 C 
ATOM      4  O   UNL     1     -37.224   8.715 -38.968  0.00  0.00    -0.220 OA
ENDBRANCH   1   3
TORSDOF 1
REMARK  Name = 
REMARK  61 active torsions:
REMARK  status: ('A' for Active; 'I' for Inactive)
REMARK    1  A    between atoms: _1  and  _3
REMARK    2  A    between atoms: _3  and  _4
REMARK    3  A    between atoms: _4  and  _5
REMARK    4  A    between atoms: _5  and  _6
REMARK    5  A    between atoms: _10  and  _12
REMARK    6  A    between atoms: _12  and  _13
REMARK    7  A    between atoms: _20  and  _22
REMARK    8  A    between atoms: _22  and  _23
REMARK    9  A    between atoms: _23  and  _24
REMARK   10  A    between atoms: _24  and  _25
REMARK   11  A    between atoms: _27  and  _29
REMARK   12  A    between atoms: _31  and  _33
REMARK   13  A    between atoms: _33  and  _34
REMARK   14  A    between atoms: _34  and  _35
REMARK   15  A    between atoms: _38  and  _40
REMARK   16  A    between atoms: _40  and  _41
REMARK   17  A    between atoms: _41  and  _42
REMARK   18  A    between atoms: _45  and  _47
REMARK   19  A    between atoms: _47  and  _48
REMARK   20  A    between atoms: _54  and  _56
REMARK   21  A    between atoms: _56  and  _57
REMARK   22  A    between atoms: _63  and  _65
REMARK   23  A    between atoms: _65  and  _67
REMARK   24  A    between atoms: _69  and  _71
REMARK   25  A    between atoms: _71  and  _72
REMARK   26  A    between atoms: _75  and  _77
REMARK   27  A    between atoms: _77  and  _79
REMARK   28  A    between atoms: _81  and  _83
REMARK   29  A    between atoms: _83  and  _84
REMARK   30  A    between atoms: _91  and  _93
REMARK   31  A    between atoms: _93  and  _94
REMARK   32  A    between atoms: _97  and  _99
REMARK   33  A    between atoms: _99  and  _101
REMARK   34  A    between atoms: _103  and  _105
REMARK   35  A    between atoms: _108  and  _110
REMARK   36  A    between atoms: _110  and  _111
REMARK   37  A    between atoms: _111  and  _112
REMARK   38  A    between atoms: _112  and  _113
REMARK   39  A    between atoms: _117  and  _119
REMARK   40  A    between atoms: _119  and  _120
REMARK   41  A    between atoms: _120  and  _121
REMARK   42  A    between atoms: _124  and  _126
REMARK   43  A    between atoms: _126  and  _128
REMARK   44  A    between atoms: _130  and  _132
REMARK   45  A    between atoms: _132  and  _133
REMARK   46  A    between atoms: _140  and  _142
REMARK   47  A    between atoms: _144  and  _146
REMARK   48  A    between atoms: _146  and  _147
REMARK   49  A    between atoms: _153  and  _155
REMARK   50  A    between atoms: _157  and  _159
REMARK   51  A    between atoms: _159  and  _160
REMARK   52  A    between atoms: _166  and  _168
REMARK   53  A    between atoms: _168  and  _169
REMARK   54  A    between atoms: _169  and  _170
REMARK   55  A    between atoms: _170  and  _171
REMARK   56  A    between atoms: _173  and  _175
REMARK   57  A    between atoms: _175  and  _177
REMARK   58  A    between atoms: _179  and  _181
REMARK   59  A    between atoms: _181  and  _182
REMARK   60  A    between atoms: _189  and  _191
REMARK   61  A    between atoms: _193  and  _195
REMARK                            x       y       z     vdW  Elec       q    Type
REMARK                         _______ _______ _______ _____ _____    ______ ____
ROOT
ATOM      1  C   UNL     1     -29.381  11.069 -40.295  0.00  0.00    +0.089 C 
ENDROOT
BRANCH   1   2
ATOM      2  C   UNL     1     -30.710  10.874 -41.016  0.00  0.00    +0.261 C 
ATOM      3  O   UNL     1     -31.191   9.753 -41.181  0.00  0.00    -0.272 OA
ATOM      4  N   UNL     1     -31.299  11.973 -41.461  0.00  0.00    -0.088 NA
ENDBRANCH   1   2
BRANCH   1   5
ATOM      5  C   UNL     1     -29.475  10.971 -38.777  0.00  0.00    +0.010 C 
BRANCH   5   6
ATOM      6  C   UNL     1     -28.219  11.508 -38.074  0.00  0.00    +0.001 C 
ATOM      7  C   UNL     1     -28.532  12.720 -37.204  0.00  0.00    +0.000 C 
ENDBRANCH   5   6
ENDBRANCH   1   5
TORSDOF 3
REMARK  Name = 
REMARK  61 active torsions:
REMARK  status: ('A' for Active; 'I' for Inactive)
REMARK    1  A    between atoms: _1  and  _3
REMARK    2  A    between atoms: _3  and  _4
REMARK    3  A    between atoms: _4  and  _5
REMARK    4  A    between atoms: _5  and  _6
REMARK    5  A    between atoms: _10  and  _12
REMARK    6  A    between atoms: _12  and  _13
REMARK    7  A    between atoms: _20  and  _22
REMARK    8  A    between atoms: _22  and  _23
REMARK    9  A    between atoms: _23  and  _24
REMARK   10  A    between atoms: _24  and  _25
REMARK   11  A    between atoms: _27  and  _29
REMARK   12  A    between atoms: _31  and  _33
REMARK   13  A    between atoms: _33  and  _34
REMARK   14  A    between atoms: _34  and  _35
REMARK   15  A    between atoms: _38  and  _40
REMARK   16  A    between atoms: _40  and  _41
REMARK   17  A    between atoms: _41  and  _42
REMARK   18  A    between atoms: _45  and  _47
REMARK   19  A    between atoms: _47  and  _48
REMARK   20  A    between atoms: _54  and  _56
REMARK   21  A    between atoms: _56  and  _57
REMARK   22  A    between atoms: _63  and  _65
REMARK   23  A    between atoms: _65  and  _67
REMARK   24  A    between atoms: _69  and  _71
REMARK   25  A    between atoms: _71  and  _72
REMARK   26  A    between atoms: _75  and  _77
REMARK   27  A    between atoms: _77  and  _79
REMARK   28  A    between atoms: _81  and  _83
REMARK   29  A    between atoms: _83  and  _84
REMARK   30  A    between atoms: _91  and  _93
REMARK   31  A    between atoms: _93  and  _94
REMARK   32  A    between atoms: _97  and  _99
REMARK   33  A    between atoms: _99  and  _101
REMARK   34  A    between atoms: _103  and  _105
REMARK   35  A    between atoms: _108  and  _110
REMARK   36  A    between atoms: _110  and  _111
REMARK   37  A    between atoms: _111  and  _112
REMARK   38  A    between atoms: _112  and  _113
REMARK   39  A    between atoms: _117  and  _119
REMARK   40  A    between atoms: _119  and  _120
REMARK   41  A    between atoms: _120  and  _121
REMARK   42  A    between atoms: _124  and  _126
REMARK   43  A    between atoms: _126  and  _128
REMARK   44  A    between atoms: _130  and  _132
REMARK   45  A    between atoms: _132  and  _133
REMARK   46  A    between atoms: _140  and  _142
REMARK   47  A    between atoms: _144  and  _146
REMARK   48  A    between atoms: _146  and  _147
REMARK   49  A    between atoms: _153  and  _155
REMARK   50  A    between atoms: _157  and  _159
REMARK   51  A    between atoms: _159  and  _160
REMARK   52  A    between atoms: _166  and  _168
REMARK   53  A    between atoms: _168  and  _169
REMARK   54  A    between atoms: _169  and  _170
REMARK   55  A    between atoms: _170  and  _171
REMARK   56  A    between atoms: _173  and  _175
REMARK   57  A    between atoms: _175  and  _177
REMARK   58  A    between atoms: _179  and  _181
REMARK   59  A    between atoms: _181  and  _182
REMARK   60  A    between atoms: _189  and  _191
REMARK   61  A    between atoms: _193  and  _195
REMARK                            x       y       z     vdW  Elec       q    Type
REMARK                         _______ _______ _______ _____ _____    ______ ____
ROOT
ATOM      1  C   UNL     1     -28.115  14.342 -41.832  0.00  0.00    +0.114 C 
ENDROOT
BRANCH   1   2
ATOM      2  C   UNL     1     -26.994  13.510 -41.255  0.00  0.00    +0.365 C 
ATOM      3  O   UNL     1     -26.565  13.813 -40.119  0.00  0.00    -0.246 OA
ATOM      4  O   UNL     1     -26.535  12.568 -41.942  0.00  0.00    -0.246 OA
ENDBRANCH   1   2
BRANCH   1   5
ATOM      5  C   UNL     1     -29.100  14.794 -40.764  0.00  0.00    +0.012 C 
BRANCH   5   6
ATOM      6  C   UNL     1     -28.800  16.194 -40.263  0.00  0.00    +0.001 C 
ATOM      7  C   UNL     1     -30.043  17.080 -40.286  0.00  0.00    +0.000 C 
ENDBRANCH   5   6
ENDBRANCH   1   5
TORSDOF 3
REMARK  Name = 
REMARK  61 active torsions:
REMARK  status: ('A' for Active; 'I' for Inactive)
REMARK    1  A    between atoms: _1  and  _3
REMARK    2  A    between atoms: _3  and  _4
REMARK    3  A    between atoms: _4  and  _5
REMARK    4  A    between atoms: _5  and  _6
REMARK    5  A    between atoms: _10  and  _12
REMARK    6  A    between atoms: _12  and  _13
REMARK    7  A    between atoms: _20  and  _22
REMARK    8  A    between atoms: _22  and  _23
REMARK    9  A    between atoms: _23  and  _24
REMARK   10  A    between atoms: _24  and  _25
REMARK   11  A    between atoms: _27  and  _29
REMARK   12  A    between atoms: _31  and  _33
REMARK   13  A    between atoms: _33  and  _34
REMARK   14  A    between atoms: _34  and  _35
REMARK   15  A    between atoms: _38  and  _40
REMARK   16  A    between atoms: _40  and  _41
REMARK   17  A    between atoms: _41  and  _42
REMARK   18  A    between atoms: _45  and  _47
REMARK   19  A    between atoms: _47  and  _48
REMARK   20  A    between atoms: _54  and  _56
REMARK   21  A    between atoms: _56  and  _57
REMARK   22  A    between atoms: _63  and  _65
REMARK   23  A    between atoms: _65  and  _67
REMARK   24  A    between atoms: _69  and  _71
REMARK   25  A    between atoms: _71  and  _72
REMARK   26  A    between atoms: _75  and  _77
REMARK   27  A    between atoms: _77  and  _79
REMARK   28  A    between atoms: _81  and  _83
REMARK   29  A    between atoms: _83  and  _84
REMARK   30  A    between atoms: _91  and  _93
REMARK   31  A    between atoms: _93  and  _94
REMARK   32  A    between atoms: _97  and  _99
REMARK   33  A    between atoms: _99  and  _101
REMARK   34  A    between atoms: _103  and  _105
REMARK   35  A    between atoms: _108  and  _110
REMARK   36  A    between atoms: _110  and  _111
REMARK   37  A    between atoms: _111  and  _112
REMARK   38  A    between atoms: _112  and  _113
REMARK   39  A    between atoms: _117  and  _119
REMARK   40  A    between atoms: _119  and  _120
REMARK   41  A    between atoms: _120  and  _121
REMARK   42  A    between atoms: _124  and  _126
REMARK   43  A    between atoms: _126  and  _128
REMARK   44  A    between atoms: _130  and  _132
REMARK   45  A    between atoms: _132  and  _133
REMARK   46  A    between atoms: _140  and  _142
REMARK   47  A    between atoms: _144  and  _146
REMARK   48  A    between atoms: _146  and  _147
REMARK   49  A    between atoms: _153  and  _155
REMARK   50  A    between atoms: _157  and  _159
REMARK   51  A    between atoms: _159  and  _160
REMARK   52  A    between atoms: _166  and  _168
REMARK   53  A    between atoms: _168  and  _169
REMARK   54  A    between atoms: _169  and  _170
REMARK   55  A    between atoms: _170  and  _171
REMARK   56  A    between atoms: _173  and  _175
REMARK   57  A    between atoms: _175  and  _177
REMARK   58  A    between atoms: _179  and  _181
REMARK   59  A    between atoms: _181  and  _182
REMARK   60  A    between atoms: _189  and  _191
REMARK   61  A    between atoms: _193  and  _195
REMARK                            x       y       z     vdW  Elec       q    Type
REMARK                         _______ _______ _______ _____ _____    ______ ____
ROOT
ATOM      1  C   UNL     1     -33.458  16.617 -38.842  0.00  0.00    -0.022 A 
ATOM      2  C   UNL     1     -34.592  16.707 -38.037  0.00  0.00    -0.004 A 
ATOM      3  C   UNL     1     -35.097  15.586 -37.402  0.00  0.00    -0.000 A 
ATOM      4  C   UNL     1     -34.469  14.357 -37.556  0.00  0.00    -0.000 A 
ATOM      5  C   UNL     1     -33.342  14.246 -38.356  0.00  0.00    -0.000 A 
ATOM      6  C   UNL     1     -32.843  15.370 -38.999  0.00  0.00    -0.004 A 
ENDROOT
BRANCH   1   7
ATOM      7  C   UNL     1     -32.915  17.838 -39.538  0.00  0.00    +0.026 C 
BRANCH   7   8
ATOM      8  C   UNL     1     -31.605  18.392 -38.925  0.00  0.00    +0.005 C 
ATOM      9  C   UNL     1     -31.735  18.654 -37.431  0.00  0.00    +0.000 C 
ENDBRANCH   7   8
ENDBRANCH   1   7
TORSDOF 2
REMARK  Name = 
REMARK  61 active torsions:
REMARK  status: ('A' for Active; 'I' for Inactive)
REMARK    1  A    between atoms: _1  and  _3
REMARK    2  A    between atoms: _3  and  _4
REMARK    3  A    between atoms: _4  and  _5
REMARK    4  A    between atoms: _5  and  _6
REMARK    5  A    between atoms: _10  and  _12
REMARK    6  A    between atoms: _12  and  _13
REMARK    7  A    between atoms: _20  and  _22
REMARK    8  A    between atoms: _22  and  _23
REMARK    9  A    between atoms: _23  and  _24
REMARK   10  A    between atoms: _24  and  _25
REMARK   11  A    between atoms: _27  and  _29
REMARK   12  A    between atoms: _31  and  _33
REMARK   13  A    between atoms: _33  and  _34
REMARK   14  A    between atoms: _34  and  _35
REMARK   15  A    between atoms: _38  and  _40
REMARK   16  A    between atoms: _40  and  _41
REMARK   17  A    between atoms: _41  and  _42
REMARK   18  A    between atoms: _45  and  _47
REMARK   19  A    between atoms: _47  and  _48
REMARK   20  A    between atoms: _54  and  _56
REMARK   21  A    between atoms: _56  and  _57
REMARK   22  A    between atoms: _63  and  _65
REMARK   23  A    between atoms: _65  and  _67
REMARK   24  A    between atoms: _69  and  _71
REMARK   25  A    between atoms: _71  and  _72
REMARK   26  A    between atoms: _75  and  _77
REMARK   27  A    between atoms: _77  and  _79
REMARK   28  A    between atoms: _81  and  _83
REMARK   29  A    between atoms: _83  and  _84
REMARK   30  A    between atoms: _91  and  _93
REMARK   31  A    between atoms: _93  and  _94
REMARK   32  A    between atoms: _97  and  _99
REMARK   33  A    between atoms: _99  and  _101
REMARK   34  A    between atoms: _103  and  _105
REMARK   35  A    between atoms: _108  and  _110
REMARK   36  A    between atoms: _110  and  _111
REMARK   37  A    between atoms: _111  and  _112
REMARK   38  A    between atoms: _112  and  _113
REMARK   39  A    between atoms: _117  and  _119
REMARK   40  A    between atoms: _119  and  _120
REMARK   41  A    between atoms: _120  and  _121
REMARK   42  A    between atoms: _124  and  _126
REMARK   43  A    between atoms: _126  and  _128
REMARK   44  A    between atoms: _130  and  _132
REMARK   45  A    between atoms: _132  and  _133
REMARK   46  A    between atoms: _140  and  _142
REMARK   47  A    between atoms: _144  and  _146
REMARK   48  A    between atoms: _146  and  _147
REMARK   49  A    between atoms: _153  and  _155
REMARK   50  A    between atoms: _157  and  _159
REMARK   51  A    between atoms: _159  and  _160
REMARK   52  A    between atoms: _166  and  _168
REMARK   53  A    between atoms: _168  and  _169
REMARK   54  A    between atoms: _169  and  _170
REMARK   55  A    between atoms: _170  and  _171
REMARK   56  A    between atoms: _173  and  _175
REMARK   57  A    between atoms: _175  and  _177
REMARK   58  A    between atoms: _179  and  _181
REMARK   59  A    between atoms: _181  and  _182
REMARK   60  A    between atoms: _189  and  _191
REMARK   61  A    between atoms: _193  and  _195
REMARK                            x       y       z     vdW  Elec       q    Type
REMARK                         _______ _______ _______ _____ _____    ______ ____
ROOT
ATOM      1  C   UNL     1     -27.228  21.400 -37.830  0.00  0.00    -0.022 A 
ATOM      2  C   UNL     1     -28.481  20.965 -37.399  0.00  0.00    -0.004 A 
ATOM      3  C   UNL     1     -29.626  21.687 -37.729  0.00  0.00    -0.000 A 
ATOM      4  C   UNL     1     -29.530  22.858 -38.492  0.00  0.00    -0.000 A 
ATOM      5  C   UNL     1     -28.297  23.294 -38.930  0.00  0.00    -0.000 A 
ATOM      6  C   UNL     1     -27.156  22.563 -38.607  0.00  0.00    -0.004 A 
ENDROOT
BRANCH   1   7
ATOM      7  C   UNL     1     -25.986  20.611 -37.495  0.00  0.00    +0.026 C 
BRANCH   7   8
ATOM      8  C   UNL     1     -24.780  21.474 -37.106  0.00  0.00    +0.005 C 
ATOM      9  C   UNL     1     -25.147  22.316 -35.909  0.00  0.00    +0.000 C 
ENDBRANCH   7   8
ENDBRANCH   1   7
TORSDOF 2
REMARK  Name = 
REMARK  61 active torsions:
REMARK  status: ('A' for Active; 'I' for Inactive)
REMARK    1  A    between atoms: _1  and  _3
REMARK    2  A    between atoms: _3  and  _4
REMARK    3  A    between atoms: _4  and  _5
REMARK    4  A    between atoms: _5  and  _6
REMARK    5  A    between atoms: _10  and  _12
REMARK    6  A    between atoms: _12  and  _13
REMARK    7  A    between atoms: _20  and  _22
REMARK    8  A    between atoms: _22  and  _23
REMARK    9  A    between atoms: _23  and  _24
REMARK   10  A    between atoms: _24  and  _25
REMARK   11  A    between atoms: _27  and  _29
REMARK   12  A    between atoms: _31  and  _33
REMARK   13  A    between atoms: _33  and  _34
REMARK   14  A    between atoms: _34  and  _35
REMARK   15  A    between atoms: _38  and  _40
REMARK   16  A    between atoms: _40  and  _41
REMARK   17  A    between atoms: _41  and  _42
REMARK   18  A    between atoms: _45  and  _47
REMARK   19  A    between atoms: _47  and  _48
REMARK   20  A    between atoms: _54  and  _56
REMARK   21  A    between atoms: _56  and  _57
REMARK   22  A    between atoms: _63  and  _65
REMARK   23  A    between atoms: _65  and  _67
REMARK   24  A    between atoms: _69  and  _71
REMARK   25  A    between atoms: _71  and  _72
REMARK   26  A    between atoms: _75  and  _77
REMARK   27  A    between atoms: _77  and  _79
REMARK   28  A    between atoms: _81  and  _83
REMARK   29  A    between atoms: _83  and  _84
REMARK   30  A    between atoms: _91  and  _93
REMARK   31  A    between atoms: _93  and  _94
REMARK   32  A    between atoms: _97  and  _99
REMARK   33  A    between atoms: _99  and  _101
REMARK   34  A    between atoms: _103  and  _105
REMARK   35  A    between atoms: _108  and  _110
REMARK   36  A    between atoms: _110  and  _111
REMARK   37  A    between atoms: _111  and  _112
REMARK   38  A    between atoms: _112  and  _113
REMARK   39  A    between atoms: _117  and  _119
REMARK   40  A    between atoms: _119  and  _120
REMARK   41  A    between atoms: _120  and  _121
REMARK   42  A    between atoms: _124  and  _126
REMARK   43  A    between atoms: _126  and  _128
REMARK   44  A    between atoms: _130  and  _132
REMARK   45  A    between atoms: _132  and  _133
REMARK   46  A    between atoms: _140  and  _142
REMARK   47  A    between atoms: _144  and  _146
REMARK   48  A    between atoms: _146  and  _147
REMARK   49  A    between atoms: _153  and  _155
REMARK   50  A    between atoms: _157  and  _159
REMARK   51  A    between atoms: _159  and  _160
REMARK   52  A    between atoms: _166  and  _168
REMARK   53  A    between atoms: _168  and  _169
REMARK   54  A    between atoms: _169  and  _170
REMARK   55  A    between atoms: _170  and  _171
REMARK   56  A    between atoms: _173  and  _175
REMARK   57  A    between atoms: _175  and  _177
REMARK   58  A    between atoms: _179  and  _181
REMARK   59  A    between atoms: _181  and  _182
REMARK   60  A    between atoms: _189  and  _191
REMARK   61  A    between atoms: _193  and  _195
REMARK                            x       y       z     vdW  Elec       q    Type
REMARK                         _______ _______ _______ _____ _____    ______ ____
ROOT
ATOM      1  C   UNL     1     -38.411  21.435 -61.816  0.00  0.00    +0.000 C 
ATOM      2  C   UNL     1     -39.153  21.810 -60.534  0.00  0.00    +0.000 C 
ENDROOT
BRANCH   1   3
ATOM      3  C   UNL     1     -39.399  21.051 -62.945  0.00  0.00    +0.000 C 
ATOM      4  C   UNL     1     -40.806  21.484 -62.551  0.00  0.00    +0.000 C 
ENDBRANCH   1   3
BRANCH   1   5
ATOM      5  C   UNL     1     -37.434  20.295 -61.536  0.00  0.00    +0.000 C 
ATOM      6  C   UNL     1     -35.992  20.640 -61.846  0.00  0.00    +0.000 C 
ENDBRANCH   1   5
TORSDOF 2
REMARK  Name = 
REMARK  61 active torsions:
REMARK  status: ('A' for Active; 'I' for Inactive)
REMARK    1  A    between atoms: _1  and  _3
REMARK    2  A    between atoms: _3  and  _4
REMARK    3  A    between atoms: _4  and  _5
REMARK    4  A    between atoms: _5  and  _6
REMARK    5  A    between atoms: _10  and  _12
REMARK    6  A    between atoms: _12  and  _13
REMARK    7  A    between atoms: _20  and  _22
REMARK    8  A    between atoms: _22  and  _23
REMARK    9  A    between atoms: _23  and  _24
REMARK   10  A    between atoms: _24  and  _25
REMARK   11  A    between atoms: _27  and  _29
REMARK   12  A    between atoms: _31  and  _33
REMARK   13  A    between atoms: _33  and  _34
REMARK   14  A    between atoms: _34  and  _35
REMARK   15  A    between atoms: _38  and  _40
REMARK   16  A    between atoms: _40  and  _41
REMARK   17  A    between atoms: _41  and  _42
REMARK   18  A    between atoms: _45  and  _47
REMARK   19  A    between atoms: _47  and  _48
REMARK   20  A    between atoms: _54  and  _56
REMARK   21  A    between atoms: _56  and  _57
REMARK   22  A    between atoms: _63  and  _65
REMARK   23  A    between atoms: _65  and  _67
REMARK   24  A    between atoms: _69  and  _71
REMARK   25  A    between atoms: _71  and  _72
REMARK   26  A    between atoms: _75  and  _77
REMARK   27  A    between atoms: _77  and  _79
REMARK   28  A    between atoms: _81  and  _83
REMARK   29  A    between atoms: _83  and  _84
REMARK   30  A    between atoms: _91  and  _93
REMARK   31  A    between atoms: _93  and  _94
REMARK   32  A    between atoms: _97  and  _99
REMARK   33  A    between atoms: _99  and  _101
REMARK   34  A    between atoms: _103  and  _105
REMARK   35  A    between atoms: _108  and  _110
REMARK   36  A    between atoms: _110  and  _111
REMARK   37  A    between atoms: _111  and  _112
REMARK   38  A    between atoms: _112  and  _113
REMARK   39  A    between atoms: _117  and  _119
REMARK   40  A    between atoms: _119  and  _120
REMARK   41  A    between atoms: _120  and  _121
REMARK   42  A    between atoms: _124  and  _126
REMARK   43  A    between atoms: _126  and  _128
REMARK   44  A    between atoms: _130  and  _132
REMARK   45  A    between atoms: _132  and  _133
REMARK   46  A    between atoms: _140  and  _142
REMARK   47  A    between atoms: _144  and  _146
REMARK   48  A    between atoms: _146  and  _147
REMARK   49  A    between atoms: _153  and  _155
REMARK   50  A    between atoms: _157  and  _159
REMARK   51  A    between atoms: _159  and  _160
REMARK   52  A    between atoms: _166  and  _168
REMARK   53  A    between atoms: _168  and  _169
REMARK   54  A    between atoms: _169  and  _170
REMARK   55  A    between atoms: _170  and  _171
REMARK   56  A    between atoms: _173  and  _175
REMARK   57  A    between atoms: _175  and  _177
REMARK   58  A    between atoms: _179  and  _181
REMARK   59  A    between atoms: _181  and  _182
REMARK   60  A    between atoms: _189  and  _191
REMARK   61  A    between atoms: _193  and  _195
REMARK                            x       y       z     vdW  Elec       q    Type
REMARK                         _______ _______ _______ _____ _____    ______ ____
ROOT
ATOM      1  C   UNL     1     -41.159  15.299 -59.086  0.00  0.00    +0.000 C 
ENDROOT
BRANCH   1   2
ATOM      2  C   UNL     1     -39.834  15.443 -59.840  0.00  0.00    +0.000 C 
ATOM      3  C   UNL     1     -38.671  15.035 -58.950  0.00  0.00    +0.000 C 
ATOM      4  C   UNL     1     -39.628  16.849 -60.386  0.00  0.00    +0.000 C 
ENDBRANCH   1   2
BRANCH   1   5
ATOM      5  C   UNL     1     -42.488  15.530 -59.816  0.00  0.00    +0.000 C 
ATOM      6  C   UNL     1     -42.368  15.247 -61.305  0.00  0.00    +0.000 C 
ENDBRANCH   1   5
TORSDOF 2
REMARK  Name = 
REMARK  61 active torsions:
REMARK  status: ('A' for Active; 'I' for Inactive)
REMARK    1  A    between atoms: _1  and  _3
REMARK    2  A    between atoms: _3  and  _4
REMARK    3  A    between atoms: _4  and  _5
REMARK    4  A    between atoms: _5  and  _6
REMARK    5  A    between atoms: _10  and  _12
REMARK    6  A    between atoms: _12  and  _13
REMARK    7  A    between atoms: _20  and  _22
REMARK    8  A    between atoms: _22  and  _23
REMARK    9  A    between atoms: _23  and  _24
REMARK   10  A    between atoms: _24  and  _25
REMARK   11  A    between atoms: _27  and  _29
REMARK   12  A    between atoms: _31  and  _33
REMARK   13  A    between atoms: _33  and  _34
REMARK   14  A    between atoms: _34  and  _35
REMARK   15  A    between atoms: _38  and  _40
REMARK   16  A    between atoms: _40  and  _41
REMARK   17  A    between atoms: _41  and  _42
REMARK   18  A    between atoms: _45  and  _47
REMARK   19  A    between atoms: _47  and  _48
REMARK   20  A    between atoms: _54  and  _56
REMARK   21  A    between atoms: _56  and  _57
REMARK   22  A    between atoms: _63  and  _65
REMARK   23  A    between atoms: _65  and  _67
REMARK   24  A    between atoms: _69  and  _71
REMARK   25  A    between atoms: _71  and  _72
REMARK   26  A    between atoms: _75  and  _77
REMARK   27  A    between atoms: _77  and  _79
REMARK   28  A    between atoms: _81  and  _83
REMARK   29  A    between atoms: _83  and  _84
REMARK   30  A    between atoms: _91  and  _93
REMARK   31  A    between atoms: _93  and  _94
REMARK   32  A    between atoms: _97  and  _99
REMARK   33  A    between atoms: _99  and  _101
REMARK   34  A    between atoms: _103  and  _105
REMARK   35  A    between atoms: _108  and  _110
REMARK   36  A    between atoms: _110  and  _111
REMARK   37  A    between atoms: _111  and  _112
REMARK   38  A    between atoms: _112  and  _113
REMARK   39  A    between atoms: _117  and  _119
REMARK   40  A    between atoms: _119  and  _120
REMARK   41  A    between atoms: _120  and  _121
REMARK   42  A    between atoms: _124  and  _126
REMARK   43  A    between atoms: _126  and  _128
REMARK   44  A    between atoms: _130  and  _132
REMARK   45  A    between atoms: _132  and  _133
REMARK   46  A    between atoms: _140  and  _142
REMARK   47  A    between atoms: _144  and  _146
REMARK   48  A    between atoms: _146  and  _147
REMARK   49  A    between atoms: _153  and  _155
REMARK   50  A    between atoms: _157  and  _159
REMARK   51  A    between atoms: _159  and  _160
REMARK   52  A    between atoms: _166  and  _168
REMARK   53  A    between atoms: _168  and  _169
REMARK   54  A    between atoms: _169  and  _170
REMARK   55  A    between atoms: _170  and  _171
REMARK   56  A    between atoms: _173  and  _175
REMARK   57  A    between atoms: _175  and  _177
REMARK   58  A    between atoms: _179  and  _181
REMARK   59  A    between atoms: _181  and  _182
REMARK   60  A    between atoms: _189  and  _191
REMARK   61  A    between atoms: _193  and  _195
REMARK                            x       y       z     vdW  Elec       q    Type
REMARK                         _______ _______ _______ _____ _____    ______ ____
ROOT
ATOM      1  C   UNL     1     -37.842  16.064 -64.403  0.00  0.00    +0.000 C 
ATOM      2  C   UNL     1     -36.706  15.806 -65.397  0.00  0.00    +0.000 C 
ENDROOT
BRANCH   1   3
ATOM      3  C   UNL     1     -39.096  16.625 -65.112  0.00  0.00    +0.000 C 
ATOM      4  C   UNL     1     -38.991  16.469 -66.609  0.00  0.00    +0.000 C 
ENDBRANCH   1   3
BRANCH   1   5
ATOM      5  C   UNL     1     -37.349  17.069 -63.358  0.00  0.00    +0.000 C 
ATOM      6  C   UNL     1     -36.038  16.676 -62.724  0.00  0.00    +0.000 C 
ENDBRANCH   1   5
TORSDOF 2
REMARK  Name = 
REMARK  61 active torsions:
REMARK  status: ('A' for Active; 'I' for Inactive)
REMARK    1  A    between atoms: _1  and  _3
REMARK    2  A    between atoms: _3  and  _4
REMARK    3  A    between atoms: _4  and  _5
REMARK    4  A    between atoms: _5  and  _6
REMARK    5  A    between atoms: _10  and  _12
REMARK    6  A    between atoms: _12  and  _13
REMARK    7  A    between atoms: _20  and  _22
REMARK    8  A    between atoms: _22  and  _23
REMARK    9  A    between atoms: _23  and  _24
REMARK   10  A    between atoms: _24  and  _25
REMARK   11  A    between atoms: _27  and  _29
REMARK   12  A    between atoms: _31  and  _33
REMARK   13  A    between atoms: _33  and  _34
REMARK   14  A    between atoms: _34  and  _35
REMARK   15  A    between atoms: _38  and  _40
REMARK   16  A    between atoms: _40  and  _41
REMARK   17  A    between atoms: _41  and  _42
REMARK   18  A    between atoms: _45  and  _47
REMARK   19  A    between atoms: _47  and  _48
REMARK   20  A    between atoms: _54  and  _56
REMARK   21  A    between atoms: _56  and  _57
REMARK   22  A    between atoms: _63  and  _65
REMARK   23  A    between atoms: _65  and  _67
REMARK   24  A    between atoms: _69  and  _71
REMARK   25  A    between atoms: _71  and  _72
REMARK   26  A    between atoms: _75  and  _77
REMARK   27  A    between atoms: _77  and  _79
REMARK   28  A    between atoms: _81  and  _83
REMARK   29  A    between atoms: _83  and  _84
REMARK   30  A    between atoms: _91  and  _93
REMARK   31  A    between atoms: _93  and  _94
REMARK   32  A    between atoms: _97  and  _99
REMARK   33  A    between atoms: _99  and  _101
REMARK   34  A    between atoms: _103  and  _105
REMARK   35  A    between atoms: _108  and  _110
REMARK   36  A    between atoms: _110  and  _111
REMARK   37  A    between atoms: _111  and  _112
REMARK   38  A    between atoms: _112  and  _113
REMARK   39  A    between atoms: _117  and  _119
REMARK   40  A    between atoms: _119  and  _120
REMARK   41  A    between atoms: _120  and  _121
REMARK   42  A    between atoms: _124  and  _126
REMARK   43  A    between atoms: _126  and  _128
REMARK   44  A    between atoms: _130  and  _132
REMARK   45  A    between atoms: _132  and  _133
REMARK   46  A    between atoms: _140  and  _142
REMARK   47  A    between atoms: _144  and  _146
REMARK   48  A    between atoms: _146  and  _147
REMARK   49  A    between atoms: _153  and  _155
REMARK   50  A    between atoms: _157  and  _159
REMARK   51  A    between atoms: _159  and  _160
REMARK   52  A    between atoms: _166  and  _168
REMARK   53  A    between atoms: _168  and  _169
REMARK   54  A    between atoms: _169  and  _170
REMARK   55  A    between atoms: _170  and  _171
REMARK   56  A    between atoms: _173  and  _175
REMARK   57  A    between atoms: _175  and  _177
REMARK   58  A    between atoms: _179  and  _181
REMARK   59  A    between atoms: _181  and  _182
REMARK   60  A    between atoms: _189  and  _191
REMARK   61  A    between atoms: _193  and  _195
REMARK                            x       y       z     vdW  Elec       q    Type
REMARK                         _______ _______ _______ _____ _____    ______ ____
ROOT
ATOM      1  C   UNL     1     -32.577  17.801 -67.779  0.00  0.00    -0.022 A 
ATOM      2  C   UNL     1     -31.637  16.891 -67.285  0.00  0.00    -0.001 A 
ATOM      3  C   UNL     1     -30.331  17.276 -67.018  0.00  0.00    +0.042 A 
ATOM      4  C   UNL     1     -29.948  18.598 -67.243  0.00  0.00    +0.196 A 
ATOM      5  O   UNL     1     -28.644  19.019 -67.001  0.00  0.00    -0.287 OA
ATOM      6  C   UNL     1     -30.872  19.515 -67.728  0.00  0.00    +0.042 A 
ATOM      7  C   UNL     1     -32.174  19.116 -67.976  0.00  0.00    -0.001 A 
ENDROOT
BRANCH   1   8
ATOM      8  C   UNL     1     -34.013  17.381 -68.013  0.00  0.00    +0.026 C 
BRANCH   8   9
ATOM      9  C   UNL     1     -34.632  17.745 -69.362  0.00  0.00    +0.005 C 
ATOM     10  C   UNL     1     -33.949  16.960 -70.457  0.00  0.00    +0.000 C 
ENDBRANCH   8   9
ENDBRANCH   1   8
TORSDOF 2
REMARK  Name = 
REMARK  61 active torsions:
REMARK  status: ('A' for Active; 'I' for Inactive)
REMARK    1  A    between atoms: _1  and  _3
REMARK    2  A    between atoms: _3  and  _4
REMARK    3  A    between atoms: _4  and  _5
REMARK    4  A    between atoms: _5  and  _6
REMARK    5  A    between atoms: _10  and  _12
REMARK    6  A    between atoms: _12  and  _13
REMARK    7  A    between atoms: _20  and  _22
REMARK    8  A    between atoms: _22  and  _23
REMARK    9  A    between atoms: _23  and  _24
REMARK   10  A    between atoms: _24  and  _25
REMARK   11  A    between atoms: _27  and  _29
REMARK   12  A    between atoms: _31  and  _33
REMARK   13  A    between atoms: _33  and  _34
REMARK   14  A    between atoms: _34  and  _35
REMARK   15  A    between atoms: _38  and  _40
REMARK   16  A    between atoms: _40  and  _41
REMARK   17  A    between atoms: _41  and  _42
REMARK   18  A    between atoms: _45  and  _47
REMARK   19  A    between atoms: _47  and  _48
REMARK   20  A    between atoms: _54  and  _56
REMARK   21  A    between atoms: _56  and  _57
REMARK   22  A    between atoms: _63  and  _65
REMARK   23  A    between atoms: _65  and  _67
REMARK   24  A    between atoms: _69  and  _71
REMARK   25  A    between atoms: _71  and  _72
REMARK   26  A    between atoms: _75  and  _77
REMARK   27  A    between atoms: _77  and  _79
REMARK   28  A    between atoms: _81  and  _83
REMARK   29  A    between atoms: _83  and  _84
REMARK   30  A    between atoms: _91  and  _93
REMARK   31  A    between atoms: _93  and  _94
REMARK   32  A    between atoms: _97  and  _99
REMARK   33  A    between atoms: _99  and  _101
REMARK   34  A    between atoms: _103  and  _105
REMARK   35  A    between atoms: _108  and  _110
REMARK   36  A    between atoms: _110  and  _111
REMARK   37  A    between atoms: _111  and  _112
REMARK   38  A    between atoms: _112  and  _113
REMARK   39  A    between atoms: _117  and  _119
REMARK   40  A    between atoms: _119  and  _120
REMARK   41  A    between atoms: _120  and  _121
REMARK   42  A    between atoms: _124  and  _126
REMARK   43  A    between atoms: _126  and  _128
REMARK   44  A    between atoms: _130  and  _132
REMARK   45  A    between atoms: _132  and  _133
REMARK   46  A    between atoms: _140  and  _142
REMARK   47  A    between atoms: _144  and  _146
REMARK   48  A    between atoms: _146  and  _147
REMARK   49  A    between atoms: _153  and  _155
REMARK   50  A    between atoms: _157  and  _159
REMARK   51  A    between atoms: _159  and  _160
REMARK   52  A    between atoms: _166  and  _168
REMARK   53  A    between atoms: _168  and  _169
REMARK   54  A    between atoms: _169  and  _170
REMARK   55  A    between atoms: _170  and  _171
REMARK   56  A    between atoms: _173  and  _175
REMARK   57  A    between atoms: _175  and  _177
REMARK   58  A    between atoms: _179  and  _181
REMARK   59  A    between atoms: _181  and  _182
REMARK   60  A    between atoms: _189  and  _191
REMARK   61  A    between atoms: _193  and  _195
REMARK                            x       y       z     vdW  Elec       q    Type
REMARK                         _______ _______ _______ _____ _____    ______ ____
ROOT
ATOM      1  C   UNL     1     -29.156   9.910 -66.109  0.00  0.00    +0.000 C 
ENDROOT
BRANCH   1   2
ATOM      2  C   UNL     1     -29.652  11.224 -65.492  0.00  0.00    +0.000 C 
ATOM      3  C   UNL     1     -31.165  11.315 -65.607  0.00  0.00    +0.000 C 
ATOM      4  C   UNL     1     -28.991  12.469 -66.073  0.00  0.00    +0.000 C 
ENDBRANCH   1   2
BRANCH   1   5
ATOM      5  C   UNL     1     -27.623   9.764 -66.102  0.00  0.00    +0.000 C 
ATOM      6  C   UNL     1     -27.180   8.605 -65.215  0.00  0.00    +0.000 C 
ENDBRANCH   1   5
TORSDOF 2
REMARK  Name = 
REMARK  61 active torsions:
REMARK  status: ('A' for Active; 'I' for Inactive)
REMARK    1  A    between atoms: _1  and  _3
REMARK    2  A    between atoms: _3  and  _4
REMARK    3  A    between atoms: _4  and  _5
REMARK    4  A    between atoms: _5  and  _6
REMARK    5  A    between atoms: _10  and  _12
REMARK    6  A    between atoms: _12  and  _13
REMARK    7  A    between atoms: _20  and  _22
REMARK    8  A    between atoms: _22  and  _23
REMARK    9  A    between atoms: _23  and  _24
REMARK   10  A    between atoms: _24  and  _25
REMARK   11  A    between atoms: _27  and  _29
REMARK   12  A    between atoms: _31  and  _33
REMARK   13  A    between atoms: _33  and  _34
REMARK   14  A    between atoms: _34  and  _35
REMARK   15  A    between atoms: _38  and  _40
REMARK   16  A    between atoms: _40  and  _41
REMARK   17  A    between atoms: _41  and  _42
REMARK   18  A    between atoms: _45  and  _47
REMARK   19  A    between atoms: _47  and  _48
REMARK   20  A    between atoms: _54  and  _56
REMARK   21  A    between atoms: _56  and  _57
REMARK   22  A    between atoms: _63  and  _65
REMARK   23  A    between atoms: _65  and  _67
REMARK   24  A    between atoms: _69  and  _71
REMARK   25  A    between atoms: _71  and  _72
REMARK   26  A    between atoms: _75  and  _77
REMARK   27  A    between atoms: _77  and  _79
REMARK   28  A    between atoms: _81  and  _83
REMARK   29  A    between atoms: _83  and  _84
REMARK   30  A    between atoms: _91  and  _93
REMARK   31  A    between atoms: _93  and  _94
REMARK   32  A    between atoms: _97  and  _99
REMARK   33  A    between atoms: _99  and  _101
REMARK   34  A    between atoms: _103  and  _105
REMARK   35  A    between atoms: _108  and  _110
REMARK   36  A    between atoms: _110  and  _111
REMARK   37  A    between atoms: _111  and  _112
REMARK   38  A    between atoms: _112  and  _113
REMARK   39  A    between atoms: _117  and  _119
REMARK   40  A    between atoms: _119  and  _120
REMARK   41  A    between atoms: _120  and  _121
REMARK   42  A    between atoms: _124  and  _126
REMARK   43  A    between atoms: _126  and  _128
REMARK   44  A    between atoms: _130  and  _132
REMARK   45  A    between atoms: _132  and  _133
REMARK   46  A    between atoms: _140  and  _142
REMARK   47  A    between atoms: _144  and  _146
REMARK   48  A    between atoms: _146  and  _147
REMARK   49  A    between atoms: _153  and  _155
REMARK   50  A    between atoms: _157  and  _159
REMARK   51  A    between atoms: _159  and  _160
REMARK   52  A    between atoms: _166  and  _168
REMARK   53  A    between atoms: _168  and  _169
REMARK   54  A    between atoms: _169  and  _170
REMARK   55  A    between atoms: _170  and  _171
REMARK   56  A    between atoms: _173  and  _175
REMARK   57  A    between atoms: _175  and  _177
REMARK   58  A    between atoms: _179  and  _181
REMARK   59  A    between atoms: _181  and  _182
REMARK   60  A    between atoms: _189  and  _191
REMARK   61  A    between atoms: _193  and  _195
REMARK                            x       y       z     vdW  Elec       q    Type
REMARK                         _______ _______ _______ _____ _____    ______ ____
ROOT
ATOM      1  C   UNL     1     -29.620  21.657 -46.494  0.00  0.00    +0.000 C 
ATOM      2  C   UNL     1     -30.939  22.293 -46.051  0.00  0.00    +0.000 C 
ENDROOT
BRANCH   1   3
ATOM      3  C   UNL     1     -28.700  22.689 -47.169  0.00  0.00    +0.000 C 
ATOM      4  C   UNL     1     -28.316  23.764 -46.162  0.00  0.00    +0.000 C 
ENDBRANCH   1   3
BRANCH   1   5
ATOM      5  C   UNL     1     -29.862  20.478 -47.442  0.00  0.00    +0.000 C 
ATOM      6  C   UNL     1     -31.240  19.867 -47.319  0.00  0.00    +0.000 C 
ENDBRANCH   1   5
TORSDOF 2
REMARK  Name = 
REMARK  61 active torsions:
REMARK  status: ('A' for Active; 'I' for Inactive)
REMARK    1  A    between atoms: _1  and  _3
REMARK    2  A    between atoms: _3  and  _4
REMARK    3  A    between atoms: _4  and  _5
REMARK    4  A    between atoms: _5  and  _6
REMARK    5  A    between atoms: _10  and  _12
REMARK    6  A    between atoms: _12  and  _13
REMARK    7  A    between atoms: _20  and  _22
REMARK    8  A    between atoms: _22  and  _23
REMARK    9  A    between atoms: _23  and  _24
REMARK   10  A    between atoms: _24  and  _25
REMARK   11  A    between atoms: _27  and  _29
REMARK   12  A    between atoms: _31  and  _33
REMARK   13  A    between atoms: _33  and  _34
REMARK   14  A    between atoms: _34  and  _35
REMARK   15  A    between atoms: _38  and  _40
REMARK   16  A    between atoms: _40  and  _41
REMARK   17  A    between atoms: _41  and  _42
REMARK   18  A    between atoms: _45  and  _47
REMARK   19  A    between atoms: _47  and  _48
REMARK   20  A    between atoms: _54  and  _56
REMARK   21  A    between atoms: _56  and  _57
REMARK   22  A    between atoms: _63  and  _65
REMARK   23  A    between atoms: _65  and  _67
REMARK   24  A    between atoms: _69  and  _71
REMARK   25  A    between atoms: _71  and  _72
REMARK   26  A    between atoms: _75  and  _77
REMARK   27  A    between atoms: _77  and  _79
REMARK   28  A    between atoms: _81  and  _83
REMARK   29  A    between atoms: _83  and  _84
REMARK   30  A    between atoms: _91  and  _93
REMARK   31  A    between atoms: _93  and  _94
REMARK   32  A    between atoms: _97  and  _99
REMARK   33  A    between atoms: _99  and  _101
REMARK   34  A    between atoms: _103  and  _105
REMARK   35  A    between atoms: _108  and  _110
REMARK   36  A    between atoms: _110  and  _111
REMARK   37  A    between atoms: _111  and  _112
REMARK   38  A    between atoms: _112  and  _113
REMARK   39  A    between atoms: _117  and  _119
REMARK   40  A    between atoms: _119  and  _120
REMARK   41  A    between atoms: _120  and  _121
REMARK   42  A    between atoms: _124  and  _126
REMARK   43  A    between atoms: _126  and  _128
REMARK   44  A    between atoms: _130  and  _132
REMARK   45  A    between atoms: _132  and  _133
REMARK   46  A    between atoms: _140  and  _142
REMARK   47  A    between atoms: _144  and  _146
REMARK   48  A    between atoms: _146  and  _147
REMARK   49  A    between atoms: _153  and  _155
REMARK   50  A    between atoms: _157  and  _159
REMARK   51  A    between atoms: _159  and  _160
REMARK   52  A    between atoms: _166  and  _168
REMARK   53  A    between atoms: _168  and  _169
REMARK   54  A    between atoms: _169  and  _170
REMARK   55  A    between atoms: _170  and  _171
REMARK   56  A    between atoms: _173  and  _175
REMARK   57  A    between atoms: _175  and  _177
REMARK   58  A    between atoms: _179  and  _181
REMARK   59  A    between atoms: _181  and  _182
REMARK   60  A    between atoms: _189  and  _191
REMARK   61  A    between atoms: _193  and  _195
REMARK                            x       y       z     vdW  Elec       q    Type
REMARK                         _______ _______ _______ _____ _____    ______ ____
ROOT
ATOM      1  C   UNL     1     -31.831  25.948 -41.319  0.00  0.00    +0.000 C 
ATOM      2  C   UNL     1     -33.098  26.374 -40.609  0.00  0.00    +0.000 C 
ATOM      3  C   UNL     1     -31.923  24.522 -41.769  0.00  0.00    +0.000 C 
ENDROOT
BRANCH   1   4
ATOM      4  C   UNL     1     -31.526  26.882 -42.503  0.00  0.00    +0.000 C 
ATOM      5  C   UNL     1     -31.170  28.206 -41.869  0.00  0.00    +0.000 C 
ENDBRANCH   1   4
TORSDOF 1
REMARK  Name = 
REMARK  61 active torsions:
REMARK  status: ('A' for Active; 'I' for Inactive)
REMARK    1  A    between atoms: _1  and  _3
REMARK    2  A    between atoms: _3  and  _4
REMARK    3  A    between atoms: _4  and  _5
REMARK    4  A    between atoms: _5  and  _6
REMARK    5  A    between atoms: _10  and  _12
REMARK    6  A    between atoms: _12  and  _13
REMARK    7  A    between atoms: _20  and  _22
REMARK    8  A    between atoms: _22  and  _23
REMARK    9  A    between atoms: _23  and  _24
REMARK   10  A    between atoms: _24  and  _25
REMARK   11  A    between atoms: _27  and  _29
REMARK   12  A    between atoms: _31  and  _33
REMARK   13  A    between atoms: _33  and  _34
REMARK   14  A    between atoms: _34  and  _35
REMARK   15  A    between atoms: _38  and  _40
REMARK   16  A    between atoms: _40  and  _41
REMARK   17  A    between atoms: _41  and  _42
REMARK   18  A    between atoms: _45  and  _47
REMARK   19  A    between atoms: _47  and  _48
REMARK   20  A    between atoms: _54  and  _56
REMARK   21  A    between atoms: _56  and  _57
REMARK   22  A    between atoms: _63  and  _65
REMARK   23  A    between atoms: _65  and  _67
REMARK   24  A    between atoms: _69  and  _71
REMARK   25  A    between atoms: _71  and  _72
REMARK   26  A    between atoms: _75  and  _77
REMARK   27  A    between atoms: _77  and  _79
REMARK   28  A    between atoms: _81  and  _83
REMARK   29  A    between atoms: _83  and  _84
REMARK   30  A    between atoms: _91  and  _93
REMARK   31  A    between atoms: _93  and  _94
REMARK   32  A    between atoms: _97  and  _99
REMARK   33  A    between atoms: _99  and  _101
REMARK   34  A    between atoms: _103  and  _105
REMARK   35  A    between atoms: _108  and  _110
REMARK   36  A    between atoms: _110  and  _111
REMARK   37  A    between atoms: _111  and  _112
REMARK   38  A    between atoms: _112  and  _113
REMARK   39  A    between atoms: _117  and  _119
REMARK   40  A    between atoms: _119  and  _120
REMARK   41  A    between atoms: _120  and  _121
REMARK   42  A    between atoms: _124  and  _126
REMARK   43  A    between atoms: _126  and  _128
REMARK   44  A    between atoms: _130  and  _132
REMARK   45  A    between atoms: _132  and  _133
REMARK   46  A    between atoms: _140  and  _142
REMARK   47  A    between atoms: _144  and  _146
REMARK   48  A    between atoms: _146  and  _147
REMARK   49  A    between atoms: _153  and  _155
REMARK   50  A    between atoms: _157  and  _159
REMARK   51  A    between atoms: _159  and  _160
REMARK   52  A    between atoms: _166  and  _168
REMARK   53  A    between atoms: _168  and  _169
REMARK   54  A    between atoms: _169  and  _170
REMARK   55  A    between atoms: _170  and  _171
REMARK   56  A    between atoms: _173  and  _175
REMARK   57  A    between atoms: _175  and  _177
REMARK   58  A    between atoms: _179  and  _181
REMARK   59  A    between atoms: _181  and  _182
REMARK   60  A    between atoms: _189  and  _191
REMARK   61  A    between atoms: _193  and  _195
REMARK                            x       y       z     vdW  Elec       q    Type
REMARK                         _______ _______ _______ _____ _____    ______ ____
ROOT
ATOM      1  C   UNL     1     -27.739  14.620 -45.329  0.00  0.00    +0.220 C 
ENDROOT
BRANCH   1   2
ATOM      2  N   UNL     1     -28.012  16.050 -45.277  0.00  0.00    -0.087 NA
ATOM      3  C   UNL     1     -29.147  16.585 -44.836  0.00  0.00    +0.535 C 
ATOM      4  N   UNL     1     -30.128  15.812 -44.365  0.00  0.00    +0.135 NA
ATOM      5  N   UNL     1     -29.294  17.900 -44.862  0.00  0.00    +0.135 NA
ENDBRANCH   1   2
BRANCH   1   6
ATOM      6  C   UNL     1     -28.004  14.083 -46.729  0.00  0.00    +0.047 C 
BRANCH   6   7
ATOM      7  C   UNL     1     -27.417  15.020 -47.758  0.00  0.00    +0.004 C 
BRANCH   7   8
ATOM      8  C   UNL     1     -25.910  14.913 -47.937  0.00  0.00    +0.000 C 
ATOM      9  C   UNL     1     -25.609  14.370 -49.323  0.00  0.00    +0.000 C 
ENDBRANCH   7   8
ENDBRANCH   6   7
ENDBRANCH   1   6
TORSDOF 4
REMARK  Name = 
REMARK  61 active torsions:
REMARK  status: ('A' for Active; 'I' for Inactive)
REMARK    1  A    between atoms: _1  and  _3
REMARK    2  A    between atoms: _3  and  _4
REMARK    3  A    between atoms: _4  and  _5
REMARK    4  A    between atoms: _5  and  _6
REMARK    5  A    between atoms: _10  and  _12
REMARK    6  A    between atoms: _12  and  _13
REMARK    7  A    between atoms: _20  and  _22
REMARK    8  A    between atoms: _22  and  _23
REMARK    9  A    between atoms: _23  and  _24
REMARK   10  A    between atoms: _24  and  _25
REMARK   11  A    between atoms: _27  and  _29
REMARK   12  A    between atoms: _31  and  _33
REMARK   13  A    between atoms: _33  and  _34
REMARK   14  A    between atoms: _34  and  _35
REMARK   15  A    between atoms: _38  and  _40
REMARK   16  A    between atoms: _40  and  _41
REMARK   17  A    between atoms: _41  and  _42
REMARK   18  A    between atoms: _45  and  _47
REMARK   19  A    between atoms: _47  and  _48
REMARK   20  A    between atoms: _54  and  _56
REMARK   21  A    between atoms: _56  and  _57
REMARK   22  A    between atoms: _63  and  _65
REMARK   23  A    between atoms: _65  and  _67
REMARK   24  A    between atoms: _69  and  _71
REMARK   25  A    between atoms: _71  and  _72
REMARK   26  A    between atoms: _75  and  _77
REMARK   27  A    between atoms: _77  and  _79
REMARK   28  A    between atoms: _81  and  _83
REMARK   29  A    between atoms: _83  and  _84
REMARK   30  A    between atoms: _91  and  _93
REMARK   31  A    between atoms: _93  and  _94
REMARK   32  A    between atoms: _97  and  _99
REMARK   33  A    between atoms: _99  and  _101
REMARK   34  A    between atoms: _103  and  _105
REMARK   35  A    between atoms: _108  and  _110
REMARK   36  A    between atoms: _110  and  _111
REMARK   37  A    between atoms: _111  and  _112
REMARK   38  A    between atoms: _112  and  _113
REMARK   39  A    between atoms: _117  and  _119
REMARK   40  A    between atoms: _119  and  _120
REMARK   41  A    between atoms: _120  and  _121
REMARK   42  A    between atoms: _124  and  _126
REMARK   43  A    between atoms: _126  and  _128
REMARK   44  A    between atoms: _130  and  _132
REMARK   45  A    between atoms: _132  and  _133
REMARK   46  A    between atoms: _140  and  _142
REMARK   47  A    between atoms: _144  and  _146
REMARK   48  A    between atoms: _146  and  _147
REMARK   49  A    between atoms: _153  and  _155
REMARK   50  A    between atoms: _157  and  _159
REMARK   51  A    between atoms: _159  and  _160
REMARK   52  A    between atoms: _166  and  _168
REMARK   53  A    between atoms: _168  and  _169
REMARK   54  A    between atoms: _169  and  _170
REMARK   55  A    between atoms: _170  and  _171
REMARK   56  A    between atoms: _173  and  _175
REMARK   57  A    between atoms: _175  and  _177
REMARK   58  A    between atoms: _179  and  _181
REMARK   59  A    between atoms: _181  and  _182
REMARK   60  A    between atoms: _189  and  _191
REMARK   61  A    between atoms: _193  and  _195
REMARK                            x       y       z     vdW  Elec       q    Type
REMARK                         _______ _______ _______ _____ _____    ______ ____
ROOT
ATOM      1  C   UNL     1     -30.908  11.268 -52.351  0.00  0.00    +0.042 C 
ENDROOT
BRANCH   1   2
ATOM      2  C   UNL     1     -32.118  12.186 -52.447  0.00  0.00    +0.050 C 
ATOM      3  O   UNL     1     -32.089  13.308 -51.895  0.00  0.00    -0.549 OA
ATOM      4  O   UNL     1     -33.111  11.763 -53.073  0.00  0.00    -0.549 OA
ENDBRANCH   1   2
BRANCH   1   5
ATOM      5  C   UNL     1     -29.576  12.002 -52.277  0.00  0.00    +0.006 C 
BRANCH   5   6
ATOM      6  C   UNL     1     -28.340  11.104 -52.200  0.00  0.00    +0.000 C 
ATOM      7  C   UNL     1     -28.146  10.411 -53.531  0.00  0.00    +0.000 C 
ENDBRANCH   5   6
ENDBRANCH   1   5
TORSDOF 3
REMARK  Name = 
REMARK  61 active torsions:
REMARK  status: ('A' for Active; 'I' for Inactive)
REMARK    1  A    between atoms: _1  and  _3
REMARK    2  A    between atoms: _3  and  _4
REMARK    3  A    between atoms: _4  and  _5
REMARK    4  A    between atoms: _5  and  _6
REMARK    5  A    between atoms: _10  and  _12
REMARK    6  A    between atoms: _12  and  _13
REMARK    7  A    between atoms: _20  and  _22
REMARK    8  A    between atoms: _22  and  _23
REMARK    9  A    between atoms: _23  and  _24
REMARK   10  A    between atoms: _24  and  _25
REMARK   11  A    between atoms: _27  and  _29
REMARK   12  A    between atoms: _31  and  _33
REMARK   13  A    between atoms: _33  and  _34
REMARK   14  A    between atoms: _34  and  _35
REMARK   15  A    between atoms: _38  and  _40
REMARK   16  A    between atoms: _40  and  _41
REMARK   17  A    between atoms: _41  and  _42
REMARK   18  A    between atoms: _45  and  _47
REMARK   19  A    between atoms: _47  and  _48
REMARK   20  A    between atoms: _54  and  _56
REMARK   21  A    between atoms: _56  and  _57
REMARK   22  A    between atoms: _63  and  _65
REMARK   23  A    between atoms: _65  and  _67
REMARK   24  A    between atoms: _69  and  _71
REMARK   25  A    between atoms: _71  and  _72
REMARK   26  A    between atoms: _75  and  _77
REMARK   27  A    between atoms: _77  and  _79
REMARK   28  A    between atoms: _81  and  _83
REMARK   29  A    between atoms: _83  and  _84
REMARK   30  A    between atoms: _91  and  _93
REMARK   31  A    between atoms: _93  and  _94
REMARK   32  A    between atoms: _97  and  _99
REMARK   33  A    between atoms: _99  and  _101
REMARK   34  A    between atoms: _103  and  _105
REMARK   35  A    between atoms: _108  and  _110
REMARK   36  A    between atoms: _110  and  _111
REMARK   37  A    between atoms: _111  and  _112
REMARK   38  A    between atoms: _112  and  _113
REMARK   39  A    between atoms: _117  and  _119
REMARK   40  A    between atoms: _119  and  _120
REMARK   41  A    between atoms: _120  and  _121
REMARK   42  A    between atoms: _124  and  _126
REMARK   43  A    between atoms: _126  and  _128
REMARK   44  A    between atoms: _130  and  _132
REMARK   45  A    between atoms: _132  and  _133
REMARK   46  A    between atoms: _140  and  _142
REMARK   47  A    between atoms: _144  and  _146
REMARK   48  A    between atoms: _146  and  _147
REMARK   49  A    between atoms: _153  and  _155
REMARK   50  A    between atoms: _157  and  _159
REMARK   51  A    between atoms: _159  and  _160
REMARK   52  A    between atoms: _166  and  _168
REMARK   53  A    between atoms: _168  and  _169
REMARK   54  A    between atoms: _169  and  _170
REMARK   55  A    between atoms: _170  and  _171
REMARK   56  A    between atoms: _173  and  _175
REMARK   57  A    between atoms: _175  and  _177
REMARK   58  A    between atoms: _179  and  _181
REMARK   59  A    between atoms: _181  and  _182
REMARK   60  A    between atoms: _189  and  _191
REMARK   61  A    between atoms: _193  and  _195
REMARK                            x       y       z     vdW  Elec       q    Type
REMARK                         _______ _______ _______ _____ _____    ______ ____
ROOT
ATOM      1  C   UNL     1     -30.740   9.473 -58.227  0.00  0.00    +0.000 C 
ATOM      2  C   UNL     1     -32.025   9.291 -59.030  0.00  0.00    +0.000 C 
ENDROOT
BRANCH   1   3
ATOM      3  C   UNL     1     -30.423   8.219 -57.361  0.00  0.00    +0.000 C 
ATOM      4  C   UNL     1     -30.325   6.960 -58.240  0.00  0.00    +0.000 C 
ENDBRANCH   1   3
BRANCH   1   5
ATOM      5  C   UNL     1     -30.828  10.733 -57.354  0.00  0.00    +0.000 C 
ATOM      6  C   UNL     1     -31.869  10.689 -56.249  0.00  0.00    +0.000 C 
ENDBRANCH   1   5
TORSDOF 2
REMARK  Name = 
REMARK  61 active torsions:
REMARK  status: ('A' for Active; 'I' for Inactive)
REMARK    1  A    between atoms: _1  and  _3
REMARK    2  A    between atoms: _3  and  _4
REMARK    3  A    between atoms: _4  and  _5
REMARK    4  A    between atoms: _5  and  _6
REMARK    5  A    between atoms: _10  and  _12
REMARK    6  A    between atoms: _12  and  _13
REMARK    7  A    between atoms: _20  and  _22
REMARK    8  A    between atoms: _22  and  _23
REMARK    9  A    between atoms: _23  and  _24
REMARK   10  A    between atoms: _24  and  _25
REMARK   11  A    between atoms: _27  and  _29
REMARK   12  A    between atoms: _31  and  _33
REMARK   13  A    between atoms: _33  and  _34
REMARK   14  A    between atoms: _34  and  _35
REMARK   15  A    between atoms: _38  and  _40
REMARK   16  A    between atoms: _40  and  _41
REMARK   17  A    between atoms: _41  and  _42
REMARK   18  A    between atoms: _45  and  _47
REMARK   19  A    between atoms: _47  and  _48
REMARK   20  A    between atoms: _54  and  _56
REMARK   21  A    between atoms: _56  and  _57
REMARK   22  A    between atoms: _63  and  _65
REMARK   23  A    between atoms: _65  and  _67
REMARK   24  A    between atoms: _69  and  _71
REMARK   25  A    between atoms: _71  and  _72
REMARK   26  A    between atoms: _75  and  _77
REMARK   27  A    between atoms: _77  and  _79
REMARK   28  A    between atoms: _81  and  _83
REMARK   29  A    between atoms: _83  and  _84
REMARK   30  A    between atoms: _91  and  _93
REMARK   31  A    between atoms: _93  and  _94
REMARK   32  A    between atoms: _97  and  _99
REMARK   33  A    between atoms: _99  and  _101
REMARK   34  A    between atoms: _103  and  _105
REMARK   35  A    between atoms: _108  and  _110
REMARK   36  A    between atoms: _110  and  _111
REMARK   37  A    between atoms: _111  and  _112
REMARK   38  A    between atoms: _112  and  _113
REMARK   39  A    between atoms: _117  and  _119
REMARK   40  A    between atoms: _119  and  _120
REMARK   41  A    between atoms: _120  and  _121
REMARK   42  A    between atoms: _124  and  _126
REMARK   43  A    between atoms: _126  and  _128
REMARK   44  A    between atoms: _130  and  _132
REMARK   45  A    between atoms: _132  and  _133
REMARK   46  A    between atoms: _140  and  _142
REMARK   47  A    between atoms: _144  and  _146
REMARK   48  A    between atoms: _146  and  _147
REMARK   49  A    between atoms: _153  and  _155
REMARK   50  A    between atoms: _157  and  _159
REMARK   51  A    between atoms: _159  and  _160
REMARK   52  A    between atoms: _166  and  _168
REMARK   53  A    between atoms: _168  and  _169
REMARK   54  A    between atoms: _169  and  _170
REMARK   55  A    between atoms: _170  and  _171
REMARK   56  A    between atoms: _173  and  _175
REMARK   57  A    between atoms: _175  and  _177
REMARK   58  A    between atoms: _179  and  _181
REMARK   59  A    between atoms: _181  and  _182
REMARK   60  A    between atoms: _189  and  _191
REMARK   61  A    between atoms: _193  and  _195
REMARK                            x       y       z     vdW  Elec       q    Type
REMARK                         _______ _______ _______ _____ _____    ______ ____
ROOT
ATOM      1  C   UNL     1     -35.963   6.476 -60.267  0.00  0.00    -0.022 A 
ATOM      2  C   UNL     1     -35.236   6.869 -59.126  0.00  0.00    -0.001 A 
ATOM      3  C   UNL     1     -35.884   7.327 -57.996  0.00  0.00    +0.042 A 
ATOM      4  C   UNL     1     -37.274   7.391 -57.984  0.00  0.00    +0.196 A 
ATOM      5  O   UNL     1     -37.937   7.834 -56.871  0.00  0.00    -0.287 OA
ATOM      6  C   UNL     1     -38.022   7.009 -59.095  0.00  0.00    +0.042 A 
ATOM      7  C   UNL     1     -37.368   6.557 -60.227  0.00  0.00    -0.001 A 
ENDROOT
BRANCH   1   8
ATOM      8  C   UNL     1     -35.262   5.971 -61.501  0.00  0.00    +0.026 C 
BRANCH   8   9
ATOM      9  C   UNL     1     -35.775   4.634 -62.030  0.00  0.00    +0.005 C 
ATOM     10  C   UNL     1     -35.335   4.502 -63.471  0.00  0.00    +0.000 C 
ENDBRANCH   8   9
ENDBRANCH   1   8
TORSDOF 2
REMARK  Name = 
REMARK  61 active torsions:
REMARK  status: ('A' for Active; 'I' for Inactive)
REMARK    1  A    between atoms: _1  and  _3
REMARK    2  A    between atoms: _3  and  _4
REMARK    3  A    between atoms: _4  and  _5
REMARK    4  A    between atoms: _5  and  _6
REMARK    5  A    between atoms: _10  and  _12
REMARK    6  A    between atoms: _12  and  _13
REMARK    7  A    between atoms: _20  and  _22
REMARK    8  A    between atoms: _22  and  _23
REMARK    9  A    between atoms: _23  and  _24
REMARK   10  A    between atoms: _24  and  _25
REMARK   11  A    between atoms: _27  and  _29
REMARK   12  A    between atoms: _31  and  _33
REMARK   13  A    between atoms: _33  and  _34
REMARK   14  A    between atoms: _34  and  _35
REMARK   15  A    between atoms: _38  and  _40
REMARK   16  A    between atoms: _40  and  _41
REMARK   17  A    between atoms: _41  and  _42
REMARK   18  A    between atoms: _45  and  _47
REMARK   19  A    between atoms: _47  and  _48
REMARK   20  A    between atoms: _54  and  _56
REMARK   21  A    between atoms: _56  and  _57
REMARK   22  A    between atoms: _63  and  _65
REMARK   23  A    between atoms: _65  and  _67
REMARK   24  A    between atoms: _69  and  _71
REMARK   25  A    between atoms: _71  and  _72
REMARK   26  A    between atoms: _75  and  _77
REMARK   27  A    between atoms: _77  and  _79
REMARK   28  A    between atoms: _81  and  _83
REMARK   29  A    between atoms: _83  and  _84
REMARK   30  A    between atoms: _91  and  _93
REMARK   31  A    between atoms: _93  and  _94
REMARK   32  A    between atoms: _97  and  _99
REMARK   33  A    between atoms: _99  and  _101
REMARK   34  A    between atoms: _103  and  _105
REMARK   35  A    between atoms: _108  and  _110
REMARK   36  A    between atoms: _110  and  _111
REMARK   37  A    between atoms: _111  and  _112
REMARK   38  A    between atoms: _112  and  _113
REMARK   39  A    between atoms: _117  and  _119
REMARK   40  A    between atoms: _119  and  _120
REMARK   41  A    between atoms: _120  and  _121
REMARK   42  A    between atoms: _124  and  _126
REMARK   43  A    between atoms: _126  and  _128
REMARK   44  A    between atoms: _130  and  _132
REMARK   45  A    between atoms: _132  and  _133
REMARK   46  A    between atoms: _140  and  _142
REMARK   47  A    between atoms: _144  and  _146
REMARK   48  A    between atoms: _146  and  _147
REMARK   49  A    between atoms: _153  and  _155
REMARK   50  A    between atoms: _157  and  _159
REMARK   51  A    between atoms: _159  and  _160
REMARK   52  A    between atoms: _166  and  _168
REMARK   53  A    between atoms: _168  and  _169
REMARK   54  A    between atoms: _169  and  _170
REMARK   55  A    between atoms: _170  and  _171
REMARK   56  A    between atoms: _173  and  _175
REMARK   57  A    between atoms: _175  and  _177
REMARK   58  A    between atoms: _179  and  _181
REMARK   59  A    between atoms: _181  and  _182
REMARK   60  A    between atoms: _189  and  _191
REMARK   61  A    between atoms: _193  and  _195
REMARK                            x       y       z     vdW  Elec       q    Type
REMARK                         _______ _______ _______ _____ _____    ______ ____
ROOT
ATOM      1  C   UNL     1     -43.825  10.208 -57.468  0.00  0.00    +0.036 C 
ATOM      2  C   UNL     1     -42.937  10.436 -56.257  0.00  0.00    +0.003 C 
ENDROOT
BRANCH   1   3
ATOM      3  C   UNL     1     -44.757   9.033 -57.256  0.00  0.00    +0.182 C 
ATOM      4  O   UNL     1     -45.946   9.494 -56.688  0.00  0.00    -0.220 OA
ENDBRANCH   1   3
TORSDOF 1
REMARK  Name = 
REMARK  61 active torsions:
REMARK  status: ('A' for Active; 'I' for Inactive)
REMARK    1  A    between atoms: _1  and  _3
REMARK    2  A    between atoms: _3  and  _4
REMARK    3  A    between atoms: _4  and  _5
REMARK    4  A    between atoms: _5  and  _6
REMARK    5  A    between atoms: _10  and  _12
REMARK    6  A    between atoms: _12  and  _13
REMARK    7  A    between atoms: _20  and  _22
REMARK    8  A    between atoms: _22  and  _23
REMARK    9  A    between atoms: _23  and  _24
REMARK   10  A    between atoms: _24  and  _25
REMARK   11  A    between atoms: _27  and  _29
REMARK   12  A    between atoms: _31  and  _33
REMARK   13  A    between atoms: _33  and  _34
REMARK   14  A    between atoms: _34  and  _35
REMARK   15  A    between atoms: _38  and  _40
REMARK   16  A    between atoms: _40  and  _41
REMARK   17  A    between atoms: _41  and  _42
REMARK   18  A    between atoms: _45  and  _47
REMARK   19  A    between atoms: _47  and  _48
REMARK   20  A    between atoms: _54  and  _56
REMARK   21  A    between atoms: _56  and  _57
REMARK   22  A    between atoms: _63  and  _65
REMARK   23  A    between atoms: _65  and  _67
REMARK   24  A    between atoms: _69  and  _71
REMARK   25  A    between atoms: _71  and  _72
REMARK   26  A    between atoms: _75  and  _77
REMARK   27  A    between atoms: _77  and  _79
REMARK   28  A    between atoms: _81  and  _83
REMARK   29  A    between atoms: _83  and  _84
REMARK   30  A    between atoms: _91  and  _93
REMARK   31  A    between atoms: _93  and  _94
REMARK   32  A    between atoms: _97  and  _99
REMARK   33  A    between atoms: _99  and  _101
REMARK   34  A    between atoms: _103  and  _105
REMARK   35  A    between atoms: _108  and  _110
REMARK   36  A    between atoms: _110  and  _111
REMARK   37  A    between atoms: _111  and  _112
REMARK   38  A    between atoms: _112  and  _113
REMARK   39  A    between atoms: _117  and  _119
REMARK   40  A    between atoms: _119  and  _120
REMARK   41  A    between atoms: _120  and  _121
REMARK   42  A    between atoms: _124  and  _126
REMARK   43  A    between atoms: _126  and  _128
REMARK   44  A    between atoms: _130  and  _132
REMARK   45  A    between atoms: _132  and  _133
REMARK   46  A    between atoms: _140  and  _142
REMARK   47  A    between atoms: _144  and  _146
REMARK   48  A    between atoms: _146  and  _147
REMARK   49  A    between atoms: _153  and  _155
REMARK   50  A    between atoms: _157  and  _159
REMARK   51  A    between atoms: _159  and  _160
REMARK   52  A    between atoms: _166  and  _168
REMARK   53  A    between atoms: _168  and  _169
REMARK   54  A    between atoms: _169  and  _170
REMARK   55  A    between atoms: _170  and  _171
REMARK   56  A    between atoms: _173  and  _175
REMARK   57  A    between atoms: _175  and  _177
REMARK   58  A    between atoms: _179  and  _181
REMARK   59  A    between atoms: _181  and  _182
REMARK   60  A    between atoms: _189  and  _191
REMARK   61  A    between atoms: _193  and  _195
REMARK                            x       y       z     vdW  Elec       q    Type
REMARK                         _______ _______ _______ _____ _____    ______ ____
ROOT
ATOM      1  C   UNL     1     -40.528  12.559 -54.416  0.00  0.00    -0.022 A 
ATOM      2  C   UNL     1     -39.680  11.869 -53.564  0.00  0.00    -0.004 A 
ATOM      3  C   UNL     1     -38.347  11.691 -53.897  0.00  0.00    -0.000 A 
ATOM      4  C   UNL     1     -37.855  12.190 -55.089  0.00  0.00    -0.000 A 
ATOM      5  C   UNL     1     -38.689  12.883 -55.949  0.00  0.00    -0.000 A 
ATOM      6  C   UNL     1     -40.016  13.066 -55.609  0.00  0.00    -0.004 A 
ENDROOT
BRANCH   1   7
ATOM      7  C   UNL     1     -41.970  12.735 -54.069  0.00  0.00    +0.026 C 
BRANCH   7   8
ATOM      8  C   UNL     1     -42.755  11.416 -54.044  0.00  0.00    +0.005 C 
ATOM      9  C   UNL     1     -43.767  11.434 -52.913  0.00  0.00    +0.000 C 
ENDBRANCH   7   8
ENDBRANCH   1   7
TORSDOF 2
REMARK  Name = 
REMARK  61 active torsions:
REMARK  status: ('A' for Active; 'I' for Inactive)
REMARK    1  A    between atoms: _1  and  _3
REMARK    2  A    between atoms: _3  and  _4
REMARK    3  A    between atoms: _4  and  _5
REMARK    4  A    between atoms: _5  and  _6
REMARK    5  A    between atoms: _10  and  _12
REMARK    6  A    between atoms: _12  and  _13
REMARK    7  A    between atoms: _20  and  _22
REMARK    8  A    between atoms: _22  and  _23
REMARK    9  A    between atoms: _23  and  _24
REMARK   10  A    between atoms: _24  and  _25
REMARK   11  A    between atoms: _27  and  _29
REMARK   12  A    between atoms: _31  and  _33
REMARK   13  A    between atoms: _33  and  _34
REMARK   14  A    between atoms: _34  and  _35
REMARK   15  A    between atoms: _38  and  _40
REMARK   16  A    between atoms: _40  and  _41
REMARK   17  A    between atoms: _41  and  _42
REMARK   18  A    between atoms: _45  and  _47
REMARK   19  A    between atoms: _47  and  _48
REMARK   20  A    between atoms: _54  and  _56
REMARK   21  A    between atoms: _56  and  _57
REMARK   22  A    between atoms: _63  and  _65
REMARK   23  A    between atoms: _65  and  _67
REMARK   24  A    between atoms: _69  and  _71
REMARK   25  A    between atoms: _71  and  _72
REMARK   26  A    between atoms: _75  and  _77
REMARK   27  A    between atoms: _77  and  _79
REMARK   28  A    between atoms: _81  and  _83
REMARK   29  A    between atoms: _83  and  _84
REMARK   30  A    between atoms: _91  and  _93
REMARK   31  A    between atoms: _93  and  _94
REMARK   32  A    between atoms: _97  and  _99
REMARK   33  A    between atoms: _99  and  _101
REMARK   34  A    between atoms: _103  and  _105
REMARK   35  A    between atoms: _108  and  _110
REMARK   36  A    between atoms: _110  and  _111
REMARK   37  A    between atoms: _111  and  _112
REMARK   38  A    between atoms: _112  and  _113
REMARK   39  A    between atoms: _117  and  _119
REMARK   40  A    between atoms: _119  and  _120
REMARK   41  A    between atoms: _120  and  _121
REMARK   42  A    between atoms: _124  and  _126
REMARK   43  A    between atoms: _126  and  _128
REMARK   44  A    between atoms: _130  and  _132
REMARK   45  A    between atoms: _132  and  _133
REMARK   46  A    between atoms: _140  and  _142
REMARK   47  A    between atoms: _144  and  _146
REMARK   48  A    between atoms: _146  and  _147
REMARK   49  A    between atoms: _153  and  _155
REMARK   50  A    between atoms: _157  and  _159
REMARK   51  A    between atoms: _159  and  _160
REMARK   52  A    between atoms: _166  and  _168
REMARK   53  A    between atoms: _168  and  _169
REMARK   54  A    between atoms: _169  and  _170
REMARK   55  A    between atoms: _170  and  _171
REMARK   56  A    between atoms: _173  and  _175
REMARK   57  A    between atoms: _175  and  _177
REMARK   58  A    between atoms: _179  and  _181
REMARK   59  A    between atoms: _181  and  _182
REMARK   60  A    between atoms: _189  and  _191
REMARK   61  A    between atoms: _193  and  _195
REMARK                            x       y       z     vdW  Elec       q    Type
REMARK                         _______ _______ _______ _____ _____    ______ ____
ROOT
ATOM      1  C   UNL     1     -44.087  11.210 -50.540  0.00  0.00    +0.036 C 
ATOM      2  C   UNL     1     -43.191  11.348 -49.332  0.00  0.00    +0.003 C 
ENDROOT
BRANCH   1   3
ATOM      3  C   UNL     1     -44.766   9.848 -50.551  0.00  0.00    +0.182 C 
ATOM      4  O   UNL     1     -45.848   9.857 -49.677  0.00  0.00    -0.220 OA
ENDBRANCH   1   3
TORSDOF 1
REMARK  Name = 
REMARK  61 active torsions:
REMARK  status: ('A' for Active; 'I' for Inactive)
REMARK    1  A    between atoms: _1  and  _3
REMARK    2  A    between atoms: _3  and  _4
REMARK    3  A    between atoms: _4  and  _5
REMARK    4  A    between atoms: _5  and  _6
REMARK    5  A    between atoms: _10  and  _12
REMARK    6  A    between atoms: _12  and  _13
REMARK    7  A    between atoms: _20  and  _22
REMARK    8  A    between atoms: _22  and  _23
REMARK    9  A    between atoms: _23  and  _24
REMARK   10  A    between atoms: _24  and  _25
REMARK   11  A    between atoms: _27  and  _29
REMARK   12  A    between atoms: _31  and  _33
REMARK   13  A    between atoms: _33  and  _34
REMARK   14  A    between atoms: _34  and  _35
REMARK   15  A    between atoms: _38  and  _40
REMARK   16  A    between atoms: _40  and  _41
REMARK   17  A    between atoms: _41  and  _42
REMARK   18  A    between atoms: _45  and  _47
REMARK   19  A    between atoms: _47  and  _48
REMARK   20  A    between atoms: _54  and  _56
REMARK   21  A    between atoms: _56  and  _57
REMARK   22  A    between atoms: _63  and  _65
REMARK   23  A    between atoms: _65  and  _67
REMARK   24  A    between atoms: _69  and  _71
REMARK   25  A    between atoms: _71  and  _72
REMARK   26  A    between atoms: _75  and  _77
REMARK   27  A    between atoms: _77  and  _79
REMARK   28  A    between atoms: _81  and  _83
REMARK   29  A    between atoms: _83  and  _84
REMARK   30  A    between atoms: _91  and  _93
REMARK   31  A    between atoms: _93  and  _94
REMARK   32  A    between atoms: _97  and  _99
REMARK   33  A    between atoms: _99  and  _101
REMARK   34  A    between atoms: _103  and  _105
REMARK   35  A    between atoms: _108  and  _110
REMARK   36  A    between atoms: _110  and  _111
REMARK   37  A    between atoms: _111  and  _112
REMARK   38  A    between atoms: _112  and  _113
REMARK   39  A    between atoms: _117  and  _119
REMARK   40  A    between atoms: _119  and  _120
REMARK   41  A    between atoms: _120  and  _121
REMARK   42  A    between atoms: _124  and  _126
REMARK   43  A    between atoms: _126  and  _128
REMARK   44  A    between atoms: _130  and  _132
REMARK   45  A    between atoms: _132  and  _133
REMARK   46  A    between atoms: _140  and  _142
REMARK   47  A    between atoms: _144  and  _146
REMARK   48  A    between atoms: _146  and  _147
REMARK   49  A    between atoms: _153  and  _155
REMARK   50  A    between atoms: _157  and  _159
REMARK   51  A    between atoms: _159  and  _160
REMARK   52  A    between atoms: _166  and  _168
REMARK   53  A    between atoms: _168  and  _169
REMARK   54  A    between atoms: _169  and  _170
REMARK   55  A    between atoms: _170  and  _171
REMARK   56  A    between atoms: _173  and  _175
REMARK   57  A    between atoms: _175  and  _177
REMARK   58  A    between atoms: _179  and  _181
REMARK   59  A    between atoms: _181  and  _182
REMARK   60  A    between atoms: _189  and  _191
REMARK   61  A    between atoms: _193  and  _195
REMARK                            x       y       z     vdW  Elec       q    Type
REMARK                         _______ _______ _______ _____ _____    ______ ____
ROOT
ATOM      1  C   UNL     1     -41.788  14.184 -48.122  0.00  0.00    -0.022 A 
ATOM      2  C   UNL     1     -42.722  15.191 -47.877  0.00  0.00    -0.004 A 
ATOM      3  C   UNL     1     -42.828  16.273 -48.728  0.00  0.00    -0.000 A 
ATOM      4  C   UNL     1     -42.006  16.362 -49.841  0.00  0.00    -0.000 A 
ATOM      5  C   UNL     1     -41.079  15.370 -50.104  0.00  0.00    -0.000 A 
ATOM      6  C   UNL     1     -40.970  14.287 -49.251  0.00  0.00    -0.004 A 
ENDROOT
BRANCH   1   7
ATOM      7  C   UNL     1     -41.665  13.013 -47.187  0.00  0.00    +0.026 C 
BRANCH   7   8
ATOM      8  C   UNL     1     -42.945  12.178 -47.060  0.00  0.00    +0.005 C 
ATOM      9  C   UNL     1     -43.834  12.791 -46.017  0.00  0.00    +0.000 C 
ENDBRANCH   7   8
ENDBRANCH   1   7
TORSDOF 2
REMARK  Name = 
REMARK  61 active torsions:
REMARK  status: ('A' for Active; 'I' for Inactive)
REMARK    1  A    between atoms: _1  and  _3
REMARK    2  A    between atoms: _3  and  _4
REMARK    3  A    between atoms: _4  and  _5
REMARK    4  A    between atoms: _5  and  _6
REMARK    5  A    between atoms: _10  and  _12
REMARK    6  A    between atoms: _12  and  _13
REMARK    7  A    between atoms: _20  and  _22
REMARK    8  A    between atoms: _22  and  _23
REMARK    9  A    between atoms: _23  and  _24
REMARK   10  A    between atoms: _24  and  _25
REMARK   11  A    between atoms: _27  and  _29
REMARK   12  A    between atoms: _31  and  _33
REMARK   13  A    between atoms: _33  and  _34
REMARK   14  A    between atoms: _34  and  _35
REMARK   15  A    between atoms: _38  and  _40
REMARK   16  A    between atoms: _40  and  _41
REMARK   17  A    between atoms: _41  and  _42
REMARK   18  A    between atoms: _45  and  _47
REMARK   19  A    between atoms: _47  and  _48
REMARK   20  A    between atoms: _54  and  _56
REMARK   21  A    between atoms: _56  and  _57
REMARK   22  A    between atoms: _63  and  _65
REMARK   23  A    between atoms: _65  and  _67
REMARK   24  A    between atoms: _69  and  _71
REMARK   25  A    between atoms: _71  and  _72
REMARK   26  A    between atoms: _75  and  _77
REMARK   27  A    between atoms: _77  and  _79
REMARK   28  A    between atoms: _81  and  _83
REMARK   29  A    between atoms: _83  and  _84
REMARK   30  A    between atoms: _91  and  _93
REMARK   31  A    between atoms: _93  and  _94
REMARK   32  A    between atoms: _97  and  _99
REMARK   33  A    between atoms: _99  and  _101
REMARK   34  A    between atoms: _103  and  _105
REMARK   35  A    between atoms: _108  and  _110
REMARK   36  A    between atoms: _110  and  _111
REMARK   37  A    between atoms: _111  and  _112
REMARK   38  A    between atoms: _112  and  _113
REMARK   39  A    between atoms: _117  and  _119
REMARK   40  A    between atoms: _119  and  _120
REMARK   41  A    between atoms: _120  and  _121
REMARK   42  A    between atoms: _124  and  _126
REMARK   43  A    between atoms: _126  and  _128
REMARK   44  A    between atoms: _130  and  _132
REMARK   45  A    between atoms: _132  and  _133
REMARK   46  A    between atoms: _140  and  _142
REMARK   47  A    between atoms: _144  and  _146
REMARK   48  A    between atoms: _146  and  _147
REMARK   49  A    between atoms: _153  and  _155
REMARK   50  A    between atoms: _157  and  _159
REMARK   51  A    between atoms: _159  and  _160
REMARK   52  A    between atoms: _166  and  _168
REMARK   53  A    between atoms: _168  and  _169
REMARK   54  A    between atoms: _169  and  _170
REMARK   55  A    between atoms: _170  and  _171
REMARK   56  A    between atoms: _173  and  _175
REMARK   57  A    between atoms: _175  and  _177
REMARK   58  A    between atoms: _179  and  _181
REMARK   59  A    between atoms: _181  and  _182
REMARK   60  A    between atoms: _189  and  _191
REMARK   61  A    between atoms: _193  and  _195
REMARK                            x       y       z     vdW  Elec       q    Type
REMARK                         _______ _______ _______ _____ _____    ______ ____
ROOT
ATOM      1  C   UNL     1     -46.558  13.299 -43.155  0.00  0.00    +0.007 C 
ENDROOT
BRANCH   1   2
ATOM      2  C   UNL     1     -45.210  12.592 -43.150  0.00  0.00    +0.000 C 
BRANCH   2   3
ATOM      3  C   UNL     1     -44.036  13.413 -43.699  0.00  0.00    +0.000 C 
ATOM      4  C   UNL     1     -43.032  13.622 -42.615  0.00  0.00    +0.000 C 
ENDBRANCH   2   3
ENDBRANCH   1   2
BRANCH   1   5
ATOM      5  C   UNL     1     -47.705  12.330 -43.447  0.00  0.00    +0.081 C 
BRANCH   5   6
ATOM      6  C   UNL     1     -47.921  12.145 -44.951  0.00  0.00    +0.315 C 
ATOM      7  N   UNL     1     -48.265  13.413 -45.659  0.00  0.00    +0.597 NA
ENDBRANCH   5   6
ENDBRANCH   1   5
TORSDOF 4
REMARK  Name = 
REMARK  61 active torsions:
REMARK  status: ('A' for Active; 'I' for Inactive)
REMARK    1  A    between atoms: _1  and  _3
REMARK    2  A    between atoms: _3  and  _4
REMARK    3  A    between atoms: _4  and  _5
REMARK    4  A    between atoms: _5  and  _6
REMARK    5  A    between atoms: _10  and  _12
REMARK    6  A    between atoms: _12  and  _13
REMARK    7  A    between atoms: _20  and  _22
REMARK    8  A    between atoms: _22  and  _23
REMARK    9  A    between atoms: _23  and  _24
REMARK   10  A    between atoms: _24  and  _25
REMARK   11  A    between atoms: _27  and  _29
REMARK   12  A    between atoms: _31  and  _33
REMARK   13  A    between atoms: _33  and  _34
REMARK   14  A    between atoms: _34  and  _35
REMARK   15  A    between atoms: _38  and  _40
REMARK   16  A    between atoms: _40  and  _41
REMARK   17  A    between atoms: _41  and  _42
REMARK   18  A    between atoms: _45  and  _47
REMARK   19  A    between atoms: _47  and  _48
REMARK   20  A    between atoms: _54  and  _56
REMARK   21  A    between atoms: _56  and  _57
REMARK   22  A    between atoms: _63  and  _65
REMARK   23  A    between atoms: _65  and  _67
REMARK   24  A    between atoms: _69  and  _71
REMARK   25  A    between atoms: _71  and  _72
REMARK   26  A    between atoms: _75  and  _77
REMARK   27  A    between atoms: _77  and  _79
REMARK   28  A    between atoms: _81  and  _83
REMARK   29  A    between atoms: _83  and  _84
REMARK   30  A    between atoms: _91  and  _93
REMARK   31  A    between atoms: _93  and  _94
REMARK   32  A    between atoms: _97  and  _99
REMARK   33  A    between atoms: _99  and  _101
REMARK   34  A    between atoms: _103  and  _105
REMARK   35  A    between atoms: _108  and  _110
REMARK   36  A    between atoms: _110  and  _111
REMARK   37  A    between atoms: _111  and  _112
REMARK   38  A    between atoms: _112  and  _113
REMARK   39  A    between atoms: _117  and  _119
REMARK   40  A    between atoms: _119  and  _120
REMARK   41  A    between atoms: _120  and  _121
REMARK   42  A    between atoms: _124  and  _126
REMARK   43  A    between atoms: _126  and  _128
REMARK   44  A    between atoms: _130  and  _132
REMARK   45  A    between atoms: _132  and  _133
REMARK   46  A    between atoms: _140  and  _142
REMARK   47  A    between atoms: _144  and  _146
REMARK   48  A    between atoms: _146  and  _147
REMARK   49  A    between atoms: _153  and  _155
REMARK   50  A    between atoms: _157  and  _159
REMARK   51  A    between atoms: _159  and  _160
REMARK   52  A    between atoms: _166  and  _168
REMARK   53  A    between atoms: _168  and  _169
REMARK   54  A    between atoms: _169  and  _170
REMARK   55  A    between atoms: _170  and  _171
REMARK   56  A    between atoms: _173  and  _175
REMARK   57  A    between atoms: _175  and  _177
REMARK   58  A    between atoms: _179  and  _181
REMARK   59  A    between atoms: _181  and  _182
REMARK   60  A    between atoms: _189  and  _191
REMARK   61  A    between atoms: _193  and  _195
REMARK                            x       y       z     vdW  Elec       q    Type
REMARK                         _______ _______ _______ _____ _____    ______ ____
ROOT
ATOM      1  C   UNL     1     -39.005  16.625 -40.718  0.00  0.00    +0.000 C 
ATOM      2  C   UNL     1     -38.088  17.821 -40.483  0.00  0.00    +0.000 C 
ENDROOT
BRANCH   1   3
ATOM      3  C   UNL     1     -40.307  16.697 -39.880  0.00  0.00    +0.000 C 
ATOM      4  C   UNL     1     -40.820  18.113 -39.638  0.00  0.00    +0.000 C 
ENDBRANCH   1   3
BRANCH   1   5
ATOM      5  C   UNL     1     -38.225  15.358 -40.349  0.00  0.00    +0.000 C 
ATOM      6  C   UNL     1     -36.765  15.369 -40.775  0.00  0.00    +0.000 C 
ENDBRANCH   1   5
TORSDOF 2
REMARK  Name = 
REMARK  61 active torsions:
REMARK  status: ('A' for Active; 'I' for Inactive)
REMARK    1  A    between atoms: _1  and  _3
REMARK    2  A    between atoms: _3  and  _4
REMARK    3  A    between atoms: _4  and  _5
REMARK    4  A    between atoms: _5  and  _6
REMARK    5  A    between atoms: _10  and  _12
REMARK    6  A    between atoms: _12  and  _13
REMARK    7  A    between atoms: _20  and  _22
REMARK    8  A    between atoms: _22  and  _23
REMARK    9  A    between atoms: _23  and  _24
REMARK   10  A    between atoms: _24  and  _25
REMARK   11  A    between atoms: _27  and  _29
REMARK   12  A    between atoms: _31  and  _33
REMARK   13  A    between atoms: _33  and  _34
REMARK   14  A    between atoms: _34  and  _35
REMARK   15  A    between atoms: _38  and  _40
REMARK   16  A    between atoms: _40  and  _41
REMARK   17  A    between atoms: _41  and  _42
REMARK   18  A    between atoms: _45  and  _47
REMARK   19  A    between atoms: _47  and  _48
REMARK   20  A    between atoms: _54  and  _56
REMARK   21  A    between atoms: _56  and  _57
REMARK   22  A    between atoms: _63  and  _65
REMARK   23  A    between atoms: _65  and  _67
REMARK   24  A    between atoms: _69  and  _71
REMARK   25  A    between atoms: _71  and  _72
REMARK   26  A    between atoms: _75  and  _77
REMARK   27  A    between atoms: _77  and  _79
REMARK   28  A    between atoms: _81  and  _83
REMARK   29  A    between atoms: _83  and  _84
REMARK   30  A    between atoms: _91  and  _93
REMARK   31  A    between atoms: _93  and  _94
REMARK   32  A    between atoms: _97  and  _99
REMARK   33  A    between atoms: _99  and  _101
REMARK   34  A    between atoms: _103  and  _105
REMARK   35  A    between atoms: _108  and  _110
REMARK   36  A    between atoms: _110  and  _111
REMARK   37  A    between atoms: _111  and  _112
REMARK   38  A    between atoms: _112  and  _113
REMARK   39  A    between atoms: _117  and  _119
REMARK   40  A    between atoms: _119  and  _120
REMARK   41  A    between atoms: _120  and  _121
REMARK   42  A    between atoms: _124  and  _126
REMARK   43  A    between atoms: _126  and  _128
REMARK   44  A    between atoms: _130  and  _132
REMARK   45  A    between atoms: _132  and  _133
REMARK   46  A    between atoms: _140  and  _142
REMARK   47  A    between atoms: _144  and  _146
REMARK   48  A    between atoms: _146  and  _147
REMARK   49  A    between atoms: _153  and  _155
REMARK   50  A    between atoms: _157  and  _159
REMARK   51  A    between atoms: _159  and  _160
REMARK   52  A    between atoms: _166  and  _168
REMARK   53  A    between atoms: _168  and  _169
REMARK   54  A    between atoms: _169  and  _170
REMARK   55  A    between atoms: _170  and  _171
REMARK   56  A    between atoms: _173  and  _175
REMARK   57  A    between atoms: _175  and  _177
REMARK   58  A    between atoms: _179  and  _181
REMARK   59  A    between atoms: _181  and  _182
REMARK   60  A    between atoms: _189  and  _191
REMARK   61  A    between atoms: _193  and  _195
REMARK                            x       y       z     vdW  Elec       q    Type
REMARK                         _______ _______ _______ _____ _____    ______ ____
ROOT
ATOM      1  C   UNL     1     -35.042  25.576 -45.030  0.00  0.00    -0.022 A 
ATOM      2  C   UNL     1     -35.924  26.338 -44.263  0.00  0.00    -0.001 A 
ATOM      3  C   UNL     1     -36.213  25.989 -42.961  0.00  0.00    +0.042 A 
ATOM      4  C   UNL     1     -35.634  24.853 -42.412  0.00  0.00    +0.196 A 
ATOM      5  O   UNL     1     -35.916  24.506 -41.117  0.00  0.00    -0.287 OA
ATOM      6  C   UNL     1     -34.768  24.076 -43.153  0.00  0.00    +0.042 A 
ATOM      7  C   UNL     1     -34.475  24.442 -44.460  0.00  0.00    -0.001 A 
ENDROOT
BRANCH   1   8
ATOM      8  C   UNL     1     -34.725  25.959 -46.445  0.00  0.00    +0.026 C 
BRANCH   8   9
ATOM      9  C   UNL     1     -33.971  27.278 -46.577  0.00  0.00    +0.005 C 
ATOM     10  C   UNL     1     -33.442  27.391 -47.979  0.00  0.00    +0.000 C 
ENDBRANCH   8   9
ENDBRANCH   1   8
TORSDOF 2
REMARK  Name = 
REMARK  61 active torsions:
REMARK  status: ('A' for Active; 'I' for Inactive)
REMARK    1  A    between atoms: _1  and  _3
REMARK    2  A    between atoms: _3  and  _4
REMARK    3  A    between atoms: _4  and  _5
REMARK    4  A    between atoms: _5  and  _6
REMARK    5  A    between atoms: _10  and  _12
REMARK    6  A    between atoms: _12  and  _13
REMARK    7  A    between atoms: _20  and  _22
REMARK    8  A    between atoms: _22  and  _23
REMARK    9  A    between atoms: _23  and  _24
REMARK   10  A    between atoms: _24  and  _25
REMARK   11  A    between atoms: _27  and  _29
REMARK   12  A    between atoms: _31  and  _33
REMARK   13  A    between atoms: _33  and  _34
REMARK   14  A    between atoms: _34  and  _35
REMARK   15  A    between atoms: _38  and  _40
REMARK   16  A    between atoms: _40  and  _41
REMARK   17  A    between atoms: _41  and  _42
REMARK   18  A    between atoms: _45  and  _47
REMARK   19  A    between atoms: _47  and  _48
REMARK   20  A    between atoms: _54  and  _56
REMARK   21  A    between atoms: _56  and  _57
REMARK   22  A    between atoms: _63  and  _65
REMARK   23  A    between atoms: _65  and  _67
REMARK   24  A    between atoms: _69  and  _71
REMARK   25  A    between atoms: _71  and  _72
REMARK   26  A    between atoms: _75  and  _77
REMARK   27  A    between atoms: _77  and  _79
REMARK   28  A    between atoms: _81  and  _83
REMARK   29  A    between atoms: _83  and  _84
REMARK   30  A    between atoms: _91  and  _93
REMARK   31  A    between atoms: _93  and  _94
REMARK   32  A    between atoms: _97  and  _99
REMARK   33  A    between atoms: _99  and  _101
REMARK   34  A    between atoms: _103  and  _105
REMARK   35  A    between atoms: _108  and  _110
REMARK   36  A    between atoms: _110  and  _111
REMARK   37  A    between atoms: _111  and  _112
REMARK   38  A    between atoms: _112  and  _113
REMARK   39  A    between atoms: _117  and  _119
REMARK   40  A    between atoms: _119  and  _120
REMARK   41  A    between atoms: _120  and  _121
REMARK   42  A    between atoms: _124  and  _126
REMARK   43  A    between atoms: _126  and  _128
REMARK   44  A    between atoms: _130  and  _132
REMARK   45  A    between atoms: _132  and  _133
REMARK   46  A    between atoms: _140  and  _142
REMARK   47  A    between atoms: _144  and  _146
REMARK   48  A    between atoms: _146  and  _147
REMARK   49  A    between atoms: _153  and  _155
REMARK   50  A    between atoms: _157  and  _159
REMARK   51  A    between atoms: _159  and  _160
REMARK   52  A    between atoms: _166  and  _168
REMARK   53  A    between atoms: _168  and  _169
REMARK   54  A    between atoms: _169  and  _170
REMARK   55  A    between atoms: _170  and  _171
REMARK   56  A    between atoms: _173  and  _175
REMARK   57  A    between atoms: _175  and  _177
REMARK   58  A    between atoms: _179  and  _181
REMARK   59  A    between atoms: _181  and  _182
REMARK   60  A    between atoms: _189  and  _191
REMARK   61  A    between atoms: _193  and  _195
REMARK                            x       y       z     vdW  Elec       q    Type
REMARK                         _______ _______ _______ _____ _____    ______ ____
ROOT
ATOM      1  C   UNL     1     -30.523  23.768 -50.832  0.00  0.00    +0.013 C 
ATOM      2  C   UNL     1     -29.842  23.732 -52.182  0.00  0.00    +0.001 C 
ENDROOT
BRANCH   1   3
ATOM      3  C   UNL     1     -31.620  22.695 -50.788  0.00  0.00    +0.069 C 
ATOM      4  S   UNL     1     -30.993  21.000 -51.034  0.00  0.00    -0.082 S 
ENDBRANCH   1   3
TORSDOF 1
REMARK  Name = 
REMARK  61 active torsions:
REMARK  status: ('A' for Active; 'I' for Inactive)
REMARK    1  A    between atoms: _1  and  _3
REMARK    2  A    between atoms: _3  and  _4
REMARK    3  A    between atoms: _4  and  _5
REMARK    4  A    between atoms: _5  and  _6
REMARK    5  A    between atoms: _10  and  _12
REMARK    6  A    between atoms: _12  and  _13
REMARK    7  A    between atoms: _20  and  _22
REMARK    8  A    between atoms: _22  and  _23
REMARK    9  A    between atoms: _23  and  _24
REMARK   10  A    between atoms: _24  and  _25
REMARK   11  A    between atoms: _27  and  _29
REMARK   12  A    between atoms: _31  and  _33
REMARK   13  A    between atoms: _33  and  _34
REMARK   14  A    between atoms: _34  and  _35
REMARK   15  A    between atoms: _38  and  _40
REMARK   16  A    between atoms: _40  and  _41
REMARK   17  A    between atoms: _41  and  _42
REMARK   18  A    between atoms: _45  and  _47
REMARK   19  A    between atoms: _47  and  _48
REMARK   20  A    between atoms: _54  and  _56
REMARK   21  A    between atoms: _56  and  _57
REMARK   22  A    between atoms: _63  and  _65
REMARK   23  A    between atoms: _65  and  _67
REMARK   24  A    between atoms: _69  and  _71
REMARK   25  A    between atoms: _71  and  _72
REMARK   26  A    between atoms: _75  and  _77
REMARK   27  A    between atoms: _77  and  _79
REMARK   28  A    between atoms: _81  and  _83
REMARK   29  A    between atoms: _83  and  _84
REMARK   30  A    between atoms: _91  and  _93
REMARK   31  A    between atoms: _93  and  _94
REMARK   32  A    between atoms: _97  and  _99
REMARK   33  A    between atoms: _99  and  _101
REMARK   34  A    between atoms: _103  and  _105
REMARK   35  A    between atoms: _108  and  _110
REMARK   36  A    between atoms: _110  and  _111
REMARK   37  A    between atoms: _111  and  _112
REMARK   38  A    between atoms: _112  and  _113
REMARK   39  A    between atoms: _117  and  _119
REMARK   40  A    between atoms: _119  and  _120
REMARK   41  A    between atoms: _120  and  _121
REMARK   42  A    between atoms: _124  and  _126
REMARK   43  A    between atoms: _126  and  _128
REMARK   44  A    between atoms: _130  and  _132
REMARK   45  A    between atoms: _132  and  _133
REMARK   46  A    between atoms: _140  and  _142
REMARK   47  A    between atoms: _144  and  _146
REMARK   48  A    between atoms: _146  and  _147
REMARK   49  A    between atoms: _153  and  _155
REMARK   50  A    between atoms: _157  and  _159
REMARK   51  A    between atoms: _159  and  _160
REMARK   52  A    between atoms: _166  and  _168
REMARK   53  A    between atoms: _168  and  _169
REMARK   54  A    between atoms: _169  and  _170
REMARK   55  A    between atoms: _170  and  _171
REMARK   56  A    between atoms: _173  and  _175
REMARK   57  A    between atoms: _175  and  _177
REMARK   58  A    between atoms: _179  and  _181
REMARK   59  A    between atoms: _181  and  _182
REMARK   60  A    between atoms: _189  and  _191
REMARK   61  A    between atoms: _193  and  _195
REMARK                            x       y       z     vdW  Elec       q    Type
REMARK                         _______ _______ _______ _____ _____    ______ ____
ROOT
ATOM      1  C   UNL     1     -29.753  19.791 -55.662  0.00  0.00    +0.000 C 
ATOM      2  C   UNL     1     -29.665  18.389 -56.255  0.00  0.00    +0.000 C 
ATOM      3  C   UNL     1     -30.657  20.707 -56.463  0.00  0.00    +0.000 C 
ENDROOT
BRANCH   1   4
ATOM      4  C   UNL     1     -28.342  20.418 -55.427  0.00  0.00    +0.000 C 
ATOM      5  C   UNL     1     -27.395  20.309 -56.615  0.00  0.00    +0.000 C 
ENDBRANCH   1   4
TORSDOF 1
REMARK  Name = 
REMARK  61 active torsions:
REMARK  status: ('A' for Active; 'I' for Inactive)
REMARK    1  A    between atoms: _1  and  _3
REMARK    2  A    between atoms: _3  and  _4
REMARK    3  A    between atoms: _4  and  _5
REMARK    4  A    between atoms: _5  and  _6
REMARK    5  A    between atoms: _10  and  _12
REMARK    6  A    between atoms: _12  and  _13
REMARK    7  A    between atoms: _20  and  _22
REMARK    8  A    between atoms: _22  and  _23
REMARK    9  A    between atoms: _23  and  _24
REMARK   10  A    between atoms: _24  and  _25
REMARK   11  A    between atoms: _27  and  _29
REMARK   12  A    between atoms: _31  and  _33
REMARK   13  A    between atoms: _33  and  _34
REMARK   14  A    between atoms: _34  and  _35
REMARK   15  A    between atoms: _38  and  _40
REMARK   16  A    between atoms: _40  and  _41
REMARK   17  A    between atoms: _41  and  _42
REMARK   18  A    between atoms: _45  and  _47
REMARK   19  A    between atoms: _47  and  _48
REMARK   20  A    between atoms: _54  and  _56
REMARK   21  A    between atoms: _56  and  _57
REMARK   22  A    between atoms: _63  and  _65
REMARK   23  A    between atoms: _65  and  _67
REMARK   24  A    between atoms: _69  and  _71
REMARK   25  A    between atoms: _71  and  _72
REMARK   26  A    between atoms: _75  and  _77
REMARK   27  A    between atoms: _77  and  _79
REMARK   28  A    between atoms: _81  and  _83
REMARK   29  A    between atoms: _83  and  _84
REMARK   30  A    between atoms: _91  and  _93
REMARK   31  A    between atoms: _93  and  _94
REMARK   32  A    between atoms: _97  and  _99
REMARK   33  A    between atoms: _99  and  _101
REMARK   34  A    between atoms: _103  and  _105
REMARK   35  A    between atoms: _108  and  _110
REMARK   36  A    between atoms: _110  and  _111
REMARK   37  A    between atoms: _111  and  _112
REMARK   38  A    between atoms: _112  and  _113
REMARK   39  A    between atoms: _117  and  _119
REMARK   40  A    between atoms: _119  and  _120
REMARK   41  A    between atoms: _120  and  _121
REMARK   42  A    between atoms: _124  and  _126
REMARK   43  A    between atoms: _126  and  _128
REMARK   44  A    between atoms: _130  and  _132
REMARK   45  A    between atoms: _132  and  _133
REMARK   46  A    between atoms: _140  and  _142
REMARK   47  A    between atoms: _144  and  _146
REMARK   48  A    between atoms: _146  and  _147
REMARK   49  A    between atoms: _153  and  _155
REMARK   50  A    between atoms: _157  and  _159
REMARK   51  A    between atoms: _159  and  _160
REMARK   52  A    between atoms: _166  and  _168
REMARK   53  A    between atoms: _168  and  _169
REMARK   54  A    between atoms: _169  and  _170
REMARK   55  A    between atoms: _170  and  _171
REMARK   56  A    between atoms: _173  and  _175
REMARK   57  A    between atoms: _175  and  _177
REMARK   58  A    between atoms: _179  and  _181
REMARK   59  A    between atoms: _181  and  _182
REMARK   60  A    between atoms: _189  and  _191
REMARK   61  A    between atoms: _193  and  _195
REMARK                            x       y       z     vdW  Elec       q    Type
REMARK                         _______ _______ _______ _____ _____    ______ ____
ROOT
ATOM      1  C   UNL     1     -38.661   4.358 -56.665  0.00  0.00    +0.220 C 
ENDROOT
BRANCH   1   2
ATOM      2  N   UNL     1     -38.101   3.240 -55.921  0.00  0.00    -0.087 NA
ATOM      3  C   UNL     1     -38.318   3.016 -54.625  0.00  0.00    +0.535 C 
ATOM      4  N   UNL     1     -39.085   3.830 -53.908  0.00  0.00    +0.135 NA
ATOM      5  N   UNL     1     -37.761   1.962 -54.058  0.00  0.00    +0.135 NA
ENDBRANCH   1   2
BRANCH   1   6
ATOM      6  C   UNL     1     -39.814   3.908 -57.528  0.00  0.00    +0.047 C 
BRANCH   6   7
ATOM      7  C   UNL     1     -39.271   3.540 -58.890  0.00  0.00    +0.004 C 
BRANCH   7   8
ATOM      8  C   UNL     1     -40.314   3.037 -59.872  0.00  0.00    +0.000 C 
ATOM      9  C   UNL     1     -41.144   4.199 -60.401  0.00  0.00    +0.000 C 
ENDBRANCH   7   8
ENDBRANCH   6   7
ENDBRANCH   1   6
TORSDOF 4
REMARK  Name = 
REMARK  61 active torsions:
REMARK  status: ('A' for Active; 'I' for Inactive)
REMARK    1  A    between atoms: _1  and  _3
REMARK    2  A    between atoms: _3  and  _4
REMARK    3  A    between atoms: _4  and  _5
REMARK    4  A    between atoms: _5  and  _6
REMARK    5  A    between atoms: _10  and  _12
REMARK    6  A    between atoms: _12  and  _13
REMARK    7  A    between atoms: _20  and  _22
REMARK    8  A    between atoms: _22  and  _23
REMARK    9  A    between atoms: _23  and  _24
REMARK   10  A    between atoms: _24  and  _25
REMARK   11  A    between atoms: _27  and  _29
REMARK   12  A    between atoms: _31  and  _33
REMARK   13  A    between atoms: _33  and  _34
REMARK   14  A    between atoms: _34  and  _35
REMARK   15  A    between atoms: _38  and  _40
REMARK   16  A    between atoms: _40  and  _41
REMARK   17  A    between atoms: _41  and  _42
REMARK   18  A    between atoms: _45  and  _47
REMARK   19  A    between atoms: _47  and  _48
REMARK   20  A    between atoms: _54  and  _56
REMARK   21  A    between atoms: _56  and  _57
REMARK   22  A    between atoms: _63  and  _65
REMARK   23  A    between atoms: _65  and  _67
REMARK   24  A    between atoms: _69  and  _71
REMARK   25  A    between atoms: _71  and  _72
REMARK   26  A    between atoms: _75  and  _77
REMARK   27  A    between atoms: _77  and  _79
REMARK   28  A    between atoms: _81  and  _83
REMARK   29  A    between atoms: _83  and  _84
REMARK   30  A    between atoms: _91  and  _93
REMARK   31  A    between atoms: _93  and  _94
REMARK   32  A    between atoms: _97  and  _99
REMARK   33  A    between atoms: _99  and  _101
REMARK   34  A    between atoms: _103  and  _105
REMARK   35  A    between atoms: _108  and  _110
REMARK   36  A    between atoms: _110  and  _111
REMARK   37  A    between atoms: _111  and  _112
REMARK   38  A    between atoms: _112  and  _113
REMARK   39  A    between atoms: _117  and  _119
REMARK   40  A    between atoms: _119  and  _120
REMARK   41  A    between atoms: _120  and  _121
REMARK   42  A    between atoms: _124  and  _126
REMARK   43  A    between atoms: _126  and  _128
REMARK   44  A    between atoms: _130  and  _132
REMARK   45  A    between atoms: _132  and  _133
REMARK   46  A    between atoms: _140  and  _142
REMARK   47  A    between atoms: _144  and  _146
REMARK   48  A    between atoms: _146  and  _147
REMARK   49  A    between atoms: _153  and  _155
REMARK   50  A    between atoms: _157  and  _159
REMARK   51  A    between atoms: _159  and  _160
REMARK   52  A    between atoms: _166  and  _168
REMARK   53  A    between atoms: _168  and  _169
REMARK   54  A    between atoms: _169  and  _170
REMARK   55  A    between atoms: _170  and  _171
REMARK   56  A    between atoms: _173  and  _175
REMARK   57  A    between atoms: _175  and  _177
REMARK   58  A    between atoms: _179  and  _181
REMARK   59  A    between atoms: _181  and  _182
REMARK   60  A    between atoms: _189  and  _191
REMARK   61  A    between atoms: _193  and  _195
REMARK                            x       y       z     vdW  Elec       q    Type
REMARK                         _______ _______ _______ _____ _____    ______ ____
ROOT
ATOM      1  C   UNL     1     -45.469  -3.282 -49.879  0.00  0.00    -0.022 A 
ATOM      2  C   UNL     1     -45.530  -2.893 -48.536  0.00  0.00    -0.001 A 
ATOM      3  C   UNL     1     -44.903  -1.737 -48.095  0.00  0.00    +0.042 A 
ATOM      4  C   UNL     1     -44.209  -0.946 -49.003  0.00  0.00    +0.196 A 
ATOM      5  O   UNL     1     -43.575   0.204 -48.578  0.00  0.00    -0.287 OA
ATOM      6  C   UNL     1     -44.138  -1.307 -50.345  0.00  0.00    +0.042 A 
ATOM      7  C   UNL     1     -44.768  -2.463 -50.774  0.00  0.00    -0.001 A 
ENDROOT
BRANCH   1   8
ATOM      8  C   UNL     1     -46.181  -4.538 -50.350  0.00  0.00    +0.026 C 
BRANCH   8   9
ATOM      9  C   UNL     1     -45.553  -5.267 -51.549  0.00  0.00    +0.005 C 
ATOM     10  C   UNL     1     -45.926  -6.740 -51.433  0.00  0.00    +0.000 C 
ENDBRANCH   8   9
ENDBRANCH   1   8
TORSDOF 2
REMARK  Name = 
REMARK  61 active torsions:
REMARK  status: ('A' for Active; 'I' for Inactive)
REMARK    1  A    between atoms: _1  and  _3
REMARK    2  A    between atoms: _3  and  _4
REMARK    3  A    between atoms: _4  and  _5
REMARK    4  A    between atoms: _5  and  _6
REMARK    5  A    between atoms: _10  and  _12
REMARK    6  A    between atoms: _12  and  _13
REMARK    7  A    between atoms: _20  and  _22
REMARK    8  A    between atoms: _22  and  _23
REMARK    9  A    between atoms: _23  and  _24
REMARK   10  A    between atoms: _24  and  _25
REMARK   11  A    between atoms: _27  and  _29
REMARK   12  A    between atoms: _31  and  _33
REMARK   13  A    between atoms: _33  and  _34
REMARK   14  A    between atoms: _34  and  _35
REMARK   15  A    between atoms: _38  and  _40
REMARK   16  A    between atoms: _40  and  _41
REMARK   17  A    between atoms: _41  and  _42
REMARK   18  A    between atoms: _45  and  _47
REMARK   19  A    between atoms: _47  and  _48
REMARK   20  A    between atoms: _54  and  _56
REMARK   21  A    between atoms: _56  and  _57
REMARK   22  A    between atoms: _63  and  _65
REMARK   23  A    between atoms: _65  and  _67
REMARK   24  A    between atoms: _69  and  _71
REMARK   25  A    between atoms: _71  and  _72
REMARK   26  A    between atoms: _75  and  _77
REMARK   27  A    between atoms: _77  and  _79
REMARK   28  A    between atoms: _81  and  _83
REMARK   29  A    between atoms: _83  and  _84
REMARK   30  A    between atoms: _91  and  _93
REMARK   31  A    between atoms: _93  and  _94
REMARK   32  A    between atoms: _97  and  _99
REMARK   33  A    between atoms: _99  and  _101
REMARK   34  A    between atoms: _103  and  _105
REMARK   35  A    between atoms: _108  and  _110
REMARK   36  A    between atoms: _110  and  _111
REMARK   37  A    between atoms: _111  and  _112
REMARK   38  A    between atoms: _112  and  _113
REMARK   39  A    between atoms: _117  and  _119
REMARK   40  A    between atoms: _119  and  _120
REMARK   41  A    between atoms: _120  and  _121
REMARK   42  A    between atoms: _124  and  _126
REMARK   43  A    between atoms: _126  and  _128
REMARK   44  A    between atoms: _130  and  _132
REMARK   45  A    between atoms: _132  and  _133
REMARK   46  A    between atoms: _140  and  _142
REMARK   47  A    between atoms: _144  and  _146
REMARK   48  A    between atoms: _146  and  _147
REMARK   49  A    between atoms: _153  and  _155
REMARK   50  A    between atoms: _157  and  _159
REMARK   51  A    between atoms: _159  and  _160
REMARK   52  A    between atoms: _166  and  _168
REMARK   53  A    between atoms: _168  and  _169
REMARK   54  A    between atoms: _169  and  _170
REMARK   55  A    between atoms: _170  and  _171
REMARK   56  A    between atoms: _173  and  _175
REMARK   57  A    between atoms: _175  and  _177
REMARK   58  A    between atoms: _179  and  _181
REMARK   59  A    between atoms: _181  and  _182
REMARK   60  A    between atoms: _189  and  _191
REMARK   61  A    between atoms: _193  and  _195
REMARK                            x       y       z     vdW  Elec       q    Type
REMARK                         _______ _______ _______ _____ _____    ______ ____
ROOT
ATOM      1  C   UNL     1     -37.977  -1.742 -46.667  0.00  0.00    +0.002 C 
ENDROOT
BRANCH   1   2
ATOM      2  C   UNL     1     -38.366  -2.943 -47.513  0.00  0.00    +0.000 C 
BRANCH   2   3
ATOM      3  C   UNL     1     -37.362  -4.097 -47.415  0.00  0.00    +0.000 C 
ATOM      4  C   UNL     1     -38.051  -5.348 -46.903  0.00  0.00    +0.000 C 
ENDBRANCH   2   3
ENDBRANCH   1   2
BRANCH   1   5
ATOM      5  C   UNL     1     -38.148  -0.430 -47.405  0.00  0.00    +0.021 C 
BRANCH   5   6
ATOM      6  C   UNL     1     -39.197  -0.563 -48.501  0.00  0.00    +0.109 C 
ATOM      7  N   UNL     1     -38.654  -0.130 -49.819  0.00  0.00    -0.131 NA
ENDBRANCH   5   6
ENDBRANCH   1   5
TORSDOF 4
REMARK  Name = 
REMARK  61 active torsions:
REMARK  status: ('A' for Active; 'I' for Inactive)
REMARK    1  A    between atoms: _1  and  _3
REMARK    2  A    between atoms: _3  and  _4
REMARK    3  A    between atoms: _4  and  _5
REMARK    4  A    between atoms: _5  and  _6
REMARK    5  A    between atoms: _10  and  _12
REMARK    6  A    between atoms: _12  and  _13
REMARK    7  A    between atoms: _20  and  _22
REMARK    8  A    between atoms: _22  and  _23
REMARK    9  A    between atoms: _23  and  _24
REMARK   10  A    between atoms: _24  and  _25
REMARK   11  A    between atoms: _27  and  _29
REMARK   12  A    between atoms: _31  and  _33
REMARK   13  A    between atoms: _33  and  _34
REMARK   14  A    between atoms: _34  and  _35
REMARK   15  A    between atoms: _38  and  _40
REMARK   16  A    between atoms: _40  and  _41
REMARK   17  A    between atoms: _41  and  _42
REMARK   18  A    between atoms: _45  and  _47
REMARK   19  A    between atoms: _47  and  _48
REMARK   20  A    between atoms: _54  and  _56
REMARK   21  A    between atoms: _56  and  _57
REMARK   22  A    between atoms: _63  and  _65
REMARK   23  A    between atoms: _65  and  _67
REMARK   24  A    between atoms: _69  and  _71
REMARK   25  A    between atoms: _71  and  _72
REMARK   26  A    between atoms: _75  and  _77
REMARK   27  A    between atoms: _77  and  _79
REMARK   28  A    between atoms: _81  and  _83
REMARK   29  A    between atoms: _83  and  _84
REMARK   30  A    between atoms: _91  and  _93
REMARK   31  A    between atoms: _93  and  _94
REMARK   32  A    between atoms: _97  and  _99
REMARK   33  A    between atoms: _99  and  _101
REMARK   34  A    between atoms: _103  and  _105
REMARK   35  A    between atoms: _108  and  _110
REMARK   36  A    between atoms: _110  and  _111
REMARK   37  A    between atoms: _111  and  _112
REMARK   38  A    between atoms: _112  and  _113
REMARK   39  A    between atoms: _117  and  _119
REMARK   40  A    between atoms: _119  and  _120
REMARK   41  A    between atoms: _120  and  _121
REMARK   42  A    between atoms: _124  and  _126
REMARK   43  A    between atoms: _126  and  _128
REMARK   44  A    between atoms: _130  and  _132
REMARK   45  A    between atoms: _132  and  _133
REMARK   46  A    between atoms: _140  and  _142
REMARK   47  A    between atoms: _144  and  _146
REMARK   48  A    between atoms: _146  and  _147
REMARK   49  A    between atoms: _153  and  _155
REMARK   50  A    between atoms: _157  and  _159
REMARK   51  A    between atoms: _159  and  _160
REMARK   52  A    between atoms: _166  and  _168
REMARK   53  A    between atoms: _168  and  _169
REMARK   54  A    between atoms: _169  and  _170
REMARK   55  A    between atoms: _170  and  _171
REMARK   56  A    between atoms: _173  and  _175
REMARK   57  A    between atoms: _175  and  _177
REMARK   58  A    between atoms: _179  and  _181
REMARK   59  A    between atoms: _181  and  _182
REMARK   60  A    between atoms: _189  and  _191
REMARK   61  A    between atoms: _193  and  _195
REMARK                            x       y       z     vdW  Elec       q    Type
REMARK                         _______ _______ _______ _____ _____    ______ ____
ROOT
ATOM      1  C   UNL     1     -35.662  10.538 -38.733  0.00  0.00    +0.036 C 
ATOM      2  C   UNL     1     -36.832  11.495 -38.519  0.00  0.00    +0.003 C 
ENDROOT
BRANCH   1   3
ATOM      3  C   UNL     1     -36.084   9.315 -39.544  0.00  0.00    +0.182 C 
ATOM      4  O   UNL     1     -37.226   8.717 -38.970  0.00  0.00    -0.220 OA
ENDBRANCH   1   3
TORSDOF 1
REMARK  Name = 
REMARK  61 active torsions:
REMARK  status: ('A' for Active; 'I' for Inactive)
REMARK    1  A    between atoms: _1  and  _3
REMARK    2  A    between atoms: _3  and  _4
REMARK    3  A    between atoms: _4  and  _5
REMARK    4  A    between atoms: _5  and  _6
REMARK    5  A    between atoms: _10  and  _12
REMARK    6  A    between atoms: _12  and  _13
REMARK    7  A    between atoms: _20  and  _22
REMARK    8  A    between atoms: _22  and  _23
REMARK    9  A    between atoms: _23  and  _24
REMARK   10  A    between atoms: _24  and  _25
REMARK   11  A    between atoms: _27  and  _29
REMARK   12  A    between atoms: _31  and  _33
REMARK   13  A    between atoms: _33  and  _34
REMARK   14  A    between atoms: _34  and  _35
REMARK   15  A    between atoms: _38  and  _40
REMARK   16  A    between atoms: _40  and  _41
REMARK   17  A    between atoms: _41  and  _42
REMARK   18  A    between atoms: _45  and  _47
REMARK   19  A    between atoms: _47  and  _48
REMARK   20  A    between atoms: _54  and  _56
REMARK   21  A    between atoms: _56  and  _57
REMARK   22  A    between atoms: _63  and  _65
REMARK   23  A    between atoms: _65  and  _67
REMARK   24  A    between atoms: _69  and  _71
REMARK   25  A    between atoms: _71  and  _72
REMARK   26  A    between atoms: _75  and  _77
REMARK   27  A    between atoms: _77  and  _79
REMARK   28  A    between atoms: _81  and  _83
REMARK   29  A    between atoms: _83  and  _84
REMARK   30  A    between atoms: _91  and  _93
REMARK   31  A    between atoms: _93  and  _94
REMARK   32  A    between atoms: _97  and  _99
REMARK   33  A    between atoms: _99  and  _101
REMARK   34  A    between atoms: _103  and  _105
REMARK   35  A    between atoms: _108  and  _110
REMARK   36  A    between atoms: _110  and  _111
REMARK   37  A    between atoms: _111  and  _112
REMARK   38  A    between atoms: _112  and  _113
REMARK   39  A    between atoms: _117  and  _119
REMARK   40  A    between atoms: _119  and  _120
REMARK   41  A    between atoms: _120  and  _121
REMARK   42  A    between atoms: _124  and  _126
REMARK   43  A    between atoms: _126  and  _128
REMARK   44  A    between atoms: _130  and  _132
REMARK   45  A    between atoms: _132  and  _133
REMARK   46  A    between atoms: _140  and  _142
REMARK   47  A    between atoms: _144  and  _146
REMARK   48  A    between atoms: _146  and  _147
REMARK   49  A    between atoms: _153  and  _155
REMARK   50  A    between atoms: _157  and  _159
REMARK   51  A    between atoms: _159  and  _160
REMARK   52  A    between atoms: _166  and  _168
REMARK   53  A    between atoms: _168  and  _169
REMARK   54  A    between atoms: _169  and  _170
REMARK   55  A    between atoms: _170  and  _171
REMARK   56  A    between atoms: _173  and  _175
REMARK   57  A    between atoms: _175  and  _177
REMARK   58  A    between atoms: _179  and  _181
REMARK   59  A    between atoms: _181  and  _182
REMARK   60  A    between atoms: _189  and  _191
REMARK   61  A    between atoms: _193  and  _195
REMARK                            x       y       z     vdW  Elec       q    Type
REMARK                         _______ _______ _______ _____ _____    ______ ____
ROOT
ATOM      1  C   UNL     1     -29.460  11.231 -40.279  0.00  0.00    +0.089 C 
ENDROOT
BRANCH   1   2
ATOM      2  C   UNL     1     -30.837  11.206 -40.930  0.00  0.00    +0.261 C 
ATOM      3  O   UNL     1     -31.533  12.220 -40.996  0.00  0.00    -0.272 OA
ATOM      4  N   UNL     1     -31.239  10.036 -41.402  0.00  0.00    -0.088 NA
ENDBRANCH   1   2
BRANCH   1   5
ATOM      5  C   UNL     1     -29.475  10.971 -38.777  0.00  0.00    +0.010 C 
BRANCH   5   6
ATOM      6  C   UNL     1     -28.219  11.508 -38.074  0.00  0.00    +0.001 C 
ATOM      7  C   UNL     1     -28.532  12.720 -37.204  0.00  0.00    +0.000 C 
ENDBRANCH   5   6
ENDBRANCH   1   5
TORSDOF 3
REMARK  Name = 
REMARK  61 active torsions:
REMARK  status: ('A' for Active; 'I' for Inactive)
REMARK    1  A    between atoms: _1  and  _3
REMARK    2  A    between atoms: _3  and  _4
REMARK    3  A    between atoms: _4  and  _5
REMARK    4  A    between atoms: _5  and  _6
REMARK    5  A    between atoms: _10  and  _12
REMARK    6  A    between atoms: _12  and  _13
REMARK    7  A    between atoms: _20  and  _22
REMARK    8  A    between atoms: _22  and  _23
REMARK    9  A    between atoms: _23  and  _24
REMARK   10  A    between atoms: _24  and  _25
REMARK   11  A    between atoms: _27  and  _29
REMARK   12  A    between atoms: _31  and  _33
REMARK   13  A    between atoms: _33  and  _34
REMARK   14  A    between atoms: _34  and  _35
REMARK   15  A    between atoms: _38  and  _40
REMARK   16  A    between atoms: _40  and  _41
REMARK   17  A    between atoms: _41  and  _42
REMARK   18  A    between atoms: _45  and  _47
REMARK   19  A    between atoms: _47  and  _48
REMARK   20  A    between atoms: _54  and  _56
REMARK   21  A    between atoms: _56  and  _57
REMARK   22  A    between atoms: _63  and  _65
REMARK   23  A    between atoms: _65  and  _67
REMARK   24  A    between atoms: _69  and  _71
REMARK   25  A    between atoms: _71  and  _72
REMARK   26  A    between atoms: _75  and  _77
REMARK   27  A    between atoms: _77  and  _79
REMARK   28  A    between atoms: _81  and  _83
REMARK   29  A    between atoms: _83  and  _84
REMARK   30  A    between atoms: _91  and  _93
REMARK   31  A    between atoms: _93  and  _94
REMARK   32  A    between atoms: _97  and  _99
REMARK   33  A    between atoms: _99  and  _101
REMARK   34  A    between atoms: _103  and  _105
REMARK   35  A    between atoms: _108  and  _110
REMARK   36  A    between atoms: _110  and  _111
REMARK   37  A    between atoms: _111  and  _112
REMARK   38  A    between atoms: _112  and  _113
REMARK   39  A    between atoms: _117  and  _119
REMARK   40  A    between atoms: _119  and  _120
REMARK   41  A    between atoms: _120  and  _121
REMARK   42  A    between atoms: _124  and  _126
REMARK   43  A    between atoms: _126  and  _128
REMARK   44  A    between atoms: _130  and  _132
REMARK   45  A    between atoms: _132  and  _133
REMARK   46  A    between atoms: _140  and  _142
REMARK   47  A    between atoms: _144  and  _146
REMARK   48  A    between atoms: _146  and  _147
REMARK   49  A    between atoms: _153  and  _155
REMARK   50  A    between atoms: _157  and  _159
REMARK   51  A    between atoms: _159  and  _160
REMARK   52  A    between atoms: _166  and  _168
REMARK   53  A    between atoms: _168  and  _169
REMARK   54  A    between atoms: _169  and  _170
REMARK   55  A    between atoms: _170  and  _171
REMARK   56  A    between atoms: _173  and  _175
REMARK   57  A    between atoms: _175  and  _177
REMARK   58  A    between atoms: _179  and  _181
REMARK   59  A    between atoms: _181  and  _182
REMARK   60  A    between atoms: _189  and  _191
REMARK   61  A    between atoms: _193  and  _195
REMARK                            x       y       z     vdW  Elec       q    Type
REMARK                         _______ _______ _______ _____ _____    ______ ____
ROOT
ATOM      1  C   UNL     1     -28.437  14.508 -42.104  0.00  0.00    +0.114 C 
ENDROOT
BRANCH   1   2
ATOM      2  C   UNL     1     -29.428  14.020 -43.135  0.00  0.00    +0.365 C 
ATOM      3  O   UNL     1     -30.487  14.670 -43.282  0.00  0.00    -0.246 OA
ATOM      4  O   UNL     1     -29.154  12.983 -43.781  0.00  0.00    -0.246 OA
ENDBRANCH   1   2
BRANCH   1   5
ATOM      5  C   UNL     1     -29.100  14.794 -40.764  0.00  0.00    +0.012 C 
BRANCH   5   6
ATOM      6  C   UNL     1     -28.800  16.194 -40.263  0.00  0.00    +0.001 C 
ATOM      7  C   UNL     1     -30.043  17.080 -40.286  0.00  0.00    +0.000 C 
ENDBRANCH   5   6
ENDBRANCH   1   5
TORSDOF 3
REMARK  Name = 
REMARK  61 active torsions:
REMARK  status: ('A' for Active; 'I' for Inactive)
REMARK    1  A    between atoms: _1  and  _3
REMARK    2  A    between atoms: _3  and  _4
REMARK    3  A    between atoms: _4  and  _5
REMARK    4  A    between atoms: _5  and  _6
REMARK    5  A    between atoms: _10  and  _12
REMARK    6  A    between atoms: _12  and  _13
REMARK    7  A    between atoms: _20  and  _22
REMARK    8  A    between atoms: _22  and  _23
REMARK    9  A    between atoms: _23  and  _24
REMARK   10  A    between atoms: _24  and  _25
REMARK   11  A    between atoms: _27  and  _29
REMARK   12  A    between atoms: _31  and  _33
REMARK   13  A    between atoms: _33  and  _34
REMARK   14  A    between atoms: _34  and  _35
REMARK   15  A    between atoms: _38  and  _40
REMARK   16  A    between atoms: _40  and  _41
REMARK   17  A    between atoms: _41  and  _42
REMARK   18  A    between atoms: _45  and  _47
REMARK   19  A    between atoms: _47  and  _48
REMARK   20  A    between atoms: _54  and  _56
REMARK   21  A    between atoms: _56  and  _57
REMARK   22  A    between atoms: _63  and  _65
REMARK   23  A    between atoms: _65  and  _67
REMARK   24  A    between atoms: _69  and  _71
REMARK   25  A    between atoms: _71  and  _72
REMARK   26  A    between atoms: _75  and  _77
REMARK   27  A    between atoms: _77  and  _79
REMARK   28  A    between atoms: _81  and  _83
REMARK   29  A    between atoms: _83  and  _84
REMARK   30  A    between atoms: _91  and  _93
REMARK   31  A    between atoms: _93  and  _94
REMARK   32  A    between atoms: _97  and  _99
REMARK   33  A    between atoms: _99  and  _101
REMARK   34  A    between atoms: _103  and  _105
REMARK   35  A    between atoms: _108  and  _110
REMARK   36  A    between atoms: _110  and  _111
REMARK   37  A    between atoms: _111  and  _112
REMARK   38  A    between atoms: _112  and  _113
REMARK   39  A    between atoms: _117  and  _119
REMARK   40  A    between atoms: _119  and  _120
REMARK   41  A    between atoms: _120  and  _121
REMARK   42  A    between atoms: _124  and  _126
REMARK   43  A    between atoms: _126  and  _128
REMARK   44  A    between atoms: _130  and  _132
REMARK   45  A    between atoms: _132  and  _133
REMARK   46  A    between atoms: _140  and  _142
REMARK   47  A    between atoms: _144  and  _146
REMARK   48  A    between atoms: _146  and  _147
REMARK   49  A    between atoms: _153  and  _155
REMARK   50  A    between atoms: _157  and  _159
REMARK   51  A    between atoms: _159  and  _160
REMARK   52  A    between atoms: _166  and  _168
REMARK   53  A    between atoms: _168  and  _169
REMARK   54  A    between atoms: _169  and  _170
REMARK   55  A    between atoms: _170  and  _171
REMARK   56  A    between atoms: _173  and  _175
REMARK   57  A    between atoms: _175  and  _177
REMARK   58  A    between atoms: _179  and  _181
REMARK   59  A    between atoms: _181  and  _182
REMARK   60  A    between atoms: _189  and  _191
REMARK   61  A    between atoms: _193  and  _195
REMARK                            x       y       z     vdW  Elec       q    Type
REMARK                         _______ _______ _______ _____ _____    ______ ____
ROOT
ATOM      1  C   UNL     1     -33.454  16.612 -38.846  0.00  0.00    -0.022 A 
ATOM      2  C   UNL     1     -34.584  16.697 -38.035  0.00  0.00    -0.004 A 
ATOM      3  C   UNL     1     -35.085  15.572 -37.404  0.00  0.00    -0.000 A 
ATOM      4  C   UNL     1     -34.458  14.345 -37.569  0.00  0.00    -0.000 A 
ATOM      5  C   UNL     1     -33.335  14.239 -38.376  0.00  0.00    -0.000 A 
ATOM      6  C   UNL     1     -32.839  15.367 -39.014  0.00  0.00    -0.004 A 
ENDROOT
BRANCH   1   7
ATOM      7  C   UNL     1     -32.915  17.838 -39.538  0.00  0.00    +0.026 C 
BRANCH   7   8
ATOM      8  C   UNL     1     -31.605  18.392 -38.925  0.00  0.00    +0.005 C 
ATOM      9  C   UNL     1     -31.735  18.654 -37.431  0.00  0.00    +0.000 C 
ENDBRANCH   7   8
ENDBRANCH   1   7
TORSDOF 2
REMARK  Name = 
REMARK  61 active torsions:
REMARK  status: ('A' for Active; 'I' for Inactive)
REMARK    1  A    between atoms: _1  and  _3
REMARK    2  A    between atoms: _3  and  _4
REMARK    3  A    between atoms: _4  and  _5
REMARK    4  A    between atoms: _5  and  _6
REMARK    5  A    between atoms: _10  and  _12
REMARK    6  A    between atoms: _12  and  _13
REMARK    7  A    between atoms: _20  and  _22
REMARK    8  A    between atoms: _22  and  _23
REMARK    9  A    between atoms: _23  and  _24
REMARK   10  A    between atoms: _24  and  _25
REMARK   11  A    between atoms: _27  and  _29
REMARK   12  A    between atoms: _31  and  _33
REMARK   13  A    between atoms: _33  and  _34
REMARK   14  A    between atoms: _34  and  _35
REMARK   15  A    between atoms: _38  and  _40
REMARK   16  A    between atoms: _40  and  _41
REMARK   17  A    between atoms: _41  and  _42
REMARK   18  A    between atoms: _45  and  _47
REMARK   19  A    between atoms: _47  and  _48
REMARK   20  A    between atoms: _54  and  _56
REMARK   21  A    between atoms: _56  and  _57
REMARK   22  A    between atoms: _63  and  _65
REMARK   23  A    between atoms: _65  and  _67
REMARK   24  A    between atoms: _69  and  _71
REMARK   25  A    between atoms: _71  and  _72
REMARK   26  A    between atoms: _75  and  _77
REMARK   27  A    between atoms: _77  and  _79
REMARK   28  A    between atoms: _81  and  _83
REMARK   29  A    between atoms: _83  and  _84
REMARK   30  A    between atoms: _91  and  _93
REMARK   31  A    between atoms: _93  and  _94
REMARK   32  A    between atoms: _97  and  _99
REMARK   33  A    between atoms: _99  and  _101
REMARK   34  A    between atoms: _103  and  _105
REMARK   35  A    between atoms: _108  and  _110
REMARK   36  A    between atoms: _110  and  _111
REMARK   37  A    between atoms: _111  and  _112
REMARK   38  A    between atoms: _112  and  _113
REMARK   39  A    between atoms: _117  and  _119
REMARK   40  A    between atoms: _119  and  _120
REMARK   41  A    between atoms: _120  and  _121
REMARK   42  A    between atoms: _124  and  _126
REMARK   43  A    between atoms: _126  and  _128
REMARK   44  A    between atoms: _130  and  _132
REMARK   45  A    between atoms: _132  and  _133
REMARK   46  A    between atoms: _140  and  _142
REMARK   47  A    between atoms: _144  and  _146
REMARK   48  A    between atoms: _146  and  _147
REMARK   49  A    between atoms: _153  and  _155
REMARK   50  A    between atoms: _157  and  _159
REMARK   51  A    between atoms: _159  and  _160
REMARK   52  A    between atoms: _166  and  _168
REMARK   53  A    between atoms: _168  and  _169
REMARK   54  A    between atoms: _169  and  _170
REMARK   55  A    between atoms: _170  and  _171
REMARK   56  A    between atoms: _173  and  _175
REMARK   57  A    between atoms: _175  and  _177
REMARK   58  A    between atoms: _179  and  _181
REMARK   59  A    between atoms: _181  and  _182
REMARK   60  A    between atoms: _189  and  _191
REMARK   61  A    between atoms: _193  and  _195
REMARK                            x       y       z     vdW  Elec       q    Type
REMARK                         _______ _______ _______ _____ _____    ______ ____
ROOT
ATOM      1  C   UNL     1     -27.228  21.400 -37.833  0.00  0.00    -0.022 A 
ATOM      2  C   UNL     1     -28.480  20.969 -37.398  0.00  0.00    -0.004 A 
ATOM      3  C   UNL     1     -29.625  21.691 -37.730  0.00  0.00    -0.000 A 
ATOM      4  C   UNL     1     -29.528  22.858 -38.498  0.00  0.00    -0.000 A 
ATOM      5  C   UNL     1     -28.295  23.291 -38.940  0.00  0.00    -0.000 A 
ATOM      6  C   UNL     1     -27.155  22.559 -38.615  0.00  0.00    -0.004 A 
ENDROOT
BRANCH   1   7
ATOM      7  C   UNL     1     -25.986  20.611 -37.495  0.00  0.00    +0.026 C 
BRANCH   7   8
ATOM      8  C   UNL     1     -24.780  21.474 -37.106  0.00  0.00    +0.005 C 
ATOM      9  C   UNL     1     -25.147  22.316 -35.909  0.00  0.00    +0.000 C 
ENDBRANCH   7   8
ENDBRANCH   1   7
TORSDOF 2
REMARK  Name = 
REMARK  61 active torsions:
REMARK  status: ('A' for Active; 'I' for Inactive)
REMARK    1  A    between atoms: _1  and  _3
REMARK    2  A    between atoms: _3  and  _4
REMARK    3  A    between atoms: _4  and  _5
REMARK    4  A    between atoms: _5  and  _6
REMARK    5  A    between atoms: _10  and  _12
REMARK    6  A    between atoms: _12  and  _13
REMARK    7  A    between atoms: _20  and  _22
REMARK    8  A    between atoms: _22  and  _23
REMARK    9  A    between atoms: _23  and  _24
REMARK   10  A    between atoms: _24  and  _25
REMARK   11  A    between atoms: _27  and  _29
REMARK   12  A    between atoms: _31  and  _33
REMARK   13  A    between atoms: _33  and  _34
REMARK   14  A    between atoms: _34  and  _35
REMARK   15  A    between atoms: _38  and  _40
REMARK   16  A    between atoms: _40  and  _41
REMARK   17  A    between atoms: _41  and  _42
REMARK   18  A    between atoms: _45  and  _47
REMARK   19  A    between atoms: _47  and  _48
REMARK   20  A    between atoms: _54  and  _56
REMARK   21  A    between atoms: _56  and  _57
REMARK   22  A    between atoms: _63  and  _65
REMARK   23  A    between atoms: _65  and  _67
REMARK   24  A    between atoms: _69  and  _71
REMARK   25  A    between atoms: _71  and  _72
REMARK   26  A    between atoms: _75  and  _77
REMARK   27  A    between atoms: _77  and  _79
REMARK   28  A    between atoms: _81  and  _83
REMARK   29  A    between atoms: _83  and  _84
REMARK   30  A    between atoms: _91  and  _93
REMARK   31  A    between atoms: _93  and  _94
REMARK   32  A    between atoms: _97  and  _99
REMARK   33  A    between atoms: _99  and  _101
REMARK   34  A    between atoms: _103  and  _105
REMARK   35  A    between atoms: _108  and  _110
REMARK   36  A    between atoms: _110  and  _111
REMARK   37  A    between atoms: _111  and  _112
REMARK   38  A    between atoms: _112  and  _113
REMARK   39  A    between atoms: _117  and  _119
REMARK   40  A    between atoms: _119  and  _120
REMARK   41  A    between atoms: _120  and  _121
REMARK   42  A    between atoms: _124  and  _126
REMARK   43  A    between atoms: _126  and  _128
REMARK   44  A    between atoms: _130  and  _132
REMARK   45  A    between atoms: _132  and  _133
REMARK   46  A    between atoms: _140  and  _142
REMARK   47  A    between atoms: _144  and  _146
REMARK   48  A    between atoms: _146  and  _147
REMARK   49  A    between atoms: _153  and  _155
REMARK   50  A    between atoms: _157  and  _159
REMARK   51  A    between atoms: _159  and  _160
REMARK   52  A    between atoms: _166  and  _168
REMARK   53  A    between atoms: _168  and  _169
REMARK   54  A    between atoms: _169  and  _170
REMARK   55  A    between atoms: _170  and  _171
REMARK   56  A    between atoms: _173  and  _175
REMARK   57  A    between atoms: _175  and  _177
REMARK   58  A    between atoms: _179  and  _181
REMARK   59  A    between atoms: _181  and  _182
REMARK   60  A    between atoms: _189  and  _191
REMARK   61  A    between atoms: _193  and  _195
REMARK                            x       y       z     vdW  Elec       q    Type
REMARK                         _______ _______ _______ _____ _____    ______ ____
ROOT
ATOM      1  C   UNL     1     -38.411  21.435 -61.816  0.00  0.00    +0.000 C 
ATOM      2  C   UNL     1     -39.071  21.327 -60.442  0.00  0.00    +0.000 C 
ENDROOT
BRANCH   1   3
ATOM      3  C   UNL     1     -39.399  21.051 -62.945  0.00  0.00    +0.000 C 
ATOM      4  C   UNL     1     -40.806  21.484 -62.551  0.00  0.00    +0.000 C 
ENDBRANCH   1   3
BRANCH   1   5
ATOM      5  C   UNL     1     -37.162  20.557 -61.863  0.00  0.00    +0.000 C 
ATOM      6  C   UNL     1     -35.868  21.343 -61.910  0.00  0.00    +0.000 C 
ENDBRANCH   1   5
TORSDOF 2
REMARK  Name = 
REMARK  61 active torsions:
REMARK  status: ('A' for Active; 'I' for Inactive)
REMARK    1  A    between atoms: _1  and  _3
REMARK    2  A    between atoms: _3  and  _4
REMARK    3  A    between atoms: _4  and  _5
REMARK    4  A    between atoms: _5  and  _6
REMARK    5  A    between atoms: _10  and  _12
REMARK    6  A    between atoms: _12  and  _13
REMARK    7  A    between atoms: _20  and  _22
REMARK    8  A    between atoms: _22  and  _23
REMARK    9  A    between atoms: _23  and  _24
REMARK   10  A    between atoms: _24  and  _25
REMARK   11  A    between atoms: _27  and  _29
REMARK   12  A    between atoms: _31  and  _33
REMARK   13  A    between atoms: _33  and  _34
REMARK   14  A    between atoms: _34  and  _35
REMARK   15  A    between atoms: _38  and  _40
REMARK   16  A    between atoms: _40  and  _41
REMARK   17  A    between atoms: _41  and  _42
REMARK   18  A    between atoms: _45  and  _47
REMARK   19  A    between atoms: _47  and  _48
REMARK   20  A    between atoms: _54  and  _56
REMARK   21  A    between atoms: _56  and  _57
REMARK   22  A    between atoms: _63  and  _65
REMARK   23  A    between atoms: _65  and  _67
REMARK   24  A    between atoms: _69  and  _71
REMARK   25  A    between atoms: _71  and  _72
REMARK   26  A    between atoms: _75  and  _77
REMARK   27  A    between atoms: _77  and  _79
REMARK   28  A    between atoms: _81  and  _83
REMARK   29  A    between atoms: _83  and  _84
REMARK   30  A    between atoms: _91  and  _93
REMARK   31  A    between atoms: _93  and  _94
REMARK   32  A    between atoms: _97  and  _99
REMARK   33  A    between atoms: _99  and  _101
REMARK   34  A    between atoms: _103  and  _105
REMARK   35  A    between atoms: _108  and  _110
REMARK   36  A    between atoms: _110  and  _111
REMARK   37  A    between atoms: _111  and  _112
REMARK   38  A    between atoms: _112  and  _113
REMARK   39  A    between atoms: _117  and  _119
REMARK   40  A    between atoms: _119  and  _120
REMARK   41  A    between atoms: _120  and  _121
REMARK   42  A    between atoms: _124  and  _126
REMARK   43  A    between atoms: _126  and  _128
REMARK   44  A    between atoms: _130  and  _132
REMARK   45  A    between atoms: _132  and  _133
REMARK   46  A    between atoms: _140  and  _142
REMARK   47  A    between atoms: _144  and  _146
REMARK   48  A    between atoms: _146  and  _147
REMARK   49  A    between atoms: _153  and  _155
REMARK   50  A    between atoms: _157  and  _159
REMARK   51  A    between atoms: _159  and  _160
REMARK   52  A    between atoms: _166  and  _168
REMARK   53  A    between atoms: _168  and  _169
REMARK   54  A    between atoms: _169  and  _170
REMARK   55  A    between atoms: _170  and  _171
REMARK   56  A    between atoms: _173  and  _175
REMARK   57  A    between atoms: _175  and  _177
REMARK   58  A    between atoms: _179  and  _181
REMARK   59  A    between atoms: _181  and  _182
REMARK   60  A    between atoms: _189  and  _191
REMARK   61  A    between atoms: _193  and  _195
REMARK                            x       y       z     vdW  Elec       q    Type
REMARK                         _______ _______ _______ _____ _____    ______ ____
ROOT
ATOM      1  C   UNL     1     -41.159  15.299 -59.086  0.00  0.00    +0.000 C 
ENDROOT
BRANCH   1   2
ATOM      2  C   UNL     1     -39.836  15.396 -59.851  0.00  0.00    +0.000 C 
ATOM      3  C   UNL     1     -38.686  14.907 -58.985  0.00  0.00    +0.000 C 
ATOM      4  C   UNL     1     -39.564  16.804 -60.362  0.00  0.00    +0.000 C 
ENDBRANCH   1   2
BRANCH   1   5
ATOM      5  C   UNL     1     -42.488  15.530 -59.816  0.00  0.00    +0.000 C 
ATOM      6  C   UNL     1     -42.368  15.247 -61.305  0.00  0.00    +0.000 C 
ENDBRANCH   1   5
TORSDOF 2
REMARK  Name = 
REMARK  61 active torsions:
REMARK  status: ('A' for Active; 'I' for Inactive)
REMARK    1  A    between atoms: _1  and  _3
REMARK    2  A    between atoms: _3  and  _4
REMARK    3  A    between atoms: _4  and  _5
REMARK    4  A    between atoms: _5  and  _6
REMARK    5  A    between atoms: _10  and  _12
REMARK    6  A    between atoms: _12  and  _13
REMARK    7  A    between atoms: _20  and  _22
REMARK    8  A    between atoms: _22  and  _23
REMARK    9  A    between atoms: _23  and  _24
REMARK   10  A    between atoms: _24  and  _25
REMARK   11  A    between atoms: _27  and  _29
REMARK   12  A    between atoms: _31  and  _33
REMARK   13  A    between atoms: _33  and  _34
REMARK   14  A    between atoms: _34  and  _35
REMARK   15  A    between atoms: _38  and  _40
REMARK   16  A    between atoms: _40  and  _41
REMARK   17  A    between atoms: _41  and  _42
REMARK   18  A    between atoms: _45  and  _47
REMARK   19  A    between atoms: _47  and  _48
REMARK   20  A    between atoms: _54  and  _56
REMARK   21  A    between atoms: _56  and  _57
REMARK   22  A    between atoms: _63  and  _65
REMARK   23  A    between atoms: _65  and  _67
REMARK   24  A    between atoms: _69  and  _71
REMARK   25  A    between atoms: _71  and  _72
REMARK   26  A    between atoms: _75  and  _77
REMARK   27  A    between atoms: _77  and  _79
REMARK   28  A    between atoms: _81  and  _83
REMARK   29  A    between atoms: _83  and  _84
REMARK   30  A    between atoms: _91  and  _93
REMARK   31  A    between atoms: _93  and  _94
REMARK   32  A    between atoms: _97  and  _99
REMARK   33  A    between atoms: _99  and  _101
REMARK   34  A    between atoms: _103  and  _105
REMARK   35  A    between atoms: _108  and  _110
REMARK   36  A    between atoms: _110  and  _111
REMARK   37  A    between atoms: _111  and  _112
REMARK   38  A    between atoms: _112  and  _113
REMARK   39  A    between atoms: _117  and  _119
REMARK   40  A    between atoms: _119  and  _120
REMARK   41  A    between atoms: _120  and  _121
REMARK   42  A    between atoms: _124  and  _126
REMARK   43  A    between atoms: _126  and  _128
REMARK   44  A    between atoms: _130  and  _132
REMARK   45  A    between atoms: _132  and  _133
REMARK   46  A    between atoms: _140  and  _142
REMARK   47  A    between atoms: _144  and  _146
REMARK   48  A    between atoms: _146  and  _147
REMARK   49  A    between atoms: _153  and  _155
REMARK   50  A    between atoms: _157  and  _159
REMARK   51  A    between atoms: _159  and  _160
REMARK   52  A    between atoms: _166  and  _168
REMARK   53  A    between atoms: _168  and  _169
REMARK   54  A    between atoms: _169  and  _170
REMARK   55  A    between atoms: _170  and  _171
REMARK   56  A    between atoms: _173  and  _175
REMARK   57  A    between atoms: _175  and  _177
REMARK   58  A    between atoms: _179  and  _181
REMARK   59  A    between atoms: _181  and  _182
REMARK   60  A    between atoms: _189  and  _191
REMARK   61  A    between atoms: _193  and  _195
REMARK                            x       y       z     vdW  Elec       q    Type
REMARK                         _______ _______ _______ _____ _____    ______ ____
ROOT
ATOM      1  C   UNL     1     -37.842  16.064 -64.403  0.00  0.00    +0.000 C 
ATOM      2  C   UNL     1     -36.703  15.816 -65.395  0.00  0.00    +0.000 C 
ENDROOT
BRANCH   1   3
ATOM      3  C   UNL     1     -39.096  16.625 -65.112  0.00  0.00    +0.000 C 
ATOM      4  C   UNL     1     -38.991  16.469 -66.609  0.00  0.00    +0.000 C 
ENDBRANCH   1   3
BRANCH   1   5
ATOM      5  C   UNL     1     -37.355  17.064 -63.351  0.00  0.00    +0.000 C 
ATOM      6  C   UNL     1     -35.870  16.990 -63.099  0.00  0.00    +0.000 C 
ENDBRANCH   1   5
TORSDOF 2
REMARK  Name = 
REMARK  61 active torsions:
REMARK  status: ('A' for Active; 'I' for Inactive)
REMARK    1  A    between atoms: _1  and  _3
REMARK    2  A    between atoms: _3  and  _4
REMARK    3  A    between atoms: _4  and  _5
REMARK    4  A    between atoms: _5  and  _6
REMARK    5  A    between atoms: _10  and  _12
REMARK    6  A    between atoms: _12  and  _13
REMARK    7  A    between atoms: _20  and  _22
REMARK    8  A    between atoms: _22  and  _23
REMARK    9  A    between atoms: _23  and  _24
REMARK   10  A    between atoms: _24  and  _25
REMARK   11  A    between atoms: _27  and  _29
REMARK   12  A    between atoms: _31  and  _33
REMARK   13  A    between atoms: _33  and  _34
REMARK   14  A    between atoms: _34  and  _35
REMARK   15  A    between atoms: _38  and  _40
REMARK   16  A    between atoms: _40  and  _41
REMARK   17  A    between atoms: _41  and  _42
REMARK   18  A    between atoms: _45  and  _47
REMARK   19  A    between atoms: _47  and  _48
REMARK   20  A    between atoms: _54  and  _56
REMARK   21  A    between atoms: _56  and  _57
REMARK   22  A    between atoms: _63  and  _65
REMARK   23  A    between atoms: _65  and  _67
REMARK   24  A    between atoms: _69  and  _71
REMARK   25  A    between atoms: _71  and  _72
REMARK   26  A    between atoms: _75  and  _77
REMARK   27  A    between atoms: _77  and  _79
REMARK   28  A    between atoms: _81  and  _83
REMARK   29  A    between atoms: _83  and  _84
REMARK   30  A    between atoms: _91  and  _93
REMARK   31  A    between atoms: _93  and  _94
REMARK   32  A    between atoms: _97  and  _99
REMARK   33  A    between atoms: _99  and  _101
REMARK   34  A    between atoms: _103  and  _105
REMARK   35  A    between atoms: _108  and  _110
REMARK   36  A    between atoms: _110  and  _111
REMARK   37  A    between atoms: _111  and  _112
REMARK   38  A    between atoms: _112  and  _113
REMARK   39  A    between atoms: _117  and  _119
REMARK   40  A    between atoms: _119  and  _120
REMARK   41  A    between atoms: _120  and  _121
REMARK   42  A    between atoms: _124  and  _126
REMARK   43  A    between atoms: _126  and  _128
REMARK   44  A    between atoms: _130  and  _132
REMARK   45  A    between atoms: _132  and  _133
REMARK   46  A    between atoms: _140  and  _142
REMARK   47  A    between atoms: _144  and  _146
REMARK   48  A    between atoms: _146  and  _147
REMARK   49  A    between atoms: _153  and  _155
REMARK   50  A    between atoms: _157  and  _159
REMARK   51  A    between atoms: _159  and  _160
REMARK   52  A    between atoms: _166  and  _168
REMARK   53  A    between atoms: _168  and  _169
REMARK   54  A    between atoms: _169  and  _170
REMARK   55  A    between atoms: _170  and  _171
REMARK   56  A    between atoms: _173  and  _175
REMARK   57  A    between atoms: _175  and  _177
REMARK   58  A    between atoms: _179  and  _181
REMARK   59  A    between atoms: _181  and  _182
REMARK   60  A    between atoms: _189  and  _191
REMARK   61  A    between atoms: _193  and  _195
REMARK                            x       y       z     vdW  Elec       q    Type
REMARK                         _______ _______ _______ _____ _____    ______ ____
ROOT
ATOM      1  C   UNL     1     -32.608  17.877 -67.745  0.00  0.00    -0.022 A 
ATOM      2  C   UNL     1     -31.620  17.016 -67.283  0.00  0.00    -0.001 A 
ATOM      3  C   UNL     1     -30.324  17.454 -67.073  0.00  0.00    +0.042 A 
ATOM      4  C   UNL     1     -29.985  18.771 -67.353  0.00  0.00    +0.196 A 
ATOM      5  O   UNL     1     -28.676  19.192 -67.133  0.00  0.00    -0.287 OA
ATOM      6  C   UNL     1     -30.952  19.652 -67.836  0.00  0.00    +0.042 A 
ATOM      7  C   UNL     1     -32.250  19.199 -68.029  0.00  0.00    -0.001 A 
ENDROOT
BRANCH   1   8
ATOM      8  C   UNL     1     -34.013  17.381 -68.013  0.00  0.00    +0.026 C 
BRANCH   8   9
ATOM      9  C   UNL     1     -34.632  17.745 -69.362  0.00  0.00    +0.005 C 
ATOM     10  C   UNL     1     -33.949  16.960 -70.457  0.00  0.00    +0.000 C 
ENDBRANCH   8   9
ENDBRANCH   1   8
TORSDOF 2
REMARK  Name = 
REMARK  61 active torsions:
REMARK  status: ('A' for Active; 'I' for Inactive)
REMARK    1  A    between atoms: _1  and  _3
REMARK    2  A    between atoms: _3  and  _4
REMARK    3  A    between atoms: _4  and  _5
REMARK    4  A    between atoms: _5  and  _6
REMARK    5  A    between atoms: _10  and  _12
REMARK    6  A    between atoms: _12  and  _13
REMARK    7  A    between atoms: _20  and  _22
REMARK    8  A    between atoms: _22  and  _23
REMARK    9  A    between atoms: _23  and  _24
REMARK   10  A    between atoms: _24  and  _25
REMARK   11  A    between atoms: _27  and  _29
REMARK   12  A    between atoms: _31  and  _33
REMARK   13  A    between atoms: _33  and  _34
REMARK   14  A    between atoms: _34  and  _35
REMARK   15  A    between atoms: _38  and  _40
REMARK   16  A    between atoms: _40  and  _41
REMARK   17  A    between atoms: _41  and  _42
REMARK   18  A    between atoms: _45  and  _47
REMARK   19  A    between atoms: _47  and  _48
REMARK   20  A    between atoms: _54  and  _56
REMARK   21  A    between atoms: _56  and  _57
REMARK   22  A    between atoms: _63  and  _65
REMARK   23  A    between atoms: _65  and  _67
REMARK   24  A    between atoms: _69  and  _71
REMARK   25  A    between atoms: _71  and  _72
REMARK   26  A    between atoms: _75  and  _77
REMARK   27  A    between atoms: _77  and  _79
REMARK   28  A    between atoms: _81  and  _83
REMARK   29  A    between atoms: _83  and  _84
REMARK   30  A    between atoms: _91  and  _93
REMARK   31  A    between atoms: _93  and  _94
REMARK   32  A    between atoms: _97  and  _99
REMARK   33  A    between atoms: _99  and  _101
REMARK   34  A    between atoms: _103  and  _105
REMARK   35  A    between atoms: _108  and  _110
REMARK   36  A    between atoms: _110  and  _111
REMARK   37  A    between atoms: _111  and  _112
REMARK   38  A    between atoms: _112  and  _113
REMARK   39  A    between atoms: _117  and  _119
REMARK   40  A    between atoms: _119  and  _120
REMARK   41  A    between atoms: _120  and  _121
REMARK   42  A    between atoms: _124  and  _126
REMARK   43  A    between atoms: _126  and  _128
REMARK   44  A    between atoms: _130  and  _132
REMARK   45  A    between atoms: _132  and  _133
REMARK   46  A    between atoms: _140  and  _142
REMARK   47  A    between atoms: _144  and  _146
REMARK   48  A    between atoms: _146  and  _147
REMARK   49  A    between atoms: _153  and  _155
REMARK   50  A    between atoms: _157  and  _159
REMARK   51  A    between atoms: _159  and  _160
REMARK   52  A    between atoms: _166  and  _168
REMARK   53  A    between atoms: _168  and  _169
REMARK   54  A    between atoms: _169  and  _170
REMARK   55  A    between atoms: _170  and  _171
REMARK   56  A    between atoms: _173  and  _175
REMARK   57  A    between atoms: _175  and  _177
REMARK   58  A    between atoms: _179  and  _181
REMARK   59  A    between atoms: _181  and  _182
REMARK   60  A    between atoms: _189  and  _191
REMARK   61  A    between atoms: _193  and  _195
REMARK                            x       y       z     vdW  Elec       q    Type
REMARK                         _______ _______ _______ _____ _____    ______ ____
ROOT
ATOM      1  C   UNL     1     -29.156   9.910 -66.109  0.00  0.00    +0.000 C 
ENDROOT
BRANCH   1   2
ATOM      2  C   UNL     1     -29.652  11.224 -65.492  0.00  0.00    +0.000 C 
ATOM      3  C   UNL     1     -31.162  11.329 -65.635  0.00  0.00    +0.000 C 
ATOM      4  C   UNL     1     -28.970  12.467 -66.052  0.00  0.00    +0.000 C 
ENDBRANCH   1   2
BRANCH   1   5
ATOM      5  C   UNL     1     -27.623   9.764 -66.102  0.00  0.00    +0.000 C 
ATOM      6  C   UNL     1     -27.180   8.605 -65.215  0.00  0.00    +0.000 C 
ENDBRANCH   1   5
TORSDOF 2
REMARK  Name = 
REMARK  61 active torsions:
REMARK  status: ('A' for Active; 'I' for Inactive)
REMARK    1  A    between atoms: _1  and  _3
REMARK    2  A    between atoms: _3  and  _4
REMARK    3  A    between atoms: _4  and  _5
REMARK    4  A    between atoms: _5  and  _6
REMARK    5  A    between atoms: _10  and  _12
REMARK    6  A    between atoms: _12  and  _13
REMARK    7  A    between atoms: _20  and  _22
REMARK    8  A    between atoms: _22  and  _23
REMARK    9  A    between atoms: _23  and  _24
REMARK   10  A    between atoms: _24  and  _25
REMARK   11  A    between atoms: _27  and  _29
REMARK   12  A    between atoms: _31  and  _33
REMARK   13  A    between atoms: _33  and  _34
REMARK   14  A    between atoms: _34  and  _35
REMARK   15  A    between atoms: _38  and  _40
REMARK   16  A    between atoms: _40  and  _41
REMARK   17  A    between atoms: _41  and  _42
REMARK   18  A    between atoms: _45  and  _47
REMARK   19  A    between atoms: _47  and  _48
REMARK   20  A    between atoms: _54  and  _56
REMARK   21  A    between atoms: _56  and  _57
REMARK   22  A    between atoms: _63  and  _65
REMARK   23  A    between atoms: _65  and  _67
REMARK   24  A    between atoms: _69  and  _71
REMARK   25  A    between atoms: _71  and  _72
REMARK   26  A    between atoms: _75  and  _77
REMARK   27  A    between atoms: _77  and  _79
REMARK   28  A    between atoms: _81  and  _83
REMARK   29  A    between atoms: _83  and  _84
REMARK   30  A    between atoms: _91  and  _93
REMARK   31  A    between atoms: _93  and  _94
REMARK   32  A    between atoms: _97  and  _99
REMARK   33  A    between atoms: _99  and  _101
REMARK   34  A    between atoms: _103  and  _105
REMARK   35  A    between atoms: _108  and  _110
REMARK   36  A    between atoms: _110  and  _111
REMARK   37  A    between atoms: _111  and  _112
REMARK   38  A    between atoms: _112  and  _113
REMARK   39  A    between atoms: _117  and  _119
REMARK   40  A    between atoms: _119  and  _120
REMARK   41  A    between atoms: _120  and  _121
REMARK   42  A    between atoms: _124  and  _126
REMARK   43  A    between atoms: _126  and  _128
REMARK   44  A    between atoms: _130  and  _132
REMARK   45  A    between atoms: _132  and  _133
REMARK   46  A    between atoms: _140  and  _142
REMARK   47  A    between atoms: _144  and  _146
REMARK   48  A    between atoms: _146  and  _147
REMARK   49  A    between atoms: _153  and  _155
REMARK   50  A    between atoms: _157  and  _159
REMARK   51  A    between atoms: _159  and  _160
REMARK   52  A    between atoms: _166  and  _168
REMARK   53  A    between atoms: _168  and  _169
REMARK   54  A    between atoms: _169  and  _170
REMARK   55  A    between atoms: _170  and  _171
REMARK   56  A    between atoms: _173  and  _175
REMARK   57  A    between atoms: _175  and  _177
REMARK   58  A    between atoms: _179  and  _181
REMARK   59  A    between atoms: _181  and  _182
REMARK   60  A    between atoms: _189  and  _191
REMARK   61  A    between atoms: _193  and  _195
REMARK                            x       y       z     vdW  Elec       q    Type
REMARK                         _______ _______ _______ _____ _____    ______ ____
ROOT
ATOM      1  C   UNL     1     -29.620  21.657 -46.494  0.00  0.00    +0.000 C 
ATOM      2  C   UNL     1     -31.092  22.050 -46.631  0.00  0.00    +0.000 C 
ENDROOT
BRANCH   1   3
ATOM      3  C   UNL     1     -28.700  22.689 -47.169  0.00  0.00    +0.000 C 
ATOM      4  C   UNL     1     -28.316  23.764 -46.162  0.00  0.00    +0.000 C 
ENDBRANCH   1   3
BRANCH   1   5
ATOM      5  C   UNL     1     -29.359  20.266 -47.081  0.00  0.00    +0.000 C 
ATOM      6  C   UNL     1     -30.564  19.352 -47.047  0.00  0.00    +0.000 C 
ENDBRANCH   1   5
TORSDOF 2
REMARK  Name = 
REMARK  61 active torsions:
REMARK  status: ('A' for Active; 'I' for Inactive)
REMARK    1  A    between atoms: _1  and  _3
REMARK    2  A    between atoms: _3  and  _4
REMARK    3  A    between atoms: _4  and  _5
REMARK    4  A    between atoms: _5  and  _6
REMARK    5  A    between atoms: _10  and  _12
REMARK    6  A    between atoms: _12  and  _13
REMARK    7  A    between atoms: _20  and  _22
REMARK    8  A    between atoms: _22  and  _23
REMARK    9  A    between atoms: _23  and  _24
REMARK   10  A    between atoms: _24  and  _25
REMARK   11  A    between atoms: _27  and  _29
REMARK   12  A    between atoms: _31  and  _33
REMARK   13  A    between atoms: _33  and  _34
REMARK   14  A    between atoms: _34  and  _35
REMARK   15  A    between atoms: _38  and  _40
REMARK   16  A    between atoms: _40  and  _41
REMARK   17  A    between atoms: _41  and  _42
REMARK   18  A    between atoms: _45  and  _47
REMARK   19  A    between atoms: _47  and  _48
REMARK   20  A    between atoms: _54  and  _56
REMARK   21  A    between atoms: _56  and  _57
REMARK   22  A    between atoms: _63  and  _65
REMARK   23  A    between atoms: _65  and  _67
REMARK   24  A    between atoms: _69  and  _71
REMARK   25  A    between atoms: _71  and  _72
REMARK   26  A    between atoms: _75  and  _77
REMARK   27  A    between atoms: _77  and  _79
REMARK   28  A    between atoms: _81  and  _83
REMARK   29  A    between atoms: _83  and  _84
REMARK   30  A    between atoms: _91  and  _93
REMARK   31  A    between atoms: _93  and  _94
REMARK   32  A    between atoms: _97  and  _99
REMARK   33  A    between atoms: _99  and  _101
REMARK   34  A    between atoms: _103  and  _105
REMARK   35  A    between atoms: _108  and  _110
REMARK   36  A    between atoms: _110  and  _111
REMARK   37  A    between atoms: _111  and  _112
REMARK   38  A    between atoms: _112  and  _113
REMARK   39  A    between atoms: _117  and  _119
REMARK   40  A    between atoms: _119  and  _120
REMARK   41  A    between atoms: _120  and  _121
REMARK   42  A    between atoms: _124  and  _126
REMARK   43  A    between atoms: _126  and  _128
REMARK   44  A    between atoms: _130  and  _132
REMARK   45  A    between atoms: _132  and  _133
REMARK   46  A    between atoms: _140  and  _142
REMARK   47  A    between atoms: _144  and  _146
REMARK   48  A    between atoms: _146  and  _147
REMARK   49  A    between atoms: _153  and  _155
REMARK   50  A    between atoms: _157  and  _159
REMARK   51  A    between atoms: _159  and  _160
REMARK   52  A    between atoms: _166  and  _168
REMARK   53  A    between atoms: _168  and  _169
REMARK   54  A    between atoms: _169  and  _170
REMARK   55  A    between atoms: _170  and  _171
REMARK   56  A    between atoms: _173  and  _175
REMARK   57  A    between atoms: _175  and  _177
REMARK   58  A    between atoms: _179  and  _181
REMARK   59  A    between atoms: _181  and  _182
REMARK   60  A    between atoms: _189  and  _191
REMARK   61  A    between atoms: _193  and  _195
REMARK                            x       y       z     vdW  Elec       q    Type
REMARK                         _______ _______ _______ _____ _____    ______ ____
ROOT
ATOM      1  C   UNL     1     -31.831  25.948 -41.319  0.00  0.00    +0.000 C 
ATOM      2  C   UNL     1     -33.103  26.368 -40.615  0.00  0.00    +0.000 C 
ATOM      3  C   UNL     1     -31.913  24.521 -41.767  0.00  0.00    +0.000 C 
ENDROOT
BRANCH   1   4
ATOM      4  C   UNL     1     -31.526  26.882 -42.503  0.00  0.00    +0.000 C 
ATOM      5  C   UNL     1     -31.170  28.206 -41.869  0.00  0.00    +0.000 C 
ENDBRANCH   1   4
TORSDOF 1
REMARK  Name = 
REMARK  61 active torsions:
REMARK  status: ('A' for Active; 'I' for Inactive)
REMARK    1  A    between atoms: _1  and  _3
REMARK    2  A    between atoms: _3  and  _4
REMARK    3  A    between atoms: _4  and  _5
REMARK    4  A    between atoms: _5  and  _6
REMARK    5  A    between atoms: _10  and  _12
REMARK    6  A    between atoms: _12  and  _13
REMARK    7  A    between atoms: _20  and  _22
REMARK    8  A    between atoms: _22  and  _23
REMARK    9  A    between atoms: _23  and  _24
REMARK   10  A    between atoms: _24  and  _25
REMARK   11  A    between atoms: _27  and  _29
REMARK   12  A    between atoms: _31  and  _33
REMARK   13  A    between atoms: _33  and  _34
REMARK   14  A    between atoms: _34  and  _35
REMARK   15  A    between atoms: _38  and  _40
REMARK   16  A    between atoms: _40  and  _41
REMARK   17  A    between atoms: _41  and  _42
REMARK   18  A    between atoms: _45  and  _47
REMARK   19  A    between atoms: _47  and  _48
REMARK   20  A    between atoms: _54  and  _56
REMARK   21  A    between atoms: _56  and  _57
REMARK   22  A    between atoms: _63  and  _65
REMARK   23  A    between atoms: _65  and  _67
REMARK   24  A    between atoms: _69  and  _71
REMARK   25  A    between atoms: _71  and  _72
REMARK   26  A    between atoms: _75  and  _77
REMARK   27  A    between atoms: _77  and  _79
REMARK   28  A    between atoms: _81  and  _83
REMARK   29  A    between atoms: _83  and  _84
REMARK   30  A    between atoms: _91  and  _93
REMARK   31  A    between atoms: _93  and  _94
REMARK   32  A    between atoms: _97  and  _99
REMARK   33  A    between atoms: _99  and  _101
REMARK   34  A    between atoms: _103  and  _105
REMARK   35  A    between atoms: _108  and  _110
REMARK   36  A    between atoms: _110  and  _111
REMARK   37  A    between atoms: _111  and  _112
REMARK   38  A    between atoms: _112  and  _113
REMARK   39  A    between atoms: _117  and  _119
REMARK   40  A    between atoms: _119  and  _120
REMARK   41  A    between atoms: _120  and  _121
REMARK   42  A    between atoms: _124  and  _126
REMARK   43  A    between atoms: _126  and  _128
REMARK   44  A    between atoms: _130  and  _132
REMARK   45  A    between atoms: _132  and  _133
REMARK   46  A    between atoms: _140  and  _142
REMARK   47  A    between atoms: _144  and  _146
REMARK   48  A    between atoms: _146  and  _147
REMARK   49  A    between atoms: _153  and  _155
REMARK   50  A    between atoms: _157  and  _159
REMARK   51  A    between atoms: _159  and  _160
REMARK   52  A    between atoms: _166  and  _168
REMARK   53  A    between atoms: _168  and  _169
REMARK   54  A    between atoms: _169  and  _170
REMARK   55  A    between atoms: _170  and  _171
REMARK   56  A    between atoms: _173  and  _175
REMARK   57  A    between atoms: _175  and  _177
REMARK   58  A    between atoms: _179  and  _181
REMARK   59  A    between atoms: _181  and  _182
REMARK   60  A    between atoms: _189  and  _191
REMARK   61  A    between atoms: _193  and  _195
REMARK                            x       y       z     vdW  Elec       q    Type
REMARK                         _______ _______ _______ _____ _____    ______ ____
ROOT
ATOM      1  C   UNL     1     -29.013  13.481 -48.874  0.00  0.00    +0.220 C 
ENDROOT
BRANCH   1   2
ATOM      2  N   UNL     1     -29.786  12.255 -48.732  0.00  0.00    -0.087 NA
ATOM      3  C   UNL     1     -31.113  12.187 -48.807  0.00  0.00    +0.535 C 
ATOM      4  N   UNL     1     -31.711  11.019 -48.633  0.00  0.00    +0.135 NA
ATOM      5  N   UNL     1     -31.839  13.279 -49.060  0.00  0.00    +0.135 NA
ENDBRANCH   1   2
BRANCH   1   6
ATOM      6  C   UNL     1     -28.140  13.699 -47.646  0.00  0.00    +0.047 C 
BRANCH   6   7
ATOM      7  C   UNL     1     -27.417  15.020 -47.758  0.00  0.00    +0.004 C 
BRANCH   7   8
ATOM      8  C   UNL     1     -25.910  14.913 -47.937  0.00  0.00    +0.000 C 
ATOM      9  C   UNL     1     -25.609  14.370 -49.323  0.00  0.00    +0.000 C 
ENDBRANCH   7   8
ENDBRANCH   6   7
ENDBRANCH   1   6
TORSDOF 4
REMARK  Name = 
REMARK  61 active torsions:
REMARK  status: ('A' for Active; 'I' for Inactive)
REMARK    1  A    between atoms: _1  and  _3
REMARK    2  A    between atoms: _3  and  _4
REMARK    3  A    between atoms: _4  and  _5
REMARK    4  A    between atoms: _5  and  _6
REMARK    5  A    between atoms: _10  and  _12
REMARK    6  A    between atoms: _12  and  _13
REMARK    7  A    between atoms: _20  and  _22
REMARK    8  A    between atoms: _22  and  _23
REMARK    9  A    between atoms: _23  and  _24
REMARK   10  A    between atoms: _24  and  _25
REMARK   11  A    between atoms: _27  and  _29
REMARK   12  A    between atoms: _31  and  _33
REMARK   13  A    between atoms: _33  and  _34
REMARK   14  A    between atoms: _34  and  _35
REMARK   15  A    between atoms: _38  and  _40
REMARK   16  A    between atoms: _40  and  _41
REMARK   17  A    between atoms: _41  and  _42
REMARK   18  A    between atoms: _45  and  _47
REMARK   19  A    between atoms: _47  and  _48
REMARK   20  A    between atoms: _54  and  _56
REMARK   21  A    between atoms: _56  and  _57
REMARK   22  A    between atoms: _63  and  _65
REMARK   23  A    between atoms: _65  and  _67
REMARK   24  A    between atoms: _69  and  _71
REMARK   25  A    between atoms: _71  and  _72
REMARK   26  A    between atoms: _75  and  _77
REMARK   27  A    between atoms: _77  and  _79
REMARK   28  A    between atoms: _81  and  _83
REMARK   29  A    between atoms: _83  and  _84
REMARK   30  A    between atoms: _91  and  _93
REMARK   31  A    between atoms: _93  and  _94
REMARK   32  A    between atoms: _97  and  _99
REMARK   33  A    between atoms: _99  and  _101
REMARK   34  A    between atoms: _103  and  _105
REMARK   35  A    between atoms: _108  and  _110
REMARK   36  A    between atoms: _110  and  _111
REMARK   37  A    between atoms: _111  and  _112
REMARK   38  A    between atoms: _112  and  _113
REMARK   39  A    between atoms: _117  and  _119
REMARK   40  A    between atoms: _119  and  _120
REMARK   41  A    between atoms: _120  and  _121
REMARK   42  A    between atoms: _124  and  _126
REMARK   43  A    between atoms: _126  and  _128
REMARK   44  A    between atoms: _130  and  _132
REMARK   45  A    between atoms: _132  and  _133
REMARK   46  A    between atoms: _140  and  _142
REMARK   47  A    between atoms: _144  and  _146
REMARK   48  A    between atoms: _146  and  _147
REMARK   49  A    between atoms: _153  and  _155
REMARK   50  A    between atoms: _157  and  _159
REMARK   51  A    between atoms: _159  and  _160
REMARK   52  A    between atoms: _166  and  _168
REMARK   53  A    between atoms: _168  and  _169
REMARK   54  A    between atoms: _169  and  _170
REMARK   55  A    between atoms: _170  and  _171
REMARK   56  A    between atoms: _173  and  _175
REMARK   57  A    between atoms: _175  and  _177
REMARK   58  A    between atoms: _179  and  _181
REMARK   59  A    between atoms: _181  and  _182
REMARK   60  A    between atoms: _189  and  _191
REMARK   61  A    between atoms: _193  and  _195
REMARK                            x       y       z     vdW  Elec       q    Type
REMARK                         _______ _______ _______ _____ _____    ______ ____
ROOT
ATOM      1  C   UNL     1     -30.905  11.268 -52.400  0.00  0.00    +0.042 C 
ENDROOT
BRANCH   1   2
ATOM      2  C   UNL     1     -32.114  12.187 -52.495  0.00  0.00    +0.050 C 
ATOM      3  O   UNL     1     -33.164  11.813 -51.935  0.00  0.00    -0.549 OA
ATOM      4  O   UNL     1     -32.019  13.275 -53.105  0.00  0.00    -0.549 OA
ENDBRANCH   1   2
BRANCH   1   5
ATOM      5  C   UNL     1     -29.576  12.002 -52.277  0.00  0.00    +0.006 C 
BRANCH   5   6
ATOM      6  C   UNL     1     -28.340  11.104 -52.200  0.00  0.00    +0.000 C 
ATOM      7  C   UNL     1     -28.146  10.411 -53.531  0.00  0.00    +0.000 C 
ENDBRANCH   5   6
ENDBRANCH   1   5
TORSDOF 3
REMARK  Name = 
REMARK  61 active torsions:
REMARK  status: ('A' for Active; 'I' for Inactive)
REMARK    1  A    between atoms: _1  and  _3
REMARK    2  A    between atoms: _3  and  _4
REMARK    3  A    between atoms: _4  and  _5
REMARK    4  A    between atoms: _5  and  _6
REMARK    5  A    between atoms: _10  and  _12
REMARK    6  A    between atoms: _12  and  _13
REMARK    7  A    between atoms: _20  and  _22
REMARK    8  A    between atoms: _22  and  _23
REMARK    9  A    between atoms: _23  and  _24
REMARK   10  A    between atoms: _24  and  _25
REMARK   11  A    between atoms: _27  and  _29
REMARK   12  A    between atoms: _31  and  _33
REMARK   13  A    between atoms: _33  and  _34
REMARK   14  A    between atoms: _34  and  _35
REMARK   15  A    between atoms: _38  and  _40
REMARK   16  A    between atoms: _40  and  _41
REMARK   17  A    between atoms: _41  and  _42
REMARK   18  A    between atoms: _45  and  _47
REMARK   19  A    between atoms: _47  and  _48
REMARK   20  A    between atoms: _54  and  _56
REMARK   21  A    between atoms: _56  and  _57
REMARK   22  A    between atoms: _63  and  _65
REMARK   23  A    between atoms: _65  and  _67
REMARK   24  A    between atoms: _69  and  _71
REMARK   25  A    between atoms: _71  and  _72
REMARK   26  A    between atoms: _75  and  _77
REMARK   27  A    between atoms: _77  and  _79
REMARK   28  A    between atoms: _81  and  _83
REMARK   29  A    between atoms: _83  and  _84
REMARK   30  A    between atoms: _91  and  _93
REMARK   31  A    between atoms: _93  and  _94
REMARK   32  A    between atoms: _97  and  _99
REMARK   33  A    between atoms: _99  and  _101
REMARK   34  A    between atoms: _103  and  _105
REMARK   35  A    between atoms: _108  and  _110
REMARK   36  A    between atoms: _110  and  _111
REMARK   37  A    between atoms: _111  and  _112
REMARK   38  A    between atoms: _112  and  _113
REMARK   39  A    between atoms: _117  and  _119
REMARK   40  A    between atoms: _119  and  _120
REMARK   41  A    between atoms: _120  and  _121
REMARK   42  A    between atoms: _124  and  _126
REMARK   43  A    between atoms: _126  and  _128
REMARK   44  A    between atoms: _130  and  _132
REMARK   45  A    between atoms: _132  and  _133
REMARK   46  A    between atoms: _140  and  _142
REMARK   47  A    between atoms: _144  and  _146
REMARK   48  A    between atoms: _146  and  _147
REMARK   49  A    between atoms: _153  and  _155
REMARK   50  A    between atoms: _157  and  _159
REMARK   51  A    between atoms: _159  and  _160
REMARK   52  A    between atoms: _166  and  _168
REMARK   53  A    between atoms: _168  and  _169
REMARK   54  A    between atoms: _169  and  _170
REMARK   55  A    between atoms: _170  and  _171
REMARK   56  A    between atoms: _173  and  _175
REMARK   57  A    between atoms: _175  and  _177
REMARK   58  A    between atoms: _179  and  _181
REMARK   59  A    between atoms: _181  and  _182
REMARK   60  A    between atoms: _189  and  _191
REMARK   61  A    between atoms: _193  and  _195
REMARK                            x       y       z     vdW  Elec       q    Type
REMARK                         _______ _______ _______ _____ _____    ______ ____
ROOT
ATOM      1  C   UNL     1     -30.740   9.473 -58.227  0.00  0.00    +0.000 C 
ATOM      2  C   UNL     1     -32.039   9.302 -59.009  0.00  0.00    +0.000 C 
ENDROOT
BRANCH   1   3
ATOM      3  C   UNL     1     -30.423   8.219 -57.361  0.00  0.00    +0.000 C 
ATOM      4  C   UNL     1     -30.325   6.960 -58.240  0.00  0.00    +0.000 C 
ENDBRANCH   1   3
BRANCH   1   5
ATOM      5  C   UNL     1     -30.800  10.737 -57.358  0.00  0.00    +0.000 C 
ATOM      6  C   UNL     1     -31.800  10.697 -56.216  0.00  0.00    +0.000 C 
ENDBRANCH   1   5
TORSDOF 2
REMARK  Name = 
REMARK  61 active torsions:
REMARK  status: ('A' for Active; 'I' for Inactive)
REMARK    1  A    between atoms: _1  and  _3
REMARK    2  A    between atoms: _3  and  _4
REMARK    3  A    between atoms: _4  and  _5
REMARK    4  A    between atoms: _5  and  _6
REMARK    5  A    between atoms: _10  and  _12
REMARK    6  A    between atoms: _12  and  _13
REMARK    7  A    between atoms: _20  and  _22
REMARK    8  A    between atoms: _22  and  _23
REMARK    9  A    between atoms: _23  and  _24
REMARK   10  A    between atoms: _24  and  _25
REMARK   11  A    between atoms: _27  and  _29
REMARK   12  A    between atoms: _31  and  _33
REMARK   13  A    between atoms: _33  and  _34
REMARK   14  A    between atoms: _34  and  _35
REMARK   15  A    between atoms: _38  and  _40
REMARK   16  A    between atoms: _40  and  _41
REMARK   17  A    between atoms: _41  and  _42
REMARK   18  A    between atoms: _45  and  _47
REMARK   19  A    between atoms: _47  and  _48
REMARK   20  A    between atoms: _54  and  _56
REMARK   21  A    between atoms: _56  and  _57
REMARK   22  A    between atoms: _63  and  _65
REMARK   23  A    between atoms: _65  and  _67
REMARK   24  A    between atoms: _69  and  _71
REMARK   25  A    between atoms: _71  and  _72
REMARK   26  A    between atoms: _75  and  _77
REMARK   27  A    between atoms: _77  and  _79
REMARK   28  A    between atoms: _81  and  _83
REMARK   29  A    between atoms: _83  and  _84
REMARK   30  A    between atoms: _91  and  _93
REMARK   31  A    between atoms: _93  and  _94
REMARK   32  A    between atoms: _97  and  _99
REMARK   33  A    between atoms: _99  and  _101
REMARK   34  A    between atoms: _103  and  _105
REMARK   35  A    between atoms: _108  and  _110
REMARK   36  A    between atoms: _110  and  _111
REMARK   37  A    between atoms: _111  and  _112
REMARK   38  A    between atoms: _112  and  _113
REMARK   39  A    between atoms: _117  and  _119
REMARK   40  A    between atoms: _119  and  _120
REMARK   41  A    between atoms: _120  and  _121
REMARK   42  A    between atoms: _124  and  _126
REMARK   43  A    between atoms: _126  and  _128
REMARK   44  A    between atoms: _130  and  _132
REMARK   45  A    between atoms: _132  and  _133
REMARK   46  A    between atoms: _140  and  _142
REMARK   47  A    between atoms: _144  and  _146
REMARK   48  A    between atoms: _146  and  _147
REMARK   49  A    between atoms: _153  and  _155
REMARK   50  A    between atoms: _157  and  _159
REMARK   51  A    between atoms: _159  and  _160
REMARK   52  A    between atoms: _166  and  _168
REMARK   53  A    between atoms: _168  and  _169
REMARK   54  A    between atoms: _169  and  _170
REMARK   55  A    between atoms: _170  and  _171
REMARK   56  A    between atoms: _173  and  _175
REMARK   57  A    between atoms: _175  and  _177
REMARK   58  A    between atoms: _179  and  _181
REMARK   59  A    between atoms: _181  and  _182
REMARK   60  A    between atoms: _189  and  _191
REMARK   61  A    between atoms: _193  and  _195
REMARK                            x       y       z     vdW  Elec       q    Type
REMARK                         _______ _______ _______ _____ _____    ______ ____
ROOT
ATOM      1  C   UNL     1     -35.967   6.479 -60.271  0.00  0.00    -0.022 A 
ATOM      2  C   UNL     1     -35.248   6.827 -59.110  0.00  0.00    -0.001 A 
ATOM      3  C   UNL     1     -35.901   7.289 -57.984  0.00  0.00    +0.042 A 
ATOM      4  C   UNL     1     -37.288   7.401 -57.996  0.00  0.00    +0.196 A 
ATOM      5  O   UNL     1     -37.955   7.848 -56.887  0.00  0.00    -0.287 OA
ATOM      6  C   UNL     1     -38.027   7.064 -59.127  0.00  0.00    +0.042 A 
ATOM      7  C   UNL     1     -37.370   6.608 -60.254  0.00  0.00    -0.001 A 
ENDROOT
BRANCH   1   8
ATOM      8  C   UNL     1     -35.262   5.971 -61.501  0.00  0.00    +0.026 C 
BRANCH   8   9
ATOM      9  C   UNL     1     -35.775   4.634 -62.030  0.00  0.00    +0.005 C 
ATOM     10  C   UNL     1     -35.335   4.502 -63.471  0.00  0.00    +0.000 C 
ENDBRANCH   8   9
ENDBRANCH   1   8
TORSDOF 2
REMARK  Name = 
REMARK  61 active torsions:
REMARK  status: ('A' for Active; 'I' for Inactive)
REMARK    1  A    between atoms: _1  and  _3
REMARK    2  A    between atoms: _3  and  _4
REMARK    3  A    between atoms: _4  and  _5
REMARK    4  A    between atoms: _5  and  _6
REMARK    5  A    between atoms: _10  and  _12
REMARK    6  A    between atoms: _12  and  _13
REMARK    7  A    between atoms: _20  and  _22
REMARK    8  A    between atoms: _22  and  _23
REMARK    9  A    between atoms: _23  and  _24
REMARK   10  A    between atoms: _24  and  _25
REMARK   11  A    between atoms: _27  and  _29
REMARK   12  A    between atoms: _31  and  _33
REMARK   13  A    between atoms: _33  and  _34
REMARK   14  A    between atoms: _34  and  _35
REMARK   15  A    between atoms: _38  and  _40
REMARK   16  A    between atoms: _40  and  _41
REMARK   17  A    between atoms: _41  and  _42
REMARK   18  A    between atoms: _45  and  _47
REMARK   19  A    between atoms: _47  and  _48
REMARK   20  A    between atoms: _54  and  _56
REMARK   21  A    between atoms: _56  and  _57
REMARK   22  A    between atoms: _63  and  _65
REMARK   23  A    between atoms: _65  and  _67
REMARK   24  A    between atoms: _69  and  _71
REMARK   25  A    between atoms: _71  and  _72
REMARK   26  A    between atoms: _75  and  _77
REMARK   27  A    between atoms: _77  and  _79
REMARK   28  A    between atoms: _81  and  _83
REMARK   29  A    between atoms: _83  and  _84
REMARK   30  A    between atoms: _91  and  _93
REMARK   31  A    between atoms: _93  and  _94
REMARK   32  A    between atoms: _97  and  _99
REMARK   33  A    between atoms: _99  and  _101
REMARK   34  A    between atoms: _103  and  _105
REMARK   35  A    between atoms: _108  and  _110
REMARK   36  A    between atoms: _110  and  _111
REMARK   37  A    between atoms: _111  and  _112
REMARK   38  A    between atoms: _112  and  _113
REMARK   39  A    between atoms: _117  and  _119
REMARK   40  A    between atoms: _119  and  _120
REMARK   41  A    between atoms: _120  and  _121
REMARK   42  A    between atoms: _124  and  _126
REMARK   43  A    between atoms: _126  and  _128
REMARK   44  A    between atoms: _130  and  _132
REMARK   45  A    between atoms: _132  and  _133
REMARK   46  A    between atoms: _140  and  _142
REMARK   47  A    between atoms: _144  and  _146
REMARK   48  A    between atoms: _146  and  _147
REMARK   49  A    between atoms: _153  and  _155
REMARK   50  A    between atoms: _157  and  _159
REMARK   51  A    between atoms: _159  and  _160
REMARK   52  A    between atoms: _166  and  _168
REMARK   53  A    between atoms: _168  and  _169
REMARK   54  A    between atoms: _169  and  _170
REMARK   55  A    between atoms: _170  and  _171
REMARK   56  A    between atoms: _173  and  _175
REMARK   57  A    between atoms: _175  and  _177
REMARK   58  A    between atoms: _179  and  _181
REMARK   59  A    between atoms: _181  and  _182
REMARK   60  A    between atoms: _189  and  _191
REMARK   61  A    between atoms: _193  and  _195
REMARK                            x       y       z     vdW  Elec       q    Type
REMARK                         _______ _______ _______ _____ _____    ______ ____
ROOT
ATOM      1  C   UNL     1     -43.825  10.208 -57.468  0.00  0.00    +0.036 C 
ATOM      2  C   UNL     1     -42.937  10.436 -56.257  0.00  0.00    +0.003 C 
ENDROOT
BRANCH   1   3
ATOM      3  C   UNL     1     -44.757   9.033 -57.256  0.00  0.00    +0.182 C 
ATOM      4  O   UNL     1     -45.934   9.490 -56.660  0.00  0.00    -0.220 OA
ENDBRANCH   1   3
TORSDOF 1
REMARK  Name = 
REMARK  61 active torsions:
REMARK  status: ('A' for Active; 'I' for Inactive)
REMARK    1  A    between atoms: _1  and  _3
REMARK    2  A    between atoms: _3  and  _4
REMARK    3  A    between atoms: _4  and  _5
REMARK    4  A    between atoms: _5  and  _6
REMARK    5  A    between atoms: _10  and  _12
REMARK    6  A    between atoms: _12  and  _13
REMARK    7  A    between atoms: _20  and  _22
REMARK    8  A    between atoms: _22  and  _23
REMARK    9  A    between atoms: _23  and  _24
REMARK   10  A    between atoms: _24  and  _25
REMARK   11  A    between atoms: _27  and  _29
REMARK   12  A    between atoms: _31  and  _33
REMARK   13  A    between atoms: _33  and  _34
REMARK   14  A    between atoms: _34  and  _35
REMARK   15  A    between atoms: _38  and  _40
REMARK   16  A    between atoms: _40  and  _41
REMARK   17  A    between atoms: _41  and  _42
REMARK   18  A    between atoms: _45  and  _47
REMARK   19  A    between atoms: _47  and  _48
REMARK   20  A    between atoms: _54  and  _56
REMARK   21  A    between atoms: _56  and  _57
REMARK   22  A    between atoms: _63  and  _65
REMARK   23  A    between atoms: _65  and  _67
REMARK   24  A    between atoms: _69  and  _71
REMARK   25  A    between atoms: _71  and  _72
REMARK   26  A    between atoms: _75  and  _77
REMARK   27  A    between atoms: _77  and  _79
REMARK   28  A    between atoms: _81  and  _83
REMARK   29  A    between atoms: _83  and  _84
REMARK   30  A    between atoms: _91  and  _93
REMARK   31  A    between atoms: _93  and  _94
REMARK   32  A    between atoms: _97  and  _99
REMARK   33  A    between atoms: _99  and  _101
REMARK   34  A    between atoms: _103  and  _105
REMARK   35  A    between atoms: _108  and  _110
REMARK   36  A    between atoms: _110  and  _111
REMARK   37  A    between atoms: _111  and  _112
REMARK   38  A    between atoms: _112  and  _113
REMARK   39  A    between atoms: _117  and  _119
REMARK   40  A    between atoms: _119  and  _120
REMARK   41  A    between atoms: _120  and  _121
REMARK   42  A    between atoms: _124  and  _126
REMARK   43  A    between atoms: _126  and  _128
REMARK   44  A    between atoms: _130  and  _132
REMARK   45  A    between atoms: _132  and  _133
REMARK   46  A    between atoms: _140  and  _142
REMARK   47  A    between atoms: _144  and  _146
REMARK   48  A    between atoms: _146  and  _147
REMARK   49  A    between atoms: _153  and  _155
REMARK   50  A    between atoms: _157  and  _159
REMARK   51  A    between atoms: _159  and  _160
REMARK   52  A    between atoms: _166  and  _168
REMARK   53  A    between atoms: _168  and  _169
REMARK   54  A    between atoms: _169  and  _170
REMARK   55  A    between atoms: _170  and  _171
REMARK   56  A    between atoms: _173  and  _175
REMARK   57  A    between atoms: _175  and  _177
REMARK   58  A    between atoms: _179  and  _181
REMARK   59  A    between atoms: _181  and  _182
REMARK   60  A    between atoms: _189  and  _191
REMARK   61  A    between atoms: _193  and  _195
REMARK                            x       y       z     vdW  Elec       q    Type
REMARK                         _______ _______ _______ _____ _____    ______ ____
ROOT
ATOM      1  C   UNL     1     -40.505  12.548 -54.293  0.00  0.00    -0.022 A 
ATOM      2  C   UNL     1     -39.789  11.604 -53.560  0.00  0.00    -0.004 A 
ATOM      3  C   UNL     1     -38.428  11.443 -53.742  0.00  0.00    -0.000 A 
ATOM      4  C   UNL     1     -37.768  12.229 -54.671  0.00  0.00    -0.000 A 
ATOM      5  C   UNL     1     -38.469  13.162 -55.414  0.00  0.00    -0.000 A 
ATOM      6  C   UNL     1     -39.831  13.325 -55.221  0.00  0.00    -0.004 A 
ENDROOT
BRANCH   1   7
ATOM      7  C   UNL     1     -41.970  12.735 -54.069  0.00  0.00    +0.026 C 
BRANCH   7   8
ATOM      8  C   UNL     1     -42.755  11.416 -54.044  0.00  0.00    +0.005 C 
ATOM      9  C   UNL     1     -43.767  11.434 -52.913  0.00  0.00    +0.000 C 
ENDBRANCH   7   8
ENDBRANCH   1   7
TORSDOF 2
REMARK  Name = 
REMARK  61 active torsions:
REMARK  status: ('A' for Active; 'I' for Inactive)
REMARK    1  A    between atoms: _1  and  _3
REMARK    2  A    between atoms: _3  and  _4
REMARK    3  A    between atoms: _4  and  _5
REMARK    4  A    between atoms: _5  and  _6
REMARK    5  A    between atoms: _10  and  _12
REMARK    6  A    between atoms: _12  and  _13
REMARK    7  A    between atoms: _20  and  _22
REMARK    8  A    between atoms: _22  and  _23
REMARK    9  A    between atoms: _23  and  _24
REMARK   10  A    between atoms: _24  and  _25
REMARK   11  A    between atoms: _27  and  _29
REMARK   12  A    between atoms: _31  and  _33
REMARK   13  A    between atoms: _33  and  _34
REMARK   14  A    between atoms: _34  and  _35
REMARK   15  A    between atoms: _38  and  _40
REMARK   16  A    between atoms: _40  and  _41
REMARK   17  A    between atoms: _41  and  _42
REMARK   18  A    between atoms: _45  and  _47
REMARK   19  A    between atoms: _47  and  _48
REMARK   20  A    between atoms: _54  and  _56
REMARK   21  A    between atoms: _56  and  _57
REMARK   22  A    between atoms: _63  and  _65
REMARK   23  A    between atoms: _65  and  _67
REMARK   24  A    between atoms: _69  and  _71
REMARK   25  A    between atoms: _71  and  _72
REMARK   26  A    between atoms: _75  and  _77
REMARK   27  A    between atoms: _77  and  _79
REMARK   28  A    between atoms: _81  and  _83
REMARK   29  A    between atoms: _83  and  _84
REMARK   30  A    between atoms: _91  and  _93
REMARK   31  A    between atoms: _93  and  _94
REMARK   32  A    between atoms: _97  and  _99
REMARK   33  A    between atoms: _99  and  _101
REMARK   34  A    between atoms: _103  and  _105
REMARK   35  A    between atoms: _108  and  _110
REMARK   36  A    between atoms: _110  and  _111
REMARK   37  A    between atoms: _111  and  _112
REMARK   38  A    between atoms: _112  and  _113
REMARK   39  A    between atoms: _117  and  _119
REMARK   40  A    between atoms: _119  and  _120
REMARK   41  A    between atoms: _120  and  _121
REMARK   42  A    between atoms: _124  and  _126
REMARK   43  A    between atoms: _126  and  _128
REMARK   44  A    between atoms: _130  and  _132
REMARK   45  A    between atoms: _132  and  _133
REMARK   46  A    between atoms: _140  and  _142
REMARK   47  A    between atoms: _144  and  _146
REMARK   48  A    between atoms: _146  and  _147
REMARK   49  A    between atoms: _153  and  _155
REMARK   50  A    between atoms: _157  and  _159
REMARK   51  A    between atoms: _159  and  _160
REMARK   52  A    between atoms: _166  and  _168
REMARK   53  A    between atoms: _168  and  _169
REMARK   54  A    between atoms: _169  and  _170
REMARK   55  A    between atoms: _170  and  _171
REMARK   56  A    between atoms: _173  and  _175
REMARK   57  A    between atoms: _175  and  _177
REMARK   58  A    between atoms: _179  and  _181
REMARK   59  A    between atoms: _181  and  _182
REMARK   60  A    between atoms: _189  and  _191
REMARK   61  A    between atoms: _193  and  _195
REMARK                            x       y       z     vdW  Elec       q    Type
REMARK                         _______ _______ _______ _____ _____    ______ ____
ROOT
ATOM      1  C   UNL     1     -44.087  11.210 -50.540  0.00  0.00    +0.036 C 
ATOM      2  C   UNL     1     -43.191  11.348 -49.332  0.00  0.00    +0.003 C 
ENDROOT
BRANCH   1   3
ATOM      3  C   UNL     1     -44.766   9.848 -50.551  0.00  0.00    +0.182 C 
ATOM      4  O   UNL     1     -45.847   9.856 -49.676  0.00  0.00    -0.220 OA
ENDBRANCH   1   3
TORSDOF 1
REMARK  Name = 
REMARK  61 active torsions:
REMARK  status: ('A' for Active; 'I' for Inactive)
REMARK    1  A    between atoms: _1  and  _3
REMARK    2  A    between atoms: _3  and  _4
REMARK    3  A    between atoms: _4  and  _5
REMARK    4  A    between atoms: _5  and  _6
REMARK    5  A    between atoms: _10  and  _12
REMARK    6  A    between atoms: _12  and  _13
REMARK    7  A    between atoms: _20  and  _22
REMARK    8  A    between atoms: _22  and  _23
REMARK    9  A    between atoms: _23  and  _24
REMARK   10  A    between atoms: _24  and  _25
REMARK   11  A    between atoms: _27  and  _29
REMARK   12  A    between atoms: _31  and  _33
REMARK   13  A    between atoms: _33  and  _34
REMARK   14  A    between atoms: _34  and  _35
REMARK   15  A    between atoms: _38  and  _40
REMARK   16  A    between atoms: _40  and  _41
REMARK   17  A    between atoms: _41  and  _42
REMARK   18  A    between atoms: _45  and  _47
REMARK   19  A    between atoms: _47  and  _48
REMARK   20  A    between atoms: _54  and  _56
REMARK   21  A    between atoms: _56  and  _57
REMARK   22  A    between atoms: _63  and  _65
REMARK   23  A    between atoms: _65  and  _67
REMARK   24  A    between atoms: _69  and  _71
REMARK   25  A    between atoms: _71  and  _72
REMARK   26  A    between atoms: _75  and  _77
REMARK   27  A    between atoms: _77  and  _79
REMARK   28  A    between atoms: _81  and  _83
REMARK   29  A    between atoms: _83  and  _84
REMARK   30  A    between atoms: _91  and  _93
REMARK   31  A    between atoms: _93  and  _94
REMARK   32  A    between atoms: _97  and  _99
REMARK   33  A    between atoms: _99  and  _101
REMARK   34  A    between atoms: _103  and  _105
REMARK   35  A    between atoms: _108  and  _110
REMARK   36  A    between atoms: _110  and  _111
REMARK   37  A    between atoms: _111  and  _112
REMARK   38  A    between atoms: _112  and  _113
REMARK   39  A    between atoms: _117  and  _119
REMARK   40  A    between atoms: _119  and  _120
REMARK   41  A    between atoms: _120  and  _121
REMARK   42  A    between atoms: _124  and  _126
REMARK   43  A    between atoms: _126  and  _128
REMARK   44  A    between atoms: _130  and  _132
REMARK   45  A    between atoms: _132  and  _133
REMARK   46  A    between atoms: _140  and  _142
REMARK   47  A    between atoms: _144  and  _146
REMARK   48  A    between atoms: _146  and  _147
REMARK   49  A    between atoms: _153  and  _155
REMARK   50  A    between atoms: _157  and  _159
REMARK   51  A    between atoms: _159  and  _160
REMARK   52  A    between atoms: _166  and  _168
REMARK   53  A    between atoms: _168  and  _169
REMARK   54  A    between atoms: _169  and  _170
REMARK   55  A    between atoms: _170  and  _171
REMARK   56  A    between atoms: _173  and  _175
REMARK   57  A    between atoms: _175  and  _177
REMARK   58  A    between atoms: _179  and  _181
REMARK   59  A    between atoms: _181  and  _182
REMARK   60  A    between atoms: _189  and  _191
REMARK   61  A    between atoms: _193  and  _195
REMARK                            x       y       z     vdW  Elec       q    Type
REMARK                         _______ _______ _______ _____ _____    ______ ____
ROOT
ATOM      1  C   UNL     1     -41.815  14.238 -48.045  0.00  0.00    -0.022 A 
ATOM      2  C   UNL     1     -42.701  15.253 -47.683  0.00  0.00    -0.004 A 
ATOM      3  C   UNL     1     -42.832  16.384 -48.463  0.00  0.00    -0.000 A 
ATOM      4  C   UNL     1     -42.083  16.515 -49.624  0.00  0.00    -0.000 A 
ATOM      5  C   UNL     1     -41.206  15.516 -50.004  0.00  0.00    -0.000 A 
ATOM      6  C   UNL     1     -41.072  14.384 -49.221  0.00  0.00    -0.004 A 
ENDROOT
BRANCH   1   7
ATOM      7  C   UNL     1     -41.665  13.013 -47.187  0.00  0.00    +0.026 C 
BRANCH   7   8
ATOM      8  C   UNL     1     -42.945  12.178 -47.060  0.00  0.00    +0.005 C 
ATOM      9  C   UNL     1     -43.834  12.791 -46.017  0.00  0.00    +0.000 C 
ENDBRANCH   7   8
ENDBRANCH   1   7
TORSDOF 2
REMARK  Name = 
REMARK  61 active torsions:
REMARK  status: ('A' for Active; 'I' for Inactive)
REMARK    1  A    between atoms: _1  and  _3
REMARK    2  A    between atoms: _3  and  _4
REMARK    3  A    between atoms: _4  and  _5
REMARK    4  A    between atoms: _5  and  _6
REMARK    5  A    between atoms: _10  and  _12
REMARK    6  A    between atoms: _12  and  _13
REMARK    7  A    between atoms: _20  and  _22
REMARK    8  A    between atoms: _22  and  _23
REMARK    9  A    between atoms: _23  and  _24
REMARK   10  A    between atoms: _24  and  _25
REMARK   11  A    between atoms: _27  and  _29
REMARK   12  A    between atoms: _31  and  _33
REMARK   13  A    between atoms: _33  and  _34
REMARK   14  A    between atoms: _34  and  _35
REMARK   15  A    between atoms: _38  and  _40
REMARK   16  A    between atoms: _40  and  _41
REMARK   17  A    between atoms: _41  and  _42
REMARK   18  A    between atoms: _45  and  _47
REMARK   19  A    between atoms: _47  and  _48
REMARK   20  A    between atoms: _54  and  _56
REMARK   21  A    between atoms: _56  and  _57
REMARK   22  A    between atoms: _63  and  _65
REMARK   23  A    between atoms: _65  and  _67
REMARK   24  A    between atoms: _69  and  _71
REMARK   25  A    between atoms: _71  and  _72
REMARK   26  A    between atoms: _75  and  _77
REMARK   27  A    between atoms: _77  and  _79
REMARK   28  A    between atoms: _81  and  _83
REMARK   29  A    between atoms: _83  and  _84
REMARK   30  A    between atoms: _91  and  _93
REMARK   31  A    between atoms: _93  and  _94
REMARK   32  A    between atoms: _97  and  _99
REMARK   33  A    between atoms: _99  and  _101
REMARK   34  A    between atoms: _103  and  _105
REMARK   35  A    between atoms: _108  and  _110
REMARK   36  A    between atoms: _110  and  _111
REMARK   37  A    between atoms: _111  and  _112
REMARK   38  A    between atoms: _112  and  _113
REMARK   39  A    between atoms: _117  and  _119
REMARK   40  A    between atoms: _119  and  _120
REMARK   41  A    between atoms: _120  and  _121
REMARK   42  A    between atoms: _124  and  _126
REMARK   43  A    between atoms: _126  and  _128
REMARK   44  A    between atoms: _130  and  _132
REMARK   45  A    between atoms: _132  and  _133
REMARK   46  A    between atoms: _140  and  _142
REMARK   47  A    between atoms: _144  and  _146
REMARK   48  A    between atoms: _146  and  _147
REMARK   49  A    between atoms: _153  and  _155
REMARK   50  A    between atoms: _157  and  _159
REMARK   51  A    between atoms: _159  and  _160
REMARK   52  A    between atoms: _166  and  _168
REMARK   53  A    between atoms: _168  and  _169
REMARK   54  A    between atoms: _169  and  _170
REMARK   55  A    between atoms: _170  and  _171
REMARK   56  A    between atoms: _173  and  _175
REMARK   57  A    between atoms: _175  and  _177
REMARK   58  A    between atoms: _179  and  _181
REMARK   59  A    between atoms: _181  and  _182
REMARK   60  A    between atoms: _189  and  _191
REMARK   61  A    between atoms: _193  and  _195
REMARK                            x       y       z     vdW  Elec       q    Type
REMARK                         _______ _______ _______ _____ _____    ______ ____
ROOT
ATOM      1  C   UNL     1     -46.565  13.284 -43.193  0.00  0.00    +0.007 C 
ENDROOT
BRANCH   1   2
ATOM      2  C   UNL     1     -45.210  12.592 -43.150  0.00  0.00    +0.000 C 
BRANCH   2   3
ATOM      3  C   UNL     1     -44.036  13.413 -43.699  0.00  0.00    +0.000 C 
ATOM      4  C   UNL     1     -43.032  13.622 -42.615  0.00  0.00    +0.000 C 
ENDBRANCH   2   3
ENDBRANCH   1   2
BRANCH   1   5
ATOM      5  C   UNL     1     -47.052  13.664 -41.794  0.00  0.00    +0.081 C 
BRANCH   5   6
ATOM      6  C   UNL     1     -48.451  14.284 -41.830  0.00  0.00    +0.315 C 
ATOM      7  N   UNL     1     -49.401  13.658 -40.863  0.00  0.00    +0.597 NA
ENDBRANCH   5   6
ENDBRANCH   1   5
TORSDOF 4
REMARK  Name = 
REMARK  61 active torsions:
REMARK  status: ('A' for Active; 'I' for Inactive)
REMARK    1  A    between atoms: _1  and  _3
REMARK    2  A    between atoms: _3  and  _4
REMARK    3  A    between atoms: _4  and  _5
REMARK    4  A    between atoms: _5  and  _6
REMARK    5  A    between atoms: _10  and  _12
REMARK    6  A    between atoms: _12  and  _13
REMARK    7  A    between atoms: _20  and  _22
REMARK    8  A    between atoms: _22  and  _23
REMARK    9  A    between atoms: _23  and  _24
REMARK   10  A    between atoms: _24  and  _25
REMARK   11  A    between atoms: _27  and  _29
REMARK   12  A    between atoms: _31  and  _33
REMARK   13  A    between atoms: _33  and  _34
REMARK   14  A    between atoms: _34  and  _35
REMARK   15  A    between atoms: _38  and  _40
REMARK   16  A    between atoms: _40  and  _41
REMARK   17  A    between atoms: _41  and  _42
REMARK   18  A    between atoms: _45  and  _47
REMARK   19  A    between atoms: _47  and  _48
REMARK   20  A    between atoms: _54  and  _56
REMARK   21  A    between atoms: _56  and  _57
REMARK   22  A    between atoms: _63  and  _65
REMARK   23  A    between atoms: _65  and  _67
REMARK   24  A    between atoms: _69  and  _71
REMARK   25  A    between atoms: _71  and  _72
REMARK   26  A    between atoms: _75  and  _77
REMARK   27  A    between atoms: _77  and  _79
REMARK   28  A    between atoms: _81  and  _83
REMARK   29  A    between atoms: _83  and  _84
REMARK   30  A    between atoms: _91  and  _93
REMARK   31  A    between atoms: _93  and  _94
REMARK   32  A    between atoms: _97  and  _99
REMARK   33  A    between atoms: _99  and  _101
REMARK   34  A    between atoms: _103  and  _105
REMARK   35  A    between atoms: _108  and  _110
REMARK   36  A    between atoms: _110  and  _111
REMARK   37  A    between atoms: _111  and  _112
REMARK   38  A    between atoms: _112  and  _113
REMARK   39  A    between atoms: _117  and  _119
REMARK   40  A    between atoms: _119  and  _120
REMARK   41  A    between atoms: _120  and  _121
REMARK   42  A    between atoms: _124  and  _126
REMARK   43  A    between atoms: _126  and  _128
REMARK   44  A    between atoms: _130  and  _132
REMARK   45  A    between atoms: _132  and  _133
REMARK   46  A    between atoms: _140  and  _142
REMARK   47  A    between atoms: _144  and  _146
REMARK   48  A    between atoms: _146  and  _147
REMARK   49  A    between atoms: _153  and  _155
REMARK   50  A    between atoms: _157  and  _159
REMARK   51  A    between atoms: _159  and  _160
REMARK   52  A    between atoms: _166  and  _168
REMARK   53  A    between atoms: _168  and  _169
REMARK   54  A    between atoms: _169  and  _170
REMARK   55  A    between atoms: _170  and  _171
REMARK   56  A    between atoms: _173  and  _175
REMARK   57  A    between atoms: _175  and  _177
REMARK   58  A    between atoms: _179  and  _181
REMARK   59  A    between atoms: _181  and  _182
REMARK   60  A    between atoms: _189  and  _191
REMARK   61  A    between atoms: _193  and  _195
REMARK                            x       y       z     vdW  Elec       q    Type
REMARK                         _______ _______ _______ _____ _____    ______ ____
ROOT
ATOM      1  C   UNL     1     -39.005  16.625 -40.718  0.00  0.00    +0.000 C 
ATOM      2  C   UNL     1     -38.078  17.810 -40.466  0.00  0.00    +0.000 C 
ENDROOT
BRANCH   1   3
ATOM      3  C   UNL     1     -40.307  16.697 -39.880  0.00  0.00    +0.000 C 
ATOM      4  C   UNL     1     -40.820  18.113 -39.638  0.00  0.00    +0.000 C 
ENDBRANCH   1   3
BRANCH   1   5
ATOM      5  C   UNL     1     -38.236  15.347 -40.366  0.00  0.00    +0.000 C 
ATOM      6  C   UNL     1     -36.768  15.362 -40.764  0.00  0.00    +0.000 C 
ENDBRANCH   1   5
TORSDOF 2
REMARK  Name = 
REMARK  61 active torsions:
REMARK  status: ('A' for Active; 'I' for Inactive)
REMARK    1  A    between atoms: _1  and  _3
REMARK    2  A    between atoms: _3  and  _4
REMARK    3  A    between atoms: _4  and  _5
REMARK    4  A    between atoms: _5  and  _6
REMARK    5  A    between atoms: _10  and  _12
REMARK    6  A    between atoms: _12  and  _13
REMARK    7  A    between atoms: _20  and  _22
REMARK    8  A    between atoms: _22  and  _23
REMARK    9  A    between atoms: _23  and  _24
REMARK   10  A    between atoms: _24  and  _25
REMARK   11  A    between atoms: _27  and  _29
REMARK   12  A    between atoms: _31  and  _33
REMARK   13  A    between atoms: _33  and  _34
REMARK   14  A    between atoms: _34  and  _35
REMARK   15  A    between atoms: _38  and  _40
REMARK   16  A    between atoms: _40  and  _41
REMARK   17  A    between atoms: _41  and  _42
REMARK   18  A    between atoms: _45  and  _47
REMARK   19  A    between atoms: _47  and  _48
REMARK   20  A    between atoms: _54  and  _56
REMARK   21  A    between atoms: _56  and  _57
REMARK   22  A    between atoms: _63  and  _65
REMARK   23  A    between atoms: _65  and  _67
REMARK   24  A    between atoms: _69  and  _71
REMARK   25  A    between atoms: _71  and  _72
REMARK   26  A    between atoms: _75  and  _77
REMARK   27  A    between atoms: _77  and  _79
REMARK   28  A    between atoms: _81  and  _83
REMARK   29  A    between atoms: _83  and  _84
REMARK   30  A    between atoms: _91  and  _93
REMARK   31  A    between atoms: _93  and  _94
REMARK   32  A    between atoms: _97  and  _99
REMARK   33  A    between atoms: _99  and  _101
REMARK   34  A    between atoms: _103  and  _105
REMARK   35  A    between atoms: _108  and  _110
REMARK   36  A    between atoms: _110  and  _111
REMARK   37  A    between atoms: _111  and  _112
REMARK   38  A    between atoms: _112  and  _113
REMARK   39  A    between atoms: _117  and  _119
REMARK   40  A    between atoms: _119  and  _120
REMARK   41  A    between atoms: _120  and  _121
REMARK   42  A    between atoms: _124  and  _126
REMARK   43  A    between atoms: _126  and  _128
REMARK   44  A    between atoms: _130  and  _132
REMARK   45  A    between atoms: _132  and  _133
REMARK   46  A    between atoms: _140  and  _142
REMARK   47  A    between atoms: _144  and  _146
REMARK   48  A    between atoms: _146  and  _147
REMARK   49  A    between atoms: _153  and  _155
REMARK   50  A    between atoms: _157  and  _159
REMARK   51  A    between atoms: _159  and  _160
REMARK   52  A    between atoms: _166  and  _168
REMARK   53  A    between atoms: _168  and  _169
REMARK   54  A    between atoms: _169  and  _170
REMARK   55  A    between atoms: _170  and  _171
REMARK   56  A    between atoms: _173  and  _175
REMARK   57  A    between atoms: _175  and  _177
REMARK   58  A    between atoms: _179  and  _181
REMARK   59  A    between atoms: _181  and  _182
REMARK   60  A    between atoms: _189  and  _191
REMARK   61  A    between atoms: _193  and  _195
REMARK                            x       y       z     vdW  Elec       q    Type
REMARK                         _______ _______ _______ _____ _____    ______ ____
ROOT
ATOM      1  C   UNL     1     -35.043  25.577 -45.031  0.00  0.00    -0.022 A 
ATOM      2  C   UNL     1     -35.926  26.338 -44.273  0.00  0.00    -0.001 A 
ATOM      3  C   UNL     1     -36.221  25.995 -42.960  0.00  0.00    +0.042 A 
ATOM      4  C   UNL     1     -35.627  24.881 -42.403  0.00  0.00    +0.196 A 
ATOM      5  O   UNL     1     -35.925  24.530 -41.113  0.00  0.00    -0.287 OA
ATOM      6  C   UNL     1     -34.741  24.108 -43.140  0.00  0.00    +0.042 A 
ATOM      7  C   UNL     1     -34.446  24.462 -44.439  0.00  0.00    -0.001 A 
ENDROOT
BRANCH   1   8
ATOM      8  C   UNL     1     -34.725  25.959 -46.445  0.00  0.00    +0.026 C 
BRANCH   8   9
ATOM      9  C   UNL     1     -33.971  27.278 -46.577  0.00  0.00    +0.005 C 
ATOM     10  C   UNL     1     -33.442  27.391 -47.979  0.00  0.00    +0.000 C 
ENDBRANCH   8   9
ENDBRANCH   1   8
TORSDOF 2
REMARK  Name = 
REMARK  61 active torsions:
REMARK  status: ('A' for Active; 'I' for Inactive)
REMARK    1  A    between atoms: _1  and  _3
REMARK    2  A    between atoms: _3  and  _4
REMARK    3  A    between atoms: _4  and  _5
REMARK    4  A    between atoms: _5  and  _6
REMARK    5  A    between atoms: _10  and  _12
REMARK    6  A    between atoms: _12  and  _13
REMARK    7  A    between atoms: _20  and  _22
REMARK    8  A    between atoms: _22  and  _23
REMARK    9  A    between atoms: _23  and  _24
REMARK   10  A    between atoms: _24  and  _25
REMARK   11  A    between atoms: _27  and  _29
REMARK   12  A    between atoms: _31  and  _33
REMARK   13  A    between atoms: _33  and  _34
REMARK   14  A    between atoms: _34  and  _35
REMARK   15  A    between atoms: _38  and  _40
REMARK   16  A    between atoms: _40  and  _41
REMARK   17  A    between atoms: _41  and  _42
REMARK   18  A    between atoms: _45  and  _47
REMARK   19  A    between atoms: _47  and  _48
REMARK   20  A    between atoms: _54  and  _56
REMARK   21  A    between atoms: _56  and  _57
REMARK   22  A    between atoms: _63  and  _65
REMARK   23  A    between atoms: _65  and  _67
REMARK   24  A    between atoms: _69  and  _71
REMARK   25  A    between atoms: _71  and  _72
REMARK   26  A    between atoms: _75  and  _77
REMARK   27  A    between atoms: _77  and  _79
REMARK   28  A    between atoms: _81  and  _83
REMARK   29  A    between atoms: _83  and  _84
REMARK   30  A    between atoms: _91  and  _93
REMARK   31  A    between atoms: _93  and  _94
REMARK   32  A    between atoms: _97  and  _99
REMARK   33  A    between atoms: _99  and  _101
REMARK   34  A    between atoms: _103  and  _105
REMARK   35  A    between atoms: _108  and  _110
REMARK   36  A    between atoms: _110  and  _111
REMARK   37  A    between atoms: _111  and  _112
REMARK   38  A    between atoms: _112  and  _113
REMARK   39  A    between atoms: _117  and  _119
REMARK   40  A    between atoms: _119  and  _120
REMARK   41  A    between atoms: _120  and  _121
REMARK   42  A    between atoms: _124  and  _126
REMARK   43  A    between atoms: _126  and  _128
REMARK   44  A    between atoms: _130  and  _132
REMARK   45  A    between atoms: _132  and  _133
REMARK   46  A    between atoms: _140  and  _142
REMARK   47  A    between atoms: _144  and  _146
REMARK   48  A    between atoms: _146  and  _147
REMARK   49  A    between atoms: _153  and  _155
REMARK   50  A    between atoms: _157  and  _159
REMARK   51  A    between atoms: _159  and  _160
REMARK   52  A    between atoms: _166  and  _168
REMARK   53  A    between atoms: _168  and  _169
REMARK   54  A    between atoms: _169  and  _170
REMARK   55  A    between atoms: _170  and  _171
REMARK   56  A    between atoms: _173  and  _175
REMARK   57  A    between atoms: _175  and  _177
REMARK   58  A    between atoms: _179  and  _181
REMARK   59  A    between atoms: _181  and  _182
REMARK   60  A    between atoms: _189  and  _191
REMARK   61  A    between atoms: _193  and  _195
REMARK                            x       y       z     vdW  Elec       q    Type
REMARK                         _______ _______ _______ _____ _____    ______ ____
ROOT
ATOM      1  C   UNL     1     -30.523  23.768 -50.832  0.00  0.00    +0.013 C 
ATOM      2  C   UNL     1     -29.842  23.732 -52.182  0.00  0.00    +0.001 C 
ENDROOT
BRANCH   1   3
ATOM      3  C   UNL     1     -31.620  22.695 -50.788  0.00  0.00    +0.069 C 
ATOM      4  S   UNL     1     -30.979  21.006 -50.538  0.00  0.00    -0.082 S 
ENDBRANCH   1   3
TORSDOF 1
REMARK  Name = 
REMARK  61 active torsions:
REMARK  status: ('A' for Active; 'I' for Inactive)
REMARK    1  A    between atoms: _1  and  _3
REMARK    2  A    between atoms: _3  and  _4
REMARK    3  A    between atoms: _4  and  _5
REMARK    4  A    between atoms: _5  and  _6
REMARK    5  A    between atoms: _10  and  _12
REMARK    6  A    between atoms: _12  and  _13
REMARK    7  A    between atoms: _20  and  _22
REMARK    8  A    between atoms: _22  and  _23
REMARK    9  A    between atoms: _23  and  _24
REMARK   10  A    between atoms: _24  and  _25
REMARK   11  A    between atoms: _27  and  _29
REMARK   12  A    between atoms: _31  and  _33
REMARK   13  A    between atoms: _33  and  _34
REMARK   14  A    between atoms: _34  and  _35
REMARK   15  A    between atoms: _38  and  _40
REMARK   16  A    between atoms: _40  and  _41
REMARK   17  A    between atoms: _41  and  _42
REMARK   18  A    between atoms: _45  and  _47
REMARK   19  A    between atoms: _47  and  _48
REMARK   20  A    between atoms: _54  and  _56
REMARK   21  A    between atoms: _56  and  _57
REMARK   22  A    between atoms: _63  and  _65
REMARK   23  A    between atoms: _65  and  _67
REMARK   24  A    between atoms: _69  and  _71
REMARK   25  A    between atoms: _71  and  _72
REMARK   26  A    between atoms: _75  and  _77
REMARK   27  A    between atoms: _77  and  _79
REMARK   28  A    between atoms: _81  and  _83
REMARK   29  A    between atoms: _83  and  _84
REMARK   30  A    between atoms: _91  and  _93
REMARK   31  A    between atoms: _93  and  _94
REMARK   32  A    between atoms: _97  and  _99
REMARK   33  A    between atoms: _99  and  _101
REMARK   34  A    between atoms: _103  and  _105
REMARK   35  A    between atoms: _108  and  _110
REMARK   36  A    between atoms: _110  and  _111
REMARK   37  A    between atoms: _111  and  _112
REMARK   38  A    between atoms: _112  and  _113
REMARK   39  A    between atoms: _117  and  _119
REMARK   40  A    between atoms: _119  and  _120
REMARK   41  A    between atoms: _120  and  _121
REMARK   42  A    between atoms: _124  and  _126
REMARK   43  A    between atoms: _126  and  _128
REMARK   44  A    between atoms: _130  and  _132
REMARK   45  A    between atoms: _132  and  _133
REMARK   46  A    between atoms: _140  and  _142
REMARK   47  A    between atoms: _144  and  _146
REMARK   48  A    between atoms: _146  and  _147
REMARK   49  A    between atoms: _153  and  _155
REMARK   50  A    between atoms: _157  and  _159
REMARK   51  A    between atoms: _159  and  _160
REMARK   52  A    between atoms: _166  and  _168
REMARK   53  A    between atoms: _168  and  _169
REMARK   54  A    between atoms: _169  and  _170
REMARK   55  A    between atoms: _170  and  _171
REMARK   56  A    between atoms: _173  and  _175
REMARK   57  A    between atoms: _175  and  _177
REMARK   58  A    between atoms: _179  and  _181
REMARK   59  A    between atoms: _181  and  _182
REMARK   60  A    between atoms: _189  and  _191
REMARK   61  A    between atoms: _193  and  _195
REMARK                            x       y       z     vdW  Elec       q    Type
REMARK                         _______ _______ _______ _____ _____    ______ ____
ROOT
ATOM      1  C   UNL     1     -29.753  19.791 -55.662  0.00  0.00    +0.000 C 
ATOM      2  C   UNL     1     -29.666  18.411 -56.306  0.00  0.00    +0.000 C 
ATOM      3  C   UNL     1     -30.675  20.729 -56.415  0.00  0.00    +0.000 C 
ENDROOT
BRANCH   1   4
ATOM      4  C   UNL     1     -28.342  20.418 -55.427  0.00  0.00    +0.000 C 
ATOM      5  C   UNL     1     -27.395  20.309 -56.615  0.00  0.00    +0.000 C 
ENDBRANCH   1   4
TORSDOF 1
REMARK  Name = 
REMARK  61 active torsions:
REMARK  status: ('A' for Active; 'I' for Inactive)
REMARK    1  A    between atoms: _1  and  _3
REMARK    2  A    between atoms: _3  and  _4
REMARK    3  A    between atoms: _4  and  _5
REMARK    4  A    between atoms: _5  and  _6
REMARK    5  A    between atoms: _10  and  _12
REMARK    6  A    between atoms: _12  and  _13
REMARK    7  A    between atoms: _20  and  _22
REMARK    8  A    between atoms: _22  and  _23
REMARK    9  A    between atoms: _23  and  _24
REMARK   10  A    between atoms: _24  and  _25
REMARK   11  A    between atoms: _27  and  _29
REMARK   12  A    between atoms: _31  and  _33
REMARK   13  A    between atoms: _33  and  _34
REMARK   14  A    between atoms: _34  and  _35
REMARK   15  A    between atoms: _38  and  _40
REMARK   16  A    between atoms: _40  and  _41
REMARK   17  A    between atoms: _41  and  _42
REMARK   18  A    between atoms: _45  and  _47
REMARK   19  A    between atoms: _47  and  _48
REMARK   20  A    between atoms: _54  and  _56
REMARK   21  A    between atoms: _56  and  _57
REMARK   22  A    between atoms: _63  and  _65
REMARK   23  A    between atoms: _65  and  _67
REMARK   24  A    between atoms: _69  and  _71
REMARK   25  A    between atoms: _71  and  _72
REMARK   26  A    between atoms: _75  and  _77
REMARK   27  A    between atoms: _77  and  _79
REMARK   28  A    between atoms: _81  and  _83
REMARK   29  A    between atoms: _83  and  _84
REMARK   30  A    between atoms: _91  and  _93
REMARK   31  A    between atoms: _93  and  _94
REMARK   32  A    between atoms: _97  and  _99
REMARK   33  A    between atoms: _99  and  _101
REMARK   34  A    between atoms: _103  and  _105
REMARK   35  A    between atoms: _108  and  _110
REMARK   36  A    between atoms: _110  and  _111
REMARK   37  A    between atoms: _111  and  _112
REMARK   38  A    between atoms: _112  and  _113
REMARK   39  A    between atoms: _117  and  _119
REMARK   40  A    between atoms: _119  and  _120
REMARK   41  A    between atoms: _120  and  _121
REMARK   42  A    between atoms: _124  and  _126
REMARK   43  A    between atoms: _126  and  _128
REMARK   44  A    between atoms: _130  and  _132
REMARK   45  A    between atoms: _132  and  _133
REMARK   46  A    between atoms: _140  and  _142
REMARK   47  A    between atoms: _144  and  _146
REMARK   48  A    between atoms: _146  and  _147
REMARK   49  A    between atoms: _153  and  _155
REMARK   50  A    between atoms: _157  and  _159
REMARK   51  A    between atoms: _159  and  _160
REMARK   52  A    between atoms: _166  and  _168
REMARK   53  A    between atoms: _168  and  _169
REMARK   54  A    between atoms: _169  and  _170
REMARK   55  A    between atoms: _170  and  _171
REMARK   56  A    between atoms: _173  and  _175
REMARK   57  A    between atoms: _175  and  _177
REMARK   58  A    between atoms: _179  and  _181
REMARK   59  A    between atoms: _181  and  _182
REMARK   60  A    between atoms: _189  and  _191
REMARK   61  A    between atoms: _193  and  _195
REMARK                            x       y       z     vdW  Elec       q    Type
REMARK                         _______ _______ _______ _____ _____    ______ ____
ROOT
ATOM      1  C   UNL     1     -39.571   4.955 -56.915  0.00  0.00    +0.220 C 
ENDROOT
BRANCH   1   2
ATOM      2  N   UNL     1     -40.763   5.364 -56.189  0.00  0.00    -0.087 NA
ATOM      3  C   UNL     1     -41.589   6.332 -56.584  0.00  0.00    +0.535 C 
ATOM      4  N   UNL     1     -42.647   6.611 -55.846  0.00  0.00    +0.135 NA
ATOM      5  N   UNL     1     -41.366   7.008 -57.707  0.00  0.00    +0.135 NA
ENDBRANCH   1   2
BRANCH   1   6
ATOM      6  C   UNL     1     -39.718   3.550 -57.446  0.00  0.00    +0.047 C 
BRANCH   6   7
ATOM      7  C   UNL     1     -39.271   3.540 -58.890  0.00  0.00    +0.004 C 
BRANCH   7   8
ATOM      8  C   UNL     1     -40.314   3.037 -59.872  0.00  0.00    +0.000 C 
ATOM      9  C   UNL     1     -41.144   4.199 -60.401  0.00  0.00    +0.000 C 
ENDBRANCH   7   8
ENDBRANCH   6   7
ENDBRANCH   1   6
TORSDOF 4
REMARK  Name = 
REMARK  61 active torsions:
REMARK  status: ('A' for Active; 'I' for Inactive)
REMARK    1  A    between atoms: _1  and  _3
REMARK    2  A    between atoms: _3  and  _4
REMARK    3  A    between atoms: _4  and  _5
REMARK    4  A    between atoms: _5  and  _6
REMARK    5  A    between atoms: _10  and  _12
REMARK    6  A    between atoms: _12  and  _13
REMARK    7  A    between atoms: _20  and  _22
REMARK    8  A    between atoms: _22  and  _23
REMARK    9  A    between atoms: _23  and  _24
REMARK   10  A    between atoms: _24  and  _25
REMARK   11  A    between atoms: _27  and  _29
REMARK   12  A    between atoms: _31  and  _33
REMARK   13  A    between atoms: _33  and  _34
REMARK   14  A    between atoms: _34  and  _35
REMARK   15  A    between atoms: _38  and  _40
REMARK   16  A    between atoms: _40  and  _41
REMARK   17  A    between atoms: _41  and  _42
REMARK   18  A    between atoms: _45  and  _47
REMARK   19  A    between atoms: _47  and  _48
REMARK   20  A    between atoms: _54  and  _56
REMARK   21  A    between atoms: _56  and  _57
REMARK   22  A    between atoms: _63  and  _65
REMARK   23  A    between atoms: _65  and  _67
REMARK   24  A    between atoms: _69  and  _71
REMARK   25  A    between atoms: _71  and  _72
REMARK   26  A    between atoms: _75  and  _77
REMARK   27  A    between atoms: _77  and  _79
REMARK   28  A    between atoms: _81  and  _83
REMARK   29  A    between atoms: _83  and  _84
REMARK   30  A    between atoms: _91  and  _93
REMARK   31  A    between atoms: _93  and  _94
REMARK   32  A    between atoms: _97  and  _99
REMARK   33  A    between atoms: _99  and  _101
REMARK   34  A    between atoms: _103  and  _105
REMARK   35  A    between atoms: _108  and  _110
REMARK   36  A    between atoms: _110  and  _111
REMARK   37  A    between atoms: _111  and  _112
REMARK   38  A    between atoms: _112  and  _113
REMARK   39  A    between atoms: _117  and  _119
REMARK   40  A    between atoms: _119  and  _120
REMARK   41  A    between atoms: _120  and  _121
REMARK   42  A    between atoms: _124  and  _126
REMARK   43  A    between atoms: _126  and  _128
REMARK   44  A    between atoms: _130  and  _132
REMARK   45  A    between atoms: _132  and  _133
REMARK   46  A    between atoms: _140  and  _142
REMARK   47  A    between atoms: _144  and  _146
REMARK   48  A    between atoms: _146  and  _147
REMARK   49  A    between atoms: _153  and  _155
REMARK   50  A    between atoms: _157  and  _159
REMARK   51  A    between atoms: _159  and  _160
REMARK   52  A    between atoms: _166  and  _168
REMARK   53  A    between atoms: _168  and  _169
REMARK   54  A    between atoms: _169  and  _170
REMARK   55  A    between atoms: _170  and  _171
REMARK   56  A    between atoms: _173  and  _175
REMARK   57  A    between atoms: _175  and  _177
REMARK   58  A    between atoms: _179  and  _181
REMARK   59  A    between atoms: _181  and  _182
REMARK   60  A    between atoms: _189  and  _191
REMARK   61  A    between atoms: _193  and  _195
REMARK                            x       y       z     vdW  Elec       q    Type
REMARK                         _______ _______ _______ _____ _____    ______ ____
ROOT
ATOM      1  C   UNL     1     -45.490  -3.262 -49.902  0.00  0.00    -0.022 A 
ATOM      2  C   UNL     1     -45.520  -2.848 -48.564  0.00  0.00    -0.001 A 
ATOM      3  C   UNL     1     -44.872  -1.695 -48.156  0.00  0.00    +0.042 A 
ATOM      4  C   UNL     1     -44.170  -0.937 -49.088  0.00  0.00    +0.196 A 
ATOM      5  O   UNL     1     -43.529   0.215 -48.678  0.00  0.00    -0.287 OA
ATOM      6  C   UNL     1     -44.119  -1.328 -50.421  0.00  0.00    +0.042 A 
ATOM      7  C   UNL     1     -44.773  -2.484 -50.819  0.00  0.00    -0.001 A 
ENDROOT
BRANCH   1   8
ATOM      8  C   UNL     1     -46.181  -4.538 -50.350  0.00  0.00    +0.026 C 
BRANCH   8   9
ATOM      9  C   UNL     1     -45.553  -5.267 -51.549  0.00  0.00    +0.005 C 
ATOM     10  C   UNL     1     -45.926  -6.740 -51.433  0.00  0.00    +0.000 C 
ENDBRANCH   8   9
ENDBRANCH   1   8
TORSDOF 2
REMARK  Name = 
REMARK  61 active torsions:
REMARK  status: ('A' for Active; 'I' for Inactive)
REMARK    1  A    between atoms: _1  and  _3
REMARK    2  A    between atoms: _3  and  _4
REMARK    3  A    between atoms: _4  and  _5
REMARK    4  A    between atoms: _5  and  _6
REMARK    5  A    between atoms: _10  and  _12
REMARK    6  A    between atoms: _12  and  _13
REMARK    7  A    between atoms: _20  and  _22
REMARK    8  A    between atoms: _22  and  _23
REMARK    9  A    between atoms: _23  and  _24
REMARK   10  A    between atoms: _24  and  _25
REMARK   11  A    between atoms: _27  and  _29
REMARK   12  A    between atoms: _31  and  _33
REMARK   13  A    between atoms: _33  and  _34
REMARK   14  A    between atoms: _34  and  _35
REMARK   15  A    between atoms: _38  and  _40
REMARK   16  A    between atoms: _40  and  _41
REMARK   17  A    between atoms: _41  and  _42
REMARK   18  A    between atoms: _45  and  _47
REMARK   19  A    between atoms: _47  and  _48
REMARK   20  A    between atoms: _54  and  _56
REMARK   21  A    between atoms: _56  and  _57
REMARK   22  A    between atoms: _63  and  _65
REMARK   23  A    between atoms: _65  and  _67
REMARK   24  A    between atoms: _69  and  _71
REMARK   25  A    between atoms: _71  and  _72
REMARK   26  A    between atoms: _75  and  _77
REMARK   27  A    between atoms: _77  and  _79
REMARK   28  A    between atoms: _81  and  _83
REMARK   29  A    between atoms: _83  and  _84
REMARK   30  A    between atoms: _91  and  _93
REMARK   31  A    between atoms: _93  and  _94
REMARK   32  A    between atoms: _97  and  _99
REMARK   33  A    between atoms: _99  and  _101
REMARK   34  A    between atoms: _103  and  _105
REMARK   35  A    between atoms: _108  and  _110
REMARK   36  A    between atoms: _110  and  _111
REMARK   37  A    between atoms: _111  and  _112
REMARK   38  A    between atoms: _112  and  _113
REMARK   39  A    between atoms: _117  and  _119
REMARK   40  A    between atoms: _119  and  _120
REMARK   41  A    between atoms: _120  and  _121
REMARK   42  A    between atoms: _124  and  _126
REMARK   43  A    between atoms: _126  and  _128
REMARK   44  A    between atoms: _130  and  _132
REMARK   45  A    between atoms: _132  and  _133
REMARK   46  A    between atoms: _140  and  _142
REMARK   47  A    between atoms: _144  and  _146
REMARK   48  A    between atoms: _146  and  _147
REMARK   49  A    between atoms: _153  and  _155
REMARK   50  A    between atoms: _157  and  _159
REMARK   51  A    between atoms: _159  and  _160
REMARK   52  A    between atoms: _166  and  _168
REMARK   53  A    between atoms: _168  and  _169
REMARK   54  A    between atoms: _169  and  _170
REMARK   55  A    between atoms: _170  and  _171
REMARK   56  A    between atoms: _173  and  _175
REMARK   57  A    between atoms: _175  and  _177
REMARK   58  A    between atoms: _179  and  _181
REMARK   59  A    between atoms: _181  and  _182
REMARK   60  A    between atoms: _189  and  _191
REMARK   61  A    between atoms: _193  and  _195
REMARK                            x       y       z     vdW  Elec       q    Type
REMARK                         _______ _______ _______ _____ _____    ______ ____
ROOT
ATOM      1  C   UNL     1     -38.351  -2.036 -46.294  0.00  0.00    +0.002 C 
ENDROOT
BRANCH   1   2
ATOM      2  C   UNL     1     -38.366  -2.943 -47.513  0.00  0.00    +0.000 C 
BRANCH   2   3
ATOM      3  C   UNL     1     -37.362  -4.097 -47.415  0.00  0.00    +0.000 C 
ATOM      4  C   UNL     1     -38.051  -5.348 -46.903  0.00  0.00    +0.000 C 
ENDBRANCH   2   3
ENDBRANCH   1   2
BRANCH   1   5
ATOM      5  C   UNL     1     -39.697  -1.966 -45.603  0.00  0.00    +0.021 C 
BRANCH   5   6
ATOM      6  C   UNL     1     -39.824  -3.070 -44.562  0.00  0.00    +0.109 C 
ATOM      7  N   UNL     1     -40.829  -4.089 -44.979  0.00  0.00    -0.131 NA
ENDBRANCH   5   6
ENDBRANCH   1   5
TORSDOF 4
REMARK  Name = 
REMARK  61 active torsions:
REMARK  status: ('A' for Active; 'I' for Inactive)
REMARK    1  A    between atoms: _1  and  _3
REMARK    2  A    between atoms: _3  and  _4
REMARK    3  A    between atoms: _4  and  _5
REMARK    4  A    between atoms: _5  and  _6
REMARK    5  A    between atoms: _10  and  _12
REMARK    6  A    between atoms: _12  and  _13
REMARK    7  A    between atoms: _20  and  _22
REMARK    8  A    between atoms: _22  and  _23
REMARK    9  A    between atoms: _23  and  _24
REMARK   10  A    between atoms: _24  and  _25
REMARK   11  A    between atoms: _27  and  _29
REMARK   12  A    between atoms: _31  and  _33
REMARK   13  A    between atoms: _33  and  _34
REMARK   14  A    between atoms: _34  and  _35
REMARK   15  A    between atoms: _38  and  _40
REMARK   16  A    between atoms: _40  and  _41
REMARK   17  A    between atoms: _41  and  _42
REMARK   18  A    between atoms: _45  and  _47
REMARK   19  A    between atoms: _47  and  _48
REMARK   20  A    between atoms: _54  and  _56
REMARK   21  A    between atoms: _56  and  _57
REMARK   22  A    between atoms: _63  and  _65
REMARK   23  A    between atoms: _65  and  _67
REMARK   24  A    between atoms: _69  and  _71
REMARK   25  A    between atoms: _71  and  _72
REMARK   26  A    between atoms: _75  and  _77
REMARK   27  A    between atoms: _77  and  _79
REMARK   28  A    between atoms: _81  and  _83
REMARK   29  A    between atoms: _83  and  _84
REMARK   30  A    between atoms: _91  and  _93
REMARK   31  A    between atoms: _93  and  _94
REMARK   32  A    between atoms: _97  and  _99
REMARK   33  A    between atoms: _99  and  _101
REMARK   34  A    between atoms: _103  and  _105
REMARK   35  A    between atoms: _108  and  _110
REMARK   36  A    between atoms: _110  and  _111
REMARK   37  A    between atoms: _111  and  _112
REMARK   38  A    between atoms: _112  and  _113
REMARK   39  A    between atoms: _117  and  _119
REMARK   40  A    between atoms: _119  and  _120
REMARK   41  A    between atoms: _120  and  _121
REMARK   42  A    between atoms: _124  and  _126
REMARK   43  A    between atoms: _126  and  _128
REMARK   44  A    between atoms: _130  and  _132
REMARK   45  A    between atoms: _132  and  _133
REMARK   46  A    between atoms: _140  and  _142
REMARK   47  A    between atoms: _144  and  _146
REMARK   48  A    between atoms: _146  and  _147
REMARK   49  A    between atoms: _153  and  _155
REMARK   50  A    between atoms: _157  and  _159
REMARK   51  A    between atoms: _159  and  _160
REMARK   52  A    between atoms: _166  and  _168
REMARK   53  A    between atoms: _168  and  _169
REMARK   54  A    between atoms: _169  and  _170
REMARK   55  A    between atoms: _170  and  _171
REMARK   56  A    between atoms: _173  and  _175
REMARK   57  A    between atoms: _175  and  _177
REMARK   58  A    between atoms: _179  and  _181
REMARK   59  A    between atoms: _181  and  _182
REMARK   60  A    between atoms: _189  and  _191
REMARK   61  A    between atoms: _193  and  _195
REMARK                            x       y       z     vdW  Elec       q    Type
REMARK                         _______ _______ _______ _____ _____    ______ ____
ROOT
ATOM      1  C   UNL     1     -35.662  10.538 -38.733  0.00  0.00    +0.036 C 
ATOM      2  C   UNL     1     -36.832  11.495 -38.519  0.00  0.00    +0.003 C 
ENDROOT
BRANCH   1   3
ATOM      3  C   UNL     1     -36.084   9.315 -39.544  0.00  0.00    +0.182 C 
ATOM      4  O   UNL     1     -35.000   8.840 -40.314  0.00  0.00    -0.220 OA
ENDBRANCH   1   3
TORSDOF 1
REMARK  Name = 
REMARK  61 active torsions:
REMARK  status: ('A' for Active; 'I' for Inactive)
REMARK    1  A    between atoms: _1  and  _3
REMARK    2  A    between atoms: _3  and  _4
REMARK    3  A    between atoms: _4  and  _5
REMARK    4  A    between atoms: _5  and  _6
REMARK    5  A    between atoms: _10  and  _12
REMARK    6  A    between atoms: _12  and  _13
REMARK    7  A    between atoms: _20  and  _22
REMARK    8  A    between atoms: _22  and  _23
REMARK    9  A    between atoms: _23  and  _24
REMARK   10  A    between atoms: _24  and  _25
REMARK   11  A    between atoms: _27  and  _29
REMARK   12  A    between atoms: _31  and  _33
REMARK   13  A    between atoms: _33  and  _34
REMARK   14  A    between atoms: _34  and  _35
REMARK   15  A    between atoms: _38  and  _40
REMARK   16  A    between atoms: _40  and  _41
REMARK   17  A    between atoms: _41  and  _42
REMARK   18  A    between atoms: _45  and  _47
REMARK   19  A    between atoms: _47  and  _48
REMARK   20  A    between atoms: _54  and  _56
REMARK   21  A    between atoms: _56  and  _57
REMARK   22  A    between atoms: _63  and  _65
REMARK   23  A    between atoms: _65  and  _67
REMARK   24  A    between atoms: _69  and  _71
REMARK   25  A    between atoms: _71  and  _72
REMARK   26  A    between atoms: _75  and  _77
REMARK   27  A    between atoms: _77  and  _79
REMARK   28  A    between atoms: _81  and  _83
REMARK   29  A    between atoms: _83  and  _84
REMARK   30  A    between atoms: _91  and  _93
REMARK   31  A    between atoms: _93  and  _94
REMARK   32  A    between atoms: _97  and  _99
REMARK   33  A    between atoms: _99  and  _101
REMARK   34  A    between atoms: _103  and  _105
REMARK   35  A    between atoms: _108  and  _110
REMARK   36  A    between atoms: _110  and  _111
REMARK   37  A    between atoms: _111  and  _112
REMARK   38  A    between atoms: _112  and  _113
REMARK   39  A    between atoms: _117  and  _119
REMARK   40  A    between atoms: _119  and  _120
REMARK   41  A    between atoms: _120  and  _121
REMARK   42  A    between atoms: _124  and  _126
REMARK   43  A    between atoms: _126  and  _128
REMARK   44  A    between atoms: _130  and  _132
REMARK   45  A    between atoms: _132  and  _133
REMARK   46  A    between atoms: _140  and  _142
REMARK   47  A    between atoms: _144  and  _146
REMARK   48  A    between atoms: _146  and  _147
REMARK   49  A    between atoms: _153  and  _155
REMARK   50  A    between atoms: _157  and  _159
REMARK   51  A    between atoms: _159  and  _160
REMARK   52  A    between atoms: _166  and  _168
REMARK   53  A    between atoms: _168  and  _169
REMARK   54  A    between atoms: _169  and  _170
REMARK   55  A    between atoms: _170  and  _171
REMARK   56  A    between atoms: _173  and  _175
REMARK   57  A    between atoms: _175  and  _177
REMARK   58  A    between atoms: _179  and  _181
REMARK   59  A    between atoms: _181  and  _182
REMARK   60  A    between atoms: _189  and  _191
REMARK   61  A    between atoms: _193  and  _195
REMARK                            x       y       z     vdW  Elec       q    Type
REMARK                         _______ _______ _______ _____ _____    ______ ____
ROOT
ATOM      1  C   UNL     1     -29.259  10.748 -40.269  0.00  0.00    +0.089 C 
ENDROOT
BRANCH   1   2
ATOM      2  C   UNL     1     -30.336  11.362 -41.155  0.00  0.00    +0.261 C 
ATOM      3  O   UNL     1     -31.243  12.045 -40.680  0.00  0.00    -0.272 OA
ATOM      4  N   UNL     1     -30.242  11.106 -42.451  0.00  0.00    -0.088 NA
ENDBRANCH   1   2
BRANCH   1   5
ATOM      5  C   UNL     1     -29.475  10.971 -38.777  0.00  0.00    +0.010 C 
BRANCH   5   6
ATOM      6  C   UNL     1     -28.219  11.508 -38.074  0.00  0.00    +0.001 C 
ATOM      7  C   UNL     1     -28.532  12.720 -37.204  0.00  0.00    +0.000 C 
ENDBRANCH   5   6
ENDBRANCH   1   5
TORSDOF 3
REMARK  Name = 
REMARK  61 active torsions:
REMARK  status: ('A' for Active; 'I' for Inactive)
REMARK    1  A    between atoms: _1  and  _3
REMARK    2  A    between atoms: _3  and  _4
REMARK    3  A    between atoms: _4  and  _5
REMARK    4  A    between atoms: _5  and  _6
REMARK    5  A    between atoms: _10  and  _12
REMARK    6  A    between atoms: _12  and  _13
REMARK    7  A    between atoms: _20  and  _22
REMARK    8  A    between atoms: _22  and  _23
REMARK    9  A    between atoms: _23  and  _24
REMARK   10  A    between atoms: _24  and  _25
REMARK   11  A    between atoms: _27  and  _29
REMARK   12  A    between atoms: _31  and  _33
REMARK   13  A    between atoms: _33  and  _34
REMARK   14  A    between atoms: _34  and  _35
REMARK   15  A    between atoms: _38  and  _40
REMARK   16  A    between atoms: _40  and  _41
REMARK   17  A    between atoms: _41  and  _42
REMARK   18  A    between atoms: _45  and  _47
REMARK   19  A    between atoms: _47  and  _48
REMARK   20  A    between atoms: _54  and  _56
REMARK   21  A    between atoms: _56  and  _57
REMARK   22  A    between atoms: _63  and  _65
REMARK   23  A    between atoms: _65  and  _67
REMARK   24  A    between atoms: _69  and  _71
REMARK   25  A    between atoms: _71  and  _72
REMARK   26  A    between atoms: _75  and  _77
REMARK   27  A    between atoms: _77  and  _79
REMARK   28  A    between atoms: _81  and  _83
REMARK   29  A    between atoms: _83  and  _84
REMARK   30  A    between atoms: _91  and  _93
REMARK   31  A    between atoms: _93  and  _94
REMARK   32  A    between atoms: _97  and  _99
REMARK   33  A    between atoms: _99  and  _101
REMARK   34  A    between atoms: _103  and  _105
REMARK   35  A    between atoms: _108  and  _110
REMARK   36  A    between atoms: _110  and  _111
REMARK   37  A    between atoms: _111  and  _112
REMARK   38  A    between atoms: _112  and  _113
REMARK   39  A    between atoms: _117  and  _119
REMARK   40  A    between atoms: _119  and  _120
REMARK   41  A    between atoms: _120  and  _121
REMARK   42  A    between atoms: _124  and  _126
REMARK   43  A    between atoms: _126  and  _128
REMARK   44  A    between atoms: _130  and  _132
REMARK   45  A    between atoms: _132  and  _133
REMARK   46  A    between atoms: _140  and  _142
REMARK   47  A    between atoms: _144  and  _146
REMARK   48  A    between atoms: _146  and  _147
REMARK   49  A    between atoms: _153  and  _155
REMARK   50  A    between atoms: _157  and  _159
REMARK   51  A    between atoms: _159  and  _160
REMARK   52  A    between atoms: _166  and  _168
REMARK   53  A    between atoms: _168  and  _169
REMARK   54  A    between atoms: _169  and  _170
REMARK   55  A    between atoms: _170  and  _171
REMARK   56  A    between atoms: _173  and  _175
REMARK   57  A    between atoms: _175  and  _177
REMARK   58  A    between atoms: _179  and  _181
REMARK   59  A    between atoms: _181  and  _182
REMARK   60  A    between atoms: _189  and  _191
REMARK   61  A    between atoms: _193  and  _195
REMARK                            x       y       z     vdW  Elec       q    Type
REMARK                         _______ _______ _______ _____ _____    ______ ____
ROOT
ATOM      1  C   UNL     1     -28.440  14.509 -42.105  0.00  0.00    +0.114 C 
ENDROOT
BRANCH   1   2
ATOM      2  C   UNL     1     -29.403  14.669 -43.258  0.00  0.00    +0.365 C 
ATOM      3  O   UNL     1     -30.625  14.493 -43.043  0.00  0.00    -0.246 OA
ATOM      4  O   UNL     1     -28.933  14.984 -44.374  0.00  0.00    -0.246 OA
ENDBRANCH   1   2
BRANCH   1   5
ATOM      5  C   UNL     1     -29.100  14.794 -40.764  0.00  0.00    +0.012 C 
BRANCH   5   6
ATOM      6  C   UNL     1     -28.800  16.194 -40.263  0.00  0.00    +0.001 C 
ATOM      7  C   UNL     1     -30.043  17.080 -40.286  0.00  0.00    +0.000 C 
ENDBRANCH   5   6
ENDBRANCH   1   5
TORSDOF 3
REMARK  Name = 
REMARK  61 active torsions:
REMARK  status: ('A' for Active; 'I' for Inactive)
REMARK    1  A    between atoms: _1  and  _3
REMARK    2  A    between atoms: _3  and  _4
REMARK    3  A    between atoms: _4  and  _5
REMARK    4  A    between atoms: _5  and  _6
REMARK    5  A    between atoms: _10  and  _12
REMARK    6  A    between atoms: _12  and  _13
REMARK    7  A    between atoms: _20  and  _22
REMARK    8  A    between atoms: _22  and  _23
REMARK    9  A    between atoms: _23  and  _24
REMARK   10  A    between atoms: _24  and  _25
REMARK   11  A    between atoms: _27  and  _29
REMARK   12  A    between atoms: _31  and  _33
REMARK   13  A    between atoms: _33  and  _34
REMARK   14  A    between atoms: _34  and  _35
REMARK   15  A    between atoms: _38  and  _40
REMARK   16  A    between atoms: _40  and  _41
REMARK   17  A    between atoms: _41  and  _42
REMARK   18  A    between atoms: _45  and  _47
REMARK   19  A    between atoms: _47  and  _48
REMARK   20  A    between atoms: _54  and  _56
REMARK   21  A    between atoms: _56  and  _57
REMARK   22  A    between atoms: _63  and  _65
REMARK   23  A    between atoms: _65  and  _67
REMARK   24  A    between atoms: _69  and  _71
REMARK   25  A    between atoms: _71  and  _72
REMARK   26  A    between atoms: _75  and  _77
REMARK   27  A    between atoms: _77  and  _79
REMARK   28  A    between atoms: _81  and  _83
REMARK   29  A    between atoms: _83  and  _84
REMARK   30  A    between atoms: _91  and  _93
REMARK   31  A    between atoms: _93  and  _94
REMARK   32  A    between atoms: _97  and  _99
REMARK   33  A    between atoms: _99  and  _101
REMARK   34  A    between atoms: _103  and  _105
REMARK   35  A    between atoms: _108  and  _110
REMARK   36  A    between atoms: _110  and  _111
REMARK   37  A    between atoms: _111  and  _112
REMARK   38  A    between atoms: _112  and  _113
REMARK   39  A    between atoms: _117  and  _119
REMARK   40  A    between atoms: _119  and  _120
REMARK   41  A    between atoms: _120  and  _121
REMARK   42  A    between atoms: _124  and  _126
REMARK   43  A    between atoms: _126  and  _128
REMARK   44  A    between atoms: _130  and  _132
REMARK   45  A    between atoms: _132  and  _133
REMARK   46  A    between atoms: _140  and  _142
REMARK   47  A    between atoms: _144  and  _146
REMARK   48  A    between atoms: _146  and  _147
REMARK   49  A    between atoms: _153  and  _155
REMARK   50  A    between atoms: _157  and  _159
REMARK   51  A    between atoms: _159  and  _160
REMARK   52  A    between atoms: _166  and  _168
REMARK   53  A    between atoms: _168  and  _169
REMARK   54  A    between atoms: _169  and  _170
REMARK   55  A    between atoms: _170  and  _171
REMARK   56  A    between atoms: _173  and  _175
REMARK   57  A    between atoms: _175  and  _177
REMARK   58  A    between atoms: _179  and  _181
REMARK   59  A    between atoms: _181  and  _182
REMARK   60  A    between atoms: _189  and  _191
REMARK   61  A    between atoms: _193  and  _195
REMARK                            x       y       z     vdW  Elec       q    Type
REMARK                         _______ _______ _______ _____ _____    ______ ____
ROOT
ATOM      1  C   UNL     1     -33.458  16.616 -38.842  0.00  0.00    -0.022 A 
ATOM      2  C   UNL     1     -34.590  16.706 -38.036  0.00  0.00    -0.004 A 
ATOM      3  C   UNL     1     -35.095  15.583 -37.401  0.00  0.00    -0.000 A 
ATOM      4  C   UNL     1     -34.468  14.355 -37.558  0.00  0.00    -0.000 A 
ATOM      5  C   UNL     1     -33.342  14.245 -38.360  0.00  0.00    -0.000 A 
ATOM      6  C   UNL     1     -32.843  15.370 -39.002  0.00  0.00    -0.004 A 
ENDROOT
BRANCH   1   7
ATOM      7  C   UNL     1     -32.915  17.838 -39.538  0.00  0.00    +0.026 C 
BRANCH   7   8
ATOM      8  C   UNL     1     -31.605  18.392 -38.925  0.00  0.00    +0.005 C 
ATOM      9  C   UNL     1     -31.735  18.654 -37.431  0.00  0.00    +0.000 C 
ENDBRANCH   7   8
ENDBRANCH   1   7
TORSDOF 2
REMARK  Name = 
REMARK  61 active torsions:
REMARK  status: ('A' for Active; 'I' for Inactive)
REMARK    1  A    between atoms: _1  and  _3
REMARK    2  A    between atoms: _3  and  _4
REMARK    3  A    between atoms: _4  and  _5
REMARK    4  A    between atoms: _5  and  _6
REMARK    5  A    between atoms: _10  and  _12
REMARK    6  A    between atoms: _12  and  _13
REMARK    7  A    between atoms: _20  and  _22
REMARK    8  A    between atoms: _22  and  _23
REMARK    9  A    between atoms: _23  and  _24
REMARK   10  A    between atoms: _24  and  _25
REMARK   11  A    between atoms: _27  and  _29
REMARK   12  A    between atoms: _31  and  _33
REMARK   13  A    between atoms: _33  and  _34
REMARK   14  A    between atoms: _34  and  _35
REMARK   15  A    between atoms: _38  and  _40
REMARK   16  A    between atoms: _40  and  _41
REMARK   17  A    between atoms: _41  and  _42
REMARK   18  A    between atoms: _45  and  _47
REMARK   19  A    between atoms: _47  and  _48
REMARK   20  A    between atoms: _54  and  _56
REMARK   21  A    between atoms: _56  and  _57
REMARK   22  A    between atoms: _63  and  _65
REMARK   23  A    between atoms: _65  and  _67
REMARK   24  A    between atoms: _69  and  _71
REMARK   25  A    between atoms: _71  and  _72
REMARK   26  A    between atoms: _75  and  _77
REMARK   27  A    between atoms: _77  and  _79
REMARK   28  A    between atoms: _81  and  _83
REMARK   29  A    between atoms: _83  and  _84
REMARK   30  A    between atoms: _91  and  _93
REMARK   31  A    between atoms: _93  and  _94
REMARK   32  A    between atoms: _97  and  _99
REMARK   33  A    between atoms: _99  and  _101
REMARK   34  A    between atoms: _103  and  _105
REMARK   35  A    between atoms: _108  and  _110
REMARK   36  A    between atoms: _110  and  _111
REMARK   37  A    between atoms: _111  and  _112
REMARK   38  A    between atoms: _112  and  _113
REMARK   39  A    between atoms: _117  and  _119
REMARK   40  A    between atoms: _119  and  _120
REMARK   41  A    between atoms: _120  and  _121
REMARK   42  A    between atoms: _124  and  _126
REMARK   43  A    between atoms: _126  and  _128
REMARK   44  A    between atoms: _130  and  _132
REMARK   45  A    between atoms: _132  and  _133
REMARK   46  A    between atoms: _140  and  _142
REMARK   47  A    between atoms: _144  and  _146
REMARK   48  A    between atoms: _146  and  _147
REMARK   49  A    between atoms: _153  and  _155
REMARK   50  A    between atoms: _157  and  _159
REMARK   51  A    between atoms: _159  and  _160
REMARK   52  A    between atoms: _166  and  _168
REMARK   53  A    between atoms: _168  and  _169
REMARK   54  A    between atoms: _169  and  _170
REMARK   55  A    between atoms: _170  and  _171
REMARK   56  A    between atoms: _173  and  _175
REMARK   57  A    between atoms: _175  and  _177
REMARK   58  A    between atoms: _179  and  _181
REMARK   59  A    between atoms: _181  and  _182
REMARK   60  A    between atoms: _189  and  _191
REMARK   61  A    between atoms: _193  and  _195
REMARK                            x       y       z     vdW  Elec       q    Type
REMARK                         _______ _______ _______ _____ _____    ______ ____
ROOT
ATOM      1  C   UNL     1     -27.229  21.400 -37.828  0.00  0.00    -0.022 A 
ATOM      2  C   UNL     1     -28.480  20.966 -37.392  0.00  0.00    -0.004 A 
ATOM      3  C   UNL     1     -29.626  21.688 -37.721  0.00  0.00    -0.000 A 
ATOM      4  C   UNL     1     -29.532  22.858 -38.485  0.00  0.00    -0.000 A 
ATOM      5  C   UNL     1     -28.300  23.293 -38.927  0.00  0.00    -0.000 A 
ATOM      6  C   UNL     1     -27.158  22.561 -38.607  0.00  0.00    -0.004 A 
ENDROOT
BRANCH   1   7
ATOM      7  C   UNL     1     -25.986  20.611 -37.495  0.00  0.00    +0.026 C 
BRANCH   7   8
ATOM      8  C   UNL     1     -24.780  21.474 -37.106  0.00  0.00    +0.005 C 
ATOM      9  C   UNL     1     -25.147  22.316 -35.909  0.00  0.00    +0.000 C 
ENDBRANCH   7   8
ENDBRANCH   1   7
TORSDOF 2
REMARK  Name = 
REMARK  61 active torsions:
REMARK  status: ('A' for Active; 'I' for Inactive)
REMARK    1  A    between atoms: _1  and  _3
REMARK    2  A    between atoms: _3  and  _4
REMARK    3  A    between atoms: _4  and  _5
REMARK    4  A    between atoms: _5  and  _6
REMARK    5  A    between atoms: _10  and  _12
REMARK    6  A    between atoms: _12  and  _13
REMARK    7  A    between atoms: _20  and  _22
REMARK    8  A    between atoms: _22  and  _23
REMARK    9  A    between atoms: _23  and  _24
REMARK   10  A    between atoms: _24  and  _25
REMARK   11  A    between atoms: _27  and  _29
REMARK   12  A    between atoms: _31  and  _33
REMARK   13  A    between atoms: _33  and  _34
REMARK   14  A    between atoms: _34  and  _35
REMARK   15  A    between atoms: _38  and  _40
REMARK   16  A    between atoms: _40  and  _41
REMARK   17  A    between atoms: _41  and  _42
REMARK   18  A    between atoms: _45  and  _47
REMARK   19  A    between atoms: _47  and  _48
REMARK   20  A    between atoms: _54  and  _56
REMARK   21  A    between atoms: _56  and  _57
REMARK   22  A    between atoms: _63  and  _65
REMARK   23  A    between atoms: _65  and  _67
REMARK   24  A    between atoms: _69  and  _71
REMARK   25  A    between atoms: _71  and  _72
REMARK   26  A    between atoms: _75  and  _77
REMARK   27  A    between atoms: _77  and  _79
REMARK   28  A    between atoms: _81  and  _83
REMARK   29  A    between atoms: _83  and  _84
REMARK   30  A    between atoms: _91  and  _93
REMARK   31  A    between atoms: _93  and  _94
REMARK   32  A    between atoms: _97  and  _99
REMARK   33  A    between atoms: _99  and  _101
REMARK   34  A    between atoms: _103  and  _105
REMARK   35  A    between atoms: _108  and  _110
REMARK   36  A    between atoms: _110  and  _111
REMARK   37  A    between atoms: _111  and  _112
REMARK   38  A    between atoms: _112  and  _113
REMARK   39  A    between atoms: _117  and  _119
REMARK   40  A    between atoms: _119  and  _120
REMARK   41  A    between atoms: _120  and  _121
REMARK   42  A    between atoms: _124  and  _126
REMARK   43  A    between atoms: _126  and  _128
REMARK   44  A    between atoms: _130  and  _132
REMARK   45  A    between atoms: _132  and  _133
REMARK   46  A    between atoms: _140  and  _142
REMARK   47  A    between atoms: _144  and  _146
REMARK   48  A    between atoms: _146  and  _147
REMARK   49  A    between atoms: _153  and  _155
REMARK   50  A    between atoms: _157  and  _159
REMARK   51  A    between atoms: _159  and  _160
REMARK   52  A    between atoms: _166  and  _168
REMARK   53  A    between atoms: _168  and  _169
REMARK   54  A    between atoms: _169  and  _170
REMARK   55  A    between atoms: _170  and  _171
REMARK   56  A    between atoms: _173  and  _175
REMARK   57  A    between atoms: _175  and  _177
REMARK   58  A    between atoms: _179  and  _181
REMARK   59  A    between atoms: _181  and  _182
REMARK   60  A    between atoms: _189  and  _191
REMARK   61  A    between atoms: _193  and  _195
REMARK                            x       y       z     vdW  Elec       q    Type
REMARK                         _______ _______ _______ _____ _____    ______ ____
ROOT
ATOM      1  C   UNL     1     -38.411  21.435 -61.816  0.00  0.00    +0.000 C 
ATOM      2  C   UNL     1     -39.065  21.310 -60.441  0.00  0.00    +0.000 C 
ENDROOT
BRANCH   1   3
ATOM      3  C   UNL     1     -39.399  21.051 -62.945  0.00  0.00    +0.000 C 
ATOM      4  C   UNL     1     -40.806  21.484 -62.551  0.00  0.00    +0.000 C 
ENDBRANCH   1   3
BRANCH   1   5
ATOM      5  C   UNL     1     -37.154  20.569 -61.874  0.00  0.00    +0.000 C 
ATOM      6  C   UNL     1     -35.866  21.366 -61.856  0.00  0.00    +0.000 C 
ENDBRANCH   1   5
TORSDOF 2
REMARK  Name = 
REMARK  61 active torsions:
REMARK  status: ('A' for Active; 'I' for Inactive)
REMARK    1  A    between atoms: _1  and  _3
REMARK    2  A    between atoms: _3  and  _4
REMARK    3  A    between atoms: _4  and  _5
REMARK    4  A    between atoms: _5  and  _6
REMARK    5  A    between atoms: _10  and  _12
REMARK    6  A    between atoms: _12  and  _13
REMARK    7  A    between atoms: _20  and  _22
REMARK    8  A    between atoms: _22  and  _23
REMARK    9  A    between atoms: _23  and  _24
REMARK   10  A    between atoms: _24  and  _25
REMARK   11  A    between atoms: _27  and  _29
REMARK   12  A    between atoms: _31  and  _33
REMARK   13  A    between atoms: _33  and  _34
REMARK   14  A    between atoms: _34  and  _35
REMARK   15  A    between atoms: _38  and  _40
REMARK   16  A    between atoms: _40  and  _41
REMARK   17  A    between atoms: _41  and  _42
REMARK   18  A    between atoms: _45  and  _47
REMARK   19  A    between atoms: _47  and  _48
REMARK   20  A    between atoms: _54  and  _56
REMARK   21  A    between atoms: _56  and  _57
REMARK   22  A    between atoms: _63  and  _65
REMARK   23  A    between atoms: _65  and  _67
REMARK   24  A    between atoms: _69  and  _71
REMARK   25  A    between atoms: _71  and  _72
REMARK   26  A    between atoms: _75  and  _77
REMARK   27  A    between atoms: _77  and  _79
REMARK   28  A    between atoms: _81  and  _83
REMARK   29  A    between atoms: _83  and  _84
REMARK   30  A    between atoms: _91  and  _93
REMARK   31  A    between atoms: _93  and  _94
REMARK   32  A    between atoms: _97  and  _99
REMARK   33  A    between atoms: _99  and  _101
REMARK   34  A    between atoms: _103  and  _105
REMARK   35  A    between atoms: _108  and  _110
REMARK   36  A    between atoms: _110  and  _111
REMARK   37  A    between atoms: _111  and  _112
REMARK   38  A    between atoms: _112  and  _113
REMARK   39  A    between atoms: _117  and  _119
REMARK   40  A    between atoms: _119  and  _120
REMARK   41  A    between atoms: _120  and  _121
REMARK   42  A    between atoms: _124  and  _126
REMARK   43  A    between atoms: _126  and  _128
REMARK   44  A    between atoms: _130  and  _132
REMARK   45  A    between atoms: _132  and  _133
REMARK   46  A    between atoms: _140  and  _142
REMARK   47  A    between atoms: _144  and  _146
REMARK   48  A    between atoms: _146  and  _147
REMARK   49  A    between atoms: _153  and  _155
REMARK   50  A    between atoms: _157  and  _159
REMARK   51  A    between atoms: _159  and  _160
REMARK   52  A    between atoms: _166  and  _168
REMARK   53  A    between atoms: _168  and  _169
REMARK   54  A    between atoms: _169  and  _170
REMARK   55  A    between atoms: _170  and  _171
REMARK   56  A    between atoms: _173  and  _175
REMARK   57  A    between atoms: _175  and  _177
REMARK   58  A    between atoms: _179  and  _181
REMARK   59  A    between atoms: _181  and  _182
REMARK   60  A    between atoms: _189  and  _191
REMARK   61  A    between atoms: _193  and  _195
REMARK                            x       y       z     vdW  Elec       q    Type
REMARK                         _______ _______ _______ _____ _____    ______ ____
ROOT
ATOM      1  C   UNL     1     -41.159  15.299 -59.086  0.00  0.00    +0.000 C 
ENDROOT
BRANCH   1   2
ATOM      2  C   UNL     1     -40.425  16.476 -58.437  0.00  0.00    +0.000 C 
ATOM      3  C   UNL     1     -41.030  16.793 -57.079  0.00  0.00    +0.000 C 
ATOM      4  C   UNL     1     -40.414  17.712 -59.324  0.00  0.00    +0.000 C 
ENDBRANCH   1   2
BRANCH   1   5
ATOM      5  C   UNL     1     -42.488  15.530 -59.816  0.00  0.00    +0.000 C 
ATOM      6  C   UNL     1     -42.368  15.247 -61.305  0.00  0.00    +0.000 C 
ENDBRANCH   1   5
TORSDOF 2
REMARK  Name = 
REMARK  61 active torsions:
REMARK  status: ('A' for Active; 'I' for Inactive)
REMARK    1  A    between atoms: _1  and  _3
REMARK    2  A    between atoms: _3  and  _4
REMARK    3  A    between atoms: _4  and  _5
REMARK    4  A    between atoms: _5  and  _6
REMARK    5  A    between atoms: _10  and  _12
REMARK    6  A    between atoms: _12  and  _13
REMARK    7  A    between atoms: _20  and  _22
REMARK    8  A    between atoms: _22  and  _23
REMARK    9  A    between atoms: _23  and  _24
REMARK   10  A    between atoms: _24  and  _25
REMARK   11  A    between atoms: _27  and  _29
REMARK   12  A    between atoms: _31  and  _33
REMARK   13  A    between atoms: _33  and  _34
REMARK   14  A    between atoms: _34  and  _35
REMARK   15  A    between atoms: _38  and  _40
REMARK   16  A    between atoms: _40  and  _41
REMARK   17  A    between atoms: _41  and  _42
REMARK   18  A    between atoms: _45  and  _47
REMARK   19  A    between atoms: _47  and  _48
REMARK   20  A    between atoms: _54  and  _56
REMARK   21  A    between atoms: _56  and  _57
REMARK   22  A    between atoms: _63  and  _65
REMARK   23  A    between atoms: _65  and  _67
REMARK   24  A    between atoms: _69  and  _71
REMARK   25  A    between atoms: _71  and  _72
REMARK   26  A    between atoms: _75  and  _77
REMARK   27  A    between atoms: _77  and  _79
REMARK   28  A    between atoms: _81  and  _83
REMARK   29  A    between atoms: _83  and  _84
REMARK   30  A    between atoms: _91  and  _93
REMARK   31  A    between atoms: _93  and  _94
REMARK   32  A    between atoms: _97  and  _99
REMARK   33  A    between atoms: _99  and  _101
REMARK   34  A    between atoms: _103  and  _105
REMARK   35  A    between atoms: _108  and  _110
REMARK   36  A    between atoms: _110  and  _111
REMARK   37  A    between atoms: _111  and  _112
REMARK   38  A    between atoms: _112  and  _113
REMARK   39  A    between atoms: _117  and  _119
REMARK   40  A    between atoms: _119  and  _120
REMARK   41  A    between atoms: _120  and  _121
REMARK   42  A    between atoms: _124  and  _126
REMARK   43  A    between atoms: _126  and  _128
REMARK   44  A    between atoms: _130  and  _132
REMARK   45  A    between atoms: _132  and  _133
REMARK   46  A    between atoms: _140  and  _142
REMARK   47  A    between atoms: _144  and  _146
REMARK   48  A    between atoms: _146  and  _147
REMARK   49  A    between atoms: _153  and  _155
REMARK   50  A    between atoms: _157  and  _159
REMARK   51  A    between atoms: _159  and  _160
REMARK   52  A    between atoms: _166  and  _168
REMARK   53  A    between atoms: _168  and  _169
REMARK   54  A    between atoms: _169  and  _170
REMARK   55  A    between atoms: _170  and  _171
REMARK   56  A    between atoms: _173  and  _175
REMARK   57  A    between atoms: _175  and  _177
REMARK   58  A    between atoms: _179  and  _181
REMARK   59  A    between atoms: _181  and  _182
REMARK   60  A    between atoms: _189  and  _191
REMARK   61  A    between atoms: _193  and  _195
REMARK                            x       y       z     vdW  Elec       q    Type
REMARK                         _______ _______ _______ _____ _____    ______ ____
ROOT
ATOM      1  C   UNL     1     -37.842  16.064 -64.403  0.00  0.00    +0.000 C 
ATOM      2  C   UNL     1     -36.706  15.808 -65.396  0.00  0.00    +0.000 C 
ENDROOT
BRANCH   1   3
ATOM      3  C   UNL     1     -39.096  16.625 -65.112  0.00  0.00    +0.000 C 
ATOM      4  C   UNL     1     -38.991  16.469 -66.609  0.00  0.00    +0.000 C 
ENDBRANCH   1   3
BRANCH   1   5
ATOM      5  C   UNL     1     -37.350  17.068 -63.357  0.00  0.00    +0.000 C 
ATOM      6  C   UNL     1     -37.896  16.808 -61.976  0.00  0.00    +0.000 C 
ENDBRANCH   1   5
TORSDOF 2
REMARK  Name = 
REMARK  61 active torsions:
REMARK  status: ('A' for Active; 'I' for Inactive)
REMARK    1  A    between atoms: _1  and  _3
REMARK    2  A    between atoms: _3  and  _4
REMARK    3  A    between atoms: _4  and  _5
REMARK    4  A    between atoms: _5  and  _6
REMARK    5  A    between atoms: _10  and  _12
REMARK    6  A    between atoms: _12  and  _13
REMARK    7  A    between atoms: _20  and  _22
REMARK    8  A    between atoms: _22  and  _23
REMARK    9  A    between atoms: _23  and  _24
REMARK   10  A    between atoms: _24  and  _25
REMARK   11  A    between atoms: _27  and  _29
REMARK   12  A    between atoms: _31  and  _33
REMARK   13  A    between atoms: _33  and  _34
REMARK   14  A    between atoms: _34  and  _35
REMARK   15  A    between atoms: _38  and  _40
REMARK   16  A    between atoms: _40  and  _41
REMARK   17  A    between atoms: _41  and  _42
REMARK   18  A    between atoms: _45  and  _47
REMARK   19  A    between atoms: _47  and  _48
REMARK   20  A    between atoms: _54  and  _56
REMARK   21  A    between atoms: _56  and  _57
REMARK   22  A    between atoms: _63  and  _65
REMARK   23  A    between atoms: _65  and  _67
REMARK   24  A    between atoms: _69  and  _71
REMARK   25  A    between atoms: _71  and  _72
REMARK   26  A    between atoms: _75  and  _77
REMARK   27  A    between atoms: _77  and  _79
REMARK   28  A    between atoms: _81  and  _83
REMARK   29  A    between atoms: _83  and  _84
REMARK   30  A    between atoms: _91  and  _93
REMARK   31  A    between atoms: _93  and  _94
REMARK   32  A    between atoms: _97  and  _99
REMARK   33  A    between atoms: _99  and  _101
REMARK   34  A    between atoms: _103  and  _105
REMARK   35  A    between atoms: _108  and  _110
REMARK   36  A    between atoms: _110  and  _111
REMARK   37  A    between atoms: _111  and  _112
REMARK   38  A    between atoms: _112  and  _113
REMARK   39  A    between atoms: _117  and  _119
REMARK   40  A    between atoms: _119  and  _120
REMARK   41  A    between atoms: _120  and  _121
REMARK   42  A    between atoms: _124  and  _126
REMARK   43  A    between atoms: _126  and  _128
REMARK   44  A    between atoms: _130  and  _132
REMARK   45  A    between atoms: _132  and  _133
REMARK   46  A    between atoms: _140  and  _142
REMARK   47  A    between atoms: _144  and  _146
REMARK   48  A    between atoms: _146  and  _147
REMARK   49  A    between atoms: _153  and  _155
REMARK   50  A    between atoms: _157  and  _159
REMARK   51  A    between atoms: _159  and  _160
REMARK   52  A    between atoms: _166  and  _168
REMARK   53  A    between atoms: _168  and  _169
REMARK   54  A    between atoms: _169  and  _170
REMARK   55  A    between atoms: _170  and  _171
REMARK   56  A    between atoms: _173  and  _175
REMARK   57  A    between atoms: _175  and  _177
REMARK   58  A    between atoms: _179  and  _181
REMARK   59  A    between atoms: _181  and  _182
REMARK   60  A    between atoms: _189  and  _191
REMARK   61  A    between atoms: _193  and  _195
REMARK                            x       y       z     vdW  Elec       q    Type
REMARK                         _______ _______ _______ _____ _____    ______ ____
ROOT
ATOM      1  C   UNL     1     -32.607  17.876 -67.745  0.00  0.00    -0.022 A 
ATOM      2  C   UNL     1     -31.622  17.016 -67.278  0.00  0.00    -0.001 A 
ATOM      3  C   UNL     1     -30.325  17.453 -67.068  0.00  0.00    +0.042 A 
ATOM      4  C   UNL     1     -29.984  18.769 -67.354  0.00  0.00    +0.196 A 
ATOM      5  O   UNL     1     -28.675  19.189 -67.134  0.00  0.00    -0.287 OA
ATOM      6  C   UNL     1     -30.949  19.648 -67.843  0.00  0.00    +0.042 A 
ATOM      7  C   UNL     1     -32.247  19.196 -68.035  0.00  0.00    -0.001 A 
ENDROOT
BRANCH   1   8
ATOM      8  C   UNL     1     -34.013  17.381 -68.013  0.00  0.00    +0.026 C 
BRANCH   8   9
ATOM      9  C   UNL     1     -34.632  17.745 -69.362  0.00  0.00    +0.005 C 
ATOM     10  C   UNL     1     -33.949  16.960 -70.457  0.00  0.00    +0.000 C 
ENDBRANCH   8   9
ENDBRANCH   1   8
TORSDOF 2
REMARK  Name = 
REMARK  61 active torsions:
REMARK  status: ('A' for Active; 'I' for Inactive)
REMARK    1  A    between atoms: _1  and  _3
REMARK    2  A    between atoms: _3  and  _4
REMARK    3  A    between atoms: _4  and  _5
REMARK    4  A    between atoms: _5  and  _6
REMARK    5  A    between atoms: _10  and  _12
REMARK    6  A    between atoms: _12  and  _13
REMARK    7  A    between atoms: _20  and  _22
REMARK    8  A    between atoms: _22  and  _23
REMARK    9  A    between atoms: _23  and  _24
REMARK   10  A    between atoms: _24  and  _25
REMARK   11  A    between atoms: _27  and  _29
REMARK   12  A    between atoms: _31  and  _33
REMARK   13  A    between atoms: _33  and  _34
REMARK   14  A    between atoms: _34  and  _35
REMARK   15  A    between atoms: _38  and  _40
REMARK   16  A    between atoms: _40  and  _41
REMARK   17  A    between atoms: _41  and  _42
REMARK   18  A    between atoms: _45  and  _47
REMARK   19  A    between atoms: _47  and  _48
REMARK   20  A    between atoms: _54  and  _56
REMARK   21  A    between atoms: _56  and  _57
REMARK   22  A    between atoms: _63  and  _65
REMARK   23  A    between atoms: _65  and  _67
REMARK   24  A    between atoms: _69  and  _71
REMARK   25  A    between atoms: _71  and  _72
REMARK   26  A    between atoms: _75  and  _77
REMARK   27  A    between atoms: _77  and  _79
REMARK   28  A    between atoms: _81  and  _83
REMARK   29  A    between atoms: _83  and  _84
REMARK   30  A    between atoms: _91  and  _93
REMARK   31  A    between atoms: _93  and  _94
REMARK   32  A    between atoms: _97  and  _99
REMARK   33  A    between atoms: _99  and  _101
REMARK   34  A    between atoms: _103  and  _105
REMARK   35  A    between atoms: _108  and  _110
REMARK   36  A    between atoms: _110  and  _111
REMARK   37  A    between atoms: _111  and  _112
REMARK   38  A    between atoms: _112  and  _113
REMARK   39  A    between atoms: _117  and  _119
REMARK   40  A    between atoms: _119  and  _120
REMARK   41  A    between atoms: _120  and  _121
REMARK   42  A    between atoms: _124  and  _126
REMARK   43  A    between atoms: _126  and  _128
REMARK   44  A    between atoms: _130  and  _132
REMARK   45  A    between atoms: _132  and  _133
REMARK   46  A    between atoms: _140  and  _142
REMARK   47  A    between atoms: _144  and  _146
REMARK   48  A    between atoms: _146  and  _147
REMARK   49  A    between atoms: _153  and  _155
REMARK   50  A    between atoms: _157  and  _159
REMARK   51  A    between atoms: _159  and  _160
REMARK   52  A    between atoms: _166  and  _168
REMARK   53  A    between atoms: _168  and  _169
REMARK   54  A    between atoms: _169  and  _170
REMARK   55  A    between atoms: _170  and  _171
REMARK   56  A    between atoms: _173  and  _175
REMARK   57  A    between atoms: _175  and  _177
REMARK   58  A    between atoms: _179  and  _181
REMARK   59  A    between atoms: _181  and  _182
REMARK   60  A    between atoms: _189  and  _191
REMARK   61  A    between atoms: _193  and  _195
REMARK                            x       y       z     vdW  Elec       q    Type
REMARK                         _______ _______ _______ _____ _____    ______ ____
ROOT
ATOM      1  C   UNL     1     -29.156   9.910 -66.109  0.00  0.00    +0.000 C 
ENDROOT
BRANCH   1   2
ATOM      2  C   UNL     1     -29.639  11.342 -65.849  0.00  0.00    +0.000 C 
ATOM      3  C   UNL     1     -30.876  11.427 -64.961  0.00  0.00    +0.000 C 
ATOM      4  C   UNL     1     -28.506  12.179 -65.275  0.00  0.00    +0.000 C 
ENDBRANCH   1   2
BRANCH   1   5
ATOM      5  C   UNL     1     -27.623   9.764 -66.102  0.00  0.00    +0.000 C 
ATOM      6  C   UNL     1     -27.180   8.605 -65.215  0.00  0.00    +0.000 C 
ENDBRANCH   1   5
TORSDOF 2
REMARK  Name = 
REMARK  61 active torsions:
REMARK  status: ('A' for Active; 'I' for Inactive)
REMARK    1  A    between atoms: _1  and  _3
REMARK    2  A    between atoms: _3  and  _4
REMARK    3  A    between atoms: _4  and  _5
REMARK    4  A    between atoms: _5  and  _6
REMARK    5  A    between atoms: _10  and  _12
REMARK    6  A    between atoms: _12  and  _13
REMARK    7  A    between atoms: _20  and  _22
REMARK    8  A    between atoms: _22  and  _23
REMARK    9  A    between atoms: _23  and  _24
REMARK   10  A    between atoms: _24  and  _25
REMARK   11  A    between atoms: _27  and  _29
REMARK   12  A    between atoms: _31  and  _33
REMARK   13  A    between atoms: _33  and  _34
REMARK   14  A    between atoms: _34  and  _35
REMARK   15  A    between atoms: _38  and  _40
REMARK   16  A    between atoms: _40  and  _41
REMARK   17  A    between atoms: _41  and  _42
REMARK   18  A    between atoms: _45  and  _47
REMARK   19  A    between atoms: _47  and  _48
REMARK   20  A    between atoms: _54  and  _56
REMARK   21  A    between atoms: _56  and  _57
REMARK   22  A    between atoms: _63  and  _65
REMARK   23  A    between atoms: _65  and  _67
REMARK   24  A    between atoms: _69  and  _71
REMARK   25  A    between atoms: _71  and  _72
REMARK   26  A    between atoms: _75  and  _77
REMARK   27  A    between atoms: _77  and  _79
REMARK   28  A    between atoms: _81  and  _83
REMARK   29  A    between atoms: _83  and  _84
REMARK   30  A    between atoms: _91  and  _93
REMARK   31  A    between atoms: _93  and  _94
REMARK   32  A    between atoms: _97  and  _99
REMARK   33  A    between atoms: _99  and  _101
REMARK   34  A    between atoms: _103  and  _105
REMARK   35  A    between atoms: _108  and  _110
REMARK   36  A    between atoms: _110  and  _111
REMARK   37  A    between atoms: _111  and  _112
REMARK   38  A    between atoms: _112  and  _113
REMARK   39  A    between atoms: _117  and  _119
REMARK   40  A    between atoms: _119  and  _120
REMARK   41  A    between atoms: _120  and  _121
REMARK   42  A    between atoms: _124  and  _126
REMARK   43  A    between atoms: _126  and  _128
REMARK   44  A    between atoms: _130  and  _132
REMARK   45  A    between atoms: _132  and  _133
REMARK   46  A    between atoms: _140  and  _142
REMARK   47  A    between atoms: _144  and  _146
REMARK   48  A    between atoms: _146  and  _147
REMARK   49  A    between atoms: _153  and  _155
REMARK   50  A    between atoms: _157  and  _159
REMARK   51  A    between atoms: _159  and  _160
REMARK   52  A    between atoms: _166  and  _168
REMARK   53  A    between atoms: _168  and  _169
REMARK   54  A    between atoms: _169  and  _170
REMARK   55  A    between atoms: _170  and  _171
REMARK   56  A    between atoms: _173  and  _175
REMARK   57  A    between atoms: _175  and  _177
REMARK   58  A    between atoms: _179  and  _181
REMARK   59  A    between atoms: _181  and  _182
REMARK   60  A    between atoms: _189  and  _191
REMARK   61  A    between atoms: _193  and  _195
REMARK                            x       y       z     vdW  Elec       q    Type
REMARK                         _______ _______ _______ _____ _____    ______ ____
ROOT
ATOM      1  C   UNL     1     -29.620  21.657 -46.494  0.00  0.00    +0.000 C 
ATOM      2  C   UNL     1     -30.926  22.299 -46.023  0.00  0.00    +0.000 C 
ENDROOT
BRANCH   1   3
ATOM      3  C   UNL     1     -28.700  22.689 -47.169  0.00  0.00    +0.000 C 
ATOM      4  C   UNL     1     -28.316  23.764 -46.162  0.00  0.00    +0.000 C 
ENDBRANCH   1   3
BRANCH   1   5
ATOM      5  C   UNL     1     -29.888  20.493 -47.454  0.00  0.00    +0.000 C 
ATOM      6  C   UNL     1     -31.249  19.858 -47.280  0.00  0.00    +0.000 C 
ENDBRANCH   1   5
TORSDOF 2
REMARK  Name = 
REMARK  61 active torsions:
REMARK  status: ('A' for Active; 'I' for Inactive)
REMARK    1  A    between atoms: _1  and  _3
REMARK    2  A    between atoms: _3  and  _4
REMARK    3  A    between atoms: _4  and  _5
REMARK    4  A    between atoms: _5  and  _6
REMARK    5  A    between atoms: _10  and  _12
REMARK    6  A    between atoms: _12  and  _13
REMARK    7  A    between atoms: _20  and  _22
REMARK    8  A    between atoms: _22  and  _23
REMARK    9  A    between atoms: _23  and  _24
REMARK   10  A    between atoms: _24  and  _25
REMARK   11  A    between atoms: _27  and  _29
REMARK   12  A    between atoms: _31  and  _33
REMARK   13  A    between atoms: _33  and  _34
REMARK   14  A    between atoms: _34  and  _35
REMARK   15  A    between atoms: _38  and  _40
REMARK   16  A    between atoms: _40  and  _41
REMARK   17  A    between atoms: _41  and  _42
REMARK   18  A    between atoms: _45  and  _47
REMARK   19  A    between atoms: _47  and  _48
REMARK   20  A    between atoms: _54  and  _56
REMARK   21  A    between atoms: _56  and  _57
REMARK   22  A    between atoms: _63  and  _65
REMARK   23  A    between atoms: _65  and  _67
REMARK   24  A    between atoms: _69  and  _71
REMARK   25  A    between atoms: _71  and  _72
REMARK   26  A    between atoms: _75  and  _77
REMARK   27  A    between atoms: _77  and  _79
REMARK   28  A    between atoms: _81  and  _83
REMARK   29  A    between atoms: _83  and  _84
REMARK   30  A    between atoms: _91  and  _93
REMARK   31  A    between atoms: _93  and  _94
REMARK   32  A    between atoms: _97  and  _99
REMARK   33  A    between atoms: _99  and  _101
REMARK   34  A    between atoms: _103  and  _105
REMARK   35  A    between atoms: _108  and  _110
REMARK   36  A    between atoms: _110  and  _111
REMARK   37  A    between atoms: _111  and  _112
REMARK   38  A    between atoms: _112  and  _113
REMARK   39  A    between atoms: _117  and  _119
REMARK   40  A    between atoms: _119  and  _120
REMARK   41  A    between atoms: _120  and  _121
REMARK   42  A    between atoms: _124  and  _126
REMARK   43  A    between atoms: _126  and  _128
REMARK   44  A    between atoms: _130  and  _132
REMARK   45  A    between atoms: _132  and  _133
REMARK   46  A    between atoms: _140  and  _142
REMARK   47  A    between atoms: _144  and  _146
REMARK   48  A    between atoms: _146  and  _147
REMARK   49  A    between atoms: _153  and  _155
REMARK   50  A    between atoms: _157  and  _159
REMARK   51  A    between atoms: _159  and  _160
REMARK   52  A    between atoms: _166  and  _168
REMARK   53  A    between atoms: _168  and  _169
REMARK   54  A    between atoms: _169  and  _170
REMARK   55  A    between atoms: _170  and  _171
REMARK   56  A    between atoms: _173  and  _175
REMARK   57  A    between atoms: _175  and  _177
REMARK   58  A    between atoms: _179  and  _181
REMARK   59  A    between atoms: _181  and  _182
REMARK   60  A    between atoms: _189  and  _191
REMARK   61  A    between atoms: _193  and  _195
REMARK                            x       y       z     vdW  Elec       q    Type
REMARK                         _______ _______ _______ _____ _____    ______ ____
ROOT
ATOM      1  C   UNL     1     -31.831  25.948 -41.319  0.00  0.00    +0.000 C 
ATOM      2  C   UNL     1     -33.012  26.458 -40.521  0.00  0.00    +0.000 C 
ATOM      3  C   UNL     1     -32.067  24.545 -41.788  0.00  0.00    +0.000 C 
ENDROOT
BRANCH   1   4
ATOM      4  C   UNL     1     -31.526  26.882 -42.503  0.00  0.00    +0.000 C 
ATOM      5  C   UNL     1     -31.170  28.206 -41.869  0.00  0.00    +0.000 C 
ENDBRANCH   1   4
TORSDOF 1
REMARK  Name = 
REMARK  61 active torsions:
REMARK  status: ('A' for Active; 'I' for Inactive)
REMARK    1  A    between atoms: _1  and  _3
REMARK    2  A    between atoms: _3  and  _4
REMARK    3  A    between atoms: _4  and  _5
REMARK    4  A    between atoms: _5  and  _6
REMARK    5  A    between atoms: _10  and  _12
REMARK    6  A    between atoms: _12  and  _13
REMARK    7  A    between atoms: _20  and  _22
REMARK    8  A    between atoms: _22  and  _23
REMARK    9  A    between atoms: _23  and  _24
REMARK   10  A    between atoms: _24  and  _25
REMARK   11  A    between atoms: _27  and  _29
REMARK   12  A    between atoms: _31  and  _33
REMARK   13  A    between atoms: _33  and  _34
REMARK   14  A    between atoms: _34  and  _35
REMARK   15  A    between atoms: _38  and  _40
REMARK   16  A    between atoms: _40  and  _41
REMARK   17  A    between atoms: _41  and  _42
REMARK   18  A    between atoms: _45  and  _47
REMARK   19  A    between atoms: _47  and  _48
REMARK   20  A    between atoms: _54  and  _56
REMARK   21  A    between atoms: _56  and  _57
REMARK   22  A    between atoms: _63  and  _65
REMARK   23  A    between atoms: _65  and  _67
REMARK   24  A    between atoms: _69  and  _71
REMARK   25  A    between atoms: _71  and  _72
REMARK   26  A    between atoms: _75  and  _77
REMARK   27  A    between atoms: _77  and  _79
REMARK   28  A    between atoms: _81  and  _83
REMARK   29  A    between atoms: _83  and  _84
REMARK   30  A    between atoms: _91  and  _93
REMARK   31  A    between atoms: _93  and  _94
REMARK   32  A    between atoms: _97  and  _99
REMARK   33  A    between atoms: _99  and  _101
REMARK   34  A    between atoms: _103  and  _105
REMARK   35  A    between atoms: _108  and  _110
REMARK   36  A    between atoms: _110  and  _111
REMARK   37  A    between atoms: _111  and  _112
REMARK   38  A    between atoms: _112  and  _113
REMARK   39  A    between atoms: _117  and  _119
REMARK   40  A    between atoms: _119  and  _120
REMARK   41  A    between atoms: _120  and  _121
REMARK   42  A    between atoms: _124  and  _126
REMARK   43  A    between atoms: _126  and  _128
REMARK   44  A    between atoms: _130  and  _132
REMARK   45  A    between atoms: _132  and  _133
REMARK   46  A    between atoms: _140  and  _142
REMARK   47  A    between atoms: _144  and  _146
REMARK   48  A    between atoms: _146  and  _147
REMARK   49  A    between atoms: _153  and  _155
REMARK   50  A    between atoms: _157  and  _159
REMARK   51  A    between atoms: _159  and  _160
REMARK   52  A    between atoms: _166  and  _168
REMARK   53  A    between atoms: _168  and  _169
REMARK   54  A    between atoms: _169  and  _170
REMARK   55  A    between atoms: _170  and  _171
REMARK   56  A    between atoms: _173  and  _175
REMARK   57  A    between atoms: _175  and  _177
REMARK   58  A    between atoms: _179  and  _181
REMARK   59  A    between atoms: _181  and  _182
REMARK   60  A    between atoms: _189  and  _191
REMARK   61  A    between atoms: _193  and  _195
REMARK                            x       y       z     vdW  Elec       q    Type
REMARK                         _______ _______ _______ _____ _____    ______ ____
ROOT
ATOM      1  C   UNL     1     -29.452  13.726 -48.346  0.00  0.00    +0.220 C 
ENDROOT
BRANCH   1   2
ATOM      2  N   UNL     1     -30.562  13.477 -47.436  0.00  0.00    -0.087 NA
ATOM      3  C   UNL     1     -31.303  14.428 -46.873  0.00  0.00    +0.535 C 
ATOM      4  N   UNL     1     -32.270  14.084 -46.038  0.00  0.00    +0.135 NA
ATOM      5  N   UNL     1     -31.084  15.716 -47.148  0.00  0.00    +0.135 NA
ENDBRANCH   1   2
BRANCH   1   6
ATOM      6  C   UNL     1     -28.133  13.701 -47.587  0.00  0.00    +0.047 C 
BRANCH   6   7
ATOM      7  C   UNL     1     -27.417  15.020 -47.758  0.00  0.00    +0.004 C 
BRANCH   7   8
ATOM      8  C   UNL     1     -25.910  14.913 -47.937  0.00  0.00    +0.000 C 
ATOM      9  C   UNL     1     -25.609  14.370 -49.323  0.00  0.00    +0.000 C 
ENDBRANCH   7   8
ENDBRANCH   6   7
ENDBRANCH   1   6
TORSDOF 4
REMARK  Name = 
REMARK  61 active torsions:
REMARK  status: ('A' for Active; 'I' for Inactive)
REMARK    1  A    between atoms: _1  and  _3
REMARK    2  A    between atoms: _3  and  _4
REMARK    3  A    between atoms: _4  and  _5
REMARK    4  A    between atoms: _5  and  _6
REMARK    5  A    between atoms: _10  and  _12
REMARK    6  A    between atoms: _12  and  _13
REMARK    7  A    between atoms: _20  and  _22
REMARK    8  A    between atoms: _22  and  _23
REMARK    9  A    between atoms: _23  and  _24
REMARK   10  A    between atoms: _24  and  _25
REMARK   11  A    between atoms: _27  and  _29
REMARK   12  A    between atoms: _31  and  _33
REMARK   13  A    between atoms: _33  and  _34
REMARK   14  A    between atoms: _34  and  _35
REMARK   15  A    between atoms: _38  and  _40
REMARK   16  A    between atoms: _40  and  _41
REMARK   17  A    between atoms: _41  and  _42
REMARK   18  A    between atoms: _45  and  _47
REMARK   19  A    between atoms: _47  and  _48
REMARK   20  A    between atoms: _54  and  _56
REMARK   21  A    between atoms: _56  and  _57
REMARK   22  A    between atoms: _63  and  _65
REMARK   23  A    between atoms: _65  and  _67
REMARK   24  A    between atoms: _69  and  _71
REMARK   25  A    between atoms: _71  and  _72
REMARK   26  A    between atoms: _75  and  _77
REMARK   27  A    between atoms: _77  and  _79
REMARK   28  A    between atoms: _81  and  _83
REMARK   29  A    between atoms: _83  and  _84
REMARK   30  A    between atoms: _91  and  _93
REMARK   31  A    between atoms: _93  and  _94
REMARK   32  A    between atoms: _97  and  _99
REMARK   33  A    between atoms: _99  and  _101
REMARK   34  A    between atoms: _103  and  _105
REMARK   35  A    between atoms: _108  and  _110
REMARK   36  A    between atoms: _110  and  _111
REMARK   37  A    between atoms: _111  and  _112
REMARK   38  A    between atoms: _112  and  _113
REMARK   39  A    between atoms: _117  and  _119
REMARK   40  A    between atoms: _119  and  _120
REMARK   41  A    between atoms: _120  and  _121
REMARK   42  A    between atoms: _124  and  _126
REMARK   43  A    between atoms: _126  and  _128
REMARK   44  A    between atoms: _130  and  _132
REMARK   45  A    between atoms: _132  and  _133
REMARK   46  A    between atoms: _140  and  _142
REMARK   47  A    between atoms: _144  and  _146
REMARK   48  A    between atoms: _146  and  _147
REMARK   49  A    between atoms: _153  and  _155
REMARK   50  A    between atoms: _157  and  _159
REMARK   51  A    between atoms: _159  and  _160
REMARK   52  A    between atoms: _166  and  _168
REMARK   53  A    between atoms: _168  and  _169
REMARK   54  A    between atoms: _169  and  _170
REMARK   55  A    between atoms: _170  and  _171
REMARK   56  A    between atoms: _173  and  _175
REMARK   57  A    between atoms: _175  and  _177
REMARK   58  A    between atoms: _179  and  _181
REMARK   59  A    between atoms: _181  and  _182
REMARK   60  A    between atoms: _189  and  _191
REMARK   61  A    between atoms: _193  and  _195
REMARK                            x       y       z     vdW  Elec       q    Type
REMARK                         _______ _______ _______ _____ _____    ______ ____
ROOT
ATOM      1  C   UNL     1     -30.905  11.268 -52.390  0.00  0.00    +0.042 C 
ENDROOT
BRANCH   1   2
ATOM      2  C   UNL     1     -32.072  12.156 -52.797  0.00  0.00    +0.050 C 
ATOM      3  O   UNL     1     -31.851  13.378 -52.912  0.00  0.00    -0.549 OA
ATOM      4  O   UNL     1     -33.193  11.645 -53.015  0.00  0.00    -0.549 OA
ENDBRANCH   1   2
BRANCH   1   5
ATOM      5  C   UNL     1     -29.576  12.002 -52.277  0.00  0.00    +0.006 C 
BRANCH   5   6
ATOM      6  C   UNL     1     -28.340  11.104 -52.200  0.00  0.00    +0.000 C 
ATOM      7  C   UNL     1     -28.146  10.411 -53.531  0.00  0.00    +0.000 C 
ENDBRANCH   5   6
ENDBRANCH   1   5
TORSDOF 3
REMARK  Name = 
REMARK  61 active torsions:
REMARK  status: ('A' for Active; 'I' for Inactive)
REMARK    1  A    between atoms: _1  and  _3
REMARK    2  A    between atoms: _3  and  _4
REMARK    3  A    between atoms: _4  and  _5
REMARK    4  A    between atoms: _5  and  _6
REMARK    5  A    between atoms: _10  and  _12
REMARK    6  A    between atoms: _12  and  _13
REMARK    7  A    between atoms: _20  and  _22
REMARK    8  A    between atoms: _22  and  _23
REMARK    9  A    between atoms: _23  and  _24
REMARK   10  A    between atoms: _24  and  _25
REMARK   11  A    between atoms: _27  and  _29
REMARK   12  A    between atoms: _31  and  _33
REMARK   13  A    between atoms: _33  and  _34
REMARK   14  A    between atoms: _34  and  _35
REMARK   15  A    between atoms: _38  and  _40
REMARK   16  A    between atoms: _40  and  _41
REMARK   17  A    between atoms: _41  and  _42
REMARK   18  A    between atoms: _45  and  _47
REMARK   19  A    between atoms: _47  and  _48
REMARK   20  A    between atoms: _54  and  _56
REMARK   21  A    between atoms: _56  and  _57
REMARK   22  A    between atoms: _63  and  _65
REMARK   23  A    between atoms: _65  and  _67
REMARK   24  A    between atoms: _69  and  _71
REMARK   25  A    between atoms: _71  and  _72
REMARK   26  A    between atoms: _75  and  _77
REMARK   27  A    between atoms: _77  and  _79
REMARK   28  A    between atoms: _81  and  _83
REMARK   29  A    between atoms: _83  and  _84
REMARK   30  A    between atoms: _91  and  _93
REMARK   31  A    between atoms: _93  and  _94
REMARK   32  A    between atoms: _97  and  _99
REMARK   33  A    between atoms: _99  and  _101
REMARK   34  A    between atoms: _103  and  _105
REMARK   35  A    between atoms: _108  and  _110
REMARK   36  A    between atoms: _110  and  _111
REMARK   37  A    between atoms: _111  and  _112
REMARK   38  A    between atoms: _112  and  _113
REMARK   39  A    between atoms: _117  and  _119
REMARK   40  A    between atoms: _119  and  _120
REMARK   41  A    between atoms: _120  and  _121
REMARK   42  A    between atoms: _124  and  _126
REMARK   43  A    between atoms: _126  and  _128
REMARK   44  A    between atoms: _130  and  _132
REMARK   45  A    between atoms: _132  and  _133
REMARK   46  A    between atoms: _140  and  _142
REMARK   47  A    between atoms: _144  and  _146
REMARK   48  A    between atoms: _146  and  _147
REMARK   49  A    between atoms: _153  and  _155
REMARK   50  A    between atoms: _157  and  _159
REMARK   51  A    between atoms: _159  and  _160
REMARK   52  A    between atoms: _166  and  _168
REMARK   53  A    between atoms: _168  and  _169
REMARK   54  A    between atoms: _169  and  _170
REMARK   55  A    between atoms: _170  and  _171
REMARK   56  A    between atoms: _173  and  _175
REMARK   57  A    between atoms: _175  and  _177
REMARK   58  A    between atoms: _179  and  _181
REMARK   59  A    between atoms: _181  and  _182
REMARK   60  A    between atoms: _189  and  _191
REMARK   61  A    between atoms: _193  and  _195
REMARK                            x       y       z     vdW  Elec       q    Type
REMARK                         _______ _______ _______ _____ _____    ______ ____
ROOT
ATOM      1  C   UNL     1     -30.740   9.473 -58.227  0.00  0.00    +0.000 C 
ATOM      2  C   UNL     1     -32.013   9.282 -59.046  0.00  0.00    +0.000 C 
ENDROOT
BRANCH   1   3
ATOM      3  C   UNL     1     -30.423   8.219 -57.361  0.00  0.00    +0.000 C 
ATOM      4  C   UNL     1     -30.325   6.960 -58.240  0.00  0.00    +0.000 C 
ENDBRANCH   1   3
BRANCH   1   5
ATOM      5  C   UNL     1     -30.849  10.730 -57.352  0.00  0.00    +0.000 C 
ATOM      6  C   UNL     1     -31.905  10.675 -56.261  0.00  0.00    +0.000 C 
ENDBRANCH   1   5
TORSDOF 2
REMARK  Name = 
REMARK  61 active torsions:
REMARK  status: ('A' for Active; 'I' for Inactive)
REMARK    1  A    between atoms: _1  and  _3
REMARK    2  A    between atoms: _3  and  _4
REMARK    3  A    between atoms: _4  and  _5
REMARK    4  A    between atoms: _5  and  _6
REMARK    5  A    between atoms: _10  and  _12
REMARK    6  A    between atoms: _12  and  _13
REMARK    7  A    between atoms: _20  and  _22
REMARK    8  A    between atoms: _22  and  _23
REMARK    9  A    between atoms: _23  and  _24
REMARK   10  A    between atoms: _24  and  _25
REMARK   11  A    between atoms: _27  and  _29
REMARK   12  A    between atoms: _31  and  _33
REMARK   13  A    between atoms: _33  and  _34
REMARK   14  A    between atoms: _34  and  _35
REMARK   15  A    between atoms: _38  and  _40
REMARK   16  A    between atoms: _40  and  _41
REMARK   17  A    between atoms: _41  and  _42
REMARK   18  A    between atoms: _45  and  _47
REMARK   19  A    between atoms: _47  and  _48
REMARK   20  A    between atoms: _54  and  _56
REMARK   21  A    between atoms: _56  and  _57
REMARK   22  A    between atoms: _63  and  _65
REMARK   23  A    between atoms: _65  and  _67
REMARK   24  A    between atoms: _69  and  _71
REMARK   25  A    between atoms: _71  and  _72
REMARK   26  A    between atoms: _75  and  _77
REMARK   27  A    between atoms: _77  and  _79
REMARK   28  A    between atoms: _81  and  _83
REMARK   29  A    between atoms: _83  and  _84
REMARK   30  A    between atoms: _91  and  _93
REMARK   31  A    between atoms: _93  and  _94
REMARK   32  A    between atoms: _97  and  _99
REMARK   33  A    between atoms: _99  and  _101
REMARK   34  A    between atoms: _103  and  _105
REMARK   35  A    between atoms: _108  and  _110
REMARK   36  A    between atoms: _110  and  _111
REMARK   37  A    between atoms: _111  and  _112
REMARK   38  A    between atoms: _112  and  _113
REMARK   39  A    between atoms: _117  and  _119
REMARK   40  A    between atoms: _119  and  _120
REMARK   41  A    between atoms: _120  and  _121
REMARK   42  A    between atoms: _124  and  _126
REMARK   43  A    between atoms: _126  and  _128
REMARK   44  A    between atoms: _130  and  _132
REMARK   45  A    between atoms: _132  and  _133
REMARK   46  A    between atoms: _140  and  _142
REMARK   47  A    between atoms: _144  and  _146
REMARK   48  A    between atoms: _146  and  _147
REMARK   49  A    between atoms: _153  and  _155
REMARK   50  A    between atoms: _157  and  _159
REMARK   51  A    between atoms: _159  and  _160
REMARK   52  A    between atoms: _166  and  _168
REMARK   53  A    between atoms: _168  and  _169
REMARK   54  A    between atoms: _169  and  _170
REMARK   55  A    between atoms: _170  and  _171
REMARK   56  A    between atoms: _173  and  _175
REMARK   57  A    between atoms: _175  and  _177
REMARK   58  A    between atoms: _179  and  _181
REMARK   59  A    between atoms: _181  and  _182
REMARK   60  A    between atoms: _189  and  _191
REMARK   61  A    between atoms: _193  and  _195
REMARK                            x       y       z     vdW  Elec       q    Type
REMARK                         _______ _______ _______ _____ _____    ______ ____
ROOT
ATOM      1  C   UNL     1     -35.969   6.481 -60.272  0.00  0.00    -0.022 A 
ATOM      2  C   UNL     1     -35.240   6.796 -59.109  0.00  0.00    -0.001 A 
ATOM      3  C   UNL     1     -35.878   7.274 -57.979  0.00  0.00    +0.042 A 
ATOM      4  C   UNL     1     -37.260   7.442 -57.997  0.00  0.00    +0.196 A 
ATOM      5  O   UNL     1     -37.876   7.920 -56.871  0.00  0.00    -0.287 OA
ATOM      6  C   UNL     1     -38.008   7.134 -59.130  0.00  0.00    +0.042 A 
ATOM      7  C   UNL     1     -37.365   6.662 -60.258  0.00  0.00    -0.001 A 
ENDROOT
BRANCH   1   8
ATOM      8  C   UNL     1     -35.262   5.971 -61.501  0.00  0.00    +0.026 C 
BRANCH   8   9
ATOM      9  C   UNL     1     -35.775   4.634 -62.030  0.00  0.00    +0.005 C 
ATOM     10  C   UNL     1     -35.335   4.502 -63.471  0.00  0.00    +0.000 C 
ENDBRANCH   8   9
ENDBRANCH   1   8
TORSDOF 2
REMARK  Name = 
REMARK  61 active torsions:
REMARK  status: ('A' for Active; 'I' for Inactive)
REMARK    1  A    between atoms: _1  and  _3
REMARK    2  A    between atoms: _3  and  _4
REMARK    3  A    between atoms: _4  and  _5
REMARK    4  A    between atoms: _5  and  _6
REMARK    5  A    between atoms: _10  and  _12
REMARK    6  A    between atoms: _12  and  _13
REMARK    7  A    between atoms: _20  and  _22
REMARK    8  A    between atoms: _22  and  _23
REMARK    9  A    between atoms: _23  and  _24
REMARK   10  A    between atoms: _24  and  _25
REMARK   11  A    between atoms: _27  and  _29
REMARK   12  A    between atoms: _31  and  _33
REMARK   13  A    between atoms: _33  and  _34
REMARK   14  A    between atoms: _34  and  _35
REMARK   15  A    between atoms: _38  and  _40
REMARK   16  A    between atoms: _40  and  _41
REMARK   17  A    between atoms: _41  and  _42
REMARK   18  A    between atoms: _45  and  _47
REMARK   19  A    between atoms: _47  and  _48
REMARK   20  A    between atoms: _54  and  _56
REMARK   21  A    between atoms: _56  and  _57
REMARK   22  A    between atoms: _63  and  _65
REMARK   23  A    between atoms: _65  and  _67
REMARK   24  A    between atoms: _69  and  _71
REMARK   25  A    between atoms: _71  and  _72
REMARK   26  A    between atoms: _75  and  _77
REMARK   27  A    between atoms: _77  and  _79
REMARK   28  A    between atoms: _81  and  _83
REMARK   29  A    between atoms: _83  and  _84
REMARK   30  A    between atoms: _91  and  _93
REMARK   31  A    between atoms: _93  and  _94
REMARK   32  A    between atoms: _97  and  _99
REMARK   33  A    between atoms: _99  and  _101
REMARK   34  A    between atoms: _103  and  _105
REMARK   35  A    between atoms: _108  and  _110
REMARK   36  A    between atoms: _110  and  _111
REMARK   37  A    between atoms: _111  and  _112
REMARK   38  A    between atoms: _112  and  _113
REMARK   39  A    between atoms: _117  and  _119
REMARK   40  A    between atoms: _119  and  _120
REMARK   41  A    between atoms: _120  and  _121
REMARK   42  A    between atoms: _124  and  _126
REMARK   43  A    between atoms: _126  and  _128
REMARK   44  A    between atoms: _130  and  _132
REMARK   45  A    between atoms: _132  and  _133
REMARK   46  A    between atoms: _140  and  _142
REMARK   47  A    between atoms: _144  and  _146
REMARK   48  A    between atoms: _146  and  _147
REMARK   49  A    between atoms: _153  and  _155
REMARK   50  A    between atoms: _157  and  _159
REMARK   51  A    between atoms: _159  and  _160
REMARK   52  A    between atoms: _166  and  _168
REMARK   53  A    between atoms: _168  and  _169
REMARK   54  A    between atoms: _169  and  _170
REMARK   55  A    between atoms: _170  and  _171
REMARK   56  A    between atoms: _173  and  _175
REMARK   57  A    between atoms: _175  and  _177
REMARK   58  A    between atoms: _179  and  _181
REMARK   59  A    between atoms: _181  and  _182
REMARK   60  A    between atoms: _189  and  _191
REMARK   61  A    between atoms: _193  and  _195
REMARK                            x       y       z     vdW  Elec       q    Type
REMARK                         _______ _______ _______ _____ _____    ______ ____
ROOT
ATOM      1  C   UNL     1     -43.825  10.208 -57.468  0.00  0.00    +0.036 C 
ATOM      2  C   UNL     1     -42.937  10.436 -56.257  0.00  0.00    +0.003 C 
ENDROOT
BRANCH   1   3
ATOM      3  C   UNL     1     -44.757   9.033 -57.256  0.00  0.00    +0.182 C 
ATOM      4  O   UNL     1     -45.934   9.489 -56.660  0.00  0.00    -0.220 OA
ENDBRANCH   1   3
TORSDOF 1
REMARK  Name = 
REMARK  61 active torsions:
REMARK  status: ('A' for Active; 'I' for Inactive)
REMARK    1  A    between atoms: _1  and  _3
REMARK    2  A    between atoms: _3  and  _4
REMARK    3  A    between atoms: _4  and  _5
REMARK    4  A    between atoms: _5  and  _6
REMARK    5  A    between atoms: _10  and  _12
REMARK    6  A    between atoms: _12  and  _13
REMARK    7  A    between atoms: _20  and  _22
REMARK    8  A    between atoms: _22  and  _23
REMARK    9  A    between atoms: _23  and  _24
REMARK   10  A    between atoms: _24  and  _25
REMARK   11  A    between atoms: _27  and  _29
REMARK   12  A    between atoms: _31  and  _33
REMARK   13  A    between atoms: _33  and  _34
REMARK   14  A    between atoms: _34  and  _35
REMARK   15  A    between atoms: _38  and  _40
REMARK   16  A    between atoms: _40  and  _41
REMARK   17  A    between atoms: _41  and  _42
REMARK   18  A    between atoms: _45  and  _47
REMARK   19  A    between atoms: _47  and  _48
REMARK   20  A    between atoms: _54  and  _56
REMARK   21  A    between atoms: _56  and  _57
REMARK   22  A    between atoms: _63  and  _65
[truncated: 565,864 more chars]
