# Supplementary material for: A Novel Class of Small Molecule Agonists with Preference for Human over Mouse TLR4 Activation
Source: PLoS One. 2016 Oct 13;11(10):e0164632. doi: 10.1371/journal.pone.0164632 (PMC5063506; doi:10.1371/journal.pone.0164632)
Supplement: S1 File — Sequence and structure files used for bioinformatics analysis and docking, provided as a ZIP archive of a directory tree. To view, uncompress onto your local file system and open the file Readme.txt at the top directory level of the archive. That file describes individual directories and files inside the archive. (ZIP) [file pone.0164632.s007.zip › S1_File/docking.receptor_dimer/dock/mouse_AZ12857839.pdbqt]

MODEL        2
REMARK  Name = 
REMARK  12 active torsions:
REMARK  status: ('A' for Active; 'I' for Inactive)
REMARK    1  A    between atoms: _1  and  _7
REMARK    2  A    between atoms: _2  and  _21
REMARK    3  A    between atoms: _2  and  _30
REMARK    4  A    between atoms: _4  and  _9
REMARK    5  A    between atoms: _5  and  _15
REMARK    6  A    between atoms: _21  and  _22
REMARK    7  A    between atoms: _30  and  _31
REMARK    8  A    between atoms: _30  and  _42
REMARK    9  A    between atoms: _34  and  _37
REMARK   10  A    between atoms: _37  and  _38
REMARK   11  A    between atoms: _38  and  _40
REMARK   12  A    between atoms: _43  and  _46
REMARK                            x       y       z     vdW  Elec       q    Type
REMARK                         _______ _______ _______ _____ _____    ______ ____
ROOT
ATOM      1  C   UNL     1     -34.185  16.566 -56.276  0.00  0.00    +0.268 C 
ATOM      2  O   UNL     1     -33.217  15.849 -56.439  0.00  0.00    -0.268 OA
ATOM      3  N   UNL     1     -35.046  16.788 -57.301  0.00  0.00    -0.276 N 
ENDROOT
BRANCH   1   4
ATOM      4  C   UNL     1     -34.345  17.416 -55.045  0.00  0.00    +0.148 A 
ATOM      5  C   UNL     1     -34.266  16.955 -53.750  0.00  0.00    +0.063 A 
ATOM      6  C   UNL     1     -34.433  18.063 -52.959  0.00  0.00    +0.075 A 
ATOM      7  N   UNL     1     -34.699  19.085 -53.824  0.00  0.00    -0.231 N 
ATOM      8  N   UNL     1     -34.599  18.742 -55.139  0.00  0.00    -0.161 NA
BRANCH   6   9
ATOM      9  C   UNL     1     -34.297  18.110 -51.557  0.00  0.00    +0.000 A 
ATOM     10  C   UNL     1     -35.276  17.593 -50.695  0.00  0.00    +0.010 A 
ATOM     11  C   UNL     1     -35.123  17.659 -49.311  0.00  0.00    +0.001 A 
ATOM     12  C   UNL     1     -33.991  18.247 -48.760  0.00  0.00    +0.000 A 
ATOM     13  C   UNL     1     -33.014  18.776 -49.597  0.00  0.00    +0.001 A 
ATOM     14  C   UNL     1     -33.168  18.712 -50.980  0.00  0.00    +0.010 A 
ENDBRANCH   6   9
BRANCH   7  15
ATOM     15  C   UNL     1     -35.568  20.081 -53.507  0.00  0.00    +0.066 A 
ATOM     16  C   UNL     1     -35.185  21.117 -52.651  0.00  0.00    +0.028 A 
ATOM     17  C   UNL     1     -36.093  22.126 -52.334  0.00  0.00    +0.002 A 
ATOM     18  C   UNL     1     -37.383  22.097 -52.863  0.00  0.00    +0.000 A 
ATOM     19  C   UNL     1     -37.768  21.055 -53.705  0.00  0.00    +0.002 A 
ATOM     20  C   UNL     1     -36.864  20.043 -54.024  0.00  0.00    +0.028 A 
ENDBRANCH   7  15
ENDBRANCH   1   4
BRANCH   3  21
ATOM     21  C   UNL     1     -36.448  16.281 -57.300  0.00  0.00    +0.193 C 
BRANCH  21  22
ATOM     22  C   UNL     1     -36.544  14.781 -57.025  0.00  0.00    -0.018 A 
ATOM     23  C   UNL     1     -36.031  14.231 -55.847  0.00  0.00    +0.006 A 
ATOM     24  C   UNL     1     -36.093  12.857 -55.625  0.00  0.00    +0.004 A 
ATOM     25  C   UNL     1     -36.672  12.015 -56.575  0.00  0.00    -0.037 A 
ATOM     26  C   UNL     1     -37.197  12.565 -57.746  0.00  0.00    +0.004 A 
ATOM     27  C   UNL     1     -37.140  13.938 -57.965  0.00  0.00    +0.006 A 
BRANCH  25  28
ATOM     28  C   UNL     1     -36.730  10.512 -56.344  0.00  0.00    +0.155 C 
BRANCH  28  29
ATOM     29  C   UNL     1     -37.635  10.159 -55.181  0.00  0.00    +0.309 C 
ATOM     30  O   UNL     1     -37.220   9.816 -54.094  0.00  0.00    -0.251 OA
BRANCH  29  31
ATOM     31  O   UNL     1     -38.906  10.142 -55.488  0.00  0.00    -0.480 OA
ATOM     32  H   UNL     1     -38.985  10.363 -56.432  0.00  0.00    +0.295 HD
ENDBRANCH  29  31
ENDBRANCH  28  29
ENDBRANCH  25  28
ENDBRANCH  21  22
BRANCH  21  33
ATOM     33  C   UNL     1     -37.395  17.007 -56.352  0.00  0.00    +0.238 C 
ATOM     34  N   UNL     1     -37.735  16.319 -55.238  0.00  0.00    -0.311 N 
ATOM     35  H   UNL     1     -37.333  15.406 -55.089  0.00  0.00    +0.149 HD
ATOM     36  O   UNL     1     -37.845  18.112 -56.581  0.00  0.00    -0.273 OA
BRANCH  34  37
ATOM     37  C   UNL     1     -38.687  16.804 -54.232  0.00  0.00    +0.073 C 
ATOM     38  C   UNL     1     -38.050  17.072 -52.859  0.00  0.00    +0.022 C 
ATOM     39  C   UNL     1     -39.214  17.013 -51.853  0.00  0.00    +0.002 C 
ATOM     40  C   UNL     1     -40.356  16.253 -52.557  0.00  0.00    +0.002 C 
ATOM     41  C   UNL     1     -39.779  15.777 -53.900  0.00  0.00    +0.022 C 
ENDBRANCH  34  37
ENDBRANCH  21  33
ENDBRANCH   3  21
BRANCH   3  42
ATOM     42  C   UNL     1     -34.553  17.422 -58.544  0.00  0.00    +0.144 C 
BRANCH  42  43
ATOM     43  C   UNL     1     -34.292  16.462 -59.703  0.00  0.00    -0.027 A 
ATOM     44  C   UNL     1     -34.301  15.095 -59.418  0.00  0.00    +0.005 A 
ATOM     45  C   UNL     1     -34.104  14.161 -60.426  0.00  0.00    +0.001 A 
ATOM     46  C   UNL     1     -33.887  14.587 -61.730  0.00  0.00    +0.003 A 
ATOM     47  C   UNL     1     -33.854  15.949 -62.038  0.00  0.00    -0.047 A 
ATOM     48  C   UNL     1     -33.603  16.345 -63.488  0.00  0.00    +0.044 C 
ATOM     49  C   UNL     1     -34.055  16.903 -61.020  0.00  0.00    -0.043 A 
ATOM     50  C   UNL     1     -34.017  18.402 -61.324  0.00  0.00    +0.044 C 
ENDBRANCH  42  43
ENDBRANCH   3  42
TORSDOF 12
ENDMDL
MODEL        3
REMARK  Name = 
REMARK  12 active torsions:
REMARK  status: ('A' for Active; 'I' for Inactive)
REMARK    1  A    between atoms: _1  and  _7
REMARK    2  A    between atoms: _2  and  _21
REMARK    3  A    between atoms: _2  and  _30
REMARK    4  A    between atoms: _4  and  _9
REMARK    5  A    between atoms: _5  and  _15
REMARK    6  A    between atoms: _21  and  _22
REMARK    7  A    between atoms: _30  and  _31
REMARK    8  A    between atoms: _30  and  _42
REMARK    9  A    between atoms: _34  and  _37
REMARK   10  A    between atoms: _37  and  _38
REMARK   11  A    between atoms: _38  and  _40
REMARK   12  A    between atoms: _43  and  _46
REMARK                            x       y       z     vdW  Elec       q    Type
REMARK                         _______ _______ _______ _____ _____    ______ ____
ROOT
ATOM      1  C   UNL     1     -35.942  15.046 -54.538  0.00  0.00    +0.268 C 
ATOM      2  O   UNL     1     -35.273  14.081 -54.222  0.00  0.00    -0.268 OA
ATOM      3  N   UNL     1     -35.469  15.931 -55.450  0.00  0.00    -0.276 N 
ENDROOT
BRANCH   1   4
ATOM      4  C   UNL     1     -37.184  15.433 -53.781  0.00  0.00    +0.148 A 
ATOM      5  N   UNL     1     -37.106  16.047 -52.577  0.00  0.00    -0.161 NA
ATOM      6  N   UNL     1     -38.426  16.234 -52.291  0.00  0.00    -0.231 N 
ATOM      7  C   UNL     1     -39.278  15.691 -53.209  0.00  0.00    +0.075 A 
ATOM      8  C   UNL     1     -38.473  15.224 -54.217  0.00  0.00    +0.063 A 
BRANCH   6   9
ATOM      9  C   UNL     1     -38.754  17.346 -51.582  0.00  0.00    +0.066 A 
ATOM     10  C   UNL     1     -39.169  17.246 -50.251  0.00  0.00    +0.028 A 
ATOM     11  C   UNL     1     -39.507  18.398 -49.542  0.00  0.00    +0.002 A 
ATOM     12  C   UNL     1     -39.440  19.645 -50.162  0.00  0.00    +0.000 A 
ATOM     13  C   UNL     1     -39.040  19.742 -51.494  0.00  0.00    +0.002 A 
ATOM     14  C   UNL     1     -38.703  18.593 -52.207  0.00  0.00    +0.028 A 
ENDBRANCH   6   9
BRANCH   7  15
ATOM     15  C   UNL     1     -40.680  15.569 -53.142  0.00  0.00    +0.000 A 
ATOM     16  C   UNL     1     -41.293  15.136 -51.956  0.00  0.00    +0.010 A 
ATOM     17  C   UNL     1     -42.677  15.014 -51.864  0.00  0.00    +0.001 A 
ATOM     18  C   UNL     1     -43.481  15.329 -52.954  0.00  0.00    +0.000 A 
ATOM     19  C   UNL     1     -42.895  15.772 -54.134  0.00  0.00    +0.001 A 
ATOM     20  C   UNL     1     -41.509  15.893 -54.227  0.00  0.00    +0.010 A 
ENDBRANCH   7  15
ENDBRANCH   1   4
BRANCH   3  21
ATOM     21  C   UNL     1     -34.212  16.661 -55.174  0.00  0.00    +0.144 C 
BRANCH  21  22
ATOM     22  C   UNL     1     -34.357  17.887 -54.275  0.00  0.00    -0.027 A 
ATOM     23  C   UNL     1     -34.052  17.866 -52.899  0.00  0.00    -0.043 A 
ATOM     24  C   UNL     1     -34.243  19.034 -52.135  0.00  0.00    -0.047 A 
ATOM     25  C   UNL     1     -33.948  19.088 -50.640  0.00  0.00    +0.044 C 
ATOM     26  C   UNL     1     -34.726  20.193 -52.747  0.00  0.00    +0.003 A 
ATOM     27  C   UNL     1     -35.008  20.211 -54.106  0.00  0.00    +0.001 A 
ATOM     28  C   UNL     1     -33.517  16.582 -52.259  0.00  0.00    +0.044 C 
ATOM     29  C   UNL     1     -34.819  19.064 -54.865  0.00  0.00    +0.005 A 
ENDBRANCH  21  22
ENDBRANCH   3  21
BRANCH   3  30
ATOM     30  C   UNL     1     -36.076  16.098 -56.802  0.00  0.00    +0.193 C 
BRANCH  30  31
ATOM     31  C   UNL     1     -36.837  17.413 -56.960  0.00  0.00    -0.018 A 
ATOM     32  C   UNL     1     -38.026  17.618 -56.256  0.00  0.00    +0.006 A 
ATOM     33  C   UNL     1     -38.708  18.827 -56.360  0.00  0.00    +0.004 A 
ATOM     34  C   UNL     1     -38.219  19.844 -57.181  0.00  0.00    -0.037 A 
ATOM     35  C   UNL     1     -37.042  19.636 -57.899  0.00  0.00    +0.004 A 
ATOM     36  C   UNL     1     -36.356  18.428 -57.792  0.00  0.00    +0.006 A 
BRANCH  34  37
ATOM     37  C   UNL     1     -38.965  21.167 -57.284  0.00  0.00    +0.155 C 
BRANCH  37  38
ATOM     38  C   UNL     1     -39.740  21.473 -56.018  0.00  0.00    +0.309 C 
ATOM     39  O   UNL     1     -40.949  21.577 -55.986  0.00  0.00    -0.251 OA
BRANCH  38  40
ATOM     40  O   UNL     1     -38.982  21.733 -54.985  0.00  0.00    -0.480 OA
ATOM     41  H   UNL     1     -38.056  21.674 -55.276  0.00  0.00    +0.295 HD
ENDBRANCH  38  40
ENDBRANCH  37  38
ENDBRANCH  34  37
ENDBRANCH  30  31
BRANCH  30  42
ATOM     42  C   UNL     1     -35.102  15.961 -57.966  0.00  0.00    +0.238 C 
ATOM     43  O   UNL     1     -34.103  16.644 -58.079  0.00  0.00    -0.273 OA
ATOM     44  N   UNL     1     -35.406  14.994 -58.861  0.00  0.00    -0.311 N 
ATOM     45  H   UNL     1     -36.248  14.455 -58.727  0.00  0.00    +0.149 HD
BRANCH  44  46
ATOM     46  C   UNL     1     -34.567  14.648 -60.013  0.00  0.00    +0.073 C 
ATOM     47  C   UNL     1     -33.891  13.278 -59.870  0.00  0.00    +0.022 C 
ATOM     48  C   UNL     1     -33.471  12.906 -61.301  0.00  0.00    +0.002 C 
ATOM     49  C   UNL     1     -34.466  13.625 -62.233  0.00  0.00    +0.002 C 
ATOM     50  C   UNL     1     -35.353  14.499 -61.326  0.00  0.00    +0.022 C 
ENDBRANCH  44  46
ENDBRANCH  30  42
ENDBRANCH   3  30
TORSDOF 12
ENDMDL
MODEL        4
REMARK  Name = 
REMARK  12 active torsions:
REMARK  status: ('A' for Active; 'I' for Inactive)
REMARK    1  A    between atoms: _1  and  _7
REMARK    2  A    between atoms: _2  and  _21
REMARK    3  A    between atoms: _2  and  _30
REMARK    4  A    between atoms: _4  and  _9
REMARK    5  A    between atoms: _5  and  _15
REMARK    6  A    between atoms: _21  and  _22
REMARK    7  A    between atoms: _30  and  _31
REMARK    8  A    between atoms: _30  and  _42
REMARK    9  A    between atoms: _34  and  _37
REMARK   10  A    between atoms: _37  and  _38
REMARK   11  A    between atoms: _38  and  _40
REMARK   12  A    between atoms: _43  and  _46
REMARK                            x       y       z     vdW  Elec       q    Type
REMARK                         _______ _______ _______ _____ _____    ______ ____
ROOT
ATOM      1  C   UNL     1     -38.935  18.121 -49.047  0.00  0.00    +0.268 C 
ATOM      2  O   UNL     1     -39.907  18.702 -48.604  0.00  0.00    -0.268 OA
ATOM      3  N   UNL     1     -38.720  18.082 -50.386  0.00  0.00    -0.276 N 
ENDROOT
BRANCH   1   4
ATOM      4  C   UNL     1     -38.079  17.235 -48.185  0.00  0.00    +0.148 A 
ATOM      5  C   UNL     1     -37.791  17.462 -46.858  0.00  0.00    +0.063 A 
ATOM      6  C   UNL     1     -37.020  16.398 -46.465  0.00  0.00    +0.075 A 
ATOM      7  N   UNL     1     -36.816  15.664 -47.599  0.00  0.00    -0.231 N 
ATOM      8  N   UNL     1     -37.504  16.117 -48.685  0.00  0.00    -0.161 NA
BRANCH   6   9
ATOM      9  C   UNL     1     -36.593  16.121 -45.151  0.00  0.00    +0.000 A 
ATOM     10  C   UNL     1     -37.281  15.225 -44.317  0.00  0.00    +0.010 A 
ATOM     11  C   UNL     1     -36.844  14.973 -43.018  0.00  0.00    +0.001 A 
ATOM     12  C   UNL     1     -35.714  15.615 -42.523  0.00  0.00    +0.000 A 
ATOM     13  C   UNL     1     -35.027  16.515 -43.329  0.00  0.00    +0.001 A 
ATOM     14  C   UNL     1     -35.464  16.768 -44.627  0.00  0.00    +0.010 A 
ENDBRANCH   6   9
BRANCH   7  15
ATOM     15  C   UNL     1     -35.642  15.021 -47.832  0.00  0.00    +0.066 A 
ATOM     16  C   UNL     1     -35.569  13.627 -47.781  0.00  0.00    +0.028 A 
ATOM     17  C   UNL     1     -34.354  12.987 -48.018  0.00  0.00    +0.002 A 
ATOM     18  C   UNL     1     -33.212  13.737 -48.296  0.00  0.00    +0.000 A 
ATOM     19  C   UNL     1     -33.282  15.128 -48.332  0.00  0.00    +0.002 A 
ATOM     20  C   UNL     1     -34.494  15.773 -48.095  0.00  0.00    +0.028 A 
ENDBRANCH   7  15
ENDBRANCH   1   4
BRANCH   3  21
ATOM     21  C   UNL     1     -37.578  18.782 -51.040  0.00  0.00    +0.193 C 
BRANCH  21  22
ATOM     22  C   UNL     1     -36.675  19.513 -50.048  0.00  0.00    -0.018 A 
ATOM     23  C   UNL     1     -37.062  20.734 -49.487  0.00  0.00    +0.006 A 
ATOM     24  C   UNL     1     -36.213  21.409 -48.612  0.00  0.00    +0.004 A 
ATOM     25  C   UNL     1     -34.969  20.871 -48.283  0.00  0.00    -0.037 A 
ATOM     26  C   UNL     1     -34.586  19.645 -48.831  0.00  0.00    +0.004 A 
ATOM     27  C   UNL     1     -35.437  18.969 -49.702  0.00  0.00    +0.006 A 
BRANCH  25  28
ATOM     28  C   UNL     1     -34.032  21.610 -47.338  0.00  0.00    +0.155 C 
BRANCH  28  29
ATOM     29  C   UNL     1     -33.969  20.945 -45.978  0.00  0.00    +0.309 C 
ATOM     30  O   UNL     1     -34.742  21.195 -45.077  0.00  0.00    -0.251 OA
BRANCH  29  31
ATOM     31  O   UNL     1     -32.933  20.162 -45.821  0.00  0.00    -0.480 OA
ATOM     32  H   UNL     1     -32.414  20.190 -46.644  0.00  0.00    +0.295 HD
ENDBRANCH  29  31
ENDBRANCH  28  29
ENDBRANCH  25  28
ENDBRANCH  21  22
BRANCH  21  33
ATOM     33  C   UNL     1     -36.706  17.902 -51.928  0.00  0.00    +0.238 C 
ATOM     34  N   UNL     1     -36.320  16.729 -51.375  0.00  0.00    -0.311 N 
ATOM     35  H   UNL     1     -36.643  16.498 -50.448  0.00  0.00    +0.149 HD
ATOM     36  O   UNL     1     -36.350  18.230 -53.042  0.00  0.00    -0.273 OA
BRANCH  34  37
ATOM     37  C   UNL     1     -35.423  15.769 -52.029  0.00  0.00    +0.073 C 
ATOM     38  C   UNL     1     -35.572  14.332 -51.506  0.00  0.00    +0.022 C 
ATOM     39  C   UNL     1     -34.247  13.632 -51.861  0.00  0.00    +0.002 C 
ATOM     40  C   UNL     1     -33.219  14.753 -52.114  0.00  0.00    +0.002 C 
ATOM     41  C   UNL     1     -33.939  16.068 -51.773  0.00  0.00    +0.022 C 
ENDBRANCH  34  37
ENDBRANCH  21  33
ENDBRANCH   3  21
BRANCH   3  42
ATOM     42  C   UNL     1     -39.729  17.455 -51.268  0.00  0.00    +0.144 C 
BRANCH  42  43
ATOM     43  C   UNL     1     -39.456  15.998 -51.635  0.00  0.00    -0.027 A 
ATOM     44  C   UNL     1     -39.479  15.061 -50.601  0.00  0.00    +0.005 A 
ATOM     45  C   UNL     1     -39.271  13.713 -50.862  0.00  0.00    +0.001 A 
ATOM     46  C   UNL     1     -39.028  13.291 -52.162  0.00  0.00    +0.003 A 
ATOM     47  C   UNL     1     -38.981  14.210 -53.212  0.00  0.00    -0.047 A 
ATOM     48  C   UNL     1     -38.703  13.678 -54.612  0.00  0.00    +0.044 C 
ATOM     49  C   UNL     1     -39.193  15.580 -52.955  0.00  0.00    -0.043 A 
ATOM     50  C   UNL     1     -39.139  16.613 -54.083  0.00  0.00    +0.044 C 
ENDBRANCH  42  43
ENDBRANCH   3  42
TORSDOF 12
ENDMDL
MODEL        5
REMARK  Name = 
REMARK  12 active torsions:
REMARK  status: ('A' for Active; 'I' for Inactive)
REMARK    1  A    between atoms: _1  and  _7
REMARK    2  A    between atoms: _2  and  _21
REMARK    3  A    between atoms: _2  and  _30
REMARK    4  A    between atoms: _4  and  _9
REMARK    5  A    between atoms: _5  and  _15
REMARK    6  A    between atoms: _21  and  _22
REMARK    7  A    between atoms: _30  and  _31
REMARK    8  A    between atoms: _30  and  _42
REMARK    9  A    between atoms: _34  and  _37
REMARK   10  A    between atoms: _37  and  _38
REMARK   11  A    between atoms: _38  and  _40
REMARK   12  A    between atoms: _43  and  _46
REMARK                            x       y       z     vdW  Elec       q    Type
REMARK                         _______ _______ _______ _____ _____    ______ ____
ROOT
ATOM      1  C   UNL     1     -36.955  15.161 -56.043  0.00  0.00    +0.268 C 
ATOM      2  N   UNL     1     -35.899  14.604 -55.398  0.00  0.00    -0.276 N 
ATOM      3  O   UNL     1     -37.747  14.454 -56.636  0.00  0.00    -0.268 OA
ENDROOT
BRANCH   1   4
ATOM      4  C   UNL     1     -37.226  16.619 -55.790  0.00  0.00    +0.148 A 
ATOM      5  C   UNL     1     -37.574  17.159 -54.572  0.00  0.00    +0.063 A 
ATOM      6  C   UNL     1     -37.687  18.508 -54.791  0.00  0.00    +0.075 A 
ATOM      7  N   UNL     1     -37.500  18.671 -56.134  0.00  0.00    -0.231 N 
ATOM      8  N   UNL     1     -37.154  17.527 -56.790  0.00  0.00    -0.161 NA
BRANCH   6   9
ATOM      9  C   UNL     1     -37.896  19.495 -53.807  0.00  0.00    +0.000 A 
ATOM     10  C   UNL     1     -38.542  19.165 -52.606  0.00  0.00    +0.010 A 
ATOM     11  C   UNL     1     -38.755  20.122 -51.617  0.00  0.00    +0.001 A 
ATOM     12  C   UNL     1     -38.319  21.429 -51.803  0.00  0.00    +0.000 A 
ATOM     13  C   UNL     1     -37.665  21.773 -52.981  0.00  0.00    +0.001 A 
ATOM     14  C   UNL     1     -37.453  20.817 -53.972  0.00  0.00    +0.010 A 
ENDBRANCH   6   9
BRANCH   7  15
ATOM     15  C   UNL     1     -38.182  19.609 -56.842  0.00  0.00    +0.066 A 
ATOM     16  C   UNL     1     -39.569  19.731 -56.715  0.00  0.00    +0.028 A 
ATOM     17  C   UNL     1     -40.250  20.696 -57.454  0.00  0.00    +0.002 A 
ATOM     18  C   UNL     1     -39.552  21.533 -58.323  0.00  0.00    +0.000 A 
ATOM     19  C   UNL     1     -38.171  21.401 -58.460  0.00  0.00    +0.002 A 
ATOM     20  C   UNL     1     -37.485  20.436 -57.725  0.00  0.00    +0.028 A 
ENDBRANCH   7  15
ENDBRANCH   1   4
BRANCH   2  21
ATOM     21  C   UNL     1     -36.139  13.636 -54.305  0.00  0.00    +0.144 C 
BRANCH  21  22
ATOM     22  C   UNL     1     -35.930  12.170 -54.679  0.00  0.00    -0.027 A 
ATOM     23  C   UNL     1     -35.047  11.323 -53.980  0.00  0.00    -0.043 A 
ATOM     24  C   UNL     1     -34.277  11.859 -52.771  0.00  0.00    +0.044 C 
ATOM     25  C   UNL     1     -34.889   9.990 -54.410  0.00  0.00    -0.047 A 
ATOM     26  C   UNL     1     -33.945   9.016 -53.715  0.00  0.00    +0.044 C 
ATOM     27  C   UNL     1     -35.610   9.526 -55.512  0.00  0.00    +0.003 A 
ATOM     28  C   UNL     1     -36.491  10.362 -56.184  0.00  0.00    +0.001 A 
ATOM     29  C   UNL     1     -36.653  11.676 -55.765  0.00  0.00    +0.005 A 
ENDBRANCH  21  22
ENDBRANCH   2  21
BRANCH   2  30
ATOM     30  C   UNL     1     -34.489  14.802 -55.841  0.00  0.00    +0.193 C 
BRANCH  30  31
ATOM     31  C   UNL     1     -34.364  15.090 -57.336  0.00  0.00    -0.018 A 
ATOM     32  C   UNL     1     -34.033  16.367 -57.798  0.00  0.00    +0.006 A 
ATOM     33  C   UNL     1     -33.957  16.625 -59.165  0.00  0.00    +0.004 A 
ATOM     34  C   UNL     1     -34.207  15.610 -60.088  0.00  0.00    -0.037 A 
ATOM     35  C   UNL     1     -34.524  14.330 -59.629  0.00  0.00    +0.004 A 
ATOM     36  C   UNL     1     -34.595  14.072 -58.262  0.00  0.00    +0.006 A 
BRANCH  34  37
ATOM     37  C   UNL     1     -34.139  15.890 -61.583  0.00  0.00    +0.155 C 
BRANCH  37  38
ATOM     38  C   UNL     1     -33.554  14.719 -62.346  0.00  0.00    +0.309 C 
ATOM     39  O   UNL     1     -34.229  13.924 -62.967  0.00  0.00    -0.251 OA
BRANCH  38  40
ATOM     40  O   UNL     1     -32.266  14.570 -62.178  0.00  0.00    -0.480 OA
ATOM     41  H   UNL     1     -31.964  15.269 -61.573  0.00  0.00    +0.295 HD
ENDBRANCH  38  40
ENDBRANCH  37  38
ENDBRANCH  34  37
ENDBRANCH  30  31
BRANCH  30  42
ATOM     42  C   UNL     1     -33.718  15.872 -55.077  0.00  0.00    +0.238 C 
ATOM     43  N   UNL     1     -34.457  16.924 -54.656  0.00  0.00    -0.311 N 
ATOM     44  H   UNL     1     -35.448  16.927 -54.840  0.00  0.00    +0.149 HD
ATOM     45  O   UNL     1     -32.520  15.814 -54.880  0.00  0.00    -0.273 OA
BRANCH  43  46
ATOM     46  C   UNL     1     -33.901  18.094 -53.967  0.00  0.00    +0.073 C 
ATOM     47  C   UNL     1     -34.590  18.406 -52.628  0.00  0.00    +0.022 C 
ATOM     48  C   UNL     1     -34.293  19.892 -52.356  0.00  0.00    +0.002 C 
ATOM     49  C   UNL     1     -33.892  20.509 -53.710  0.00  0.00    +0.002 C 
ATOM     50  C   UNL     1     -34.093  19.398 -54.754  0.00  0.00    +0.022 C 
ENDBRANCH  43  46
ENDBRANCH  30  42
ENDBRANCH   2  30
TORSDOF 12
ENDMDL
MODEL        6
REMARK  Name = 
REMARK  12 active torsions:
REMARK  status: ('A' for Active; 'I' for Inactive)
REMARK    1  A    between atoms: _1  and  _7
REMARK    2  A    between atoms: _2  and  _21
REMARK    3  A    between atoms: _2  and  _30
REMARK    4  A    between atoms: _4  and  _9
REMARK    5  A    between atoms: _5  and  _15
REMARK    6  A    between atoms: _21  and  _22
REMARK    7  A    between atoms: _30  and  _31
REMARK    8  A    between atoms: _30  and  _42
REMARK    9  A    between atoms: _34  and  _37
REMARK   10  A    between atoms: _37  and  _38
REMARK   11  A    between atoms: _38  and  _40
REMARK   12  A    between atoms: _43  and  _46
REMARK                            x       y       z     vdW  Elec       q    Type
REMARK                         _______ _______ _______ _____ _____    ______ ____
ROOT
ATOM      1  C   UNL     1     -34.897  17.861 -51.036  0.00  0.00    +0.268 C 
ATOM      2  O   UNL     1     -33.796  17.561 -50.616  0.00  0.00    -0.268 OA
ATOM      3  N   UNL     1     -35.048  18.954 -51.824  0.00  0.00    -0.276 N 
ENDROOT
BRANCH   1   4
ATOM      4  C   UNL     1     -36.148  17.202 -50.524  0.00  0.00    +0.148 A 
ATOM      5  C   UNL     1     -36.860  17.608 -49.417  0.00  0.00    +0.063 A 
ATOM      6  C   UNL     1     -37.932  16.757 -49.341  0.00  0.00    +0.075 A 
ATOM      7  N   UNL     1     -37.739  15.845 -50.339  0.00  0.00    -0.231 N 
ATOM      8  N   UNL     1     -36.669  16.114 -51.139  0.00  0.00    -0.161 NA
BRANCH   6   9
ATOM      9  C   UNL     1     -39.016  16.864 -48.446  0.00  0.00    +0.000 A 
ATOM     10  C   UNL     1     -38.938  16.401 -47.123  0.00  0.00    +0.010 A 
ATOM     11  C   UNL     1     -40.026  16.511 -46.259  0.00  0.00    +0.001 A 
ATOM     12  C   UNL     1     -41.216  17.080 -46.700  0.00  0.00    +0.000 A 
ATOM     13  C   UNL     1     -41.317  17.533 -48.011  0.00  0.00    +0.001 A 
ATOM     14  C   UNL     1     -40.230  17.422 -48.875  0.00  0.00    +0.010 A 
ENDBRANCH   6   9
BRANCH   7  15
ATOM     15  C   UNL     1     -38.090  14.540 -50.192  0.00  0.00    +0.066 A 
ATOM     16  C   UNL     1     -37.156  13.593 -49.766  0.00  0.00    +0.028 A 
ATOM     17  C   UNL     1     -37.535  12.259 -49.627  0.00  0.00    +0.002 A 
ATOM     18  C   UNL     1     -38.842  11.870 -49.920  0.00  0.00    +0.000 A 
ATOM     19  C   UNL     1     -39.769  12.813 -50.359  0.00  0.00    +0.002 A 
ATOM     20  C   UNL     1     -39.394  14.148 -50.501  0.00  0.00    +0.028 A 
ENDBRANCH   7  15
ENDBRANCH   1   4
BRANCH   3  21
ATOM     21  C   UNL     1     -34.681  20.288 -51.299  0.00  0.00    +0.144 C 
BRANCH  21  22
ATOM     22  C   UNL     1     -35.697  20.912 -50.345  0.00  0.00    -0.027 A 
ATOM     23  C   UNL     1     -35.389  21.234 -49.008  0.00  0.00    -0.043 A 
ATOM     24  C   UNL     1     -36.395  21.779 -48.184  0.00  0.00    -0.047 A 
ATOM     25  C   UNL     1     -36.145  22.143 -46.725  0.00  0.00    +0.044 C 
ATOM     26  C   UNL     1     -37.674  21.997 -48.701  0.00  0.00    +0.003 A 
ATOM     27  C   UNL     1     -37.964  21.692 -50.024  0.00  0.00    +0.001 A 
ATOM     28  C   UNL     1     -33.976  20.992 -48.473  0.00  0.00    +0.044 C 
ATOM     29  C   UNL     1     -36.978  21.157 -50.842  0.00  0.00    +0.005 A 
ENDBRANCH  21  22
ENDBRANCH   3  21
BRANCH   3  30
ATOM     30  C   UNL     1     -35.426  18.864 -53.264  0.00  0.00    +0.193 C 
BRANCH  30  31
ATOM     31  C   UNL     1     -34.942  17.579 -53.933  0.00  0.00    -0.018 A 
ATOM     32  C   UNL     1     -33.575  17.361 -54.114  0.00  0.00    +0.006 A 
ATOM     33  C   UNL     1     -33.119  16.176 -54.685  0.00  0.00    +0.004 A 
ATOM     34  C   UNL     1     -34.025  15.197 -55.096  0.00  0.00    -0.037 A 
ATOM     35  C   UNL     1     -35.393  15.420 -54.933  0.00  0.00    +0.004 A 
ATOM     36  C   UNL     1     -35.849  16.603 -54.357  0.00  0.00    +0.006 A 
BRANCH  34  37
ATOM     37  C   UNL     1     -33.521  13.900 -55.712  0.00  0.00    +0.155 C 
BRANCH  37  38
ATOM     38  C   UNL     1     -33.214  12.860 -54.654  0.00  0.00    +0.309 C 
ATOM     39  O   UNL     1     -33.677  12.893 -53.532  0.00  0.00    -0.251 OA
BRANCH  38  40
ATOM     40  O   UNL     1     -32.311  11.987 -55.017  0.00  0.00    -0.480 OA
ATOM     41  H   UNL     1     -32.025  12.216 -55.919  0.00  0.00    +0.295 HD
ENDBRANCH  38  40
ENDBRANCH  37  38
ENDBRANCH  34  37
ENDBRANCH  30  31
BRANCH  30  42
ATOM     42  C   UNL     1     -36.914  19.027 -53.550  0.00  0.00    +0.238 C 
ATOM     43  O   UNL     1     -37.782  18.550 -52.845  0.00  0.00    -0.273 OA
ATOM     44  N   UNL     1     -37.213  19.777 -54.635  0.00  0.00    -0.311 N 
ATOM     45  H   UNL     1     -36.460  20.149 -55.192  0.00  0.00    +0.149 HD
BRANCH  44  46
ATOM     46  C   UNL     1     -38.580  20.117 -55.047  0.00  0.00    +0.073 C 
ATOM     47  C   UNL     1     -39.047  21.474 -54.504  0.00  0.00    +0.022 C 
ATOM     48  C   UNL     1     -40.246  21.850 -55.391  0.00  0.00    +0.002 C 
ATOM     49  C   UNL     1     -40.004  21.154 -56.744  0.00  0.00    +0.002 C 
ATOM     50  C   UNL     1     -38.742  20.289 -56.566  0.00  0.00    +0.022 C 
ENDBRANCH  44  46
ENDBRANCH  30  42
ENDBRANCH   3  30
TORSDOF 12
ENDMDL
MODEL        7
REMARK  Name = 
REMARK  12 active torsions:
REMARK  status: ('A' for Active; 'I' for Inactive)
REMARK    1  A    between atoms: _1  and  _7
REMARK    2  A    between atoms: _2  and  _21
REMARK    3  A    between atoms: _2  and  _30
REMARK    4  A    between atoms: _4  and  _9
REMARK    5  A    between atoms: _5  and  _15
REMARK    6  A    between atoms: _21  and  _22
REMARK    7  A    between atoms: _30  and  _31
REMARK    8  A    between atoms: _30  and  _42
REMARK    9  A    between atoms: _34  and  _37
REMARK   10  A    between atoms: _37  and  _38
REMARK   11  A    between atoms: _38  and  _40
REMARK   12  A    between atoms: _43  and  _46
REMARK                            x       y       z     vdW  Elec       q    Type
REMARK                         _______ _______ _______ _____ _____    ______ ____
ROOT
ATOM      1  C   UNL     1     -36.952  15.168 -55.581  0.00  0.00    +0.268 C 
ATOM      2  N   UNL     1     -35.845  14.655 -54.986  0.00  0.00    -0.276 N 
ATOM      3  O   UNL     1     -37.802  14.423 -56.028  0.00  0.00    -0.268 OA
ENDROOT
BRANCH   1   4
ATOM      4  C   UNL     1     -37.185  16.648 -55.445  0.00  0.00    +0.148 A 
ATOM      5  C   UNL     1     -37.526  17.291 -54.276  0.00  0.00    +0.063 A 
ATOM      6  C   UNL     1     -37.600  18.621 -54.601  0.00  0.00    +0.075 A 
ATOM      7  N   UNL     1     -37.400  18.673 -55.951  0.00  0.00    -0.231 N 
ATOM      8  N   UNL     1     -37.080  17.473 -56.512  0.00  0.00    -0.161 NA
BRANCH   6   9
ATOM      9  C   UNL     1     -37.790  19.687 -53.699  0.00  0.00    +0.000 A 
ATOM     10  C   UNL     1     -38.787  19.660 -52.712  0.00  0.00    +0.010 A 
ATOM     11  C   UNL     1     -38.960  20.730 -51.836  0.00  0.00    +0.001 A 
ATOM     12  C   UNL     1     -38.144  21.852 -51.931  0.00  0.00    +0.000 A 
ATOM     13  C   UNL     1     -37.157  21.903 -52.910  0.00  0.00    +0.001 A 
ATOM     14  C   UNL     1     -36.985  20.834 -53.787  0.00  0.00    +0.010 A 
ENDBRANCH   6   9
BRANCH   7  15
ATOM     15  C   UNL     1     -38.051  19.571 -56.735  0.00  0.00    +0.066 A 
ATOM     16  C   UNL     1     -39.331  19.992 -56.371  0.00  0.00    +0.028 A 
ATOM     17  C   UNL     1     -40.011  20.915 -57.163  0.00  0.00    +0.002 A 
ATOM     18  C   UNL     1     -39.409  21.427 -58.311  0.00  0.00    +0.000 A 
ATOM     19  C   UNL     1     -38.124  21.019 -58.667  0.00  0.00    +0.002 A 
ATOM     20  C   UNL     1     -37.441  20.095 -57.879  0.00  0.00    +0.028 A 
ENDBRANCH   7  15
ENDBRANCH   1   4
BRANCH   2  21
ATOM     21  C   UNL     1     -35.992  13.800 -53.788  0.00  0.00    +0.144 C 
BRANCH  21  22
ATOM     22  C   UNL     1     -36.588  12.417 -54.046  0.00  0.00    -0.027 A 
ATOM     23  C   UNL     1     -37.702  11.923 -53.339  0.00  0.00    -0.043 A 
ATOM     24  C   UNL     1     -38.385  12.800 -52.287  0.00  0.00    +0.044 C 
ATOM     25  C   UNL     1     -38.171  10.623 -53.618  0.00  0.00    -0.047 A 
ATOM     26  C   UNL     1     -39.362  10.013 -52.889  0.00  0.00    +0.044 C 
ATOM     27  C   UNL     1     -37.532   9.848 -54.588  0.00  0.00    +0.003 A 
ATOM     28  C   UNL     1     -36.446  10.349 -55.292  0.00  0.00    +0.001 A 
ATOM     29  C   UNL     1     -35.980  11.629 -55.024  0.00  0.00    +0.005 A 
ENDBRANCH  21  22
ENDBRANCH   2  21
BRANCH   2  30
ATOM     30  C   UNL     1     -34.481  14.785 -55.574  0.00  0.00    +0.193 C 
BRANCH  30  31
ATOM     31  C   UNL     1     -34.498  15.033 -57.081  0.00  0.00    -0.018 A 
ATOM     32  C   UNL     1     -34.152  16.281 -57.609  0.00  0.00    +0.006 A 
ATOM     33  C   UNL     1     -34.206  16.505 -58.983  0.00  0.00    +0.004 A 
ATOM     34  C   UNL     1     -34.602  15.484 -59.848  0.00  0.00    -0.037 A 
ATOM     35  C   UNL     1     -34.935  14.234 -59.324  0.00  0.00    +0.004 A 
ATOM     36  C   UNL     1     -34.876  14.009 -57.951  0.00  0.00    +0.006 A 
BRANCH  34  37
ATOM     37  C   UNL     1     -34.676  15.728 -61.348  0.00  0.00    +0.155 C 
BRANCH  37  38
ATOM     38  C   UNL     1     -33.861  14.711 -62.121  0.00  0.00    +0.309 C 
ATOM     39  O   UNL     1     -32.654  14.774 -62.239  0.00  0.00    -0.251 OA
BRANCH  38  40
ATOM     40  O   UNL     1     -34.584  13.822 -62.751  0.00  0.00    -0.480 OA
ATOM     41  H   UNL     1     -35.519  14.027 -62.578  0.00  0.00    +0.295 HD
ENDBRANCH  38  40
ENDBRANCH  37  38
ENDBRANCH  34  37
ENDBRANCH  30  31
BRANCH  30  42
ATOM     42  C   UNL     1     -33.596  15.840 -54.920  0.00  0.00    +0.238 C 
ATOM     43  N   UNL     1     -34.244  16.943 -54.480  0.00  0.00    -0.311 N 
ATOM     44  H   UNL     1     -35.246  16.990 -54.579  0.00  0.00    +0.149 HD
ATOM     45  O   UNL     1     -32.390  15.726 -54.823  0.00  0.00    -0.273 OA
BRANCH  43  46
ATOM     46  C   UNL     1     -33.574  18.106 -53.886  0.00  0.00    +0.073 C 
ATOM     47  C   UNL     1     -34.164  18.532 -52.532  0.00  0.00    +0.022 C 
ATOM     48  C   UNL     1     -33.755  20.007 -52.358  0.00  0.00    +0.002 C 
ATOM     49  C   UNL     1     -33.391  20.524 -53.764  0.00  0.00    +0.002 C 
ATOM     50  C   UNL     1     -33.724  19.377 -54.733  0.00  0.00    +0.022 C 
ENDBRANCH  43  46
ENDBRANCH  30  42
ENDBRANCH   2  30
TORSDOF 12
ENDMDL
MODEL        8
REMARK  Name = 
REMARK  12 active torsions:
REMARK  status: ('A' for Active; 'I' for Inactive)
REMARK    1  A    between atoms: _1  and  _7
REMARK    2  A    between atoms: _2  and  _21
REMARK    3  A    between atoms: _2  and  _30
REMARK    4  A    between atoms: _4  and  _9
REMARK    5  A    between atoms: _5  and  _15
REMARK    6  A    between atoms: _21  and  _22
REMARK    7  A    between atoms: _30  and  _31
REMARK    8  A    between atoms: _30  and  _42
REMARK    9  A    between atoms: _34  and  _37
REMARK   10  A    between atoms: _37  and  _38
REMARK   11  A    between atoms: _38  and  _40
REMARK   12  A    between atoms: _43  and  _46
REMARK                            x       y       z     vdW  Elec       q    Type
REMARK                         _______ _______ _______ _____ _____    ______ ____
ROOT
ATOM      1  C   UNL     1     -34.607  20.758 -52.127  0.00  0.00    +0.268 C 
ATOM      2  N   UNL     1     -35.102  20.366 -50.927  0.00  0.00    -0.276 N 
ATOM      3  O   UNL     1     -34.108  21.860 -52.248  0.00  0.00    -0.268 OA
ENDROOT
BRANCH   1   4
ATOM      4  C   UNL     1     -34.487  19.711 -53.200  0.00  0.00    +0.148 A 
ATOM      5  C   UNL     1     -33.925  18.465 -53.030  0.00  0.00    +0.063 A 
ATOM      6  C   UNL     1     -34.060  17.837 -54.241  0.00  0.00    +0.075 A 
ATOM      7  N   UNL     1     -34.597  18.775 -55.075  0.00  0.00    -0.231 N 
ATOM      8  N   UNL     1     -34.934  19.942 -54.457  0.00  0.00    -0.161 NA
BRANCH   6   9
ATOM      9  C   UNL     1     -33.751  16.489 -54.517  0.00  0.00    +0.000 A 
ATOM     10  C   UNL     1     -32.467  15.992 -54.244  0.00  0.00    +0.010 A 
ATOM     11  C   UNL     1     -32.140  14.663 -54.502  0.00  0.00    +0.001 A 
ATOM     12  C   UNL     1     -33.093  13.799 -55.033  0.00  0.00    +0.000 A 
ATOM     13  C   UNL     1     -34.374  14.269 -55.297  0.00  0.00    +0.001 A 
ATOM     14  C   UNL     1     -34.701  15.599 -55.040  0.00  0.00    +0.010 A 
ENDBRANCH   6   9
BRANCH   7  15
ATOM     15  C   UNL     1     -34.251  18.846 -56.388  0.00  0.00    +0.066 A 
ATOM     16  C   UNL     1     -32.940  19.148 -56.765  0.00  0.00    +0.028 A 
ATOM     17  C   UNL     1     -32.607  19.221 -58.116  0.00  0.00    +0.002 A 
ATOM     18  C   UNL     1     -33.581  19.002 -59.089  0.00  0.00    +0.000 A 
ATOM     19  C   UNL     1     -34.892  18.716 -58.712  0.00  0.00    +0.002 A 
ATOM     20  C   UNL     1     -35.230  18.643 -57.362  0.00  0.00    +0.028 A 
ENDBRANCH   7  15
ENDBRANCH   1   4
BRANCH   2  21
ATOM     21  C   UNL     1     -34.201  20.290 -49.756  0.00  0.00    +0.144 C 
BRANCH  21  22
ATOM     22  C   UNL     1     -34.725  20.965 -48.489  0.00  0.00    -0.027 A 
ATOM     23  C   UNL     1     -34.329  20.572 -47.196  0.00  0.00    -0.043 A 
ATOM     24  C   UNL     1     -34.884  21.227 -46.078  0.00  0.00    -0.047 A 
ATOM     25  C   UNL     1     -34.515  20.852 -44.648  0.00  0.00    +0.044 C 
ATOM     26  C   UNL     1     -35.811  22.254 -46.265  0.00  0.00    +0.003 A 
ATOM     27  C   UNL     1     -36.184  22.647 -47.543  0.00  0.00    +0.001 A 
ATOM     28  C   UNL     1     -33.304  19.447 -47.023  0.00  0.00    +0.044 C 
ATOM     29  C   UNL     1     -35.639  22.007 -48.649  0.00  0.00    +0.005 A 
ENDBRANCH  21  22
ENDBRANCH   2  21
BRANCH   2  30
ATOM     30  C   UNL     1     -36.558  20.150 -50.687  0.00  0.00    +0.193 C 
BRANCH  30  31
ATOM     31  C   UNL     1     -37.418  20.431 -51.918  0.00  0.00    -0.018 A 
ATOM     32  C   UNL     1     -37.692  21.749 -52.289  0.00  0.00    +0.006 A 
ATOM     33  C   UNL     1     -38.440  22.021 -53.431  0.00  0.00    +0.004 A 
ATOM     34  C   UNL     1     -38.937  20.976 -54.213  0.00  0.00    -0.037 A 
ATOM     35  C   UNL     1     -38.680  19.658 -53.835  0.00  0.00    +0.004 A 
ATOM     36  C   UNL     1     -37.928  19.387 -52.694  0.00  0.00    +0.006 A 
BRANCH  34  37
ATOM     37  C   UNL     1     -39.747  21.278 -55.466  0.00  0.00    +0.155 C 
BRANCH  37  38
ATOM     38  C   UNL     1     -39.343  20.386 -56.622  0.00  0.00    +0.309 C 
ATOM     39  O   UNL     1     -39.960  19.392 -56.944  0.00  0.00    -0.251 OA
BRANCH  38  40
ATOM     40  O   UNL     1     -38.202  20.715 -57.169  0.00  0.00    -0.480 OA
ATOM     41  H   UNL     1     -37.855  21.485 -56.687  0.00  0.00    +0.295 HD
ENDBRANCH  38  40
ENDBRANCH  37  38
ENDBRANCH  34  37
ENDBRANCH  30  31
BRANCH  30  42
ATOM     42  C   UNL     1     -36.924  18.773 -50.148  0.00  0.00    +0.238 C 
ATOM     43  N   UNL     1     -37.943  18.754 -49.258  0.00  0.00    -0.311 N 
ATOM     44  H   UNL     1     -38.406  19.621 -49.031  0.00  0.00    +0.149 HD
ATOM     45  O   UNL     1     -36.333  17.758 -50.461  0.00  0.00    -0.273 OA
BRANCH  43  46
ATOM     46  C   UNL     1     -38.407  17.547 -48.565  0.00  0.00    +0.073 C 
ATOM     47  C   UNL     1     -38.192  17.610 -47.046  0.00  0.00    +0.022 C 
ATOM     48  C   UNL     1     -39.127  16.528 -46.482  0.00  0.00    +0.002 C 
ATOM     49  C   UNL     1     -40.283  16.401 -47.494  0.00  0.00    +0.002 C 
ATOM     50  C   UNL     1     -39.922  17.314 -48.680  0.00  0.00    +0.022 C 
ENDBRANCH  43  46
ENDBRANCH  30  42
ENDBRANCH   2  30
TORSDOF 12
ENDMDL
MODEL        9
REMARK  Name = 
REMARK  12 active torsions:
REMARK  status: ('A' for Active; 'I' for Inactive)
REMARK    1  A    between atoms: _1  and  _7
REMARK    2  A    between atoms: _2  and  _21
REMARK    3  A    between atoms: _2  and  _30
REMARK    4  A    between atoms: _4  and  _9
REMARK    5  A    between atoms: _5  and  _15
REMARK    6  A    between atoms: _21  and  _22
REMARK    7  A    between atoms: _30  and  _31
REMARK    8  A    between atoms: _30  and  _42
REMARK    9  A    between atoms: _34  and  _37
REMARK   10  A    between atoms: _37  and  _38
REMARK   11  A    between atoms: _38  and  _40
REMARK   12  A    between atoms: _43  and  _46
REMARK                            x       y       z     vdW  Elec       q    Type
REMARK                         _______ _______ _______ _____ _____    ______ ____
ROOT
ATOM      1  C   UNL     1     -35.103  20.295 -52.219  0.00  0.00    +0.268 C 
ATOM      2  N   UNL     1     -35.805  19.674 -51.239  0.00  0.00    -0.276 N 
ATOM      3  O   UNL     1     -34.634  21.400 -52.025  0.00  0.00    -0.268 OA
ENDROOT
BRANCH   1   4
ATOM      4  C   UNL     1     -34.736  19.479 -53.428  0.00  0.00    +0.148 A 
ATOM      5  N   UNL     1     -34.200  18.243 -53.301  0.00  0.00    -0.161 NA
ATOM      6  N   UNL     1     -34.068  17.876 -54.607  0.00  0.00    -0.231 N 
ATOM      7  C   UNL     1     -34.411  18.853 -55.497  0.00  0.00    +0.075 A 
ATOM      8  C   UNL     1     -34.910  19.878 -54.735  0.00  0.00    +0.063 A 
BRANCH   6   9
ATOM      9  C   UNL     1     -34.220  16.558 -54.900  0.00  0.00    +0.066 A 
ATOM     10  C   UNL     1     -35.483  15.975 -54.783  0.00  0.00    +0.028 A 
ATOM     11  C   UNL     1     -35.655  14.625 -55.083  0.00  0.00    +0.002 A 
ATOM     12  C   UNL     1     -34.571  13.860 -55.510  0.00  0.00    +0.000 A 
ATOM     13  C   UNL     1     -33.313  14.446 -55.642  0.00  0.00    +0.002 A 
ATOM     14  C   UNL     1     -33.135  15.796 -55.341  0.00  0.00    +0.028 A 
ENDBRANCH   6   9
BRANCH   7  15
ATOM     15  C   UNL     1     -34.249  18.862 -56.898  0.00  0.00    +0.000 A 
ATOM     16  C   UNL     1     -32.990  18.997 -57.501  0.00  0.00    +0.010 A 
ATOM     17  C   UNL     1     -32.856  19.012 -58.888  0.00  0.00    +0.001 A 
ATOM     18  C   UNL     1     -33.978  18.896 -59.701  0.00  0.00    +0.000 A 
ATOM     19  C   UNL     1     -35.236  18.774 -59.122  0.00  0.00    +0.001 A 
ATOM     20  C   UNL     1     -35.370  18.761 -57.736  0.00  0.00    +0.010 A 
ENDBRANCH   7  15
ENDBRANCH   1   4
BRANCH   2  21
ATOM     21  C   UNL     1     -35.145  19.371 -49.949  0.00  0.00    +0.144 C 
BRANCH  21  22
ATOM     22  C   UNL     1     -35.127  20.522 -48.944  0.00  0.00    -0.027 A 
ATOM     23  C   UNL     1     -36.086  20.655 -47.921  0.00  0.00    -0.043 A 
ATOM     24  C   UNL     1     -36.015  21.764 -47.053  0.00  0.00    -0.047 A 
ATOM     25  C   UNL     1     -37.021  21.986 -45.930  0.00  0.00    +0.044 C 
ATOM     26  C   UNL     1     -34.998  22.708 -47.215  0.00  0.00    +0.003 A 
ATOM     27  C   UNL     1     -34.047  22.560 -48.215  0.00  0.00    +0.001 A 
ATOM     28  C   UNL     1     -37.184  19.600 -47.765  0.00  0.00    +0.044 C 
ATOM     29  C   UNL     1     -34.110  21.469 -49.071  0.00  0.00    +0.005 A 
ENDBRANCH  21  22
ENDBRANCH   2  21
BRANCH   2  30
ATOM     30  C   UNL     1     -37.270  19.413 -51.337  0.00  0.00    +0.193 C 
BRANCH  30  31
ATOM     31  C   UNL     1     -37.883  19.915 -52.643  0.00  0.00    -0.018 A 
ATOM     32  C   UNL     1     -38.203  21.266 -52.787  0.00  0.00    +0.006 A 
ATOM     33  C   UNL     1     -38.724  21.745 -53.986  0.00  0.00    +0.004 A 
ATOM     34  C   UNL     1     -38.946  20.874 -55.055  0.00  0.00    -0.037 A 
ATOM     35  C   UNL     1     -38.644  19.520 -54.908  0.00  0.00    +0.004 A 
ATOM     36  C   UNL     1     -38.118  19.043 -53.709  0.00  0.00    +0.006 A 
BRANCH  34  37
ATOM     37  C   UNL     1     -39.508  21.403 -56.367  0.00  0.00    +0.155 C 
BRANCH  37  38
ATOM     38  C   UNL     1     -39.176  20.488 -57.528  0.00  0.00    +0.309 C 
ATOM     39  O   UNL     1     -39.829  19.504 -57.809  0.00  0.00    -0.251 OA
BRANCH  38  40
ATOM     40  O   UNL     1     -38.053  20.785 -58.130  0.00  0.00    -0.480 OA
ATOM     41  H   UNL     1     -37.668  21.553 -57.673  0.00  0.00    +0.295 HD
ENDBRANCH  38  40
ENDBRANCH  37  38
ENDBRANCH  34  37
ENDBRANCH  30  31
BRANCH  30  42
ATOM     42  C   UNL     1     -37.680  17.959 -51.139  0.00  0.00    +0.238 C 
ATOM     43  N   UNL     1     -38.907  17.774 -50.601  0.00  0.00    -0.311 N 
ATOM     44  H   UNL     1     -39.474  18.582 -50.395  0.00  0.00    +0.149 HD
ATOM     45  O   UNL     1     -36.954  17.022 -51.410  0.00  0.00    -0.273 OA
BRANCH  43  46
ATOM     46  C   UNL     1     -39.465  16.460 -50.262  0.00  0.00    +0.073 C 
ATOM     47  C   UNL     1     -38.616  15.671 -49.252  0.00  0.00    +0.022 C 
ATOM     48  C   UNL     1     -39.015  14.197 -49.452  0.00  0.00    +0.002 C 
ATOM     49  C   UNL     1     -39.677  14.112 -50.841  0.00  0.00    +0.002 C 
ATOM     50  C   UNL     1     -39.527  15.509 -51.465  0.00  0.00    +0.022 C 
ENDBRANCH  43  46
ENDBRANCH  30  42
ENDBRANCH   2  30
TORSDOF 12
ENDMDL
MODEL       10
REMARK  Name = 
REMARK  12 active torsions:
REMARK  status: ('A' for Active; 'I' for Inactive)
REMARK    1  A    between atoms: _1  and  _7
REMARK    2  A    between atoms: _2  and  _21
REMARK    3  A    between atoms: _2  and  _30
REMARK    4  A    between atoms: _4  and  _9
REMARK    5  A    between atoms: _5  and  _15
REMARK    6  A    between atoms: _21  and  _22
REMARK    7  A    between atoms: _30  and  _31
REMARK    8  A    between atoms: _30  and  _42
REMARK    9  A    between atoms: _34  and  _37
REMARK   10  A    between atoms: _37  and  _38
REMARK   11  A    between atoms: _38  and  _40
REMARK   12  A    between atoms: _43  and  _46
REMARK                            x       y       z     vdW  Elec       q    Type
REMARK                         _______ _______ _______ _____ _____    ______ ____
ROOT
ATOM      1  C   UNL     1     -38.141  15.314 -51.852  0.00  0.00    +0.268 C 
ATOM      2  N   UNL     1     -37.842  15.398 -50.532  0.00  0.00    -0.276 N 
ATOM      3  O   UNL     1     -38.581  14.277 -52.311  0.00  0.00    -0.268 OA
ENDROOT
BRANCH   1   4
ATOM      4  C   UNL     1     -38.134  16.592 -52.644  0.00  0.00    +0.148 A 
ATOM      5  N   UNL     1     -38.205  17.796 -52.030  0.00  0.00    -0.161 NA
ATOM      6  N   UNL     1     -38.133  18.642 -53.096  0.00  0.00    -0.231 N 
ATOM      7  C   UNL     1     -38.113  18.011 -54.307  0.00  0.00    +0.075 A 
ATOM      8  C   UNL     1     -38.047  16.673 -54.016  0.00  0.00    +0.063 A 
BRANCH   6   9
ATOM      9  C   UNL     1     -37.511  19.834 -52.902  0.00  0.00    +0.066 A 
ATOM     10  C   UNL     1     -38.252  21.005 -52.722  0.00  0.00    +0.028 A 
ATOM     11  C   UNL     1     -37.595  22.219 -52.529  0.00  0.00    +0.002 A 
ATOM     12  C   UNL     1     -36.201  22.266 -52.524  0.00  0.00    +0.000 A 
ATOM     13  C   UNL     1     -35.463  21.100 -52.718  0.00  0.00    +0.002 A 
ATOM     14  C   UNL     1     -36.116  19.884 -52.913  0.00  0.00    +0.028 A 
ENDBRANCH   6   9
BRANCH   7  15
ATOM     15  C   UNL     1     -38.197  18.578 -55.595  0.00  0.00    +0.000 A 
ATOM     16  C   UNL     1     -39.451  18.813 -56.179  0.00  0.00    +0.010 A 
ATOM     17  C   UNL     1     -39.559  19.378 -57.448  0.00  0.00    +0.001 A 
ATOM     18  C   UNL     1     -38.415  19.728 -58.157  0.00  0.00    +0.000 A 
ATOM     19  C   UNL     1     -37.164  19.516 -57.590  0.00  0.00    +0.001 A 
ATOM     20  C   UNL     1     -37.055  18.949 -56.322  0.00  0.00    +0.010 A 
ENDBRANCH   7  15
ENDBRANCH   1   4
BRANCH   2  21
ATOM     21  C   UNL     1     -38.908  15.189 -49.528  0.00  0.00    +0.144 C 
BRANCH  21  22
ATOM     22  C   UNL     1     -38.717  13.975 -48.621  0.00  0.00    -0.027 A 
ATOM     23  C   UNL     1     -38.490  14.086 -47.235  0.00  0.00    -0.043 A 
ATOM     24  C   UNL     1     -38.293  12.915 -46.475  0.00  0.00    -0.047 A 
ATOM     25  C   UNL     1     -38.032  12.952 -44.974  0.00  0.00    +0.044 C 
ATOM     26  C   UNL     1     -38.330  11.667 -47.100  0.00  0.00    +0.003 A 
ATOM     27  C   UNL     1     -38.570  11.565 -48.464  0.00  0.00    +0.001 A 
ATOM     28  C   UNL     1     -38.464  15.468 -46.577  0.00  0.00    +0.044 C 
ATOM     29  C   UNL     1     -38.767  12.715 -49.218  0.00  0.00    +0.005 A 
ENDBRANCH  21  22
ENDBRANCH   2  21
BRANCH   2  30
ATOM     30  C   UNL     1     -36.445  15.541 -50.029  0.00  0.00    +0.193 C 
BRANCH  30  31
ATOM     31  C   UNL     1     -35.401  15.520 -51.143  0.00  0.00    -0.018 A 
ATOM     32  C   UNL     1     -34.773  16.705 -51.532  0.00  0.00    +0.006 A 
ATOM     33  C   UNL     1     -33.789  16.693 -52.518  0.00  0.00    +0.004 A 
ATOM     34  C   UNL     1     -33.430  15.496 -53.140  0.00  0.00    -0.037 A 
ATOM     35  C   UNL     1     -34.069  14.313 -52.767  0.00  0.00    +0.004 A 
ATOM     36  C   UNL     1     -35.049  14.325 -51.777  0.00  0.00    +0.006 A 
BRANCH  34  37
ATOM     37  C   UNL     1     -32.349  15.487 -54.211  0.00  0.00    +0.155 C 
BRANCH  37  38
ATOM     38  C   UNL     1     -32.770  16.270 -55.439  0.00  0.00    +0.309 C 
ATOM     39  O   UNL     1     -32.343  17.374 -55.703  0.00  0.00    -0.251 OA
BRANCH  38  40
ATOM     40  O   UNL     1     -33.724  15.699 -56.127  0.00  0.00    -0.480 OA
ATOM     41  H   UNL     1     -33.961  14.872 -55.673  0.00  0.00    +0.295 HD
ENDBRANCH  38  40
ENDBRANCH  37  38
ENDBRANCH  34  37
ENDBRANCH  30  31
BRANCH  30  42
ATOM     42  C   UNL     1     -36.196  16.767 -49.158  0.00  0.00    +0.238 C 
ATOM     43  O   UNL     1     -35.433  16.765 -48.213  0.00  0.00    -0.273 OA
ATOM     44  N   UNL     1     -36.863  17.883 -49.531  0.00  0.00    -0.311 N 
ATOM     45  H   UNL     1     -37.488  17.835 -50.320  0.00  0.00    +0.149 HD
BRANCH  44  46
ATOM     46  C   UNL     1     -36.712  19.187 -48.874  0.00  0.00    +0.073 C 
ATOM     47  C   UNL     1     -37.837  20.180 -49.210  0.00  0.00    +0.022 C 
ATOM     48  C   UNL     1     -37.246  21.573 -48.926  0.00  0.00    +0.002 C 
ATOM     49  C   UNL     1     -35.715  21.400 -48.917  0.00  0.00    +0.002 C 
ATOM     50  C   UNL     1     -35.454  19.941 -49.326  0.00  0.00    +0.022 C 
ENDBRANCH  44  46
ENDBRANCH  30  42
ENDBRANCH   2  30
TORSDOF 12
ENDMDL
