# Supplementary material for: A Novel Class of Small Molecule Agonists with Preference for Human over Mouse TLR4 Activation
Source: PLoS One. 2016 Oct 13;11(10):e0164632. doi: 10.1371/journal.pone.0164632 (PMC5063506; doi:10.1371/journal.pone.0164632)
Supplement: S1 File — Sequence and structure files used for bioinformatics analysis and docking, provided as a ZIP archive of a directory tree. To view, uncompress onto your local file system and open the file Readme.txt at the top directory level of the archive. That file describes individual directories and files inside the archive. (ZIP) [file pone.0164632.s007.zip › S1_File/docking.receptor_dimer/dock/mouse_AZ12900617.pdbqt]

MODEL        2
REMARK  Name = 
REMARK  11 active torsions:
REMARK  status: ('A' for Active; 'I' for Inactive)
REMARK    1  A    between atoms: _1  and  _16
REMARK    2  A    between atoms: _2  and  _4
REMARK    3  A    between atoms: _2  and  _30
REMARK    4  A    between atoms: _13  and  _18
REMARK    5  A    between atoms: _14  and  _24
REMARK    6  A    between atoms: _30  and  _31
REMARK    7  A    between atoms: _30  and  _42
REMARK    8  A    between atoms: _34  and  _37
REMARK    9  A    between atoms: _37  and  _38
REMARK   10  A    between atoms: _38  and  _40
REMARK   11  A    between atoms: _43  and  _46
REMARK                            x       y       z     vdW  Elec       q    Type
REMARK                         _______ _______ _______ _____ _____    ______ ____
ROOT
ATOM      1  C   UNL     1     -36.265  13.016 -57.353  0.00  0.00    +0.272 C 
ATOM      2  N   UNL     1     -35.917  13.489 -56.111  0.00  0.00    -0.250 N 
ATOM      3  O   UNL     1     -36.980  12.038 -57.463  0.00  0.00    -0.268 OA
ENDROOT
BRANCH   2   4
ATOM      4  C   UNL     1     -35.013  14.573 -55.879  0.00  0.00    +0.038 A 
ATOM      5  C   UNL     1     -33.662  14.310 -55.609  0.00  0.00    +0.024 A 
ATOM      6  C   UNL     1     -32.764  15.360 -55.410  0.00  0.00    +0.006 A 
ATOM      7  C   UNL     1     -33.239  16.665 -55.479  0.00  0.00    -0.044 A 
ATOM      8  C   UNL     1     -32.446  17.937 -55.315  0.00  0.00    +0.036 C 
ATOM      9  C   UNL     1     -33.431  19.044 -55.772  0.00  0.00    +0.009 C 
ATOM     10  C   UNL     1     -34.845  18.406 -55.773  0.00  0.00    +0.036 C 
ATOM     11  C   UNL     1     -34.567  16.925 -55.733  0.00  0.00    -0.042 A 
ATOM     12  C   UNL     1     -35.477  15.892 -55.933  0.00  0.00    +0.027 A 
ENDBRANCH   2   4
BRANCH   1  13
ATOM     13  C   UNL     1     -35.783  13.690 -58.622  0.00  0.00    +0.149 A 
ATOM     14  N   UNL     1     -36.110  14.942 -59.018  0.00  0.00    -0.161 NA
ATOM     15  N   UNL     1     -35.406  15.074 -60.173  0.00  0.00    -0.231 N 
ATOM     16  C   UNL     1     -34.796  13.921 -60.571  0.00  0.00    +0.075 A 
ATOM     17  C   UNL     1     -34.985  13.036 -59.535  0.00  0.00    +0.063 A 
BRANCH  15  18
ATOM     18  C   UNL     1     -34.874  16.298 -60.431  0.00  0.00    +0.066 A 
ATOM     19  C   UNL     1     -34.347  17.044 -59.374  0.00  0.00    +0.028 A 
ATOM     20  C   UNL     1     -33.775  18.290 -59.621  0.00  0.00    +0.002 A 
ATOM     21  C   UNL     1     -33.721  18.789 -60.922  0.00  0.00    +0.000 A 
ATOM     22  C   UNL     1     -34.235  18.038 -61.979  0.00  0.00    +0.002 A 
ATOM     23  C   UNL     1     -34.807  16.790 -61.737  0.00  0.00    +0.028 A 
ENDBRANCH  15  18
BRANCH  16  24
ATOM     24  C   UNL     1     -34.168  13.648 -61.803  0.00  0.00    +0.000 A 
ATOM     25  C   UNL     1     -32.806  13.911 -62.015  0.00  0.00    +0.010 A 
ATOM     26  C   UNL     1     -32.204  13.639 -63.242  0.00  0.00    +0.001 A 
ATOM     27  C   UNL     1     -32.952  13.104 -64.285  0.00  0.00    +0.000 A 
ATOM     28  C   UNL     1     -34.307  12.850 -64.099  0.00  0.00    +0.001 A 
ATOM     29  C   UNL     1     -34.910  13.123 -62.872  0.00  0.00    +0.010 A 
ENDBRANCH  16  24
ENDBRANCH   1  13
BRANCH   2  30
ATOM     30  C   UNL     1     -36.426  12.865 -54.860  0.00  0.00    +0.197 C 
BRANCH  30  31
ATOM     31  C   UNL     1     -37.446  13.767 -54.160  0.00  0.00    -0.018 A 
ATOM     32  C   UNL     1     -37.262  14.077 -52.810  0.00  0.00    +0.006 A 
ATOM     33  C   UNL     1     -38.156  14.915 -52.146  0.00  0.00    +0.004 A 
ATOM     34  C   UNL     1     -39.252  15.453 -52.823  0.00  0.00    -0.037 A 
ATOM     35  C   UNL     1     -39.438  15.147 -54.172  0.00  0.00    +0.004 A 
ATOM     36  C   UNL     1     -38.541  14.313 -54.835  0.00  0.00    +0.006 A 
BRANCH  34  37
ATOM     37  C   UNL     1     -40.228  16.365 -52.094  0.00  0.00    +0.155 C 
BRANCH  37  38
ATOM     38  C   UNL     1     -39.531  17.571 -51.497  0.00  0.00    +0.309 C 
ATOM     39  O   UNL     1     -38.915  18.380 -52.158  0.00  0.00    -0.251 OA
BRANCH  38  40
ATOM     40  O   UNL     1     -39.572  17.612 -50.191  0.00  0.00    -0.480 OA
ATOM     41  H   UNL     1     -40.043  16.818 -49.885  0.00  0.00    +0.295 HD
ENDBRANCH  38  40
ENDBRANCH  37  38
ENDBRANCH  34  37
ENDBRANCH  30  31
BRANCH  30  42
ATOM     42  C   UNL     1     -36.860  11.406 -54.994  0.00  0.00    +0.239 C 
ATOM     43  N   UNL     1     -35.847  10.508 -54.971  0.00  0.00    -0.311 N 
ATOM     44  H   UNL     1     -34.907  10.872 -54.934  0.00  0.00    +0.149 HD
ATOM     45  O   UNL     1     -38.027  11.064 -55.013  0.00  0.00    -0.273 OA
BRANCH  43  46
ATOM     46  C   UNL     1     -35.974   9.048 -55.114  0.00  0.00    +0.073 C 
ATOM     47  C   UNL     1     -36.777   8.348 -53.992  0.00  0.00    +0.022 C 
ATOM     48  C   UNL     1     -35.850   7.256 -53.430  0.00  0.00    +0.002 C 
ATOM     49  C   UNL     1     -34.879   6.940 -54.573  0.00  0.00    +0.002 C 
ATOM     50  C   UNL     1     -34.625   8.306 -55.226  0.00  0.00    +0.022 C 
ENDBRANCH  43  46
ENDBRANCH  30  42
ENDBRANCH   2  30
TORSDOF 11
ENDMDL
MODEL        3
REMARK  Name = 
REMARK  11 active torsions:
REMARK  status: ('A' for Active; 'I' for Inactive)
REMARK    1  A    between atoms: _1  and  _16
REMARK    2  A    between atoms: _2  and  _4
REMARK    3  A    between atoms: _2  and  _30
REMARK    4  A    between atoms: _13  and  _18
REMARK    5  A    between atoms: _14  and  _24
REMARK    6  A    between atoms: _30  and  _31
REMARK    7  A    between atoms: _30  and  _42
REMARK    8  A    between atoms: _34  and  _37
REMARK    9  A    between atoms: _37  and  _38
REMARK   10  A    between atoms: _38  and  _40
REMARK   11  A    between atoms: _43  and  _46
REMARK                            x       y       z     vdW  Elec       q    Type
REMARK                         _______ _______ _______ _____ _____    ______ ____
ROOT
ATOM      1  C   UNL     1     -37.987  15.195 -51.227  0.00  0.00    +0.272 C 
ATOM      2  O   UNL     1     -38.073  14.114 -51.777  0.00  0.00    -0.268 OA
ATOM      3  N   UNL     1     -38.156  16.356 -51.941  0.00  0.00    -0.250 N 
ENDROOT
BRANCH   3   4
ATOM      4  C   UNL     1     -38.162  17.668 -51.370  0.00  0.00    +0.038 A 
ATOM      5  C   UNL     1     -39.381  18.284 -51.051  0.00  0.00    +0.024 A 
ATOM      6  C   UNL     1     -39.399  19.552 -50.467  0.00  0.00    +0.006 A 
ATOM      7  C   UNL     1     -38.188  20.187 -50.215  0.00  0.00    -0.044 A 
ATOM      8  C   UNL     1     -37.979  21.538 -49.579  0.00  0.00    +0.036 C 
ATOM      9  C   UNL     1     -36.454  21.582 -49.304  0.00  0.00    +0.009 C 
ATOM     10  C   UNL     1     -35.817  20.455 -50.161  0.00  0.00    +0.036 C 
ATOM     11  C   UNL     1     -36.991  19.588 -50.537  0.00  0.00    -0.042 A 
ATOM     12  C   UNL     1     -36.952  18.326 -51.120  0.00  0.00    +0.027 A 
ENDBRANCH   3   4
BRANCH   1  13
ATOM     13  C   UNL     1     -37.684  15.214 -49.741  0.00  0.00    +0.149 A 
ATOM     14  C   UNL     1     -38.650  14.938 -48.799  0.00  0.00    +0.063 A 
ATOM     15  C   UNL     1     -38.012  14.990 -47.582  0.00  0.00    +0.075 A 
ATOM     16  N   UNL     1     -36.738  15.388 -47.861  0.00  0.00    -0.231 N 
ATOM     17  N   UNL     1     -36.468  15.443 -49.192  0.00  0.00    -0.161 NA
BRANCH  15  18
ATOM     18  C   UNL     1     -38.559  14.633 -46.333  0.00  0.00    +0.000 A 
ATOM     19  C   UNL     1     -38.998  15.625 -45.444  0.00  0.00    +0.010 A 
ATOM     20  C   UNL     1     -39.544  15.291 -44.206  0.00  0.00    +0.001 A 
ATOM     21  C   UNL     1     -39.671  13.957 -43.835  0.00  0.00    +0.000 A 
ATOM     22  C   UNL     1     -39.256  12.959 -44.708  0.00  0.00    +0.001 A 
ATOM     23  C   UNL     1     -38.709  13.292 -45.945  0.00  0.00    +0.010 A 
ENDBRANCH  15  18
BRANCH  16  24
ATOM     24  C   UNL     1     -36.060  16.254 -47.062  0.00  0.00    +0.066 A 
ATOM     25  C   UNL     1     -35.209  15.786 -46.056  0.00  0.00    +0.028 A 
ATOM     26  C   UNL     1     -34.544  16.694 -45.235  0.00  0.00    +0.002 A 
ATOM     27  C   UNL     1     -34.734  18.064 -45.407  0.00  0.00    +0.000 A 
ATOM     28  C   UNL     1     -35.594  18.529 -46.400  0.00  0.00    +0.002 A 
ATOM     29  C   UNL     1     -36.261  17.626 -47.226  0.00  0.00    +0.028 A 
ENDBRANCH  16  24
ENDBRANCH   1  13
BRANCH   3  30
ATOM     30  C   UNL     1     -38.403  16.349 -53.408  0.00  0.00    +0.197 C 
BRANCH  30  31
ATOM     31  C   UNL     1     -39.880  16.098 -53.726  0.00  0.00    -0.018 A 
ATOM     32  C   UNL     1     -40.815  15.807 -52.729  0.00  0.00    +0.006 A 
ATOM     33  C   UNL     1     -42.147  15.563 -53.056  0.00  0.00    +0.004 A 
ATOM     34  C   UNL     1     -42.564  15.601 -54.387  0.00  0.00    -0.037 A 
ATOM     35  C   UNL     1     -41.633  15.885 -55.386  0.00  0.00    +0.004 A 
ATOM     36  C   UNL     1     -40.301  16.133 -55.057  0.00  0.00    +0.006 A 
BRANCH  34  37
ATOM     37  C   UNL     1     -44.018  15.333 -54.750  0.00  0.00    +0.155 C 
BRANCH  37  38
ATOM     38  C   UNL     1     -44.775  16.618 -55.017  0.00  0.00    +0.309 C 
ATOM     39  O   UNL     1     -45.116  17.386 -54.142  0.00  0.00    -0.251 OA
BRANCH  38  40
ATOM     40  O   UNL     1     -45.113  16.782 -56.270  0.00  0.00    -0.480 OA
ATOM     41  H   UNL     1     -44.806  16.002 -56.762  0.00  0.00    +0.295 HD
ENDBRANCH  38  40
ENDBRANCH  37  38
ENDBRANCH  34  37
ENDBRANCH  30  31
BRANCH  30  42
ATOM     42  C   UNL     1     -37.783  17.516 -54.175  0.00  0.00    +0.239 C 
ATOM     43  N   UNL     1     -38.612  18.568 -54.375  0.00  0.00    -0.311 N 
ATOM     44  H   UNL     1     -39.566  18.470 -54.065  0.00  0.00    +0.149 HD
ATOM     45  O   UNL     1     -36.609  17.549 -54.493  0.00  0.00    -0.273 OA
BRANCH  43  46
ATOM     46  C   UNL     1     -38.290  19.804 -55.108  0.00  0.00    +0.073 C 
ATOM     47  C   UNL     1     -38.809  21.107 -54.455  0.00  0.00    +0.022 C 
ATOM     48  C   UNL     1     -39.647  21.814 -55.534  0.00  0.00    +0.002 C 
ATOM     49  C   UNL     1     -39.097  21.286 -56.865  0.00  0.00    +0.002 C 
ATOM     50  C   UNL     1     -38.780  19.813 -56.571  0.00  0.00    +0.022 C 
ENDBRANCH  43  46
ENDBRANCH  30  42
ENDBRANCH   3  30
TORSDOF 11
ENDMDL
MODEL        4
REMARK  Name = 
REMARK  11 active torsions:
REMARK  status: ('A' for Active; 'I' for Inactive)
REMARK    1  A    between atoms: _1  and  _16
REMARK    2  A    between atoms: _2  and  _4
REMARK    3  A    between atoms: _2  and  _30
REMARK    4  A    between atoms: _13  and  _18
REMARK    5  A    between atoms: _14  and  _24
REMARK    6  A    between atoms: _30  and  _31
REMARK    7  A    between atoms: _30  and  _42
REMARK    8  A    between atoms: _34  and  _37
REMARK    9  A    between atoms: _37  and  _38
REMARK   10  A    between atoms: _38  and  _40
REMARK   11  A    between atoms: _43  and  _46
REMARK                            x       y       z     vdW  Elec       q    Type
REMARK                         _______ _______ _______ _____ _____    ______ ____
ROOT
ATOM      1  C   UNL     1     -38.197  18.488 -51.869  0.00  0.00    +0.272 C 
ATOM      2  N   UNL     1     -37.365  19.571 -51.713  0.00  0.00    -0.250 N 
ATOM      3  O   UNL     1     -38.670  18.226 -52.958  0.00  0.00    -0.268 OA
ENDROOT
BRANCH   2   4
ATOM      4  C   UNL     1     -36.832  20.012 -50.461  0.00  0.00    +0.038 A 
ATOM      5  C   UNL     1     -37.489  21.013 -49.736  0.00  0.00    +0.027 A 
ATOM      6  C   UNL     1     -36.929  21.441 -48.537  0.00  0.00    -0.042 A 
ATOM      7  C   UNL     1     -37.452  22.516 -47.618  0.00  0.00    +0.036 C 
ATOM      8  C   UNL     1     -36.284  22.748 -46.624  0.00  0.00    +0.009 C 
ATOM      9  C   UNL     1     -35.337  21.527 -46.761  0.00  0.00    +0.036 C 
ATOM     10  C   UNL     1     -35.758  20.893 -48.063  0.00  0.00    -0.044 A 
ATOM     11  C   UNL     1     -35.099  19.890 -48.764  0.00  0.00    +0.006 A 
ATOM     12  C   UNL     1     -35.645  19.448 -49.970  0.00  0.00    +0.024 A 
ENDBRANCH   2   4
BRANCH   1  13
ATOM     13  C   UNL     1     -38.549  17.584 -50.704  0.00  0.00    +0.149 A 
ATOM     14  C   UNL     1     -39.658  17.810 -49.918  0.00  0.00    +0.063 A 
ATOM     15  C   UNL     1     -39.693  16.775 -49.013  0.00  0.00    +0.075 A 
ATOM     16  N   UNL     1     -38.559  16.054 -49.248  0.00  0.00    -0.231 N 
ATOM     17  N   UNL     1     -37.875  16.466 -50.348  0.00  0.00    -0.161 NA
BRANCH  15  18
ATOM     18  C   UNL     1     -40.728  16.496 -48.098  0.00  0.00    +0.000 A 
ATOM     19  C   UNL     1     -40.502  16.455 -46.713  0.00  0.00    +0.010 A 
ATOM     20  C   UNL     1     -41.538  16.173 -45.824  0.00  0.00    +0.001 A 
ATOM     21  C   UNL     1     -42.819  15.919 -46.301  0.00  0.00    +0.000 A 
ATOM     22  C   UNL     1     -43.060  15.941 -47.670  0.00  0.00    +0.001 A 
ATOM     23  C   UNL     1     -42.024  16.222 -48.560  0.00  0.00    +0.010 A 
ENDBRANCH  15  18
BRANCH  16  24
ATOM     24  C   UNL     1     -37.827  15.509 -48.240  0.00  0.00    +0.066 A 
ATOM     25  C   UNL     1     -36.935  16.289 -47.499  0.00  0.00    +0.028 A 
ATOM     26  C   UNL     1     -36.179  15.703 -46.486  0.00  0.00    +0.002 A 
ATOM     27  C   UNL     1     -36.304  14.341 -46.219  0.00  0.00    +0.000 A 
ATOM     28  C   UNL     1     -37.183  13.560 -46.968  0.00  0.00    +0.002 A 
ATOM     29  C   UNL     1     -37.942  14.142 -47.982  0.00  0.00    +0.028 A 
ENDBRANCH  16  24
ENDBRANCH   1  13
BRANCH   2  30
ATOM     30  C   UNL     1     -36.973  20.434 -52.859  0.00  0.00    +0.197 C 
BRANCH  30  31
ATOM     31  C   UNL     1     -35.833  19.808 -53.667  0.00  0.00    -0.018 A 
ATOM     32  C   UNL     1     -34.568  20.395 -53.745  0.00  0.00    +0.006 A 
ATOM     33  C   UNL     1     -33.559  19.809 -54.507  0.00  0.00    +0.004 A 
ATOM     34  C   UNL     1     -33.802  18.627 -55.207  0.00  0.00    -0.037 A 
ATOM     35  C   UNL     1     -35.066  18.040 -55.138  0.00  0.00    +0.004 A 
ATOM     36  C   UNL     1     -36.073  18.626 -54.372  0.00  0.00    +0.006 A 
BRANCH  34  37
ATOM     37  C   UNL     1     -32.705  17.983 -56.043  0.00  0.00    +0.155 C 
BRANCH  37  38
ATOM     38  C   UNL     1     -32.689  16.476 -55.882  0.00  0.00    +0.309 C 
ATOM     39  O   UNL     1     -33.255  15.718 -56.641  0.00  0.00    -0.251 OA
BRANCH  38  40
ATOM     40  O   UNL     1     -32.087  16.067 -54.795  0.00  0.00    -0.480 OA
ATOM     41  H   UNL     1     -31.791  16.855 -54.308  0.00  0.00    +0.295 HD
ENDBRANCH  38  40
ENDBRANCH  37  38
ENDBRANCH  34  37
ENDBRANCH  30  31
BRANCH  30  42
ATOM     42  C   UNL     1     -38.134  20.954 -53.705  0.00  0.00    +0.239 C 
ATOM     43  O   UNL     1     -38.872  21.848 -53.337  0.00  0.00    -0.273 OA
ATOM     44  N   UNL     1     -38.355  20.265 -54.850  0.00  0.00    -0.311 N 
ATOM     45  H   UNL     1     -37.709  19.524 -55.076  0.00  0.00    +0.149 HD
BRANCH  44  46
ATOM     46  C   UNL     1     -39.379  20.566 -55.864  0.00  0.00    +0.073 C 
ATOM     47  C   UNL     1     -39.862  19.349 -56.689  0.00  0.00    +0.022 C 
ATOM     48  C   UNL     1     -39.651  19.730 -58.164  0.00  0.00    +0.002 C 
ATOM     49  C   UNL     1     -39.674  21.263 -58.180  0.00  0.00    +0.002 C 
ATOM     50  C   UNL     1     -38.962  21.653 -56.877  0.00  0.00    +0.022 C 
ENDBRANCH  44  46
ENDBRANCH  30  42
ENDBRANCH   2  30
TORSDOF 11
ENDMDL
MODEL        5
REMARK  Name = 
REMARK  11 active torsions:
REMARK  status: ('A' for Active; 'I' for Inactive)
REMARK    1  A    between atoms: _1  and  _16
REMARK    2  A    between atoms: _2  and  _4
REMARK    3  A    between atoms: _2  and  _30
REMARK    4  A    between atoms: _13  and  _18
REMARK    5  A    between atoms: _14  and  _24
REMARK    6  A    between atoms: _30  and  _31
REMARK    7  A    between atoms: _30  and  _42
REMARK    8  A    between atoms: _34  and  _37
REMARK    9  A    between atoms: _37  and  _38
REMARK   10  A    between atoms: _38  and  _40
REMARK   11  A    between atoms: _43  and  _46
REMARK                            x       y       z     vdW  Elec       q    Type
REMARK                         _______ _______ _______ _____ _____    ______ ____
ROOT
ATOM      1  C   UNL     1     -36.308  13.315 -57.523  0.00  0.00    +0.272 C 
ATOM      2  N   UNL     1     -35.965  13.813 -56.289  0.00  0.00    -0.250 N 
ATOM      3  O   UNL     1     -37.050  12.356 -57.616  0.00  0.00    -0.268 OA
ENDROOT
BRANCH   2   4
ATOM      4  C   UNL     1     -35.033  14.876 -56.072  0.00  0.00    +0.038 A 
ATOM      5  C   UNL     1     -33.679  14.582 -55.847  0.00  0.00    +0.024 A 
ATOM      6  C   UNL     1     -32.755  15.611 -55.664  0.00  0.00    +0.006 A 
ATOM      7  C   UNL     1     -33.205  16.926 -55.704  0.00  0.00    -0.044 A 
ATOM      8  C   UNL     1     -32.381  18.180 -55.550  0.00  0.00    +0.036 C 
ATOM      9  C   UNL     1     -33.356  19.313 -55.964  0.00  0.00    +0.009 C 
ATOM     10  C   UNL     1     -34.783  18.704 -55.930  0.00  0.00    +0.036 C 
ATOM     11  C   UNL     1     -34.535  17.216 -55.914  0.00  0.00    -0.042 A 
ATOM     12  C   UNL     1     -35.470  16.205 -56.098  0.00  0.00    +0.027 A 
ENDBRANCH   2   4
BRANCH   1  13
ATOM     13  C   UNL     1     -35.786  13.938 -58.802  0.00  0.00    +0.149 A 
ATOM     14  N   UNL     1     -36.068  15.188 -59.237  0.00  0.00    -0.161 NA
ATOM     15  N   UNL     1     -35.343  15.265 -60.385  0.00  0.00    -0.231 N 
ATOM     16  C   UNL     1     -34.763  14.083 -60.740  0.00  0.00    +0.075 A 
ATOM     17  C   UNL     1     -34.995  13.234 -59.684  0.00  0.00    +0.063 A 
BRANCH  15  18
ATOM     18  C   UNL     1     -34.769  16.465 -60.668  0.00  0.00    +0.066 A 
ATOM     19  C   UNL     1     -34.235  17.262 -59.652  0.00  0.00    +0.028 A 
ATOM     20  C   UNL     1     -33.673  18.498 -59.964  0.00  0.00    +0.002 A 
ATOM     21  C   UNL     1     -33.653  18.944 -61.285  0.00  0.00    +0.000 A 
ATOM     22  C   UNL     1     -34.200  18.155 -62.296  0.00  0.00    +0.002 A 
ATOM     23  C   UNL     1     -34.762  16.917 -61.989  0.00  0.00    +0.028 A 
ENDBRANCH  15  18
BRANCH  16  24
ATOM     24  C   UNL     1     -34.125  13.756 -61.954  0.00  0.00    +0.000 A 
ATOM     25  C   UNL     1     -32.754  13.999 -62.118  0.00  0.00    +0.010 A 
ATOM     26  C   UNL     1     -32.104  13.680 -63.309  0.00  0.00    +0.001 A 
ATOM     27  C   UNL     1     -32.812  13.102 -64.358  0.00  0.00    +0.000 A 
ATOM     28  C   UNL     1     -34.168  12.839 -64.209  0.00  0.00    +0.001 A 
ATOM     29  C   UNL     1     -34.818  13.159 -63.019  0.00  0.00    +0.010 A 
ENDBRANCH  16  24
ENDBRANCH   1  13
BRANCH   2  30
ATOM     30  C   UNL     1     -36.512  13.241 -55.029  0.00  0.00    +0.197 C 
BRANCH  30  31
ATOM     31  C   UNL     1     -35.768  11.965 -54.624  0.00  0.00    -0.018 A 
ATOM     32  C   UNL     1     -34.588  11.999 -53.876  0.00  0.00    +0.006 A 
ATOM     33  C   UNL     1     -33.925  10.820 -53.543  0.00  0.00    +0.004 A 
ATOM     34  C   UNL     1     -34.429   9.587 -53.958  0.00  0.00    -0.037 A 
ATOM     35  C   UNL     1     -35.604   9.548 -54.710  0.00  0.00    +0.004 A 
ATOM     36  C   UNL     1     -36.268  10.729 -55.039  0.00  0.00    +0.006 A 
BRANCH  34  37
ATOM     37  C   UNL     1     -33.709   8.295 -53.599  0.00  0.00    +0.155 C 
BRANCH  37  38
ATOM     38  C   UNL     1     -34.263   7.677 -52.331  0.00  0.00    +0.309 C 
ATOM     39  O   UNL     1     -35.212   6.923 -52.316  0.00  0.00    -0.251 OA
BRANCH  38  40
ATOM     40  O   UNL     1     -33.684   8.104 -51.239  0.00  0.00    -0.480 OA
ATOM     41  H   UNL     1     -33.015   8.761 -51.497  0.00  0.00    +0.295 HD
ENDBRANCH  38  40
ENDBRANCH  37  38
ENDBRANCH  34  37
ENDBRANCH  30  31
BRANCH  30  42
ATOM     42  C   UNL     1     -36.708  14.244 -53.894  0.00  0.00    +0.239 C 
ATOM     43  O   UNL     1     -35.942  14.336 -52.954  0.00  0.00    -0.273 OA
ATOM     44  N   UNL     1     -37.866  14.945 -53.950  0.00  0.00    -0.311 N 
ATOM     45  H   UNL     1     -38.457  14.797 -54.753  0.00  0.00    +0.149 HD
BRANCH  44  46
ATOM     46  C   UNL     1     -38.294  15.995 -53.011  0.00  0.00    +0.073 C 
ATOM     47  C   UNL     1     -37.816  15.803 -51.551  0.00  0.00    +0.022 C 
ATOM     48  C   UNL     1     -39.086  15.837 -50.685  0.00  0.00    +0.002 C 
ATOM     49  C   UNL     1     -40.101  16.639 -51.509  0.00  0.00    +0.002 C 
ATOM     50  C   UNL     1     -39.822  16.205 -52.954  0.00  0.00    +0.022 C 
ENDBRANCH  44  46
ENDBRANCH  30  42
ENDBRANCH   2  30
TORSDOF 11
ENDMDL
MODEL        6
REMARK  Name = 
REMARK  11 active torsions:
REMARK  status: ('A' for Active; 'I' for Inactive)
REMARK    1  A    between atoms: _1  and  _16
REMARK    2  A    between atoms: _2  and  _4
REMARK    3  A    between atoms: _2  and  _30
REMARK    4  A    between atoms: _13  and  _18
REMARK    5  A    between atoms: _14  and  _24
REMARK    6  A    between atoms: _30  and  _31
REMARK    7  A    between atoms: _30  and  _42
REMARK    8  A    between atoms: _34  and  _37
REMARK    9  A    between atoms: _37  and  _38
REMARK   10  A    between atoms: _38  and  _40
REMARK   11  A    between atoms: _43  and  _46
REMARK                            x       y       z     vdW  Elec       q    Type
REMARK                         _______ _______ _______ _____ _____    ______ ____
ROOT
ATOM      1  C   UNL     1     -36.863  15.852 -49.824  0.00  0.00    +0.272 C 
ATOM      2  O   UNL     1     -36.696  14.667 -49.608  0.00  0.00    -0.268 OA
ATOM      3  N   UNL     1     -37.406  16.273 -51.014  0.00  0.00    -0.250 N 
ENDROOT
BRANCH   3   4
ATOM      4  C   UNL     1     -37.723  17.633 -51.326  0.00  0.00    +0.038 A 
ATOM      5  C   UNL     1     -38.956  18.171 -50.930  0.00  0.00    +0.024 A 
ATOM      6  C   UNL     1     -39.265  19.504 -51.202  0.00  0.00    +0.006 A 
ATOM      7  C   UNL     1     -38.329  20.280 -51.877  0.00  0.00    -0.044 A 
ATOM      8  C   UNL     1     -38.448  21.736 -52.254  0.00  0.00    +0.036 C 
ATOM      9  C   UNL     1     -37.017  22.114 -52.715  0.00  0.00    +0.009 C 
ATOM     10  C   UNL     1     -36.268  20.779 -52.974  0.00  0.00    +0.036 C 
ATOM     11  C   UNL     1     -37.122  19.751 -52.276  0.00  0.00    -0.042 A 
ATOM     12  C   UNL     1     -36.797  18.425 -52.014  0.00  0.00    +0.027 A 
ENDBRANCH   3   4
BRANCH   1  13
ATOM     13  C   UNL     1     -36.449  16.836 -48.748  0.00  0.00    +0.149 A 
ATOM     14  N   UNL     1     -36.014  16.506 -47.510  0.00  0.00    -0.161 NA
ATOM     15  N   UNL     1     -35.747  17.722 -46.964  0.00  0.00    -0.231 N 
ATOM     16  C   UNL     1     -36.139  18.766 -47.748  0.00  0.00    +0.075 A 
ATOM     17  C   UNL     1     -36.538  18.198 -48.935  0.00  0.00    +0.063 A 
BRANCH  15  18
ATOM     18  C   UNL     1     -34.666  17.801 -46.143  0.00  0.00    +0.066 A 
ATOM     19  C   UNL     1     -34.780  17.519 -44.779  0.00  0.00    +0.028 A 
ATOM     20  C   UNL     1     -33.663  17.631 -43.953  0.00  0.00    +0.002 A 
ATOM     21  C   UNL     1     -32.438  18.034 -44.484  0.00  0.00    +0.000 A 
ATOM     22  C   UNL     1     -32.329  18.330 -45.841  0.00  0.00    +0.002 A 
ATOM     23  C   UNL     1     -33.443  18.219 -46.672  0.00  0.00    +0.028 A 
ENDBRANCH  15  18
BRANCH  16  24
ATOM     24  C   UNL     1     -36.203  20.133 -47.411  0.00  0.00    +0.000 A 
ATOM     25  C   UNL     1     -36.849  20.581 -46.247  0.00  0.00    +0.010 A 
ATOM     26  C   UNL     1     -36.905  21.937 -45.934  0.00  0.00    +0.001 A 
ATOM     27  C   UNL     1     -36.323  22.876 -46.778  0.00  0.00    +0.000 A 
ATOM     28  C   UNL     1     -35.691  22.453 -47.943  0.00  0.00    +0.001 A 
ATOM     29  C   UNL     1     -35.635  21.096 -48.258  0.00  0.00    +0.010 A 
ENDBRANCH  16  24
ENDBRANCH   1  13
BRANCH   3  30
ATOM     30  C   UNL     1     -37.769  15.318 -52.096  0.00  0.00    +0.197 C 
BRANCH  30  31
ATOM     31  C   UNL     1     -39.269  15.359 -52.398  0.00  0.00    -0.018 A 
ATOM     32  C   UNL     1     -40.222  14.878 -51.496  0.00  0.00    +0.006 A 
ATOM     33  C   UNL     1     -41.578  14.910 -51.813  0.00  0.00    +0.004 A 
ATOM     34  C   UNL     1     -42.003  15.422 -53.040  0.00  0.00    -0.037 A 
ATOM     35  C   UNL     1     -41.055  15.898 -53.946  0.00  0.00    +0.004 A 
ATOM     36  C   UNL     1     -39.699  15.868 -53.626  0.00  0.00    +0.006 A 
BRANCH  34  37
ATOM     37  C   UNL     1     -43.484  15.459 -53.392  0.00  0.00    +0.155 C 
BRANCH  37  38
ATOM     38  C   UNL     1     -43.703  15.721 -54.868  0.00  0.00    +0.309 C 
ATOM     39  O   UNL     1     -44.067  16.790 -55.310  0.00  0.00    -0.251 OA
BRANCH  38  40
ATOM     40  O   UNL     1     -43.555  14.661 -55.621  0.00  0.00    -0.480 OA
ATOM     41  H   UNL     1     -43.348  13.912 -55.036  0.00  0.00    +0.295 HD
ENDBRANCH  38  40
ENDBRANCH  37  38
ENDBRANCH  34  37
ENDBRANCH  30  31
BRANCH  30  42
ATOM     42  C   UNL     1     -36.874  15.372 -53.333  0.00  0.00    +0.239 C 
ATOM     43  N   UNL     1     -35.679  14.749 -53.197  0.00  0.00    -0.311 N 
ATOM     44  H   UNL     1     -35.458  14.367 -52.290  0.00  0.00    +0.149 HD
ATOM     45  O   UNL     1     -37.240  15.842 -54.394  0.00  0.00    -0.273 OA
BRANCH  43  46
ATOM     46  C   UNL     1     -34.615  14.676 -54.211  0.00  0.00    +0.073 C 
ATOM     47  C   UNL     1     -33.231  15.139 -53.708  0.00  0.00    +0.022 C 
ATOM     48  C   UNL     1     -32.226  14.289 -54.497  0.00  0.00    +0.002 C 
ATOM     49  C   UNL     1     -32.928  12.933 -54.641  0.00  0.00    +0.002 C 
ATOM     50  C   UNL     1     -34.413  13.280 -54.848  0.00  0.00    +0.022 C 
ENDBRANCH  43  46
ENDBRANCH  30  42
ENDBRANCH   3  30
TORSDOF 11
ENDMDL
MODEL        7
REMARK  Name = 
REMARK  11 active torsions:
REMARK  status: ('A' for Active; 'I' for Inactive)
REMARK    1  A    between atoms: _1  and  _16
REMARK    2  A    between atoms: _2  and  _4
REMARK    3  A    between atoms: _2  and  _30
REMARK    4  A    between atoms: _13  and  _18
REMARK    5  A    between atoms: _14  and  _24
REMARK    6  A    between atoms: _30  and  _31
REMARK    7  A    between atoms: _30  and  _42
REMARK    8  A    between atoms: _34  and  _37
REMARK    9  A    between atoms: _37  and  _38
REMARK   10  A    between atoms: _38  and  _40
REMARK   11  A    between atoms: _43  and  _46
REMARK                            x       y       z     vdW  Elec       q    Type
REMARK                         _______ _______ _______ _____ _____    ______ ____
ROOT
ATOM      1  C   UNL     1     -36.206  12.940 -57.481  0.00  0.00    +0.272 C 
ATOM      2  N   UNL     1     -35.912  13.432 -56.232  0.00  0.00    -0.250 N 
ATOM      3  O   UNL     1     -36.869  11.928 -57.604  0.00  0.00    -0.268 OA
ENDROOT
BRANCH   2   4
ATOM      4  C   UNL     1     -35.069  14.561 -55.982  0.00  0.00    +0.038 A 
ATOM      5  C   UNL     1     -33.686  14.378 -55.830  0.00  0.00    +0.024 A 
ATOM      6  C   UNL     1     -32.849  15.474 -55.615  0.00  0.00    +0.006 A 
ATOM      7  C   UNL     1     -33.416  16.743 -55.549  0.00  0.00    -0.044 A 
ATOM      8  C   UNL     1     -32.701  18.054 -55.345  0.00  0.00    +0.036 C 
ATOM      9  C   UNL     1     -33.790  19.117 -55.644  0.00  0.00    +0.009 C 
ATOM     10  C   UNL     1     -35.154  18.379 -55.595  0.00  0.00    +0.036 C 
ATOM     11  C   UNL     1     -34.774  16.922 -55.688  0.00  0.00    -0.042 A 
ATOM     12  C   UNL     1     -35.624  15.843 -55.902  0.00  0.00    +0.027 A 
ENDBRANCH   2   4
BRANCH   1  13
ATOM     13  C   UNL     1     -35.727  13.634 -58.740  0.00  0.00    +0.149 A 
ATOM     14  N   UNL     1     -36.074  14.883 -59.127  0.00  0.00    -0.161 NA
ATOM     15  N   UNL     1     -35.364  15.038 -60.276  0.00  0.00    -0.231 N 
ATOM     16  C   UNL     1     -34.730  13.900 -60.679  0.00  0.00    +0.075 A 
ATOM     17  C   UNL     1     -34.910  13.002 -59.652  0.00  0.00    +0.063 A 
BRANCH  15  18
ATOM     18  C   UNL     1     -34.853  16.274 -60.519  0.00  0.00    +0.066 A 
ATOM     19  C   UNL     1     -34.364  17.027 -59.449  0.00  0.00    +0.028 A 
ATOM     20  C   UNL     1     -33.814  18.287 -59.681  0.00  0.00    +0.002 A 
ATOM     21  C   UNL     1     -33.744  18.790 -60.979  0.00  0.00    +0.000 A 
ATOM     22  C   UNL     1     -34.219  18.032 -62.048  0.00  0.00    +0.002 A 
ATOM     23  C   UNL     1     -34.768  16.772 -61.822  0.00  0.00    +0.028 A 
ENDBRANCH  15  18
BRANCH  16  24
ATOM     24  C   UNL     1     -34.087  13.649 -61.908  0.00  0.00    +0.000 A 
ATOM     25  C   UNL     1     -32.730  13.947 -62.110  0.00  0.00    +0.010 A 
ATOM     26  C   UNL     1     -32.114  13.696 -63.334  0.00  0.00    +0.001 A 
ATOM     27  C   UNL     1     -32.842  13.149 -64.385  0.00  0.00    +0.000 A 
ATOM     28  C   UNL     1     -34.191  12.861 -64.209  0.00  0.00    +0.001 A 
ATOM     29  C   UNL     1     -34.808  13.113 -62.985  0.00  0.00    +0.010 A 
ENDBRANCH  16  24
ENDBRANCH   1  13
BRANCH   2  30
ATOM     30  C   UNL     1     -36.420  12.787 -54.991  0.00  0.00    +0.197 C 
BRANCH  30  31
ATOM     31  C   UNL     1     -35.790  11.408 -54.780  0.00  0.00    -0.018 A 
ATOM     32  C   UNL     1     -34.442  11.326 -54.424  0.00  0.00    +0.006 A 
ATOM     33  C   UNL     1     -33.841  10.089 -54.199  0.00  0.00    +0.004 A 
ATOM     34  C   UNL     1     -34.580   8.913 -54.330  0.00  0.00    -0.037 A 
ATOM     35  C   UNL     1     -35.928   8.990 -54.684  0.00  0.00    +0.004 A 
ATOM     36  C   UNL     1     -36.528  10.228 -54.905  0.00  0.00    +0.006 A 
BRANCH  34  37
ATOM     37  C   UNL     1     -33.919   7.563 -54.087  0.00  0.00    +0.155 C 
BRANCH  37  38
ATOM     38  C   UNL     1     -34.379   6.940 -52.784  0.00  0.00    +0.309 C 
ATOM     39  O   UNL     1     -34.151   7.424 -51.696  0.00  0.00    -0.251 OA
BRANCH  38  40
ATOM     40  O   UNL     1     -34.966   5.781 -52.932  0.00  0.00    -0.480 OA
ATOM     41  H   UNL     1     -34.956   5.564 -53.879  0.00  0.00    +0.295 HD
ENDBRANCH  38  40
ENDBRANCH  37  38
ENDBRANCH  34  37
ENDBRANCH  30  31
BRANCH  30  42
ATOM     42  C   UNL     1     -36.418  13.679 -53.751  0.00  0.00    +0.239 C 
ATOM     43  N   UNL     1     -35.244  13.709 -53.076  0.00  0.00    -0.311 N 
ATOM     44  H   UNL     1     -34.506  13.104 -53.404  0.00  0.00    +0.149 HD
ATOM     45  O   UNL     1     -37.357  14.389 -53.446  0.00  0.00    -0.273 OA
BRANCH  43  46
ATOM     46  C   UNL     1     -34.972  14.452 -51.834  0.00  0.00    +0.073 C 
ATOM     47  C   UNL     1     -35.939  14.147 -50.664  0.00  0.00    +0.022 C 
ATOM     48  C   UNL     1     -36.514  15.505 -50.229  0.00  0.00    +0.002 C 
ATOM     49  C   UNL     1     -35.465  16.534 -50.669  0.00  0.00    +0.002 C 
ATOM     50  C   UNL     1     -34.955  15.985 -52.009  0.00  0.00    +0.022 C 
ENDBRANCH  43  46
ENDBRANCH  30  42
ENDBRANCH   2  30
TORSDOF 11
ENDMDL
MODEL        8
REMARK  Name = 
REMARK  11 active torsions:
REMARK  status: ('A' for Active; 'I' for Inactive)
REMARK    1  A    between atoms: _1  and  _16
REMARK    2  A    between atoms: _2  and  _4
REMARK    3  A    between atoms: _2  and  _30
REMARK    4  A    between atoms: _13  and  _18
REMARK    5  A    between atoms: _14  and  _24
REMARK    6  A    between atoms: _30  and  _31
REMARK    7  A    between atoms: _30  and  _42
REMARK    8  A    between atoms: _34  and  _37
REMARK    9  A    between atoms: _37  and  _38
REMARK   10  A    between atoms: _38  and  _40
REMARK   11  A    between atoms: _43  and  _46
REMARK                            x       y       z     vdW  Elec       q    Type
REMARK                         _______ _______ _______ _____ _____    ______ ____
ROOT
ATOM      1  C   UNL     1     -38.125  17.531 -52.442  0.00  0.00    +0.272 C 
ATOM      2  N   UNL     1     -37.707  18.078 -51.253  0.00  0.00    -0.250 N 
ATOM      3  O   UNL     1     -39.304  17.300 -52.633  0.00  0.00    -0.268 OA
ENDROOT
BRANCH   2   4
ATOM      4  C   UNL     1     -36.339  18.303 -50.899  0.00  0.00    +0.038 A 
ATOM      5  C   UNL     1     -35.686  17.416 -50.036  0.00  0.00    +0.027 A 
ATOM      6  C   UNL     1     -34.366  17.679 -49.687  0.00  0.00    -0.042 A 
ATOM      7  C   UNL     1     -33.490  16.875 -48.760  0.00  0.00    +0.036 C 
ATOM      8  C   UNL     1     -32.258  17.792 -48.534  0.00  0.00    +0.009 C 
ATOM      9  C   UNL     1     -32.296  18.867 -49.651  0.00  0.00    +0.036 C 
ATOM     10  C   UNL     1     -33.705  18.782 -50.181  0.00  0.00    -0.044 A 
ATOM     11  C   UNL     1     -34.335  19.667 -51.048  0.00  0.00    +0.006 A 
ATOM     12  C   UNL     1     -35.661  19.420 -51.409  0.00  0.00    +0.024 A 
ENDBRANCH   2   4
BRANCH   1  13
ATOM     13  C   UNL     1     -37.147  17.200 -53.551  0.00  0.00    +0.149 A 
ATOM     14  N   UNL     1     -36.556  15.998 -53.743  0.00  0.00    -0.161 NA
ATOM     15  N   UNL     1     -35.817  16.214 -54.862  0.00  0.00    -0.231 N 
ATOM     16  C   UNL     1     -35.812  17.517 -55.266  0.00  0.00    +0.075 A 
ATOM     17  C   UNL     1     -36.725  18.150 -54.456  0.00  0.00    +0.063 A 
BRANCH  16  18
ATOM     18  C   UNL     1     -35.001  18.122 -56.247  0.00  0.00    +0.000 A 
ATOM     19  C   UNL     1     -33.603  18.064 -56.141  0.00  0.00    +0.010 A 
ATOM     20  C   UNL     1     -32.785  18.653 -57.104  0.00  0.00    +0.001 A 
ATOM     21  C   UNL     1     -33.347  19.304 -58.197  0.00  0.00    +0.000 A 
ATOM     22  C   UNL     1     -34.730  19.358 -58.327  0.00  0.00    +0.001 A 
ATOM     23  C   UNL     1     -35.549  18.771 -57.365  0.00  0.00    +0.010 A 
ENDBRANCH  16  18
BRANCH  15  24
ATOM     24  C   UNL     1     -35.726  15.184 -55.746  0.00  0.00    +0.066 A 
ATOM     25  C   UNL     1     -34.682  14.258 -55.663  0.00  0.00    +0.028 A 
ATOM     26  C   UNL     1     -34.597  13.225 -56.594  0.00  0.00    +0.002 A 
ATOM     27  C   UNL     1     -35.544  13.122 -57.612  0.00  0.00    +0.000 A 
ATOM     28  C   UNL     1     -36.576  14.054 -57.703  0.00  0.00    +0.002 A 
ATOM     29  C   UNL     1     -36.666  15.089 -56.774  0.00  0.00    +0.028 A 
ENDBRANCH  15  24
ENDBRANCH   1  13
BRANCH   2  30
ATOM     30  C   UNL     1     -38.664  18.452 -50.178  0.00  0.00    +0.197 C 
BRANCH  30  31
ATOM     31  C   UNL     1     -38.709  17.392 -49.074  0.00  0.00    -0.018 A 
ATOM     32  C   UNL     1     -38.847  17.802 -47.746  0.00  0.00    +0.006 A 
ATOM     33  C   UNL     1     -38.916  16.864 -46.717  0.00  0.00    +0.004 A 
ATOM     34  C   UNL     1     -38.844  15.500 -47.002  0.00  0.00    -0.037 A 
ATOM     35  C   UNL     1     -38.708  15.086 -48.328  0.00  0.00    +0.004 A 
ATOM     36  C   UNL     1     -38.643  16.025 -49.355  0.00  0.00    +0.006 A 
BRANCH  34  37
ATOM     37  C   UNL     1     -38.917  14.479 -45.875  0.00  0.00    +0.155 C 
BRANCH  37  38
ATOM     38  C   UNL     1     -38.575  15.097 -44.535  0.00  0.00    +0.309 C 
ATOM     39  O   UNL     1     -37.440  15.331 -44.178  0.00  0.00    -0.251 OA
BRANCH  38  40
ATOM     40  O   UNL     1     -39.610  15.273 -43.755  0.00  0.00    -0.480 OA
ATOM     41  H   UNL     1     -40.392  14.935 -44.223  0.00  0.00    +0.295 HD
ENDBRANCH  38  40
ENDBRANCH  37  38
ENDBRANCH  34  37
ENDBRANCH  30  31
BRANCH  30  42
ATOM     42  C   UNL     1     -38.538  19.887 -49.669  0.00  0.00    +0.239 C 
ATOM     43  N   UNL     1     -37.546  20.084 -48.768  0.00  0.00    -0.311 N 
ATOM     44  H   UNL     1     -37.028  19.274 -48.466  0.00  0.00    +0.149 HD
ATOM     45  O   UNL     1     -39.202  20.806 -50.110  0.00  0.00    -0.273 OA
BRANCH  43  46
ATOM     46  C   UNL     1     -37.223  21.352 -48.092  0.00  0.00    +0.073 C 
ATOM     47  C   UNL     1     -37.208  21.258 -46.551  0.00  0.00    +0.022 C 
ATOM     48  C   UNL     1     -36.149  22.278 -46.111  0.00  0.00    +0.002 C 
ATOM     49  C   UNL     1     -35.085  22.198 -47.212  0.00  0.00    +0.002 C 
ATOM     50  C   UNL     1     -35.880  21.995 -48.513  0.00  0.00    +0.022 C 
ENDBRANCH  43  46
ENDBRANCH  30  42
ENDBRANCH   2  30
TORSDOF 11
ENDMDL
MODEL        9
REMARK  Name = 
REMARK  11 active torsions:
REMARK  status: ('A' for Active; 'I' for Inactive)
REMARK    1  A    between atoms: _1  and  _16
REMARK    2  A    between atoms: _2  and  _4
REMARK    3  A    between atoms: _2  and  _30
REMARK    4  A    between atoms: _13  and  _18
REMARK    5  A    between atoms: _14  and  _24
REMARK    6  A    between atoms: _30  and  _31
REMARK    7  A    between atoms: _30  and  _42
REMARK    8  A    between atoms: _34  and  _37
REMARK    9  A    between atoms: _37  and  _38
REMARK   10  A    between atoms: _38  and  _40
REMARK   11  A    between atoms: _43  and  _46
REMARK                            x       y       z     vdW  Elec       q    Type
REMARK                         _______ _______ _______ _____ _____    ______ ____
ROOT
ATOM      1  C   UNL     1     -38.807  16.586 -54.407  0.00  0.00    +0.272 C 
ATOM      2  N   UNL     1     -38.447  16.388 -53.096  0.00  0.00    -0.250 N 
ATOM      3  O   UNL     1     -39.972  16.766 -54.706  0.00  0.00    -0.268 OA
ENDROOT
BRANCH   2   4
ATOM      4  C   UNL     1     -37.121  16.081 -52.655  0.00  0.00    +0.038 A 
ATOM      5  C   UNL     1     -36.248  17.117 -52.293  0.00  0.00    +0.024 A 
ATOM      6  C   UNL     1     -34.962  16.829 -51.833  0.00  0.00    +0.006 A 
ATOM      7  C   UNL     1     -34.568  15.499 -51.748  0.00  0.00    -0.044 A 
ATOM      8  C   UNL     1     -33.242  14.967 -51.265  0.00  0.00    +0.036 C 
ATOM      9  C   UNL     1     -33.487  13.442 -51.128  0.00  0.00    +0.009 C 
ATOM     10  C   UNL     1     -34.781  13.127 -51.924  0.00  0.00    +0.036 C 
ATOM     11  C   UNL     1     -35.420  14.480 -52.113  0.00  0.00    -0.042 A 
ATOM     12  C   UNL     1     -36.704  14.748 -52.574  0.00  0.00    +0.027 A 
ENDBRANCH   2   4
BRANCH   1  13
ATOM     13  C   UNL     1     -37.778  16.592 -55.520  0.00  0.00    +0.149 A 
ATOM     14  C   UNL     1     -37.317  15.426 -56.091  0.00  0.00    +0.063 A 
ATOM     15  C   UNL     1     -36.454  15.813 -57.089  0.00  0.00    +0.075 A 
ATOM     16  N   UNL     1     -36.377  17.171 -56.990  0.00  0.00    -0.231 N 
ATOM     17  N   UNL     1     -37.254  17.699 -56.096  0.00  0.00    -0.161 NA
BRANCH  16  18
ATOM     18  C   UNL     1     -35.209  17.843 -57.172  0.00  0.00    +0.066 A 
ATOM     19  C   UNL     1     -34.170  17.740 -56.243  0.00  0.00    +0.028 A 
ATOM     20  C   UNL     1     -32.991  18.457 -56.440  0.00  0.00    +0.002 A 
ATOM     21  C   UNL     1     -32.852  19.283 -57.555  0.00  0.00    +0.000 A 
ATOM     22  C   UNL     1     -33.895  19.396 -58.473  0.00  0.00    +0.002 A 
ATOM     23  C   UNL     1     -35.076  18.681 -58.281  0.00  0.00    +0.028 A 
ENDBRANCH  16  18
BRANCH  15  24
ATOM     24  C   UNL     1     -35.848  14.973 -58.045  0.00  0.00    +0.000 A 
ATOM     25  C   UNL     1     -35.030  13.910 -57.634  0.00  0.00    +0.010 A 
ATOM     26  C   UNL     1     -34.425  13.067 -58.565  0.00  0.00    +0.001 A 
ATOM     27  C   UNL     1     -34.634  13.264 -59.926  0.00  0.00    +0.000 A 
ATOM     28  C   UNL     1     -35.454  14.302 -60.352  0.00  0.00    +0.001 A 
ATOM     29  C   UNL     1     -36.058  15.146 -59.423  0.00  0.00    +0.010 A 
ENDBRANCH  15  24
ENDBRANCH   1  13
BRANCH   2  30
ATOM     30  C   UNL     1     -39.442  16.431 -51.990  0.00  0.00    +0.197 C 
BRANCH  30  31
ATOM     31  C   UNL     1     -39.275  15.241 -51.041  0.00  0.00    -0.018 A 
ATOM     32  C   UNL     1     -38.513  15.324 -49.873  0.00  0.00    +0.006 A 
ATOM     33  C   UNL     1     -38.364  14.216 -49.042  0.00  0.00    +0.004 A 
ATOM     34  C   UNL     1     -38.972  13.003 -49.370  0.00  0.00    -0.037 A 
ATOM     35  C   UNL     1     -39.730  12.913 -50.539  0.00  0.00    +0.004 A 
ATOM     36  C   UNL     1     -39.880  14.025 -51.366  0.00  0.00    +0.006 A 
BRANCH  34  37
ATOM     37  C   UNL     1     -38.813  11.788 -48.467  0.00  0.00    +0.155 C 
BRANCH  37  38
ATOM     38  C   UNL     1     -38.502  10.536 -49.262  0.00  0.00    +0.309 C 
ATOM     39  O   UNL     1     -37.465  10.371 -49.870  0.00  0.00    -0.251 OA
BRANCH  38  40
ATOM     40  O   UNL     1     -39.492   9.683 -49.313  0.00  0.00    -0.480 OA
ATOM     41  H   UNL     1     -40.239  10.070 -48.826  0.00  0.00    +0.295 HD
ENDBRANCH  38  40
ENDBRANCH  37  38
ENDBRANCH  34  37
ENDBRANCH  30  31
BRANCH  30  42
ATOM     42  C   UNL     1     -39.576  17.782 -51.291  0.00  0.00    +0.239 C 
ATOM     43  O   UNL     1     -40.076  17.910 -50.189  0.00  0.00    -0.273 OA
ATOM     44  N   UNL     1     -39.201  18.848 -52.039  0.00  0.00    -0.311 N 
ATOM     45  H   UNL     1     -38.813  18.659 -52.950  0.00  0.00    +0.149 HD
BRANCH  44  46
ATOM     46  C   UNL     1     -39.194  20.255 -51.607  0.00  0.00    +0.073 C 
ATOM     47  C   UNL     1     -38.217  20.554 -50.450  0.00  0.00    +0.022 C 
ATOM     48  C   UNL     1     -37.759  21.999 -50.692  0.00  0.00    +0.002 C 
ATOM     49  C   UNL     1     -37.696  22.111 -52.220  0.00  0.00    +0.002 C 
ATOM     50  C   UNL     1     -38.889  21.282 -52.724  0.00  0.00    +0.022 C 
ENDBRANCH  44  46
ENDBRANCH  30  42
ENDBRANCH   2  30
TORSDOF 11
ENDMDL
MODEL       10
REMARK  Name = 
REMARK  11 active torsions:
REMARK  status: ('A' for Active; 'I' for Inactive)
REMARK    1  A    between atoms: _1  and  _16
REMARK    2  A    between atoms: _2  and  _4
REMARK    3  A    between atoms: _2  and  _30
REMARK    4  A    between atoms: _13  and  _18
REMARK    5  A    between atoms: _14  and  _24
REMARK    6  A    between atoms: _30  and  _31
REMARK    7  A    between atoms: _30  and  _42
REMARK    8  A    between atoms: _34  and  _37
REMARK    9  A    between atoms: _37  and  _38
REMARK   10  A    between atoms: _38  and  _40
REMARK   11  A    between atoms: _43  and  _46
REMARK                            x       y       z     vdW  Elec       q    Type
REMARK                         _______ _______ _______ _____ _____    ______ ____
ROOT
ATOM      1  C   UNL     1     -39.559  17.098 -48.650  0.00  0.00    +0.272 C 
ATOM      2  O   UNL     1     -40.401  17.640 -47.960  0.00  0.00    -0.268 OA
ATOM      3  N   UNL     1     -38.357  16.711 -48.107  0.00  0.00    -0.250 N 
ENDROOT
BRANCH   3   4
ATOM      4  C   UNL     1     -37.342  15.989 -48.811  0.00  0.00    +0.038 A 
ATOM      5  C   UNL     1     -37.413  14.591 -48.898  0.00  0.00    +0.024 A 
ATOM      6  C   UNL     1     -36.445  13.878 -49.607  0.00  0.00    +0.006 A 
ATOM      7  C   UNL     1     -35.413  14.582 -50.217  0.00  0.00    -0.044 A 
ATOM      8  C   UNL     1     -35.336  15.954 -50.125  0.00  0.00    -0.042 A 
ATOM      9  C   UNL     1     -34.144  16.496 -50.873  0.00  0.00    +0.036 C 
ATOM     10  C   UNL     1     -33.631  15.272 -51.678  0.00  0.00    +0.009 C 
ATOM     11  C   UNL     1     -34.282  14.018 -51.041  0.00  0.00    +0.036 C 
ATOM     12  C   UNL     1     -36.290  16.681 -49.422  0.00  0.00    +0.027 A 
ENDBRANCH   3   4
BRANCH   1  13
ATOM     13  C   UNL     1     -39.876  16.873 -50.115  0.00  0.00    +0.149 A 
ATOM     14  C   UNL     1     -40.989  16.166 -50.518  0.00  0.00    +0.063 A 
ATOM     15  C   UNL     1     -40.986  16.214 -51.892  0.00  0.00    +0.075 A 
ATOM     16  N   UNL     1     -39.830  16.856 -52.227  0.00  0.00    -0.231 N 
ATOM     17  N   UNL     1     -39.164  17.364 -51.156  0.00  0.00    -0.161 NA
BRANCH  16  18
ATOM     18  C   UNL     1     -39.077  16.477 -53.294  0.00  0.00    +0.066 A 
ATOM     19  C   UNL     1     -38.398  15.256 -53.295  0.00  0.00    +0.028 A 
ATOM     20  C   UNL     1     -37.613  14.901 -54.391  0.00  0.00    +0.002 A 
ATOM     21  C   UNL     1     -37.496  15.766 -55.477  0.00  0.00    +0.000 A 
ATOM     22  C   UNL     1     -38.161  16.991 -55.468  0.00  0.00    +0.002 A 
ATOM     23  C   UNL     1     -38.948  17.351 -54.376  0.00  0.00    +0.028 A 
ENDBRANCH  16  18
BRANCH  15  24
ATOM     24  C   UNL     1     -42.007  15.756 -52.749  0.00  0.00    +0.000 A 
ATOM     25  C   UNL     1     -43.164  15.167 -52.216  0.00  0.00    +0.010 A 
ATOM     26  C   UNL     1     -44.186  14.712 -53.047  0.00  0.00    +0.001 A 
ATOM     27  C   UNL     1     -44.078  14.844 -54.427  0.00  0.00    +0.000 A 
ATOM     28  C   UNL     1     -42.946  15.440 -54.973  0.00  0.00    +0.001 A 
ATOM     29  C   UNL     1     -41.923  15.895 -54.143  0.00  0.00    +0.010 A 
ENDBRANCH  15  24
ENDBRANCH   1  13
BRANCH   3  30
ATOM     30  C   UNL     1     -38.016  16.973 -46.683  0.00  0.00    +0.197 C 
BRANCH  30  31
ATOM     31  C   UNL     1     -38.244  15.731 -45.815  0.00  0.00    -0.018 A 
ATOM     32  C   UNL     1     -39.533  15.455 -45.355  0.00  0.00    +0.006 A 
ATOM     33  C   UNL     1     -39.783  14.321 -44.584  0.00  0.00    +0.004 A 
ATOM     34  C   UNL     1     -38.744  13.448 -44.258  0.00  0.00    -0.037 A 
ATOM     35  C   UNL     1     -37.455  13.719 -44.718  0.00  0.00    +0.004 A 
ATOM     36  C   UNL     1     -37.208  14.851 -45.492  0.00  0.00    +0.006 A 
BRANCH  34  37
ATOM     37  C   UNL     1     -39.021  12.212 -43.413  0.00  0.00    +0.155 C 
BRANCH  37  38
ATOM     38  C   UNL     1     -40.294  12.359 -42.605  0.00  0.00    +0.309 C 
ATOM     39  O   UNL     1     -40.316  12.772 -41.464  0.00  0.00    -0.251 OA
BRANCH  38  40
ATOM     40  O   UNL     1     -41.362  11.912 -43.213  0.00  0.00    -0.480 OA
ATOM     41  H   UNL     1     -41.082  11.554 -44.073  0.00  0.00    +0.295 HD
ENDBRANCH  38  40
ENDBRANCH  37  38
ENDBRANCH  34  37
ENDBRANCH  30  31
BRANCH  30  42
ATOM     42  C   UNL     1     -36.672  17.663 -46.455  0.00  0.00    +0.239 C 
ATOM     43  O   UNL     1     -35.714  17.099 -45.963  0.00  0.00    -0.273 OA
ATOM     44  N   UNL     1     -36.661  18.989 -46.736  0.00  0.00    -0.311 N 
ATOM     45  H   UNL     1     -37.502  19.386 -47.124  0.00  0.00    +0.149 HD
BRANCH  44  46
ATOM     46  C   UNL     1     -35.500  19.888 -46.641  0.00  0.00    +0.073 C 
ATOM     47  C   UNL     1     -35.833  21.348 -46.247  0.00  0.00    +0.022 C 
ATOM     48  C   UNL     1     -35.226  22.230 -47.351  0.00  0.00    +0.002 C 
ATOM     49  C   UNL     1     -34.092  21.388 -47.947  0.00  0.00    +0.002 C 
ATOM     50  C   UNL     1     -34.650  19.958 -47.927  0.00  0.00    +0.022 C 
ENDBRANCH  44  46
ENDBRANCH  30  42
ENDBRANCH   3  30
TORSDOF 11
ENDMDL
