# Supplementary material for: A Novel Class of Small Molecule Agonists with Preference for Human over Mouse TLR4 Activation
Source: PLoS One. 2016 Oct 13;11(10):e0164632. doi: 10.1371/journal.pone.0164632 (PMC5063506; doi:10.1371/journal.pone.0164632)
Supplement: S1 File — Sequence and structure files used for bioinformatics analysis and docking, provided as a ZIP archive of a directory tree. To view, uncompress onto your local file system and open the file Readme.txt at the top directory level of the archive. That file describes individual directories and files inside the archive. (ZIP) [file pone.0164632.s007.zip › S1_File/docking.receptor_dimer/dock/mouse_AZ12900618.pdbqt]

MODEL        2
REMARK  Name = 
REMARK  11 active torsions:
REMARK  status: ('A' for Active; 'I' for Inactive)
REMARK    1  A    between atoms: _1  and  _15
REMARK    2  A    between atoms: _2  and  _4
REMARK    3  A    between atoms: _2  and  _29
REMARK    4  A    between atoms: _12  and  _17
REMARK    5  A    between atoms: _13  and  _23
REMARK    6  A    between atoms: _29  and  _30
REMARK    7  A    between atoms: _29  and  _41
REMARK    8  A    between atoms: _33  and  _36
REMARK    9  A    between atoms: _36  and  _37
REMARK   10  A    between atoms: _37  and  _39
REMARK   11  A    between atoms: _42  and  _45
REMARK                            x       y       z     vdW  Elec       q    Type
REMARK                         _______ _______ _______ _____ _____    ______ ____
ROOT
ATOM      1  C   UNL     1     -38.046  18.561 -55.061  0.00  0.00    +0.272 C 
ATOM      2  N   UNL     1     -37.630  18.339 -53.785  0.00  0.00    -0.250 N 
ATOM      3  O   UNL     1     -38.838  19.453 -55.299  0.00  0.00    -0.268 OA
ENDROOT
BRANCH   2   4
ATOM      4  C   UNL     1     -37.407  19.461 -52.911  0.00  0.00    +0.038 A 
ATOM      5  C   UNL     1     -38.378  19.928 -52.020  0.00  0.00    +0.027 A 
ATOM      6  C   UNL     1     -38.107  21.013 -51.185  0.00  0.00    -0.048 A 
ATOM      7  C   UNL     1     -39.148  21.492 -50.190  0.00  0.00    +0.044 C 
ATOM      8  C   UNL     1     -36.870  21.653 -51.261  0.00  0.00    +0.006 A 
ATOM      9  C   UNL     1     -35.904  21.214 -52.167  0.00  0.00    -0.048 A 
ATOM     10  C   UNL     1     -34.572  21.934 -52.273  0.00  0.00    +0.044 C 
ATOM     11  C   UNL     1     -36.176  20.117 -52.985  0.00  0.00    +0.027 A 
ENDBRANCH   2   4
BRANCH   1  12
ATOM     12  C   UNL     1     -37.424  17.754 -56.172  0.00  0.00    +0.149 A 
ATOM     13  C   UNL     1     -36.977  16.456 -56.065  0.00  0.00    +0.063 A 
ATOM     14  C   UNL     1     -36.514  16.123 -57.312  0.00  0.00    +0.075 A 
ATOM     15  N   UNL     1     -36.603  17.270 -58.046  0.00  0.00    -0.231 N 
ATOM     16  N   UNL     1     -37.222  18.296 -57.396  0.00  0.00    -0.161 NA
BRANCH  14  17
ATOM     17  C   UNL     1     -36.095  14.842 -57.728  0.00  0.00    +0.000 A 
ATOM     18  C   UNL     1     -34.731  14.513 -57.726  0.00  0.00    +0.010 A 
ATOM     19  C   UNL     1     -34.295  13.251 -58.124  0.00  0.00    +0.001 A 
ATOM     20  C   UNL     1     -35.214  12.288 -58.525  0.00  0.00    +0.000 A 
ATOM     21  C   UNL     1     -36.572  12.591 -58.521  0.00  0.00    +0.001 A 
ATOM     22  C   UNL     1     -37.008  13.854 -58.124  0.00  0.00    +0.010 A 
ENDBRANCH  14  17
BRANCH  15  23
ATOM     23  C   UNL     1     -35.647  17.604 -58.953  0.00  0.00    +0.066 A 
ATOM     24  C   UNL     1     -34.554  18.390 -58.580  0.00  0.00    +0.028 A 
ATOM     25  C   UNL     1     -33.587  18.728 -59.526  0.00  0.00    +0.002 A 
ATOM     26  C   UNL     1     -33.716  18.290 -60.843  0.00  0.00    +0.000 A 
ATOM     27  C   UNL     1     -34.815  17.517 -61.218  0.00  0.00    +0.002 A 
ATOM     28  C   UNL     1     -35.784  17.178 -60.276  0.00  0.00    +0.028 A 
ENDBRANCH  15  23
ENDBRANCH   1  12
BRANCH   2  29
ATOM     29  C   UNL     1     -37.669  16.956 -53.228  0.00  0.00    +0.197 C 
BRANCH  29  30
ATOM     30  C   UNL     1     -39.088  16.482 -52.904  0.00  0.00    -0.018 A 
ATOM     31  C   UNL     1     -39.667  16.629 -51.636  0.00  0.00    +0.006 A 
ATOM     32  C   UNL     1     -40.955  16.162 -51.389  0.00  0.00    +0.004 A 
ATOM     33  C   UNL     1     -41.689  15.541 -52.400  0.00  0.00    -0.037 A 
ATOM     34  C   UNL     1     -41.119  15.394 -53.664  0.00  0.00    +0.004 A 
ATOM     35  C   UNL     1     -39.829  15.858 -53.911  0.00  0.00    +0.006 A 
BRANCH  33  36
ATOM     36  C   UNL     1     -43.093  15.021 -52.125  0.00  0.00    +0.155 C 
BRANCH  36  37
ATOM     37  C   UNL     1     -44.033  15.236 -53.297  0.00  0.00    +0.309 C 
ATOM     38  O   UNL     1     -44.163  16.291 -53.885  0.00  0.00    -0.251 OA
BRANCH  37  39
ATOM     39  O   UNL     1     -44.736  14.177 -53.600  0.00  0.00    -0.480 OA
ATOM     40  H   UNL     1     -44.477  13.462 -52.994  0.00  0.00    +0.295 HD
ENDBRANCH  37  39
ENDBRANCH  36  37
ENDBRANCH  33  36
ENDBRANCH  29  30
BRANCH  29  41
ATOM     41  C   UNL     1     -36.676  16.726 -52.083  0.00  0.00    +0.239 C 
ATOM     42  O   UNL     1     -36.999  16.810 -50.916  0.00  0.00    -0.273 OA
ATOM     43  N   UNL     1     -35.397  16.377 -52.367  0.00  0.00    -0.311 N 
ATOM     44  H   UNL     1     -34.791  16.214 -51.577  0.00  0.00    +0.149 HD
BRANCH  43  45
ATOM     45  C   UNL     1     -34.767  16.211 -53.687  0.00  0.00    +0.073 C 
ATOM     46  C   UNL     1     -33.710  15.090 -53.753  0.00  0.00    +0.022 C 
ATOM     47  C   UNL     1     -32.736  15.492 -54.880  0.00  0.00    +0.002 C 
ATOM     48  C   UNL     1     -33.069  16.951 -55.241  0.00  0.00    +0.002 C 
ATOM     49  C   UNL     1     -33.967  17.453 -54.103  0.00  0.00    +0.022 C 
ENDBRANCH  43  45
ENDBRANCH  29  41
ENDBRANCH   2  29
TORSDOF 11
ENDMDL
MODEL        3
REMARK  Name = 
REMARK  11 active torsions:
REMARK  status: ('A' for Active; 'I' for Inactive)
REMARK    1  A    between atoms: _1  and  _15
REMARK    2  A    between atoms: _2  and  _4
REMARK    3  A    between atoms: _2  and  _29
REMARK    4  A    between atoms: _12  and  _17
REMARK    5  A    between atoms: _13  and  _23
REMARK    6  A    between atoms: _29  and  _30
REMARK    7  A    between atoms: _29  and  _41
REMARK    8  A    between atoms: _33  and  _36
REMARK    9  A    between atoms: _36  and  _37
REMARK   10  A    between atoms: _37  and  _39
REMARK   11  A    between atoms: _42  and  _45
REMARK                            x       y       z     vdW  Elec       q    Type
REMARK                         _______ _______ _______ _____ _____    ______ ____
ROOT
ATOM      1  C   UNL     1     -34.632  16.013 -47.083  0.00  0.00    +0.272 C 
ATOM      2  N   UNL     1     -35.385  16.817 -46.284  0.00  0.00    -0.250 N 
ATOM      3  O   UNL     1     -33.449  15.852 -46.847  0.00  0.00    -0.268 OA
ENDROOT
BRANCH   2   4
ATOM      4  C   UNL     1     -35.146  16.825 -44.865  0.00  0.00    +0.038 A 
ATOM      5  C   UNL     1     -35.504  15.762 -44.033  0.00  0.00    +0.027 A 
ATOM      6  C   UNL     1     -35.239  15.815 -42.663  0.00  0.00    -0.048 A 
ATOM      7  C   UNL     1     -35.594  14.642 -41.769  0.00  0.00    +0.044 C 
ATOM      8  C   UNL     1     -34.638  16.950 -42.119  0.00  0.00    +0.006 A 
ATOM      9  C   UNL     1     -34.301  18.029 -42.936  0.00  0.00    -0.048 A 
ATOM     10  C   UNL     1     -33.679  19.277 -42.334  0.00  0.00    +0.044 C 
ATOM     11  C   UNL     1     -34.553  17.960 -44.306  0.00  0.00    +0.027 A 
ENDBRANCH   2   4
BRANCH   1  12
ATOM     12  C   UNL     1     -35.317  15.248 -48.187  0.00  0.00    +0.149 A 
ATOM     13  C   UNL     1     -36.315  14.315 -48.013  0.00  0.00    +0.063 A 
ATOM     14  C   UNL     1     -36.651  13.898 -49.276  0.00  0.00    +0.075 A 
ATOM     15  N   UNL     1     -35.760  14.515 -50.106  0.00  0.00    -0.231 N 
ATOM     16  N   UNL     1     -34.950  15.414 -49.478  0.00  0.00    -0.161 NA
BRANCH  14  17
ATOM     17  C   UNL     1     -37.729  13.054 -49.613  0.00  0.00    +0.000 A 
ATOM     18  C   UNL     1     -37.632  11.657 -49.532  0.00  0.00    +0.010 A 
ATOM     19  C   UNL     1     -38.708  10.841 -49.880  0.00  0.00    +0.001 A 
ATOM     20  C   UNL     1     -39.899  11.405 -50.323  0.00  0.00    +0.000 A 
ATOM     21  C   UNL     1     -40.010  12.787 -50.424  0.00  0.00    +0.001 A 
ATOM     22  C   UNL     1     -38.935  13.603 -50.076  0.00  0.00    +0.010 A 
ENDBRANCH  14  17
BRANCH  15  23
ATOM     23  C   UNL     1     -35.246  13.876 -51.191  0.00  0.00    +0.066 A 
ATOM     24  C   UNL     1     -34.695  12.598 -51.070  0.00  0.00    +0.028 A 
ATOM     25  C   UNL     1     -34.166  11.962 -52.192  0.00  0.00    +0.002 A 
ATOM     26  C   UNL     1     -34.181  12.602 -53.429  0.00  0.00    +0.000 A 
ATOM     27  C   UNL     1     -34.719  13.884 -53.547  0.00  0.00    +0.002 A 
ATOM     28  C   UNL     1     -35.248  14.524 -52.428  0.00  0.00    +0.028 A 
ENDBRANCH  15  23
ENDBRANCH   1  12
BRANCH   2  29
ATOM     29  C   UNL     1     -36.250  17.865 -46.901  0.00  0.00    +0.197 C 
BRANCH  29  30
ATOM     30  C   UNL     1     -37.638  17.345 -47.282  0.00  0.00    -0.018 A 
ATOM     31  C   UNL     1     -38.437  16.600 -46.405  0.00  0.00    +0.006 A 
ATOM     32  C   UNL     1     -39.686  16.134 -46.809  0.00  0.00    +0.004 A 
ATOM     33  C   UNL     1     -40.160  16.403 -48.093  0.00  0.00    -0.037 A 
ATOM     34  C   UNL     1     -39.370  17.146 -48.970  0.00  0.00    +0.004 A 
ATOM     35  C   UNL     1     -38.119  17.610 -48.567  0.00  0.00    +0.006 A 
BRANCH  33  36
ATOM     36  C   UNL     1     -41.520  15.883 -48.537  0.00  0.00    +0.155 C 
BRANCH  36  37
ATOM     37  C   UNL     1     -42.639  16.317 -47.608  0.00  0.00    +0.309 C 
ATOM     38  O   UNL     1     -42.736  15.973 -46.447  0.00  0.00    -0.251 OA
BRANCH  37  39
ATOM     39  O   UNL     1     -43.531  17.076 -48.188  0.00  0.00    -0.480 OA
ATOM     40  H   UNL     1     -43.257  17.207 -49.112  0.00  0.00    +0.295 HD
ENDBRANCH  37  39
ENDBRANCH  36  37
ENDBRANCH  33  36
ENDBRANCH  29  30
BRANCH  29  41
ATOM     41  C   UNL     1     -35.563  18.644 -48.027  0.00  0.00    +0.239 C 
ATOM     42  N   UNL     1     -35.797  19.973 -48.161  0.00  0.00    -0.311 N 
ATOM     43  H   UNL     1     -35.339  20.432 -48.934  0.00  0.00    +0.149 HD
ATOM     44  O   UNL     1     -34.834  18.108 -48.837  0.00  0.00    -0.273 OA
BRANCH  42  45
ATOM     45  C   UNL     1     -36.633  20.843 -47.318  0.00  0.00    +0.073 C 
ATOM     46  C   UNL     1     -35.967  21.145 -45.968  0.00  0.00    +0.022 C 
ATOM     47  C   UNL     1     -36.744  22.356 -45.436  0.00  0.00    +0.002 C 
ATOM     48  C   UNL     1     -37.129  23.170 -46.685  0.00  0.00    +0.002 C 
ATOM     49  C   UNL     1     -36.876  22.251 -47.898  0.00  0.00    +0.022 C 
ENDBRANCH  42  45
ENDBRANCH  29  41
ENDBRANCH   2  29
TORSDOF 11
ENDMDL
MODEL        4
REMARK  Name = 
REMARK  11 active torsions:
REMARK  status: ('A' for Active; 'I' for Inactive)
REMARK    1  A    between atoms: _1  and  _15
REMARK    2  A    between atoms: _2  and  _4
REMARK    3  A    between atoms: _2  and  _29
REMARK    4  A    between atoms: _12  and  _17
REMARK    5  A    between atoms: _13  and  _23
REMARK    6  A    between atoms: _29  and  _30
REMARK    7  A    between atoms: _29  and  _41
REMARK    8  A    between atoms: _33  and  _36
REMARK    9  A    between atoms: _36  and  _37
REMARK   10  A    between atoms: _37  and  _39
REMARK   11  A    between atoms: _42  and  _45
REMARK                            x       y       z     vdW  Elec       q    Type
REMARK                         _______ _______ _______ _____ _____    ______ ____
ROOT
ATOM      1  C   UNL     1     -35.494  19.600 -51.803  0.00  0.00    +0.272 C 
ATOM      2  N   UNL     1     -36.514  19.276 -50.963  0.00  0.00    -0.250 N 
ATOM      3  O   UNL     1     -34.865  20.627 -51.632  0.00  0.00    -0.268 OA
ENDROOT
BRANCH   2   4
ATOM      4  C   UNL     1     -36.392  19.569 -49.559  0.00  0.00    +0.038 A 
ATOM      5  C   UNL     1     -36.095  18.589 -48.607  0.00  0.00    +0.027 A 
ATOM      6  C   UNL     1     -35.976  18.928 -47.258  0.00  0.00    -0.048 A 
ATOM      7  C   UNL     1     -35.614  17.869 -46.233  0.00  0.00    +0.044 C 
ATOM      8  C   UNL     1     -36.183  20.247 -46.855  0.00  0.00    +0.006 A 
ATOM      9  C   UNL     1     -36.508  21.227 -47.793  0.00  0.00    -0.048 A 
ATOM     10  C   UNL     1     -36.767  22.655 -47.346  0.00  0.00    +0.044 C 
ATOM     11  C   UNL     1     -36.607  20.884 -49.141  0.00  0.00    +0.027 A 
ENDBRANCH   2   4
BRANCH   1  12
ATOM     12  C   UNL     1     -35.097  18.611 -52.869  0.00  0.00    +0.149 A 
ATOM     13  C   UNL     1     -34.410  17.436 -52.655  0.00  0.00    +0.063 A 
ATOM     14  C   UNL     1     -34.289  16.852 -53.890  0.00  0.00    +0.075 A 
ATOM     15  N   UNL     1     -34.801  17.761 -54.768  0.00  0.00    -0.231 N 
ATOM     16  N   UNL     1     -35.372  18.846 -54.173  0.00  0.00    -0.161 NA
BRANCH  14  17
ATOM     17  C   UNL     1     -33.788  15.560 -54.152  0.00  0.00    +0.000 A 
ATOM     18  C   UNL     1     -32.411  15.294 -54.205  0.00  0.00    +0.010 A 
ATOM     19  C   UNL     1     -31.937  14.011 -54.477  0.00  0.00    +0.001 A 
ATOM     20  C   UNL     1     -32.829  12.970 -54.706  0.00  0.00    +0.000 A 
ATOM     21  C   UNL     1     -34.197  13.217 -54.670  0.00  0.00    +0.001 A 
ATOM     22  C   UNL     1     -34.671  14.499 -54.400  0.00  0.00    +0.010 A 
ENDBRANCH  14  17
BRANCH  15  23
ATOM     23  C   UNL     1     -34.238  17.956 -55.991  0.00  0.00    +0.066 A 
ATOM     24  C   UNL     1     -33.442  19.078 -56.238  0.00  0.00    +0.028 A 
ATOM     25  C   UNL     1     -32.879  19.264 -57.500  0.00  0.00    +0.002 A 
ATOM     26  C   UNL     1     -33.117  18.338 -58.514  0.00  0.00    +0.000 A 
ATOM     27  C   UNL     1     -33.923  17.226 -58.271  0.00  0.00    +0.002 A 
ATOM     28  C   UNL     1     -34.488  17.036 -57.011  0.00  0.00    +0.028 A 
ENDBRANCH  15  23
ENDBRANCH   1  12
BRANCH   2  29
ATOM     29  C   UNL     1     -37.836  18.879 -51.530  0.00  0.00    +0.197 C 
BRANCH  29  30
ATOM     30  C   UNL     1     -38.268  19.753 -52.709  0.00  0.00    -0.018 A 
ATOM     31  C   UNL     1     -38.426  21.142 -52.607  0.00  0.00    +0.006 A 
ATOM     32  C   UNL     1     -38.841  21.889 -53.706  0.00  0.00    +0.004 A 
ATOM     33  C   UNL     1     -39.104  21.266 -54.927  0.00  0.00    -0.037 A 
ATOM     34  C   UNL     1     -38.947  19.884 -55.035  0.00  0.00    +0.004 A 
ATOM     35  C   UNL     1     -38.535  19.136 -53.934  0.00  0.00    +0.006 A 
BRANCH  33  36
ATOM     36  C   UNL     1     -39.568  22.083 -56.124  0.00  0.00    +0.155 C 
BRANCH  36  37
ATOM     37  C   UNL     1     -39.329  21.369 -57.442  0.00  0.00    +0.309 C 
ATOM     38  O   UNL     1     -38.242  21.259 -57.973  0.00  0.00    -0.251 OA
BRANCH  37  39
ATOM     39  O   UNL     1     -40.423  20.908 -57.989  0.00  0.00    -0.480 OA
ATOM     40  H   UNL     1     -41.166  21.122 -57.399  0.00  0.00    +0.295 HD
ENDBRANCH  37  39
ENDBRANCH  36  37
ENDBRANCH  33  36
ENDBRANCH  29  30
BRANCH  29  41
ATOM     41  C   UNL     1     -38.930  18.703 -50.472  0.00  0.00    +0.239 C 
ATOM     42  O   UNL     1     -39.277  19.606 -49.738  0.00  0.00    -0.273 OA
ATOM     43  N   UNL     1     -39.572  17.513 -50.363  0.00  0.00    -0.311 N 
ATOM     44  H   UNL     1     -40.300  17.458 -49.668  0.00  0.00    +0.149 HD
BRANCH  43  45
ATOM     45  C   UNL     1     -39.340  16.277 -51.129  0.00  0.00    +0.073 C 
ATOM     46  C   UNL     1     -37.873  16.054 -51.551  0.00  0.00    +0.022 C 
ATOM     47  C   UNL     1     -37.926  15.189 -52.827  0.00  0.00    +0.002 C 
ATOM     48  C   UNL     1     -39.398  15.173 -53.280  0.00  0.00    +0.002 C 
ATOM     49  C   UNL     1     -40.079  16.288 -52.475  0.00  0.00    +0.022 C 
ENDBRANCH  43  45
ENDBRANCH  29  41
ENDBRANCH   2  29
TORSDOF 11
ENDMDL
MODEL        5
REMARK  Name = 
REMARK  11 active torsions:
REMARK  status: ('A' for Active; 'I' for Inactive)
REMARK    1  A    between atoms: _1  and  _15
REMARK    2  A    between atoms: _2  and  _4
REMARK    3  A    between atoms: _2  and  _29
REMARK    4  A    between atoms: _12  and  _17
REMARK    5  A    between atoms: _13  and  _23
REMARK    6  A    between atoms: _29  and  _30
REMARK    7  A    between atoms: _29  and  _41
REMARK    8  A    between atoms: _33  and  _36
REMARK    9  A    between atoms: _36  and  _37
REMARK   10  A    between atoms: _37  and  _39
REMARK   11  A    between atoms: _42  and  _45
REMARK                            x       y       z     vdW  Elec       q    Type
REMARK                         _______ _______ _______ _____ _____    ______ ____
ROOT
ATOM      1  C   UNL     1     -37.424  15.428 -53.937  0.00  0.00    +0.272 C 
ATOM      2  N   UNL     1     -36.817  15.937 -52.830  0.00  0.00    -0.250 N 
ATOM      3  O   UNL     1     -38.503  14.875 -53.841  0.00  0.00    -0.268 OA
ENDROOT
BRANCH   2   4
ATOM      4  C   UNL     1     -37.618  16.562 -51.811  0.00  0.00    +0.038 A 
ATOM      5  C   UNL     1     -37.931  15.816 -50.672  0.00  0.00    +0.027 A 
ATOM      6  C   UNL     1     -38.699  16.369 -49.648  0.00  0.00    -0.048 A 
ATOM      7  C   UNL     1     -39.012  15.558 -48.404  0.00  0.00    +0.044 C 
ATOM      8  C   UNL     1     -39.165  17.678 -49.768  0.00  0.00    +0.006 A 
ATOM      9  C   UNL     1     -38.852  18.437 -50.895  0.00  0.00    -0.048 A 
ATOM     10  C   UNL     1     -39.370  19.858 -51.022  0.00  0.00    +0.044 C 
ATOM     11  C   UNL     1     -38.067  17.882 -51.908  0.00  0.00    +0.027 A 
ENDBRANCH   2   4
BRANCH   1  12
ATOM     12  C   UNL     1     -36.784  15.662 -55.282  0.00  0.00    +0.149 A 
ATOM     13  N   UNL     1     -36.596  16.916 -55.753  0.00  0.00    -0.161 NA
ATOM     14  N   UNL     1     -35.955  16.667 -56.930  0.00  0.00    -0.231 N 
ATOM     15  C   UNL     1     -35.837  15.341 -57.228  0.00  0.00    +0.075 A 
ATOM     16  C   UNL     1     -36.306  14.680 -56.122  0.00  0.00    +0.063 A 
BRANCH  15  17
ATOM     17  C   UNL     1     -35.388  14.744 -58.424  0.00  0.00    +0.000 A 
ATOM     18  C   UNL     1     -34.493  13.664 -58.379  0.00  0.00    +0.010 A 
ATOM     19  C   UNL     1     -34.044  13.053 -59.548  0.00  0.00    +0.001 A 
ATOM     20  C   UNL     1     -34.485  13.504 -60.787  0.00  0.00    +0.000 A 
ATOM     21  C   UNL     1     -35.383  14.564 -60.852  0.00  0.00    +0.001 A 
ATOM     22  C   UNL     1     -35.832  15.177 -59.683  0.00  0.00    +0.010 A 
ENDBRANCH  15  17
BRANCH  14  23
ATOM     23  C   UNL     1     -35.008  17.565 -57.316  0.00  0.00    +0.066 A 
ATOM     24  C   UNL     1     -33.691  17.395 -56.882  0.00  0.00    +0.028 A 
ATOM     25  C   UNL     1     -32.710  18.303 -57.274  0.00  0.00    +0.002 A 
ATOM     26  C   UNL     1     -33.040  19.373 -58.106  0.00  0.00    +0.000 A 
ATOM     27  C   UNL     1     -34.350  19.533 -58.551  0.00  0.00    +0.002 A 
ATOM     28  C   UNL     1     -35.336  18.628 -58.161  0.00  0.00    +0.028 A 
ENDBRANCH  14  23
ENDBRANCH   1  12
BRANCH   2  29
ATOM     29  C   UNL     1     -35.387  15.609 -52.559  0.00  0.00    +0.197 C 
BRANCH  29  30
ATOM     30  C   UNL     1     -35.128  14.104 -52.456  0.00  0.00    -0.018 A 
ATOM     31  C   UNL     1     -35.714  13.397 -51.402  0.00  0.00    +0.006 A 
ATOM     32  C   UNL     1     -35.524  12.023 -51.272  0.00  0.00    +0.004 A 
ATOM     33  C   UNL     1     -34.746  11.331 -52.199  0.00  0.00    -0.037 A 
ATOM     34  C   UNL     1     -34.158  12.029 -53.254  0.00  0.00    +0.004 A 
ATOM     35  C   UNL     1     -34.346  13.403 -53.383  0.00  0.00    +0.006 A 
BRANCH  33  36
ATOM     36  C   UNL     1     -34.549   9.827 -52.066  0.00  0.00    +0.155 C 
BRANCH  36  37
ATOM     37  C   UNL     1     -34.373   9.389 -50.623  0.00  0.00    +0.309 C 
ATOM     38  O   UNL     1     -33.384   9.615 -49.956  0.00  0.00    -0.251 OA
BRANCH  37  39
ATOM     39  O   UNL     1     -35.382   8.698 -50.164  0.00  0.00    -0.480 OA
ATOM     40  H   UNL     1     -36.047   8.631 -50.871  0.00  0.00    +0.295 HD
ENDBRANCH  37  39
ENDBRANCH  36  37
ENDBRANCH  33  36
ENDBRANCH  29  30
BRANCH  29  41
ATOM     41  C   UNL     1     -34.782  16.409 -51.401  0.00  0.00    +0.239 C 
ATOM     42  O   UNL     1     -34.548  15.911 -50.318  0.00  0.00    -0.273 OA
ATOM     43  N   UNL     1     -34.455  17.713 -51.586  0.00  0.00    -0.311 N 
ATOM     44  H   UNL     1     -34.038  18.186 -50.799  0.00  0.00    +0.149 HD
BRANCH  43  45
ATOM     45  C   UNL     1     -34.636  18.537 -52.792  0.00  0.00    +0.073 C 
ATOM     46  C   UNL     1     -35.181  19.932 -52.458  0.00  0.00    +0.022 C 
ATOM     47  C   UNL     1     -34.900  20.752 -53.724  0.00  0.00    +0.002 C 
ATOM     48  C   UNL     1     -33.583  20.186 -54.288  0.00  0.00    +0.002 C 
ATOM     49  C   UNL     1     -33.331  18.856 -53.548  0.00  0.00    +0.022 C 
ENDBRANCH  43  45
ENDBRANCH  29  41
ENDBRANCH   2  29
TORSDOF 11
ENDMDL
MODEL        6
REMARK  Name = 
REMARK  11 active torsions:
REMARK  status: ('A' for Active; 'I' for Inactive)
REMARK    1  A    between atoms: _1  and  _15
REMARK    2  A    between atoms: _2  and  _4
REMARK    3  A    between atoms: _2  and  _29
REMARK    4  A    between atoms: _12  and  _17
REMARK    5  A    between atoms: _13  and  _23
REMARK    6  A    between atoms: _29  and  _30
REMARK    7  A    between atoms: _29  and  _41
REMARK    8  A    between atoms: _33  and  _36
REMARK    9  A    between atoms: _36  and  _37
REMARK   10  A    between atoms: _37  and  _39
REMARK   11  A    between atoms: _42  and  _45
REMARK                            x       y       z     vdW  Elec       q    Type
REMARK                         _______ _______ _______ _____ _____    ______ ____
ROOT
ATOM      1  C   UNL     1     -37.627  20.998 -51.093  0.00  0.00    +0.272 C 
ATOM      2  N   UNL     1     -37.051  20.343 -50.049  0.00  0.00    -0.250 N 
ATOM      3  O   UNL     1     -38.255  22.022 -50.899  0.00  0.00    -0.268 OA
ENDROOT
BRANCH   2   4
ATOM      4  C   UNL     1     -36.465  21.102 -48.975  0.00  0.00    +0.038 A 
ATOM      5  C   UNL     1     -37.156  21.400 -47.797  0.00  0.00    +0.027 A 
ATOM      6  C   UNL     1     -36.537  22.131 -46.781  0.00  0.00    -0.048 A 
ATOM      7  C   UNL     1     -37.276  22.418 -45.487  0.00  0.00    +0.044 C 
ATOM      8  C   UNL     1     -35.232  22.591 -46.956  0.00  0.00    +0.006 A 
ATOM      9  C   UNL     1     -34.544  22.324 -48.139  0.00  0.00    -0.048 A 
ATOM     10  C   UNL     1     -33.136  22.856 -48.340  0.00  0.00    +0.044 C 
ATOM     11  C   UNL     1     -35.163  21.577 -49.142  0.00  0.00    +0.027 A 
ENDBRANCH   2   4
BRANCH   1  12
ATOM     12  C   UNL     1     -37.375  20.490 -52.490  0.00  0.00    +0.149 A 
ATOM     13  C   UNL     1     -36.150  20.453 -53.119  0.00  0.00    +0.063 A 
ATOM     14  C   UNL     1     -36.387  19.901 -54.352  0.00  0.00    +0.075 A 
ATOM     15  N   UNL     1     -37.742  19.755 -54.424  0.00  0.00    -0.231 N 
ATOM     16  N   UNL     1     -38.394  20.052 -53.264  0.00  0.00    -0.161 NA
BRANCH  15  17
ATOM     17  C   UNL     1     -38.415  19.983 -55.584  0.00  0.00    +0.066 A 
ATOM     18  C   UNL     1     -38.657  21.298 -55.985  0.00  0.00    +0.028 A 
ATOM     19  C   UNL     1     -39.341  21.547 -57.173  0.00  0.00    +0.002 A 
ATOM     20  C   UNL     1     -39.774  20.483 -57.965  0.00  0.00    +0.000 A 
ATOM     21  C   UNL     1     -39.519  19.171 -57.573  0.00  0.00    +0.002 A 
ATOM     22  C   UNL     1     -38.836  18.917 -56.384  0.00  0.00    +0.028 A 
ENDBRANCH  15  17
BRANCH  14  23
ATOM     23  C   UNL     1     -35.409  19.526 -55.296  0.00  0.00    +0.000 A 
ATOM     24  C   UNL     1     -34.089  19.288 -54.886  0.00  0.00    +0.010 A 
ATOM     25  C   UNL     1     -33.109  18.907 -55.800  0.00  0.00    +0.001 A 
ATOM     26  C   UNL     1     -33.430  18.749 -57.144  0.00  0.00    +0.000 A 
ATOM     27  C   UNL     1     -34.737  18.966 -57.568  0.00  0.00    +0.001 A 
ATOM     28  C   UNL     1     -35.717  19.348 -56.653  0.00  0.00    +0.010 A 
ENDBRANCH  14  23
ENDBRANCH   1  12
BRANCH   2  29
ATOM     29  C   UNL     1     -37.267  18.875 -49.892  0.00  0.00    +0.197 C 
BRANCH  29  30
ATOM     30  C   UNL     1     -36.350  18.037 -50.786  0.00  0.00    -0.018 A 
ATOM     31  C   UNL     1     -34.955  18.168 -50.777  0.00  0.00    +0.006 A 
ATOM     32  C   UNL     1     -34.167  17.394 -51.625  0.00  0.00    +0.004 A 
ATOM     33  C   UNL     1     -34.755  16.477 -52.497  0.00  0.00    -0.037 A 
ATOM     34  C   UNL     1     -36.143  16.341 -52.509  0.00  0.00    +0.004 A 
ATOM     35  C   UNL     1     -36.932  17.117 -51.662  0.00  0.00    +0.006 A 
BRANCH  33  36
ATOM     36  C   UNL     1     -33.893  15.640 -53.432  0.00  0.00    +0.155 C 
BRANCH  36  37
ATOM     37  C   UNL     1     -33.768  14.199 -52.973  0.00  0.00    +0.309 C 
ATOM     38  O   UNL     1     -34.219  13.247 -53.577  0.00  0.00    -0.251 OA
BRANCH  37  39
ATOM     39  O   UNL     1     -33.155  14.071 -51.825  0.00  0.00    -0.480 OA
ATOM     40  H   UNL     1     -32.896  14.959 -51.523  0.00  0.00    +0.295 HD
ENDBRANCH  37  39
ENDBRANCH  36  37
ENDBRANCH  33  36
ENDBRANCH  29  30
BRANCH  29  41
ATOM     41  C   UNL     1     -38.740  18.459 -49.973  0.00  0.00    +0.239 C 
ATOM     42  N   UNL     1     -39.192  17.443 -49.197  0.00  0.00    -0.311 N 
ATOM     43  H   UNL     1     -40.163  17.193 -49.307  0.00  0.00    +0.149 HD
ATOM     44  O   UNL     1     -39.523  18.984 -50.739  0.00  0.00    -0.273 OA
BRANCH  42  45
ATOM     45  C   UNL     1     -38.449  16.654 -48.200  0.00  0.00    +0.073 C 
ATOM     46  C   UNL     1     -38.829  17.039 -46.764  0.00  0.00    +0.022 C 
ATOM     47  C   UNL     1     -38.309  15.870 -45.918  0.00  0.00    +0.002 C 
ATOM     48  C   UNL     1     -38.471  14.624 -46.807  0.00  0.00    +0.002 C 
ATOM     49  C   UNL     1     -38.745  15.142 -48.234  0.00  0.00    +0.022 C 
ENDBRANCH  42  45
ENDBRANCH  29  41
ENDBRANCH   2  29
TORSDOF 11
ENDMDL
MODEL        7
REMARK  Name = 
REMARK  11 active torsions:
REMARK  status: ('A' for Active; 'I' for Inactive)
REMARK    1  A    between atoms: _1  and  _15
REMARK    2  A    between atoms: _2  and  _4
REMARK    3  A    between atoms: _2  and  _29
REMARK    4  A    between atoms: _12  and  _17
REMARK    5  A    between atoms: _13  and  _23
REMARK    6  A    between atoms: _29  and  _30
REMARK    7  A    between atoms: _29  and  _41
REMARK    8  A    between atoms: _33  and  _36
REMARK    9  A    between atoms: _36  and  _37
REMARK   10  A    between atoms: _37  and  _39
REMARK   11  A    between atoms: _42  and  _45
REMARK                            x       y       z     vdW  Elec       q    Type
REMARK                         _______ _______ _______ _____ _____    ______ ____
ROOT
ATOM      1  C   UNL     1     -38.137  17.222 -54.765  0.00  0.00    +0.272 C 
ATOM      2  N   UNL     1     -37.581  17.277 -53.524  0.00  0.00    -0.250 N 
ATOM      3  O   UNL     1     -39.330  17.414 -54.908  0.00  0.00    -0.268 OA
ENDROOT
BRANCH   2   4
ATOM      4  C   UNL     1     -38.053  18.257 -52.582  0.00  0.00    +0.038 A 
ATOM      5  C   UNL     1     -38.688  17.802 -51.424  0.00  0.00    +0.027 A 
ATOM      6  C   UNL     1     -39.162  18.704 -50.471  0.00  0.00    -0.048 A 
ATOM      7  C   UNL     1     -39.830  18.198 -49.205  0.00  0.00    +0.044 C 
ATOM      8  C   UNL     1     -39.006  20.074 -50.683  0.00  0.00    +0.006 A 
ATOM      9  C   UNL     1     -38.365  20.541 -51.830  0.00  0.00    -0.048 A 
ATOM     10  C   UNL     1     -38.208  22.033 -52.057  0.00  0.00    +0.044 C 
ATOM     11  C   UNL     1     -37.877  19.631 -52.770  0.00  0.00    +0.027 A 
ENDBRANCH   2   4
BRANCH   1  12
ATOM     12  C   UNL     1     -37.231  17.029 -55.953  0.00  0.00    +0.149 A 
ATOM     13  C   UNL     1     -36.838  15.815 -56.472  0.00  0.00    +0.063 A 
ATOM     14  C   UNL     1     -36.043  16.115 -57.548  0.00  0.00    +0.075 A 
ATOM     15  N   UNL     1     -35.917  17.474 -57.532  0.00  0.00    -0.231 N 
ATOM     16  N   UNL     1     -36.689  18.091 -56.594  0.00  0.00    -0.161 NA
BRANCH  15  17
ATOM     17  C   UNL     1     -34.742  18.077 -57.856  0.00  0.00    +0.066 A 
ATOM     18  C   UNL     1     -33.709  18.107 -56.917  0.00  0.00    +0.028 A 
ATOM     19  C   UNL     1     -32.498  18.717 -57.237  0.00  0.00    +0.002 A 
ATOM     20  C   UNL     1     -32.314  19.287 -58.496  0.00  0.00    +0.000 A 
ATOM     21  C   UNL     1     -33.339  19.244 -59.439  0.00  0.00    +0.002 A 
ATOM     22  C   UNL     1     -34.554  18.636 -59.123  0.00  0.00    +0.028 A 
ENDBRANCH  15  17
BRANCH  14  23
ATOM     23  C   UNL     1     -35.529  15.194 -58.484  0.00  0.00    +0.000 A 
ATOM     24  C   UNL     1     -34.663  14.157 -58.106  0.00  0.00    +0.010 A 
ATOM     25  C   UNL     1     -34.158  13.264 -59.050  0.00  0.00    +0.001 A 
ATOM     26  C   UNL     1     -34.503  13.392 -60.391  0.00  0.00    +0.000 A 
ATOM     27  C   UNL     1     -35.350  14.422 -60.786  0.00  0.00    +0.001 A 
ATOM     28  C   UNL     1     -35.854  15.316 -59.843  0.00  0.00    +0.010 A 
ENDBRANCH  14  23
ENDBRANCH   1  12
BRANCH   2  29
ATOM     29  C   UNL     1     -36.695  16.168 -53.065  0.00  0.00    +0.197 C 
BRANCH  29  30
ATOM     30  C   UNL     1     -37.409  15.171 -52.149  0.00  0.00    -0.018 A 
ATOM     31  C   UNL     1     -36.981  14.899 -50.843  0.00  0.00    +0.006 A 
ATOM     32  C   UNL     1     -37.656  13.968 -50.057  0.00  0.00    +0.004 A 
ATOM     33  C   UNL     1     -38.770  13.293 -50.560  0.00  0.00    -0.037 A 
ATOM     34  C   UNL     1     -39.201  13.561 -51.858  0.00  0.00    +0.004 A 
ATOM     35  C   UNL     1     -38.525  14.491 -52.646  0.00  0.00    +0.006 A 
BRANCH  33  36
ATOM     36  C   UNL     1     -39.499  12.267 -49.704  0.00  0.00    +0.155 C 
BRANCH  36  37
ATOM     37  C   UNL     1     -38.991  10.855 -49.930  0.00  0.00    +0.309 C 
ATOM     38  O   UNL     1     -37.941  10.428 -49.494  0.00  0.00    -0.251 OA
BRANCH  37  39
ATOM     39  O   UNL     1     -39.778  10.135 -50.685  0.00  0.00    -0.480 OA
ATOM     40  H   UNL     1     -40.545  10.682 -50.927  0.00  0.00    +0.295 HD
ENDBRANCH  37  39
ENDBRANCH  36  37
ENDBRANCH  33  36
ENDBRANCH  29  30
BRANCH  29  41
ATOM     41  C   UNL     1     -35.349  16.646 -52.510  0.00  0.00    +0.239 C 
ATOM     42  O   UNL     1     -35.265  17.529 -51.681  0.00  0.00    -0.273 OA
ATOM     43  N   UNL     1     -34.204  16.045 -52.920  0.00  0.00    -0.311 N 
ATOM     44  H   UNL     1     -33.349  16.382 -52.504  0.00  0.00    +0.149 HD
BRANCH  43  45
ATOM     45  C   UNL     1     -34.042  14.962 -53.903  0.00  0.00    +0.073 C 
ATOM     46  C   UNL     1     -34.218  13.544 -53.325  0.00  0.00    +0.022 C 
ATOM     47  C   UNL     1     -33.386  12.611 -54.229  0.00  0.00    +0.002 C 
ATOM     48  C   UNL     1     -32.524  13.526 -55.119  0.00  0.00    +0.002 C 
ATOM     49  C   UNL     1     -32.620  14.917 -54.479  0.00  0.00    +0.022 C 
ENDBRANCH  43  45
ENDBRANCH  29  41
ENDBRANCH   2  29
TORSDOF 11
ENDMDL
MODEL        8
REMARK  Name = 
REMARK  11 active torsions:
REMARK  status: ('A' for Active; 'I' for Inactive)
REMARK    1  A    between atoms: _1  and  _15
REMARK    2  A    between atoms: _2  and  _4
REMARK    3  A    between atoms: _2  and  _29
REMARK    4  A    between atoms: _12  and  _17
REMARK    5  A    between atoms: _13  and  _23
REMARK    6  A    between atoms: _29  and  _30
REMARK    7  A    between atoms: _29  and  _41
REMARK    8  A    between atoms: _33  and  _36
REMARK    9  A    between atoms: _36  and  _37
REMARK   10  A    between atoms: _37  and  _39
REMARK   11  A    between atoms: _42  and  _45
REMARK                            x       y       z     vdW  Elec       q    Type
REMARK                         _______ _______ _______ _____ _____    ______ ____
ROOT
ATOM      1  C   UNL     1     -38.861  17.626 -51.388  0.00  0.00    +0.272 C 
ATOM      2  N   UNL     1     -39.101  16.481 -50.693  0.00  0.00    -0.250 N 
ATOM      3  O   UNL     1     -39.450  18.650 -51.099  0.00  0.00    -0.268 OA
ENDROOT
BRANCH   2   4
ATOM      4  C   UNL     1     -39.331  16.552 -49.274  0.00  0.00    +0.038 A 
ATOM      5  C   UNL     1     -38.224  16.702 -48.436  0.00  0.00    +0.027 A 
ATOM      6  C   UNL     1     -38.383  16.783 -47.053  0.00  0.00    -0.048 A 
ATOM      7  C   UNL     1     -37.175  16.971 -46.153  0.00  0.00    +0.044 C 
ATOM      8  C   UNL     1     -39.662  16.703 -46.502  0.00  0.00    +0.006 A 
ATOM      9  C   UNL     1     -40.777  16.563 -47.328  0.00  0.00    -0.048 A 
ATOM     10  C   UNL     1     -42.165  16.468 -46.720  0.00  0.00    +0.044 C 
ATOM     11  C   UNL     1     -40.610  16.501 -48.713  0.00  0.00    +0.027 A 
ENDBRANCH   2   4
BRANCH   1  12
ATOM     12  C   UNL     1     -37.778  17.618 -52.436  0.00  0.00    +0.149 A 
ATOM     13  N   UNL     1     -36.532  17.178 -52.145  0.00  0.00    -0.161 NA
ATOM     14  N   UNL     1     -35.918  17.287 -53.358  0.00  0.00    -0.231 N 
ATOM     15  C   UNL     1     -36.697  17.854 -54.324  0.00  0.00    +0.075 A 
ATOM     16  C   UNL     1     -37.934  18.001 -53.750  0.00  0.00    +0.063 A 
BRANCH  14  17
ATOM     17  C   UNL     1     -34.989  16.342 -53.664  0.00  0.00    +0.066 A 
ATOM     18  C   UNL     1     -33.635  16.563 -53.401  0.00  0.00    +0.028 A 
ATOM     19  C   UNL     1     -32.696  15.585 -53.728  0.00  0.00    +0.002 A 
ATOM     20  C   UNL     1     -33.108  14.394 -54.323  0.00  0.00    +0.000 A 
ATOM     21  C   UNL     1     -34.458  14.180 -54.598  0.00  0.00    +0.002 A 
ATOM     22  C   UNL     1     -35.400  15.154 -54.274  0.00  0.00    +0.028 A 
ENDBRANCH  14  17
BRANCH  15  23
ATOM     23  C   UNL     1     -36.329  18.264 -55.623  0.00  0.00    +0.000 A 
ATOM     24  C   UNL     1     -35.073  18.824 -55.897  0.00  0.00    +0.010 A 
ATOM     25  C   UNL     1     -34.735  19.233 -57.186  0.00  0.00    +0.001 A 
ATOM     26  C   UNL     1     -35.648  19.095 -58.226  0.00  0.00    +0.000 A 
ATOM     27  C   UNL     1     -36.903  18.554 -57.971  0.00  0.00    +0.001 A 
ATOM     28  C   UNL     1     -37.241  18.146 -56.682  0.00  0.00    +0.010 A 
ENDBRANCH  15  23
ENDBRANCH   1  12
BRANCH   2  29
ATOM     29  C   UNL     1     -39.390  15.218 -51.433  0.00  0.00    +0.197 C 
BRANCH  29  30
ATOM     30  C   UNL     1     -40.717  15.262 -52.195  0.00  0.00    -0.018 A 
ATOM     31  C   UNL     1     -41.952  15.004 -51.584  0.00  0.00    +0.006 A 
ATOM     32  C   UNL     1     -43.129  15.038 -52.327  0.00  0.00    +0.004 A 
ATOM     33  C   UNL     1     -43.096  15.330 -53.692  0.00  0.00    -0.037 A 
ATOM     34  C   UNL     1     -41.871  15.589 -54.304  0.00  0.00    +0.004 A 
ATOM     35  C   UNL     1     -40.692  15.553 -53.561  0.00  0.00    +0.006 A 
BRANCH  33  36
ATOM     36  C   UNL     1     -44.383  15.355 -54.505  0.00  0.00    +0.155 C 
BRANCH  36  37
ATOM     37  C   UNL     1     -44.770  16.758 -54.937  0.00  0.00    +0.309 C 
ATOM     38  O   UNL     1     -44.890  17.698 -54.178  0.00  0.00    -0.251 OA
BRANCH  37  39
ATOM     39  O   UNL     1     -45.007  16.859 -56.218  0.00  0.00    -0.480 OA
ATOM     40  H   UNL     1     -44.863  15.985 -56.620  0.00  0.00    +0.295 HD
ENDBRANCH  37  39
ENDBRANCH  36  37
ENDBRANCH  33  36
ENDBRANCH  29  30
BRANCH  29  41
ATOM     41  C   UNL     1     -39.220  13.955 -50.583  0.00  0.00    +0.239 C 
ATOM     42  O   UNL     1     -40.165  13.355 -50.112  0.00  0.00    -0.273 OA
ATOM     43  N   UNL     1     -37.978  13.453 -50.371  0.00  0.00    -0.311 N 
ATOM     44  H   UNL     1     -37.925  12.606 -49.825  0.00  0.00    +0.149 HD
BRANCH  43  45
ATOM     45  C   UNL     1     -36.686  13.988 -50.831  0.00  0.00    +0.073 C 
ATOM     46  C   UNL     1     -35.934  14.715 -49.708  0.00  0.00    +0.022 C 
ATOM     47  C   UNL     1     -34.495  14.813 -50.229  0.00  0.00    +0.002 C 
ATOM     48  C   UNL     1     -34.277  13.532 -51.056  0.00  0.00    +0.002 C 
ATOM     49  C   UNL     1     -35.673  12.914 -51.276  0.00  0.00    +0.022 C 
ENDBRANCH  43  45
ENDBRANCH  29  41
ENDBRANCH   2  29
TORSDOF 11
ENDMDL
MODEL        9
REMARK  Name = 
REMARK  11 active torsions:
REMARK  status: ('A' for Active; 'I' for Inactive)
REMARK    1  A    between atoms: _1  and  _15
REMARK    2  A    between atoms: _2  and  _4
REMARK    3  A    between atoms: _2  and  _29
REMARK    4  A    between atoms: _12  and  _17
REMARK    5  A    between atoms: _13  and  _23
REMARK    6  A    between atoms: _29  and  _30
REMARK    7  A    between atoms: _29  and  _41
REMARK    8  A    between atoms: _33  and  _36
REMARK    9  A    between atoms: _36  and  _37
REMARK   10  A    between atoms: _37  and  _39
REMARK   11  A    between atoms: _42  and  _45
REMARK                            x       y       z     vdW  Elec       q    Type
REMARK                         _______ _______ _______ _____ _____    ______ ____
ROOT
ATOM      1  C   UNL     1     -38.459  15.773 -53.230  0.00  0.00    +0.272 C 
ATOM      2  N   UNL     1     -37.550  15.762 -52.217  0.00  0.00    -0.250 N 
ATOM      3  O   UNL     1     -39.508  15.168 -53.115  0.00  0.00    -0.268 OA
ENDROOT
BRANCH   2   4
ATOM      4  C   UNL     1     -38.012  15.801 -50.855  0.00  0.00    +0.038 A 
ATOM      5  C   UNL     1     -38.087  14.661 -50.050  0.00  0.00    +0.027 A 
ATOM      6  C   UNL     1     -38.532  14.755 -48.730  0.00  0.00    -0.048 A 
ATOM      7  C   UNL     1     -38.575  13.522 -47.847  0.00  0.00    +0.044 C 
ATOM      8  C   UNL     1     -38.931  15.991 -48.221  0.00  0.00    +0.006 A 
ATOM      9  C   UNL     1     -38.887  17.131 -49.024  0.00  0.00    -0.048 A 
ATOM     10  C   UNL     1     -39.355  18.468 -48.478  0.00  0.00    +0.044 C 
ATOM     11  C   UNL     1     -38.424  17.031 -50.336  0.00  0.00    +0.027 A 
ENDBRANCH   2   4
BRANCH   1  12
ATOM     12  C   UNL     1     -38.183  16.634 -54.436  0.00  0.00    +0.149 A 
ATOM     13  N   UNL     1     -39.159  17.392 -54.987  0.00  0.00    -0.161 NA
ATOM     14  N   UNL     1     -38.476  18.030 -55.980  0.00  0.00    -0.231 N 
ATOM     15  C   UNL     1     -37.180  17.624 -56.110  0.00  0.00    +0.075 A 
ATOM     16  C   UNL     1     -36.961  16.771 -55.058  0.00  0.00    +0.063 A 
BRANCH  15  17
ATOM     17  C   UNL     1     -36.254  17.946 -57.124  0.00  0.00    +0.000 A 
ATOM     18  C   UNL     1     -35.183  18.811 -56.851  0.00  0.00    +0.010 A 
ATOM     19  C   UNL     1     -34.251  19.135 -57.834  0.00  0.00    +0.001 A 
ATOM     20  C   UNL     1     -34.366  18.596 -59.111  0.00  0.00    +0.000 A 
ATOM     21  C   UNL     1     -35.412  17.726 -59.398  0.00  0.00    +0.001 A 
ATOM     22  C   UNL     1     -36.345  17.402 -58.414  0.00  0.00    +0.010 A 
ENDBRANCH  15  17
BRANCH  14  23
ATOM     23  C   UNL     1     -38.847  19.309 -56.258  0.00  0.00    +0.066 A 
ATOM     24  C   UNL     1     -38.836  20.287 -55.260  0.00  0.00    +0.028 A 
ATOM     25  C   UNL     1     -39.227  21.590 -55.563  0.00  0.00    +0.002 A 
ATOM     26  C   UNL     1     -39.634  21.915 -56.856  0.00  0.00    +0.000 A 
ATOM     27  C   UNL     1     -39.658  20.935 -57.848  0.00  0.00    +0.002 A 
ATOM     28  C   UNL     1     -39.269  19.630 -57.550  0.00  0.00    +0.028 A 
ENDBRANCH  14  23
ENDBRANCH   1  12
BRANCH   2  29
ATOM     29  C   UNL     1     -36.124  15.440 -52.512  0.00  0.00    +0.197 C 
BRANCH  29  30
ATOM     30  C   UNL     1     -35.893  13.954 -52.798  0.00  0.00    -0.018 A 
ATOM     31  C   UNL     1     -36.332  12.938 -51.938  0.00  0.00    +0.006 A 
ATOM     32  C   UNL     1     -36.079  11.601 -52.236  0.00  0.00    +0.004 A 
ATOM     33  C   UNL     1     -35.385  11.254 -53.395  0.00  0.00    -0.037 A 
ATOM     34  C   UNL     1     -34.947  12.260 -54.255  0.00  0.00    +0.004 A 
ATOM     35  C   UNL     1     -35.198  13.598 -53.957  0.00  0.00    +0.006 A 
BRANCH  33  36
ATOM     36  C   UNL     1     -35.099   9.793 -53.713  0.00  0.00    +0.155 C 
BRANCH  36  37
ATOM     37  C   UNL     1     -33.926   9.245 -52.920  0.00  0.00    +0.309 C 
ATOM     38  O   UNL     1     -33.801   9.358 -51.717  0.00  0.00    -0.251 OA
BRANCH  37  39
ATOM     39  O   UNL     1     -33.023   8.663 -53.664  0.00  0.00    -0.480 OA
ATOM     40  H   UNL     1     -33.325   8.702 -54.588  0.00  0.00    +0.295 HD
ENDBRANCH  37  39
ENDBRANCH  36  37
ENDBRANCH  33  36
ENDBRANCH  29  30
BRANCH  29  41
ATOM     41  C   UNL     1     -35.139  16.021 -51.492  0.00  0.00    +0.239 C 
ATOM     42  O   UNL     1     -34.769  15.399 -50.517  0.00  0.00    -0.273 OA
ATOM     43  N   UNL     1     -34.624  17.260 -51.690  0.00  0.00    -0.311 N 
ATOM     44  H   UNL     1     -33.961  17.585 -51.002  0.00  0.00    +0.149 HD
BRANCH  43  45
ATOM     45  C   UNL     1     -34.909  18.204 -52.783  0.00  0.00    +0.073 C 
ATOM     46  C   UNL     1     -35.987  19.225 -52.394  0.00  0.00    +0.022 C 
ATOM     47  C   UNL     1     -35.840  20.336 -53.441  0.00  0.00    +0.002 C 
ATOM     48  C   UNL     1     -34.336  20.387 -53.768  0.00  0.00    +0.002 C 
ATOM     49  C   UNL     1     -33.720  19.102 -53.178  0.00  0.00    +0.022 C 
ENDBRANCH  43  45
ENDBRANCH  29  41
ENDBRANCH   2  29
TORSDOF 11
ENDMDL
