# Supplementary material for: A Novel Class of Small Molecule Agonists with Preference for Human over Mouse TLR4 Activation
Source: PLoS One. 2016 Oct 13;11(10):e0164632. doi: 10.1371/journal.pone.0164632 (PMC5063506; doi:10.1371/journal.pone.0164632)
Supplement: S1 File — Sequence and structure files used for bioinformatics analysis and docking, provided as a ZIP archive of a directory tree. To view, uncompress onto your local file system and open the file Readme.txt at the top directory level of the archive. That file describes individual directories and files inside the archive. (ZIP) [file pone.0164632.s007.zip › S1_File/docking.receptor_dimer/dock/human_AZ12900902.out_flex.pdbqt]

REMARK  Name = 
REMARK  61 active torsions:
REMARK  status: ('A' for Active; 'I' for Inactive)
REMARK    1  A    between atoms: _1  and  _3
REMARK    2  A    between atoms: _3  and  _4
REMARK    3  A    between atoms: _4  and  _5
REMARK    4  A    between atoms: _5  and  _6
REMARK    5  A    between atoms: _10  and  _12
REMARK    6  A    between atoms: _12  and  _13
REMARK    7  A    between atoms: _20  and  _22
REMARK    8  A    between atoms: _22  and  _23
REMARK    9  A    between atoms: _23  and  _24
REMARK   10  A    between atoms: _24  and  _25
REMARK   11  A    between atoms: _27  and  _29
REMARK   12  A    between atoms: _31  and  _33
REMARK   13  A    between atoms: _33  and  _34
REMARK   14  A    between atoms: _34  and  _35
REMARK   15  A    between atoms: _38  and  _40
REMARK   16  A    between atoms: _40  and  _41
REMARK   17  A    between atoms: _41  and  _42
REMARK   18  A    between atoms: _45  and  _47
REMARK   19  A    between atoms: _47  and  _48
REMARK   20  A    between atoms: _54  and  _56
REMARK   21  A    between atoms: _56  and  _57
REMARK   22  A    between atoms: _63  and  _65
REMARK   23  A    between atoms: _65  and  _67
REMARK   24  A    between atoms: _69  and  _71
REMARK   25  A    between atoms: _71  and  _72
REMARK   26  A    between atoms: _75  and  _77
REMARK   27  A    between atoms: _77  and  _79
REMARK   28  A    between atoms: _81  and  _83
REMARK   29  A    between atoms: _83  and  _84
REMARK   30  A    between atoms: _91  and  _93
REMARK   31  A    between atoms: _93  and  _94
REMARK   32  A    between atoms: _97  and  _99
REMARK   33  A    between atoms: _99  and  _101
REMARK   34  A    between atoms: _103  and  _105
REMARK   35  A    between atoms: _108  and  _110
REMARK   36  A    between atoms: _110  and  _111
REMARK   37  A    between atoms: _111  and  _112
REMARK   38  A    between atoms: _112  and  _113
REMARK   39  A    between atoms: _117  and  _119
REMARK   40  A    between atoms: _119  and  _120
REMARK   41  A    between atoms: _120  and  _121
REMARK   42  A    between atoms: _124  and  _126
REMARK   43  A    between atoms: _126  and  _128
REMARK   44  A    between atoms: _130  and  _132
REMARK   45  A    between atoms: _132  and  _133
REMARK   46  A    between atoms: _140  and  _142
REMARK   47  A    between atoms: _144  and  _146
REMARK   48  A    between atoms: _146  and  _147
REMARK   49  A    between atoms: _153  and  _155
REMARK   50  A    between atoms: _157  and  _159
REMARK   51  A    between atoms: _159  and  _160
REMARK   52  A    between atoms: _166  and  _168
REMARK   53  A    between atoms: _168  and  _169
REMARK   54  A    between atoms: _169  and  _170
REMARK   55  A    between atoms: _170  and  _171
REMARK   56  A    between atoms: _173  and  _175
REMARK   57  A    between atoms: _175  and  _177
REMARK   58  A    between atoms: _179  and  _181
REMARK   59  A    between atoms: _181  and  _182
REMARK   60  A    between atoms: _189  and  _191
REMARK   61  A    between atoms: _193  and  _195
REMARK                            x       y       z     vdW  Elec       q    Type
REMARK                         _______ _______ _______ _____ _____    ______ ____
ROOT
ATOM      1  C   UNL     1     -39.045   3.755 -56.462  0.00  0.00    +0.220 C 
ENDROOT
BRANCH   1   2
ATOM      2  N   UNL     1     -37.648   4.143 -56.581  0.00  0.00    -0.087 NA
ATOM      3  C   UNL     1     -36.834   4.348 -55.546  0.00  0.00    +0.535 C 
ATOM      4  N   UNL     1     -37.264   4.205 -54.297  0.00  0.00    +0.135 NA
ATOM      5  N   UNL     1     -35.580   4.691 -55.777  0.00  0.00    +0.135 NA
ENDBRANCH   1   2
BRANCH   1   6
ATOM      6  C   UNL     1     -39.836   4.216 -57.662  0.00  0.00    +0.047 C 
BRANCH   6   7
ATOM      7  C   UNL     1     -39.271   3.540 -58.890  0.00  0.00    +0.004 C 
BRANCH   7   8
ATOM      8  C   UNL     1     -40.314   3.037 -59.872  0.00  0.00    +0.000 C 
ATOM      9  C   UNL     1     -41.144   4.199 -60.401  0.00  0.00    +0.000 C 
ENDBRANCH   7   8
ENDBRANCH   6   7
ENDBRANCH   1   6
TORSDOF 4
REMARK  Name = 
REMARK  61 active torsions:
REMARK  status: ('A' for Active; 'I' for Inactive)
REMARK    1  A    between atoms: _1  and  _3
REMARK    2  A    between atoms: _3  and  _4
REMARK    3  A    between atoms: _4  and  _5
REMARK    4  A    between atoms: _5  and  _6
REMARK    5  A    between atoms: _10  and  _12
REMARK    6  A    between atoms: _12  and  _13
REMARK    7  A    between atoms: _20  and  _22
REMARK    8  A    between atoms: _22  and  _23
REMARK    9  A    between atoms: _23  and  _24
REMARK   10  A    between atoms: _24  and  _25
REMARK   11  A    between atoms: _27  and  _29
REMARK   12  A    between atoms: _31  and  _33
REMARK   13  A    between atoms: _33  and  _34
REMARK   14  A    between atoms: _34  and  _35
REMARK   15  A    between atoms: _38  and  _40
REMARK   16  A    between atoms: _40  and  _41
REMARK   17  A    between atoms: _41  and  _42
REMARK   18  A    between atoms: _45  and  _47
REMARK   19  A    between atoms: _47  and  _48
REMARK   20  A    between atoms: _54  and  _56
REMARK   21  A    between atoms: _56  and  _57
REMARK   22  A    between atoms: _63  and  _65
REMARK   23  A    between atoms: _65  and  _67
REMARK   24  A    between atoms: _69  and  _71
REMARK   25  A    between atoms: _71  and  _72
REMARK   26  A    between atoms: _75  and  _77
REMARK   27  A    between atoms: _77  and  _79
REMARK   28  A    between atoms: _81  and  _83
REMARK   29  A    between atoms: _83  and  _84
REMARK   30  A    between atoms: _91  and  _93
REMARK   31  A    between atoms: _93  and  _94
REMARK   32  A    between atoms: _97  and  _99
REMARK   33  A    between atoms: _99  and  _101
REMARK   34  A    between atoms: _103  and  _105
REMARK   35  A    between atoms: _108  and  _110
REMARK   36  A    between atoms: _110  and  _111
REMARK   37  A    between atoms: _111  and  _112
REMARK   38  A    between atoms: _112  and  _113
REMARK   39  A    between atoms: _117  and  _119
REMARK   40  A    between atoms: _119  and  _120
REMARK   41  A    between atoms: _120  and  _121
REMARK   42  A    between atoms: _124  and  _126
REMARK   43  A    between atoms: _126  and  _128
REMARK   44  A    between atoms: _130  and  _132
REMARK   45  A    between atoms: _132  and  _133
REMARK   46  A    between atoms: _140  and  _142
REMARK   47  A    between atoms: _144  and  _146
REMARK   48  A    between atoms: _146  and  _147
REMARK   49  A    between atoms: _153  and  _155
REMARK   50  A    between atoms: _157  and  _159
REMARK   51  A    between atoms: _159  and  _160
REMARK   52  A    between atoms: _166  and  _168
REMARK   53  A    between atoms: _168  and  _169
REMARK   54  A    between atoms: _169  and  _170
REMARK   55  A    between atoms: _170  and  _171
REMARK   56  A    between atoms: _173  and  _175
REMARK   57  A    between atoms: _175  and  _177
REMARK   58  A    between atoms: _179  and  _181
REMARK   59  A    between atoms: _181  and  _182
REMARK   60  A    between atoms: _189  and  _191
REMARK   61  A    between atoms: _193  and  _195
REMARK                            x       y       z     vdW  Elec       q    Type
REMARK                         _______ _______ _______ _____ _____    ______ ____
ROOT
ATOM      1  C   UNL     1     -45.469  -3.282 -49.879  0.00  0.00    -0.022 A 
ATOM      2  C   UNL     1     -45.532  -2.892 -48.536  0.00  0.00    -0.001 A 
ATOM      3  C   UNL     1     -44.905  -1.737 -48.095  0.00  0.00    +0.042 A 
ATOM      4  C   UNL     1     -44.208  -0.947 -49.002  0.00  0.00    +0.196 A 
ATOM      5  O   UNL     1     -43.574   0.203 -48.577  0.00  0.00    -0.287 OA
ATOM      6  C   UNL     1     -44.135  -1.309 -50.344  0.00  0.00    +0.042 A 
ATOM      7  C   UNL     1     -44.765  -2.465 -50.773  0.00  0.00    -0.001 A 
ENDROOT
BRANCH   1   8
ATOM      8  C   UNL     1     -46.181  -4.538 -50.350  0.00  0.00    +0.026 C 
BRANCH   8   9
ATOM      9  C   UNL     1     -45.553  -5.267 -51.549  0.00  0.00    +0.005 C 
ATOM     10  C   UNL     1     -45.926  -6.740 -51.433  0.00  0.00    +0.000 C 
ENDBRANCH   8   9
ENDBRANCH   1   8
TORSDOF 2
REMARK  Name = 
REMARK  61 active torsions:
REMARK  status: ('A' for Active; 'I' for Inactive)
REMARK    1  A    between atoms: _1  and  _3
REMARK    2  A    between atoms: _3  and  _4
REMARK    3  A    between atoms: _4  and  _5
REMARK    4  A    between atoms: _5  and  _6
REMARK    5  A    between atoms: _10  and  _12
REMARK    6  A    between atoms: _12  and  _13
REMARK    7  A    between atoms: _20  and  _22
REMARK    8  A    between atoms: _22  and  _23
REMARK    9  A    between atoms: _23  and  _24
REMARK   10  A    between atoms: _24  and  _25
REMARK   11  A    between atoms: _27  and  _29
REMARK   12  A    between atoms: _31  and  _33
REMARK   13  A    between atoms: _33  and  _34
REMARK   14  A    between atoms: _34  and  _35
REMARK   15  A    between atoms: _38  and  _40
REMARK   16  A    between atoms: _40  and  _41
REMARK   17  A    between atoms: _41  and  _42
REMARK   18  A    between atoms: _45  and  _47
REMARK   19  A    between atoms: _47  and  _48
REMARK   20  A    between atoms: _54  and  _56
REMARK   21  A    between atoms: _56  and  _57
REMARK   22  A    between atoms: _63  and  _65
REMARK   23  A    between atoms: _65  and  _67
REMARK   24  A    between atoms: _69  and  _71
REMARK   25  A    between atoms: _71  and  _72
REMARK   26  A    between atoms: _75  and  _77
REMARK   27  A    between atoms: _77  and  _79
REMARK   28  A    between atoms: _81  and  _83
REMARK   29  A    between atoms: _83  and  _84
REMARK   30  A    between atoms: _91  and  _93
REMARK   31  A    between atoms: _93  and  _94
REMARK   32  A    between atoms: _97  and  _99
REMARK   33  A    between atoms: _99  and  _101
REMARK   34  A    between atoms: _103  and  _105
REMARK   35  A    between atoms: _108  and  _110
REMARK   36  A    between atoms: _110  and  _111
REMARK   37  A    between atoms: _111  and  _112
REMARK   38  A    between atoms: _112  and  _113
REMARK   39  A    between atoms: _117  and  _119
REMARK   40  A    between atoms: _119  and  _120
REMARK   41  A    between atoms: _120  and  _121
REMARK   42  A    between atoms: _124  and  _126
REMARK   43  A    between atoms: _126  and  _128
REMARK   44  A    between atoms: _130  and  _132
REMARK   45  A    between atoms: _132  and  _133
REMARK   46  A    between atoms: _140  and  _142
REMARK   47  A    between atoms: _144  and  _146
REMARK   48  A    between atoms: _146  and  _147
REMARK   49  A    between atoms: _153  and  _155
REMARK   50  A    between atoms: _157  and  _159
REMARK   51  A    between atoms: _159  and  _160
REMARK   52  A    between atoms: _166  and  _168
REMARK   53  A    between atoms: _168  and  _169
REMARK   54  A    between atoms: _169  and  _170
REMARK   55  A    between atoms: _170  and  _171
REMARK   56  A    between atoms: _173  and  _175
REMARK   57  A    between atoms: _175  and  _177
REMARK   58  A    between atoms: _179  and  _181
REMARK   59  A    between atoms: _181  and  _182
REMARK   60  A    between atoms: _189  and  _191
REMARK   61  A    between atoms: _193  and  _195
REMARK                            x       y       z     vdW  Elec       q    Type
REMARK                         _______ _______ _______ _____ _____    ______ ____
ROOT
ATOM      1  C   UNL     1     -37.828  -1.636 -46.955  0.00  0.00    +0.002 C 
ENDROOT
BRANCH   1   2
ATOM      2  C   UNL     1     -38.366  -2.943 -47.513  0.00  0.00    +0.000 C 
BRANCH   2   3
ATOM      3  C   UNL     1     -37.362  -4.097 -47.415  0.00  0.00    +0.000 C 
ATOM      4  C   UNL     1     -38.051  -5.348 -46.903  0.00  0.00    +0.000 C 
ENDBRANCH   2   3
ENDBRANCH   1   2
BRANCH   1   5
ATOM      5  C   UNL     1     -38.045  -0.468 -47.894  0.00  0.00    +0.021 C 
BRANCH   5   6
ATOM      6  C   UNL     1     -38.431  -0.960 -49.283  0.00  0.00    +0.109 C 
ATOM      7  N   UNL     1     -37.222  -1.273 -50.097  0.00  0.00    -0.131 NA
ENDBRANCH   5   6
ENDBRANCH   1   5
TORSDOF 4
REMARK  Name = 
REMARK  61 active torsions:
REMARK  status: ('A' for Active; 'I' for Inactive)
REMARK    1  A    between atoms: _1  and  _3
REMARK    2  A    between atoms: _3  and  _4
REMARK    3  A    between atoms: _4  and  _5
REMARK    4  A    between atoms: _5  and  _6
REMARK    5  A    between atoms: _10  and  _12
REMARK    6  A    between atoms: _12  and  _13
REMARK    7  A    between atoms: _20  and  _22
REMARK    8  A    between atoms: _22  and  _23
REMARK    9  A    between atoms: _23  and  _24
REMARK   10  A    between atoms: _24  and  _25
REMARK   11  A    between atoms: _27  and  _29
REMARK   12  A    between atoms: _31  and  _33
REMARK   13  A    between atoms: _33  and  _34
REMARK   14  A    between atoms: _34  and  _35
REMARK   15  A    between atoms: _38  and  _40
REMARK   16  A    between atoms: _40  and  _41
REMARK   17  A    between atoms: _41  and  _42
REMARK   18  A    between atoms: _45  and  _47
REMARK   19  A    between atoms: _47  and  _48
REMARK   20  A    between atoms: _54  and  _56
REMARK   21  A    between atoms: _56  and  _57
REMARK   22  A    between atoms: _63  and  _65
REMARK   23  A    between atoms: _65  and  _67
REMARK   24  A    between atoms: _69  and  _71
REMARK   25  A    between atoms: _71  and  _72
REMARK   26  A    between atoms: _75  and  _77
REMARK   27  A    between atoms: _77  and  _79
REMARK   28  A    between atoms: _81  and  _83
REMARK   29  A    between atoms: _83  and  _84
REMARK   30  A    between atoms: _91  and  _93
REMARK   31  A    between atoms: _93  and  _94
REMARK   32  A    between atoms: _97  and  _99
REMARK   33  A    between atoms: _99  and  _101
REMARK   34  A    between atoms: _103  and  _105
REMARK   35  A    between atoms: _108  and  _110
REMARK   36  A    between atoms: _110  and  _111
REMARK   37  A    between atoms: _111  and  _112
REMARK   38  A    between atoms: _112  and  _113
REMARK   39  A    between atoms: _117  and  _119
REMARK   40  A    between atoms: _119  and  _120
REMARK   41  A    between atoms: _120  and  _121
REMARK   42  A    between atoms: _124  and  _126
REMARK   43  A    between atoms: _126  and  _128
REMARK   44  A    between atoms: _130  and  _132
REMARK   45  A    between atoms: _132  and  _133
REMARK   46  A    between atoms: _140  and  _142
REMARK   47  A    between atoms: _144  and  _146
REMARK   48  A    between atoms: _146  and  _147
REMARK   49  A    between atoms: _153  and  _155
REMARK   50  A    between atoms: _157  and  _159
REMARK   51  A    between atoms: _159  and  _160
REMARK   52  A    between atoms: _166  and  _168
REMARK   53  A    between atoms: _168  and  _169
REMARK   54  A    between atoms: _169  and  _170
REMARK   55  A    between atoms: _170  and  _171
REMARK   56  A    between atoms: _173  and  _175
REMARK   57  A    between atoms: _175  and  _177
REMARK   58  A    between atoms: _179  and  _181
REMARK   59  A    between atoms: _181  and  _182
REMARK   60  A    between atoms: _189  and  _191
REMARK   61  A    between atoms: _193  and  _195
REMARK                            x       y       z     vdW  Elec       q    Type
REMARK                         _______ _______ _______ _____ _____    ______ ____
ROOT
ATOM      1  C   UNL     1     -35.662  10.538 -38.733  0.00  0.00    +0.036 C 
ATOM      2  C   UNL     1     -36.832  11.495 -38.519  0.00  0.00    +0.003 C 
ENDROOT
BRANCH   1   3
ATOM      3  C   UNL     1     -36.084   9.315 -39.544  0.00  0.00    +0.182 C 
ATOM      4  O   UNL     1     -37.226   8.718 -38.970  0.00  0.00    -0.220 OA
ENDBRANCH   1   3
TORSDOF 1
REMARK  Name = 
REMARK  61 active torsions:
REMARK  status: ('A' for Active; 'I' for Inactive)
REMARK    1  A    between atoms: _1  and  _3
REMARK    2  A    between atoms: _3  and  _4
REMARK    3  A    between atoms: _4  and  _5
REMARK    4  A    between atoms: _5  and  _6
REMARK    5  A    between atoms: _10  and  _12
REMARK    6  A    between atoms: _12  and  _13
REMARK    7  A    between atoms: _20  and  _22
REMARK    8  A    between atoms: _22  and  _23
REMARK    9  A    between atoms: _23  and  _24
REMARK   10  A    between atoms: _24  and  _25
REMARK   11  A    between atoms: _27  and  _29
REMARK   12  A    between atoms: _31  and  _33
REMARK   13  A    between atoms: _33  and  _34
REMARK   14  A    between atoms: _34  and  _35
REMARK   15  A    between atoms: _38  and  _40
REMARK   16  A    between atoms: _40  and  _41
REMARK   17  A    between atoms: _41  and  _42
REMARK   18  A    between atoms: _45  and  _47
REMARK   19  A    between atoms: _47  and  _48
REMARK   20  A    between atoms: _54  and  _56
REMARK   21  A    between atoms: _56  and  _57
REMARK   22  A    between atoms: _63  and  _65
REMARK   23  A    between atoms: _65  and  _67
REMARK   24  A    between atoms: _69  and  _71
REMARK   25  A    between atoms: _71  and  _72
REMARK   26  A    between atoms: _75  and  _77
REMARK   27  A    between atoms: _77  and  _79
REMARK   28  A    between atoms: _81  and  _83
REMARK   29  A    between atoms: _83  and  _84
REMARK   30  A    between atoms: _91  and  _93
REMARK   31  A    between atoms: _93  and  _94
REMARK   32  A    between atoms: _97  and  _99
REMARK   33  A    between atoms: _99  and  _101
REMARK   34  A    between atoms: _103  and  _105
REMARK   35  A    between atoms: _108  and  _110
REMARK   36  A    between atoms: _110  and  _111
REMARK   37  A    between atoms: _111  and  _112
REMARK   38  A    between atoms: _112  and  _113
REMARK   39  A    between atoms: _117  and  _119
REMARK   40  A    between atoms: _119  and  _120
REMARK   41  A    between atoms: _120  and  _121
REMARK   42  A    between atoms: _124  and  _126
REMARK   43  A    between atoms: _126  and  _128
REMARK   44  A    between atoms: _130  and  _132
REMARK   45  A    between atoms: _132  and  _133
REMARK   46  A    between atoms: _140  and  _142
REMARK   47  A    between atoms: _144  and  _146
REMARK   48  A    between atoms: _146  and  _147
REMARK   49  A    between atoms: _153  and  _155
REMARK   50  A    between atoms: _157  and  _159
REMARK   51  A    between atoms: _159  and  _160
REMARK   52  A    between atoms: _166  and  _168
REMARK   53  A    between atoms: _168  and  _169
REMARK   54  A    between atoms: _169  and  _170
REMARK   55  A    between atoms: _170  and  _171
REMARK   56  A    between atoms: _173  and  _175
REMARK   57  A    between atoms: _175  and  _177
REMARK   58  A    between atoms: _179  and  _181
REMARK   59  A    between atoms: _181  and  _182
REMARK   60  A    between atoms: _189  and  _191
REMARK   61  A    between atoms: _193  and  _195
REMARK                            x       y       z     vdW  Elec       q    Type
REMARK                         _______ _______ _______ _____ _____    ______ ____
ROOT
ATOM      1  C   UNL     1     -29.440  11.193 -40.285  0.00  0.00    +0.089 C 
ENDROOT
BRANCH   1   2
ATOM      2  C   UNL     1     -30.815  11.248 -40.939  0.00  0.00    +0.261 C 
ATOM      3  O   UNL     1     -31.533  12.243 -40.840  0.00  0.00    -0.272 OA
ATOM      4  N   UNL     1     -31.190  10.164 -41.601  0.00  0.00    -0.088 NA
ENDBRANCH   1   2
BRANCH   1   5
ATOM      5  C   UNL     1     -29.475  10.971 -38.777  0.00  0.00    +0.010 C 
BRANCH   5   6
ATOM      6  C   UNL     1     -28.219  11.508 -38.074  0.00  0.00    +0.001 C 
ATOM      7  C   UNL     1     -28.532  12.720 -37.204  0.00  0.00    +0.000 C 
ENDBRANCH   5   6
ENDBRANCH   1   5
TORSDOF 3
REMARK  Name = 
REMARK  61 active torsions:
REMARK  status: ('A' for Active; 'I' for Inactive)
REMARK    1  A    between atoms: _1  and  _3
REMARK    2  A    between atoms: _3  and  _4
REMARK    3  A    between atoms: _4  and  _5
REMARK    4  A    between atoms: _5  and  _6
REMARK    5  A    between atoms: _10  and  _12
REMARK    6  A    between atoms: _12  and  _13
REMARK    7  A    between atoms: _20  and  _22
REMARK    8  A    between atoms: _22  and  _23
REMARK    9  A    between atoms: _23  and  _24
REMARK   10  A    between atoms: _24  and  _25
REMARK   11  A    between atoms: _27  and  _29
REMARK   12  A    between atoms: _31  and  _33
REMARK   13  A    between atoms: _33  and  _34
REMARK   14  A    between atoms: _34  and  _35
REMARK   15  A    between atoms: _38  and  _40
REMARK   16  A    between atoms: _40  and  _41
REMARK   17  A    between atoms: _41  and  _42
REMARK   18  A    between atoms: _45  and  _47
REMARK   19  A    between atoms: _47  and  _48
REMARK   20  A    between atoms: _54  and  _56
REMARK   21  A    between atoms: _56  and  _57
REMARK   22  A    between atoms: _63  and  _65
REMARK   23  A    between atoms: _65  and  _67
REMARK   24  A    between atoms: _69  and  _71
REMARK   25  A    between atoms: _71  and  _72
REMARK   26  A    between atoms: _75  and  _77
REMARK   27  A    between atoms: _77  and  _79
REMARK   28  A    between atoms: _81  and  _83
REMARK   29  A    between atoms: _83  and  _84
REMARK   30  A    between atoms: _91  and  _93
REMARK   31  A    between atoms: _93  and  _94
REMARK   32  A    between atoms: _97  and  _99
REMARK   33  A    between atoms: _99  and  _101
REMARK   34  A    between atoms: _103  and  _105
REMARK   35  A    between atoms: _108  and  _110
REMARK   36  A    between atoms: _110  and  _111
REMARK   37  A    between atoms: _111  and  _112
REMARK   38  A    between atoms: _112  and  _113
REMARK   39  A    between atoms: _117  and  _119
REMARK   40  A    between atoms: _119  and  _120
REMARK   41  A    between atoms: _120  and  _121
REMARK   42  A    between atoms: _124  and  _126
REMARK   43  A    between atoms: _126  and  _128
REMARK   44  A    between atoms: _130  and  _132
REMARK   45  A    between atoms: _132  and  _133
REMARK   46  A    between atoms: _140  and  _142
REMARK   47  A    between atoms: _144  and  _146
REMARK   48  A    between atoms: _146  and  _147
REMARK   49  A    between atoms: _153  and  _155
REMARK   50  A    between atoms: _157  and  _159
REMARK   51  A    between atoms: _159  and  _160
REMARK   52  A    between atoms: _166  and  _168
REMARK   53  A    between atoms: _168  and  _169
REMARK   54  A    between atoms: _169  and  _170
REMARK   55  A    between atoms: _170  and  _171
REMARK   56  A    between atoms: _173  and  _175
REMARK   57  A    between atoms: _175  and  _177
REMARK   58  A    between atoms: _179  and  _181
REMARK   59  A    between atoms: _181  and  _182
REMARK   60  A    between atoms: _189  and  _191
REMARK   61  A    between atoms: _193  and  _195
REMARK                            x       y       z     vdW  Elec       q    Type
REMARK                         _______ _______ _______ _____ _____    ______ ____
ROOT
ATOM      1  C   UNL     1     -28.499  14.534 -42.137  0.00  0.00    +0.114 C 
ENDROOT
BRANCH   1   2
ATOM      2  C   UNL     1     -29.527  14.023 -43.120  0.00  0.00    +0.365 C 
ATOM      3  O   UNL     1     -30.560  14.708 -43.294  0.00  0.00    -0.246 OA
ATOM      4  O   UNL     1     -29.309  12.936 -43.701  0.00  0.00    -0.246 OA
ENDBRANCH   1   2
BRANCH   1   5
ATOM      5  C   UNL     1     -29.100  14.794 -40.764  0.00  0.00    +0.012 C 
BRANCH   5   6
ATOM      6  C   UNL     1     -28.800  16.194 -40.263  0.00  0.00    +0.001 C 
ATOM      7  C   UNL     1     -30.043  17.080 -40.286  0.00  0.00    +0.000 C 
ENDBRANCH   5   6
ENDBRANCH   1   5
TORSDOF 3
REMARK  Name = 
REMARK  61 active torsions:
REMARK  status: ('A' for Active; 'I' for Inactive)
REMARK    1  A    between atoms: _1  and  _3
REMARK    2  A    between atoms: _3  and  _4
REMARK    3  A    between atoms: _4  and  _5
REMARK    4  A    between atoms: _5  and  _6
REMARK    5  A    between atoms: _10  and  _12
REMARK    6  A    between atoms: _12  and  _13
REMARK    7  A    between atoms: _20  and  _22
REMARK    8  A    between atoms: _22  and  _23
REMARK    9  A    between atoms: _23  and  _24
REMARK   10  A    between atoms: _24  and  _25
REMARK   11  A    between atoms: _27  and  _29
REMARK   12  A    between atoms: _31  and  _33
REMARK   13  A    between atoms: _33  and  _34
REMARK   14  A    between atoms: _34  and  _35
REMARK   15  A    between atoms: _38  and  _40
REMARK   16  A    between atoms: _40  and  _41
REMARK   17  A    between atoms: _41  and  _42
REMARK   18  A    between atoms: _45  and  _47
REMARK   19  A    between atoms: _47  and  _48
REMARK   20  A    between atoms: _54  and  _56
REMARK   21  A    between atoms: _56  and  _57
REMARK   22  A    between atoms: _63  and  _65
REMARK   23  A    between atoms: _65  and  _67
REMARK   24  A    between atoms: _69  and  _71
REMARK   25  A    between atoms: _71  and  _72
REMARK   26  A    between atoms: _75  and  _77
REMARK   27  A    between atoms: _77  and  _79
REMARK   28  A    between atoms: _81  and  _83
REMARK   29  A    between atoms: _83  and  _84
REMARK   30  A    between atoms: _91  and  _93
REMARK   31  A    between atoms: _93  and  _94
REMARK   32  A    between atoms: _97  and  _99
REMARK   33  A    between atoms: _99  and  _101
REMARK   34  A    between atoms: _103  and  _105
REMARK   35  A    between atoms: _108  and  _110
REMARK   36  A    between atoms: _110  and  _111
REMARK   37  A    between atoms: _111  and  _112
REMARK   38  A    between atoms: _112  and  _113
REMARK   39  A    between atoms: _117  and  _119
REMARK   40  A    between atoms: _119  and  _120
REMARK   41  A    between atoms: _120  and  _121
REMARK   42  A    between atoms: _124  and  _126
REMARK   43  A    between atoms: _126  and  _128
REMARK   44  A    between atoms: _130  and  _132
REMARK   45  A    between atoms: _132  and  _133
REMARK   46  A    between atoms: _140  and  _142
REMARK   47  A    between atoms: _144  and  _146
REMARK   48  A    between atoms: _146  and  _147
REMARK   49  A    between atoms: _153  and  _155
REMARK   50  A    between atoms: _157  and  _159
REMARK   51  A    between atoms: _159  and  _160
REMARK   52  A    between atoms: _166  and  _168
REMARK   53  A    between atoms: _168  and  _169
REMARK   54  A    between atoms: _169  and  _170
REMARK   55  A    between atoms: _170  and  _171
REMARK   56  A    between atoms: _173  and  _175
REMARK   57  A    between atoms: _175  and  _177
REMARK   58  A    between atoms: _179  and  _181
REMARK   59  A    between atoms: _181  and  _182
REMARK   60  A    between atoms: _189  and  _191
REMARK   61  A    between atoms: _193  and  _195
REMARK                            x       y       z     vdW  Elec       q    Type
REMARK                         _______ _______ _______ _____ _____    ______ ____
ROOT
ATOM      1  C   UNL     1     -33.452  16.610 -38.849  0.00  0.00    -0.022 A 
ATOM      2  C   UNL     1     -34.578  16.687 -38.023  0.00  0.00    -0.004 A 
ATOM      3  C   UNL     1     -35.073  15.556 -37.390  0.00  0.00    -0.000 A 
ATOM      4  C   UNL     1     -34.440  14.336 -37.572  0.00  0.00    -0.000 A 
ATOM      5  C   UNL     1     -33.315  14.247 -38.379  0.00  0.00    -0.000 A 
ATOM      6  C   UNL     1     -32.828  15.375 -39.016  0.00  0.00    -0.004 A 
ENDROOT
BRANCH   1   7
ATOM      7  C   UNL     1     -32.915  17.838 -39.538  0.00  0.00    +0.026 C 
BRANCH   7   8
ATOM      8  C   UNL     1     -31.605  18.392 -38.925  0.00  0.00    +0.005 C 
ATOM      9  C   UNL     1     -31.735  18.654 -37.431  0.00  0.00    +0.000 C 
ENDBRANCH   7   8
ENDBRANCH   1   7
TORSDOF 2
REMARK  Name = 
REMARK  61 active torsions:
REMARK  status: ('A' for Active; 'I' for Inactive)
REMARK    1  A    between atoms: _1  and  _3
REMARK    2  A    between atoms: _3  and  _4
REMARK    3  A    between atoms: _4  and  _5
REMARK    4  A    between atoms: _5  and  _6
REMARK    5  A    between atoms: _10  and  _12
REMARK    6  A    between atoms: _12  and  _13
REMARK    7  A    between atoms: _20  and  _22
REMARK    8  A    between atoms: _22  and  _23
REMARK    9  A    between atoms: _23  and  _24
REMARK   10  A    between atoms: _24  and  _25
REMARK   11  A    between atoms: _27  and  _29
REMARK   12  A    between atoms: _31  and  _33
REMARK   13  A    between atoms: _33  and  _34
REMARK   14  A    between atoms: _34  and  _35
REMARK   15  A    between atoms: _38  and  _40
REMARK   16  A    between atoms: _40  and  _41
REMARK   17  A    between atoms: _41  and  _42
REMARK   18  A    between atoms: _45  and  _47
REMARK   19  A    between atoms: _47  and  _48
REMARK   20  A    between atoms: _54  and  _56
REMARK   21  A    between atoms: _56  and  _57
REMARK   22  A    between atoms: _63  and  _65
REMARK   23  A    between atoms: _65  and  _67
REMARK   24  A    between atoms: _69  and  _71
REMARK   25  A    between atoms: _71  and  _72
REMARK   26  A    between atoms: _75  and  _77
REMARK   27  A    between atoms: _77  and  _79
REMARK   28  A    between atoms: _81  and  _83
REMARK   29  A    between atoms: _83  and  _84
REMARK   30  A    between atoms: _91  and  _93
REMARK   31  A    between atoms: _93  and  _94
REMARK   32  A    between atoms: _97  and  _99
REMARK   33  A    between atoms: _99  and  _101
REMARK   34  A    between atoms: _103  and  _105
REMARK   35  A    between atoms: _108  and  _110
REMARK   36  A    between atoms: _110  and  _111
REMARK   37  A    between atoms: _111  and  _112
REMARK   38  A    between atoms: _112  and  _113
REMARK   39  A    between atoms: _117  and  _119
REMARK   40  A    between atoms: _119  and  _120
REMARK   41  A    between atoms: _120  and  _121
REMARK   42  A    between atoms: _124  and  _126
REMARK   43  A    between atoms: _126  and  _128
REMARK   44  A    between atoms: _130  and  _132
REMARK   45  A    between atoms: _132  and  _133
REMARK   46  A    between atoms: _140  and  _142
REMARK   47  A    between atoms: _144  and  _146
REMARK   48  A    between atoms: _146  and  _147
REMARK   49  A    between atoms: _153  and  _155
REMARK   50  A    between atoms: _157  and  _159
REMARK   51  A    between atoms: _159  and  _160
REMARK   52  A    between atoms: _166  and  _168
REMARK   53  A    between atoms: _168  and  _169
REMARK   54  A    between atoms: _169  and  _170
REMARK   55  A    between atoms: _170  and  _171
REMARK   56  A    between atoms: _173  and  _175
REMARK   57  A    between atoms: _175  and  _177
REMARK   58  A    between atoms: _179  and  _181
REMARK   59  A    between atoms: _181  and  _182
REMARK   60  A    between atoms: _189  and  _191
REMARK   61  A    between atoms: _193  and  _195
REMARK                            x       y       z     vdW  Elec       q    Type
REMARK                         _______ _______ _______ _____ _____    ______ ____
ROOT
ATOM      1  C   UNL     1     -27.229  21.400 -37.828  0.00  0.00    -0.022 A 
ATOM      2  C   UNL     1     -28.480  20.968 -37.390  0.00  0.00    -0.004 A 
ATOM      3  C   UNL     1     -29.626  21.690 -37.718  0.00  0.00    -0.000 A 
ATOM      4  C   UNL     1     -29.532  22.858 -38.485  0.00  0.00    -0.000 A 
ATOM      5  C   UNL     1     -28.300  23.292 -38.929  0.00  0.00    -0.000 A 
ATOM      6  C   UNL     1     -27.159  22.560 -38.609  0.00  0.00    -0.004 A 
ENDROOT
BRANCH   1   7
ATOM      7  C   UNL     1     -25.986  20.611 -37.495  0.00  0.00    +0.026 C 
BRANCH   7   8
ATOM      8  C   UNL     1     -24.780  21.474 -37.106  0.00  0.00    +0.005 C 
ATOM      9  C   UNL     1     -25.147  22.316 -35.909  0.00  0.00    +0.000 C 
ENDBRANCH   7   8
ENDBRANCH   1   7
TORSDOF 2
REMARK  Name = 
REMARK  61 active torsions:
REMARK  status: ('A' for Active; 'I' for Inactive)
REMARK    1  A    between atoms: _1  and  _3
REMARK    2  A    between atoms: _3  and  _4
REMARK    3  A    between atoms: _4  and  _5
REMARK    4  A    between atoms: _5  and  _6
REMARK    5  A    between atoms: _10  and  _12
REMARK    6  A    between atoms: _12  and  _13
REMARK    7  A    between atoms: _20  and  _22
REMARK    8  A    between atoms: _22  and  _23
REMARK    9  A    between atoms: _23  and  _24
REMARK   10  A    between atoms: _24  and  _25
REMARK   11  A    between atoms: _27  and  _29
REMARK   12  A    between atoms: _31  and  _33
REMARK   13  A    between atoms: _33  and  _34
REMARK   14  A    between atoms: _34  and  _35
REMARK   15  A    between atoms: _38  and  _40
REMARK   16  A    between atoms: _40  and  _41
REMARK   17  A    between atoms: _41  and  _42
REMARK   18  A    between atoms: _45  and  _47
REMARK   19  A    between atoms: _47  and  _48
REMARK   20  A    between atoms: _54  and  _56
REMARK   21  A    between atoms: _56  and  _57
REMARK   22  A    between atoms: _63  and  _65
REMARK   23  A    between atoms: _65  and  _67
REMARK   24  A    between atoms: _69  and  _71
REMARK   25  A    between atoms: _71  and  _72
REMARK   26  A    between atoms: _75  and  _77
REMARK   27  A    between atoms: _77  and  _79
REMARK   28  A    between atoms: _81  and  _83
REMARK   29  A    between atoms: _83  and  _84
REMARK   30  A    between atoms: _91  and  _93
REMARK   31  A    between atoms: _93  and  _94
REMARK   32  A    between atoms: _97  and  _99
REMARK   33  A    between atoms: _99  and  _101
REMARK   34  A    between atoms: _103  and  _105
REMARK   35  A    between atoms: _108  and  _110
REMARK   36  A    between atoms: _110  and  _111
REMARK   37  A    between atoms: _111  and  _112
REMARK   38  A    between atoms: _112  and  _113
REMARK   39  A    between atoms: _117  and  _119
REMARK   40  A    between atoms: _119  and  _120
REMARK   41  A    between atoms: _120  and  _121
REMARK   42  A    between atoms: _124  and  _126
REMARK   43  A    between atoms: _126  and  _128
REMARK   44  A    between atoms: _130  and  _132
REMARK   45  A    between atoms: _132  and  _133
REMARK   46  A    between atoms: _140  and  _142
REMARK   47  A    between atoms: _144  and  _146
REMARK   48  A    between atoms: _146  and  _147
REMARK   49  A    between atoms: _153  and  _155
REMARK   50  A    between atoms: _157  and  _159
REMARK   51  A    between atoms: _159  and  _160
REMARK   52  A    between atoms: _166  and  _168
REMARK   53  A    between atoms: _168  and  _169
REMARK   54  A    between atoms: _169  and  _170
REMARK   55  A    between atoms: _170  and  _171
REMARK   56  A    between atoms: _173  and  _175
REMARK   57  A    between atoms: _175  and  _177
REMARK   58  A    between atoms: _179  and  _181
REMARK   59  A    between atoms: _181  and  _182
REMARK   60  A    between atoms: _189  and  _191
REMARK   61  A    between atoms: _193  and  _195
REMARK                            x       y       z     vdW  Elec       q    Type
REMARK                         _______ _______ _______ _____ _____    ______ ____
ROOT
ATOM      1  C   UNL     1     -38.411  21.435 -61.816  0.00  0.00    +0.000 C 
ATOM      2  C   UNL     1     -39.019  21.180 -60.437  0.00  0.00    +0.000 C 
ENDROOT
BRANCH   1   3
ATOM      3  C   UNL     1     -39.399  21.051 -62.945  0.00  0.00    +0.000 C 
ATOM      4  C   UNL     1     -40.806  21.484 -62.551  0.00  0.00    +0.000 C 
ENDBRANCH   1   3
BRANCH   1   5
ATOM      5  C   UNL     1     -37.099  20.666 -61.955  0.00  0.00    +0.000 C 
ATOM      6  C   UNL     1     -35.867  21.540 -61.839  0.00  0.00    +0.000 C 
ENDBRANCH   1   5
TORSDOF 2
REMARK  Name = 
REMARK  61 active torsions:
REMARK  status: ('A' for Active; 'I' for Inactive)
REMARK    1  A    between atoms: _1  and  _3
REMARK    2  A    between atoms: _3  and  _4
REMARK    3  A    between atoms: _4  and  _5
REMARK    4  A    between atoms: _5  and  _6
REMARK    5  A    between atoms: _10  and  _12
REMARK    6  A    between atoms: _12  and  _13
REMARK    7  A    between atoms: _20  and  _22
REMARK    8  A    between atoms: _22  and  _23
REMARK    9  A    between atoms: _23  and  _24
REMARK   10  A    between atoms: _24  and  _25
REMARK   11  A    between atoms: _27  and  _29
REMARK   12  A    between atoms: _31  and  _33
REMARK   13  A    between atoms: _33  and  _34
REMARK   14  A    between atoms: _34  and  _35
REMARK   15  A    between atoms: _38  and  _40
REMARK   16  A    between atoms: _40  and  _41
REMARK   17  A    between atoms: _41  and  _42
REMARK   18  A    between atoms: _45  and  _47
REMARK   19  A    between atoms: _47  and  _48
REMARK   20  A    between atoms: _54  and  _56
REMARK   21  A    between atoms: _56  and  _57
REMARK   22  A    between atoms: _63  and  _65
REMARK   23  A    between atoms: _65  and  _67
REMARK   24  A    between atoms: _69  and  _71
REMARK   25  A    between atoms: _71  and  _72
REMARK   26  A    between atoms: _75  and  _77
REMARK   27  A    between atoms: _77  and  _79
REMARK   28  A    between atoms: _81  and  _83
REMARK   29  A    between atoms: _83  and  _84
REMARK   30  A    between atoms: _91  and  _93
REMARK   31  A    between atoms: _93  and  _94
REMARK   32  A    between atoms: _97  and  _99
REMARK   33  A    between atoms: _99  and  _101
REMARK   34  A    between atoms: _103  and  _105
REMARK   35  A    between atoms: _108  and  _110
REMARK   36  A    between atoms: _110  and  _111
REMARK   37  A    between atoms: _111  and  _112
REMARK   38  A    between atoms: _112  and  _113
REMARK   39  A    between atoms: _117  and  _119
REMARK   40  A    between atoms: _119  and  _120
REMARK   41  A    between atoms: _120  and  _121
REMARK   42  A    between atoms: _124  and  _126
REMARK   43  A    between atoms: _126  and  _128
REMARK   44  A    between atoms: _130  and  _132
REMARK   45  A    between atoms: _132  and  _133
REMARK   46  A    between atoms: _140  and  _142
REMARK   47  A    between atoms: _144  and  _146
REMARK   48  A    between atoms: _146  and  _147
REMARK   49  A    between atoms: _153  and  _155
REMARK   50  A    between atoms: _157  and  _159
REMARK   51  A    between atoms: _159  and  _160
REMARK   52  A    between atoms: _166  and  _168
REMARK   53  A    between atoms: _168  and  _169
REMARK   54  A    between atoms: _169  and  _170
REMARK   55  A    between atoms: _170  and  _171
REMARK   56  A    between atoms: _173  and  _175
REMARK   57  A    between atoms: _175  and  _177
REMARK   58  A    between atoms: _179  and  _181
REMARK   59  A    between atoms: _181  and  _182
REMARK   60  A    between atoms: _189  and  _191
REMARK   61  A    between atoms: _193  and  _195
REMARK                            x       y       z     vdW  Elec       q    Type
REMARK                         _______ _______ _______ _____ _____    ______ ____
ROOT
ATOM      1  C   UNL     1     -41.159  15.299 -59.086  0.00  0.00    +0.000 C 
ENDROOT
BRANCH   1   2
ATOM      2  C   UNL     1     -40.962  15.830 -57.663  0.00  0.00    +0.000 C 
ATOM      3  C   UNL     1     -40.926  14.680 -56.669  0.00  0.00    +0.000 C 
ATOM      4  C   UNL     1     -42.025  16.847 -57.272  0.00  0.00    +0.000 C 
ENDBRANCH   1   2
BRANCH   1   5
ATOM      5  C   UNL     1     -42.488  15.530 -59.816  0.00  0.00    +0.000 C 
ATOM      6  C   UNL     1     -42.368  15.247 -61.305  0.00  0.00    +0.000 C 
ENDBRANCH   1   5
TORSDOF 2
REMARK  Name = 
REMARK  61 active torsions:
REMARK  status: ('A' for Active; 'I' for Inactive)
REMARK    1  A    between atoms: _1  and  _3
REMARK    2  A    between atoms: _3  and  _4
REMARK    3  A    between atoms: _4  and  _5
REMARK    4  A    between atoms: _5  and  _6
REMARK    5  A    between atoms: _10  and  _12
REMARK    6  A    between atoms: _12  and  _13
REMARK    7  A    between atoms: _20  and  _22
REMARK    8  A    between atoms: _22  and  _23
REMARK    9  A    between atoms: _23  and  _24
REMARK   10  A    between atoms: _24  and  _25
REMARK   11  A    between atoms: _27  and  _29
REMARK   12  A    between atoms: _31  and  _33
REMARK   13  A    between atoms: _33  and  _34
REMARK   14  A    between atoms: _34  and  _35
REMARK   15  A    between atoms: _38  and  _40
REMARK   16  A    between atoms: _40  and  _41
REMARK   17  A    between atoms: _41  and  _42
REMARK   18  A    between atoms: _45  and  _47
REMARK   19  A    between atoms: _47  and  _48
REMARK   20  A    between atoms: _54  and  _56
REMARK   21  A    between atoms: _56  and  _57
REMARK   22  A    between atoms: _63  and  _65
REMARK   23  A    between atoms: _65  and  _67
REMARK   24  A    between atoms: _69  and  _71
REMARK   25  A    between atoms: _71  and  _72
REMARK   26  A    between atoms: _75  and  _77
REMARK   27  A    between atoms: _77  and  _79
REMARK   28  A    between atoms: _81  and  _83
REMARK   29  A    between atoms: _83  and  _84
REMARK   30  A    between atoms: _91  and  _93
REMARK   31  A    between atoms: _93  and  _94
REMARK   32  A    between atoms: _97  and  _99
REMARK   33  A    between atoms: _99  and  _101
REMARK   34  A    between atoms: _103  and  _105
REMARK   35  A    between atoms: _108  and  _110
REMARK   36  A    between atoms: _110  and  _111
REMARK   37  A    between atoms: _111  and  _112
REMARK   38  A    between atoms: _112  and  _113
REMARK   39  A    between atoms: _117  and  _119
REMARK   40  A    between atoms: _119  and  _120
REMARK   41  A    between atoms: _120  and  _121
REMARK   42  A    between atoms: _124  and  _126
REMARK   43  A    between atoms: _126  and  _128
REMARK   44  A    between atoms: _130  and  _132
REMARK   45  A    between atoms: _132  and  _133
REMARK   46  A    between atoms: _140  and  _142
REMARK   47  A    between atoms: _144  and  _146
REMARK   48  A    between atoms: _146  and  _147
REMARK   49  A    between atoms: _153  and  _155
REMARK   50  A    between atoms: _157  and  _159
REMARK   51  A    between atoms: _159  and  _160
REMARK   52  A    between atoms: _166  and  _168
REMARK   53  A    between atoms: _168  and  _169
REMARK   54  A    between atoms: _169  and  _170
REMARK   55  A    between atoms: _170  and  _171
REMARK   56  A    between atoms: _173  and  _175
REMARK   57  A    between atoms: _175  and  _177
REMARK   58  A    between atoms: _179  and  _181
REMARK   59  A    between atoms: _181  and  _182
REMARK   60  A    between atoms: _189  and  _191
REMARK   61  A    between atoms: _193  and  _195
REMARK                            x       y       z     vdW  Elec       q    Type
REMARK                         _______ _______ _______ _____ _____    ______ ____
ROOT
ATOM      1  C   UNL     1     -37.842  16.064 -64.403  0.00  0.00    +0.000 C 
ATOM      2  C   UNL     1     -36.558  16.485 -65.122  0.00  0.00    +0.000 C 
ENDROOT
BRANCH   1   3
ATOM      3  C   UNL     1     -39.096  16.625 -65.112  0.00  0.00    +0.000 C 
ATOM      4  C   UNL     1     -38.991  16.469 -66.609  0.00  0.00    +0.000 C 
ENDBRANCH   1   3
BRANCH   1   5
ATOM      5  C   UNL     1     -37.784  16.591 -62.967  0.00  0.00    +0.000 C 
ATOM      6  C   UNL     1     -38.290  15.602 -61.947  0.00  0.00    +0.000 C 
ENDBRANCH   1   5
TORSDOF 2
REMARK  Name = 
REMARK  61 active torsions:
REMARK  status: ('A' for Active; 'I' for Inactive)
REMARK    1  A    between atoms: _1  and  _3
REMARK    2  A    between atoms: _3  and  _4
REMARK    3  A    between atoms: _4  and  _5
REMARK    4  A    between atoms: _5  and  _6
REMARK    5  A    between atoms: _10  and  _12
REMARK    6  A    between atoms: _12  and  _13
REMARK    7  A    between atoms: _20  and  _22
REMARK    8  A    between atoms: _22  and  _23
REMARK    9  A    between atoms: _23  and  _24
REMARK   10  A    between atoms: _24  and  _25
REMARK   11  A    between atoms: _27  and  _29
REMARK   12  A    between atoms: _31  and  _33
REMARK   13  A    between atoms: _33  and  _34
REMARK   14  A    between atoms: _34  and  _35
REMARK   15  A    between atoms: _38  and  _40
REMARK   16  A    between atoms: _40  and  _41
REMARK   17  A    between atoms: _41  and  _42
REMARK   18  A    between atoms: _45  and  _47
REMARK   19  A    between atoms: _47  and  _48
REMARK   20  A    between atoms: _54  and  _56
REMARK   21  A    between atoms: _56  and  _57
REMARK   22  A    between atoms: _63  and  _65
REMARK   23  A    between atoms: _65  and  _67
REMARK   24  A    between atoms: _69  and  _71
REMARK   25  A    between atoms: _71  and  _72
REMARK   26  A    between atoms: _75  and  _77
REMARK   27  A    between atoms: _77  and  _79
REMARK   28  A    between atoms: _81  and  _83
REMARK   29  A    between atoms: _83  and  _84
REMARK   30  A    between atoms: _91  and  _93
REMARK   31  A    between atoms: _93  and  _94
REMARK   32  A    between atoms: _97  and  _99
REMARK   33  A    between atoms: _99  and  _101
REMARK   34  A    between atoms: _103  and  _105
REMARK   35  A    between atoms: _108  and  _110
REMARK   36  A    between atoms: _110  and  _111
REMARK   37  A    between atoms: _111  and  _112
REMARK   38  A    between atoms: _112  and  _113
REMARK   39  A    between atoms: _117  and  _119
REMARK   40  A    between atoms: _119  and  _120
REMARK   41  A    between atoms: _120  and  _121
REMARK   42  A    between atoms: _124  and  _126
REMARK   43  A    between atoms: _126  and  _128
REMARK   44  A    between atoms: _130  and  _132
REMARK   45  A    between atoms: _132  and  _133
REMARK   46  A    between atoms: _140  and  _142
REMARK   47  A    between atoms: _144  and  _146
REMARK   48  A    between atoms: _146  and  _147
REMARK   49  A    between atoms: _153  and  _155
REMARK   50  A    between atoms: _157  and  _159
REMARK   51  A    between atoms: _159  and  _160
REMARK   52  A    between atoms: _166  and  _168
REMARK   53  A    between atoms: _168  and  _169
REMARK   54  A    between atoms: _169  and  _170
REMARK   55  A    between atoms: _170  and  _171
REMARK   56  A    between atoms: _173  and  _175
REMARK   57  A    between atoms: _175  and  _177
REMARK   58  A    between atoms: _179  and  _181
REMARK   59  A    between atoms: _181  and  _182
REMARK   60  A    between atoms: _189  and  _191
REMARK   61  A    between atoms: _193  and  _195
REMARK                            x       y       z     vdW  Elec       q    Type
REMARK                         _______ _______ _______ _____ _____    ______ ____
ROOT
ATOM      1  C   UNL     1     -32.607  17.876 -67.745  0.00  0.00    -0.022 A 
ATOM      2  C   UNL     1     -31.615  17.010 -67.302  0.00  0.00    -0.001 A 
ATOM      3  C   UNL     1     -30.319  17.447 -67.092  0.00  0.00    +0.042 A 
ATOM      4  C   UNL     1     -29.984  18.769 -67.356  0.00  0.00    +0.196 A 
ATOM      5  O   UNL     1     -28.674  19.189 -67.136  0.00  0.00    -0.287 OA
ATOM      6  C   UNL     1     -30.956  19.655 -67.820  0.00  0.00    +0.042 A 
ATOM      7  C   UNL     1     -32.253  19.202 -68.012  0.00  0.00    -0.001 A 
ENDROOT
BRANCH   1   8
ATOM      8  C   UNL     1     -34.013  17.381 -68.013  0.00  0.00    +0.026 C 
BRANCH   8   9
ATOM      9  C   UNL     1     -34.632  17.745 -69.362  0.00  0.00    +0.005 C 
ATOM     10  C   UNL     1     -33.949  16.960 -70.457  0.00  0.00    +0.000 C 
ENDBRANCH   8   9
ENDBRANCH   1   8
TORSDOF 2
REMARK  Name = 
REMARK  61 active torsions:
REMARK  status: ('A' for Active; 'I' for Inactive)
REMARK    1  A    between atoms: _1  and  _3
REMARK    2  A    between atoms: _3  and  _4
REMARK    3  A    between atoms: _4  and  _5
REMARK    4  A    between atoms: _5  and  _6
REMARK    5  A    between atoms: _10  and  _12
REMARK    6  A    between atoms: _12  and  _13
REMARK    7  A    between atoms: _20  and  _22
REMARK    8  A    between atoms: _22  and  _23
REMARK    9  A    between atoms: _23  and  _24
REMARK   10  A    between atoms: _24  and  _25
REMARK   11  A    between atoms: _27  and  _29
REMARK   12  A    between atoms: _31  and  _33
REMARK   13  A    between atoms: _33  and  _34
REMARK   14  A    between atoms: _34  and  _35
REMARK   15  A    between atoms: _38  and  _40
REMARK   16  A    between atoms: _40  and  _41
REMARK   17  A    between atoms: _41  and  _42
REMARK   18  A    between atoms: _45  and  _47
REMARK   19  A    between atoms: _47  and  _48
REMARK   20  A    between atoms: _54  and  _56
REMARK   21  A    between atoms: _56  and  _57
REMARK   22  A    between atoms: _63  and  _65
REMARK   23  A    between atoms: _65  and  _67
REMARK   24  A    between atoms: _69  and  _71
REMARK   25  A    between atoms: _71  and  _72
REMARK   26  A    between atoms: _75  and  _77
REMARK   27  A    between atoms: _77  and  _79
REMARK   28  A    between atoms: _81  and  _83
REMARK   29  A    between atoms: _83  and  _84
REMARK   30  A    between atoms: _91  and  _93
REMARK   31  A    between atoms: _93  and  _94
REMARK   32  A    between atoms: _97  and  _99
REMARK   33  A    between atoms: _99  and  _101
REMARK   34  A    between atoms: _103  and  _105
REMARK   35  A    between atoms: _108  and  _110
REMARK   36  A    between atoms: _110  and  _111
REMARK   37  A    between atoms: _111  and  _112
REMARK   38  A    between atoms: _112  and  _113
REMARK   39  A    between atoms: _117  and  _119
REMARK   40  A    between atoms: _119  and  _120
REMARK   41  A    between atoms: _120  and  _121
REMARK   42  A    between atoms: _124  and  _126
REMARK   43  A    between atoms: _126  and  _128
REMARK   44  A    between atoms: _130  and  _132
REMARK   45  A    between atoms: _132  and  _133
REMARK   46  A    between atoms: _140  and  _142
REMARK   47  A    between atoms: _144  and  _146
REMARK   48  A    between atoms: _146  and  _147
REMARK   49  A    between atoms: _153  and  _155
REMARK   50  A    between atoms: _157  and  _159
REMARK   51  A    between atoms: _159  and  _160
REMARK   52  A    between atoms: _166  and  _168
REMARK   53  A    between atoms: _168  and  _169
REMARK   54  A    between atoms: _169  and  _170
REMARK   55  A    between atoms: _170  and  _171
REMARK   56  A    between atoms: _173  and  _175
REMARK   57  A    between atoms: _175  and  _177
REMARK   58  A    between atoms: _179  and  _181
REMARK   59  A    between atoms: _181  and  _182
REMARK   60  A    between atoms: _189  and  _191
REMARK   61  A    between atoms: _193  and  _195
REMARK                            x       y       z     vdW  Elec       q    Type
REMARK                         _______ _______ _______ _____ _____    ______ ____
ROOT
ATOM      1  C   UNL     1     -29.156   9.910 -66.109  0.00  0.00    +0.000 C 
ENDROOT
BRANCH   1   2
ATOM      2  C   UNL     1     -29.643  11.309 -65.711  0.00  0.00    +0.000 C 
ATOM      3  C   UNL     1     -28.525  12.260 -65.299  0.00  0.00    +0.000 C 
ATOM      4  C   UNL     1     -30.475  11.910 -66.833  0.00  0.00    +0.000 C 
ENDBRANCH   1   2
BRANCH   1   5
ATOM      5  C   UNL     1     -27.623   9.764 -66.102  0.00  0.00    +0.000 C 
ATOM      6  C   UNL     1     -27.180   8.605 -65.215  0.00  0.00    +0.000 C 
ENDBRANCH   1   5
TORSDOF 2
REMARK  Name = 
REMARK  61 active torsions:
REMARK  status: ('A' for Active; 'I' for Inactive)
REMARK    1  A    between atoms: _1  and  _3
REMARK    2  A    between atoms: _3  and  _4
REMARK    3  A    between atoms: _4  and  _5
REMARK    4  A    between atoms: _5  and  _6
REMARK    5  A    between atoms: _10  and  _12
REMARK    6  A    between atoms: _12  and  _13
REMARK    7  A    between atoms: _20  and  _22
REMARK    8  A    between atoms: _22  and  _23
REMARK    9  A    between atoms: _23  and  _24
REMARK   10  A    between atoms: _24  and  _25
REMARK   11  A    between atoms: _27  and  _29
REMARK   12  A    between atoms: _31  and  _33
REMARK   13  A    between atoms: _33  and  _34
REMARK   14  A    between atoms: _34  and  _35
REMARK   15  A    between atoms: _38  and  _40
REMARK   16  A    between atoms: _40  and  _41
REMARK   17  A    between atoms: _41  and  _42
REMARK   18  A    between atoms: _45  and  _47
REMARK   19  A    between atoms: _47  and  _48
REMARK   20  A    between atoms: _54  and  _56
REMARK   21  A    between atoms: _56  and  _57
REMARK   22  A    between atoms: _63  and  _65
REMARK   23  A    between atoms: _65  and  _67
REMARK   24  A    between atoms: _69  and  _71
REMARK   25  A    between atoms: _71  and  _72
REMARK   26  A    between atoms: _75  and  _77
REMARK   27  A    between atoms: _77  and  _79
REMARK   28  A    between atoms: _81  and  _83
REMARK   29  A    between atoms: _83  and  _84
REMARK   30  A    between atoms: _91  and  _93
REMARK   31  A    between atoms: _93  and  _94
REMARK   32  A    between atoms: _97  and  _99
REMARK   33  A    between atoms: _99  and  _101
REMARK   34  A    between atoms: _103  and  _105
REMARK   35  A    between atoms: _108  and  _110
REMARK   36  A    between atoms: _110  and  _111
REMARK   37  A    between atoms: _111  and  _112
REMARK   38  A    between atoms: _112  and  _113
REMARK   39  A    between atoms: _117  and  _119
REMARK   40  A    between atoms: _119  and  _120
REMARK   41  A    between atoms: _120  and  _121
REMARK   42  A    between atoms: _124  and  _126
REMARK   43  A    between atoms: _126  and  _128
REMARK   44  A    between atoms: _130  and  _132
REMARK   45  A    between atoms: _132  and  _133
REMARK   46  A    between atoms: _140  and  _142
REMARK   47  A    between atoms: _144  and  _146
REMARK   48  A    between atoms: _146  and  _147
REMARK   49  A    between atoms: _153  and  _155
REMARK   50  A    between atoms: _157  and  _159
REMARK   51  A    between atoms: _159  and  _160
REMARK   52  A    between atoms: _166  and  _168
REMARK   53  A    between atoms: _168  and  _169
REMARK   54  A    between atoms: _169  and  _170
REMARK   55  A    between atoms: _170  and  _171
REMARK   56  A    between atoms: _173  and  _175
REMARK   57  A    between atoms: _175  and  _177
REMARK   58  A    between atoms: _179  and  _181
REMARK   59  A    between atoms: _181  and  _182
REMARK   60  A    between atoms: _189  and  _191
REMARK   61  A    between atoms: _193  and  _195
REMARK                            x       y       z     vdW  Elec       q    Type
REMARK                         _______ _______ _______ _____ _____    ______ ____
ROOT
ATOM      1  C   UNL     1     -29.620  21.657 -46.494  0.00  0.00    +0.000 C 
ATOM      2  C   UNL     1     -31.093  22.040 -46.648  0.00  0.00    +0.000 C 
ENDROOT
BRANCH   1   3
ATOM      3  C   UNL     1     -28.700  22.689 -47.169  0.00  0.00    +0.000 C 
ATOM      4  C   UNL     1     -28.316  23.764 -46.162  0.00  0.00    +0.000 C 
ENDBRANCH   1   3
BRANCH   1   5
ATOM      5  C   UNL     1     -29.346  20.263 -47.067  0.00  0.00    +0.000 C 
ATOM      6  C   UNL     1     -29.108  19.204 -46.013  0.00  0.00    +0.000 C 
ENDBRANCH   1   5
TORSDOF 2
REMARK  Name = 
REMARK  61 active torsions:
REMARK  status: ('A' for Active; 'I' for Inactive)
REMARK    1  A    between atoms: _1  and  _3
REMARK    2  A    between atoms: _3  and  _4
REMARK    3  A    between atoms: _4  and  _5
REMARK    4  A    between atoms: _5  and  _6
REMARK    5  A    between atoms: _10  and  _12
REMARK    6  A    between atoms: _12  and  _13
REMARK    7  A    between atoms: _20  and  _22
REMARK    8  A    between atoms: _22  and  _23
REMARK    9  A    between atoms: _23  and  _24
REMARK   10  A    between atoms: _24  and  _25
REMARK   11  A    between atoms: _27  and  _29
REMARK   12  A    between atoms: _31  and  _33
REMARK   13  A    between atoms: _33  and  _34
REMARK   14  A    between atoms: _34  and  _35
REMARK   15  A    between atoms: _38  and  _40
REMARK   16  A    between atoms: _40  and  _41
REMARK   17  A    between atoms: _41  and  _42
REMARK   18  A    between atoms: _45  and  _47
REMARK   19  A    between atoms: _47  and  _48
REMARK   20  A    between atoms: _54  and  _56
REMARK   21  A    between atoms: _56  and  _57
REMARK   22  A    between atoms: _63  and  _65
REMARK   23  A    between atoms: _65  and  _67
REMARK   24  A    between atoms: _69  and  _71
REMARK   25  A    between atoms: _71  and  _72
REMARK   26  A    between atoms: _75  and  _77
REMARK   27  A    between atoms: _77  and  _79
REMARK   28  A    between atoms: _81  and  _83
REMARK   29  A    between atoms: _83  and  _84
REMARK   30  A    between atoms: _91  and  _93
REMARK   31  A    between atoms: _93  and  _94
REMARK   32  A    between atoms: _97  and  _99
REMARK   33  A    between atoms: _99  and  _101
REMARK   34  A    between atoms: _103  and  _105
REMARK   35  A    between atoms: _108  and  _110
REMARK   36  A    between atoms: _110  and  _111
REMARK   37  A    between atoms: _111  and  _112
REMARK   38  A    between atoms: _112  and  _113
REMARK   39  A    between atoms: _117  and  _119
REMARK   40  A    between atoms: _119  and  _120
REMARK   41  A    between atoms: _120  and  _121
REMARK   42  A    between atoms: _124  and  _126
REMARK   43  A    between atoms: _126  and  _128
REMARK   44  A    between atoms: _130  and  _132
REMARK   45  A    between atoms: _132  and  _133
REMARK   46  A    between atoms: _140  and  _142
REMARK   47  A    between atoms: _144  and  _146
REMARK   48  A    between atoms: _146  and  _147
REMARK   49  A    between atoms: _153  and  _155
REMARK   50  A    between atoms: _157  and  _159
REMARK   51  A    between atoms: _159  and  _160
REMARK   52  A    between atoms: _166  and  _168
REMARK   53  A    between atoms: _168  and  _169
REMARK   54  A    between atoms: _169  and  _170
REMARK   55  A    between atoms: _170  and  _171
REMARK   56  A    between atoms: _173  and  _175
REMARK   57  A    between atoms: _175  and  _177
REMARK   58  A    between atoms: _179  and  _181
REMARK   59  A    between atoms: _181  and  _182
REMARK   60  A    between atoms: _189  and  _191
REMARK   61  A    between atoms: _193  and  _195
REMARK                            x       y       z     vdW  Elec       q    Type
REMARK                         _______ _______ _______ _____ _____    ______ ____
ROOT
ATOM      1  C   UNL     1     -31.831  25.948 -41.319  0.00  0.00    +0.000 C 
ATOM      2  C   UNL     1     -33.023  26.448 -40.531  0.00  0.00    +0.000 C 
ATOM      3  C   UNL     1     -32.049  24.541 -41.786  0.00  0.00    +0.000 C 
ENDROOT
BRANCH   1   4
ATOM      4  C   UNL     1     -31.526  26.882 -42.503  0.00  0.00    +0.000 C 
ATOM      5  C   UNL     1     -31.170  28.206 -41.869  0.00  0.00    +0.000 C 
ENDBRANCH   1   4
TORSDOF 1
REMARK  Name = 
REMARK  61 active torsions:
REMARK  status: ('A' for Active; 'I' for Inactive)
REMARK    1  A    between atoms: _1  and  _3
REMARK    2  A    between atoms: _3  and  _4
REMARK    3  A    between atoms: _4  and  _5
REMARK    4  A    between atoms: _5  and  _6
REMARK    5  A    between atoms: _10  and  _12
REMARK    6  A    between atoms: _12  and  _13
REMARK    7  A    between atoms: _20  and  _22
REMARK    8  A    between atoms: _22  and  _23
REMARK    9  A    between atoms: _23  and  _24
REMARK   10  A    between atoms: _24  and  _25
REMARK   11  A    between atoms: _27  and  _29
REMARK   12  A    between atoms: _31  and  _33
REMARK   13  A    between atoms: _33  and  _34
REMARK   14  A    between atoms: _34  and  _35
REMARK   15  A    between atoms: _38  and  _40
REMARK   16  A    between atoms: _40  and  _41
REMARK   17  A    between atoms: _41  and  _42
REMARK   18  A    between atoms: _45  and  _47
REMARK   19  A    between atoms: _47  and  _48
REMARK   20  A    between atoms: _54  and  _56
REMARK   21  A    between atoms: _56  and  _57
REMARK   22  A    between atoms: _63  and  _65
REMARK   23  A    between atoms: _65  and  _67
REMARK   24  A    between atoms: _69  and  _71
REMARK   25  A    between atoms: _71  and  _72
REMARK   26  A    between atoms: _75  and  _77
REMARK   27  A    between atoms: _77  and  _79
REMARK   28  A    between atoms: _81  and  _83
REMARK   29  A    between atoms: _83  and  _84
REMARK   30  A    between atoms: _91  and  _93
REMARK   31  A    between atoms: _93  and  _94
REMARK   32  A    between atoms: _97  and  _99
REMARK   33  A    between atoms: _99  and  _101
REMARK   34  A    between atoms: _103  and  _105
REMARK   35  A    between atoms: _108  and  _110
REMARK   36  A    between atoms: _110  and  _111
REMARK   37  A    between atoms: _111  and  _112
REMARK   38  A    between atoms: _112  and  _113
REMARK   39  A    between atoms: _117  and  _119
REMARK   40  A    between atoms: _119  and  _120
REMARK   41  A    between atoms: _120  and  _121
REMARK   42  A    between atoms: _124  and  _126
REMARK   43  A    between atoms: _126  and  _128
REMARK   44  A    between atoms: _130  and  _132
REMARK   45  A    between atoms: _132  and  _133
REMARK   46  A    between atoms: _140  and  _142
REMARK   47  A    between atoms: _144  and  _146
REMARK   48  A    between atoms: _146  and  _147
REMARK   49  A    between atoms: _153  and  _155
REMARK   50  A    between atoms: _157  and  _159
REMARK   51  A    between atoms: _159  and  _160
REMARK   52  A    between atoms: _166  and  _168
REMARK   53  A    between atoms: _168  and  _169
REMARK   54  A    between atoms: _169  and  _170
REMARK   55  A    between atoms: _170  and  _171
REMARK   56  A    between atoms: _173  and  _175
REMARK   57  A    between atoms: _175  and  _177
REMARK   58  A    between atoms: _179  and  _181
REMARK   59  A    between atoms: _181  and  _182
REMARK   60  A    between atoms: _189  and  _191
REMARK   61  A    between atoms: _193  and  _195
REMARK                            x       y       z     vdW  Elec       q    Type
REMARK                         _______ _______ _______ _____ _____    ______ ____
ROOT
ATOM      1  C   UNL     1     -29.336  13.521 -47.273  0.00  0.00    +0.220 C 
ENDROOT
BRANCH   1   2
ATOM      2  N   UNL     1     -29.857  14.756 -46.705  0.00  0.00    -0.087 NA
ATOM      3  C   UNL     1     -31.080  15.231 -46.926  0.00  0.00    +0.535 C 
ATOM      4  N   UNL     1     -31.436  16.381 -46.377  0.00  0.00    +0.135 NA
ATOM      5  N   UNL     1     -31.947  14.556 -47.685  0.00  0.00    +0.135 NA
ENDBRANCH   1   2
BRANCH   1   6
ATOM      6  C   UNL     1     -28.202  13.824 -48.243  0.00  0.00    +0.047 C 
BRANCH   6   7
ATOM      7  C   UNL     1     -27.417  15.020 -47.758  0.00  0.00    +0.004 C 
BRANCH   7   8
ATOM      8  C   UNL     1     -25.910  14.913 -47.937  0.00  0.00    +0.000 C 
ATOM      9  C   UNL     1     -25.609  14.370 -49.323  0.00  0.00    +0.000 C 
ENDBRANCH   7   8
ENDBRANCH   6   7
ENDBRANCH   1   6
TORSDOF 4
REMARK  Name = 
REMARK  61 active torsions:
REMARK  status: ('A' for Active; 'I' for Inactive)
REMARK    1  A    between atoms: _1  and  _3
REMARK    2  A    between atoms: _3  and  _4
REMARK    3  A    between atoms: _4  and  _5
REMARK    4  A    between atoms: _5  and  _6
REMARK    5  A    between atoms: _10  and  _12
REMARK    6  A    between atoms: _12  and  _13
REMARK    7  A    between atoms: _20  and  _22
REMARK    8  A    between atoms: _22  and  _23
REMARK    9  A    between atoms: _23  and  _24
REMARK   10  A    between atoms: _24  and  _25
REMARK   11  A    between atoms: _27  and  _29
REMARK   12  A    between atoms: _31  and  _33
REMARK   13  A    between atoms: _33  and  _34
REMARK   14  A    between atoms: _34  and  _35
REMARK   15  A    between atoms: _38  and  _40
REMARK   16  A    between atoms: _40  and  _41
REMARK   17  A    between atoms: _41  and  _42
REMARK   18  A    between atoms: _45  and  _47
REMARK   19  A    between atoms: _47  and  _48
REMARK   20  A    between atoms: _54  and  _56
REMARK   21  A    between atoms: _56  and  _57
REMARK   22  A    between atoms: _63  and  _65
REMARK   23  A    between atoms: _65  and  _67
REMARK   24  A    between atoms: _69  and  _71
REMARK   25  A    between atoms: _71  and  _72
REMARK   26  A    between atoms: _75  and  _77
REMARK   27  A    between atoms: _77  and  _79
REMARK   28  A    between atoms: _81  and  _83
REMARK   29  A    between atoms: _83  and  _84
REMARK   30  A    between atoms: _91  and  _93
REMARK   31  A    between atoms: _93  and  _94
REMARK   32  A    between atoms: _97  and  _99
REMARK   33  A    between atoms: _99  and  _101
REMARK   34  A    between atoms: _103  and  _105
REMARK   35  A    between atoms: _108  and  _110
REMARK   36  A    between atoms: _110  and  _111
REMARK   37  A    between atoms: _111  and  _112
REMARK   38  A    between atoms: _112  and  _113
REMARK   39  A    between atoms: _117  and  _119
REMARK   40  A    between atoms: _119  and  _120
REMARK   41  A    between atoms: _120  and  _121
REMARK   42  A    between atoms: _124  and  _126
REMARK   43  A    between atoms: _126  and  _128
REMARK   44  A    between atoms: _130  and  _132
REMARK   45  A    between atoms: _132  and  _133
REMARK   46  A    between atoms: _140  and  _142
REMARK   47  A    between atoms: _144  and  _146
REMARK   48  A    between atoms: _146  and  _147
REMARK   49  A    between atoms: _153  and  _155
REMARK   50  A    between atoms: _157  and  _159
REMARK   51  A    between atoms: _159  and  _160
REMARK   52  A    between atoms: _166  and  _168
REMARK   53  A    between atoms: _168  and  _169
REMARK   54  A    between atoms: _169  and  _170
REMARK   55  A    between atoms: _170  and  _171
REMARK   56  A    between atoms: _173  and  _175
REMARK   57  A    between atoms: _175  and  _177
REMARK   58  A    between atoms: _179  and  _181
REMARK   59  A    between atoms: _181  and  _182
REMARK   60  A    between atoms: _189  and  _191
REMARK   61  A    between atoms: _193  and  _195
REMARK                            x       y       z     vdW  Elec       q    Type
REMARK                         _______ _______ _______ _____ _____    ______ ____
ROOT
ATOM      1  C   UNL     1     -30.898  11.272 -52.474  0.00  0.00    +0.042 C 
ENDROOT
BRANCH   1   2
ATOM      2  C   UNL     1     -32.096  11.981 -51.861  0.00  0.00    +0.050 C 
ATOM      3  O   UNL     1     -31.892  12.687 -50.853  0.00  0.00    -0.549 OA
ATOM      4  O   UNL     1     -33.226  11.852 -52.384  0.00  0.00    -0.549 OA
ENDBRANCH   1   2
BRANCH   1   5
ATOM      5  C   UNL     1     -29.576  12.002 -52.277  0.00  0.00    +0.006 C 
BRANCH   5   6
ATOM      6  C   UNL     1     -28.340  11.104 -52.200  0.00  0.00    +0.000 C 
ATOM      7  C   UNL     1     -28.146  10.411 -53.531  0.00  0.00    +0.000 C 
ENDBRANCH   5   6
ENDBRANCH   1   5
TORSDOF 3
REMARK  Name = 
REMARK  61 active torsions:
REMARK  status: ('A' for Active; 'I' for Inactive)
REMARK    1  A    between atoms: _1  and  _3
REMARK    2  A    between atoms: _3  and  _4
REMARK    3  A    between atoms: _4  and  _5
REMARK    4  A    between atoms: _5  and  _6
REMARK    5  A    between atoms: _10  and  _12
REMARK    6  A    between atoms: _12  and  _13
REMARK    7  A    between atoms: _20  and  _22
REMARK    8  A    between atoms: _22  and  _23
REMARK    9  A    between atoms: _23  and  _24
REMARK   10  A    between atoms: _24  and  _25
REMARK   11  A    between atoms: _27  and  _29
REMARK   12  A    between atoms: _31  and  _33
REMARK   13  A    between atoms: _33  and  _34
REMARK   14  A    between atoms: _34  and  _35
REMARK   15  A    between atoms: _38  and  _40
REMARK   16  A    between atoms: _40  and  _41
REMARK   17  A    between atoms: _41  and  _42
REMARK   18  A    between atoms: _45  and  _47
REMARK   19  A    between atoms: _47  and  _48
REMARK   20  A    between atoms: _54  and  _56
REMARK   21  A    between atoms: _56  and  _57
REMARK   22  A    between atoms: _63  and  _65
REMARK   23  A    between atoms: _65  and  _67
REMARK   24  A    between atoms: _69  and  _71
REMARK   25  A    between atoms: _71  and  _72
REMARK   26  A    between atoms: _75  and  _77
REMARK   27  A    between atoms: _77  and  _79
REMARK   28  A    between atoms: _81  and  _83
REMARK   29  A    between atoms: _83  and  _84
REMARK   30  A    between atoms: _91  and  _93
REMARK   31  A    between atoms: _93  and  _94
REMARK   32  A    between atoms: _97  and  _99
REMARK   33  A    between atoms: _99  and  _101
REMARK   34  A    between atoms: _103  and  _105
REMARK   35  A    between atoms: _108  and  _110
REMARK   36  A    between atoms: _110  and  _111
REMARK   37  A    between atoms: _111  and  _112
REMARK   38  A    between atoms: _112  and  _113
REMARK   39  A    between atoms: _117  and  _119
REMARK   40  A    between atoms: _119  and  _120
REMARK   41  A    between atoms: _120  and  _121
REMARK   42  A    between atoms: _124  and  _126
REMARK   43  A    between atoms: _126  and  _128
REMARK   44  A    between atoms: _130  and  _132
REMARK   45  A    between atoms: _132  and  _133
REMARK   46  A    between atoms: _140  and  _142
REMARK   47  A    between atoms: _144  and  _146
REMARK   48  A    between atoms: _146  and  _147
REMARK   49  A    between atoms: _153  and  _155
REMARK   50  A    between atoms: _157  and  _159
REMARK   51  A    between atoms: _159  and  _160
REMARK   52  A    between atoms: _166  and  _168
REMARK   53  A    between atoms: _168  and  _169
REMARK   54  A    between atoms: _169  and  _170
REMARK   55  A    between atoms: _170  and  _171
REMARK   56  A    between atoms: _173  and  _175
REMARK   57  A    between atoms: _175  and  _177
REMARK   58  A    between atoms: _179  and  _181
REMARK   59  A    between atoms: _181  and  _182
REMARK   60  A    between atoms: _189  and  _191
REMARK   61  A    between atoms: _193  and  _195
REMARK                            x       y       z     vdW  Elec       q    Type
REMARK                         _______ _______ _______ _____ _____    ______ ____
ROOT
ATOM      1  C   UNL     1     -30.740   9.473 -58.227  0.00  0.00    +0.000 C 
ATOM      2  C   UNL     1     -32.036   9.299 -59.014  0.00  0.00    +0.000 C 
ENDROOT
BRANCH   1   3
ATOM      3  C   UNL     1     -30.423   8.219 -57.361  0.00  0.00    +0.000 C 
ATOM      4  C   UNL     1     -30.325   6.960 -58.240  0.00  0.00    +0.000 C 
ENDBRANCH   1   3
BRANCH   1   5
ATOM      5  C   UNL     1     -30.807  10.736 -57.357  0.00  0.00    +0.000 C 
ATOM      6  C   UNL     1     -31.820  10.696 -56.226  0.00  0.00    +0.000 C 
ENDBRANCH   1   5
TORSDOF 2
REMARK  Name = 
REMARK  61 active torsions:
REMARK  status: ('A' for Active; 'I' for Inactive)
REMARK    1  A    between atoms: _1  and  _3
REMARK    2  A    between atoms: _3  and  _4
REMARK    3  A    between atoms: _4  and  _5
REMARK    4  A    between atoms: _5  and  _6
REMARK    5  A    between atoms: _10  and  _12
REMARK    6  A    between atoms: _12  and  _13
REMARK    7  A    between atoms: _20  and  _22
REMARK    8  A    between atoms: _22  and  _23
REMARK    9  A    between atoms: _23  and  _24
REMARK   10  A    between atoms: _24  and  _25
REMARK   11  A    between atoms: _27  and  _29
REMARK   12  A    between atoms: _31  and  _33
REMARK   13  A    between atoms: _33  and  _34
REMARK   14  A    between atoms: _34  and  _35
REMARK   15  A    between atoms: _38  and  _40
REMARK   16  A    between atoms: _40  and  _41
REMARK   17  A    between atoms: _41  and  _42
REMARK   18  A    between atoms: _45  and  _47
REMARK   19  A    between atoms: _47  and  _48
REMARK   20  A    between atoms: _54  and  _56
REMARK   21  A    between atoms: _56  and  _57
REMARK   22  A    between atoms: _63  and  _65
REMARK   23  A    between atoms: _65  and  _67
REMARK   24  A    between atoms: _69  and  _71
REMARK   25  A    between atoms: _71  and  _72
REMARK   26  A    between atoms: _75  and  _77
REMARK   27  A    between atoms: _77  and  _79
REMARK   28  A    between atoms: _81  and  _83
REMARK   29  A    between atoms: _83  and  _84
REMARK   30  A    between atoms: _91  and  _93
REMARK   31  A    between atoms: _93  and  _94
REMARK   32  A    between atoms: _97  and  _99
REMARK   33  A    between atoms: _99  and  _101
REMARK   34  A    between atoms: _103  and  _105
REMARK   35  A    between atoms: _108  and  _110
REMARK   36  A    between atoms: _110  and  _111
REMARK   37  A    between atoms: _111  and  _112
REMARK   38  A    between atoms: _112  and  _113
REMARK   39  A    between atoms: _117  and  _119
REMARK   40  A    between atoms: _119  and  _120
REMARK   41  A    between atoms: _120  and  _121
REMARK   42  A    between atoms: _124  and  _126
REMARK   43  A    between atoms: _126  and  _128
REMARK   44  A    between atoms: _130  and  _132
REMARK   45  A    between atoms: _132  and  _133
REMARK   46  A    between atoms: _140  and  _142
REMARK   47  A    between atoms: _144  and  _146
REMARK   48  A    between atoms: _146  and  _147
REMARK   49  A    between atoms: _153  and  _155
REMARK   50  A    between atoms: _157  and  _159
REMARK   51  A    between atoms: _159  and  _160
REMARK   52  A    between atoms: _166  and  _168
REMARK   53  A    between atoms: _168  and  _169
REMARK   54  A    between atoms: _169  and  _170
REMARK   55  A    between atoms: _170  and  _171
REMARK   56  A    between atoms: _173  and  _175
REMARK   57  A    between atoms: _175  and  _177
REMARK   58  A    between atoms: _179  and  _181
REMARK   59  A    between atoms: _181  and  _182
REMARK   60  A    between atoms: _189  and  _191
REMARK   61  A    between atoms: _193  and  _195
REMARK                            x       y       z     vdW  Elec       q    Type
REMARK                         _______ _______ _______ _____ _____    ______ ____
ROOT
ATOM      1  C   UNL     1     -35.960   6.474 -60.265  0.00  0.00    -0.022 A 
ATOM      2  C   UNL     1     -35.217   6.858 -59.132  0.00  0.00    -0.001 A 
ATOM      3  C   UNL     1     -35.847   7.331 -57.996  0.00  0.00    +0.042 A 
ATOM      4  C   UNL     1     -37.236   7.425 -57.977  0.00  0.00    +0.196 A 
ATOM      5  O   UNL     1     -37.845   7.899 -56.844  0.00  0.00    -0.287 OA
ATOM      6  C   UNL     1     -37.998   7.048 -59.079  0.00  0.00    +0.042 A 
ATOM      7  C   UNL     1     -37.364   6.582 -60.214  0.00  0.00    -0.001 A 
ENDROOT
BRANCH   1   8
ATOM      8  C   UNL     1     -35.262   5.971 -61.501  0.00  0.00    +0.026 C 
BRANCH   8   9
ATOM      9  C   UNL     1     -35.775   4.634 -62.030  0.00  0.00    +0.005 C 
ATOM     10  C   UNL     1     -35.335   4.502 -63.471  0.00  0.00    +0.000 C 
ENDBRANCH   8   9
ENDBRANCH   1   8
TORSDOF 2
REMARK  Name = 
REMARK  61 active torsions:
REMARK  status: ('A' for Active; 'I' for Inactive)
REMARK    1  A    between atoms: _1  and  _3
REMARK    2  A    between atoms: _3  and  _4
REMARK    3  A    between atoms: _4  and  _5
REMARK    4  A    between atoms: _5  and  _6
REMARK    5  A    between atoms: _10  and  _12
REMARK    6  A    between atoms: _12  and  _13
REMARK    7  A    between atoms: _20  and  _22
REMARK    8  A    between atoms: _22  and  _23
REMARK    9  A    between atoms: _23  and  _24
REMARK   10  A    between atoms: _24  and  _25
REMARK   11  A    between atoms: _27  and  _29
REMARK   12  A    between atoms: _31  and  _33
REMARK   13  A    between atoms: _33  and  _34
REMARK   14  A    between atoms: _34  and  _35
REMARK   15  A    between atoms: _38  and  _40
REMARK   16  A    between atoms: _40  and  _41
REMARK   17  A    between atoms: _41  and  _42
REMARK   18  A    between atoms: _45  and  _47
REMARK   19  A    between atoms: _47  and  _48
REMARK   20  A    between atoms: _54  and  _56
REMARK   21  A    between atoms: _56  and  _57
REMARK   22  A    between atoms: _63  and  _65
REMARK   23  A    between atoms: _65  and  _67
REMARK   24  A    between atoms: _69  and  _71
REMARK   25  A    between atoms: _71  and  _72
REMARK   26  A    between atoms: _75  and  _77
REMARK   27  A    between atoms: _77  and  _79
REMARK   28  A    between atoms: _81  and  _83
REMARK   29  A    between atoms: _83  and  _84
REMARK   30  A    between atoms: _91  and  _93
REMARK   31  A    between atoms: _93  and  _94
REMARK   32  A    between atoms: _97  and  _99
REMARK   33  A    between atoms: _99  and  _101
REMARK   34  A    between atoms: _103  and  _105
REMARK   35  A    between atoms: _108  and  _110
REMARK   36  A    between atoms: _110  and  _111
REMARK   37  A    between atoms: _111  and  _112
REMARK   38  A    between atoms: _112  and  _113
REMARK   39  A    between atoms: _117  and  _119
REMARK   40  A    between atoms: _119  and  _120
REMARK   41  A    between atoms: _120  and  _121
REMARK   42  A    between atoms: _124  and  _126
REMARK   43  A    between atoms: _126  and  _128
REMARK   44  A    between atoms: _130  and  _132
REMARK   45  A    between atoms: _132  and  _133
REMARK   46  A    between atoms: _140  and  _142
REMARK   47  A    between atoms: _144  and  _146
REMARK   48  A    between atoms: _146  and  _147
REMARK   49  A    between atoms: _153  and  _155
REMARK   50  A    between atoms: _157  and  _159
REMARK   51  A    between atoms: _159  and  _160
REMARK   52  A    between atoms: _166  and  _168
REMARK   53  A    between atoms: _168  and  _169
REMARK   54  A    between atoms: _169  and  _170
REMARK   55  A    between atoms: _170  and  _171
REMARK   56  A    between atoms: _173  and  _175
REMARK   57  A    between atoms: _175  and  _177
REMARK   58  A    between atoms: _179  and  _181
REMARK   59  A    between atoms: _181  and  _182
REMARK   60  A    between atoms: _189  and  _191
REMARK   61  A    between atoms: _193  and  _195
REMARK                            x       y       z     vdW  Elec       q    Type
REMARK                         _______ _______ _______ _____ _____    ______ ____
ROOT
ATOM      1  C   UNL     1     -43.825  10.208 -57.468  0.00  0.00    +0.036 C 
ATOM      2  C   UNL     1     -42.937  10.436 -56.257  0.00  0.00    +0.003 C 
ENDROOT
BRANCH   1   3
ATOM      3  C   UNL     1     -44.757   9.033 -57.256  0.00  0.00    +0.182 C 
ATOM      4  O   UNL     1     -45.933   9.489 -56.657  0.00  0.00    -0.220 OA
ENDBRANCH   1   3
TORSDOF 1
REMARK  Name = 
REMARK  61 active torsions:
REMARK  status: ('A' for Active; 'I' for Inactive)
REMARK    1  A    between atoms: _1  and  _3
REMARK    2  A    between atoms: _3  and  _4
REMARK    3  A    between atoms: _4  and  _5
REMARK    4  A    between atoms: _5  and  _6
REMARK    5  A    between atoms: _10  and  _12
REMARK    6  A    between atoms: _12  and  _13
REMARK    7  A    between atoms: _20  and  _22
REMARK    8  A    between atoms: _22  and  _23
REMARK    9  A    between atoms: _23  and  _24
REMARK   10  A    between atoms: _24  and  _25
REMARK   11  A    between atoms: _27  and  _29
REMARK   12  A    between atoms: _31  and  _33
REMARK   13  A    between atoms: _33  and  _34
REMARK   14  A    between atoms: _34  and  _35
REMARK   15  A    between atoms: _38  and  _40
REMARK   16  A    between atoms: _40  and  _41
REMARK   17  A    between atoms: _41  and  _42
REMARK   18  A    between atoms: _45  and  _47
REMARK   19  A    between atoms: _47  and  _48
REMARK   20  A    between atoms: _54  and  _56
REMARK   21  A    between atoms: _56  and  _57
REMARK   22  A    between atoms: _63  and  _65
REMARK   23  A    between atoms: _65  and  _67
REMARK   24  A    between atoms: _69  and  _71
REMARK   25  A    between atoms: _71  and  _72
REMARK   26  A    between atoms: _75  and  _77
REMARK   27  A    between atoms: _77  and  _79
REMARK   28  A    between atoms: _81  and  _83
REMARK   29  A    between atoms: _83  and  _84
REMARK   30  A    between atoms: _91  and  _93
REMARK   31  A    between atoms: _93  and  _94
REMARK   32  A    between atoms: _97  and  _99
REMARK   33  A    between atoms: _99  and  _101
REMARK   34  A    between atoms: _103  and  _105
REMARK   35  A    between atoms: _108  and  _110
REMARK   36  A    between atoms: _110  and  _111
REMARK   37  A    between atoms: _111  and  _112
REMARK   38  A    between atoms: _112  and  _113
REMARK   39  A    between atoms: _117  and  _119
REMARK   40  A    between atoms: _119  and  _120
REMARK   41  A    between atoms: _120  and  _121
REMARK   42  A    between atoms: _124  and  _126
REMARK   43  A    between atoms: _126  and  _128
REMARK   44  A    between atoms: _130  and  _132
REMARK   45  A    between atoms: _132  and  _133
REMARK   46  A    between atoms: _140  and  _142
REMARK   47  A    between atoms: _144  and  _146
REMARK   48  A    between atoms: _146  and  _147
REMARK   49  A    between atoms: _153  and  _155
REMARK   50  A    between atoms: _157  and  _159
REMARK   51  A    between atoms: _159  and  _160
REMARK   52  A    between atoms: _166  and  _168
REMARK   53  A    between atoms: _168  and  _169
REMARK   54  A    between atoms: _169  and  _170
REMARK   55  A    between atoms: _170  and  _171
REMARK   56  A    between atoms: _173  and  _175
REMARK   57  A    between atoms: _175  and  _177
REMARK   58  A    between atoms: _179  and  _181
REMARK   59  A    between atoms: _181  and  _182
REMARK   60  A    between atoms: _189  and  _191
REMARK   61  A    between atoms: _193  and  _195
REMARK                            x       y       z     vdW  Elec       q    Type
REMARK                         _______ _______ _______ _____ _____    ______ ____
ROOT
ATOM      1  C   UNL     1     -40.607  12.624 -53.467  0.00  0.00    -0.022 A 
ATOM      2  C   UNL     1     -40.085  11.381 -53.115  0.00  0.00    -0.004 A 
ATOM      3  C   UNL     1     -38.836  11.273 -52.532  0.00  0.00    -0.000 A 
ATOM      4  C   UNL     1     -38.092  12.416 -52.300  0.00  0.00    -0.000 A 
ATOM      5  C   UNL     1     -38.593  13.655 -52.655  0.00  0.00    -0.000 A 
ATOM      6  C   UNL     1     -39.849  13.759 -53.230  0.00  0.00    -0.004 A 
ENDROOT
BRANCH   1   7
ATOM      7  C   UNL     1     -41.970  12.735 -54.069  0.00  0.00    +0.026 C 
BRANCH   7   8
ATOM      8  C   UNL     1     -42.755  11.416 -54.044  0.00  0.00    +0.005 C 
ATOM      9  C   UNL     1     -43.767  11.434 -52.913  0.00  0.00    +0.000 C 
ENDBRANCH   7   8
ENDBRANCH   1   7
TORSDOF 2
REMARK  Name = 
REMARK  61 active torsions:
REMARK  status: ('A' for Active; 'I' for Inactive)
REMARK    1  A    between atoms: _1  and  _3
REMARK    2  A    between atoms: _3  and  _4
REMARK    3  A    between atoms: _4  and  _5
REMARK    4  A    between atoms: _5  and  _6
REMARK    5  A    between atoms: _10  and  _12
REMARK    6  A    between atoms: _12  and  _13
REMARK    7  A    between atoms: _20  and  _22
REMARK    8  A    between atoms: _22  and  _23
REMARK    9  A    between atoms: _23  and  _24
REMARK   10  A    between atoms: _24  and  _25
REMARK   11  A    between atoms: _27  and  _29
REMARK   12  A    between atoms: _31  and  _33
REMARK   13  A    between atoms: _33  and  _34
REMARK   14  A    between atoms: _34  and  _35
REMARK   15  A    between atoms: _38  and  _40
REMARK   16  A    between atoms: _40  and  _41
REMARK   17  A    between atoms: _41  and  _42
REMARK   18  A    between atoms: _45  and  _47
REMARK   19  A    between atoms: _47  and  _48
REMARK   20  A    between atoms: _54  and  _56
REMARK   21  A    between atoms: _56  and  _57
REMARK   22  A    between atoms: _63  and  _65
REMARK   23  A    between atoms: _65  and  _67
REMARK   24  A    between atoms: _69  and  _71
REMARK   25  A    between atoms: _71  and  _72
REMARK   26  A    between atoms: _75  and  _77
REMARK   27  A    between atoms: _77  and  _79
REMARK   28  A    between atoms: _81  and  _83
REMARK   29  A    between atoms: _83  and  _84
REMARK   30  A    between atoms: _91  and  _93
REMARK   31  A    between atoms: _93  and  _94
REMARK   32  A    between atoms: _97  and  _99
REMARK   33  A    between atoms: _99  and  _101
REMARK   34  A    between atoms: _103  and  _105
REMARK   35  A    between atoms: _108  and  _110
REMARK   36  A    between atoms: _110  and  _111
REMARK   37  A    between atoms: _111  and  _112
REMARK   38  A    between atoms: _112  and  _113
REMARK   39  A    between atoms: _117  and  _119
REMARK   40  A    between atoms: _119  and  _120
REMARK   41  A    between atoms: _120  and  _121
REMARK   42  A    between atoms: _124  and  _126
REMARK   43  A    between atoms: _126  and  _128
REMARK   44  A    between atoms: _130  and  _132
REMARK   45  A    between atoms: _132  and  _133
REMARK   46  A    between atoms: _140  and  _142
REMARK   47  A    between atoms: _144  and  _146
REMARK   48  A    between atoms: _146  and  _147
REMARK   49  A    between atoms: _153  and  _155
REMARK   50  A    between atoms: _157  and  _159
REMARK   51  A    between atoms: _159  and  _160
REMARK   52  A    between atoms: _166  and  _168
REMARK   53  A    between atoms: _168  and  _169
REMARK   54  A    between atoms: _169  and  _170
REMARK   55  A    between atoms: _170  and  _171
REMARK   56  A    between atoms: _173  and  _175
REMARK   57  A    between atoms: _175  and  _177
REMARK   58  A    between atoms: _179  and  _181
REMARK   59  A    between atoms: _181  and  _182
REMARK   60  A    between atoms: _189  and  _191
REMARK   61  A    between atoms: _193  and  _195
REMARK                            x       y       z     vdW  Elec       q    Type
REMARK                         _______ _______ _______ _____ _____    ______ ____
ROOT
ATOM      1  C   UNL     1     -44.087  11.210 -50.540  0.00  0.00    +0.036 C 
ATOM      2  C   UNL     1     -43.191  11.348 -49.332  0.00  0.00    +0.003 C 
ENDROOT
BRANCH   1   3
ATOM      3  C   UNL     1     -44.766   9.848 -50.551  0.00  0.00    +0.182 C 
ATOM      4  O   UNL     1     -45.847   9.856 -49.676  0.00  0.00    -0.220 OA
ENDBRANCH   1   3
TORSDOF 1
REMARK  Name = 
REMARK  61 active torsions:
REMARK  status: ('A' for Active; 'I' for Inactive)
REMARK    1  A    between atoms: _1  and  _3
REMARK    2  A    between atoms: _3  and  _4
REMARK    3  A    between atoms: _4  and  _5
REMARK    4  A    between atoms: _5  and  _6
REMARK    5  A    between atoms: _10  and  _12
REMARK    6  A    between atoms: _12  and  _13
REMARK    7  A    between atoms: _20  and  _22
REMARK    8  A    between atoms: _22  and  _23
REMARK    9  A    between atoms: _23  and  _24
REMARK   10  A    between atoms: _24  and  _25
REMARK   11  A    between atoms: _27  and  _29
REMARK   12  A    between atoms: _31  and  _33
REMARK   13  A    between atoms: _33  and  _34
REMARK   14  A    between atoms: _34  and  _35
REMARK   15  A    between atoms: _38  and  _40
REMARK   16  A    between atoms: _40  and  _41
REMARK   17  A    between atoms: _41  and  _42
REMARK   18  A    between atoms: _45  and  _47
REMARK   19  A    between atoms: _47  and  _48
REMARK   20  A    between atoms: _54  and  _56
REMARK   21  A    between atoms: _56  and  _57
REMARK   22  A    between atoms: _63  and  _65
REMARK   23  A    between atoms: _65  and  _67
REMARK   24  A    between atoms: _69  and  _71
REMARK   25  A    between atoms: _71  and  _72
REMARK   26  A    between atoms: _75  and  _77
REMARK   27  A    between atoms: _77  and  _79
REMARK   28  A    between atoms: _81  and  _83
REMARK   29  A    between atoms: _83  and  _84
REMARK   30  A    between atoms: _91  and  _93
REMARK   31  A    between atoms: _93  and  _94
REMARK   32  A    between atoms: _97  and  _99
REMARK   33  A    between atoms: _99  and  _101
REMARK   34  A    between atoms: _103  and  _105
REMARK   35  A    between atoms: _108  and  _110
REMARK   36  A    between atoms: _110  and  _111
REMARK   37  A    between atoms: _111  and  _112
REMARK   38  A    between atoms: _112  and  _113
REMARK   39  A    between atoms: _117  and  _119
REMARK   40  A    between atoms: _119  and  _120
REMARK   41  A    between atoms: _120  and  _121
REMARK   42  A    between atoms: _124  and  _126
REMARK   43  A    between atoms: _126  and  _128
REMARK   44  A    between atoms: _130  and  _132
REMARK   45  A    between atoms: _132  and  _133
REMARK   46  A    between atoms: _140  and  _142
REMARK   47  A    between atoms: _144  and  _146
REMARK   48  A    between atoms: _146  and  _147
REMARK   49  A    between atoms: _153  and  _155
REMARK   50  A    between atoms: _157  and  _159
REMARK   51  A    between atoms: _159  and  _160
REMARK   52  A    between atoms: _166  and  _168
REMARK   53  A    between atoms: _168  and  _169
REMARK   54  A    between atoms: _169  and  _170
REMARK   55  A    between atoms: _170  and  _171
REMARK   56  A    between atoms: _173  and  _175
REMARK   57  A    between atoms: _175  and  _177
REMARK   58  A    between atoms: _179  and  _181
REMARK   59  A    between atoms: _181  and  _182
REMARK   60  A    between atoms: _189  and  _191
REMARK   61  A    between atoms: _193  and  _195
REMARK                            x       y       z     vdW  Elec       q    Type
REMARK                         _______ _______ _______ _____ _____    ______ ____
ROOT
ATOM      1  C   UNL     1     -41.896  14.498 -47.154  0.00  0.00    -0.022 A 
ATOM      2  C   UNL     1     -41.503  15.259 -46.049  0.00  0.00    -0.004 A 
ATOM      3  C   UNL     1     -41.726  16.624 -46.018  0.00  0.00    -0.000 A 
ATOM      4  C   UNL     1     -42.341  17.245 -47.089  0.00  0.00    -0.000 A 
ATOM      5  C   UNL     1     -42.732  16.506 -48.196  0.00  0.00    -0.000 A 
ATOM      6  C   UNL     1     -42.508  15.143 -48.229  0.00  0.00    -0.004 A 
ENDROOT
BRANCH   1   7
ATOM      7  C   UNL     1     -41.665  13.013 -47.187  0.00  0.00    +0.026 C 
BRANCH   7   8
ATOM      8  C   UNL     1     -42.945  12.178 -47.060  0.00  0.00    +0.005 C 
ATOM      9  C   UNL     1     -43.834  12.791 -46.017  0.00  0.00    +0.000 C 
ENDBRANCH   7   8
ENDBRANCH   1   7
TORSDOF 2
REMARK  Name = 
REMARK  61 active torsions:
REMARK  status: ('A' for Active; 'I' for Inactive)
REMARK    1  A    between atoms: _1  and  _3
REMARK    2  A    between atoms: _3  and  _4
REMARK    3  A    between atoms: _4  and  _5
REMARK    4  A    between atoms: _5  and  _6
REMARK    5  A    between atoms: _10  and  _12
REMARK    6  A    between atoms: _12  and  _13
REMARK    7  A    between atoms: _20  and  _22
REMARK    8  A    between atoms: _22  and  _23
REMARK    9  A    between atoms: _23  and  _24
REMARK   10  A    between atoms: _24  and  _25
REMARK   11  A    between atoms: _27  and  _29
REMARK   12  A    between atoms: _31  and  _33
REMARK   13  A    between atoms: _33  and  _34
REMARK   14  A    between atoms: _34  and  _35
REMARK   15  A    between atoms: _38  and  _40
REMARK   16  A    between atoms: _40  and  _41
REMARK   17  A    between atoms: _41  and  _42
REMARK   18  A    between atoms: _45  and  _47
REMARK   19  A    between atoms: _47  and  _48
REMARK   20  A    between atoms: _54  and  _56
REMARK   21  A    between atoms: _56  and  _57
REMARK   22  A    between atoms: _63  and  _65
REMARK   23  A    between atoms: _65  and  _67
REMARK   24  A    between atoms: _69  and  _71
REMARK   25  A    between atoms: _71  and  _72
REMARK   26  A    between atoms: _75  and  _77
REMARK   27  A    between atoms: _77  and  _79
REMARK   28  A    between atoms: _81  and  _83
REMARK   29  A    between atoms: _83  and  _84
REMARK   30  A    between atoms: _91  and  _93
REMARK   31  A    between atoms: _93  and  _94
REMARK   32  A    between atoms: _97  and  _99
REMARK   33  A    between atoms: _99  and  _101
REMARK   34  A    between atoms: _103  and  _105
REMARK   35  A    between atoms: _108  and  _110
REMARK   36  A    between atoms: _110  and  _111
REMARK   37  A    between atoms: _111  and  _112
REMARK   38  A    between atoms: _112  and  _113
REMARK   39  A    between atoms: _117  and  _119
REMARK   40  A    between atoms: _119  and  _120
REMARK   41  A    between atoms: _120  and  _121
REMARK   42  A    between atoms: _124  and  _126
REMARK   43  A    between atoms: _126  and  _128
REMARK   44  A    between atoms: _130  and  _132
REMARK   45  A    between atoms: _132  and  _133
REMARK   46  A    between atoms: _140  and  _142
REMARK   47  A    between atoms: _144  and  _146
REMARK   48  A    between atoms: _146  and  _147
REMARK   49  A    between atoms: _153  and  _155
REMARK   50  A    between atoms: _157  and  _159
REMARK   51  A    between atoms: _159  and  _160
REMARK   52  A    between atoms: _166  and  _168
REMARK   53  A    between atoms: _168  and  _169
REMARK   54  A    between atoms: _169  and  _170
REMARK   55  A    between atoms: _170  and  _171
REMARK   56  A    between atoms: _173  and  _175
REMARK   57  A    between atoms: _175  and  _177
REMARK   58  A    between atoms: _179  and  _181
REMARK   59  A    between atoms: _181  and  _182
REMARK   60  A    between atoms: _189  and  _191
REMARK   61  A    between atoms: _193  and  _195
REMARK                            x       y       z     vdW  Elec       q    Type
REMARK                         _______ _______ _______ _____ _____    ______ ____
ROOT
ATOM      1  C   UNL     1     -44.831  11.273 -42.491  0.00  0.00    +0.007 C 
ENDROOT
BRANCH   1   2
ATOM      2  C   UNL     1     -45.210  12.592 -43.150  0.00  0.00    +0.000 C 
BRANCH   2   3
ATOM      3  C   UNL     1     -44.036  13.413 -43.699  0.00  0.00    +0.000 C 
ATOM      4  C   UNL     1     -43.032  13.622 -42.615  0.00  0.00    +0.000 C 
ENDBRANCH   2   3
ENDBRANCH   1   2
BRANCH   1   5
ATOM      5  C   UNL     1     -45.427  11.148 -41.088  0.00  0.00    +0.081 C 
BRANCH   5   6
ATOM      6  C   UNL     1     -44.402  10.617 -40.083  0.00  0.00    +0.315 C 
ATOM      7  N   UNL     1     -44.934   9.518 -39.222  0.00  0.00    +0.597 NA
ENDBRANCH   5   6
ENDBRANCH   1   5
TORSDOF 4
REMARK  Name = 
REMARK  61 active torsions:
REMARK  status: ('A' for Active; 'I' for Inactive)
REMARK    1  A    between atoms: _1  and  _3
REMARK    2  A    between atoms: _3  and  _4
REMARK    3  A    between atoms: _4  and  _5
REMARK    4  A    between atoms: _5  and  _6
REMARK    5  A    between atoms: _10  and  _12
REMARK    6  A    between atoms: _12  and  _13
REMARK    7  A    between atoms: _20  and  _22
REMARK    8  A    between atoms: _22  and  _23
REMARK    9  A    between atoms: _23  and  _24
REMARK   10  A    between atoms: _24  and  _25
REMARK   11  A    between atoms: _27  and  _29
REMARK   12  A    between atoms: _31  and  _33
REMARK   13  A    between atoms: _33  and  _34
REMARK   14  A    between atoms: _34  and  _35
REMARK   15  A    between atoms: _38  and  _40
REMARK   16  A    between atoms: _40  and  _41
REMARK   17  A    between atoms: _41  and  _42
REMARK   18  A    between atoms: _45  and  _47
REMARK   19  A    between atoms: _47  and  _48
REMARK   20  A    between atoms: _54  and  _56
REMARK   21  A    between atoms: _56  and  _57
REMARK   22  A    between atoms: _63  and  _65
REMARK   23  A    between atoms: _65  and  _67
REMARK   24  A    between atoms: _69  and  _71
REMARK   25  A    between atoms: _71  and  _72
REMARK   26  A    between atoms: _75  and  _77
REMARK   27  A    between atoms: _77  and  _79
REMARK   28  A    between atoms: _81  and  _83
REMARK   29  A    between atoms: _83  and  _84
REMARK   30  A    between atoms: _91  and  _93
REMARK   31  A    between atoms: _93  and  _94
REMARK   32  A    between atoms: _97  and  _99
REMARK   33  A    between atoms: _99  and  _101
REMARK   34  A    between atoms: _103  and  _105
REMARK   35  A    between atoms: _108  and  _110
REMARK   36  A    between atoms: _110  and  _111
REMARK   37  A    between atoms: _111  and  _112
REMARK   38  A    between atoms: _112  and  _113
REMARK   39  A    between atoms: _117  and  _119
REMARK   40  A    between atoms: _119  and  _120
REMARK   41  A    between atoms: _120  and  _121
REMARK   42  A    between atoms: _124  and  _126
REMARK   43  A    between atoms: _126  and  _128
REMARK   44  A    between atoms: _130  and  _132
REMARK   45  A    between atoms: _132  and  _133
REMARK   46  A    between atoms: _140  and  _142
REMARK   47  A    between atoms: _144  and  _146
REMARK   48  A    between atoms: _146  and  _147
REMARK   49  A    between atoms: _153  and  _155
REMARK   50  A    between atoms: _157  and  _159
REMARK   51  A    between atoms: _159  and  _160
REMARK   52  A    between atoms: _166  and  _168
REMARK   53  A    between atoms: _168  and  _169
REMARK   54  A    between atoms: _169  and  _170
REMARK   55  A    between atoms: _170  and  _171
REMARK   56  A    between atoms: _173  and  _175
REMARK   57  A    between atoms: _175  and  _177
REMARK   58  A    between atoms: _179  and  _181
REMARK   59  A    between atoms: _181  and  _182
REMARK   60  A    between atoms: _189  and  _191
REMARK   61  A    between atoms: _193  and  _195
REMARK                            x       y       z     vdW  Elec       q    Type
REMARK                         _______ _______ _______ _____ _____    ______ ____
ROOT
ATOM      1  C   UNL     1     -39.005  16.625 -40.718  0.00  0.00    +0.000 C 
ATOM      2  C   UNL     1     -38.078  17.810 -40.466  0.00  0.00    +0.000 C 
ENDROOT
BRANCH   1   3
ATOM      3  C   UNL     1     -40.307  16.697 -39.880  0.00  0.00    +0.000 C 
ATOM      4  C   UNL     1     -40.820  18.113 -39.638  0.00  0.00    +0.000 C 
ENDBRANCH   1   3
BRANCH   1   5
ATOM      5  C   UNL     1     -38.236  15.347 -40.366  0.00  0.00    +0.000 C 
ATOM      6  C   UNL     1     -36.764  15.369 -40.747  0.00  0.00    +0.000 C 
ENDBRANCH   1   5
TORSDOF 2
REMARK  Name = 
REMARK  61 active torsions:
REMARK  status: ('A' for Active; 'I' for Inactive)
REMARK    1  A    between atoms: _1  and  _3
REMARK    2  A    between atoms: _3  and  _4
REMARK    3  A    between atoms: _4  and  _5
REMARK    4  A    between atoms: _5  and  _6
REMARK    5  A    between atoms: _10  and  _12
REMARK    6  A    between atoms: _12  and  _13
REMARK    7  A    between atoms: _20  and  _22
REMARK    8  A    between atoms: _22  and  _23
REMARK    9  A    between atoms: _23  and  _24
REMARK   10  A    between atoms: _24  and  _25
REMARK   11  A    between atoms: _27  and  _29
REMARK   12  A    between atoms: _31  and  _33
REMARK   13  A    between atoms: _33  and  _34
REMARK   14  A    between atoms: _34  and  _35
REMARK   15  A    between atoms: _38  and  _40
REMARK   16  A    between atoms: _40  and  _41
REMARK   17  A    between atoms: _41  and  _42
REMARK   18  A    between atoms: _45  and  _47
REMARK   19  A    between atoms: _47  and  _48
REMARK   20  A    between atoms: _54  and  _56
REMARK   21  A    between atoms: _56  and  _57
REMARK   22  A    between atoms: _63  and  _65
REMARK   23  A    between atoms: _65  and  _67
REMARK   24  A    between atoms: _69  and  _71
REMARK   25  A    between atoms: _71  and  _72
REMARK   26  A    between atoms: _75  and  _77
REMARK   27  A    between atoms: _77  and  _79
REMARK   28  A    between atoms: _81  and  _83
REMARK   29  A    between atoms: _83  and  _84
REMARK   30  A    between atoms: _91  and  _93
REMARK   31  A    between atoms: _93  and  _94
REMARK   32  A    between atoms: _97  and  _99
REMARK   33  A    between atoms: _99  and  _101
REMARK   34  A    between atoms: _103  and  _105
REMARK   35  A    between atoms: _108  and  _110
REMARK   36  A    between atoms: _110  and  _111
REMARK   37  A    between atoms: _111  and  _112
REMARK   38  A    between atoms: _112  and  _113
REMARK   39  A    between atoms: _117  and  _119
REMARK   40  A    between atoms: _119  and  _120
REMARK   41  A    between atoms: _120  and  _121
REMARK   42  A    between atoms: _124  and  _126
REMARK   43  A    between atoms: _126  and  _128
REMARK   44  A    between atoms: _130  and  _132
REMARK   45  A    between atoms: _132  and  _133
REMARK   46  A    between atoms: _140  and  _142
REMARK   47  A    between atoms: _144  and  _146
REMARK   48  A    between atoms: _146  and  _147
REMARK   49  A    between atoms: _153  and  _155
REMARK   50  A    between atoms: _157  and  _159
REMARK   51  A    between atoms: _159  and  _160
REMARK   52  A    between atoms: _166  and  _168
REMARK   53  A    between atoms: _168  and  _169
REMARK   54  A    between atoms: _169  and  _170
REMARK   55  A    between atoms: _170  and  _171
REMARK   56  A    between atoms: _173  and  _175
REMARK   57  A    between atoms: _175  and  _177
REMARK   58  A    between atoms: _179  and  _181
REMARK   59  A    between atoms: _181  and  _182
REMARK   60  A    between atoms: _189  and  _191
REMARK   61  A    between atoms: _193  and  _195
REMARK                            x       y       z     vdW  Elec       q    Type
REMARK                         _______ _______ _______ _____ _____    ______ ____
ROOT
ATOM      1  C   UNL     1     -35.027  25.568 -45.030  0.00  0.00    -0.022 A 
ATOM      2  C   UNL     1     -35.570  26.489 -44.133  0.00  0.00    -0.001 A 
ATOM      3  C   UNL     1     -35.844  26.132 -42.830  0.00  0.00    +0.042 A 
ATOM      4  C   UNL     1     -35.596  24.832 -42.410  0.00  0.00    +0.196 A 
ATOM      5  O   UNL     1     -35.865  24.475 -41.115  0.00  0.00    -0.287 OA
ATOM      6  C   UNL     1     -35.071  23.899 -43.280  0.00  0.00    +0.042 A 
ATOM      7  C   UNL     1     -34.789  24.272 -44.587  0.00  0.00    -0.001 A 
ENDROOT
BRANCH   1   8
ATOM      8  C   UNL     1     -34.725  25.959 -46.445  0.00  0.00    +0.026 C 
BRANCH   8   9
ATOM      9  C   UNL     1     -33.971  27.278 -46.577  0.00  0.00    +0.005 C 
ATOM     10  C   UNL     1     -33.442  27.391 -47.979  0.00  0.00    +0.000 C 
ENDBRANCH   8   9
ENDBRANCH   1   8
TORSDOF 2
REMARK  Name = 
REMARK  61 active torsions:
REMARK  status: ('A' for Active; 'I' for Inactive)
REMARK    1  A    between atoms: _1  and  _3
REMARK    2  A    between atoms: _3  and  _4
REMARK    3  A    between atoms: _4  and  _5
REMARK    4  A    between atoms: _5  and  _6
REMARK    5  A    between atoms: _10  and  _12
REMARK    6  A    between atoms: _12  and  _13
REMARK    7  A    between atoms: _20  and  _22
REMARK    8  A    between atoms: _22  and  _23
REMARK    9  A    between atoms: _23  and  _24
REMARK   10  A    between atoms: _24  and  _25
REMARK   11  A    between atoms: _27  and  _29
REMARK   12  A    between atoms: _31  and  _33
REMARK   13  A    between atoms: _33  and  _34
REMARK   14  A    between atoms: _34  and  _35
REMARK   15  A    between atoms: _38  and  _40
REMARK   16  A    between atoms: _40  and  _41
REMARK   17  A    between atoms: _41  and  _42
REMARK   18  A    between atoms: _45  and  _47
REMARK   19  A    between atoms: _47  and  _48
REMARK   20  A    between atoms: _54  and  _56
REMARK   21  A    between atoms: _56  and  _57
REMARK   22  A    between atoms: _63  and  _65
REMARK   23  A    between atoms: _65  and  _67
REMARK   24  A    between atoms: _69  and  _71
REMARK   25  A    between atoms: _71  and  _72
REMARK   26  A    between atoms: _75  and  _77
REMARK   27  A    between atoms: _77  and  _79
REMARK   28  A    between atoms: _81  and  _83
REMARK   29  A    between atoms: _83  and  _84
REMARK   30  A    between atoms: _91  and  _93
REMARK   31  A    between atoms: _93  and  _94
REMARK   32  A    between atoms: _97  and  _99
REMARK   33  A    between atoms: _99  and  _101
REMARK   34  A    between atoms: _103  and  _105
REMARK   35  A    between atoms: _108  and  _110
REMARK   36  A    between atoms: _110  and  _111
REMARK   37  A    between atoms: _111  and  _112
REMARK   38  A    between atoms: _112  and  _113
REMARK   39  A    between atoms: _117  and  _119
REMARK   40  A    between atoms: _119  and  _120
REMARK   41  A    between atoms: _120  and  _121
REMARK   42  A    between atoms: _124  and  _126
REMARK   43  A    between atoms: _126  and  _128
REMARK   44  A    between atoms: _130  and  _132
REMARK   45  A    between atoms: _132  and  _133
REMARK   46  A    between atoms: _140  and  _142
REMARK   47  A    between atoms: _144  and  _146
REMARK   48  A    between atoms: _146  and  _147
REMARK   49  A    between atoms: _153  and  _155
REMARK   50  A    between atoms: _157  and  _159
REMARK   51  A    between atoms: _159  and  _160
REMARK   52  A    between atoms: _166  and  _168
REMARK   53  A    between atoms: _168  and  _169
REMARK   54  A    between atoms: _169  and  _170
REMARK   55  A    between atoms: _170  and  _171
REMARK   56  A    between atoms: _173  and  _175
REMARK   57  A    between atoms: _175  and  _177
REMARK   58  A    between atoms: _179  and  _181
REMARK   59  A    between atoms: _181  and  _182
REMARK   60  A    between atoms: _189  and  _191
REMARK   61  A    between atoms: _193  and  _195
REMARK                            x       y       z     vdW  Elec       q    Type
REMARK                         _______ _______ _______ _____ _____    ______ ____
ROOT
ATOM      1  C   UNL     1     -30.523  23.768 -50.832  0.00  0.00    +0.013 C 
ATOM      2  C   UNL     1     -29.842  23.732 -52.182  0.00  0.00    +0.001 C 
ENDROOT
BRANCH   1   3
ATOM      3  C   UNL     1     -31.620  22.695 -50.788  0.00  0.00    +0.069 C 
ATOM      4  S   UNL     1     -30.991  21.023 -50.420  0.00  0.00    -0.082 S 
ENDBRANCH   1   3
TORSDOF 1
REMARK  Name = 
REMARK  61 active torsions:
REMARK  status: ('A' for Active; 'I' for Inactive)
REMARK    1  A    between atoms: _1  and  _3
REMARK    2  A    between atoms: _3  and  _4
REMARK    3  A    between atoms: _4  and  _5
REMARK    4  A    between atoms: _5  and  _6
REMARK    5  A    between atoms: _10  and  _12
REMARK    6  A    between atoms: _12  and  _13
REMARK    7  A    between atoms: _20  and  _22
REMARK    8  A    between atoms: _22  and  _23
REMARK    9  A    between atoms: _23  and  _24
REMARK   10  A    between atoms: _24  and  _25
REMARK   11  A    between atoms: _27  and  _29
REMARK   12  A    between atoms: _31  and  _33
REMARK   13  A    between atoms: _33  and  _34
REMARK   14  A    between atoms: _34  and  _35
REMARK   15  A    between atoms: _38  and  _40
REMARK   16  A    between atoms: _40  and  _41
REMARK   17  A    between atoms: _41  and  _42
REMARK   18  A    between atoms: _45  and  _47
REMARK   19  A    between atoms: _47  and  _48
REMARK   20  A    between atoms: _54  and  _56
REMARK   21  A    between atoms: _56  and  _57
REMARK   22  A    between atoms: _63  and  _65
REMARK   23  A    between atoms: _65  and  _67
REMARK   24  A    between atoms: _69  and  _71
REMARK   25  A    between atoms: _71  and  _72
REMARK   26  A    between atoms: _75  and  _77
REMARK   27  A    between atoms: _77  and  _79
REMARK   28  A    between atoms: _81  and  _83
REMARK   29  A    between atoms: _83  and  _84
REMARK   30  A    between atoms: _91  and  _93
REMARK   31  A    between atoms: _93  and  _94
REMARK   32  A    between atoms: _97  and  _99
REMARK   33  A    between atoms: _99  and  _101
REMARK   34  A    between atoms: _103  and  _105
REMARK   35  A    between atoms: _108  and  _110
REMARK   36  A    between atoms: _110  and  _111
REMARK   37  A    between atoms: _111  and  _112
REMARK   38  A    between atoms: _112  and  _113
REMARK   39  A    between atoms: _117  and  _119
REMARK   40  A    between atoms: _119  and  _120
REMARK   41  A    between atoms: _120  and  _121
REMARK   42  A    between atoms: _124  and  _126
REMARK   43  A    between atoms: _126  and  _128
REMARK   44  A    between atoms: _130  and  _132
REMARK   45  A    between atoms: _132  and  _133
REMARK   46  A    between atoms: _140  and  _142
REMARK   47  A    between atoms: _144  and  _146
REMARK   48  A    between atoms: _146  and  _147
REMARK   49  A    between atoms: _153  and  _155
REMARK   50  A    between atoms: _157  and  _159
REMARK   51  A    between atoms: _159  and  _160
REMARK   52  A    between atoms: _166  and  _168
REMARK   53  A    between atoms: _168  and  _169
REMARK   54  A    between atoms: _169  and  _170
REMARK   55  A    between atoms: _170  and  _171
REMARK   56  A    between atoms: _173  and  _175
REMARK   57  A    between atoms: _175  and  _177
REMARK   58  A    between atoms: _179  and  _181
REMARK   59  A    between atoms: _181  and  _182
REMARK   60  A    between atoms: _189  and  _191
REMARK   61  A    between atoms: _193  and  _195
REMARK                            x       y       z     vdW  Elec       q    Type
REMARK                         _______ _______ _______ _____ _____    ______ ____
ROOT
ATOM      1  C   UNL     1     -29.753  19.791 -55.662  0.00  0.00    +0.000 C 
ATOM      2  C   UNL     1     -29.667  18.421 -56.325  0.00  0.00    +0.000 C 
ATOM      3  C   UNL     1     -30.681  20.737 -56.397  0.00  0.00    +0.000 C 
ENDROOT
BRANCH   1   4
ATOM      4  C   UNL     1     -28.342  20.418 -55.427  0.00  0.00    +0.000 C 
ATOM      5  C   UNL     1     -27.395  20.309 -56.615  0.00  0.00    +0.000 C 
ENDBRANCH   1   4
TORSDOF 1
REMARK  Name = 
REMARK  61 active torsions:
REMARK  status: ('A' for Active; 'I' for Inactive)
REMARK    1  A    between atoms: _1  and  _3
REMARK    2  A    between atoms: _3  and  _4
REMARK    3  A    between atoms: _4  and  _5
REMARK    4  A    between atoms: _5  and  _6
REMARK    5  A    between atoms: _10  and  _12
REMARK    6  A    between atoms: _12  and  _13
REMARK    7  A    between atoms: _20  and  _22
REMARK    8  A    between atoms: _22  and  _23
REMARK    9  A    between atoms: _23  and  _24
REMARK   10  A    between atoms: _24  and  _25
REMARK   11  A    between atoms: _27  and  _29
REMARK   12  A    between atoms: _31  and  _33
REMARK   13  A    between atoms: _33  and  _34
REMARK   14  A    between atoms: _34  and  _35
REMARK   15  A    between atoms: _38  and  _40
REMARK   16  A    between atoms: _40  and  _41
REMARK   17  A    between atoms: _41  and  _42
REMARK   18  A    between atoms: _45  and  _47
REMARK   19  A    between atoms: _47  and  _48
REMARK   20  A    between atoms: _54  and  _56
REMARK   21  A    between atoms: _56  and  _57
REMARK   22  A    between atoms: _63  and  _65
REMARK   23  A    between atoms: _65  and  _67
REMARK   24  A    between atoms: _69  and  _71
REMARK   25  A    between atoms: _71  and  _72
REMARK   26  A    between atoms: _75  and  _77
REMARK   27  A    between atoms: _77  and  _79
REMARK   28  A    between atoms: _81  and  _83
REMARK   29  A    between atoms: _83  and  _84
REMARK   30  A    between atoms: _91  and  _93
REMARK   31  A    between atoms: _93  and  _94
REMARK   32  A    between atoms: _97  and  _99
REMARK   33  A    between atoms: _99  and  _101
REMARK   34  A    between atoms: _103  and  _105
REMARK   35  A    between atoms: _108  and  _110
REMARK   36  A    between atoms: _110  and  _111
REMARK   37  A    between atoms: _111  and  _112
REMARK   38  A    between atoms: _112  and  _113
REMARK   39  A    between atoms: _117  and  _119
REMARK   40  A    between atoms: _119  and  _120
REMARK   41  A    between atoms: _120  and  _121
REMARK   42  A    between atoms: _124  and  _126
REMARK   43  A    between atoms: _126  and  _128
REMARK   44  A    between atoms: _130  and  _132
REMARK   45  A    between atoms: _132  and  _133
REMARK   46  A    between atoms: _140  and  _142
REMARK   47  A    between atoms: _144  and  _146
REMARK   48  A    between atoms: _146  and  _147
REMARK   49  A    between atoms: _153  and  _155
REMARK   50  A    between atoms: _157  and  _159
REMARK   51  A    between atoms: _159  and  _160
REMARK   52  A    between atoms: _166  and  _168
REMARK   53  A    between atoms: _168  and  _169
REMARK   54  A    between atoms: _169  and  _170
REMARK   55  A    between atoms: _170  and  _171
REMARK   56  A    between atoms: _173  and  _175
REMARK   57  A    between atoms: _175  and  _177
REMARK   58  A    between atoms: _179  and  _181
REMARK   59  A    between atoms: _181  and  _182
REMARK   60  A    between atoms: _189  and  _191
REMARK   61  A    between atoms: _193  and  _195
REMARK                            x       y       z     vdW  Elec       q    Type
REMARK                         _______ _______ _______ _____ _____    ______ ____
ROOT
ATOM      1  C   UNL     1     -38.966   3.854 -56.482  0.00  0.00    +0.220 C 
ENDROOT
BRANCH   1   2
ATOM      2  N   UNL     1     -39.384   4.573 -55.288  0.00  0.00    -0.087 NA
ATOM      3  C   UNL     1     -40.221   4.087 -54.372  0.00  0.00    +0.535 C 
ATOM      4  N   UNL     1     -40.523   4.831 -53.324  0.00  0.00    +0.135 NA
ATOM      5  N   UNL     1     -40.744   2.871 -54.497  0.00  0.00    +0.135 NA
ENDBRANCH   1   2
BRANCH   1   6
ATOM      6  C   UNL     1     -39.836   4.213 -57.661  0.00  0.00    +0.047 C 
BRANCH   6   7
ATOM      7  C   UNL     1     -39.271   3.540 -58.890  0.00  0.00    +0.004 C 
BRANCH   7   8
ATOM      8  C   UNL     1     -40.314   3.037 -59.872  0.00  0.00    +0.000 C 
ATOM      9  C   UNL     1     -41.144   4.199 -60.401  0.00  0.00    +0.000 C 
ENDBRANCH   7   8
ENDBRANCH   6   7
ENDBRANCH   1   6
TORSDOF 4
REMARK  Name = 
REMARK  61 active torsions:
REMARK  status: ('A' for Active; 'I' for Inactive)
REMARK    1  A    between atoms: _1  and  _3
REMARK    2  A    between atoms: _3  and  _4
REMARK    3  A    between atoms: _4  and  _5
REMARK    4  A    between atoms: _5  and  _6
REMARK    5  A    between atoms: _10  and  _12
REMARK    6  A    between atoms: _12  and  _13
REMARK    7  A    between atoms: _20  and  _22
REMARK    8  A    between atoms: _22  and  _23
REMARK    9  A    between atoms: _23  and  _24
REMARK   10  A    between atoms: _24  and  _25
REMARK   11  A    between atoms: _27  and  _29
REMARK   12  A    between atoms: _31  and  _33
REMARK   13  A    between atoms: _33  and  _34
REMARK   14  A    between atoms: _34  and  _35
REMARK   15  A    between atoms: _38  and  _40
REMARK   16  A    between atoms: _40  and  _41
REMARK   17  A    between atoms: _41  and  _42
REMARK   18  A    between atoms: _45  and  _47
REMARK   19  A    between atoms: _47  and  _48
REMARK   20  A    between atoms: _54  and  _56
REMARK   21  A    between atoms: _56  and  _57
REMARK   22  A    between atoms: _63  and  _65
REMARK   23  A    between atoms: _65  and  _67
REMARK   24  A    between atoms: _69  and  _71
REMARK   25  A    between atoms: _71  and  _72
REMARK   26  A    between atoms: _75  and  _77
REMARK   27  A    between atoms: _77  and  _79
REMARK   28  A    between atoms: _81  and  _83
REMARK   29  A    between atoms: _83  and  _84
REMARK   30  A    between atoms: _91  and  _93
REMARK   31  A    between atoms: _93  and  _94
REMARK   32  A    between atoms: _97  and  _99
REMARK   33  A    between atoms: _99  and  _101
REMARK   34  A    between atoms: _103  and  _105
REMARK   35  A    between atoms: _108  and  _110
REMARK   36  A    between atoms: _110  and  _111
REMARK   37  A    between atoms: _111  and  _112
REMARK   38  A    between atoms: _112  and  _113
REMARK   39  A    between atoms: _117  and  _119
REMARK   40  A    between atoms: _119  and  _120
REMARK   41  A    between atoms: _120  and  _121
REMARK   42  A    between atoms: _124  and  _126
REMARK   43  A    between atoms: _126  and  _128
REMARK   44  A    between atoms: _130  and  _132
REMARK   45  A    between atoms: _132  and  _133
REMARK   46  A    between atoms: _140  and  _142
REMARK   47  A    between atoms: _144  and  _146
REMARK   48  A    between atoms: _146  and  _147
REMARK   49  A    between atoms: _153  and  _155
REMARK   50  A    between atoms: _157  and  _159
REMARK   51  A    between atoms: _159  and  _160
REMARK   52  A    between atoms: _166  and  _168
REMARK   53  A    between atoms: _168  and  _169
REMARK   54  A    between atoms: _169  and  _170
REMARK   55  A    between atoms: _170  and  _171
REMARK   56  A    between atoms: _173  and  _175
REMARK   57  A    between atoms: _175  and  _177
REMARK   58  A    between atoms: _179  and  _181
REMARK   59  A    between atoms: _181  and  _182
REMARK   60  A    between atoms: _189  and  _191
REMARK   61  A    between atoms: _193  and  _195
REMARK                            x       y       z     vdW  Elec       q    Type
REMARK                         _______ _______ _______ _____ _____    ______ ____
ROOT
ATOM      1  C   UNL     1     -45.486  -3.266 -49.898  0.00  0.00    -0.022 A 
ATOM      2  C   UNL     1     -45.529  -2.847 -48.561  0.00  0.00    -0.001 A 
ATOM      3  C   UNL     1     -44.877  -1.698 -48.148  0.00  0.00    +0.042 A 
ATOM      4  C   UNL     1     -44.158  -0.949 -49.074  0.00  0.00    +0.196 A 
ATOM      5  O   UNL     1     -43.513   0.199 -48.659  0.00  0.00    -0.287 OA
ATOM      6  C   UNL     1     -44.093  -1.345 -50.405  0.00  0.00    +0.042 A 
ATOM      7  C   UNL     1     -44.751  -2.497 -50.807  0.00  0.00    -0.001 A 
ENDROOT
BRANCH   1   8
ATOM      8  C   UNL     1     -46.181  -4.538 -50.350  0.00  0.00    +0.026 C 
BRANCH   8   9
ATOM      9  C   UNL     1     -45.553  -5.267 -51.549  0.00  0.00    +0.005 C 
ATOM     10  C   UNL     1     -45.926  -6.740 -51.433  0.00  0.00    +0.000 C 
ENDBRANCH   8   9
ENDBRANCH   1   8
TORSDOF 2
REMARK  Name = 
REMARK  61 active torsions:
REMARK  status: ('A' for Active; 'I' for Inactive)
REMARK    1  A    between atoms: _1  and  _3
REMARK    2  A    between atoms: _3  and  _4
REMARK    3  A    between atoms: _4  and  _5
REMARK    4  A    between atoms: _5  and  _6
REMARK    5  A    between atoms: _10  and  _12
REMARK    6  A    between atoms: _12  and  _13
REMARK    7  A    between atoms: _20  and  _22
REMARK    8  A    between atoms: _22  and  _23
REMARK    9  A    between atoms: _23  and  _24
REMARK   10  A    between atoms: _24  and  _25
REMARK   11  A    between atoms: _27  and  _29
REMARK   12  A    between atoms: _31  and  _33
REMARK   13  A    between atoms: _33  and  _34
REMARK   14  A    between atoms: _34  and  _35
REMARK   15  A    between atoms: _38  and  _40
REMARK   16  A    between atoms: _40  and  _41
REMARK   17  A    between atoms: _41  and  _42
REMARK   18  A    between atoms: _45  and  _47
REMARK   19  A    between atoms: _47  and  _48
REMARK   20  A    between atoms: _54  and  _56
REMARK   21  A    between atoms: _56  and  _57
REMARK   22  A    between atoms: _63  and  _65
REMARK   23  A    between atoms: _65  and  _67
REMARK   24  A    between atoms: _69  and  _71
REMARK   25  A    between atoms: _71  and  _72
REMARK   26  A    between atoms: _75  and  _77
REMARK   27  A    between atoms: _77  and  _79
REMARK   28  A    between atoms: _81  and  _83
REMARK   29  A    between atoms: _83  and  _84
REMARK   30  A    between atoms: _91  and  _93
REMARK   31  A    between atoms: _93  and  _94
REMARK   32  A    between atoms: _97  and  _99
REMARK   33  A    between atoms: _99  and  _101
REMARK   34  A    between atoms: _103  and  _105
REMARK   35  A    between atoms: _108  and  _110
REMARK   36  A    between atoms: _110  and  _111
REMARK   37  A    between atoms: _111  and  _112
REMARK   38  A    between atoms: _112  and  _113
REMARK   39  A    between atoms: _117  and  _119
REMARK   40  A    between atoms: _119  and  _120
REMARK   41  A    between atoms: _120  and  _121
REMARK   42  A    between atoms: _124  and  _126
REMARK   43  A    between atoms: _126  and  _128
REMARK   44  A    between atoms: _130  and  _132
REMARK   45  A    between atoms: _132  and  _133
REMARK   46  A    between atoms: _140  and  _142
REMARK   47  A    between atoms: _144  and  _146
REMARK   48  A    between atoms: _146  and  _147
REMARK   49  A    between atoms: _153  and  _155
REMARK   50  A    between atoms: _157  and  _159
REMARK   51  A    between atoms: _159  and  _160
REMARK   52  A    between atoms: _166  and  _168
REMARK   53  A    between atoms: _168  and  _169
REMARK   54  A    between atoms: _169  and  _170
REMARK   55  A    between atoms: _170  and  _171
REMARK   56  A    between atoms: _173  and  _175
REMARK   57  A    between atoms: _175  and  _177
REMARK   58  A    between atoms: _179  and  _181
REMARK   59  A    between atoms: _181  and  _182
REMARK   60  A    between atoms: _189  and  _191
REMARK   61  A    between atoms: _193  and  _195
REMARK                            x       y       z     vdW  Elec       q    Type
REMARK                         _______ _______ _______ _____ _____    ______ ____
ROOT
ATOM      1  C   UNL     1     -37.891  -1.680 -46.815  0.00  0.00    +0.002 C 
ENDROOT
BRANCH   1   2
ATOM      2  C   UNL     1     -38.366  -2.943 -47.513  0.00  0.00    +0.000 C 
BRANCH   2   3
ATOM      3  C   UNL     1     -37.362  -4.097 -47.415  0.00  0.00    +0.000 C 
ATOM      4  C   UNL     1     -38.051  -5.348 -46.903  0.00  0.00    +0.000 C 
ENDBRANCH   2   3
ENDBRANCH   1   2
BRANCH   1   5
ATOM      5  C   UNL     1     -38.323  -0.419 -47.534  0.00  0.00    +0.021 C 
BRANCH   5   6
ATOM      6  C   UNL     1     -38.733  -0.732 -48.967  0.00  0.00    +0.109 C 
ATOM      7  N   UNL     1     -40.137  -0.306 -49.229  0.00  0.00    -0.131 NA
ENDBRANCH   5   6
ENDBRANCH   1   5
TORSDOF 4
REMARK  Name = 
REMARK  61 active torsions:
REMARK  status: ('A' for Active; 'I' for Inactive)
REMARK    1  A    between atoms: _1  and  _3
REMARK    2  A    between atoms: _3  and  _4
REMARK    3  A    between atoms: _4  and  _5
REMARK    4  A    between atoms: _5  and  _6
REMARK    5  A    between atoms: _10  and  _12
REMARK    6  A    between atoms: _12  and  _13
REMARK    7  A    between atoms: _20  and  _22
REMARK    8  A    between atoms: _22  and  _23
REMARK    9  A    between atoms: _23  and  _24
REMARK   10  A    between atoms: _24  and  _25
REMARK   11  A    between atoms: _27  and  _29
REMARK   12  A    between atoms: _31  and  _33
REMARK   13  A    between atoms: _33  and  _34
REMARK   14  A    between atoms: _34  and  _35
REMARK   15  A    between atoms: _38  and  _40
REMARK   16  A    between atoms: _40  and  _41
REMARK   17  A    between atoms: _41  and  _42
REMARK   18  A    between atoms: _45  and  _47
REMARK   19  A    between atoms: _47  and  _48
REMARK   20  A    between atoms: _54  and  _56
REMARK   21  A    between atoms: _56  and  _57
REMARK   22  A    between atoms: _63  and  _65
REMARK   23  A    between atoms: _65  and  _67
REMARK   24  A    between atoms: _69  and  _71
REMARK   25  A    between atoms: _71  and  _72
REMARK   26  A    between atoms: _75  and  _77
REMARK   27  A    between atoms: _77  and  _79
REMARK   28  A    between atoms: _81  and  _83
REMARK   29  A    between atoms: _83  and  _84
REMARK   30  A    between atoms: _91  and  _93
REMARK   31  A    between atoms: _93  and  _94
REMARK   32  A    between atoms: _97  and  _99
REMARK   33  A    between atoms: _99  and  _101
REMARK   34  A    between atoms: _103  and  _105
REMARK   35  A    between atoms: _108  and  _110
REMARK   36  A    between atoms: _110  and  _111
REMARK   37  A    between atoms: _111  and  _112
REMARK   38  A    between atoms: _112  and  _113
REMARK   39  A    between atoms: _117  and  _119
REMARK   40  A    between atoms: _119  and  _120
REMARK   41  A    between atoms: _120  and  _121
REMARK   42  A    between atoms: _124  and  _126
REMARK   43  A    between atoms: _126  and  _128
REMARK   44  A    between atoms: _130  and  _132
REMARK   45  A    between atoms: _132  and  _133
REMARK   46  A    between atoms: _140  and  _142
REMARK   47  A    between atoms: _144  and  _146
REMARK   48  A    between atoms: _146  and  _147
REMARK   49  A    between atoms: _153  and  _155
REMARK   50  A    between atoms: _157  and  _159
REMARK   51  A    between atoms: _159  and  _160
REMARK   52  A    between atoms: _166  and  _168
REMARK   53  A    between atoms: _168  and  _169
REMARK   54  A    between atoms: _169  and  _170
REMARK   55  A    between atoms: _170  and  _171
REMARK   56  A    between atoms: _173  and  _175
REMARK   57  A    between atoms: _175  and  _177
REMARK   58  A    between atoms: _179  and  _181
REMARK   59  A    between atoms: _181  and  _182
REMARK   60  A    between atoms: _189  and  _191
REMARK   61  A    between atoms: _193  and  _195
REMARK                            x       y       z     vdW  Elec       q    Type
REMARK                         _______ _______ _______ _____ _____    ______ ____
ROOT
ATOM      1  C   UNL     1     -35.662  10.538 -38.733  0.00  0.00    +0.036 C 
ATOM      2  C   UNL     1     -36.832  11.495 -38.519  0.00  0.00    +0.003 C 
ENDROOT
BRANCH   1   3
ATOM      3  C   UNL     1     -36.084   9.315 -39.544  0.00  0.00    +0.182 C 
ATOM      4  O   UNL     1     -34.954   8.693 -40.116  0.00  0.00    -0.220 OA
ENDBRANCH   1   3
TORSDOF 1
REMARK  Name = 
REMARK  61 active torsions:
REMARK  status: ('A' for Active; 'I' for Inactive)
REMARK    1  A    between atoms: _1  and  _3
REMARK    2  A    between atoms: _3  and  _4
REMARK    3  A    between atoms: _4  and  _5
REMARK    4  A    between atoms: _5  and  _6
REMARK    5  A    between atoms: _10  and  _12
REMARK    6  A    between atoms: _12  and  _13
REMARK    7  A    between atoms: _20  and  _22
REMARK    8  A    between atoms: _22  and  _23
REMARK    9  A    between atoms: _23  and  _24
REMARK   10  A    between atoms: _24  and  _25
REMARK   11  A    between atoms: _27  and  _29
REMARK   12  A    between atoms: _31  and  _33
REMARK   13  A    between atoms: _33  and  _34
REMARK   14  A    between atoms: _34  and  _35
REMARK   15  A    between atoms: _38  and  _40
REMARK   16  A    between atoms: _40  and  _41
REMARK   17  A    between atoms: _41  and  _42
REMARK   18  A    between atoms: _45  and  _47
REMARK   19  A    between atoms: _47  and  _48
REMARK   20  A    between atoms: _54  and  _56
REMARK   21  A    between atoms: _56  and  _57
REMARK   22  A    between atoms: _63  and  _65
REMARK   23  A    between atoms: _65  and  _67
REMARK   24  A    between atoms: _69  and  _71
REMARK   25  A    between atoms: _71  and  _72
REMARK   26  A    between atoms: _75  and  _77
REMARK   27  A    between atoms: _77  and  _79
REMARK   28  A    between atoms: _81  and  _83
REMARK   29  A    between atoms: _83  and  _84
REMARK   30  A    between atoms: _91  and  _93
REMARK   31  A    between atoms: _93  and  _94
REMARK   32  A    between atoms: _97  and  _99
REMARK   33  A    between atoms: _99  and  _101
REMARK   34  A    between atoms: _103  and  _105
REMARK   35  A    between atoms: _108  and  _110
REMARK   36  A    between atoms: _110  and  _111
REMARK   37  A    between atoms: _111  and  _112
REMARK   38  A    between atoms: _112  and  _113
REMARK   39  A    between atoms: _117  and  _119
REMARK   40  A    between atoms: _119  and  _120
REMARK   41  A    between atoms: _120  and  _121
REMARK   42  A    between atoms: _124  and  _126
REMARK   43  A    between atoms: _126  and  _128
REMARK   44  A    between atoms: _130  and  _132
REMARK   45  A    between atoms: _132  and  _133
REMARK   46  A    between atoms: _140  and  _142
REMARK   47  A    between atoms: _144  and  _146
REMARK   48  A    between atoms: _146  and  _147
REMARK   49  A    between atoms: _153  and  _155
REMARK   50  A    between atoms: _157  and  _159
REMARK   51  A    between atoms: _159  and  _160
REMARK   52  A    between atoms: _166  and  _168
REMARK   53  A    between atoms: _168  and  _169
REMARK   54  A    between atoms: _169  and  _170
REMARK   55  A    between atoms: _170  and  _171
REMARK   56  A    between atoms: _173  and  _175
REMARK   57  A    between atoms: _175  and  _177
REMARK   58  A    between atoms: _179  and  _181
REMARK   59  A    between atoms: _181  and  _182
REMARK   60  A    between atoms: _189  and  _191
REMARK   61  A    between atoms: _193  and  _195
REMARK                            x       y       z     vdW  Elec       q    Type
REMARK                         _______ _______ _______ _____ _____    ______ ____
ROOT
ATOM      1  C   UNL     1     -29.244  10.701 -40.259  0.00  0.00    +0.089 C 
ENDROOT
BRANCH   1   2
ATOM      2  C   UNL     1     -30.276  11.343 -41.179  0.00  0.00    +0.261 C 
ATOM      3  O   UNL     1     -31.218  11.994 -40.728  0.00  0.00    -0.272 OA
ATOM      4  N   UNL     1     -30.104  11.146 -42.477  0.00  0.00    -0.088 NA
ENDBRANCH   1   2
BRANCH   1   5
ATOM      5  C   UNL     1     -29.475  10.971 -38.777  0.00  0.00    +0.010 C 
BRANCH   5   6
ATOM      6  C   UNL     1     -28.219  11.508 -38.074  0.00  0.00    +0.001 C 
ATOM      7  C   UNL     1     -28.532  12.720 -37.204  0.00  0.00    +0.000 C 
ENDBRANCH   5   6
ENDBRANCH   1   5
TORSDOF 3
REMARK  Name = 
REMARK  61 active torsions:
REMARK  status: ('A' for Active; 'I' for Inactive)
REMARK    1  A    between atoms: _1  and  _3
REMARK    2  A    between atoms: _3  and  _4
REMARK    3  A    between atoms: _4  and  _5
REMARK    4  A    between atoms: _5  and  _6
REMARK    5  A    between atoms: _10  and  _12
REMARK    6  A    between atoms: _12  and  _13
REMARK    7  A    between atoms: _20  and  _22
REMARK    8  A    between atoms: _22  and  _23
REMARK    9  A    between atoms: _23  and  _24
REMARK   10  A    between atoms: _24  and  _25
REMARK   11  A    between atoms: _27  and  _29
REMARK   12  A    between atoms: _31  and  _33
REMARK   13  A    between atoms: _33  and  _34
REMARK   14  A    between atoms: _34  and  _35
REMARK   15  A    between atoms: _38  and  _40
REMARK   16  A    between atoms: _40  and  _41
REMARK   17  A    between atoms: _41  and  _42
REMARK   18  A    between atoms: _45  and  _47
REMARK   19  A    between atoms: _47  and  _48
REMARK   20  A    between atoms: _54  and  _56
REMARK   21  A    between atoms: _56  and  _57
REMARK   22  A    between atoms: _63  and  _65
REMARK   23  A    between atoms: _65  and  _67
REMARK   24  A    between atoms: _69  and  _71
REMARK   25  A    between atoms: _71  and  _72
REMARK   26  A    between atoms: _75  and  _77
REMARK   27  A    between atoms: _77  and  _79
REMARK   28  A    between atoms: _81  and  _83
REMARK   29  A    between atoms: _83  and  _84
REMARK   30  A    between atoms: _91  and  _93
REMARK   31  A    between atoms: _93  and  _94
REMARK   32  A    between atoms: _97  and  _99
REMARK   33  A    between atoms: _99  and  _101
REMARK   34  A    between atoms: _103  and  _105
REMARK   35  A    between atoms: _108  and  _110
REMARK   36  A    between atoms: _110  and  _111
REMARK   37  A    between atoms: _111  and  _112
REMARK   38  A    between atoms: _112  and  _113
REMARK   39  A    between atoms: _117  and  _119
REMARK   40  A    between atoms: _119  and  _120
REMARK   41  A    between atoms: _120  and  _121
REMARK   42  A    between atoms: _124  and  _126
REMARK   43  A    between atoms: _126  and  _128
REMARK   44  A    between atoms: _130  and  _132
REMARK   45  A    between atoms: _132  and  _133
REMARK   46  A    between atoms: _140  and  _142
REMARK   47  A    between atoms: _144  and  _146
REMARK   48  A    between atoms: _146  and  _147
REMARK   49  A    between atoms: _153  and  _155
REMARK   50  A    between atoms: _157  and  _159
REMARK   51  A    between atoms: _159  and  _160
REMARK   52  A    between atoms: _166  and  _168
REMARK   53  A    between atoms: _168  and  _169
REMARK   54  A    between atoms: _169  and  _170
REMARK   55  A    between atoms: _170  and  _171
REMARK   56  A    between atoms: _173  and  _175
REMARK   57  A    between atoms: _175  and  _177
REMARK   58  A    between atoms: _179  and  _181
REMARK   59  A    between atoms: _181  and  _182
REMARK   60  A    between atoms: _189  and  _191
REMARK   61  A    between atoms: _193  and  _195
REMARK                            x       y       z     vdW  Elec       q    Type
REMARK                         _______ _______ _______ _____ _____    ______ ____
ROOT
ATOM      1  C   UNL     1     -28.414  14.498 -42.090  0.00  0.00    +0.114 C 
ENDROOT
BRANCH   1   2
ATOM      2  C   UNL     1     -29.243  14.948 -43.271  0.00  0.00    +0.365 C 
ATOM      3  O   UNL     1     -30.369  14.427 -43.427  0.00  0.00    -0.246 OA
ATOM      4  O   UNL     1     -28.761  15.807 -44.044  0.00  0.00    -0.246 OA
ENDBRANCH   1   2
BRANCH   1   5
ATOM      5  C   UNL     1     -29.100  14.794 -40.764  0.00  0.00    +0.012 C 
BRANCH   5   6
ATOM      6  C   UNL     1     -28.800  16.194 -40.263  0.00  0.00    +0.001 C 
ATOM      7  C   UNL     1     -30.043  17.080 -40.286  0.00  0.00    +0.000 C 
ENDBRANCH   5   6
ENDBRANCH   1   5
TORSDOF 3
REMARK  Name = 
REMARK  61 active torsions:
REMARK  status: ('A' for Active; 'I' for Inactive)
REMARK    1  A    between atoms: _1  and  _3
REMARK    2  A    between atoms: _3  and  _4
REMARK    3  A    between atoms: _4  and  _5
REMARK    4  A    between atoms: _5  and  _6
REMARK    5  A    between atoms: _10  and  _12
REMARK    6  A    between atoms: _12  and  _13
REMARK    7  A    between atoms: _20  and  _22
REMARK    8  A    between atoms: _22  and  _23
REMARK    9  A    between atoms: _23  and  _24
REMARK   10  A    between atoms: _24  and  _25
REMARK   11  A    between atoms: _27  and  _29
REMARK   12  A    between atoms: _31  and  _33
REMARK   13  A    between atoms: _33  and  _34
REMARK   14  A    between atoms: _34  and  _35
REMARK   15  A    between atoms: _38  and  _40
REMARK   16  A    between atoms: _40  and  _41
REMARK   17  A    between atoms: _41  and  _42
REMARK   18  A    between atoms: _45  and  _47
REMARK   19  A    between atoms: _47  and  _48
REMARK   20  A    between atoms: _54  and  _56
REMARK   21  A    between atoms: _56  and  _57
REMARK   22  A    between atoms: _63  and  _65
REMARK   23  A    between atoms: _65  and  _67
REMARK   24  A    between atoms: _69  and  _71
REMARK   25  A    between atoms: _71  and  _72
REMARK   26  A    between atoms: _75  and  _77
REMARK   27  A    between atoms: _77  and  _79
REMARK   28  A    between atoms: _81  and  _83
REMARK   29  A    between atoms: _83  and  _84
REMARK   30  A    between atoms: _91  and  _93
REMARK   31  A    between atoms: _93  and  _94
REMARK   32  A    between atoms: _97  and  _99
REMARK   33  A    between atoms: _99  and  _101
REMARK   34  A    between atoms: _103  and  _105
REMARK   35  A    between atoms: _108  and  _110
REMARK   36  A    between atoms: _110  and  _111
REMARK   37  A    between atoms: _111  and  _112
REMARK   38  A    between atoms: _112  and  _113
REMARK   39  A    between atoms: _117  and  _119
REMARK   40  A    between atoms: _119  and  _120
REMARK   41  A    between atoms: _120  and  _121
REMARK   42  A    between atoms: _124  and  _126
REMARK   43  A    between atoms: _126  and  _128
REMARK   44  A    between atoms: _130  and  _132
REMARK   45  A    between atoms: _132  and  _133
REMARK   46  A    between atoms: _140  and  _142
REMARK   47  A    between atoms: _144  and  _146
REMARK   48  A    between atoms: _146  and  _147
REMARK   49  A    between atoms: _153  and  _155
REMARK   50  A    between atoms: _157  and  _159
REMARK   51  A    between atoms: _159  and  _160
REMARK   52  A    between atoms: _166  and  _168
REMARK   53  A    between atoms: _168  and  _169
REMARK   54  A    between atoms: _169  and  _170
REMARK   55  A    between atoms: _170  and  _171
REMARK   56  A    between atoms: _173  and  _175
REMARK   57  A    between atoms: _175  and  _177
REMARK   58  A    between atoms: _179  and  _181
REMARK   59  A    between atoms: _181  and  _182
REMARK   60  A    between atoms: _189  and  _191
REMARK   61  A    between atoms: _193  and  _195
REMARK                            x       y       z     vdW  Elec       q    Type
REMARK                         _______ _______ _______ _____ _____    ______ ____
ROOT
ATOM      1  C   UNL     1     -33.454  16.612 -38.846  0.00  0.00    -0.022 A 
ATOM      2  C   UNL     1     -34.573  16.697 -38.010  0.00  0.00    -0.004 A 
ATOM      3  C   UNL     1     -35.071  15.567 -37.375  0.00  0.00    -0.000 A 
ATOM      4  C   UNL     1     -34.447  14.343 -37.564  0.00  0.00    -0.000 A 
ATOM      5  C   UNL     1     -33.329  14.248 -38.381  0.00  0.00    -0.000 A 
ATOM      6  C   UNL     1     -32.840  15.374 -39.020  0.00  0.00    -0.004 A 
ENDROOT
BRANCH   1   7
ATOM      7  C   UNL     1     -32.915  17.838 -39.538  0.00  0.00    +0.026 C 
BRANCH   7   8
ATOM      8  C   UNL     1     -31.605  18.392 -38.925  0.00  0.00    +0.005 C 
ATOM      9  C   UNL     1     -31.735  18.654 -37.431  0.00  0.00    +0.000 C 
ENDBRANCH   7   8
ENDBRANCH   1   7
TORSDOF 2
REMARK  Name = 
REMARK  61 active torsions:
REMARK  status: ('A' for Active; 'I' for Inactive)
REMARK    1  A    between atoms: _1  and  _3
REMARK    2  A    between atoms: _3  and  _4
REMARK    3  A    between atoms: _4  and  _5
REMARK    4  A    between atoms: _5  and  _6
REMARK    5  A    between atoms: _10  and  _12
REMARK    6  A    between atoms: _12  and  _13
REMARK    7  A    between atoms: _20  and  _22
REMARK    8  A    between atoms: _22  and  _23
REMARK    9  A    between atoms: _23  and  _24
REMARK   10  A    between atoms: _24  and  _25
REMARK   11  A    between atoms: _27  and  _29
REMARK   12  A    between atoms: _31  and  _33
REMARK   13  A    between atoms: _33  and  _34
REMARK   14  A    between atoms: _34  and  _35
REMARK   15  A    between atoms: _38  and  _40
REMARK   16  A    between atoms: _40  and  _41
REMARK   17  A    between atoms: _41  and  _42
REMARK   18  A    between atoms: _45  and  _47
REMARK   19  A    between atoms: _47  and  _48
REMARK   20  A    between atoms: _54  and  _56
REMARK   21  A    between atoms: _56  and  _57
REMARK   22  A    between atoms: _63  and  _65
REMARK   23  A    between atoms: _65  and  _67
REMARK   24  A    between atoms: _69  and  _71
REMARK   25  A    between atoms: _71  and  _72
REMARK   26  A    between atoms: _75  and  _77
REMARK   27  A    between atoms: _77  and  _79
REMARK   28  A    between atoms: _81  and  _83
REMARK   29  A    between atoms: _83  and  _84
REMARK   30  A    between atoms: _91  and  _93
REMARK   31  A    between atoms: _93  and  _94
REMARK   32  A    between atoms: _97  and  _99
REMARK   33  A    between atoms: _99  and  _101
REMARK   34  A    between atoms: _103  and  _105
REMARK   35  A    between atoms: _108  and  _110
REMARK   36  A    between atoms: _110  and  _111
REMARK   37  A    between atoms: _111  and  _112
REMARK   38  A    between atoms: _112  and  _113
REMARK   39  A    between atoms: _117  and  _119
REMARK   40  A    between atoms: _119  and  _120
REMARK   41  A    between atoms: _120  and  _121
REMARK   42  A    between atoms: _124  and  _126
REMARK   43  A    between atoms: _126  and  _128
REMARK   44  A    between atoms: _130  and  _132
REMARK   45  A    between atoms: _132  and  _133
REMARK   46  A    between atoms: _140  and  _142
REMARK   47  A    between atoms: _144  and  _146
REMARK   48  A    between atoms: _146  and  _147
REMARK   49  A    between atoms: _153  and  _155
REMARK   50  A    between atoms: _157  and  _159
REMARK   51  A    between atoms: _159  and  _160
REMARK   52  A    between atoms: _166  and  _168
REMARK   53  A    between atoms: _168  and  _169
REMARK   54  A    between atoms: _169  and  _170
REMARK   55  A    between atoms: _170  and  _171
REMARK   56  A    between atoms: _173  and  _175
REMARK   57  A    between atoms: _175  and  _177
REMARK   58  A    between atoms: _179  and  _181
REMARK   59  A    between atoms: _181  and  _182
REMARK   60  A    between atoms: _189  and  _191
REMARK   61  A    between atoms: _193  and  _195
REMARK                            x       y       z     vdW  Elec       q    Type
REMARK                         _______ _______ _______ _____ _____    ______ ____
ROOT
ATOM      1  C   UNL     1     -27.221  21.401 -37.856  0.00  0.00    -0.022 A 
ATOM      2  C   UNL     1     -28.488  20.996 -37.419  0.00  0.00    -0.004 A 
ATOM      3  C   UNL     1     -29.634  21.721 -37.739  0.00  0.00    -0.000 A 
ATOM      4  C   UNL     1     -29.521  22.874 -38.487  0.00  0.00    -0.000 A 
ATOM      5  C   UNL     1     -28.260  23.306 -38.918  0.00  0.00    -0.000 A 
ATOM      6  C   UNL     1     -27.118  22.571 -38.606  0.00  0.00    -0.004 A 
ENDROOT
BRANCH   1   7
ATOM      7  C   UNL     1     -25.986  20.611 -37.495  0.00  0.00    +0.026 C 
BRANCH   7   8
ATOM      8  C   UNL     1     -24.780  21.474 -37.106  0.00  0.00    +0.005 C 
ATOM      9  C   UNL     1     -25.147  22.316 -35.909  0.00  0.00    +0.000 C 
ENDBRANCH   7   8
ENDBRANCH   1   7
TORSDOF 2
REMARK  Name = 
REMARK  61 active torsions:
REMARK  status: ('A' for Active; 'I' for Inactive)
REMARK    1  A    between atoms: _1  and  _3
REMARK    2  A    between atoms: _3  and  _4
REMARK    3  A    between atoms: _4  and  _5
REMARK    4  A    between atoms: _5  and  _6
REMARK    5  A    between atoms: _10  and  _12
REMARK    6  A    between atoms: _12  and  _13
REMARK    7  A    between atoms: _20  and  _22
REMARK    8  A    between atoms: _22  and  _23
REMARK    9  A    between atoms: _23  and  _24
REMARK   10  A    between atoms: _24  and  _25
REMARK   11  A    between atoms: _27  and  _29
REMARK   12  A    between atoms: _31  and  _33
REMARK   13  A    between atoms: _33  and  _34
REMARK   14  A    between atoms: _34  and  _35
REMARK   15  A    between atoms: _38  and  _40
REMARK   16  A    between atoms: _40  and  _41
REMARK   17  A    between atoms: _41  and  _42
REMARK   18  A    between atoms: _45  and  _47
REMARK   19  A    between atoms: _47  and  _48
REMARK   20  A    between atoms: _54  and  _56
REMARK   21  A    between atoms: _56  and  _57
REMARK   22  A    between atoms: _63  and  _65
REMARK   23  A    between atoms: _65  and  _67
REMARK   24  A    between atoms: _69  and  _71
REMARK   25  A    between atoms: _71  and  _72
REMARK   26  A    between atoms: _75  and  _77
REMARK   27  A    between atoms: _77  and  _79
REMARK   28  A    between atoms: _81  and  _83
REMARK   29  A    between atoms: _83  and  _84
REMARK   30  A    between atoms: _91  and  _93
REMARK   31  A    between atoms: _93  and  _94
REMARK   32  A    between atoms: _97  and  _99
REMARK   33  A    between atoms: _99  and  _101
REMARK   34  A    between atoms: _103  and  _105
REMARK   35  A    between atoms: _108  and  _110
REMARK   36  A    between atoms: _110  and  _111
REMARK   37  A    between atoms: _111  and  _112
REMARK   38  A    between atoms: _112  and  _113
REMARK   39  A    between atoms: _117  and  _119
REMARK   40  A    between atoms: _119  and  _120
REMARK   41  A    between atoms: _120  and  _121
REMARK   42  A    between atoms: _124  and  _126
REMARK   43  A    between atoms: _126  and  _128
REMARK   44  A    between atoms: _130  and  _132
REMARK   45  A    between atoms: _132  and  _133
REMARK   46  A    between atoms: _140  and  _142
REMARK   47  A    between atoms: _144  and  _146
REMARK   48  A    between atoms: _146  and  _147
REMARK   49  A    between atoms: _153  and  _155
REMARK   50  A    between atoms: _157  and  _159
REMARK   51  A    between atoms: _159  and  _160
REMARK   52  A    between atoms: _166  and  _168
REMARK   53  A    between atoms: _168  and  _169
REMARK   54  A    between atoms: _169  and  _170
REMARK   55  A    between atoms: _170  and  _171
REMARK   56  A    between atoms: _173  and  _175
REMARK   57  A    between atoms: _175  and  _177
REMARK   58  A    between atoms: _179  and  _181
REMARK   59  A    between atoms: _181  and  _182
REMARK   60  A    between atoms: _189  and  _191
REMARK   61  A    between atoms: _193  and  _195
REMARK                            x       y       z     vdW  Elec       q    Type
REMARK                         _______ _______ _______ _____ _____    ______ ____
ROOT
ATOM      1  C   UNL     1     -38.411  21.435 -61.816  0.00  0.00    +0.000 C 
ATOM      2  C   UNL     1     -38.820  20.807 -60.484  0.00  0.00    +0.000 C 
ENDROOT
BRANCH   1   3
ATOM      3  C   UNL     1     -39.399  21.051 -62.945  0.00  0.00    +0.000 C 
ATOM      4  C   UNL     1     -40.806  21.484 -62.551  0.00  0.00    +0.000 C 
ENDBRANCH   1   3
BRANCH   1   5
ATOM      5  C   UNL     1     -36.987  21.015 -62.173  0.00  0.00    +0.000 C 
ATOM      6  C   UNL     1     -35.940  22.049 -61.812  0.00  0.00    +0.000 C 
ENDBRANCH   1   5
TORSDOF 2
REMARK  Name = 
REMARK  61 active torsions:
REMARK  status: ('A' for Active; 'I' for Inactive)
REMARK    1  A    between atoms: _1  and  _3
REMARK    2  A    between atoms: _3  and  _4
REMARK    3  A    between atoms: _4  and  _5
REMARK    4  A    between atoms: _5  and  _6
REMARK    5  A    between atoms: _10  and  _12
REMARK    6  A    between atoms: _12  and  _13
REMARK    7  A    between atoms: _20  and  _22
REMARK    8  A    between atoms: _22  and  _23
REMARK    9  A    between atoms: _23  and  _24
REMARK   10  A    between atoms: _24  and  _25
REMARK   11  A    between atoms: _27  and  _29
REMARK   12  A    between atoms: _31  and  _33
REMARK   13  A    between atoms: _33  and  _34
REMARK   14  A    between atoms: _34  and  _35
REMARK   15  A    between atoms: _38  and  _40
REMARK   16  A    between atoms: _40  and  _41
REMARK   17  A    between atoms: _41  and  _42
REMARK   18  A    between atoms: _45  and  _47
REMARK   19  A    between atoms: _47  and  _48
REMARK   20  A    between atoms: _54  and  _56
REMARK   21  A    between atoms: _56  and  _57
REMARK   22  A    between atoms: _63  and  _65
REMARK   23  A    between atoms: _65  and  _67
REMARK   24  A    between atoms: _69  and  _71
REMARK   25  A    between atoms: _71  and  _72
REMARK   26  A    between atoms: _75  and  _77
REMARK   27  A    between atoms: _77  and  _79
REMARK   28  A    between atoms: _81  and  _83
REMARK   29  A    between atoms: _83  and  _84
REMARK   30  A    between atoms: _91  and  _93
REMARK   31  A    between atoms: _93  and  _94
REMARK   32  A    between atoms: _97  and  _99
REMARK   33  A    between atoms: _99  and  _101
REMARK   34  A    between atoms: _103  and  _105
REMARK   35  A    between atoms: _108  and  _110
REMARK   36  A    between atoms: _110  and  _111
REMARK   37  A    between atoms: _111  and  _112
REMARK   38  A    between atoms: _112  and  _113
REMARK   39  A    between atoms: _117  and  _119
REMARK   40  A    between atoms: _119  and  _120
REMARK   41  A    between atoms: _120  and  _121
REMARK   42  A    between atoms: _124  and  _126
REMARK   43  A    between atoms: _126  and  _128
REMARK   44  A    between atoms: _130  and  _132
REMARK   45  A    between atoms: _132  and  _133
REMARK   46  A    between atoms: _140  and  _142
REMARK   47  A    between atoms: _144  and  _146
REMARK   48  A    between atoms: _146  and  _147
REMARK   49  A    between atoms: _153  and  _155
REMARK   50  A    between atoms: _157  and  _159
REMARK   51  A    between atoms: _159  and  _160
REMARK   52  A    between atoms: _166  and  _168
REMARK   53  A    between atoms: _168  and  _169
REMARK   54  A    between atoms: _169  and  _170
REMARK   55  A    between atoms: _170  and  _171
REMARK   56  A    between atoms: _173  and  _175
REMARK   57  A    between atoms: _175  and  _177
REMARK   58  A    between atoms: _179  and  _181
REMARK   59  A    between atoms: _181  and  _182
REMARK   60  A    between atoms: _189  and  _191
REMARK   61  A    between atoms: _193  and  _195
REMARK                            x       y       z     vdW  Elec       q    Type
REMARK                         _______ _______ _______ _____ _____    ______ ____
ROOT
ATOM      1  C   UNL     1     -41.159  15.299 -59.086  0.00  0.00    +0.000 C 
ENDROOT
BRANCH   1   2
ATOM      2  C   UNL     1     -40.628  16.350 -58.107  0.00  0.00    +0.000 C 
ATOM      3  C   UNL     1     -41.528  16.438 -56.885  0.00  0.00    +0.000 C 
ATOM      4  C   UNL     1     -40.466  17.717 -58.756  0.00  0.00    +0.000 C 
ENDBRANCH   1   2
BRANCH   1   5
ATOM      5  C   UNL     1     -42.488  15.530 -59.816  0.00  0.00    +0.000 C 
ATOM      6  C   UNL     1     -42.368  15.247 -61.305  0.00  0.00    +0.000 C 
ENDBRANCH   1   5
TORSDOF 2
REMARK  Name = 
REMARK  61 active torsions:
REMARK  status: ('A' for Active; 'I' for Inactive)
REMARK    1  A    between atoms: _1  and  _3
REMARK    2  A    between atoms: _3  and  _4
REMARK    3  A    between atoms: _4  and  _5
REMARK    4  A    between atoms: _5  and  _6
REMARK    5  A    between atoms: _10  and  _12
REMARK    6  A    between atoms: _12  and  _13
REMARK    7  A    between atoms: _20  and  _22
REMARK    8  A    between atoms: _22  and  _23
REMARK    9  A    between atoms: _23  and  _24
REMARK   10  A    between atoms: _24  and  _25
REMARK   11  A    between atoms: _27  and  _29
REMARK   12  A    between atoms: _31  and  _33
REMARK   13  A    between atoms: _33  and  _34
REMARK   14  A    between atoms: _34  and  _35
REMARK   15  A    between atoms: _38  and  _40
REMARK   16  A    between atoms: _40  and  _41
REMARK   17  A    between atoms: _41  and  _42
REMARK   18  A    between atoms: _45  and  _47
REMARK   19  A    between atoms: _47  and  _48
REMARK   20  A    between atoms: _54  and  _56
REMARK   21  A    between atoms: _56  and  _57
REMARK   22  A    between atoms: _63  and  _65
REMARK   23  A    between atoms: _65  and  _67
REMARK   24  A    between atoms: _69  and  _71
REMARK   25  A    between atoms: _71  and  _72
REMARK   26  A    between atoms: _75  and  _77
REMARK   27  A    between atoms: _77  and  _79
REMARK   28  A    between atoms: _81  and  _83
REMARK   29  A    between atoms: _83  and  _84
REMARK   30  A    between atoms: _91  and  _93
REMARK   31  A    between atoms: _93  and  _94
REMARK   32  A    between atoms: _97  and  _99
REMARK   33  A    between atoms: _99  and  _101
REMARK   34  A    between atoms: _103  and  _105
REMARK   35  A    between atoms: _108  and  _110
REMARK   36  A    between atoms: _110  and  _111
REMARK   37  A    between atoms: _111  and  _112
REMARK   38  A    between atoms: _112  and  _113
REMARK   39  A    between atoms: _117  and  _119
REMARK   40  A    between atoms: _119  and  _120
REMARK   41  A    between atoms: _120  and  _121
REMARK   42  A    between atoms: _124  and  _126
REMARK   43  A    between atoms: _126  and  _128
REMARK   44  A    between atoms: _130  and  _132
REMARK   45  A    between atoms: _132  and  _133
REMARK   46  A    between atoms: _140  and  _142
REMARK   47  A    between atoms: _144  and  _146
REMARK   48  A    between atoms: _146  and  _147
REMARK   49  A    between atoms: _153  and  _155
REMARK   50  A    between atoms: _157  and  _159
REMARK   51  A    between atoms: _159  and  _160
REMARK   52  A    between atoms: _166  and  _168
REMARK   53  A    between atoms: _168  and  _169
REMARK   54  A    between atoms: _169  and  _170
REMARK   55  A    between atoms: _170  and  _171
REMARK   56  A    between atoms: _173  and  _175
REMARK   57  A    between atoms: _175  and  _177
REMARK   58  A    between atoms: _179  and  _181
REMARK   59  A    between atoms: _181  and  _182
REMARK   60  A    between atoms: _189  and  _191
REMARK   61  A    between atoms: _193  and  _195
REMARK                            x       y       z     vdW  Elec       q    Type
REMARK                         _______ _______ _______ _____ _____    ______ ____
ROOT
ATOM      1  C   UNL     1     -37.842  16.064 -64.403  0.00  0.00    +0.000 C 
ATOM      2  C   UNL     1     -36.594  16.210 -65.276  0.00  0.00    +0.000 C 
ENDROOT
BRANCH   1   3
ATOM      3  C   UNL     1     -39.096  16.625 -65.112  0.00  0.00    +0.000 C 
ATOM      4  C   UNL     1     -38.991  16.469 -66.609  0.00  0.00    +0.000 C 
ENDBRANCH   1   3
BRANCH   1   5
ATOM      5  C   UNL     1     -37.607  16.825 -63.096  0.00  0.00    +0.000 C 
ATOM      6  C   UNL     1     -36.386  17.710 -63.131  0.00  0.00    +0.000 C 
ENDBRANCH   1   5
TORSDOF 2
REMARK  Name = 
REMARK  61 active torsions:
REMARK  status: ('A' for Active; 'I' for Inactive)
REMARK    1  A    between atoms: _1  and  _3
REMARK    2  A    between atoms: _3  and  _4
REMARK    3  A    between atoms: _4  and  _5
REMARK    4  A    between atoms: _5  and  _6
REMARK    5  A    between atoms: _10  and  _12
REMARK    6  A    between atoms: _12  and  _13
REMARK    7  A    between atoms: _20  and  _22
REMARK    8  A    between atoms: _22  and  _23
REMARK    9  A    between atoms: _23  and  _24
REMARK   10  A    between atoms: _24  and  _25
REMARK   11  A    between atoms: _27  and  _29
REMARK   12  A    between atoms: _31  and  _33
REMARK   13  A    between atoms: _33  and  _34
REMARK   14  A    between atoms: _34  and  _35
REMARK   15  A    between atoms: _38  and  _40
REMARK   16  A    between atoms: _40  and  _41
REMARK   17  A    between atoms: _41  and  _42
REMARK   18  A    between atoms: _45  and  _47
REMARK   19  A    between atoms: _47  and  _48
REMARK   20  A    between atoms: _54  and  _56
REMARK   21  A    between atoms: _56  and  _57
REMARK   22  A    between atoms: _63  and  _65
REMARK   23  A    between atoms: _65  and  _67
REMARK   24  A    between atoms: _69  and  _71
REMARK   25  A    between atoms: _71  and  _72
REMARK   26  A    between atoms: _75  and  _77
REMARK   27  A    between atoms: _77  and  _79
REMARK   28  A    between atoms: _81  and  _83
REMARK   29  A    between atoms: _83  and  _84
REMARK   30  A    between atoms: _91  and  _93
REMARK   31  A    between atoms: _93  and  _94
REMARK   32  A    between atoms: _97  and  _99
REMARK   33  A    between atoms: _99  and  _101
REMARK   34  A    between atoms: _103  and  _105
REMARK   35  A    between atoms: _108  and  _110
REMARK   36  A    between atoms: _110  and  _111
REMARK   37  A    between atoms: _111  and  _112
REMARK   38  A    between atoms: _112  and  _113
REMARK   39  A    between atoms: _117  and  _119
REMARK   40  A    between atoms: _119  and  _120
REMARK   41  A    between atoms: _120  and  _121
REMARK   42  A    between atoms: _124  and  _126
REMARK   43  A    between atoms: _126  and  _128
REMARK   44  A    between atoms: _130  and  _132
REMARK   45  A    between atoms: _132  and  _133
REMARK   46  A    between atoms: _140  and  _142
REMARK   47  A    between atoms: _144  and  _146
REMARK   48  A    between atoms: _146  and  _147
REMARK   49  A    between atoms: _153  and  _155
REMARK   50  A    between atoms: _157  and  _159
REMARK   51  A    between atoms: _159  and  _160
REMARK   52  A    between atoms: _166  and  _168
REMARK   53  A    between atoms: _168  and  _169
REMARK   54  A    between atoms: _169  and  _170
REMARK   55  A    between atoms: _170  and  _171
REMARK   56  A    between atoms: _173  and  _175
REMARK   57  A    between atoms: _175  and  _177
REMARK   58  A    between atoms: _179  and  _181
REMARK   59  A    between atoms: _181  and  _182
REMARK   60  A    between atoms: _189  and  _191
REMARK   61  A    between atoms: _193  and  _195
REMARK                            x       y       z     vdW  Elec       q    Type
REMARK                         _______ _______ _______ _____ _____    ______ ____
ROOT
ATOM      1  C   UNL     1     -32.578  17.804 -67.778  0.00  0.00    -0.022 A 
ATOM      2  C   UNL     1     -31.639  16.899 -67.274  0.00  0.00    -0.001 A 
ATOM      3  C   UNL     1     -30.334  17.287 -67.006  0.00  0.00    +0.042 A 
ATOM      4  C   UNL     1     -29.952  18.608 -67.239  0.00  0.00    +0.196 A 
ATOM      5  O   UNL     1     -28.648  19.032 -66.996  0.00  0.00    -0.287 OA
ATOM      6  C   UNL     1     -30.875  19.520 -67.733  0.00  0.00    +0.042 A 
ATOM      7  C   UNL     1     -32.176  19.118 -67.983  0.00  0.00    -0.001 A 
ENDROOT
BRANCH   1   8
ATOM      8  C   UNL     1     -34.013  17.381 -68.013  0.00  0.00    +0.026 C 
BRANCH   8   9
ATOM      9  C   UNL     1     -34.632  17.745 -69.362  0.00  0.00    +0.005 C 
ATOM     10  C   UNL     1     -33.949  16.960 -70.457  0.00  0.00    +0.000 C 
ENDBRANCH   8   9
ENDBRANCH   1   8
TORSDOF 2
REMARK  Name = 
REMARK  61 active torsions:
REMARK  status: ('A' for Active; 'I' for Inactive)
REMARK    1  A    between atoms: _1  and  _3
REMARK    2  A    between atoms: _3  and  _4
REMARK    3  A    between atoms: _4  and  _5
REMARK    4  A    between atoms: _5  and  _6
REMARK    5  A    between atoms: _10  and  _12
REMARK    6  A    between atoms: _12  and  _13
REMARK    7  A    between atoms: _20  and  _22
REMARK    8  A    between atoms: _22  and  _23
REMARK    9  A    between atoms: _23  and  _24
REMARK   10  A    between atoms: _24  and  _25
REMARK   11  A    between atoms: _27  and  _29
REMARK   12  A    between atoms: _31  and  _33
REMARK   13  A    between atoms: _33  and  _34
REMARK   14  A    between atoms: _34  and  _35
REMARK   15  A    between atoms: _38  and  _40
REMARK   16  A    between atoms: _40  and  _41
REMARK   17  A    between atoms: _41  and  _42
REMARK   18  A    between atoms: _45  and  _47
REMARK   19  A    between atoms: _47  and  _48
REMARK   20  A    between atoms: _54  and  _56
REMARK   21  A    between atoms: _56  and  _57
REMARK   22  A    between atoms: _63  and  _65
REMARK   23  A    between atoms: _65  and  _67
REMARK   24  A    between atoms: _69  and  _71
REMARK   25  A    between atoms: _71  and  _72
REMARK   26  A    between atoms: _75  and  _77
REMARK   27  A    between atoms: _77  and  _79
REMARK   28  A    between atoms: _81  and  _83
REMARK   29  A    between atoms: _83  and  _84
REMARK   30  A    between atoms: _91  and  _93
REMARK   31  A    between atoms: _93  and  _94
REMARK   32  A    between atoms: _97  and  _99
REMARK   33  A    between atoms: _99  and  _101
REMARK   34  A    between atoms: _103  and  _105
REMARK   35  A    between atoms: _108  and  _110
REMARK   36  A    between atoms: _110  and  _111
REMARK   37  A    between atoms: _111  and  _112
REMARK   38  A    between atoms: _112  and  _113
REMARK   39  A    between atoms: _117  and  _119
REMARK   40  A    between atoms: _119  and  _120
REMARK   41  A    between atoms: _120  and  _121
REMARK   42  A    between atoms: _124  and  _126
REMARK   43  A    between atoms: _126  and  _128
REMARK   44  A    between atoms: _130  and  _132
REMARK   45  A    between atoms: _132  and  _133
REMARK   46  A    between atoms: _140  and  _142
REMARK   47  A    between atoms: _144  and  _146
REMARK   48  A    between atoms: _146  and  _147
REMARK   49  A    between atoms: _153  and  _155
REMARK   50  A    between atoms: _157  and  _159
REMARK   51  A    between atoms: _159  and  _160
REMARK   52  A    between atoms: _166  and  _168
REMARK   53  A    between atoms: _168  and  _169
REMARK   54  A    between atoms: _169  and  _170
REMARK   55  A    between atoms: _170  and  _171
REMARK   56  A    between atoms: _173  and  _175
REMARK   57  A    between atoms: _175  and  _177
REMARK   58  A    between atoms: _179  and  _181
REMARK   59  A    between atoms: _181  and  _182
REMARK   60  A    between atoms: _189  and  _191
REMARK   61  A    between atoms: _193  and  _195
REMARK                            x       y       z     vdW  Elec       q    Type
REMARK                         _______ _______ _______ _____ _____    ______ ____
ROOT
ATOM      1  C   UNL     1     -29.156   9.910 -66.109  0.00  0.00    +0.000 C 
ENDROOT
BRANCH   1   2
ATOM      2  C   UNL     1     -29.652  11.229 -65.503  0.00  0.00    +0.000 C 
ATOM      3  C   UNL     1     -31.159  11.343 -65.665  0.00  0.00    +0.000 C 
ATOM      4  C   UNL     1     -28.954  12.466 -66.059  0.00  0.00    +0.000 C 
ENDBRANCH   1   2
BRANCH   1   5
ATOM      5  C   UNL     1     -27.623   9.764 -66.102  0.00  0.00    +0.000 C 
ATOM      6  C   UNL     1     -27.180   8.605 -65.215  0.00  0.00    +0.000 C 
ENDBRANCH   1   5
TORSDOF 2
REMARK  Name = 
REMARK  61 active torsions:
REMARK  status: ('A' for Active; 'I' for Inactive)
REMARK    1  A    between atoms: _1  and  _3
REMARK    2  A    between atoms: _3  and  _4
REMARK    3  A    between atoms: _4  and  _5
REMARK    4  A    between atoms: _5  and  _6
REMARK    5  A    between atoms: _10  and  _12
REMARK    6  A    between atoms: _12  and  _13
REMARK    7  A    between atoms: _20  and  _22
REMARK    8  A    between atoms: _22  and  _23
REMARK    9  A    between atoms: _23  and  _24
REMARK   10  A    between atoms: _24  and  _25
REMARK   11  A    between atoms: _27  and  _29
REMARK   12  A    between atoms: _31  and  _33
REMARK   13  A    between atoms: _33  and  _34
REMARK   14  A    between atoms: _34  and  _35
REMARK   15  A    between atoms: _38  and  _40
REMARK   16  A    between atoms: _40  and  _41
REMARK   17  A    between atoms: _41  and  _42
REMARK   18  A    between atoms: _45  and  _47
REMARK   19  A    between atoms: _47  and  _48
REMARK   20  A    between atoms: _54  and  _56
REMARK   21  A    between atoms: _56  and  _57
REMARK   22  A    between atoms: _63  and  _65
REMARK   23  A    between atoms: _65  and  _67
REMARK   24  A    between atoms: _69  and  _71
REMARK   25  A    between atoms: _71  and  _72
REMARK   26  A    between atoms: _75  and  _77
REMARK   27  A    between atoms: _77  and  _79
REMARK   28  A    between atoms: _81  and  _83
REMARK   29  A    between atoms: _83  and  _84
REMARK   30  A    between atoms: _91  and  _93
REMARK   31  A    between atoms: _93  and  _94
REMARK   32  A    between atoms: _97  and  _99
REMARK   33  A    between atoms: _99  and  _101
REMARK   34  A    between atoms: _103  and  _105
REMARK   35  A    between atoms: _108  and  _110
REMARK   36  A    between atoms: _110  and  _111
REMARK   37  A    between atoms: _111  and  _112
REMARK   38  A    between atoms: _112  and  _113
REMARK   39  A    between atoms: _117  and  _119
REMARK   40  A    between atoms: _119  and  _120
REMARK   41  A    between atoms: _120  and  _121
REMARK   42  A    between atoms: _124  and  _126
REMARK   43  A    between atoms: _126  and  _128
REMARK   44  A    between atoms: _130  and  _132
REMARK   45  A    between atoms: _132  and  _133
REMARK   46  A    between atoms: _140  and  _142
REMARK   47  A    between atoms: _144  and  _146
REMARK   48  A    between atoms: _146  and  _147
REMARK   49  A    between atoms: _153  and  _155
REMARK   50  A    between atoms: _157  and  _159
REMARK   51  A    between atoms: _159  and  _160
REMARK   52  A    between atoms: _166  and  _168
REMARK   53  A    between atoms: _168  and  _169
REMARK   54  A    between atoms: _169  and  _170
REMARK   55  A    between atoms: _170  and  _171
REMARK   56  A    between atoms: _173  and  _175
REMARK   57  A    between atoms: _175  and  _177
REMARK   58  A    between atoms: _179  and  _181
REMARK   59  A    between atoms: _181  and  _182
REMARK   60  A    between atoms: _189  and  _191
REMARK   61  A    between atoms: _193  and  _195
REMARK                            x       y       z     vdW  Elec       q    Type
REMARK                         _______ _______ _______ _____ _____    ______ ____
ROOT
ATOM      1  C   UNL     1     -29.620  21.657 -46.494  0.00  0.00    +0.000 C 
ATOM      2  C   UNL     1     -31.093  22.039 -46.648  0.00  0.00    +0.000 C 
ENDROOT
BRANCH   1   3
ATOM      3  C   UNL     1     -28.700  22.689 -47.169  0.00  0.00    +0.000 C 
ATOM      4  C   UNL     1     -28.316  23.764 -46.162  0.00  0.00    +0.000 C 
ENDBRANCH   1   3
BRANCH   1   5
ATOM      5  C   UNL     1     -29.345  20.262 -47.067  0.00  0.00    +0.000 C 
ATOM      6  C   UNL     1     -29.002  19.228 -46.018  0.00  0.00    +0.000 C 
ENDBRANCH   1   5
TORSDOF 2
REMARK  Name = 
REMARK  61 active torsions:
REMARK  status: ('A' for Active; 'I' for Inactive)
REMARK    1  A    between atoms: _1  and  _3
REMARK    2  A    between atoms: _3  and  _4
REMARK    3  A    between atoms: _4  and  _5
REMARK    4  A    between atoms: _5  and  _6
REMARK    5  A    between atoms: _10  and  _12
REMARK    6  A    between atoms: _12  and  _13
REMARK    7  A    between atoms: _20  and  _22
REMARK    8  A    between atoms: _22  and  _23
REMARK    9  A    between atoms: _23  and  _24
REMARK   10  A    between atoms: _24  and  _25
REMARK   11  A    between atoms: _27  and  _29
REMARK   12  A    between atoms: _31  and  _33
REMARK   13  A    between atoms: _33  and  _34
REMARK   14  A    between atoms: _34  and  _35
REMARK   15  A    between atoms: _38  and  _40
REMARK   16  A    between atoms: _40  and  _41
REMARK   17  A    between atoms: _41  and  _42
REMARK   18  A    between atoms: _45  and  _47
REMARK   19  A    between atoms: _47  and  _48
REMARK   20  A    between atoms: _54  and  _56
REMARK   21  A    between atoms: _56  and  _57
REMARK   22  A    between atoms: _63  and  _65
REMARK   23  A    between atoms: _65  and  _67
REMARK   24  A    between atoms: _69  and  _71
REMARK   25  A    between atoms: _71  and  _72
REMARK   26  A    between atoms: _75  and  _77
REMARK   27  A    between atoms: _77  and  _79
REMARK   28  A    between atoms: _81  and  _83
REMARK   29  A    between atoms: _83  and  _84
REMARK   30  A    between atoms: _91  and  _93
REMARK   31  A    between atoms: _93  and  _94
REMARK   32  A    between atoms: _97  and  _99
REMARK   33  A    between atoms: _99  and  _101
REMARK   34  A    between atoms: _103  and  _105
REMARK   35  A    between atoms: _108  and  _110
REMARK   36  A    between atoms: _110  and  _111
REMARK   37  A    between atoms: _111  and  _112
REMARK   38  A    between atoms: _112  and  _113
REMARK   39  A    between atoms: _117  and  _119
REMARK   40  A    between atoms: _119  and  _120
REMARK   41  A    between atoms: _120  and  _121
REMARK   42  A    between atoms: _124  and  _126
REMARK   43  A    between atoms: _126  and  _128
REMARK   44  A    between atoms: _130  and  _132
REMARK   45  A    between atoms: _132  and  _133
REMARK   46  A    between atoms: _140  and  _142
REMARK   47  A    between atoms: _144  and  _146
REMARK   48  A    between atoms: _146  and  _147
REMARK   49  A    between atoms: _153  and  _155
REMARK   50  A    between atoms: _157  and  _159
REMARK   51  A    between atoms: _159  and  _160
REMARK   52  A    between atoms: _166  and  _168
REMARK   53  A    between atoms: _168  and  _169
REMARK   54  A    between atoms: _169  and  _170
REMARK   55  A    between atoms: _170  and  _171
REMARK   56  A    between atoms: _173  and  _175
REMARK   57  A    between atoms: _175  and  _177
REMARK   58  A    between atoms: _179  and  _181
REMARK   59  A    between atoms: _181  and  _182
REMARK   60  A    between atoms: _189  and  _191
REMARK   61  A    between atoms: _193  and  _195
REMARK                            x       y       z     vdW  Elec       q    Type
REMARK                         _______ _______ _______ _____ _____    ______ ____
ROOT
ATOM      1  C   UNL     1     -31.831  25.948 -41.319  0.00  0.00    +0.000 C 
ATOM      2  C   UNL     1     -33.030  26.441 -40.539  0.00  0.00    +0.000 C 
ATOM      3  C   UNL     1     -32.037  24.539 -41.785  0.00  0.00    +0.000 C 
ENDROOT
BRANCH   1   4
ATOM      4  C   UNL     1     -31.526  26.882 -42.503  0.00  0.00    +0.000 C 
ATOM      5  C   UNL     1     -31.170  28.206 -41.869  0.00  0.00    +0.000 C 
ENDBRANCH   1   4
TORSDOF 1
REMARK  Name = 
REMARK  61 active torsions:
REMARK  status: ('A' for Active; 'I' for Inactive)
REMARK    1  A    between atoms: _1  and  _3
REMARK    2  A    between atoms: _3  and  _4
REMARK    3  A    between atoms: _4  and  _5
REMARK    4  A    between atoms: _5  and  _6
REMARK    5  A    between atoms: _10  and  _12
REMARK    6  A    between atoms: _12  and  _13
REMARK    7  A    between atoms: _20  and  _22
REMARK    8  A    between atoms: _22  and  _23
REMARK    9  A    between atoms: _23  and  _24
REMARK   10  A    between atoms: _24  and  _25
REMARK   11  A    between atoms: _27  and  _29
REMARK   12  A    between atoms: _31  and  _33
REMARK   13  A    between atoms: _33  and  _34
REMARK   14  A    between atoms: _34  and  _35
REMARK   15  A    between atoms: _38  and  _40
REMARK   16  A    between atoms: _40  and  _41
REMARK   17  A    between atoms: _41  and  _42
REMARK   18  A    between atoms: _45  and  _47
REMARK   19  A    between atoms: _47  and  _48
REMARK   20  A    between atoms: _54  and  _56
REMARK   21  A    between atoms: _56  and  _57
REMARK   22  A    between atoms: _63  and  _65
REMARK   23  A    between atoms: _65  and  _67
REMARK   24  A    between atoms: _69  and  _71
REMARK   25  A    between atoms: _71  and  _72
REMARK   26  A    between atoms: _75  and  _77
REMARK   27  A    between atoms: _77  and  _79
REMARK   28  A    between atoms: _81  and  _83
REMARK   29  A    between atoms: _83  and  _84
REMARK   30  A    between atoms: _91  and  _93
REMARK   31  A    between atoms: _93  and  _94
REMARK   32  A    between atoms: _97  and  _99
REMARK   33  A    between atoms: _99  and  _101
REMARK   34  A    between atoms: _103  and  _105
REMARK   35  A    between atoms: _108  and  _110
REMARK   36  A    between atoms: _110  and  _111
REMARK   37  A    between atoms: _111  and  _112
REMARK   38  A    between atoms: _112  and  _113
REMARK   39  A    between atoms: _117  and  _119
REMARK   40  A    between atoms: _119  and  _120
REMARK   41  A    between atoms: _120  and  _121
REMARK   42  A    between atoms: _124  and  _126
REMARK   43  A    between atoms: _126  and  _128
REMARK   44  A    between atoms: _130  and  _132
REMARK   45  A    between atoms: _132  and  _133
REMARK   46  A    between atoms: _140  and  _142
REMARK   47  A    between atoms: _144  and  _146
REMARK   48  A    between atoms: _146  and  _147
REMARK   49  A    between atoms: _153  and  _155
REMARK   50  A    between atoms: _157  and  _159
REMARK   51  A    between atoms: _159  and  _160
REMARK   52  A    between atoms: _166  and  _168
REMARK   53  A    between atoms: _168  and  _169
REMARK   54  A    between atoms: _169  and  _170
REMARK   55  A    between atoms: _170  and  _171
REMARK   56  A    between atoms: _173  and  _175
REMARK   57  A    between atoms: _175  and  _177
REMARK   58  A    between atoms: _179  and  _181
REMARK   59  A    between atoms: _181  and  _182
REMARK   60  A    between atoms: _189  and  _191
REMARK   61  A    between atoms: _193  and  _195
REMARK                            x       y       z     vdW  Elec       q    Type
REMARK                         _______ _______ _______ _____ _____    ______ ____
ROOT
ATOM      1  C   UNL     1     -29.551  13.943 -47.088  0.00  0.00    +0.220 C 
ENDROOT
BRANCH   1   2
ATOM      2  N   UNL     1     -30.029  15.312 -47.221  0.00  0.00    -0.087 NA
ATOM      3  C   UNL     1     -31.249  15.721 -46.884  0.00  0.00    +0.535 C 
ATOM      4  N   UNL     1     -32.130  14.871 -46.351  0.00  0.00    +0.135 NA
ATOM      5  N   UNL     1     -31.582  16.987 -47.076  0.00  0.00    +0.135 NA
ENDBRANCH   1   2
BRANCH   1   6
ATOM      6  C   UNL     1     -28.038  13.926 -46.922  0.00  0.00    +0.047 C 
BRANCH   6   7
ATOM      7  C   UNL     1     -27.417  15.020 -47.758  0.00  0.00    +0.004 C 
BRANCH   7   8
ATOM      8  C   UNL     1     -25.910  14.913 -47.937  0.00  0.00    +0.000 C 
ATOM      9  C   UNL     1     -25.609  14.370 -49.323  0.00  0.00    +0.000 C 
ENDBRANCH   7   8
ENDBRANCH   6   7
ENDBRANCH   1   6
TORSDOF 4
REMARK  Name = 
REMARK  61 active torsions:
REMARK  status: ('A' for Active; 'I' for Inactive)
REMARK    1  A    between atoms: _1  and  _3
REMARK    2  A    between atoms: _3  and  _4
REMARK    3  A    between atoms: _4  and  _5
REMARK    4  A    between atoms: _5  and  _6
REMARK    5  A    between atoms: _10  and  _12
REMARK    6  A    between atoms: _12  and  _13
REMARK    7  A    between atoms: _20  and  _22
REMARK    8  A    between atoms: _22  and  _23
REMARK    9  A    between atoms: _23  and  _24
REMARK   10  A    between atoms: _24  and  _25
REMARK   11  A    between atoms: _27  and  _29
REMARK   12  A    between atoms: _31  and  _33
REMARK   13  A    between atoms: _33  and  _34
REMARK   14  A    between atoms: _34  and  _35
REMARK   15  A    between atoms: _38  and  _40
REMARK   16  A    between atoms: _40  and  _41
REMARK   17  A    between atoms: _41  and  _42
REMARK   18  A    between atoms: _45  and  _47
REMARK   19  A    between atoms: _47  and  _48
REMARK   20  A    between atoms: _54  and  _56
REMARK   21  A    between atoms: _56  and  _57
REMARK   22  A    between atoms: _63  and  _65
REMARK   23  A    between atoms: _65  and  _67
REMARK   24  A    between atoms: _69  and  _71
REMARK   25  A    between atoms: _71  and  _72
REMARK   26  A    between atoms: _75  and  _77
REMARK   27  A    between atoms: _77  and  _79
REMARK   28  A    between atoms: _81  and  _83
REMARK   29  A    between atoms: _83  and  _84
REMARK   30  A    between atoms: _91  and  _93
REMARK   31  A    between atoms: _93  and  _94
REMARK   32  A    between atoms: _97  and  _99
REMARK   33  A    between atoms: _99  and  _101
REMARK   34  A    between atoms: _103  and  _105
REMARK   35  A    between atoms: _108  and  _110
REMARK   36  A    between atoms: _110  and  _111
REMARK   37  A    between atoms: _111  and  _112
REMARK   38  A    between atoms: _112  and  _113
REMARK   39  A    between atoms: _117  and  _119
REMARK   40  A    between atoms: _119  and  _120
REMARK   41  A    between atoms: _120  and  _121
REMARK   42  A    between atoms: _124  and  _126
REMARK   43  A    between atoms: _126  and  _128
REMARK   44  A    between atoms: _130  and  _132
REMARK   45  A    between atoms: _132  and  _133
REMARK   46  A    between atoms: _140  and  _142
REMARK   47  A    between atoms: _144  and  _146
REMARK   48  A    between atoms: _146  and  _147
REMARK   49  A    between atoms: _153  and  _155
REMARK   50  A    between atoms: _157  and  _159
REMARK   51  A    between atoms: _159  and  _160
REMARK   52  A    between atoms: _166  and  _168
REMARK   53  A    between atoms: _168  and  _169
REMARK   54  A    between atoms: _169  and  _170
REMARK   55  A    between atoms: _170  and  _171
REMARK   56  A    between atoms: _173  and  _175
REMARK   57  A    between atoms: _175  and  _177
REMARK   58  A    between atoms: _179  and  _181
REMARK   59  A    between atoms: _181  and  _182
REMARK   60  A    between atoms: _189  and  _191
REMARK   61  A    between atoms: _193  and  _195
REMARK                            x       y       z     vdW  Elec       q    Type
REMARK                         _______ _______ _______ _____ _____    ______ ____
ROOT
ATOM      1  C   UNL     1     -30.833  11.433 -51.632  0.00  0.00    +0.042 C 
ENDROOT
BRANCH   1   2
ATOM      2  C   UNL     1     -32.012  12.394 -51.619  0.00  0.00    +0.050 C 
ATOM      3  O   UNL     1     -32.984  12.171 -50.861  0.00  0.00    -0.549 OA
ATOM      4  O   UNL     1     -31.965  13.372 -52.391  0.00  0.00    -0.549 OA
ENDBRANCH   1   2
BRANCH   1   5
ATOM      5  C   UNL     1     -29.576  12.002 -52.277  0.00  0.00    +0.006 C 
BRANCH   5   6
ATOM      6  C   UNL     1     -28.340  11.104 -52.200  0.00  0.00    +0.000 C 
ATOM      7  C   UNL     1     -28.146  10.411 -53.531  0.00  0.00    +0.000 C 
ENDBRANCH   5   6
ENDBRANCH   1   5
TORSDOF 3
REMARK  Name = 
REMARK  61 active torsions:
REMARK  status: ('A' for Active; 'I' for Inactive)
REMARK    1  A    between atoms: _1  and  _3
REMARK    2  A    between atoms: _3  and  _4
REMARK    3  A    between atoms: _4  and  _5
REMARK    4  A    between atoms: _5  and  _6
REMARK    5  A    between atoms: _10  and  _12
REMARK    6  A    between atoms: _12  and  _13
REMARK    7  A    between atoms: _20  and  _22
REMARK    8  A    between atoms: _22  and  _23
REMARK    9  A    between atoms: _23  and  _24
REMARK   10  A    between atoms: _24  and  _25
REMARK   11  A    between atoms: _27  and  _29
REMARK   12  A    between atoms: _31  and  _33
REMARK   13  A    between atoms: _33  and  _34
REMARK   14  A    between atoms: _34  and  _35
REMARK   15  A    between atoms: _38  and  _40
REMARK   16  A    between atoms: _40  and  _41
REMARK   17  A    between atoms: _41  and  _42
REMARK   18  A    between atoms: _45  and  _47
REMARK   19  A    between atoms: _47  and  _48
REMARK   20  A    between atoms: _54  and  _56
REMARK   21  A    between atoms: _56  and  _57
REMARK   22  A    between atoms: _63  and  _65
REMARK   23  A    between atoms: _65  and  _67
REMARK   24  A    between atoms: _69  and  _71
REMARK   25  A    between atoms: _71  and  _72
REMARK   26  A    between atoms: _75  and  _77
REMARK   27  A    between atoms: _77  and  _79
REMARK   28  A    between atoms: _81  and  _83
REMARK   29  A    between atoms: _83  and  _84
REMARK   30  A    between atoms: _91  and  _93
REMARK   31  A    between atoms: _93  and  _94
REMARK   32  A    between atoms: _97  and  _99
REMARK   33  A    between atoms: _99  and  _101
REMARK   34  A    between atoms: _103  and  _105
REMARK   35  A    between atoms: _108  and  _110
REMARK   36  A    between atoms: _110  and  _111
REMARK   37  A    between atoms: _111  and  _112
REMARK   38  A    between atoms: _112  and  _113
REMARK   39  A    between atoms: _117  and  _119
REMARK   40  A    between atoms: _119  and  _120
REMARK   41  A    between atoms: _120  and  _121
REMARK   42  A    between atoms: _124  and  _126
REMARK   43  A    between atoms: _126  and  _128
REMARK   44  A    between atoms: _130  and  _132
REMARK   45  A    between atoms: _132  and  _133
REMARK   46  A    between atoms: _140  and  _142
REMARK   47  A    between atoms: _144  and  _146
REMARK   48  A    between atoms: _146  and  _147
REMARK   49  A    between atoms: _153  and  _155
REMARK   50  A    between atoms: _157  and  _159
REMARK   51  A    between atoms: _159  and  _160
REMARK   52  A    between atoms: _166  and  _168
REMARK   53  A    between atoms: _168  and  _169
REMARK   54  A    between atoms: _169  and  _170
REMARK   55  A    between atoms: _170  and  _171
REMARK   56  A    between atoms: _173  and  _175
REMARK   57  A    between atoms: _175  and  _177
REMARK   58  A    between atoms: _179  and  _181
REMARK   59  A    between atoms: _181  and  _182
REMARK   60  A    between atoms: _189  and  _191
REMARK   61  A    between atoms: _193  and  _195
REMARK                            x       y       z     vdW  Elec       q    Type
REMARK                         _______ _______ _______ _____ _____    ______ ____
ROOT
ATOM      1  C   UNL     1     -30.740   9.473 -58.227  0.00  0.00    +0.000 C 
ATOM      2  C   UNL     1     -31.173   9.086 -59.638  0.00  0.00    +0.000 C 
ENDROOT
BRANCH   1   3
ATOM      3  C   UNL     1     -30.423   8.219 -57.361  0.00  0.00    +0.000 C 
ATOM      4  C   UNL     1     -30.325   6.960 -58.240  0.00  0.00    +0.000 C 
ENDBRANCH   1   3
BRANCH   1   5
ATOM      5  C   UNL     1     -31.812  10.344 -57.557  0.00  0.00    +0.000 C 
ATOM      6  C   UNL     1     -33.195  10.273 -58.183  0.00  0.00    +0.000 C 
ENDBRANCH   1   5
TORSDOF 2
REMARK  Name = 
REMARK  61 active torsions:
REMARK  status: ('A' for Active; 'I' for Inactive)
REMARK    1  A    between atoms: _1  and  _3
REMARK    2  A    between atoms: _3  and  _4
REMARK    3  A    between atoms: _4  and  _5
REMARK    4  A    between atoms: _5  and  _6
REMARK    5  A    between atoms: _10  and  _12
REMARK    6  A    between atoms: _12  and  _13
REMARK    7  A    between atoms: _20  and  _22
REMARK    8  A    between atoms: _22  and  _23
REMARK    9  A    between atoms: _23  and  _24
REMARK   10  A    between atoms: _24  and  _25
REMARK   11  A    between atoms: _27  and  _29
REMARK   12  A    between atoms: _31  and  _33
REMARK   13  A    between atoms: _33  and  _34
REMARK   14  A    between atoms: _34  and  _35
REMARK   15  A    between atoms: _38  and  _40
REMARK   16  A    between atoms: _40  and  _41
REMARK   17  A    between atoms: _41  and  _42
REMARK   18  A    between atoms: _45  and  _47
REMARK   19  A    between atoms: _47  and  _48
REMARK   20  A    between atoms: _54  and  _56
REMARK   21  A    between atoms: _56  and  _57
REMARK   22  A    between atoms: _63  and  _65
REMARK   23  A    between atoms: _65  and  _67
REMARK   24  A    between atoms: _69  and  _71
REMARK   25  A    between atoms: _71  and  _72
REMARK   26  A    between atoms: _75  and  _77
REMARK   27  A    between atoms: _77  and  _79
REMARK   28  A    between atoms: _81  and  _83
REMARK   29  A    between atoms: _83  and  _84
REMARK   30  A    between atoms: _91  and  _93
REMARK   31  A    between atoms: _93  and  _94
REMARK   32  A    between atoms: _97  and  _99
REMARK   33  A    between atoms: _99  and  _101
REMARK   34  A    between atoms: _103  and  _105
REMARK   35  A    between atoms: _108  and  _110
REMARK   36  A    between atoms: _110  and  _111
REMARK   37  A    between atoms: _111  and  _112
REMARK   38  A    between atoms: _112  and  _113
REMARK   39  A    between atoms: _117  and  _119
REMARK   40  A    between atoms: _119  and  _120
REMARK   41  A    between atoms: _120  and  _121
REMARK   42  A    between atoms: _124  and  _126
REMARK   43  A    between atoms: _126  and  _128
REMARK   44  A    between atoms: _130  and  _132
REMARK   45  A    between atoms: _132  and  _133
REMARK   46  A    between atoms: _140  and  _142
REMARK   47  A    between atoms: _144  and  _146
REMARK   48  A    between atoms: _146  and  _147
REMARK   49  A    between atoms: _153  and  _155
REMARK   50  A    between atoms: _157  and  _159
REMARK   51  A    between atoms: _159  and  _160
REMARK   52  A    between atoms: _166  and  _168
REMARK   53  A    between atoms: _168  and  _169
REMARK   54  A    between atoms: _169  and  _170
REMARK   55  A    between atoms: _170  and  _171
REMARK   56  A    between atoms: _173  and  _175
REMARK   57  A    between atoms: _175  and  _177
REMARK   58  A    between atoms: _179  and  _181
REMARK   59  A    between atoms: _181  and  _182
REMARK   60  A    between atoms: _189  and  _191
REMARK   61  A    between atoms: _193  and  _195
REMARK                            x       y       z     vdW  Elec       q    Type
REMARK                         _______ _______ _______ _____ _____    ______ ____
ROOT
ATOM      1  C   UNL     1     -35.944   6.463 -60.251  0.00  0.00    -0.022 A 
ATOM      2  C   UNL     1     -35.205   6.775 -59.093  0.00  0.00    -0.001 A 
ATOM      3  C   UNL     1     -35.836   7.222 -57.949  0.00  0.00    +0.042 A 
ATOM      4  C   UNL     1     -37.221   7.353 -57.940  0.00  0.00    +0.196 A 
ATOM      5  O   UNL     1     -37.868   7.785 -56.812  0.00  0.00    -0.287 OA
ATOM      6  C   UNL     1     -37.980   7.051 -59.067  0.00  0.00    +0.042 A 
ATOM      7  C   UNL     1     -37.344   6.610 -60.213  0.00  0.00    -0.001 A 
ENDROOT
BRANCH   1   8
ATOM      8  C   UNL     1     -35.262   5.971 -61.501  0.00  0.00    +0.026 C 
BRANCH   8   9
ATOM      9  C   UNL     1     -35.775   4.634 -62.030  0.00  0.00    +0.005 C 
ATOM     10  C   UNL     1     -35.335   4.502 -63.471  0.00  0.00    +0.000 C 
ENDBRANCH   8   9
ENDBRANCH   1   8
TORSDOF 2
REMARK  Name = 
REMARK  61 active torsions:
REMARK  status: ('A' for Active; 'I' for Inactive)
REMARK    1  A    between atoms: _1  and  _3
REMARK    2  A    between atoms: _3  and  _4
REMARK    3  A    between atoms: _4  and  _5
REMARK    4  A    between atoms: _5  and  _6
REMARK    5  A    between atoms: _10  and  _12
REMARK    6  A    between atoms: _12  and  _13
REMARK    7  A    between atoms: _20  and  _22
REMARK    8  A    between atoms: _22  and  _23
REMARK    9  A    between atoms: _23  and  _24
REMARK   10  A    between atoms: _24  and  _25
REMARK   11  A    between atoms: _27  and  _29
REMARK   12  A    between atoms: _31  and  _33
REMARK   13  A    between atoms: _33  and  _34
REMARK   14  A    between atoms: _34  and  _35
REMARK   15  A    between atoms: _38  and  _40
REMARK   16  A    between atoms: _40  and  _41
REMARK   17  A    between atoms: _41  and  _42
REMARK   18  A    between atoms: _45  and  _47
REMARK   19  A    between atoms: _47  and  _48
REMARK   20  A    between atoms: _54  and  _56
REMARK   21  A    between atoms: _56  and  _57
REMARK   22  A    between atoms: _63  and  _65
REMARK   23  A    between atoms: _65  and  _67
REMARK   24  A    between atoms: _69  and  _71
REMARK   25  A    between atoms: _71  and  _72
REMARK   26  A    between atoms: _75  and  _77
REMARK   27  A    between atoms: _77  and  _79
REMARK   28  A    between atoms: _81  and  _83
REMARK   29  A    between atoms: _83  and  _84
REMARK   30  A    between atoms: _91  and  _93
REMARK   31  A    between atoms: _93  and  _94
REMARK   32  A    between atoms: _97  and  _99
REMARK   33  A    between atoms: _99  and  _101
REMARK   34  A    between atoms: _103  and  _105
REMARK   35  A    between atoms: _108  and  _110
REMARK   36  A    between atoms: _110  and  _111
REMARK   37  A    between atoms: _111  and  _112
REMARK   38  A    between atoms: _112  and  _113
REMARK   39  A    between atoms: _117  and  _119
REMARK   40  A    between atoms: _119  and  _120
REMARK   41  A    between atoms: _120  and  _121
REMARK   42  A    between atoms: _124  and  _126
REMARK   43  A    between atoms: _126  and  _128
REMARK   44  A    between atoms: _130  and  _132
REMARK   45  A    between atoms: _132  and  _133
REMARK   46  A    between atoms: _140  and  _142
REMARK   47  A    between atoms: _144  and  _146
REMARK   48  A    between atoms: _146  and  _147
REMARK   49  A    between atoms: _153  and  _155
REMARK   50  A    between atoms: _157  and  _159
REMARK   51  A    between atoms: _159  and  _160
REMARK   52  A    between atoms: _166  and  _168
REMARK   53  A    between atoms: _168  and  _169
REMARK   54  A    between atoms: _169  and  _170
REMARK   55  A    between atoms: _170  and  _171
REMARK   56  A    between atoms: _173  and  _175
REMARK   57  A    between atoms: _175  and  _177
REMARK   58  A    between atoms: _179  and  _181
REMARK   59  A    between atoms: _181  and  _182
REMARK   60  A    between atoms: _189  and  _191
REMARK   61  A    between atoms: _193  and  _195
REMARK                            x       y       z     vdW  Elec       q    Type
REMARK                         _______ _______ _______ _____ _____    ______ ____
ROOT
ATOM      1  C   UNL     1     -43.825  10.208 -57.468  0.00  0.00    +0.036 C 
ATOM      2  C   UNL     1     -42.937  10.436 -56.257  0.00  0.00    +0.003 C 
ENDROOT
BRANCH   1   3
ATOM      3  C   UNL     1     -44.757   9.033 -57.256  0.00  0.00    +0.182 C 
ATOM      4  O   UNL     1     -45.921   9.484 -56.631  0.00  0.00    -0.220 OA
ENDBRANCH   1   3
TORSDOF 1
REMARK  Name = 
REMARK  61 active torsions:
REMARK  status: ('A' for Active; 'I' for Inactive)
REMARK    1  A    between atoms: _1  and  _3
REMARK    2  A    between atoms: _3  and  _4
REMARK    3  A    between atoms: _4  and  _5
REMARK    4  A    between atoms: _5  and  _6
REMARK    5  A    between atoms: _10  and  _12
REMARK    6  A    between atoms: _12  and  _13
REMARK    7  A    between atoms: _20  and  _22
REMARK    8  A    between atoms: _22  and  _23
REMARK    9  A    between atoms: _23  and  _24
REMARK   10  A    between atoms: _24  and  _25
REMARK   11  A    between atoms: _27  and  _29
REMARK   12  A    between atoms: _31  and  _33
REMARK   13  A    between atoms: _33  and  _34
REMARK   14  A    between atoms: _34  and  _35
REMARK   15  A    between atoms: _38  and  _40
REMARK   16  A    between atoms: _40  and  _41
REMARK   17  A    between atoms: _41  and  _42
REMARK   18  A    between atoms: _45  and  _47
REMARK   19  A    between atoms: _47  and  _48
REMARK   20  A    between atoms: _54  and  _56
REMARK   21  A    between atoms: _56  and  _57
REMARK   22  A    between atoms: _63  and  _65
REMARK   23  A    between atoms: _65  and  _67
REMARK   24  A    between atoms: _69  and  _71
REMARK   25  A    between atoms: _71  and  _72
REMARK   26  A    between atoms: _75  and  _77
REMARK   27  A    between atoms: _77  and  _79
REMARK   28  A    between atoms: _81  and  _83
REMARK   29  A    between atoms: _83  and  _84
REMARK   30  A    between atoms: _91  and  _93
REMARK   31  A    between atoms: _93  and  _94
REMARK   32  A    between atoms: _97  and  _99
REMARK   33  A    between atoms: _99  and  _101
REMARK   34  A    between atoms: _103  and  _105
REMARK   35  A    between atoms: _108  and  _110
REMARK   36  A    between atoms: _110  and  _111
REMARK   37  A    between atoms: _111  and  _112
REMARK   38  A    between atoms: _112  and  _113
REMARK   39  A    between atoms: _117  and  _119
REMARK   40  A    between atoms: _119  and  _120
REMARK   41  A    between atoms: _120  and  _121
REMARK   42  A    between atoms: _124  and  _126
REMARK   43  A    between atoms: _126  and  _128
REMARK   44  A    between atoms: _130  and  _132
REMARK   45  A    between atoms: _132  and  _133
REMARK   46  A    between atoms: _140  and  _142
REMARK   47  A    between atoms: _144  and  _146
REMARK   48  A    between atoms: _146  and  _147
REMARK   49  A    between atoms: _153  and  _155
REMARK   50  A    between atoms: _157  and  _159
REMARK   51  A    between atoms: _159  and  _160
REMARK   52  A    between atoms: _166  and  _168
REMARK   53  A    between atoms: _168  and  _169
REMARK   54  A    between atoms: _169  and  _170
REMARK   55  A    between atoms: _170  and  _171
REMARK   56  A    between atoms: _173  and  _175
REMARK   57  A    between atoms: _175  and  _177
REMARK   58  A    between atoms: _179  and  _181
REMARK   59  A    between atoms: _181  and  _182
REMARK   60  A    between atoms: _189  and  _191
REMARK   61  A    between atoms: _193  and  _195
REMARK                            x       y       z     vdW  Elec       q    Type
REMARK                         _______ _______ _______ _____ _____    ______ ____
ROOT
ATOM      1  C   UNL     1     -40.535  12.577 -53.687  0.00  0.00    -0.022 A 
ATOM      2  C   UNL     1     -40.117  12.851 -52.394  0.00  0.00    -0.004 A 
ATOM      3  C   UNL     1     -38.789  12.686 -52.038  0.00  0.00    -0.000 A 
ATOM      4  C   UNL     1     -37.871  12.232 -52.967  0.00  0.00    -0.000 A 
ATOM      5  C   UNL     1     -38.272  11.956 -54.262  0.00  0.00    -0.000 A 
ATOM      6  C   UNL     1     -39.596  12.131 -54.616  0.00  0.00    -0.004 A 
ENDROOT
BRANCH   1   7
ATOM      7  C   UNL     1     -41.970  12.735 -54.069  0.00  0.00    +0.026 C 
BRANCH   7   8
ATOM      8  C   UNL     1     -42.755  11.416 -54.044  0.00  0.00    +0.005 C 
ATOM      9  C   UNL     1     -43.767  11.434 -52.913  0.00  0.00    +0.000 C 
ENDBRANCH   7   8
ENDBRANCH   1   7
TORSDOF 2
REMARK  Name = 
REMARK  61 active torsions:
REMARK  status: ('A' for Active; 'I' for Inactive)
REMARK    1  A    between atoms: _1  and  _3
REMARK    2  A    between atoms: _3  and  _4
REMARK    3  A    between atoms: _4  and  _5
REMARK    4  A    between atoms: _5  and  _6
REMARK    5  A    between atoms: _10  and  _12
REMARK    6  A    between atoms: _12  and  _13
REMARK    7  A    between atoms: _20  and  _22
REMARK    8  A    between atoms: _22  and  _23
REMARK    9  A    between atoms: _23  and  _24
REMARK   10  A    between atoms: _24  and  _25
REMARK   11  A    between atoms: _27  and  _29
REMARK   12  A    between atoms: _31  and  _33
REMARK   13  A    between atoms: _33  and  _34
REMARK   14  A    between atoms: _34  and  _35
REMARK   15  A    between atoms: _38  and  _40
REMARK   16  A    between atoms: _40  and  _41
REMARK   17  A    between atoms: _41  and  _42
REMARK   18  A    between atoms: _45  and  _47
REMARK   19  A    between atoms: _47  and  _48
REMARK   20  A    between atoms: _54  and  _56
REMARK   21  A    between atoms: _56  and  _57
REMARK   22  A    between atoms: _63  and  _65
REMARK   23  A    between atoms: _65  and  _67
REMARK   24  A    between atoms: _69  and  _71
REMARK   25  A    between atoms: _71  and  _72
REMARK   26  A    between atoms: _75  and  _77
REMARK   27  A    between atoms: _77  and  _79
REMARK   28  A    between atoms: _81  and  _83
REMARK   29  A    between atoms: _83  and  _84
REMARK   30  A    between atoms: _91  and  _93
REMARK   31  A    between atoms: _93  and  _94
REMARK   32  A    between atoms: _97  and  _99
REMARK   33  A    between atoms: _99  and  _101
REMARK   34  A    between atoms: _103  and  _105
REMARK   35  A    between atoms: _108  and  _110
REMARK   36  A    between atoms: _110  and  _111
REMARK   37  A    between atoms: _111  and  _112
REMARK   38  A    between atoms: _112  and  _113
REMARK   39  A    between atoms: _117  and  _119
REMARK   40  A    between atoms: _119  and  _120
REMARK   41  A    between atoms: _120  and  _121
REMARK   42  A    between atoms: _124  and  _126
REMARK   43  A    between atoms: _126  and  _128
REMARK   44  A    between atoms: _130  and  _132
REMARK   45  A    between atoms: _132  and  _133
REMARK   46  A    between atoms: _140  and  _142
REMARK   47  A    between atoms: _144  and  _146
REMARK   48  A    between atoms: _146  and  _147
REMARK   49  A    between atoms: _153  and  _155
REMARK   50  A    between atoms: _157  and  _159
REMARK   51  A    between atoms: _159  and  _160
REMARK   52  A    between atoms: _166  and  _168
REMARK   53  A    between atoms: _168  and  _169
REMARK   54  A    between atoms: _169  and  _170
REMARK   55  A    between atoms: _170  and  _171
REMARK   56  A    between atoms: _173  and  _175
REMARK   57  A    between atoms: _175  and  _177
REMARK   58  A    between atoms: _179  and  _181
REMARK   59  A    between atoms: _181  and  _182
REMARK   60  A    between atoms: _189  and  _191
REMARK   61  A    between atoms: _193  and  _195
REMARK                            x       y       z     vdW  Elec       q    Type
REMARK                         _______ _______ _______ _____ _____    ______ ____
ROOT
ATOM      1  C   UNL     1     -44.087  11.210 -50.540  0.00  0.00    +0.036 C 
ATOM      2  C   UNL     1     -43.191  11.348 -49.332  0.00  0.00    +0.003 C 
ENDROOT
BRANCH   1   3
ATOM      3  C   UNL     1     -44.766   9.848 -50.551  0.00  0.00    +0.182 C 
ATOM      4  O   UNL     1     -45.847   9.856 -49.677  0.00  0.00    -0.220 OA
ENDBRANCH   1   3
TORSDOF 1
REMARK  Name = 
REMARK  61 active torsions:
REMARK  status: ('A' for Active; 'I' for Inactive)
REMARK    1  A    between atoms: _1  and  _3
REMARK    2  A    between atoms: _3  and  _4
REMARK    3  A    between atoms: _4  and  _5
REMARK    4  A    between atoms: _5  and  _6
REMARK    5  A    between atoms: _10  and  _12
REMARK    6  A    between atoms: _12  and  _13
REMARK    7  A    between atoms: _20  and  _22
REMARK    8  A    between atoms: _22  and  _23
REMARK    9  A    between atoms: _23  and  _24
REMARK   10  A    between atoms: _24  and  _25
REMARK   11  A    between atoms: _27  and  _29
REMARK   12  A    between atoms: _31  and  _33
REMARK   13  A    between atoms: _33  and  _34
REMARK   14  A    between atoms: _34  and  _35
REMARK   15  A    between atoms: _38  and  _40
REMARK   16  A    between atoms: _40  and  _41
REMARK   17  A    between atoms: _41  and  _42
REMARK   18  A    between atoms: _45  and  _47
REMARK   19  A    between atoms: _47  and  _48
REMARK   20  A    between atoms: _54  and  _56
REMARK   21  A    between atoms: _56  and  _57
REMARK   22  A    between atoms: _63  and  _65
REMARK   23  A    between atoms: _65  and  _67
REMARK   24  A    between atoms: _69  and  _71
REMARK   25  A    between atoms: _71  and  _72
REMARK   26  A    between atoms: _75  and  _77
REMARK   27  A    between atoms: _77  and  _79
REMARK   28  A    between atoms: _81  and  _83
REMARK   29  A    between atoms: _83  and  _84
REMARK   30  A    between atoms: _91  and  _93
REMARK   31  A    between atoms: _93  and  _94
REMARK   32  A    between atoms: _97  and  _99
REMARK   33  A    between atoms: _99  and  _101
REMARK   34  A    between atoms: _103  and  _105
REMARK   35  A    between atoms: _108  and  _110
REMARK   36  A    between atoms: _110  and  _111
REMARK   37  A    between atoms: _111  and  _112
REMARK   38  A    between atoms: _112  and  _113
REMARK   39  A    between atoms: _117  and  _119
REMARK   40  A    between atoms: _119  and  _120
REMARK   41  A    between atoms: _120  and  _121
REMARK   42  A    between atoms: _124  and  _126
REMARK   43  A    between atoms: _126  and  _128
REMARK   44  A    between atoms: _130  and  _132
REMARK   45  A    between atoms: _132  and  _133
REMARK   46  A    between atoms: _140  and  _142
REMARK   47  A    between atoms: _144  and  _146
REMARK   48  A    between atoms: _146  and  _147
REMARK   49  A    between atoms: _153  and  _155
REMARK   50  A    between atoms: _157  and  _159
REMARK   51  A    between atoms: _159  and  _160
REMARK   52  A    between atoms: _166  and  _168
REMARK   53  A    between atoms: _168  and  _169
REMARK   54  A    between atoms: _169  and  _170
REMARK   55  A    between atoms: _170  and  _171
REMARK   56  A    between atoms: _173  and  _175
REMARK   57  A    between atoms: _175  and  _177
REMARK   58  A    between atoms: _179  and  _181
REMARK   59  A    between atoms: _181  and  _182
REMARK   60  A    between atoms: _189  and  _191
REMARK   61  A    between atoms: _193  and  _195
REMARK                            x       y       z     vdW  Elec       q    Type
REMARK                         _______ _______ _______ _____ _____    ______ ____
ROOT
ATOM      1  C   UNL     1     -41.889  14.497 -47.087  0.00  0.00    -0.022 A 
ATOM      2  C   UNL     1     -41.355  15.223 -46.023  0.00  0.00    -0.004 A 
ATOM      3  C   UNL     1     -41.549  16.587 -45.934  0.00  0.00    -0.000 A 
ATOM      4  C   UNL     1     -42.287  17.245 -46.907  0.00  0.00    -0.000 A 
ATOM      5  C   UNL     1     -42.831  16.541 -47.966  0.00  0.00    -0.000 A 
ATOM      6  C   UNL     1     -42.635  15.175 -48.056  0.00  0.00    -0.004 A 
ENDROOT
BRANCH   1   7
ATOM      7  C   UNL     1     -41.665  13.013 -47.187  0.00  0.00    +0.026 C 
BRANCH   7   8
ATOM      8  C   UNL     1     -42.945  12.178 -47.060  0.00  0.00    +0.005 C 
ATOM      9  C   UNL     1     -43.834  12.791 -46.017  0.00  0.00    +0.000 C 
ENDBRANCH   7   8
ENDBRANCH   1   7
TORSDOF 2
REMARK  Name = 
REMARK  61 active torsions:
REMARK  status: ('A' for Active; 'I' for Inactive)
REMARK    1  A    between atoms: _1  and  _3
REMARK    2  A    between atoms: _3  and  _4
REMARK    3  A    between atoms: _4  and  _5
REMARK    4  A    between atoms: _5  and  _6
REMARK    5  A    between atoms: _10  and  _12
REMARK    6  A    between atoms: _12  and  _13
REMARK    7  A    between atoms: _20  and  _22
REMARK    8  A    between atoms: _22  and  _23
REMARK    9  A    between atoms: _23  and  _24
REMARK   10  A    between atoms: _24  and  _25
REMARK   11  A    between atoms: _27  and  _29
REMARK   12  A    between atoms: _31  and  _33
REMARK   13  A    between atoms: _33  and  _34
REMARK   14  A    between atoms: _34  and  _35
REMARK   15  A    between atoms: _38  and  _40
REMARK   16  A    between atoms: _40  and  _41
REMARK   17  A    between atoms: _41  and  _42
REMARK   18  A    between atoms: _45  and  _47
REMARK   19  A    between atoms: _47  and  _48
REMARK   20  A    between atoms: _54  and  _56
REMARK   21  A    between atoms: _56  and  _57
REMARK   22  A    between atoms: _63  and  _65
REMARK   23  A    between atoms: _65  and  _67
REMARK   24  A    between atoms: _69  and  _71
REMARK   25  A    between atoms: _71  and  _72
REMARK   26  A    between atoms: _75  and  _77
REMARK   27  A    between atoms: _77  and  _79
REMARK   28  A    between atoms: _81  and  _83
REMARK   29  A    between atoms: _83  and  _84
REMARK   30  A    between atoms: _91  and  _93
REMARK   31  A    between atoms: _93  and  _94
REMARK   32  A    between atoms: _97  and  _99
REMARK   33  A    between atoms: _99  and  _101
REMARK   34  A    between atoms: _103  and  _105
REMARK   35  A    between atoms: _108  and  _110
REMARK   36  A    between atoms: _110  and  _111
REMARK   37  A    between atoms: _111  and  _112
REMARK   38  A    between atoms: _112  and  _113
REMARK   39  A    between atoms: _117  and  _119
REMARK   40  A    between atoms: _119  and  _120
REMARK   41  A    between atoms: _120  and  _121
REMARK   42  A    between atoms: _124  and  _126
REMARK   43  A    between atoms: _126  and  _128
REMARK   44  A    between atoms: _130  and  _132
REMARK   45  A    between atoms: _132  and  _133
REMARK   46  A    between atoms: _140  and  _142
REMARK   47  A    between atoms: _144  and  _146
REMARK   48  A    between atoms: _146  and  _147
REMARK   49  A    between atoms: _153  and  _155
REMARK   50  A    between atoms: _157  and  _159
REMARK   51  A    between atoms: _159  and  _160
REMARK   52  A    between atoms: _166  and  _168
REMARK   53  A    between atoms: _168  and  _169
REMARK   54  A    between atoms: _169  and  _170
REMARK   55  A    between atoms: _170  and  _171
REMARK   56  A    between atoms: _173  and  _175
REMARK   57  A    between atoms: _175  and  _177
REMARK   58  A    between atoms: _179  and  _181
REMARK   59  A    between atoms: _181  and  _182
REMARK   60  A    between atoms: _189  and  _191
REMARK   61  A    between atoms: _193  and  _195
REMARK                            x       y       z     vdW  Elec       q    Type
REMARK                         _______ _______ _______ _____ _____    ______ ____
ROOT
ATOM      1  C   UNL     1     -46.563  13.289 -43.181  0.00  0.00    +0.007 C 
ENDROOT
BRANCH   1   2
ATOM      2  C   UNL     1     -45.210  12.592 -43.150  0.00  0.00    +0.000 C 
BRANCH   2   3
ATOM      3  C   UNL     1     -44.036  13.413 -43.699  0.00  0.00    +0.000 C 
ATOM      4  C   UNL     1     -43.032  13.622 -42.615  0.00  0.00    +0.000 C 
ENDBRANCH   2   3
ENDBRANCH   1   2
BRANCH   1   5
ATOM      5  C   UNL     1     -47.526  12.613 -44.158  0.00  0.00    +0.081 C 
BRANCH   5   6
ATOM      6  C   UNL     1     -48.316  13.638 -44.976  0.00  0.00    +0.315 C 
ATOM      7  N   UNL     1     -48.371  13.317 -46.433  0.00  0.00    +0.597 NA
ENDBRANCH   5   6
ENDBRANCH   1   5
TORSDOF 4
REMARK  Name = 
REMARK  61 active torsions:
REMARK  status: ('A' for Active; 'I' for Inactive)
REMARK    1  A    between atoms: _1  and  _3
REMARK    2  A    between atoms: _3  and  _4
REMARK    3  A    between atoms: _4  and  _5
REMARK    4  A    between atoms: _5  and  _6
REMARK    5  A    between atoms: _10  and  _12
REMARK    6  A    between atoms: _12  and  _13
REMARK    7  A    between atoms: _20  and  _22
REMARK    8  A    between atoms: _22  and  _23
REMARK    9  A    between atoms: _23  and  _24
REMARK   10  A    between atoms: _24  and  _25
REMARK   11  A    between atoms: _27  and  _29
REMARK   12  A    between atoms: _31  and  _33
REMARK   13  A    between atoms: _33  and  _34
REMARK   14  A    between atoms: _34  and  _35
REMARK   15  A    between atoms: _38  and  _40
REMARK   16  A    between atoms: _40  and  _41
REMARK   17  A    between atoms: _41  and  _42
REMARK   18  A    between atoms: _45  and  _47
REMARK   19  A    between atoms: _47  and  _48
REMARK   20  A    between atoms: _54  and  _56
REMARK   21  A    between atoms: _56  and  _57
REMARK   22  A    between atoms: _63  and  _65
REMARK   23  A    between atoms: _65  and  _67
REMARK   24  A    between atoms: _69  and  _71
REMARK   25  A    between atoms: _71  and  _72
REMARK   26  A    between atoms: _75  and  _77
REMARK   27  A    between atoms: _77  and  _79
REMARK   28  A    between atoms: _81  and  _83
REMARK   29  A    between atoms: _83  and  _84
REMARK   30  A    between atoms: _91  and  _93
REMARK   31  A    between atoms: _93  and  _94
REMARK   32  A    between atoms: _97  and  _99
REMARK   33  A    between atoms: _99  and  _101
REMARK   34  A    between atoms: _103  and  _105
REMARK   35  A    between atoms: _108  and  _110
REMARK   36  A    between atoms: _110  and  _111
REMARK   37  A    between atoms: _111  and  _112
REMARK   38  A    between atoms: _112  and  _113
REMARK   39  A    between atoms: _117  and  _119
REMARK   40  A    between atoms: _119  and  _120
REMARK   41  A    between atoms: _120  and  _121
REMARK   42  A    between atoms: _124  and  _126
REMARK   43  A    between atoms: _126  and  _128
REMARK   44  A    between atoms: _130  and  _132
REMARK   45  A    between atoms: _132  and  _133
REMARK   46  A    between atoms: _140  and  _142
REMARK   47  A    between atoms: _144  and  _146
REMARK   48  A    between atoms: _146  and  _147
REMARK   49  A    between atoms: _153  and  _155
REMARK   50  A    between atoms: _157  and  _159
REMARK   51  A    between atoms: _159  and  _160
REMARK   52  A    between atoms: _166  and  _168
REMARK   53  A    between atoms: _168  and  _169
REMARK   54  A    between atoms: _169  and  _170
REMARK   55  A    between atoms: _170  and  _171
REMARK   56  A    between atoms: _173  and  _175
REMARK   57  A    between atoms: _175  and  _177
REMARK   58  A    between atoms: _179  and  _181
REMARK   59  A    between atoms: _181  and  _182
REMARK   60  A    between atoms: _189  and  _191
REMARK   61  A    between atoms: _193  and  _195
REMARK                            x       y       z     vdW  Elec       q    Type
REMARK                         _______ _______ _______ _____ _____    ______ ____
ROOT
ATOM      1  C   UNL     1     -39.005  16.625 -40.718  0.00  0.00    +0.000 C 
ATOM      2  C   UNL     1     -38.065  17.796 -40.446  0.00  0.00    +0.000 C 
ENDROOT
BRANCH   1   3
ATOM      3  C   UNL     1     -40.307  16.697 -39.880  0.00  0.00    +0.000 C 
ATOM      4  C   UNL     1     -40.820  18.113 -39.638  0.00  0.00    +0.000 C 
ENDBRANCH   1   3
BRANCH   1   5
ATOM      5  C   UNL     1     -38.250  15.333 -40.386  0.00  0.00    +0.000 C 
ATOM      6  C   UNL     1     -36.768  15.361 -40.729  0.00  0.00    +0.000 C 
ENDBRANCH   1   5
TORSDOF 2
REMARK  Name = 
REMARK  61 active torsions:
REMARK  status: ('A' for Active; 'I' for Inactive)
REMARK    1  A    between atoms: _1  and  _3
REMARK    2  A    between atoms: _3  and  _4
REMARK    3  A    between atoms: _4  and  _5
REMARK    4  A    between atoms: _5  and  _6
REMARK    5  A    between atoms: _10  and  _12
REMARK    6  A    between atoms: _12  and  _13
REMARK    7  A    between atoms: _20  and  _22
REMARK    8  A    between atoms: _22  and  _23
REMARK    9  A    between atoms: _23  and  _24
REMARK   10  A    between atoms: _24  and  _25
REMARK   11  A    between atoms: _27  and  _29
REMARK   12  A    between atoms: _31  and  _33
REMARK   13  A    between atoms: _33  and  _34
REMARK   14  A    between atoms: _34  and  _35
REMARK   15  A    between atoms: _38  and  _40
REMARK   16  A    between atoms: _40  and  _41
REMARK   17  A    between atoms: _41  and  _42
REMARK   18  A    between atoms: _45  and  _47
REMARK   19  A    between atoms: _47  and  _48
REMARK   20  A    between atoms: _54  and  _56
REMARK   21  A    between atoms: _56  and  _57
REMARK   22  A    between atoms: _63  and  _65
REMARK   23  A    between atoms: _65  and  _67
REMARK   24  A    between atoms: _69  and  _71
REMARK   25  A    between atoms: _71  and  _72
REMARK   26  A    between atoms: _75  and  _77
REMARK   27  A    between atoms: _77  and  _79
REMARK   28  A    between atoms: _81  and  _83
REMARK   29  A    between atoms: _83  and  _84
REMARK   30  A    between atoms: _91  and  _93
REMARK   31  A    between atoms: _93  and  _94
REMARK   32  A    between atoms: _97  and  _99
REMARK   33  A    between atoms: _99  and  _101
REMARK   34  A    between atoms: _103  and  _105
REMARK   35  A    between atoms: _108  and  _110
REMARK   36  A    between atoms: _110  and  _111
REMARK   37  A    between atoms: _111  and  _112
REMARK   38  A    between atoms: _112  and  _113
REMARK   39  A    between atoms: _117  and  _119
REMARK   40  A    between atoms: _119  and  _120
REMARK   41  A    between atoms: _120  and  _121
REMARK   42  A    between atoms: _124  and  _126
REMARK   43  A    between atoms: _126  and  _128
REMARK   44  A    between atoms: _130  and  _132
REMARK   45  A    between atoms: _132  and  _133
REMARK   46  A    between atoms: _140  and  _142
REMARK   47  A    between atoms: _144  and  _146
REMARK   48  A    between atoms: _146  and  _147
REMARK   49  A    between atoms: _153  and  _155
REMARK   50  A    between atoms: _157  and  _159
REMARK   51  A    between atoms: _159  and  _160
REMARK   52  A    between atoms: _166  and  _168
REMARK   53  A    between atoms: _168  and  _169
REMARK   54  A    between atoms: _169  and  _170
REMARK   55  A    between atoms: _170  and  _171
REMARK   56  A    between atoms: _173  and  _175
REMARK   57  A    between atoms: _175  and  _177
REMARK   58  A    between atoms: _179  and  _181
REMARK   59  A    between atoms: _181  and  _182
REMARK   60  A    between atoms: _189  and  _191
REMARK   61  A    between atoms: _193  and  _195
REMARK                            x       y       z     vdW  Elec       q    Type
REMARK                         _______ _______ _______ _____ _____    ______ ____
ROOT
ATOM      1  C   UNL     1     -35.033  25.571 -45.030  0.00  0.00    -0.022 A 
ATOM      2  C   UNL     1     -35.581  26.494 -44.146  0.00  0.00    -0.001 A 
ATOM      3  C   UNL     1     -35.863  26.146 -42.832  0.00  0.00    +0.042 A 
ATOM      4  C   UNL     1     -35.595  24.863 -42.401  0.00  0.00    +0.196 A 
ATOM      5  O   UNL     1     -35.884  24.509 -41.109  0.00  0.00    -0.287 OA
ATOM      6  C   UNL     1     -35.046  23.926 -43.265  0.00  0.00    +0.042 A 
ATOM      7  C   UNL     1     -34.760  24.284 -44.565  0.00  0.00    -0.001 A 
ENDROOT
BRANCH   1   8
ATOM      8  C   UNL     1     -34.725  25.959 -46.445  0.00  0.00    +0.026 C 
BRANCH   8   9
ATOM      9  C   UNL     1     -33.971  27.278 -46.577  0.00  0.00    +0.005 C 
ATOM     10  C   UNL     1     -33.442  27.391 -47.979  0.00  0.00    +0.000 C 
ENDBRANCH   8   9
ENDBRANCH   1   8
TORSDOF 2
REMARK  Name = 
REMARK  61 active torsions:
REMARK  status: ('A' for Active; 'I' for Inactive)
REMARK    1  A    between atoms: _1  and  _3
REMARK    2  A    between atoms: _3  and  _4
REMARK    3  A    between atoms: _4  and  _5
REMARK    4  A    between atoms: _5  and  _6
REMARK    5  A    between atoms: _10  and  _12
REMARK    6  A    between atoms: _12  and  _13
REMARK    7  A    between atoms: _20  and  _22
REMARK    8  A    between atoms: _22  and  _23
REMARK    9  A    between atoms: _23  and  _24
REMARK   10  A    between atoms: _24  and  _25
REMARK   11  A    between atoms: _27  and  _29
REMARK   12  A    between atoms: _31  and  _33
REMARK   13  A    between atoms: _33  and  _34
REMARK   14  A    between atoms: _34  and  _35
REMARK   15  A    between atoms: _38  and  _40
REMARK   16  A    between atoms: _40  and  _41
REMARK   17  A    between atoms: _41  and  _42
REMARK   18  A    between atoms: _45  and  _47
REMARK   19  A    between atoms: _47  and  _48
REMARK   20  A    between atoms: _54  and  _56
REMARK   21  A    between atoms: _56  and  _57
REMARK   22  A    between atoms: _63  and  _65
REMARK   23  A    between atoms: _65  and  _67
REMARK   24  A    between atoms: _69  and  _71
REMARK   25  A    between atoms: _71  and  _72
REMARK   26  A    between atoms: _75  and  _77
REMARK   27  A    between atoms: _77  and  _79
REMARK   28  A    between atoms: _81  and  _83
REMARK   29  A    between atoms: _83  and  _84
REMARK   30  A    between atoms: _91  and  _93
REMARK   31  A    between atoms: _93  and  _94
REMARK   32  A    between atoms: _97  and  _99
REMARK   33  A    between atoms: _99  and  _101
REMARK   34  A    between atoms: _103  and  _105
REMARK   35  A    between atoms: _108  and  _110
REMARK   36  A    between atoms: _110  and  _111
REMARK   37  A    between atoms: _111  and  _112
REMARK   38  A    between atoms: _112  and  _113
REMARK   39  A    between atoms: _117  and  _119
REMARK   40  A    between atoms: _119  and  _120
REMARK   41  A    between atoms: _120  and  _121
REMARK   42  A    between atoms: _124  and  _126
REMARK   43  A    between atoms: _126  and  _128
REMARK   44  A    between atoms: _130  and  _132
REMARK   45  A    between atoms: _132  and  _133
REMARK   46  A    between atoms: _140  and  _142
REMARK   47  A    between atoms: _144  and  _146
REMARK   48  A    between atoms: _146  and  _147
REMARK   49  A    between atoms: _153  and  _155
REMARK   50  A    between atoms: _157  and  _159
REMARK   51  A    between atoms: _159  and  _160
REMARK   52  A    between atoms: _166  and  _168
REMARK   53  A    between atoms: _168  and  _169
REMARK   54  A    between atoms: _169  and  _170
REMARK   55  A    between atoms: _170  and  _171
REMARK   56  A    between atoms: _173  and  _175
REMARK   57  A    between atoms: _175  and  _177
REMARK   58  A    between atoms: _179  and  _181
REMARK   59  A    between atoms: _181  and  _182
REMARK   60  A    between atoms: _189  and  _191
REMARK   61  A    between atoms: _193  and  _195
REMARK                            x       y       z     vdW  Elec       q    Type
REMARK                         _______ _______ _______ _____ _____    ______ ____
ROOT
ATOM      1  C   UNL     1     -30.523  23.768 -50.832  0.00  0.00    +0.013 C 
ATOM      2  C   UNL     1     -29.842  23.732 -52.182  0.00  0.00    +0.001 C 
ENDROOT
BRANCH   1   3
ATOM      3  C   UNL     1     -31.620  22.695 -50.788  0.00  0.00    +0.069 C 
ATOM      4  S   UNL     1     -30.991  21.023 -50.421  0.00  0.00    -0.082 S 
ENDBRANCH   1   3
TORSDOF 1
REMARK  Name = 
REMARK  61 active torsions:
REMARK  status: ('A' for Active; 'I' for Inactive)
REMARK    1  A    between atoms: _1  and  _3
REMARK    2  A    between atoms: _3  and  _4
REMARK    3  A    between atoms: _4  and  _5
REMARK    4  A    between atoms: _5  and  _6
REMARK    5  A    between atoms: _10  and  _12
REMARK    6  A    between atoms: _12  and  _13
REMARK    7  A    between atoms: _20  and  _22
REMARK    8  A    between atoms: _22  and  _23
REMARK    9  A    between atoms: _23  and  _24
REMARK   10  A    between atoms: _24  and  _25
REMARK   11  A    between atoms: _27  and  _29
REMARK   12  A    between atoms: _31  and  _33
REMARK   13  A    between atoms: _33  and  _34
REMARK   14  A    between atoms: _34  and  _35
REMARK   15  A    between atoms: _38  and  _40
REMARK   16  A    between atoms: _40  and  _41
REMARK   17  A    between atoms: _41  and  _42
REMARK   18  A    between atoms: _45  and  _47
REMARK   19  A    between atoms: _47  and  _48
REMARK   20  A    between atoms: _54  and  _56
REMARK   21  A    between atoms: _56  and  _57
REMARK   22  A    between atoms: _63  and  _65
REMARK   23  A    between atoms: _65  and  _67
REMARK   24  A    between atoms: _69  and  _71
REMARK   25  A    between atoms: _71  and  _72
REMARK   26  A    between atoms: _75  and  _77
REMARK   27  A    between atoms: _77  and  _79
REMARK   28  A    between atoms: _81  and  _83
REMARK   29  A    between atoms: _83  and  _84
REMARK   30  A    between atoms: _91  and  _93
REMARK   31  A    between atoms: _93  and  _94
REMARK   32  A    between atoms: _97  and  _99
REMARK   33  A    between atoms: _99  and  _101
REMARK   34  A    between atoms: _103  and  _105
REMARK   35  A    between atoms: _108  and  _110
REMARK   36  A    between atoms: _110  and  _111
REMARK   37  A    between atoms: _111  and  _112
REMARK   38  A    between atoms: _112  and  _113
REMARK   39  A    between atoms: _117  and  _119
REMARK   40  A    between atoms: _119  and  _120
REMARK   41  A    between atoms: _120  and  _121
REMARK   42  A    between atoms: _124  and  _126
REMARK   43  A    between atoms: _126  and  _128
REMARK   44  A    between atoms: _130  and  _132
REMARK   45  A    between atoms: _132  and  _133
REMARK   46  A    between atoms: _140  and  _142
REMARK   47  A    between atoms: _144  and  _146
REMARK   48  A    between atoms: _146  and  _147
REMARK   49  A    between atoms: _153  and  _155
REMARK   50  A    between atoms: _157  and  _159
REMARK   51  A    between atoms: _159  and  _160
REMARK   52  A    between atoms: _166  and  _168
REMARK   53  A    between atoms: _168  and  _169
REMARK   54  A    between atoms: _169  and  _170
REMARK   55  A    between atoms: _170  and  _171
REMARK   56  A    between atoms: _173  and  _175
REMARK   57  A    between atoms: _175  and  _177
REMARK   58  A    between atoms: _179  and  _181
REMARK   59  A    between atoms: _181  and  _182
REMARK   60  A    between atoms: _189  and  _191
REMARK   61  A    between atoms: _193  and  _195
REMARK                            x       y       z     vdW  Elec       q    Type
REMARK                         _______ _______ _______ _____ _____    ______ ____
ROOT
ATOM      1  C   UNL     1     -29.753  19.791 -55.662  0.00  0.00    +0.000 C 
ATOM      2  C   UNL     1     -29.664  18.381 -56.236  0.00  0.00    +0.000 C 
ATOM      3  C   UNL     1     -30.650  20.698 -56.480  0.00  0.00    +0.000 C 
ENDROOT
BRANCH   1   4
ATOM      4  C   UNL     1     -28.342  20.418 -55.427  0.00  0.00    +0.000 C 
ATOM      5  C   UNL     1     -27.395  20.309 -56.615  0.00  0.00    +0.000 C 
ENDBRANCH   1   4
TORSDOF 1
REMARK  Name = 
REMARK  61 active torsions:
REMARK  status: ('A' for Active; 'I' for Inactive)
REMARK    1  A    between atoms: _1  and  _3
REMARK    2  A    between atoms: _3  and  _4
REMARK    3  A    between atoms: _4  and  _5
REMARK    4  A    between atoms: _5  and  _6
REMARK    5  A    between atoms: _10  and  _12
REMARK    6  A    between atoms: _12  and  _13
REMARK    7  A    between atoms: _20  and  _22
REMARK    8  A    between atoms: _22  and  _23
REMARK    9  A    between atoms: _23  and  _24
REMARK   10  A    between atoms: _24  and  _25
REMARK   11  A    between atoms: _27  and  _29
REMARK   12  A    between atoms: _31  and  _33
REMARK   13  A    between atoms: _33  and  _34
REMARK   14  A    between atoms: _34  and  _35
REMARK   15  A    between atoms: _38  and  _40
REMARK   16  A    between atoms: _40  and  _41
REMARK   17  A    between atoms: _41  and  _42
REMARK   18  A    between atoms: _45  and  _47
REMARK   19  A    between atoms: _47  and  _48
REMARK   20  A    between atoms: _54  and  _56
REMARK   21  A    between atoms: _56  and  _57
REMARK   22  A    between atoms: _63  and  _65
REMARK   23  A    between atoms: _65  and  _67
REMARK   24  A    between atoms: _69  and  _71
REMARK   25  A    between atoms: _71  and  _72
REMARK   26  A    between atoms: _75  and  _77
REMARK   27  A    between atoms: _77  and  _79
REMARK   28  A    between atoms: _81  and  _83
REMARK   29  A    between atoms: _83  and  _84
REMARK   30  A    between atoms: _91  and  _93
REMARK   31  A    between atoms: _93  and  _94
REMARK   32  A    between atoms: _97  and  _99
REMARK   33  A    between atoms: _99  and  _101
REMARK   34  A    between atoms: _103  and  _105
REMARK   35  A    between atoms: _108  and  _110
REMARK   36  A    between atoms: _110  and  _111
REMARK   37  A    between atoms: _111  and  _112
REMARK   38  A    between atoms: _112  and  _113
REMARK   39  A    between atoms: _117  and  _119
REMARK   40  A    between atoms: _119  and  _120
REMARK   41  A    between atoms: _120  and  _121
REMARK   42  A    between atoms: _124  and  _126
REMARK   43  A    between atoms: _126  and  _128
REMARK   44  A    between atoms: _130  and  _132
REMARK   45  A    between atoms: _132  and  _133
REMARK   46  A    between atoms: _140  and  _142
REMARK   47  A    between atoms: _144  and  _146
REMARK   48  A    between atoms: _146  and  _147
REMARK   49  A    between atoms: _153  and  _155
REMARK   50  A    between atoms: _157  and  _159
REMARK   51  A    between atoms: _159  and  _160
REMARK   52  A    between atoms: _166  and  _168
REMARK   53  A    between atoms: _168  and  _169
REMARK   54  A    between atoms: _169  and  _170
REMARK   55  A    between atoms: _170  and  _171
REMARK   56  A    between atoms: _173  and  _175
REMARK   57  A    between atoms: _175  and  _177
REMARK   58  A    between atoms: _179  and  _181
REMARK   59  A    between atoms: _181  and  _182
REMARK   60  A    between atoms: _189  and  _191
REMARK   61  A    between atoms: _193  and  _195
REMARK                            x       y       z     vdW  Elec       q    Type
REMARK                         _______ _______ _______ _____ _____    ______ ____
ROOT
ATOM      1  C   UNL     1     -38.936   3.881 -56.489  0.00  0.00    +0.220 C 
ENDROOT
BRANCH   1   2
ATOM      2  N   UNL     1     -39.357   4.595 -55.294  0.00  0.00    -0.087 NA
ATOM      3  C   UNL     1     -40.174   4.095 -54.367  0.00  0.00    +0.535 C 
ATOM      4  N   UNL     1     -40.481   4.835 -53.319  0.00  0.00    +0.135 NA
ATOM      5  N   UNL     1     -40.672   2.868 -54.483  0.00  0.00    +0.135 NA
ENDBRANCH   1   2
BRANCH   1   6
ATOM      6  C   UNL     1     -39.836   4.205 -57.656  0.00  0.00    +0.047 C 
BRANCH   6   7
ATOM      7  C   UNL     1     -39.271   3.540 -58.890  0.00  0.00    +0.004 C 
BRANCH   7   8
ATOM      8  C   UNL     1     -40.314   3.037 -59.872  0.00  0.00    +0.000 C 
ATOM      9  C   UNL     1     -41.144   4.199 -60.401  0.00  0.00    +0.000 C 
ENDBRANCH   7   8
ENDBRANCH   6   7
ENDBRANCH   1   6
TORSDOF 4
REMARK  Name = 
REMARK  61 active torsions:
REMARK  status: ('A' for Active; 'I' for Inactive)
REMARK    1  A    between atoms: _1  and  _3
REMARK    2  A    between atoms: _3  and  _4
REMARK    3  A    between atoms: _4  and  _5
REMARK    4  A    between atoms: _5  and  _6
REMARK    5  A    between atoms: _10  and  _12
REMARK    6  A    between atoms: _12  and  _13
REMARK    7  A    between atoms: _20  and  _22
REMARK    8  A    between atoms: _22  and  _23
REMARK    9  A    between atoms: _23  and  _24
REMARK   10  A    between atoms: _24  and  _25
REMARK   11  A    between atoms: _27  and  _29
REMARK   12  A    between atoms: _31  and  _33
REMARK   13  A    between atoms: _33  and  _34
REMARK   14  A    between atoms: _34  and  _35
REMARK   15  A    between atoms: _38  and  _40
REMARK   16  A    between atoms: _40  and  _41
REMARK   17  A    between atoms: _41  and  _42
REMARK   18  A    between atoms: _45  and  _47
REMARK   19  A    between atoms: _47  and  _48
REMARK   20  A    between atoms: _54  and  _56
REMARK   21  A    between atoms: _56  and  _57
REMARK   22  A    between atoms: _63  and  _65
REMARK   23  A    between atoms: _65  and  _67
REMARK   24  A    between atoms: _69  and  _71
REMARK   25  A    between atoms: _71  and  _72
REMARK   26  A    between atoms: _75  and  _77
REMARK   27  A    between atoms: _77  and  _79
REMARK   28  A    between atoms: _81  and  _83
REMARK   29  A    between atoms: _83  and  _84
REMARK   30  A    between atoms: _91  and  _93
REMARK   31  A    between atoms: _93  and  _94
REMARK   32  A    between atoms: _97  and  _99
REMARK   33  A    between atoms: _99  and  _101
REMARK   34  A    between atoms: _103  and  _105
REMARK   35  A    between atoms: _108  and  _110
REMARK   36  A    between atoms: _110  and  _111
REMARK   37  A    between atoms: _111  and  _112
REMARK   38  A    between atoms: _112  and  _113
REMARK   39  A    between atoms: _117  and  _119
REMARK   40  A    between atoms: _119  and  _120
REMARK   41  A    between atoms: _120  and  _121
REMARK   42  A    between atoms: _124  and  _126
REMARK   43  A    between atoms: _126  and  _128
REMARK   44  A    between atoms: _130  and  _132
REMARK   45  A    between atoms: _132  and  _133
REMARK   46  A    between atoms: _140  and  _142
REMARK   47  A    between atoms: _144  and  _146
REMARK   48  A    between atoms: _146  and  _147
REMARK   49  A    between atoms: _153  and  _155
REMARK   50  A    between atoms: _157  and  _159
REMARK   51  A    between atoms: _159  and  _160
REMARK   52  A    between atoms: _166  and  _168
REMARK   53  A    between atoms: _168  and  _169
REMARK   54  A    between atoms: _169  and  _170
REMARK   55  A    between atoms: _170  and  _171
REMARK   56  A    between atoms: _173  and  _175
REMARK   57  A    between atoms: _175  and  _177
REMARK   58  A    between atoms: _179  and  _181
REMARK   59  A    between atoms: _181  and  _182
REMARK   60  A    between atoms: _189  and  _191
REMARK   61  A    between atoms: _193  and  _195
REMARK                            x       y       z     vdW  Elec       q    Type
REMARK                         _______ _______ _______ _____ _____    ______ ____
ROOT
ATOM      1  C   UNL     1     -45.471  -3.280 -49.881  0.00  0.00    -0.022 A 
ATOM      2  C   UNL     1     -45.533  -2.889 -48.539  0.00  0.00    -0.001 A 
ATOM      3  C   UNL     1     -44.908  -1.732 -48.099  0.00  0.00    +0.042 A 
ATOM      4  C   UNL     1     -44.213  -0.942 -49.008  0.00  0.00    +0.196 A 
ATOM      5  O   UNL     1     -43.581   0.210 -48.585  0.00  0.00    -0.287 OA
ATOM      6  C   UNL     1     -44.141  -1.305 -50.350  0.00  0.00    +0.042 A 
ATOM      7  C   UNL     1     -44.770  -2.462 -50.777  0.00  0.00    -0.001 A 
ENDROOT
BRANCH   1   8
ATOM      8  C   UNL     1     -46.181  -4.538 -50.350  0.00  0.00    +0.026 C 
BRANCH   8   9
ATOM      9  C   UNL     1     -45.553  -5.267 -51.549  0.00  0.00    +0.005 C 
ATOM     10  C   UNL     1     -45.926  -6.740 -51.433  0.00  0.00    +0.000 C 
ENDBRANCH   8   9
ENDBRANCH   1   8
TORSDOF 2
REMARK  Name = 
REMARK  61 active torsions:
REMARK  status: ('A' for Active; 'I' for Inactive)
REMARK    1  A    between atoms: _1  and  _3
REMARK    2  A    between atoms: _3  and  _4
REMARK    3  A    between atoms: _4  and  _5
REMARK    4  A    between atoms: _5  and  _6
REMARK    5  A    between atoms: _10  and  _12
REMARK    6  A    between atoms: _12  and  _13
REMARK    7  A    between atoms: _20  and  _22
REMARK    8  A    between atoms: _22  and  _23
REMARK    9  A    between atoms: _23  and  _24
REMARK   10  A    between atoms: _24  and  _25
REMARK   11  A    between atoms: _27  and  _29
REMARK   12  A    between atoms: _31  and  _33
REMARK   13  A    between atoms: _33  and  _34
REMARK   14  A    between atoms: _34  and  _35
REMARK   15  A    between atoms: _38  and  _40
REMARK   16  A    between atoms: _40  and  _41
REMARK   17  A    between atoms: _41  and  _42
REMARK   18  A    between atoms: _45  and  _47
REMARK   19  A    between atoms: _47  and  _48
REMARK   20  A    between atoms: _54  and  _56
REMARK   21  A    between atoms: _56  and  _57
REMARK   22  A    between atoms: _63  and  _65
REMARK   23  A    between atoms: _65  and  _67
REMARK   24  A    between atoms: _69  and  _71
REMARK   25  A    between atoms: _71  and  _72
REMARK   26  A    between atoms: _75  and  _77
REMARK   27  A    between atoms: _77  and  _79
REMARK   28  A    between atoms: _81  and  _83
REMARK   29  A    between atoms: _83  and  _84
REMARK   30  A    between atoms: _91  and  _93
REMARK   31  A    between atoms: _93  and  _94
REMARK   32  A    between atoms: _97  and  _99
REMARK   33  A    between atoms: _99  and  _101
REMARK   34  A    between atoms: _103  and  _105
REMARK   35  A    between atoms: _108  and  _110
REMARK   36  A    between atoms: _110  and  _111
REMARK   37  A    between atoms: _111  and  _112
REMARK   38  A    between atoms: _112  and  _113
REMARK   39  A    between atoms: _117  and  _119
REMARK   40  A    between atoms: _119  and  _120
REMARK   41  A    between atoms: _120  and  _121
REMARK   42  A    between atoms: _124  and  _126
REMARK   43  A    between atoms: _126  and  _128
REMARK   44  A    between atoms: _130  and  _132
REMARK   45  A    between atoms: _132  and  _133
REMARK   46  A    between atoms: _140  and  _142
REMARK   47  A    between atoms: _144  and  _146
REMARK   48  A    between atoms: _146  and  _147
REMARK   49  A    between atoms: _153  and  _155
REMARK   50  A    between atoms: _157  and  _159
REMARK   51  A    between atoms: _159  and  _160
REMARK   52  A    between atoms: _166  and  _168
REMARK   53  A    between atoms: _168  and  _169
REMARK   54  A    between atoms: _169  and  _170
REMARK   55  A    between atoms: _170  and  _171
REMARK   56  A    between atoms: _173  and  _175
REMARK   57  A    between atoms: _175  and  _177
REMARK   58  A    between atoms: _179  and  _181
REMARK   59  A    between atoms: _181  and  _182
REMARK   60  A    between atoms: _189  and  _191
REMARK   61  A    between atoms: _193  and  _195
REMARK                            x       y       z     vdW  Elec       q    Type
REMARK                         _______ _______ _______ _____ _____    ______ ____
ROOT
ATOM      1  C   UNL     1     -37.959  -1.729 -46.695  0.00  0.00    +0.002 C 
ENDROOT
BRANCH   1   2
ATOM      2  C   UNL     1     -38.366  -2.943 -47.513  0.00  0.00    +0.000 C 
BRANCH   2   3
ATOM      3  C   UNL     1     -37.362  -4.097 -47.415  0.00  0.00    +0.000 C 
ATOM      4  C   UNL     1     -38.051  -5.348 -46.903  0.00  0.00    +0.000 C 
ENDBRANCH   2   3
ENDBRANCH   1   2
BRANCH   1   5
ATOM      5  C   UNL     1     -38.153  -0.428 -47.448  0.00  0.00    +0.021 C 
BRANCH   5   6
ATOM      6  C   UNL     1     -38.249   0.743 -46.479  0.00  0.00    +0.109 C 
ATOM      7  N   UNL     1     -37.531   1.937 -47.008  0.00  0.00    -0.131 NA
ENDBRANCH   5   6
ENDBRANCH   1   5
TORSDOF 4
REMARK  Name = 
REMARK  61 active torsions:
REMARK  status: ('A' for Active; 'I' for Inactive)
REMARK    1  A    between atoms: _1  and  _3
REMARK    2  A    between atoms: _3  and  _4
REMARK    3  A    between atoms: _4  and  _5
REMARK    4  A    between atoms: _5  and  _6
REMARK    5  A    between atoms: _10  and  _12
REMARK    6  A    between atoms: _12  and  _13
REMARK    7  A    between atoms: _20  and  _22
REMARK    8  A    between atoms: _22  and  _23
REMARK    9  A    between atoms: _23  and  _24
REMARK   10  A    between atoms: _24  and  _25
REMARK   11  A    between atoms: _27  and  _29
REMARK   12  A    between atoms: _31  and  _33
REMARK   13  A    between atoms: _33  and  _34
REMARK   14  A    between atoms: _34  and  _35
REMARK   15  A    between atoms: _38  and  _40
REMARK   16  A    between atoms: _40  and  _41
REMARK   17  A    between atoms: _41  and  _42
REMARK   18  A    between atoms: _45  and  _47
REMARK   19  A    between atoms: _47  and  _48
REMARK   20  A    between atoms: _54  and  _56
REMARK   21  A    between atoms: _56  and  _57
REMARK   22  A    between atoms: _63  and  _65
REMARK   23  A    between atoms: _65  and  _67
REMARK   24  A    between atoms: _69  and  _71
REMARK   25  A    between atoms: _71  and  _72
REMARK   26  A    between atoms: _75  and  _77
REMARK   27  A    between atoms: _77  and  _79
REMARK   28  A    between atoms: _81  and  _83
REMARK   29  A    between atoms: _83  and  _84
REMARK   30  A    between atoms: _91  and  _93
REMARK   31  A    between atoms: _93  and  _94
REMARK   32  A    between atoms: _97  and  _99
REMARK   33  A    between atoms: _99  and  _101
REMARK   34  A    between atoms: _103  and  _105
REMARK   35  A    between atoms: _108  and  _110
REMARK   36  A    between atoms: _110  and  _111
REMARK   37  A    between atoms: _111  and  _112
REMARK   38  A    between atoms: _112  and  _113
REMARK   39  A    between atoms: _117  and  _119
REMARK   40  A    between atoms: _119  and  _120
REMARK   41  A    between atoms: _120  and  _121
REMARK   42  A    between atoms: _124  and  _126
REMARK   43  A    between atoms: _126  and  _128
REMARK   44  A    between atoms: _130  and  _132
REMARK   45  A    between atoms: _132  and  _133
REMARK   46  A    between atoms: _140  and  _142
REMARK   47  A    between atoms: _144  and  _146
REMARK   48  A    between atoms: _146  and  _147
REMARK   49  A    between atoms: _153  and  _155
REMARK   50  A    between atoms: _157  and  _159
REMARK   51  A    between atoms: _159  and  _160
REMARK   52  A    between atoms: _166  and  _168
REMARK   53  A    between atoms: _168  and  _169
REMARK   54  A    between atoms: _169  and  _170
REMARK   55  A    between atoms: _170  and  _171
REMARK   56  A    between atoms: _173  and  _175
REMARK   57  A    between atoms: _175  and  _177
REMARK   58  A    between atoms: _179  and  _181
REMARK   59  A    between atoms: _181  and  _182
REMARK   60  A    between atoms: _189  and  _191
REMARK   61  A    between atoms: _193  and  _195
REMARK                            x       y       z     vdW  Elec       q    Type
REMARK                         _______ _______ _______ _____ _____    ______ ____
ROOT
ATOM      1  C   UNL     1     -35.662  10.538 -38.733  0.00  0.00    +0.036 C 
ATOM      2  C   UNL     1     -36.832  11.495 -38.519  0.00  0.00    +0.003 C 
ENDROOT
BRANCH   1   3
ATOM      3  C   UNL     1     -36.084   9.315 -39.544  0.00  0.00    +0.182 C 
ATOM      4  O   UNL     1     -34.972   8.768 -40.219  0.00  0.00    -0.220 OA
ENDBRANCH   1   3
TORSDOF 1
REMARK  Name = 
REMARK  61 active torsions:
REMARK  status: ('A' for Active; 'I' for Inactive)
REMARK    1  A    between atoms: _1  and  _3
REMARK    2  A    between atoms: _3  and  _4
REMARK    3  A    between atoms: _4  and  _5
REMARK    4  A    between atoms: _5  and  _6
REMARK    5  A    between atoms: _10  and  _12
REMARK    6  A    between atoms: _12  and  _13
REMARK    7  A    between atoms: _20  and  _22
REMARK    8  A    between atoms: _22  and  _23
REMARK    9  A    between atoms: _23  and  _24
REMARK   10  A    between atoms: _24  and  _25
REMARK   11  A    between atoms: _27  and  _29
REMARK   12  A    between atoms: _31  and  _33
REMARK   13  A    between atoms: _33  and  _34
REMARK   14  A    between atoms: _34  and  _35
REMARK   15  A    between atoms: _38  and  _40
REMARK   16  A    between atoms: _40  and  _41
REMARK   17  A    between atoms: _41  and  _42
REMARK   18  A    between atoms: _45  and  _47
REMARK   19  A    between atoms: _47  and  _48
REMARK   20  A    between atoms: _54  and  _56
REMARK   21  A    between atoms: _56  and  _57
REMARK   22  A    between atoms: _63  and  _65
REMARK   23  A    between atoms: _65  and  _67
REMARK   24  A    between atoms: _69  and  _71
REMARK   25  A    between atoms: _71  and  _72
REMARK   26  A    between atoms: _75  and  _77
REMARK   27  A    between atoms: _77  and  _79
REMARK   28  A    between atoms: _81  and  _83
REMARK   29  A    between atoms: _83  and  _84
REMARK   30  A    between atoms: _91  and  _93
REMARK   31  A    between atoms: _93  and  _94
REMARK   32  A    between atoms: _97  and  _99
REMARK   33  A    between atoms: _99  and  _101
REMARK   34  A    between atoms: _103  and  _105
REMARK   35  A    between atoms: _108  and  _110
REMARK   36  A    between atoms: _110  and  _111
REMARK   37  A    between atoms: _111  and  _112
REMARK   38  A    between atoms: _112  and  _113
REMARK   39  A    between atoms: _117  and  _119
REMARK   40  A    between atoms: _119  and  _120
REMARK   41  A    between atoms: _120  and  _121
REMARK   42  A    between atoms: _124  and  _126
REMARK   43  A    between atoms: _126  and  _128
REMARK   44  A    between atoms: _130  and  _132
REMARK   45  A    between atoms: _132  and  _133
REMARK   46  A    between atoms: _140  and  _142
REMARK   47  A    between atoms: _144  and  _146
REMARK   48  A    between atoms: _146  and  _147
REMARK   49  A    between atoms: _153  and  _155
REMARK   50  A    between atoms: _157  and  _159
REMARK   51  A    between atoms: _159  and  _160
REMARK   52  A    between atoms: _166  and  _168
REMARK   53  A    between atoms: _168  and  _169
REMARK   54  A    between atoms: _169  and  _170
REMARK   55  A    between atoms: _170  and  _171
REMARK   56  A    between atoms: _173  and  _175
REMARK   57  A    between atoms: _175  and  _177
REMARK   58  A    between atoms: _179  and  _181
REMARK   59  A    between atoms: _181  and  _182
REMARK   60  A    between atoms: _189  and  _191
REMARK   61  A    between atoms: _193  and  _195
REMARK                            x       y       z     vdW  Elec       q    Type
REMARK                         _______ _______ _______ _____ _____    ______ ____
ROOT
ATOM      1  C   UNL     1     -29.410  11.132 -40.292  0.00  0.00    +0.089 C 
ENDROOT
BRANCH   1   2
ATOM      2  C   UNL     1     -28.228  10.426 -40.944  0.00  0.00    +0.261 C 
ATOM      3  O   UNL     1     -28.050   9.215 -40.809  0.00  0.00    -0.272 OA
ATOM      4  N   UNL     1     -27.405  11.192 -41.644  0.00  0.00    -0.088 NA
ENDBRANCH   1   2
BRANCH   1   5
ATOM      5  C   UNL     1     -29.475  10.971 -38.777  0.00  0.00    +0.010 C 
BRANCH   5   6
ATOM      6  C   UNL     1     -28.219  11.508 -38.074  0.00  0.00    +0.001 C 
ATOM      7  C   UNL     1     -28.532  12.720 -37.204  0.00  0.00    +0.000 C 
ENDBRANCH   5   6
ENDBRANCH   1   5
TORSDOF 3
REMARK  Name = 
REMARK  61 active torsions:
REMARK  status: ('A' for Active; 'I' for Inactive)
REMARK    1  A    between atoms: _1  and  _3
REMARK    2  A    between atoms: _3  and  _4
REMARK    3  A    between atoms: _4  and  _5
REMARK    4  A    between atoms: _5  and  _6
REMARK    5  A    between atoms: _10  and  _12
REMARK    6  A    between atoms: _12  and  _13
REMARK    7  A    between atoms: _20  and  _22
REMARK    8  A    between atoms: _22  and  _23
REMARK    9  A    between atoms: _23  and  _24
REMARK   10  A    between atoms: _24  and  _25
REMARK   11  A    between atoms: _27  and  _29
REMARK   12  A    between atoms: _31  and  _33
REMARK   13  A    between atoms: _33  and  _34
REMARK   14  A    between atoms: _34  and  _35
REMARK   15  A    between atoms: _38  and  _40
REMARK   16  A    between atoms: _40  and  _41
REMARK   17  A    between atoms: _41  and  _42
REMARK   18  A    between atoms: _45  and  _47
REMARK   19  A    between atoms: _47  and  _48
REMARK   20  A    between atoms: _54  and  _56
REMARK   21  A    between atoms: _56  and  _57
REMARK   22  A    between atoms: _63  and  _65
REMARK   23  A    between atoms: _65  and  _67
REMARK   24  A    between atoms: _69  and  _71
REMARK   25  A    between atoms: _71  and  _72
REMARK   26  A    between atoms: _75  and  _77
REMARK   27  A    between atoms: _77  and  _79
REMARK   28  A    between atoms: _81  and  _83
REMARK   29  A    between atoms: _83  and  _84
REMARK   30  A    between atoms: _91  and  _93
REMARK   31  A    between atoms: _93  and  _94
REMARK   32  A    between atoms: _97  and  _99
REMARK   33  A    between atoms: _99  and  _101
REMARK   34  A    between atoms: _103  and  _105
REMARK   35  A    between atoms: _108  and  _110
REMARK   36  A    between atoms: _110  and  _111
REMARK   37  A    between atoms: _111  and  _112
REMARK   38  A    between atoms: _112  and  _113
REMARK   39  A    between atoms: _117  and  _119
REMARK   40  A    between atoms: _119  and  _120
REMARK   41  A    between atoms: _120  and  _121
REMARK   42  A    between atoms: _124  and  _126
REMARK   43  A    between atoms: _126  and  _128
REMARK   44  A    between atoms: _130  and  _132
REMARK   45  A    between atoms: _132  and  _133
REMARK   46  A    between atoms: _140  and  _142
REMARK   47  A    between atoms: _144  and  _146
REMARK   48  A    between atoms: _146  and  _147
REMARK   49  A    between atoms: _153  and  _155
REMARK   50  A    between atoms: _157  and  _159
REMARK   51  A    between atoms: _159  and  _160
REMARK   52  A    between atoms: _166  and  _168
REMARK   53  A    between atoms: _168  and  _169
REMARK   54  A    between atoms: _169  and  _170
REMARK   55  A    between atoms: _170  and  _171
REMARK   56  A    between atoms: _173  and  _175
REMARK   57  A    between atoms: _175  and  _177
REMARK   58  A    between atoms: _179  and  _181
REMARK   59  A    between atoms: _181  and  _182
REMARK   60  A    between atoms: _189  and  _191
REMARK   61  A    between atoms: _193  and  _195
REMARK                            x       y       z     vdW  Elec       q    Type
REMARK                         _______ _______ _______ _____ _____    ______ ____
ROOT
ATOM      1  C   UNL     1     -28.613  14.577 -42.189  0.00  0.00    +0.114 C 
ENDROOT
BRANCH   1   2
ATOM      2  C   UNL     1     -29.694  14.005 -43.077  0.00  0.00    +0.365 C 
ATOM      3  O   UNL     1     -30.821  14.548 -43.050  0.00  0.00    -0.246 OA
ATOM      4  O   UNL     1     -29.419  13.010 -43.786  0.00  0.00    -0.246 OA
ENDBRANCH   1   2
BRANCH   1   5
ATOM      5  C   UNL     1     -29.100  14.794 -40.764  0.00  0.00    +0.012 C 
BRANCH   5   6
ATOM      6  C   UNL     1     -28.800  16.194 -40.263  0.00  0.00    +0.001 C 
ATOM      7  C   UNL     1     -30.043  17.080 -40.286  0.00  0.00    +0.000 C 
ENDBRANCH   5   6
ENDBRANCH   1   5
TORSDOF 3
REMARK  Name = 
REMARK  61 active torsions:
REMARK  status: ('A' for Active; 'I' for Inactive)
REMARK    1  A    between atoms: _1  and  _3
REMARK    2  A    between atoms: _3  and  _4
REMARK    3  A    between atoms: _4  and  _5
REMARK    4  A    between atoms: _5  and  _6
REMARK    5  A    between atoms: _10  and  _12
REMARK    6  A    between atoms: _12  and  _13
REMARK    7  A    between atoms: _20  and  _22
REMARK    8  A    between atoms: _22  and  _23
REMARK    9  A    between atoms: _23  and  _24
REMARK   10  A    between atoms: _24  and  _25
REMARK   11  A    between atoms: _27  and  _29
REMARK   12  A    between atoms: _31  and  _33
REMARK   13  A    between atoms: _33  and  _34
REMARK   14  A    between atoms: _34  and  _35
REMARK   15  A    between atoms: _38  and  _40
REMARK   16  A    between atoms: _40  and  _41
REMARK   17  A    between atoms: _41  and  _42
REMARK   18  A    between atoms: _45  and  _47
REMARK   19  A    between atoms: _47  and  _48
REMARK   20  A    between atoms: _54  and  _56
REMARK   21  A    between atoms: _56  and  _57
REMARK   22  A    between atoms: _63  and  _65
REMARK   23  A    between atoms: _65  and  _67
REMARK   24  A    between atoms: _69  and  _71
REMARK   25  A    between atoms: _71  and  _72
REMARK   26  A    between atoms: _75  and  _77
REMARK   27  A    between atoms: _77  and  _79
REMARK   28  A    between atoms: _81  and  _83
REMARK   29  A    between atoms: _83  and  _84
REMARK   30  A    between atoms: _91  and  _93
REMARK   31  A    between atoms: _93  and  _94
REMARK   32  A    between atoms: _97  and  _99
REMARK   33  A    between atoms: _99  and  _101
REMARK   34  A    between atoms: _103  and  _105
REMARK   35  A    between atoms: _108  and  _110
REMARK   36  A    between atoms: _110  and  _111
REMARK   37  A    between atoms: _111  and  _112
REMARK   38  A    between atoms: _112  and  _113
REMARK   39  A    between atoms: _117  and  _119
REMARK   40  A    between atoms: _119  and  _120
REMARK   41  A    between atoms: _120  and  _121
REMARK   42  A    between atoms: _124  and  _126
REMARK   43  A    between atoms: _126  and  _128
REMARK   44  A    between atoms: _130  and  _132
REMARK   45  A    between atoms: _132  and  _133
REMARK   46  A    between atoms: _140  and  _142
REMARK   47  A    between atoms: _144  and  _146
REMARK   48  A    between atoms: _146  and  _147
REMARK   49  A    between atoms: _153  and  _155
REMARK   50  A    between atoms: _157  and  _159
REMARK   51  A    between atoms: _159  and  _160
REMARK   52  A    between atoms: _166  and  _168
REMARK   53  A    between atoms: _168  and  _169
REMARK   54  A    between atoms: _169  and  _170
REMARK   55  A    between atoms: _170  and  _171
REMARK   56  A    between atoms: _173  and  _175
REMARK   57  A    between atoms: _175  and  _177
REMARK   58  A    between atoms: _179  and  _181
REMARK   59  A    between atoms: _181  and  _182
REMARK   60  A    between atoms: _189  and  _191
REMARK   61  A    between atoms: _193  and  _195
REMARK                            x       y       z     vdW  Elec       q    Type
REMARK                         _______ _______ _______ _____ _____    ______ ____
ROOT
ATOM      1  C   UNL     1     -33.459  16.617 -38.841  0.00  0.00    -0.022 A 
ATOM      2  C   UNL     1     -34.591  16.705 -38.024  0.00  0.00    -0.004 A 
ATOM      3  C   UNL     1     -35.092  15.580 -37.384  0.00  0.00    -0.000 A 
ATOM      4  C   UNL     1     -34.460  14.357 -37.549  0.00  0.00    -0.000 A 
ATOM      5  C   UNL     1     -33.329  14.259 -38.348  0.00  0.00    -0.000 A 
ATOM      6  C   UNL     1     -32.835  15.381 -38.992  0.00  0.00    -0.004 A 
ENDROOT
BRANCH   1   7
ATOM      7  C   UNL     1     -32.915  17.838 -39.538  0.00  0.00    +0.026 C 
BRANCH   7   8
ATOM      8  C   UNL     1     -31.605  18.392 -38.925  0.00  0.00    +0.005 C 
ATOM      9  C   UNL     1     -31.735  18.654 -37.431  0.00  0.00    +0.000 C 
ENDBRANCH   7   8
ENDBRANCH   1   7
TORSDOF 2
REMARK  Name = 
REMARK  61 active torsions:
REMARK  status: ('A' for Active; 'I' for Inactive)
REMARK    1  A    between atoms: _1  and  _3
REMARK    2  A    between atoms: _3  and  _4
REMARK    3  A    between atoms: _4  and  _5
REMARK    4  A    between atoms: _5  and  _6
REMARK    5  A    between atoms: _10  and  _12
REMARK    6  A    between atoms: _12  and  _13
REMARK    7  A    between atoms: _20  and  _22
REMARK    8  A    between atoms: _22  and  _23
REMARK    9  A    between atoms: _23  and  _24
REMARK   10  A    between atoms: _24  and  _25
REMARK   11  A    between atoms: _27  and  _29
REMARK   12  A    between atoms: _31  and  _33
REMARK   13  A    between atoms: _33  and  _34
REMARK   14  A    between atoms: _34  and  _35
REMARK   15  A    between atoms: _38  and  _40
REMARK   16  A    between atoms: _40  and  _41
REMARK   17  A    between atoms: _41  and  _42
REMARK   18  A    between atoms: _45  and  _47
REMARK   19  A    between atoms: _47  and  _48
REMARK   20  A    between atoms: _54  and  _56
REMARK   21  A    between atoms: _56  and  _57
REMARK   22  A    between atoms: _63  and  _65
REMARK   23  A    between atoms: _65  and  _67
REMARK   24  A    between atoms: _69  and  _71
REMARK   25  A    between atoms: _71  and  _72
REMARK   26  A    between atoms: _75  and  _77
REMARK   27  A    between atoms: _77  and  _79
REMARK   28  A    between atoms: _81  and  _83
REMARK   29  A    between atoms: _83  and  _84
REMARK   30  A    between atoms: _91  and  _93
REMARK   31  A    between atoms: _93  and  _94
REMARK   32  A    between atoms: _97  and  _99
REMARK   33  A    between atoms: _99  and  _101
REMARK   34  A    between atoms: _103  and  _105
REMARK   35  A    between atoms: _108  and  _110
REMARK   36  A    between atoms: _110  and  _111
REMARK   37  A    between atoms: _111  and  _112
REMARK   38  A    between atoms: _112  and  _113
REMARK   39  A    between atoms: _117  and  _119
REMARK   40  A    between atoms: _119  and  _120
REMARK   41  A    between atoms: _120  and  _121
REMARK   42  A    between atoms: _124  and  _126
REMARK   43  A    between atoms: _126  and  _128
REMARK   44  A    between atoms: _130  and  _132
REMARK   45  A    between atoms: _132  and  _133
REMARK   46  A    between atoms: _140  and  _142
REMARK   47  A    between atoms: _144  and  _146
REMARK   48  A    between atoms: _146  and  _147
REMARK   49  A    between atoms: _153  and  _155
REMARK   50  A    between atoms: _157  and  _159
REMARK   51  A    between atoms: _159  and  _160
REMARK   52  A    between atoms: _166  and  _168
REMARK   53  A    between atoms: _168  and  _169
REMARK   54  A    between atoms: _169  and  _170
REMARK   55  A    between atoms: _170  and  _171
REMARK   56  A    between atoms: _173  and  _175
REMARK   57  A    between atoms: _175  and  _177
REMARK   58  A    between atoms: _179  and  _181
REMARK   59  A    between atoms: _181  and  _182
REMARK   60  A    between atoms: _189  and  _191
REMARK   61  A    between atoms: _193  and  _195
REMARK                            x       y       z     vdW  Elec       q    Type
REMARK                         _______ _______ _______ _____ _____    ______ ____
ROOT
ATOM      1  C   UNL     1     -27.220  21.401 -37.858  0.00  0.00    -0.022 A 
ATOM      2  C   UNL     1     -28.488  20.997 -37.422  0.00  0.00    -0.004 A 
ATOM      3  C   UNL     1     -29.633  21.723 -37.744  0.00  0.00    -0.000 A 
ATOM      4  C   UNL     1     -29.518  22.874 -38.494  0.00  0.00    -0.000 A 
ATOM      5  C   UNL     1     -28.258  23.305 -38.925  0.00  0.00    -0.000 A 
ATOM      6  C   UNL     1     -27.116  22.570 -38.611  0.00  0.00    -0.004 A 
ENDROOT
BRANCH   1   7
ATOM      7  C   UNL     1     -25.986  20.611 -37.495  0.00  0.00    +0.026 C 
BRANCH   7   8
ATOM      8  C   UNL     1     -24.780  21.474 -37.106  0.00  0.00    +0.005 C 
ATOM      9  C   UNL     1     -25.147  22.316 -35.909  0.00  0.00    +0.000 C 
ENDBRANCH   7   8
ENDBRANCH   1   7
TORSDOF 2
REMARK  Name = 
REMARK  61 active torsions:
REMARK  status: ('A' for Active; 'I' for Inactive)
REMARK    1  A    between atoms: _1  and  _3
REMARK    2  A    between atoms: _3  and  _4
REMARK    3  A    between atoms: _4  and  _5
REMARK    4  A    between atoms: _5  and  _6
REMARK    5  A    between atoms: _10  and  _12
REMARK    6  A    between atoms: _12  and  _13
REMARK    7  A    between atoms: _20  and  _22
REMARK    8  A    between atoms: _22  and  _23
REMARK    9  A    between atoms: _23  and  _24
REMARK   10  A    between atoms: _24  and  _25
REMARK   11  A    between atoms: _27  and  _29
REMARK   12  A    between atoms: _31  and  _33
REMARK   13  A    between atoms: _33  and  _34
REMARK   14  A    between atoms: _34  and  _35
REMARK   15  A    between atoms: _38  and  _40
REMARK   16  A    between atoms: _40  and  _41
REMARK   17  A    between atoms: _41  and  _42
REMARK   18  A    between atoms: _45  and  _47
REMARK   19  A    between atoms: _47  and  _48
REMARK   20  A    between atoms: _54  and  _56
REMARK   21  A    between atoms: _56  and  _57
REMARK   22  A    between atoms: _63  and  _65
REMARK   23  A    between atoms: _65  and  _67
REMARK   24  A    between atoms: _69  and  _71
REMARK   25  A    between atoms: _71  and  _72
REMARK   26  A    between atoms: _75  and  _77
REMARK   27  A    between atoms: _77  and  _79
REMARK   28  A    between atoms: _81  and  _83
REMARK   29  A    between atoms: _83  and  _84
REMARK   30  A    between atoms: _91  and  _93
REMARK   31  A    between atoms: _93  and  _94
REMARK   32  A    between atoms: _97  and  _99
REMARK   33  A    between atoms: _99  and  _101
REMARK   34  A    between atoms: _103  and  _105
REMARK   35  A    between atoms: _108  and  _110
REMARK   36  A    between atoms: _110  and  _111
REMARK   37  A    between atoms: _111  and  _112
REMARK   38  A    between atoms: _112  and  _113
REMARK   39  A    between atoms: _117  and  _119
REMARK   40  A    between atoms: _119  and  _120
REMARK   41  A    between atoms: _120  and  _121
REMARK   42  A    between atoms: _124  and  _126
REMARK   43  A    between atoms: _126  and  _128
REMARK   44  A    between atoms: _130  and  _132
REMARK   45  A    between atoms: _132  and  _133
REMARK   46  A    between atoms: _140  and  _142
REMARK   47  A    between atoms: _144  and  _146
REMARK   48  A    between atoms: _146  and  _147
REMARK   49  A    between atoms: _153  and  _155
REMARK   50  A    between atoms: _157  and  _159
REMARK   51  A    between atoms: _159  and  _160
REMARK   52  A    between atoms: _166  and  _168
REMARK   53  A    between atoms: _168  and  _169
REMARK   54  A    between atoms: _169  and  _170
REMARK   55  A    between atoms: _170  and  _171
REMARK   56  A    between atoms: _173  and  _175
REMARK   57  A    between atoms: _175  and  _177
REMARK   58  A    between atoms: _179  and  _181
REMARK   59  A    between atoms: _181  and  _182
REMARK   60  A    between atoms: _189  and  _191
REMARK   61  A    between atoms: _193  and  _195
REMARK                            x       y       z     vdW  Elec       q    Type
REMARK                         _______ _______ _______ _____ _____    ______ ____
ROOT
ATOM      1  C   UNL     1     -38.411  21.435 -61.816  0.00  0.00    +0.000 C 
ATOM      2  C   UNL     1     -38.938  21.004 -60.448  0.00  0.00    +0.000 C 
ENDROOT
BRANCH   1   3
ATOM      3  C   UNL     1     -39.399  21.051 -62.945  0.00  0.00    +0.000 C 
ATOM      4  C   UNL     1     -40.806  21.484 -62.551  0.00  0.00    +0.000 C 
ENDBRANCH   1   3
BRANCH   1   5
ATOM      5  C   UNL     1     -37.036  20.816 -62.061  0.00  0.00    +0.000 C 
ATOM      6  C   UNL     1     -35.890  21.790 -61.876  0.00  0.00    +0.000 C 
ENDBRANCH   1   5
TORSDOF 2
REMARK  Name = 
REMARK  61 active torsions:
REMARK  status: ('A' for Active; 'I' for Inactive)
REMARK    1  A    between atoms: _1  and  _3
REMARK    2  A    between atoms: _3  and  _4
REMARK    3  A    between atoms: _4  and  _5
REMARK    4  A    between atoms: _5  and  _6
REMARK    5  A    between atoms: _10  and  _12
REMARK    6  A    between atoms: _12  and  _13
REMARK    7  A    between atoms: _20  and  _22
REMARK    8  A    between atoms: _22  and  _23
REMARK    9  A    between atoms: _23  and  _24
REMARK   10  A    between atoms: _24  and  _25
REMARK   11  A    between atoms: _27  and  _29
REMARK   12  A    between atoms: _31  and  _33
REMARK   13  A    between atoms: _33  and  _34
REMARK   14  A    between atoms: _34  and  _35
REMARK   15  A    between atoms: _38  and  _40
REMARK   16  A    between atoms: _40  and  _41
REMARK   17  A    between atoms: _41  and  _42
REMARK   18  A    between atoms: _45  and  _47
REMARK   19  A    between atoms: _47  and  _48
REMARK   20  A    between atoms: _54  and  _56
REMARK   21  A    between atoms: _56  and  _57
REMARK   22  A    between atoms: _63  and  _65
REMARK   23  A    between atoms: _65  and  _67
REMARK   24  A    between atoms: _69  and  _71
REMARK   25  A    between atoms: _71  and  _72
REMARK   26  A    between atoms: _75  and  _77
REMARK   27  A    between atoms: _77  and  _79
REMARK   28  A    between atoms: _81  and  _83
REMARK   29  A    between atoms: _83  and  _84
REMARK   30  A    between atoms: _91  and  _93
REMARK   31  A    between atoms: _93  and  _94
REMARK   32  A    between atoms: _97  and  _99
REMARK   33  A    between atoms: _99  and  _101
REMARK   34  A    between atoms: _103  and  _105
REMARK   35  A    between atoms: _108  and  _110
REMARK   36  A    between atoms: _110  and  _111
REMARK   37  A    between atoms: _111  and  _112
REMARK   38  A    between atoms: _112  and  _113
REMARK   39  A    between atoms: _117  and  _119
REMARK   40  A    between atoms: _119  and  _120
REMARK   41  A    between atoms: _120  and  _121
REMARK   42  A    between atoms: _124  and  _126
REMARK   43  A    between atoms: _126  and  _128
REMARK   44  A    between atoms: _130  and  _132
REMARK   45  A    between atoms: _132  and  _133
REMARK   46  A    between atoms: _140  and  _142
REMARK   47  A    between atoms: _144  and  _146
REMARK   48  A    between atoms: _146  and  _147
REMARK   49  A    between atoms: _153  and  _155
REMARK   50  A    between atoms: _157  and  _159
REMARK   51  A    between atoms: _159  and  _160
REMARK   52  A    between atoms: _166  and  _168
REMARK   53  A    between atoms: _168  and  _169
REMARK   54  A    between atoms: _169  and  _170
REMARK   55  A    between atoms: _170  and  _171
REMARK   56  A    between atoms: _173  and  _175
REMARK   57  A    between atoms: _175  and  _177
REMARK   58  A    between atoms: _179  and  _181
REMARK   59  A    between atoms: _181  and  _182
REMARK   60  A    between atoms: _189  and  _191
REMARK   61  A    between atoms: _193  and  _195
REMARK                            x       y       z     vdW  Elec       q    Type
REMARK                         _______ _______ _______ _____ _____    ______ ____
ROOT
ATOM      1  C   UNL     1     -41.159  15.299 -59.086  0.00  0.00    +0.000 C 
ENDROOT
BRANCH   1   2
ATOM      2  C   UNL     1     -40.434  16.473 -58.422  0.00  0.00    +0.000 C 
ATOM      3  C   UNL     1     -41.095  16.823 -57.098  0.00  0.00    +0.000 C 
ATOM      4  C   UNL     1     -40.359  17.695 -59.326  0.00  0.00    +0.000 C 
ENDBRANCH   1   2
BRANCH   1   5
ATOM      5  C   UNL     1     -42.488  15.530 -59.816  0.00  0.00    +0.000 C 
ATOM      6  C   UNL     1     -42.368  15.247 -61.305  0.00  0.00    +0.000 C 
ENDBRANCH   1   5
TORSDOF 2
REMARK  Name = 
REMARK  61 active torsions:
REMARK  status: ('A' for Active; 'I' for Inactive)
REMARK    1  A    between atoms: _1  and  _3
REMARK    2  A    between atoms: _3  and  _4
REMARK    3  A    between atoms: _4  and  _5
REMARK    4  A    between atoms: _5  and  _6
REMARK    5  A    between atoms: _10  and  _12
REMARK    6  A    between atoms: _12  and  _13
REMARK    7  A    between atoms: _20  and  _22
REMARK    8  A    between atoms: _22  and  _23
REMARK    9  A    between atoms: _23  and  _24
REMARK   10  A    between atoms: _24  and  _25
REMARK   11  A    between atoms: _27  and  _29
REMARK   12  A    between atoms: _31  and  _33
REMARK   13  A    between atoms: _33  and  _34
REMARK   14  A    between atoms: _34  and  _35
REMARK   15  A    between atoms: _38  and  _40
REMARK   16  A    between atoms: _40  and  _41
REMARK   17  A    between atoms: _41  and  _42
REMARK   18  A    between atoms: _45  and  _47
REMARK   19  A    between atoms: _47  and  _48
REMARK   20  A    between atoms: _54  and  _56
REMARK   21  A    between atoms: _56  and  _57
REMARK   22  A    between atoms: _63  and  _65
REMARK   23  A    between atoms: _65  and  _67
REMARK   24  A    between atoms: _69  and  _71
REMARK   25  A    between atoms: _71  and  _72
REMARK   26  A    between atoms: _75  and  _77
REMARK   27  A    between atoms: _77  and  _79
REMARK   28  A    between atoms: _81  and  _83
REMARK   29  A    between atoms: _83  and  _84
REMARK   30  A    between atoms: _91  and  _93
REMARK   31  A    between atoms: _93  and  _94
REMARK   32  A    between atoms: _97  and  _99
REMARK   33  A    between atoms: _99  and  _101
REMARK   34  A    between atoms: _103  and  _105
REMARK   35  A    between atoms: _108  and  _110
REMARK   36  A    between atoms: _110  and  _111
REMARK   37  A    between atoms: _111  and  _112
REMARK   38  A    between atoms: _112  and  _113
REMARK   39  A    between atoms: _117  and  _119
REMARK   40  A    between atoms: _119  and  _120
REMARK   41  A    between atoms: _120  and  _121
REMARK   42  A    between atoms: _124  and  _126
REMARK   43  A    between atoms: _126  and  _128
REMARK   44  A    between atoms: _130  and  _132
REMARK   45  A    between atoms: _132  and  _133
REMARK   46  A    between atoms: _140  and  _142
REMARK   47  A    between atoms: _144  and  _146
REMARK   48  A    between atoms: _146  and  _147
REMARK   49  A    between atoms: _153  and  _155
REMARK   50  A    between atoms: _157  and  _159
REMARK   51  A    between atoms: _159  and  _160
REMARK   52  A    between atoms: _166  and  _168
REMARK   53  A    between atoms: _168  and  _169
REMARK   54  A    between atoms: _169  and  _170
REMARK   55  A    between atoms: _170  and  _171
REMARK   56  A    between atoms: _173  and  _175
REMARK   57  A    between atoms: _175  and  _177
REMARK   58  A    between atoms: _179  and  _181
REMARK   59  A    between atoms: _181  and  _182
REMARK   60  A    between atoms: _189  and  _191
REMARK   61  A    between atoms: _193  and  _195
REMARK                            x       y       z     vdW  Elec       q    Type
REMARK                         _______ _______ _______ _____ _____    ______ ____
ROOT
ATOM      1  C   UNL     1     -37.842  16.064 -64.403  0.00  0.00    +0.000 C 
ATOM      2  C   UNL     1     -36.629  16.056 -65.336  0.00  0.00    +0.000 C 
ENDROOT
BRANCH   1   3
ATOM      3  C   UNL     1     -39.096  16.625 -65.112  0.00  0.00    +0.000 C 
ATOM      4  C   UNL     1     -38.991  16.469 -66.609  0.00  0.00    +0.000 C 
ENDBRANCH   1   3
BRANCH   1   5
ATOM      5  C   UNL     1     -37.508  16.931 -63.187  0.00  0.00    +0.000 C 
ATOM      6  C   UNL     1     -37.959  16.327 -61.880  0.00  0.00    +0.000 C 
ENDBRANCH   1   5
TORSDOF 2
REMARK  Name = 
REMARK  61 active torsions:
REMARK  status: ('A' for Active; 'I' for Inactive)
REMARK    1  A    between atoms: _1  and  _3
REMARK    2  A    between atoms: _3  and  _4
REMARK    3  A    between atoms: _4  and  _5
REMARK    4  A    between atoms: _5  and  _6
REMARK    5  A    between atoms: _10  and  _12
REMARK    6  A    between atoms: _12  and  _13
REMARK    7  A    between atoms: _20  and  _22
REMARK    8  A    between atoms: _22  and  _23
REMARK    9  A    between atoms: _23  and  _24
REMARK   10  A    between atoms: _24  and  _25
REMARK   11  A    between atoms: _27  and  _29
REMARK   12  A    between atoms: _31  and  _33
REMARK   13  A    between atoms: _33  and  _34
REMARK   14  A    between atoms: _34  and  _35
REMARK   15  A    between atoms: _38  and  _40
REMARK   16  A    between atoms: _40  and  _41
REMARK   17  A    between atoms: _41  and  _42
REMARK   18  A    between atoms: _45  and  _47
REMARK   19  A    between atoms: _47  and  _48
REMARK   20  A    between atoms: _54  and  _56
REMARK   21  A    between atoms: _56  and  _57
REMARK   22  A    between atoms: _63  and  _65
REMARK   23  A    between atoms: _65  and  _67
REMARK   24  A    between atoms: _69  and  _71
REMARK   25  A    between atoms: _71  and  _72
REMARK   26  A    between atoms: _75  and  _77
REMARK   27  A    between atoms: _77  and  _79
REMARK   28  A    between atoms: _81  and  _83
REMARK   29  A    between atoms: _83  and  _84
REMARK   30  A    between atoms: _91  and  _93
REMARK   31  A    between atoms: _93  and  _94
REMARK   32  A    between atoms: _97  and  _99
REMARK   33  A    between atoms: _99  and  _101
REMARK   34  A    between atoms: _103  and  _105
REMARK   35  A    between atoms: _108  and  _110
REMARK   36  A    between atoms: _110  and  _111
REMARK   37  A    between atoms: _111  and  _112
REMARK   38  A    between atoms: _112  and  _113
REMARK   39  A    between atoms: _117  and  _119
REMARK   40  A    between atoms: _119  and  _120
REMARK   41  A    between atoms: _120  and  _121
REMARK   42  A    between atoms: _124  and  _126
REMARK   43  A    between atoms: _126  and  _128
REMARK   44  A    between atoms: _130  and  _132
REMARK   45  A    between atoms: _132  and  _133
REMARK   46  A    between atoms: _140  and  _142
REMARK   47  A    between atoms: _144  and  _146
REMARK   48  A    between atoms: _146  and  _147
REMARK   49  A    between atoms: _153  and  _155
REMARK   50  A    between atoms: _157  and  _159
REMARK   51  A    between atoms: _159  and  _160
REMARK   52  A    between atoms: _166  and  _168
REMARK   53  A    between atoms: _168  and  _169
REMARK   54  A    between atoms: _169  and  _170
REMARK   55  A    between atoms: _170  and  _171
REMARK   56  A    between atoms: _173  and  _175
REMARK   57  A    between atoms: _175  and  _177
REMARK   58  A    between atoms: _179  and  _181
REMARK   59  A    between atoms: _181  and  _182
REMARK   60  A    between atoms: _189  and  _191
REMARK   61  A    between atoms: _193  and  _195
REMARK                            x       y       z     vdW  Elec       q    Type
REMARK                         _______ _______ _______ _____ _____    ______ ____
ROOT
ATOM      1  C   UNL     1     -32.580  17.808 -67.776  0.00  0.00    -0.022 A 
ATOM      2  C   UNL     1     -31.639  16.906 -67.269  0.00  0.00    -0.001 A 
ATOM      3  C   UNL     1     -30.336  17.299 -66.999  0.00  0.00    +0.042 A 
ATOM      4  C   UNL     1     -29.957  18.620 -67.234  0.00  0.00    +0.196 A 
ATOM      5  O   UNL     1     -28.655  19.049 -66.989  0.00  0.00    -0.287 OA
ATOM      6  C   UNL     1     -30.882  19.529 -67.731  0.00  0.00    +0.042 A 
ATOM      7  C   UNL     1     -32.181  19.123 -67.983  0.00  0.00    -0.001 A 
ENDROOT
BRANCH   1   8
ATOM      8  C   UNL     1     -34.013  17.381 -68.013  0.00  0.00    +0.026 C 
BRANCH   8   9
ATOM      9  C   UNL     1     -34.632  17.745 -69.362  0.00  0.00    +0.005 C 
ATOM     10  C   UNL     1     -33.949  16.960 -70.457  0.00  0.00    +0.000 C 
ENDBRANCH   8   9
ENDBRANCH   1   8
TORSDOF 2
REMARK  Name = 
REMARK  61 active torsions:
REMARK  status: ('A' for Active; 'I' for Inactive)
REMARK    1  A    between atoms: _1  and  _3
REMARK    2  A    between atoms: _3  and  _4
REMARK    3  A    between atoms: _4  and  _5
REMARK    4  A    between atoms: _5  and  _6
REMARK    5  A    between atoms: _10  and  _12
REMARK    6  A    between atoms: _12  and  _13
REMARK    7  A    between atoms: _20  and  _22
REMARK    8  A    between atoms: _22  and  _23
REMARK    9  A    between atoms: _23  and  _24
REMARK   10  A    between atoms: _24  and  _25
REMARK   11  A    between atoms: _27  and  _29
REMARK   12  A    between atoms: _31  and  _33
REMARK   13  A    between atoms: _33  and  _34
REMARK   14  A    between atoms: _34  and  _35
REMARK   15  A    between atoms: _38  and  _40
REMARK   16  A    between atoms: _40  and  _41
REMARK   17  A    between atoms: _41  and  _42
REMARK   18  A    between atoms: _45  and  _47
REMARK   19  A    between atoms: _47  and  _48
REMARK   20  A    between atoms: _54  and  _56
REMARK   21  A    between atoms: _56  and  _57
REMARK   22  A    between atoms: _63  and  _65
REMARK   23  A    between atoms: _65  and  _67
REMARK   24  A    between atoms: _69  and  _71
REMARK   25  A    between atoms: _71  and  _72
REMARK   26  A    between atoms: _75  and  _77
REMARK   27  A    between atoms: _77  and  _79
REMARK   28  A    between atoms: _81  and  _83
REMARK   29  A    between atoms: _83  and  _84
REMARK   30  A    between atoms: _91  and  _93
REMARK   31  A    between atoms: _93  and  _94
REMARK   32  A    between atoms: _97  and  _99
REMARK   33  A    between atoms: _99  and  _101
REMARK   34  A    between atoms: _103  and  _105
REMARK   35  A    between atoms: _108  and  _110
REMARK   36  A    between atoms: _110  and  _111
REMARK   37  A    between atoms: _111  and  _112
REMARK   38  A    between atoms: _112  and  _113
REMARK   39  A    between atoms: _117  and  _119
REMARK   40  A    between atoms: _119  and  _120
REMARK   41  A    between atoms: _120  and  _121
REMARK   42  A    between atoms: _124  and  _126
REMARK   43  A    between atoms: _126  and  _128
REMARK   44  A    between atoms: _130  and  _132
REMARK   45  A    between atoms: _132  and  _133
REMARK   46  A    between atoms: _140  and  _142
REMARK   47  A    between atoms: _144  and  _146
REMARK   48  A    between atoms: _146  and  _147
REMARK   49  A    between atoms: _153  and  _155
REMARK   50  A    between atoms: _157  and  _159
REMARK   51  A    between atoms: _159  and  _160
REMARK   52  A    between atoms: _166  and  _168
REMARK   53  A    between atoms: _168  and  _169
REMARK   54  A    between atoms: _169  and  _170
REMARK   55  A    between atoms: _170  and  _171
REMARK   56  A    between atoms: _173  and  _175
REMARK   57  A    between atoms: _175  and  _177
REMARK   58  A    between atoms: _179  and  _181
REMARK   59  A    between atoms: _181  and  _182
REMARK   60  A    between atoms: _189  and  _191
REMARK   61  A    between atoms: _193  and  _195
REMARK                            x       y       z     vdW  Elec       q    Type
REMARK                         _______ _______ _______ _____ _____    ______ ____
ROOT
ATOM      1  C   UNL     1     -29.156   9.910 -66.109  0.00  0.00    +0.000 C 
ENDROOT
BRANCH   1   2
ATOM      2  C   UNL     1     -29.639  11.344 -65.856  0.00  0.00    +0.000 C 
ATOM      3  C   UNL     1     -30.876  11.433 -64.969  0.00  0.00    +0.000 C 
ATOM      4  C   UNL     1     -28.506  12.182 -65.286  0.00  0.00    +0.000 C 
ENDBRANCH   1   2
BRANCH   1   5
ATOM      5  C   UNL     1     -27.623   9.764 -66.102  0.00  0.00    +0.000 C 
ATOM      6  C   UNL     1     -27.180   8.605 -65.215  0.00  0.00    +0.000 C 
ENDBRANCH   1   5
TORSDOF 2
REMARK  Name = 
REMARK  61 active torsions:
REMARK  status: ('A' for Active; 'I' for Inactive)
REMARK    1  A    between atoms: _1  and  _3
REMARK    2  A    between atoms: _3  and  _4
REMARK    3  A    between atoms: _4  and  _5
REMARK    4  A    between atoms: _5  and  _6
REMARK    5  A    between atoms: _10  and  _12
REMARK    6  A    between atoms: _12  and  _13
REMARK    7  A    between atoms: _20  and  _22
REMARK    8  A    between atoms: _22  and  _23
REMARK    9  A    between atoms: _23  and  _24
REMARK   10  A    between atoms: _24  and  _25
REMARK   11  A    between atoms: _27  and  _29
REMARK   12  A    between atoms: _31  and  _33
REMARK   13  A    between atoms: _33  and  _34
REMARK   14  A    between atoms: _34  and  _35
REMARK   15  A    between atoms: _38  and  _40
REMARK   16  A    between atoms: _40  and  _41
REMARK   17  A    between atoms: _41  and  _42
REMARK   18  A    between atoms: _45  and  _47
REMARK   19  A    between atoms: _47  and  _48
REMARK   20  A    between atoms: _54  and  _56
REMARK   21  A    between atoms: _56  and  _57
REMARK   22  A    between atoms: _63  and  _65
REMARK   23  A    between atoms: _65  and  _67
REMARK   24  A    between atoms: _69  and  _71
REMARK   25  A    between atoms: _71  and  _72
REMARK   26  A    between atoms: _75  and  _77
REMARK   27  A    between atoms: _77  and  _79
REMARK   28  A    between atoms: _81  and  _83
REMARK   29  A    between atoms: _83  and  _84
REMARK   30  A    between atoms: _91  and  _93
REMARK   31  A    between atoms: _93  and  _94
REMARK   32  A    between atoms: _97  and  _99
REMARK   33  A    between atoms: _99  and  _101
REMARK   34  A    between atoms: _103  and  _105
REMARK   35  A    between atoms: _108  and  _110
REMARK   36  A    between atoms: _110  and  _111
REMARK   37  A    between atoms: _111  and  _112
REMARK   38  A    between atoms: _112  and  _113
REMARK   39  A    between atoms: _117  and  _119
REMARK   40  A    between atoms: _119  and  _120
REMARK   41  A    between atoms: _120  and  _121
REMARK   42  A    between atoms: _124  and  _126
REMARK   43  A    between atoms: _126  and  _128
REMARK   44  A    between atoms: _130  and  _132
REMARK   45  A    between atoms: _132  and  _133
REMARK   46  A    between atoms: _140  and  _142
REMARK   47  A    between atoms: _144  and  _146
REMARK   48  A    between atoms: _146  and  _147
REMARK   49  A    between atoms: _153  and  _155
REMARK   50  A    between atoms: _157  and  _159
REMARK   51  A    between atoms: _159  and  _160
REMARK   52  A    between atoms: _166  and  _168
REMARK   53  A    between atoms: _168  and  _169
REMARK   54  A    between atoms: _169  and  _170
REMARK   55  A    between atoms: _170  and  _171
REMARK   56  A    between atoms: _173  and  _175
REMARK   57  A    between atoms: _175  and  _177
REMARK   58  A    between atoms: _179  and  _181
REMARK   59  A    between atoms: _181  and  _182
REMARK   60  A    between atoms: _189  and  _191
REMARK   61  A    between atoms: _193  and  _195
REMARK                            x       y       z     vdW  Elec       q    Type
REMARK                         _______ _______ _______ _____ _____    ______ ____
ROOT
ATOM      1  C   UNL     1     -29.620  21.657 -46.494  0.00  0.00    +0.000 C 
ATOM      2  C   UNL     1     -30.862  22.323 -45.899  0.00  0.00    +0.000 C 
ENDROOT
BRANCH   1   3
ATOM      3  C   UNL     1     -28.700  22.689 -47.169  0.00  0.00    +0.000 C 
ATOM      4  C   UNL     1     -28.316  23.764 -46.162  0.00  0.00    +0.000 C 
ENDBRANCH   1   3
BRANCH   1   5
ATOM      5  C   UNL     1     -30.002  20.565 -47.499  0.00  0.00    +0.000 C 
ATOM      6  C   UNL     1     -31.425  20.072 -47.355  0.00  0.00    +0.000 C 
ENDBRANCH   1   5
TORSDOF 2
REMARK  Name = 
REMARK  61 active torsions:
REMARK  status: ('A' for Active; 'I' for Inactive)
REMARK    1  A    between atoms: _1  and  _3
REMARK    2  A    between atoms: _3  and  _4
REMARK    3  A    between atoms: _4  and  _5
REMARK    4  A    between atoms: _5  and  _6
REMARK    5  A    between atoms: _10  and  _12
REMARK    6  A    between atoms: _12  and  _13
REMARK    7  A    between atoms: _20  and  _22
REMARK    8  A    between atoms: _22  and  _23
REMARK    9  A    between atoms: _23  and  _24
REMARK   10  A    between atoms: _24  and  _25
REMARK   11  A    between atoms: _27  and  _29
REMARK   12  A    between atoms: _31  and  _33
REMARK   13  A    between atoms: _33  and  _34
REMARK   14  A    between atoms: _34  and  _35
REMARK   15  A    between atoms: _38  and  _40
REMARK   16  A    between atoms: _40  and  _41
REMARK   17  A    between atoms: _41  and  _42
REMARK   18  A    between atoms: _45  and  _47
REMARK   19  A    between atoms: _47  and  _48
REMARK   20  A    between atoms: _54  and  _56
REMARK   21  A    between atoms: _56  and  _57
REMARK   22  A    between atoms: _63  and  _65
REMARK   23  A    between atoms: _65  and  _67
REMARK   24  A    between atoms: _69  and  _71
REMARK   25  A    between atoms: _71  and  _72
REMARK   26  A    between atoms: _75  and  _77
REMARK   27  A    between atoms: _77  and  _79
REMARK   28  A    between atoms: _81  and  _83
REMARK   29  A    between atoms: _83  and  _84
REMARK   30  A    between atoms: _91  and  _93
REMARK   31  A    between atoms: _93  and  _94
REMARK   32  A    between atoms: _97  and  _99
REMARK   33  A    between atoms: _99  and  _101
REMARK   34  A    between atoms: _103  and  _105
REMARK   35  A    between atoms: _108  and  _110
REMARK   36  A    between atoms: _110  and  _111
REMARK   37  A    between atoms: _111  and  _112
REMARK   38  A    between atoms: _112  and  _113
REMARK   39  A    between atoms: _117  and  _119
REMARK   40  A    between atoms: _119  and  _120
REMARK   41  A    between atoms: _120  and  _121
REMARK   42  A    between atoms: _124  and  _126
REMARK   43  A    between atoms: _126  and  _128
REMARK   44  A    between atoms: _130  and  _132
REMARK   45  A    between atoms: _132  and  _133
REMARK   46  A    between atoms: _140  and  _142
REMARK   47  A    between atoms: _144  and  _146
REMARK   48  A    between atoms: _146  and  _147
REMARK   49  A    between atoms: _153  and  _155
REMARK   50  A    between atoms: _157  and  _159
REMARK   51  A    between atoms: _159  and  _160
REMARK   52  A    between atoms: _166  and  _168
REMARK   53  A    between atoms: _168  and  _169
REMARK   54  A    between atoms: _169  and  _170
REMARK   55  A    between atoms: _170  and  _171
REMARK   56  A    between atoms: _173  and  _175
REMARK   57  A    between atoms: _175  and  _177
REMARK   58  A    between atoms: _179  and  _181
REMARK   59  A    between atoms: _181  and  _182
REMARK   60  A    between atoms: _189  and  _191
REMARK   61  A    between atoms: _193  and  _195
REMARK                            x       y       z     vdW  Elec       q    Type
REMARK                         _______ _______ _______ _____ _____    ______ ____
ROOT
ATOM      1  C   UNL     1     -31.831  25.948 -41.319  0.00  0.00    +0.000 C 
ATOM      2  C   UNL     1     -33.109  26.361 -40.622  0.00  0.00    +0.000 C 
ATOM      3  C   UNL     1     -31.902  24.520 -41.765  0.00  0.00    +0.000 C 
ENDROOT
BRANCH   1   4
ATOM      4  C   UNL     1     -31.526  26.882 -42.503  0.00  0.00    +0.000 C 
ATOM      5  C   UNL     1     -31.170  28.206 -41.869  0.00  0.00    +0.000 C 
ENDBRANCH   1   4
TORSDOF 1
REMARK  Name = 
REMARK  61 active torsions:
REMARK  status: ('A' for Active; 'I' for Inactive)
REMARK    1  A    between atoms: _1  and  _3
REMARK    2  A    between atoms: _3  and  _4
REMARK    3  A    between atoms: _4  and  _5
REMARK    4  A    between atoms: _5  and  _6
REMARK    5  A    between atoms: _10  and  _12
REMARK    6  A    between atoms: _12  and  _13
REMARK    7  A    between atoms: _20  and  _22
REMARK    8  A    between atoms: _22  and  _23
REMARK    9  A    between atoms: _23  and  _24
REMARK   10  A    between atoms: _24  and  _25
REMARK   11  A    between atoms: _27  and  _29
REMARK   12  A    between atoms: _31  and  _33
REMARK   13  A    between atoms: _33  and  _34
REMARK   14  A    between atoms: _34  and  _35
REMARK   15  A    between atoms: _38  and  _40
REMARK   16  A    between atoms: _40  and  _41
REMARK   17  A    between atoms: _41  and  _42
REMARK   18  A    between atoms: _45  and  _47
REMARK   19  A    between atoms: _47  and  _48
REMARK   20  A    between atoms: _54  and  _56
REMARK   21  A    between atoms: _56  and  _57
REMARK   22  A    between atoms: _63  and  _65
REMARK   23  A    between atoms: _65  and  _67
REMARK   24  A    between atoms: _69  and  _71
REMARK   25  A    between atoms: _71  and  _72
REMARK   26  A    between atoms: _75  and  _77
REMARK   27  A    between atoms: _77  and  _79
REMARK   28  A    between atoms: _81  and  _83
REMARK   29  A    between atoms: _83  and  _84
REMARK   30  A    between atoms: _91  and  _93
REMARK   31  A    between atoms: _93  and  _94
REMARK   32  A    between atoms: _97  and  _99
REMARK   33  A    between atoms: _99  and  _101
REMARK   34  A    between atoms: _103  and  _105
REMARK   35  A    between atoms: _108  and  _110
REMARK   36  A    between atoms: _110  and  _111
REMARK   37  A    between atoms: _111  and  _112
REMARK   38  A    between atoms: _112  and  _113
REMARK   39  A    between atoms: _117  and  _119
REMARK   40  A    between atoms: _119  and  _120
REMARK   41  A    between atoms: _120  and  _121
REMARK   42  A    between atoms: _124  and  _126
REMARK   43  A    between atoms: _126  and  _128
REMARK   44  A    between atoms: _130  and  _132
REMARK   45  A    between atoms: _132  and  _133
REMARK   46  A    between atoms: _140  and  _142
REMARK   47  A    between atoms: _144  and  _146
REMARK   48  A    between atoms: _146  and  _147
REMARK   49  A    between atoms: _153  and  _155
REMARK   50  A    between atoms: _157  and  _159
REMARK   51  A    between atoms: _159  and  _160
REMARK   52  A    between atoms: _166  and  _168
REMARK   53  A    between atoms: _168  and  _169
REMARK   54  A    between atoms: _169  and  _170
REMARK   55  A    between atoms: _170  and  _171
REMARK   56  A    between atoms: _173  and  _175
REMARK   57  A    between atoms: _175  and  _177
REMARK   58  A    between atoms: _179  and  _181
REMARK   59  A    between atoms: _181  and  _182
REMARK   60  A    between atoms: _189  and  _191
REMARK   61  A    between atoms: _193  and  _195
REMARK                            x       y       z     vdW  Elec       q    Type
REMARK                         _______ _______ _______ _____ _____    ______ ____
ROOT
ATOM      1  C   UNL     1     -29.635  13.938 -47.487  0.00  0.00    +0.220 C 
ENDROOT
BRANCH   1   2
ATOM      2  N   UNL     1     -29.840  15.054 -46.575  0.00  0.00    -0.087 NA
ATOM      3  C   UNL     1     -30.937  15.805 -46.537  0.00  0.00    +0.535 C 
ATOM      4  N   UNL     1     -31.001  16.814 -45.683  0.00  0.00    +0.135 NA
ATOM      5  N   UNL     1     -31.970  15.546 -47.344  0.00  0.00    +0.135 NA
ENDBRANCH   1   2
BRANCH   1   6
ATOM      6  C   UNL     1     -28.147  13.699 -47.702  0.00  0.00    +0.047 C 
BRANCH   6   7
ATOM      7  C   UNL     1     -27.417  15.020 -47.758  0.00  0.00    +0.004 C 
BRANCH   7   8
ATOM      8  C   UNL     1     -25.910  14.913 -47.937  0.00  0.00    +0.000 C 
ATOM      9  C   UNL     1     -25.609  14.370 -49.323  0.00  0.00    +0.000 C 
ENDBRANCH   7   8
ENDBRANCH   6   7
ENDBRANCH   1   6
TORSDOF 4
REMARK  Name = 
REMARK  61 active torsions:
REMARK  status: ('A' for Active; 'I' for Inactive)
REMARK    1  A    between atoms: _1  and  _3
REMARK    2  A    between atoms: _3  and  _4
REMARK    3  A    between atoms: _4  and  _5
REMARK    4  A    between atoms: _5  and  _6
REMARK    5  A    between atoms: _10  and  _12
REMARK    6  A    between atoms: _12  and  _13
REMARK    7  A    between atoms: _20  and  _22
REMARK    8  A    between atoms: _22  and  _23
REMARK    9  A    between atoms: _23  and  _24
REMARK   10  A    between atoms: _24  and  _25
REMARK   11  A    between atoms: _27  and  _29
REMARK   12  A    between atoms: _31  and  _33
REMARK   13  A    between atoms: _33  and  _34
REMARK   14  A    between atoms: _34  and  _35
REMARK   15  A    between atoms: _38  and  _40
REMARK   16  A    between atoms: _40  and  _41
REMARK   17  A    between atoms: _41  and  _42
REMARK   18  A    between atoms: _45  and  _47
REMARK   19  A    between atoms: _47  and  _48
REMARK   20  A    between atoms: _54  and  _56
REMARK   21  A    between atoms: _56  and  _57
REMARK   22  A    between atoms: _63  and  _65
REMARK   23  A    between atoms: _65  and  _67
REMARK   24  A    between atoms: _69  and  _71
REMARK   25  A    between atoms: _71  and  _72
REMARK   26  A    between atoms: _75  and  _77
REMARK   27  A    between atoms: _77  and  _79
REMARK   28  A    between atoms: _81  and  _83
REMARK   29  A    between atoms: _83  and  _84
REMARK   30  A    between atoms: _91  and  _93
REMARK   31  A    between atoms: _93  and  _94
REMARK   32  A    between atoms: _97  and  _99
REMARK   33  A    between atoms: _99  and  _101
REMARK   34  A    between atoms: _103  and  _105
REMARK   35  A    between atoms: _108  and  _110
REMARK   36  A    between atoms: _110  and  _111
REMARK   37  A    between atoms: _111  and  _112
REMARK   38  A    between atoms: _112  and  _113
REMARK   39  A    between atoms: _117  and  _119
REMARK   40  A    between atoms: _119  and  _120
REMARK   41  A    between atoms: _120  and  _121
REMARK   42  A    between atoms: _124  and  _126
REMARK   43  A    between atoms: _126  and  _128
REMARK   44  A    between atoms: _130  and  _132
REMARK   45  A    between atoms: _132  and  _133
REMARK   46  A    between atoms: _140  and  _142
REMARK   47  A    between atoms: _144  and  _146
REMARK   48  A    between atoms: _146  and  _147
REMARK   49  A    between atoms: _153  and  _155
REMARK   50  A    between atoms: _157  and  _159
REMARK   51  A    between atoms: _159  and  _160
REMARK   52  A    between atoms: _166  and  _168
REMARK   53  A    between atoms: _168  and  _169
REMARK   54  A    between atoms: _169  and  _170
REMARK   55  A    between atoms: _170  and  _171
REMARK   56  A    between atoms: _173  and  _175
REMARK   57  A    between atoms: _175  and  _177
REMARK   58  A    between atoms: _179  and  _181
REMARK   59  A    between atoms: _181  and  _182
REMARK   60  A    between atoms: _189  and  _191
REMARK   61  A    between atoms: _193  and  _195
REMARK                            x       y       z     vdW  Elec       q    Type
REMARK                         _______ _______ _______ _____ _____    ______ ____
ROOT
ATOM      1  C   UNL     1     -30.904  11.269 -52.413  0.00  0.00    +0.042 C 
ENDROOT
BRANCH   1   2
ATOM      2  C   UNL     1     -32.058  12.153 -52.860  0.00  0.00    +0.050 C 
ATOM      3  O   UNL     1     -31.826  13.370 -53.007  0.00  0.00    -0.549 OA
ATOM      4  O   UNL     1     -33.180  11.643 -53.080  0.00  0.00    -0.549 OA
ENDBRANCH   1   2
BRANCH   1   5
ATOM      5  C   UNL     1     -29.576  12.002 -52.277  0.00  0.00    +0.006 C 
BRANCH   5   6
ATOM      6  C   UNL     1     -28.340  11.104 -52.200  0.00  0.00    +0.000 C 
ATOM      7  C   UNL     1     -28.146  10.411 -53.531  0.00  0.00    +0.000 C 
ENDBRANCH   5   6
ENDBRANCH   1   5
TORSDOF 3
REMARK  Name = 
REMARK  61 active torsions:
REMARK  status: ('A' for Active; 'I' for Inactive)
REMARK    1  A    between atoms: _1  and  _3
REMARK    2  A    between atoms: _3  and  _4
REMARK    3  A    between atoms: _4  and  _5
REMARK    4  A    between atoms: _5  and  _6
REMARK    5  A    between atoms: _10  and  _12
REMARK    6  A    between atoms: _12  and  _13
REMARK    7  A    between atoms: _20  and  _22
REMARK    8  A    between atoms: _22  and  _23
REMARK    9  A    between atoms: _23  and  _24
REMARK   10  A    between atoms: _24  and  _25
REMARK   11  A    between atoms: _27  and  _29
REMARK   12  A    between atoms: _31  and  _33
REMARK   13  A    between atoms: _33  and  _34
REMARK   14  A    between atoms: _34  and  _35
REMARK   15  A    between atoms: _38  and  _40
REMARK   16  A    between atoms: _40  and  _41
REMARK   17  A    between atoms: _41  and  _42
REMARK   18  A    between atoms: _45  and  _47
REMARK   19  A    between atoms: _47  and  _48
REMARK   20  A    between atoms: _54  and  _56
REMARK   21  A    between atoms: _56  and  _57
REMARK   22  A    between atoms: _63  and  _65
REMARK   23  A    between atoms: _65  and  _67
REMARK   24  A    between atoms: _69  and  _71
REMARK   25  A    between atoms: _71  and  _72
REMARK   26  A    between atoms: _75  and  _77
REMARK   27  A    between atoms: _77  and  _79
REMARK   28  A    between atoms: _81  and  _83
REMARK   29  A    between atoms: _83  and  _84
REMARK   30  A    between atoms: _91  and  _93
REMARK   31  A    between atoms: _93  and  _94
REMARK   32  A    between atoms: _97  and  _99
REMARK   33  A    between atoms: _99  and  _101
REMARK   34  A    between atoms: _103  and  _105
REMARK   35  A    between atoms: _108  and  _110
REMARK   36  A    between atoms: _110  and  _111
REMARK   37  A    between atoms: _111  and  _112
REMARK   38  A    between atoms: _112  and  _113
REMARK   39  A    between atoms: _117  and  _119
REMARK   40  A    between atoms: _119  and  _120
REMARK   41  A    between atoms: _120  and  _121
REMARK   42  A    between atoms: _124  and  _126
REMARK   43  A    between atoms: _126  and  _128
REMARK   44  A    between atoms: _130  and  _132
REMARK   45  A    between atoms: _132  and  _133
REMARK   46  A    between atoms: _140  and  _142
REMARK   47  A    between atoms: _144  and  _146
REMARK   48  A    between atoms: _146  and  _147
REMARK   49  A    between atoms: _153  and  _155
REMARK   50  A    between atoms: _157  and  _159
REMARK   51  A    between atoms: _159  and  _160
REMARK   52  A    between atoms: _166  and  _168
REMARK   53  A    between atoms: _168  and  _169
REMARK   54  A    between atoms: _169  and  _170
REMARK   55  A    between atoms: _170  and  _171
REMARK   56  A    between atoms: _173  and  _175
REMARK   57  A    between atoms: _175  and  _177
REMARK   58  A    between atoms: _179  and  _181
REMARK   59  A    between atoms: _181  and  _182
REMARK   60  A    between atoms: _189  and  _191
REMARK   61  A    between atoms: _193  and  _195
REMARK                            x       y       z     vdW  Elec       q    Type
REMARK                         _______ _______ _______ _____ _____    ______ ____
ROOT
ATOM      1  C   UNL     1     -30.740   9.473 -58.227  0.00  0.00    +0.000 C 
ATOM      2  C   UNL     1     -31.987   9.265 -59.081  0.00  0.00    +0.000 C 
ENDROOT
BRANCH   1   3
ATOM      3  C   UNL     1     -30.423   8.219 -57.361  0.00  0.00    +0.000 C 
ATOM      4  C   UNL     1     -30.325   6.960 -58.240  0.00  0.00    +0.000 C 
ENDBRANCH   1   3
BRANCH   1   5
ATOM      5  C   UNL     1     -30.896  10.721 -57.347  0.00  0.00    +0.000 C 
ATOM      6  C   UNL     1     -32.048  10.681 -56.357  0.00  0.00    +0.000 C 
ENDBRANCH   1   5
TORSDOF 2
REMARK  Name = 
REMARK  61 active torsions:
REMARK  status: ('A' for Active; 'I' for Inactive)
REMARK    1  A    between atoms: _1  and  _3
REMARK    2  A    between atoms: _3  and  _4
REMARK    3  A    between atoms: _4  and  _5
REMARK    4  A    between atoms: _5  and  _6
REMARK    5  A    between atoms: _10  and  _12
REMARK    6  A    between atoms: _12  and  _13
REMARK    7  A    between atoms: _20  and  _22
REMARK    8  A    between atoms: _22  and  _23
REMARK    9  A    between atoms: _23  and  _24
REMARK   10  A    between atoms: _24  and  _25
REMARK   11  A    between atoms: _27  and  _29
REMARK   12  A    between atoms: _31  and  _33
REMARK   13  A    between atoms: _33  and  _34
REMARK   14  A    between atoms: _34  and  _35
REMARK   15  A    between atoms: _38  and  _40
REMARK   16  A    between atoms: _40  and  _41
REMARK   17  A    between atoms: _41  and  _42
REMARK   18  A    between atoms: _45  and  _47
REMARK   19  A    between atoms: _47  and  _48
REMARK   20  A    between atoms: _54  and  _56
REMARK   21  A    between atoms: _56  and  _57
REMARK   22  A    between atoms: _63  and  _65
REMARK   23  A    between atoms: _65  and  _67
REMARK   24  A    between atoms: _69  and  _71
REMARK   25  A    between atoms: _71  and  _72
REMARK   26  A    between atoms: _75  and  _77
REMARK   27  A    between atoms: _77  and  _79
REMARK   28  A    between atoms: _81  and  _83
REMARK   29  A    between atoms: _83  and  _84
REMARK   30  A    between atoms: _91  and  _93
REMARK   31  A    between atoms: _93  and  _94
REMARK   32  A    between atoms: _97  and  _99
REMARK   33  A    between atoms: _99  and  _101
REMARK   34  A    between atoms: _103  and  _105
REMARK   35  A    between atoms: _108  and  _110
REMARK   36  A    between atoms: _110  and  _111
REMARK   37  A    between atoms: _111  and  _112
REMARK   38  A    between atoms: _112  and  _113
REMARK   39  A    between atoms: _117  and  _119
REMARK   40  A    between atoms: _119  and  _120
REMARK   41  A    between atoms: _120  and  _121
REMARK   42  A    between atoms: _124  and  _126
REMARK   43  A    between atoms: _126  and  _128
REMARK   44  A    between atoms: _130  and  _132
REMARK   45  A    between atoms: _132  and  _133
REMARK   46  A    between atoms: _140  and  _142
REMARK   47  A    between atoms: _144  and  _146
REMARK   48  A    between atoms: _146  and  _147
REMARK   49  A    between atoms: _153  and  _155
REMARK   50  A    between atoms: _157  and  _159
REMARK   51  A    between atoms: _159  and  _160
REMARK   52  A    between atoms: _166  and  _168
REMARK   53  A    between atoms: _168  and  _169
REMARK   54  A    between atoms: _169  and  _170
REMARK   55  A    between atoms: _170  and  _171
REMARK   56  A    between atoms: _173  and  _175
REMARK   57  A    between atoms: _175  and  _177
REMARK   58  A    between atoms: _179  and  _181
REMARK   59  A    between atoms: _181  and  _182
REMARK   60  A    between atoms: _189  and  _191
REMARK   61  A    between atoms: _193  and  _195
REMARK                            x       y       z     vdW  Elec       q    Type
REMARK                         _______ _______ _______ _____ _____    ______ ____
ROOT
ATOM      1  C   UNL     1     -35.947   6.465 -60.253  0.00  0.00    -0.022 A 
ATOM      2  C   UNL     1     -35.210   6.787 -59.097  0.00  0.00    -0.001 A 
ATOM      3  C   UNL     1     -35.843   7.235 -57.955  0.00  0.00    +0.042 A 
ATOM      4  C   UNL     1     -37.229   7.359 -57.946  0.00  0.00    +0.196 A 
ATOM      5  O   UNL     1     -37.879   7.793 -56.821  0.00  0.00    -0.287 OA
ATOM      6  C   UNL     1     -37.987   7.047 -59.073  0.00  0.00    +0.042 A 
ATOM      7  C   UNL     1     -37.348   6.605 -60.216  0.00  0.00    -0.001 A 
ENDROOT
BRANCH   1   8
ATOM      8  C   UNL     1     -35.262   5.971 -61.501  0.00  0.00    +0.026 C 
BRANCH   8   9
ATOM      9  C   UNL     1     -35.775   4.634 -62.030  0.00  0.00    +0.005 C 
ATOM     10  C   UNL     1     -35.335   4.502 -63.471  0.00  0.00    +0.000 C 
ENDBRANCH   8   9
ENDBRANCH   1   8
TORSDOF 2
REMARK  Name = 
REMARK  61 active torsions:
REMARK  status: ('A' for Active; 'I' for Inactive)
REMARK    1  A    between atoms: _1  and  _3
REMARK    2  A    between atoms: _3  and  _4
REMARK    3  A    between atoms: _4  and  _5
REMARK    4  A    between atoms: _5  and  _6
REMARK    5  A    between atoms: _10  and  _12
REMARK    6  A    between atoms: _12  and  _13
REMARK    7  A    between atoms: _20  and  _22
REMARK    8  A    between atoms: _22  and  _23
REMARK    9  A    between atoms: _23  and  _24
REMARK   10  A    between atoms: _24  and  _25
REMARK   11  A    between atoms: _27  and  _29
REMARK   12  A    between atoms: _31  and  _33
REMARK   13  A    between atoms: _33  and  _34
REMARK   14  A    between atoms: _34  and  _35
REMARK   15  A    between atoms: _38  and  _40
REMARK   16  A    between atoms: _40  and  _41
REMARK   17  A    between atoms: _41  and  _42
REMARK   18  A    between atoms: _45  and  _47
REMARK   19  A    between atoms: _47  and  _48
REMARK   20  A    between atoms: _54  and  _56
REMARK   21  A    between atoms: _56  and  _57
REMARK   22  A    between atoms: _63  and  _65
REMARK   23  A    between atoms: _65  and  _67
REMARK   24  A    between atoms: _69  and  _71
REMARK   25  A    between atoms: _71  and  _72
REMARK   26  A    between atoms: _75  and  _77
REMARK   27  A    between atoms: _77  and  _79
REMARK   28  A    between atoms: _81  and  _83
REMARK   29  A    between atoms: _83  and  _84
REMARK   30  A    between atoms: _91  and  _93
REMARK   31  A    between atoms: _93  and  _94
REMARK   32  A    between atoms: _97  and  _99
REMARK   33  A    between atoms: _99  and  _101
REMARK   34  A    between atoms: _103  and  _105
REMARK   35  A    between atoms: _108  and  _110
REMARK   36  A    between atoms: _110  and  _111
REMARK   37  A    between atoms: _111  and  _112
REMARK   38  A    between atoms: _112  and  _113
REMARK   39  A    between atoms: _117  and  _119
REMARK   40  A    between atoms: _119  and  _120
REMARK   41  A    between atoms: _120  and  _121
REMARK   42  A    between atoms: _124  and  _126
REMARK   43  A    between atoms: _126  and  _128
REMARK   44  A    between atoms: _130  and  _132
REMARK   45  A    between atoms: _132  and  _133
REMARK   46  A    between atoms: _140  and  _142
REMARK   47  A    between atoms: _144  and  _146
REMARK   48  A    between atoms: _146  and  _147
REMARK   49  A    between atoms: _153  and  _155
REMARK   50  A    between atoms: _157  and  _159
REMARK   51  A    between atoms: _159  and  _160
REMARK   52  A    between atoms: _166  and  _168
REMARK   53  A    between atoms: _168  and  _169
REMARK   54  A    between atoms: _169  and  _170
REMARK   55  A    between atoms: _170  and  _171
REMARK   56  A    between atoms: _173  and  _175
REMARK   57  A    between atoms: _175  and  _177
REMARK   58  A    between atoms: _179  and  _181
REMARK   59  A    between atoms: _181  and  _182
REMARK   60  A    between atoms: _189  and  _191
REMARK   61  A    between atoms: _193  and  _195
REMARK                            x       y       z     vdW  Elec       q    Type
REMARK                         _______ _______ _______ _____ _____    ______ ____
ROOT
ATOM      1  C   UNL     1     -43.825  10.208 -57.468  0.00  0.00    +0.036 C 
ATOM      2  C   UNL     1     -42.937  10.436 -56.257  0.00  0.00    +0.003 C 
ENDROOT
BRANCH   1   3
ATOM      3  C   UNL     1     -44.757   9.033 -57.256  0.00  0.00    +0.182 C 
ATOM      4  O   UNL     1     -45.941   9.492 -56.677  0.00  0.00    -0.220 OA
ENDBRANCH   1   3
TORSDOF 1
REMARK  Name = 
REMARK  61 active torsions:
REMARK  status: ('A' for Active; 'I' for Inactive)
REMARK    1  A    between atoms: _1  and  _3
REMARK    2  A    between atoms: _3  and  _4
REMARK    3  A    between atoms: _4  and  _5
REMARK    4  A    between atoms: _5  and  _6
REMARK    5  A    between atoms: _10  and  _12
REMARK    6  A    between atoms: _12  and  _13
REMARK    7  A    between atoms: _20  and  _22
REMARK    8  A    between atoms: _22  and  _23
REMARK    9  A    between atoms: _23  and  _24
REMARK   10  A    between atoms: _24  and  _25
REMARK   11  A    between atoms: _27  and  _29
REMARK   12  A    between atoms: _31  and  _33
REMARK   13  A    between atoms: _33  and  _34
REMARK   14  A    between atoms: _34  and  _35
REMARK   15  A    between atoms: _38  and  _40
REMARK   16  A    between atoms: _40  and  _41
REMARK   17  A    between atoms: _41  and  _42
REMARK   18  A    between atoms: _45  and  _47
REMARK   19  A    between atoms: _47  and  _48
REMARK   20  A    between atoms: _54  and  _56
REMARK   21  A    between atoms: _56  and  _57
REMARK   22  A    between atoms: _63  and  _65
REMARK   23  A    between atoms: _65  and  _67
REMARK   24  A    between atoms: _69  and  _71
REMARK   25  A    between atoms: _71  and  _72
REMARK   26  A    between atoms: _75  and  _77
REMARK   27  A    between atoms: _77  and  _79
REMARK   28  A    between atoms: _81  and  _83
REMARK   29  A    between atoms: _83  and  _84
REMARK   30  A    between atoms: _91  and  _93
REMARK   31  A    between atoms: _93  and  _94
REMARK   32  A    between atoms: _97  and  _99
REMARK   33  A    between atoms: _99  and  _101
REMARK   34  A    between atoms: _103  and  _105
REMARK   35  A    between atoms: _108  and  _110
REMARK   36  A    between atoms: _110  and  _111
REMARK   37  A    between atoms: _111  and  _112
REMARK   38  A    between atoms: _112  and  _113
REMARK   39  A    between atoms: _117  and  _119
REMARK   40  A    between atoms: _119  and  _120
REMARK   41  A    between atoms: _120  and  _121
REMARK   42  A    between atoms: _124  and  _126
REMARK   43  A    between atoms: _126  and  _128
REMARK   44  A    between atoms: _130  and  _132
REMARK   45  A    between atoms: _132  and  _133
REMARK   46  A    between atoms: _140  and  _142
REMARK   47  A    between atoms: _144  and  _146
REMARK   48  A    between atoms: _146  and  _147
REMARK   49  A    between atoms: _153  and  _155
REMARK   50  A    between atoms: _157  and  _159
REMARK   51  A    between atoms: _159  and  _160
REMARK   52  A    between atoms: _166  and  _168
REMARK   53  A    between atoms: _168  and  _169
REMARK   54  A    between atoms: _169  and  _170
REMARK   55  A    between atoms: _170  and  _171
REMARK   56  A    between atoms: _173  and  _175
REMARK   57  A    between atoms: _175  and  _177
REMARK   58  A    between atoms: _179  and  _181
REMARK   59  A    between atoms: _181  and  _182
REMARK   60  A    between atoms: _189  and  _191
REMARK   61  A    between atoms: _193  and  _195
REMARK                            x       y       z     vdW  Elec       q    Type
REMARK                         _______ _______ _______ _____ _____    ______ ____
ROOT
ATOM      1  C   UNL     1     -40.492  12.546 -53.960  0.00  0.00    -0.022 A 
ATOM      2  C   UNL     1     -39.905  12.288 -52.732  0.00  0.00    -0.004 A 
ATOM      3  C   UNL     1     -38.537  12.095 -52.637  0.00  0.00    -0.000 A 
ATOM      4  C   UNL     1     -37.747  12.146 -53.771  0.00  0.00    -0.000 A 
ATOM      5  C   UNL     1     -38.318  12.405 -55.004  0.00  0.00    -0.000 A 
ATOM      6  C   UNL     1     -39.683  12.605 -55.093  0.00  0.00    -0.004 A 
ENDROOT
BRANCH   1   7
ATOM      7  C   UNL     1     -41.970  12.735 -54.069  0.00  0.00    +0.026 C 
BRANCH   7   8
ATOM      8  C   UNL     1     -42.755  11.416 -54.044  0.00  0.00    +0.005 C 
ATOM      9  C   UNL     1     -43.767  11.434 -52.913  0.00  0.00    +0.000 C 
ENDBRANCH   7   8
ENDBRANCH   1   7
TORSDOF 2
REMARK  Name = 
REMARK  61 active torsions:
REMARK  status: ('A' for Active; 'I' for Inactive)
REMARK    1  A    between atoms: _1  and  _3
REMARK    2  A    between atoms: _3  and  _4
REMARK    3  A    between atoms: _4  and  _5
REMARK    4  A    between atoms: _5  and  _6
REMARK    5  A    between atoms: _10  and  _12
REMARK    6  A    between atoms: _12  and  _13
REMARK    7  A    between atoms: _20  and  _22
REMARK    8  A    between atoms: _22  and  _23
REMARK    9  A    between atoms: _23  and  _24
REMARK   10  A    between atoms: _24  and  _25
REMARK   11  A    between atoms: _27  and  _29
REMARK   12  A    between atoms: _31  and  _33
REMARK   13  A    between atoms: _33  and  _34
REMARK   14  A    between atoms: _34  and  _35
REMARK   15  A    between atoms: _38  and  _40
REMARK   16  A    between atoms: _40  and  _41
REMARK   17  A    between atoms: _41  and  _42
REMARK   18  A    between atoms: _45  and  _47
REMARK   19  A    between atoms: _47  and  _48
REMARK   20  A    between atoms: _54  and  _56
REMARK   21  A    between atoms: _56  and  _57
REMARK   22  A    between atoms: _63  and  _65
REMARK   23  A    between atoms: _65  and  _67
REMARK   24  A    between atoms: _69  and  _71
REMARK   25  A    between atoms: _71  and  _72
REMARK   26  A    between atoms: _75  and  _77
REMARK   27  A    between atoms: _77  and  _79
REMARK   28  A    between atoms: _81  and  _83
REMARK   29  A    between atoms: _83  and  _84
REMARK   30  A    between atoms: _91  and  _93
REMARK   31  A    between atoms: _93  and  _94
REMARK   32  A    between atoms: _97  and  _99
REMARK   33  A    between atoms: _99  and  _101
REMARK   34  A    between atoms: _103  and  _105
REMARK   35  A    between atoms: _108  and  _110
REMARK   36  A    between atoms: _110  and  _111
REMARK   37  A    between atoms: _111  and  _112
REMARK   38  A    between atoms: _112  and  _113
REMARK   39  A    between atoms: _117  and  _119
REMARK   40  A    between atoms: _119  and  _120
REMARK   41  A    between atoms: _120  and  _121
REMARK   42  A    between atoms: _124  and  _126
REMARK   43  A    between atoms: _126  and  _128
REMARK   44  A    between atoms: _130  and  _132
REMARK   45  A    between atoms: _132  and  _133
REMARK   46  A    between atoms: _140  and  _142
REMARK   47  A    between atoms: _144  and  _146
REMARK   48  A    between atoms: _146  and  _147
REMARK   49  A    between atoms: _153  and  _155
REMARK   50  A    between atoms: _157  and  _159
REMARK   51  A    between atoms: _159  and  _160
REMARK   52  A    between atoms: _166  and  _168
REMARK   53  A    between atoms: _168  and  _169
REMARK   54  A    between atoms: _169  and  _170
REMARK   55  A    between atoms: _170  and  _171
REMARK   56  A    between atoms: _173  and  _175
REMARK   57  A    between atoms: _175  and  _177
REMARK   58  A    between atoms: _179  and  _181
REMARK   59  A    between atoms: _181  and  _182
REMARK   60  A    between atoms: _189  and  _191
REMARK   61  A    between atoms: _193  and  _195
REMARK                            x       y       z     vdW  Elec       q    Type
REMARK                         _______ _______ _______ _____ _____    ______ ____
ROOT
ATOM      1  C   UNL     1     -44.087  11.210 -50.540  0.00  0.00    +0.036 C 
ATOM      2  C   UNL     1     -43.191  11.348 -49.332  0.00  0.00    +0.003 C 
ENDROOT
BRANCH   1   3
ATOM      3  C   UNL     1     -44.766   9.848 -50.551  0.00  0.00    +0.182 C 
ATOM      4  O   UNL     1     -45.848   9.857 -49.677  0.00  0.00    -0.220 OA
ENDBRANCH   1   3
TORSDOF 1
REMARK  Name = 
REMARK  61 active torsions:
REMARK  status: ('A' for Active; 'I' for Inactive)
REMARK    1  A    between atoms: _1  and  _3
REMARK    2  A    between atoms: _3  and  _4
REMARK    3  A    between atoms: _4  and  _5
REMARK    4  A    between atoms: _5  and  _6
REMARK    5  A    between atoms: _10  and  _12
REMARK    6  A    between atoms: _12  and  _13
REMARK    7  A    between atoms: _20  and  _22
REMARK    8  A    between atoms: _22  and  _23
REMARK    9  A    between atoms: _23  and  _24
REMARK   10  A    between atoms: _24  and  _25
REMARK   11  A    between atoms: _27  and  _29
REMARK   12  A    between atoms: _31  and  _33
REMARK   13  A    between atoms: _33  and  _34
REMARK   14  A    between atoms: _34  and  _35
REMARK   15  A    between atoms: _38  and  _40
REMARK   16  A    between atoms: _40  and  _41
REMARK   17  A    between atoms: _41  and  _42
REMARK   18  A    between atoms: _45  and  _47
REMARK   19  A    between atoms: _47  and  _48
REMARK   20  A    between atoms: _54  and  _56
REMARK   21  A    between atoms: _56  and  _57
REMARK   22  A    between atoms: _63  and  _65
REMARK   23  A    between atoms: _65  and  _67
REMARK   24  A    between atoms: _69  and  _71
REMARK   25  A    between atoms: _71  and  _72
REMARK   26  A    between atoms: _75  and  _77
REMARK   27  A    between atoms: _77  and  _79
REMARK   28  A    between atoms: _81  and  _83
REMARK   29  A    between atoms: _83  and  _84
REMARK   30  A    between atoms: _91  and  _93
REMARK   31  A    between atoms: _93  and  _94
REMARK   32  A    between atoms: _97  and  _99
REMARK   33  A    between atoms: _99  and  _101
REMARK   34  A    between atoms: _103  and  _105
REMARK   35  A    between atoms: _108  and  _110
REMARK   36  A    between atoms: _110  and  _111
REMARK   37  A    between atoms: _111  and  _112
REMARK   38  A    between atoms: _112  and  _113
REMARK   39  A    between atoms: _117  and  _119
REMARK   40  A    between atoms: _119  and  _120
REMARK   41  A    between atoms: _120  and  _121
REMARK   42  A    between atoms: _124  and  _126
REMARK   43  A    between atoms: _126  and  _128
REMARK   44  A    between atoms: _130  and  _132
REMARK   45  A    between atoms: _132  and  _133
REMARK   46  A    between atoms: _140  and  _142
REMARK   47  A    between atoms: _144  and  _146
REMARK   48  A    between atoms: _146  and  _147
REMARK   49  A    between atoms: _153  and  _155
REMARK   50  A    between atoms: _157  and  _159
REMARK   51  A    between atoms: _159  and  _160
REMARK   52  A    between atoms: _166  and  _168
REMARK   53  A    between atoms: _168  and  _169
REMARK   54  A    between atoms: _169  and  _170
REMARK   55  A    between atoms: _170  and  _171
REMARK   56  A    between atoms: _173  and  _175
REMARK   57  A    between atoms: _175  and  _177
REMARK   58  A    between atoms: _179  and  _181
REMARK   59  A    between atoms: _181  and  _182
REMARK   60  A    between atoms: _189  and  _191
REMARK   61  A    between atoms: _193  and  _195
REMARK                            x       y       z     vdW  Elec       q    Type
REMARK                         _______ _______ _______ _____ _____    ______ ____
ROOT
ATOM      1  C   UNL     1     -41.781  14.171 -48.139  0.00  0.00    -0.022 A 
ATOM      2  C   UNL     1     -42.539  15.298 -47.806  0.00  0.00    -0.004 A 
ATOM      3  C   UNL     1     -42.652  16.357 -48.688  0.00  0.00    -0.000 A 
ATOM      4  C   UNL     1     -42.006  16.307 -49.910  0.00  0.00    -0.000 A 
ATOM      5  C   UNL     1     -41.245  15.199 -50.253  0.00  0.00    -0.000 A 
ATOM      6  C   UNL     1     -41.131  14.141 -49.372  0.00  0.00    -0.004 A 
ENDROOT
BRANCH   1   7
ATOM      7  C   UNL     1     -41.665  13.013 -47.187  0.00  0.00    +0.026 C 
BRANCH   7   8
ATOM      8  C   UNL     1     -42.945  12.178 -47.060  0.00  0.00    +0.005 C 
ATOM      9  C   UNL     1     -43.834  12.791 -46.017  0.00  0.00    +0.000 C 
ENDBRANCH   7   8
ENDBRANCH   1   7
TORSDOF 2
REMARK  Name = 
REMARK  61 active torsions:
REMARK  status: ('A' for Active; 'I' for Inactive)
REMARK    1  A    between atoms: _1  and  _3
REMARK    2  A    between atoms: _3  and  _4
REMARK    3  A    between atoms: _4  and  _5
REMARK    4  A    between atoms: _5  and  _6
REMARK    5  A    between atoms: _10  and  _12
REMARK    6  A    between atoms: _12  and  _13
REMARK    7  A    between atoms: _20  and  _22
REMARK    8  A    between atoms: _22  and  _23
REMARK    9  A    between atoms: _23  and  _24
REMARK   10  A    between atoms: _24  and  _25
REMARK   11  A    between atoms: _27  and  _29
REMARK   12  A    between atoms: _31  and  _33
REMARK   13  A    between atoms: _33  and  _34
REMARK   14  A    between atoms: _34  and  _35
REMARK   15  A    between atoms: _38  and  _40
REMARK   16  A    between atoms: _40  and  _41
REMARK   17  A    between atoms: _41  and  _42
REMARK   18  A    between atoms: _45  and  _47
REMARK   19  A    between atoms: _47  and  _48
REMARK   20  A    between atoms: _54  and  _56
REMARK   21  A    between atoms: _56  and  _57
REMARK   22  A    between atoms: _63  and  _65
REMARK   23  A    between atoms: _65  and  _67
REMARK   24  A    between atoms: _69  and  _71
REMARK   25  A    between atoms: _71  and  _72
REMARK   26  A    between atoms: _75  and  _77
REMARK   27  A    between atoms: _77  and  _79
REMARK   28  A    between atoms: _81  and  _83
REMARK   29  A    between atoms: _83  and  _84
REMARK   30  A    between atoms: _91  and  _93
REMARK   31  A    between atoms: _93  and  _94
REMARK   32  A    between atoms: _97  and  _99
REMARK   33  A    between atoms: _99  and  _101
REMARK   34  A    between atoms: _103  and  _105
REMARK   35  A    between atoms: _108  and  _110
REMARK   36  A    between atoms: _110  and  _111
REMARK   37  A    between atoms: _111  and  _112
REMARK   38  A    between atoms: _112  and  _113
REMARK   39  A    between atoms: _117  and  _119
REMARK   40  A    between atoms: _119  and  _120
REMARK   41  A    between atoms: _120  and  _121
REMARK   42  A    between atoms: _124  and  _126
REMARK   43  A    between atoms: _126  and  _128
REMARK   44  A    between atoms: _130  and  _132
REMARK   45  A    between atoms: _132  and  _133
REMARK   46  A    between atoms: _140  and  _142
REMARK   47  A    between atoms: _144  and  _146
REMARK   48  A    between atoms: _146  and  _147
REMARK   49  A    between atoms: _153  and  _155
REMARK   50  A    between atoms: _157  and  _159
REMARK   51  A    between atoms: _159  and  _160
REMARK   52  A    between atoms: _166  and  _168
REMARK   53  A    between atoms: _168  and  _169
REMARK   54  A    between atoms: _169  and  _170
REMARK   55  A    between atoms: _170  and  _171
REMARK   56  A    between atoms: _173  and  _175
REMARK   57  A    between atoms: _175  and  _177
REMARK   58  A    between atoms: _179  and  _181
REMARK   59  A    between atoms: _181  and  _182
REMARK   60  A    between atoms: _189  and  _191
REMARK   61  A    between atoms: _193  and  _195
REMARK                            x       y       z     vdW  Elec       q    Type
REMARK                         _______ _______ _______ _____ _____    ______ ____
ROOT
ATOM      1  C   UNL     1     -46.566  13.283 -43.196  0.00  0.00    +0.007 C 
ENDROOT
BRANCH   1   2
ATOM      2  C   UNL     1     -45.210  12.592 -43.150  0.00  0.00    +0.000 C 
BRANCH   2   3
ATOM      3  C   UNL     1     -44.036  13.413 -43.699  0.00  0.00    +0.000 C 
ATOM      4  C   UNL     1     -43.032  13.622 -42.615  0.00  0.00    +0.000 C 
ENDBRANCH   2   3
ENDBRANCH   1   2
BRANCH   1   5
ATOM      5  C   UNL     1     -47.095  13.585 -41.793  0.00  0.00    +0.081 C 
BRANCH   5   6
ATOM      6  C   UNL     1     -46.580  12.576 -40.764  0.00  0.00    +0.315 C 
ATOM      7  N   UNL     1     -46.402  13.159 -39.401  0.00  0.00    +0.597 NA
ENDBRANCH   5   6
ENDBRANCH   1   5
TORSDOF 4
REMARK  Name = 
REMARK  61 active torsions:
REMARK  status: ('A' for Active; 'I' for Inactive)
REMARK    1  A    between atoms: _1  and  _3
REMARK    2  A    between atoms: _3  and  _4
REMARK    3  A    between atoms: _4  and  _5
REMARK    4  A    between atoms: _5  and  _6
REMARK    5  A    between atoms: _10  and  _12
REMARK    6  A    between atoms: _12  and  _13
REMARK    7  A    between atoms: _20  and  _22
REMARK    8  A    between atoms: _22  and  _23
REMARK    9  A    between atoms: _23  and  _24
REMARK   10  A    between atoms: _24  and  _25
REMARK   11  A    between atoms: _27  and  _29
REMARK   12  A    between atoms: _31  and  _33
REMARK   13  A    between atoms: _33  and  _34
REMARK   14  A    between atoms: _34  and  _35
REMARK   15  A    between atoms: _38  and  _40
REMARK   16  A    between atoms: _40  and  _41
REMARK   17  A    between atoms: _41  and  _42
REMARK   18  A    between atoms: _45  and  _47
REMARK   19  A    between atoms: _47  and  _48
REMARK   20  A    between atoms: _54  and  _56
REMARK   21  A    between atoms: _56  and  _57
REMARK   22  A    between atoms: _63  and  _65
REMARK   23  A    between atoms: _65  and  _67
REMARK   24  A    between atoms: _69  and  _71
REMARK   25  A    between atoms: _71  and  _72
REMARK   26  A    between atoms: _75  and  _77
REMARK   27  A    between atoms: _77  and  _79
REMARK   28  A    between atoms: _81  and  _83
REMARK   29  A    between atoms: _83  and  _84
REMARK   30  A    between atoms: _91  and  _93
REMARK   31  A    between atoms: _93  and  _94
REMARK   32  A    between atoms: _97  and  _99
REMARK   33  A    between atoms: _99  and  _101
REMARK   34  A    between atoms: _103  and  _105
REMARK   35  A    between atoms: _108  and  _110
REMARK   36  A    between atoms: _110  and  _111
REMARK   37  A    between atoms: _111  and  _112
REMARK   38  A    between atoms: _112  and  _113
REMARK   39  A    between atoms: _117  and  _119
REMARK   40  A    between atoms: _119  and  _120
REMARK   41  A    between atoms: _120  and  _121
REMARK   42  A    between atoms: _124  and  _126
REMARK   43  A    between atoms: _126  and  _128
REMARK   44  A    between atoms: _130  and  _132
REMARK   45  A    between atoms: _132  and  _133
REMARK   46  A    between atoms: _140  and  _142
REMARK   47  A    between atoms: _144  and  _146
REMARK   48  A    between atoms: _146  and  _147
REMARK   49  A    between atoms: _153  and  _155
REMARK   50  A    between atoms: _157  and  _159
REMARK   51  A    between atoms: _159  and  _160
REMARK   52  A    between atoms: _166  and  _168
REMARK   53  A    between atoms: _168  and  _169
REMARK   54  A    between atoms: _169  and  _170
REMARK   55  A    between atoms: _170  and  _171
REMARK   56  A    between atoms: _173  and  _175
REMARK   57  A    between atoms: _175  and  _177
REMARK   58  A    between atoms: _179  and  _181
REMARK   59  A    between atoms: _181  and  _182
REMARK   60  A    between atoms: _189  and  _191
REMARK   61  A    between atoms: _193  and  _195
REMARK                            x       y       z     vdW  Elec       q    Type
REMARK                         _______ _______ _______ _____ _____    ______ ____
ROOT
ATOM      1  C   UNL     1     -39.005  16.625 -40.718  0.00  0.00    +0.000 C 
ATOM      2  C   UNL     1     -38.087  17.820 -40.481  0.00  0.00    +0.000 C 
ENDROOT
BRANCH   1   3
ATOM      3  C   UNL     1     -40.307  16.697 -39.880  0.00  0.00    +0.000 C 
ATOM      4  C   UNL     1     -40.820  18.113 -39.638  0.00  0.00    +0.000 C 
ENDBRANCH   1   3
BRANCH   1   5
ATOM      5  C   UNL     1     -38.226  15.357 -40.351  0.00  0.00    +0.000 C 
ATOM      6  C   UNL     1     -36.762  15.373 -40.762  0.00  0.00    +0.000 C 
ENDBRANCH   1   5
TORSDOF 2
REMARK  Name = 
REMARK  61 active torsions:
REMARK  status: ('A' for Active; 'I' for Inactive)
REMARK    1  A    between atoms: _1  and  _3
REMARK    2  A    between atoms: _3  and  _4
REMARK    3  A    between atoms: _4  and  _5
REMARK    4  A    between atoms: _5  and  _6
REMARK    5  A    between atoms: _10  and  _12
REMARK    6  A    between atoms: _12  and  _13
REMARK    7  A    between atoms: _20  and  _22
REMARK    8  A    between atoms: _22  and  _23
REMARK    9  A    between atoms: _23  and  _24
REMARK   10  A    between atoms: _24  and  _25
REMARK   11  A    between atoms: _27  and  _29
REMARK   12  A    between atoms: _31  and  _33
REMARK   13  A    between atoms: _33  and  _34
REMARK   14  A    between atoms: _34  and  _35
REMARK   15  A    between atoms: _38  and  _40
REMARK   16  A    between atoms: _40  and  _41
REMARK   17  A    between atoms: _41  and  _42
REMARK   18  A    between atoms: _45  and  _47
REMARK   19  A    between atoms: _47  and  _48
REMARK   20  A    between atoms: _54  and  _56
REMARK   21  A    between atoms: _56  and  _57
REMARK   22  A    between atoms: _63  and  _65
REMARK   23  A    between atoms: _65  and  _67
REMARK   24  A    between atoms: _69  and  _71
REMARK   25  A    between atoms: _71  and  _72
REMARK   26  A    between atoms: _75  and  _77
REMARK   27  A    between atoms: _77  and  _79
REMARK   28  A    between atoms: _81  and  _83
REMARK   29  A    between atoms: _83  and  _84
REMARK   30  A    between atoms: _91  and  _93
REMARK   31  A    between atoms: _93  and  _94
REMARK   32  A    between atoms: _97  and  _99
REMARK   33  A    between atoms: _99  and  _101
REMARK   34  A    between atoms: _103  and  _105
REMARK   35  A    between atoms: _108  and  _110
REMARK   36  A    between atoms: _110  and  _111
REMARK   37  A    between atoms: _111  and  _112
REMARK   38  A    between atoms: _112  and  _113
REMARK   39  A    between atoms: _117  and  _119
REMARK   40  A    between atoms: _119  and  _120
REMARK   41  A    between atoms: _120  and  _121
REMARK   42  A    between atoms: _124  and  _126
REMARK   43  A    between atoms: _126  and  _128
REMARK   44  A    between atoms: _130  and  _132
REMARK   45  A    between atoms: _132  and  _133
REMARK   46  A    between atoms: _140  and  _142
REMARK   47  A    between atoms: _144  and  _146
REMARK   48  A    between atoms: _146  and  _147
REMARK   49  A    between atoms: _153  and  _155
REMARK   50  A    between atoms: _157  and  _159
REMARK   51  A    between atoms: _159  and  _160
REMARK   52  A    between atoms: _166  and  _168
REMARK   53  A    between atoms: _168  and  _169
REMARK   54  A    between atoms: _169  and  _170
REMARK   55  A    between atoms: _170  and  _171
REMARK   56  A    between atoms: _173  and  _175
REMARK   57  A    between atoms: _175  and  _177
REMARK   58  A    between atoms: _179  and  _181
REMARK   59  A    between atoms: _181  and  _182
REMARK   60  A    between atoms: _189  and  _191
REMARK   61  A    between atoms: _193  and  _195
REMARK                            x       y       z     vdW  Elec       q    Type
REMARK                         _______ _______ _______ _____ _____    ______ ____
ROOT
ATOM      1  C   UNL     1     -35.054  25.583 -45.031  0.00  0.00    -0.022 A 
ATOM      2  C   UNL     1     -35.981  26.318 -44.301  0.00  0.00    -0.001 A 
ATOM      3  C   UNL     1     -36.287  25.980 -42.989  0.00  0.00    +0.042 A 
ATOM      4  C   UNL     1     -35.660  24.899 -42.406  0.00  0.00    +0.196 A 
ATOM      5  O   UNL     1     -35.967  24.553 -41.116  0.00  0.00    -0.287 OA
ATOM      6  C   UNL     1     -34.729  24.153 -43.115  0.00  0.00    +0.042 A 
ATOM      7  C   UNL     1     -34.424  24.501 -44.414  0.00  0.00    -0.001 A 
ENDROOT
BRANCH   1   8
ATOM      8  C   UNL     1     -34.725  25.959 -46.445  0.00  0.00    +0.026 C 
BRANCH   8   9
ATOM      9  C   UNL     1     -33.971  27.278 -46.577  0.00  0.00    +0.005 C 
ATOM     10  C   UNL     1     -33.442  27.391 -47.979  0.00  0.00    +0.000 C 
ENDBRANCH   8   9
ENDBRANCH   1   8
TORSDOF 2
REMARK  Name = 
REMARK  61 active torsions:
REMARK  status: ('A' for Active; 'I' for Inactive)
REMARK    1  A    between atoms: _1  and  _3
REMARK    2  A    between atoms: _3  and  _4
REMARK    3  A    between atoms: _4  and  _5
REMARK    4  A    between atoms: _5  and  _6
REMARK    5  A    between atoms: _10  and  _12
REMARK    6  A    between atoms: _12  and  _13
REMARK    7  A    between atoms: _20  and  _22
REMARK    8  A    between atoms: _22  and  _23
REMARK    9  A    between atoms: _23  and  _24
REMARK   10  A    between atoms: _24  and  _25
REMARK   11  A    between atoms: _27  and  _29
REMARK   12  A    between atoms: _31  and  _33
REMARK   13  A    between atoms: _33  and  _34
REMARK   14  A    between atoms: _34  and  _35
REMARK   15  A    between atoms: _38  and  _40
REMARK   16  A    between atoms: _40  and  _41
REMARK   17  A    between atoms: _41  and  _42
REMARK   18  A    between atoms: _45  and  _47
REMARK   19  A    between atoms: _47  and  _48
REMARK   20  A    between atoms: _54  and  _56
REMARK   21  A    between atoms: _56  and  _57
REMARK   22  A    between atoms: _63  and  _65
REMARK   23  A    between atoms: _65  and  _67
REMARK   24  A    between atoms: _69  and  _71
REMARK   25  A    between atoms: _71  and  _72
REMARK   26  A    between atoms: _75  and  _77
REMARK   27  A    between atoms: _77  and  _79
REMARK   28  A    between atoms: _81  and  _83
REMARK   29  A    between atoms: _83  and  _84
REMARK   30  A    between atoms: _91  and  _93
REMARK   31  A    between atoms: _93  and  _94
REMARK   32  A    between atoms: _97  and  _99
REMARK   33  A    between atoms: _99  and  _101
REMARK   34  A    between atoms: _103  and  _105
REMARK   35  A    between atoms: _108  and  _110
REMARK   36  A    between atoms: _110  and  _111
REMARK   37  A    between atoms: _111  and  _112
REMARK   38  A    between atoms: _112  and  _113
REMARK   39  A    between atoms: _117  and  _119
REMARK   40  A    between atoms: _119  and  _120
REMARK   41  A    between atoms: _120  and  _121
REMARK   42  A    between atoms: _124  and  _126
REMARK   43  A    between atoms: _126  and  _128
REMARK   44  A    between atoms: _130  and  _132
REMARK   45  A    between atoms: _132  and  _133
REMARK   46  A    between atoms: _140  and  _142
REMARK   47  A    between atoms: _144  and  _146
REMARK   48  A    between atoms: _146  and  _147
REMARK   49  A    between atoms: _153  and  _155
REMARK   50  A    between atoms: _157  and  _159
REMARK   51  A    between atoms: _159  and  _160
REMARK   52  A    between atoms: _166  and  _168
REMARK   53  A    between atoms: _168  and  _169
REMARK   54  A    between atoms: _169  and  _170
REMARK   55  A    between atoms: _170  and  _171
REMARK   56  A    between atoms: _173  and  _175
REMARK   57  A    between atoms: _175  and  _177
REMARK   58  A    between atoms: _179  and  _181
REMARK   59  A    between atoms: _181  and  _182
REMARK   60  A    between atoms: _189  and  _191
REMARK   61  A    between atoms: _193  and  _195
REMARK                            x       y       z     vdW  Elec       q    Type
REMARK                         _______ _______ _______ _____ _____    ______ ____
ROOT
ATOM      1  C   UNL     1     -30.523  23.768 -50.832  0.00  0.00    +0.013 C 
ATOM      2  C   UNL     1     -29.842  23.732 -52.182  0.00  0.00    +0.001 C 
ENDROOT
BRANCH   1   3
ATOM      3  C   UNL     1     -31.620  22.695 -50.788  0.00  0.00    +0.069 C 
ATOM      4  S   UNL     1     -31.003  21.007 -51.102  0.00  0.00    -0.082 S 
ENDBRANCH   1   3
TORSDOF 1
REMARK  Name = 
REMARK  61 active torsions:
REMARK  status: ('A' for Active; 'I' for Inactive)
REMARK    1  A    between atoms: _1  and  _3
REMARK    2  A    between atoms: _3  and  _4
REMARK    3  A    between atoms: _4  and  _5
REMARK    4  A    between atoms: _5  and  _6
REMARK    5  A    between atoms: _10  and  _12
REMARK    6  A    between atoms: _12  and  _13
REMARK    7  A    between atoms: _20  and  _22
REMARK    8  A    between atoms: _22  and  _23
REMARK    9  A    between atoms: _23  and  _24
REMARK   10  A    between atoms: _24  and  _25
REMARK   11  A    between atoms: _27  and  _29
REMARK   12  A    between atoms: _31  and  _33
REMARK   13  A    between atoms: _33  and  _34
REMARK   14  A    between atoms: _34  and  _35
REMARK   15  A    between atoms: _38  and  _40
REMARK   16  A    between atoms: _40  and  _41
REMARK   17  A    between atoms: _41  and  _42
REMARK   18  A    between atoms: _45  and  _47
REMARK   19  A    between atoms: _47  and  _48
REMARK   20  A    between atoms: _54  and  _56
REMARK   21  A    between atoms: _56  and  _57
REMARK   22  A    between atoms: _63  and  _65
REMARK   23  A    between atoms: _65  and  _67
REMARK   24  A    between atoms: _69  and  _71
REMARK   25  A    between atoms: _71  and  _72
REMARK   26  A    between atoms: _75  and  _77
REMARK   27  A    between atoms: _77  and  _79
REMARK   28  A    between atoms: _81  and  _83
REMARK   29  A    between atoms: _83  and  _84
REMARK   30  A    between atoms: _91  and  _93
REMARK   31  A    between atoms: _93  and  _94
REMARK   32  A    between atoms: _97  and  _99
REMARK   33  A    between atoms: _99  and  _101
REMARK   34  A    between atoms: _103  and  _105
REMARK   35  A    between atoms: _108  and  _110
REMARK   36  A    between atoms: _110  and  _111
REMARK   37  A    between atoms: _111  and  _112
REMARK   38  A    between atoms: _112  and  _113
REMARK   39  A    between atoms: _117  and  _119
REMARK   40  A    between atoms: _119  and  _120
REMARK   41  A    between atoms: _120  and  _121
REMARK   42  A    between atoms: _124  and  _126
REMARK   43  A    between atoms: _126  and  _128
REMARK   44  A    between atoms: _130  and  _132
REMARK   45  A    between atoms: _132  and  _133
REMARK   46  A    between atoms: _140  and  _142
REMARK   47  A    between atoms: _144  and  _146
REMARK   48  A    between atoms: _146  and  _147
REMARK   49  A    between atoms: _153  and  _155
REMARK   50  A    between atoms: _157  and  _159
REMARK   51  A    between atoms: _159  and  _160
REMARK   52  A    between atoms: _166  and  _168
REMARK   53  A    between atoms: _168  and  _169
REMARK   54  A    between atoms: _169  and  _170
REMARK   55  A    between atoms: _170  and  _171
REMARK   56  A    between atoms: _173  and  _175
REMARK   57  A    between atoms: _175  and  _177
REMARK   58  A    between atoms: _179  and  _181
REMARK   59  A    between atoms: _181  and  _182
REMARK   60  A    between atoms: _189  and  _191
REMARK   61  A    between atoms: _193  and  _195
REMARK                            x       y       z     vdW  Elec       q    Type
REMARK                         _______ _______ _______ _____ _____    ______ ____
ROOT
ATOM      1  C   UNL     1     -29.753  19.791 -55.662  0.00  0.00    +0.000 C 
ATOM      2  C   UNL     1     -29.666  18.414 -56.312  0.00  0.00    +0.000 C 
ATOM      3  C   UNL     1     -30.677  20.732 -56.409  0.00  0.00    +0.000 C 
ENDROOT
BRANCH   1   4
ATOM      4  C   UNL     1     -28.342  20.418 -55.427  0.00  0.00    +0.000 C 
ATOM      5  C   UNL     1     -27.395  20.309 -56.615  0.00  0.00    +0.000 C 
ENDBRANCH   1   4
TORSDOF 1
REMARK  Name = 
REMARK  61 active torsions:
REMARK  status: ('A' for Active; 'I' for Inactive)
REMARK    1  A    between atoms: _1  and  _3
REMARK    2  A    between atoms: _3  and  _4
REMARK    3  A    between atoms: _4  and  _5
REMARK    4  A    between atoms: _5  and  _6
REMARK    5  A    between atoms: _10  and  _12
REMARK    6  A    between atoms: _12  and  _13
REMARK    7  A    between atoms: _20  and  _22
REMARK    8  A    between atoms: _22  and  _23
REMARK    9  A    between atoms: _23  and  _24
REMARK   10  A    between atoms: _24  and  _25
REMARK   11  A    between atoms: _27  and  _29
REMARK   12  A    between atoms: _31  and  _33
REMARK   13  A    between atoms: _33  and  _34
REMARK   14  A    between atoms: _34  and  _35
REMARK   15  A    between atoms: _38  and  _40
REMARK   16  A    between atoms: _40  and  _41
REMARK   17  A    between atoms: _41  and  _42
REMARK   18  A    between atoms: _45  and  _47
REMARK   19  A    between atoms: _47  and  _48
REMARK   20  A    between atoms: _54  and  _56
REMARK   21  A    between atoms: _56  and  _57
REMARK   22  A    between atoms: _63  and  _65
REMARK   23  A    between atoms: _65  and  _67
REMARK   24  A    between atoms: _69  and  _71
REMARK   25  A    between atoms: _71  and  _72
REMARK   26  A    between atoms: _75  and  _77
REMARK   27  A    between atoms: _77  and  _79
REMARK   28  A    between atoms: _81  and  _83
REMARK   29  A    between atoms: _83  and  _84
REMARK   30  A    between atoms: _91  and  _93
REMARK   31  A    between atoms: _93  and  _94
REMARK   32  A    between atoms: _97  and  _99
REMARK   33  A    between atoms: _99  and  _101
REMARK   34  A    between atoms: _103  and  _105
REMARK   35  A    between atoms: _108  and  _110
REMARK   36  A    between atoms: _110  and  _111
REMARK   37  A    between atoms: _111  and  _112
REMARK   38  A    between atoms: _112  and  _113
REMARK   39  A    between atoms: _117  and  _119
REMARK   40  A    between atoms: _119  and  _120
REMARK   41  A    between atoms: _120  and  _121
REMARK   42  A    between atoms: _124  and  _126
REMARK   43  A    between atoms: _126  and  _128
REMARK   44  A    between atoms: _130  and  _132
REMARK   45  A    between atoms: _132  and  _133
REMARK   46  A    between atoms: _140  and  _142
REMARK   47  A    between atoms: _144  and  _146
REMARK   48  A    between atoms: _146  and  _147
REMARK   49  A    between atoms: _153  and  _155
REMARK   50  A    between atoms: _157  and  _159
REMARK   51  A    between atoms: _159  and  _160
REMARK   52  A    between atoms: _166  and  _168
REMARK   53  A    between atoms: _168  and  _169
REMARK   54  A    between atoms: _169  and  _170
REMARK   55  A    between atoms: _170  and  _171
REMARK   56  A    between atoms: _173  and  _175
REMARK   57  A    between atoms: _175  and  _177
REMARK   58  A    between atoms: _179  and  _181
REMARK   59  A    between atoms: _181  and  _182
REMARK   60  A    between atoms: _189  and  _191
REMARK   61  A    between atoms: _193  and  _195
REMARK                            x       y       z     vdW  Elec       q    Type
REMARK                         _______ _______ _______ _____ _____    ______ ____
ROOT
ATOM      1  C   UNL     1     -38.658   4.344 -56.661  0.00  0.00    +0.220 C 
ENDROOT
BRANCH   1   2
ATOM      2  N   UNL     1     -38.104   3.222 -55.919  0.00  0.00    -0.087 NA
ATOM      3  C   UNL     1     -38.318   2.998 -54.622  0.00  0.00    +0.535 C 
ATOM      4  N   UNL     1     -39.079   3.817 -53.902  0.00  0.00    +0.135 NA
ATOM      5  N   UNL     1     -37.768   1.940 -54.057  0.00  0.00    +0.135 NA
ENDBRANCH   1   2
BRANCH   1   6
ATOM      6  C   UNL     1     -39.812   3.901 -57.526  0.00  0.00    +0.047 C 
BRANCH   6   7
ATOM      7  C   UNL     1     -39.271   3.540 -58.890  0.00  0.00    +0.004 C 
BRANCH   7   8
ATOM      8  C   UNL     1     -40.314   3.037 -59.872  0.00  0.00    +0.000 C 
ATOM      9  C   UNL     1     -41.144   4.199 -60.401  0.00  0.00    +0.000 C 
ENDBRANCH   7   8
ENDBRANCH   6   7
ENDBRANCH   1   6
TORSDOF 4
REMARK  Name = 
REMARK  61 active torsions:
REMARK  status: ('A' for Active; 'I' for Inactive)
REMARK    1  A    between atoms: _1  and  _3
REMARK    2  A    between atoms: _3  and  _4
REMARK    3  A    between atoms: _4  and  _5
REMARK    4  A    between atoms: _5  and  _6
REMARK    5  A    between atoms: _10  and  _12
REMARK    6  A    between atoms: _12  and  _13
REMARK    7  A    between atoms: _20  and  _22
REMARK    8  A    between atoms: _22  and  _23
REMARK    9  A    between atoms: _23  and  _24
REMARK   10  A    between atoms: _24  and  _25
REMARK   11  A    between atoms: _27  and  _29
REMARK   12  A    between atoms: _31  and  _33
REMARK   13  A    between atoms: _33  and  _34
REMARK   14  A    between atoms: _34  and  _35
REMARK   15  A    between atoms: _38  and  _40
REMARK   16  A    between atoms: _40  and  _41
REMARK   17  A    between atoms: _41  and  _42
REMARK   18  A    between atoms: _45  and  _47
REMARK   19  A    between atoms: _47  and  _48
REMARK   20  A    between atoms: _54  and  _56
REMARK   21  A    between atoms: _56  and  _57
REMARK   22  A    between atoms: _63  and  _65
REMARK   23  A    between atoms: _65  and  _67
REMARK   24  A    between atoms: _69  and  _71
REMARK   25  A    between atoms: _71  and  _72
REMARK   26  A    between atoms: _75  and  _77
REMARK   27  A    between atoms: _77  and  _79
REMARK   28  A    between atoms: _81  and  _83
REMARK   29  A    between atoms: _83  and  _84
REMARK   30  A    between atoms: _91  and  _93
REMARK   31  A    between atoms: _93  and  _94
REMARK   32  A    between atoms: _97  and  _99
REMARK   33  A    between atoms: _99  and  _101
REMARK   34  A    between atoms: _103  and  _105
REMARK   35  A    between atoms: _108  and  _110
REMARK   36  A    between atoms: _110  and  _111
REMARK   37  A    between atoms: _111  and  _112
REMARK   38  A    between atoms: _112  and  _113
REMARK   39  A    between atoms: _117  and  _119
REMARK   40  A    between atoms: _119  and  _120
REMARK   41  A    between atoms: _120  and  _121
REMARK   42  A    between atoms: _124  and  _126
REMARK   43  A    between atoms: _126  and  _128
REMARK   44  A    between atoms: _130  and  _132
REMARK   45  A    between atoms: _132  and  _133
REMARK   46  A    between atoms: _140  and  _142
REMARK   47  A    between atoms: _144  and  _146
REMARK   48  A    between atoms: _146  and  _147
REMARK   49  A    between atoms: _153  and  _155
REMARK   50  A    between atoms: _157  and  _159
REMARK   51  A    between atoms: _159  and  _160
REMARK   52  A    between atoms: _166  and  _168
REMARK   53  A    between atoms: _168  and  _169
REMARK   54  A    between atoms: _169  and  _170
REMARK   55  A    between atoms: _170  and  _171
REMARK   56  A    between atoms: _173  and  _175
REMARK   57  A    between atoms: _175  and  _177
REMARK   58  A    between atoms: _179  and  _181
REMARK   59  A    between atoms: _181  and  _182
REMARK   60  A    between atoms: _189  and  _191
REMARK   61  A    between atoms: _193  and  _195
REMARK                            x       y       z     vdW  Elec       q    Type
REMARK                         _______ _______ _______ _____ _____    ______ ____
ROOT
ATOM      1  C   UNL     1     -45.472  -3.280 -49.882  0.00  0.00    -0.022 A 
ATOM      2  C   UNL     1     -45.533  -2.888 -48.539  0.00  0.00    -0.001 A 
ATOM      3  C   UNL     1     -44.908  -1.731 -48.101  0.00  0.00    +0.042 A 
ATOM      4  C   UNL     1     -44.215  -0.941 -49.010  0.00  0.00    +0.196 A 
ATOM      5  O   UNL     1     -43.583   0.212 -48.587  0.00  0.00    -0.287 OA
ATOM      6  C   UNL     1     -44.144  -1.303 -50.351  0.00  0.00    +0.042 A 
ATOM      7  C   UNL     1     -44.772  -2.461 -50.778  0.00  0.00    -0.001 A 
ENDROOT
BRANCH   1   8
ATOM      8  C   UNL     1     -46.181  -4.538 -50.350  0.00  0.00    +0.026 C 
BRANCH   8   9
ATOM      9  C   UNL     1     -45.553  -5.267 -51.549  0.00  0.00    +0.005 C 
ATOM     10  C   UNL     1     -45.926  -6.740 -51.433  0.00  0.00    +0.000 C 
ENDBRANCH   8   9
ENDBRANCH   1   8
TORSDOF 2
REMARK  Name = 
REMARK  61 active torsions:
REMARK  status: ('A' for Active; 'I' for Inactive)
REMARK    1  A    between atoms: _1  and  _3
REMARK    2  A    between atoms: _3  and  _4
REMARK    3  A    between atoms: _4  and  _5
REMARK    4  A    between atoms: _5  and  _6
REMARK    5  A    between atoms: _10  and  _12
REMARK    6  A    between atoms: _12  and  _13
REMARK    7  A    between atoms: _20  and  _22
REMARK    8  A    between atoms: _22  and  _23
REMARK    9  A    between atoms: _23  and  _24
REMARK   10  A    between atoms: _24  and  _25
REMARK   11  A    between atoms: _27  and  _29
REMARK   12  A    between atoms: _31  and  _33
REMARK   13  A    between atoms: _33  and  _34
REMARK   14  A    between atoms: _34  and  _35
REMARK   15  A    between atoms: _38  and  _40
REMARK   16  A    between atoms: _40  and  _41
REMARK   17  A    between atoms: _41  and  _42
REMARK   18  A    between atoms: _45  and  _47
REMARK   19  A    between atoms: _47  and  _48
REMARK   20  A    between atoms: _54  and  _56
REMARK   21  A    between atoms: _56  and  _57
REMARK   22  A    between atoms: _63  and  _65
REMARK   23  A    between atoms: _65  and  _67
REMARK   24  A    between atoms: _69  and  _71
REMARK   25  A    between atoms: _71  and  _72
REMARK   26  A    between atoms: _75  and  _77
REMARK   27  A    between atoms: _77  and  _79
REMARK   28  A    between atoms: _81  and  _83
REMARK   29  A    between atoms: _83  and  _84
REMARK   30  A    between atoms: _91  and  _93
REMARK   31  A    between atoms: _93  and  _94
REMARK   32  A    between atoms: _97  and  _99
REMARK   33  A    between atoms: _99  and  _101
REMARK   34  A    between atoms: _103  and  _105
REMARK   35  A    between atoms: _108  and  _110
REMARK   36  A    between atoms: _110  and  _111
REMARK   37  A    between atoms: _111  and  _112
REMARK   38  A    between atoms: _112  and  _113
REMARK   39  A    between atoms: _117  and  _119
REMARK   40  A    between atoms: _119  and  _120
REMARK   41  A    between atoms: _120  and  _121
REMARK   42  A    between atoms: _124  and  _126
REMARK   43  A    between atoms: _126  and  _128
REMARK   44  A    between atoms: _130  and  _132
REMARK   45  A    between atoms: _132  and  _133
REMARK   46  A    between atoms: _140  and  _142
REMARK   47  A    between atoms: _144  and  _146
REMARK   48  A    between atoms: _146  and  _147
REMARK   49  A    between atoms: _153  and  _155
REMARK   50  A    between atoms: _157  and  _159
REMARK   51  A    between atoms: _159  and  _160
REMARK   52  A    between atoms: _166  and  _168
REMARK   53  A    between atoms: _168  and  _169
REMARK   54  A    between atoms: _169  and  _170
REMARK   55  A    between atoms: _170  and  _171
REMARK   56  A    between atoms: _173  and  _175
REMARK   57  A    between atoms: _175  and  _177
REMARK   58  A    between atoms: _179  and  _181
REMARK   59  A    between atoms: _181  and  _182
REMARK   60  A    between atoms: _189  and  _191
REMARK   61  A    between atoms: _193  and  _195
REMARK                            x       y       z     vdW  Elec       q    Type
REMARK                         _______ _______ _______ _____ _____    ______ ____
ROOT
ATOM      1  C   UNL     1     -38.398  -2.074 -46.267  0.00  0.00    +0.002 C 
ENDROOT
BRANCH   1   2
ATOM      2  C   UNL     1     -38.366  -2.943 -47.513  0.00  0.00    +0.000 C 
BRANCH   2   3
ATOM      3  C   UNL     1     -37.362  -4.097 -47.415  0.00  0.00    +0.000 C 
ATOM      4  C   UNL     1     -38.051  -5.348 -46.903  0.00  0.00    +0.000 C 
ENDBRANCH   2   3
ENDBRANCH   1   2
BRANCH   1   5
ATOM      5  C   UNL     1     -39.769  -2.027 -45.625  0.00  0.00    +0.021 C 
BRANCH   5   6
ATOM      6  C   UNL     1     -39.904  -3.112 -44.565  0.00  0.00    +0.109 C 
ATOM      7  N   UNL     1     -40.884  -4.154 -44.985  0.00  0.00    -0.131 NA
ENDBRANCH   5   6
ENDBRANCH   1   5
TORSDOF 4
REMARK  Name = 
REMARK  61 active torsions:
REMARK  status: ('A' for Active; 'I' for Inactive)
REMARK    1  A    between atoms: _1  and  _3
REMARK    2  A    between atoms: _3  and  _4
REMARK    3  A    between atoms: _4  and  _5
REMARK    4  A    between atoms: _5  and  _6
REMARK    5  A    between atoms: _10  and  _12
REMARK    6  A    between atoms: _12  and  _13
REMARK    7  A    between atoms: _20  and  _22
REMARK    8  A    between atoms: _22  and  _23
REMARK    9  A    between atoms: _23  and  _24
REMARK   10  A    between atoms: _24  and  _25
REMARK   11  A    between atoms: _27  and  _29
REMARK   12  A    between atoms: _31  and  _33
REMARK   13  A    between atoms: _33  and  _34
REMARK   14  A    between atoms: _34  and  _35
REMARK   15  A    between atoms: _38  and  _40
REMARK   16  A    between atoms: _40  and  _41
REMARK   17  A    between atoms: _41  and  _42
REMARK   18  A    between atoms: _45  and  _47
REMARK   19  A    between atoms: _47  and  _48
REMARK   20  A    between atoms: _54  and  _56
REMARK   21  A    between atoms: _56  and  _57
REMARK   22  A    between atoms: _63  and  _65
REMARK   23  A    between atoms: _65  and  _67
REMARK   24  A    between atoms: _69  and  _71
REMARK   25  A    between atoms: _71  and  _72
REMARK   26  A    between atoms: _75  and  _77
REMARK   27  A    between atoms: _77  and  _79
REMARK   28  A    between atoms: _81  and  _83
REMARK   29  A    between atoms: _83  and  _84
REMARK   30  A    between atoms: _91  and  _93
REMARK   31  A    between atoms: _93  and  _94
REMARK   32  A    between atoms: _97  and  _99
REMARK   33  A    between atoms: _99  and  _101
REMARK   34  A    between atoms: _103  and  _105
REMARK   35  A    between atoms: _108  and  _110
REMARK   36  A    between atoms: _110  and  _111
REMARK   37  A    between atoms: _111  and  _112
REMARK   38  A    between atoms: _112  and  _113
REMARK   39  A    between atoms: _117  and  _119
REMARK   40  A    between atoms: _119  and  _120
REMARK   41  A    between atoms: _120  and  _121
REMARK   42  A    between atoms: _124  and  _126
REMARK   43  A    between atoms: _126  and  _128
REMARK   44  A    between atoms: _130  and  _132
REMARK   45  A    between atoms: _132  and  _133
REMARK   46  A    between atoms: _140  and  _142
REMARK   47  A    between atoms: _144  and  _146
REMARK   48  A    between atoms: _146  and  _147
REMARK   49  A    between atoms: _153  and  _155
REMARK   50  A    between atoms: _157  and  _159
REMARK   51  A    between atoms: _159  and  _160
REMARK   52  A    between atoms: _166  and  _168
REMARK   53  A    between atoms: _168  and  _169
REMARK   54  A    between atoms: _169  and  _170
REMARK   55  A    between atoms: _170  and  _171
REMARK   56  A    between atoms: _173  and  _175
REMARK   57  A    between atoms: _175  and  _177
REMARK   58  A    between atoms: _179  and  _181
REMARK   59  A    between atoms: _181  and  _182
REMARK   60  A    between atoms: _189  and  _191
REMARK   61  A    between atoms: _193  and  _195
REMARK                            x       y       z     vdW  Elec       q    Type
REMARK                         _______ _______ _______ _____ _____    ______ ____
ROOT
ATOM      1  C   UNL     1     -35.662  10.538 -38.733  0.00  0.00    +0.036 C 
ATOM      2  C   UNL     1     -36.832  11.495 -38.519  0.00  0.00    +0.003 C 
ENDROOT
BRANCH   1   3
ATOM      3  C   UNL     1     -36.084   9.315 -39.544  0.00  0.00    +0.182 C 
ATOM      4  O   UNL     1     -37.226   8.717 -38.970  0.00  0.00    -0.220 OA
ENDBRANCH   1   3
TORSDOF 1
REMARK  Name = 
REMARK  61 active torsions:
REMARK  status: ('A' for Active; 'I' for Inactive)
REMARK    1  A    between atoms: _1  and  _3
REMARK    2  A    between atoms: _3  and  _4
REMARK    3  A    between atoms: _4  and  _5
REMARK    4  A    between atoms: _5  and  _6
REMARK    5  A    between atoms: _10  and  _12
REMARK    6  A    between atoms: _12  and  _13
REMARK    7  A    between atoms: _20  and  _22
REMARK    8  A    between atoms: _22  and  _23
REMARK    9  A    between atoms: _23  and  _24
REMARK   10  A    between atoms: _24  and  _25
REMARK   11  A    between atoms: _27  and  _29
REMARK   12  A    between atoms: _31  and  _33
REMARK   13  A    between atoms: _33  and  _34
REMARK   14  A    between atoms: _34  and  _35
REMARK   15  A    between atoms: _38  and  _40
REMARK   16  A    between atoms: _40  and  _41
REMARK   17  A    between atoms: _41  and  _42
REMARK   18  A    between atoms: _45  and  _47
REMARK   19  A    between atoms: _47  and  _48
REMARK   20  A    between atoms: _54  and  _56
REMARK   21  A    between atoms: _56  and  _57
REMARK   22  A    between atoms: _63  and  _65
REMARK   23  A    between atoms: _65  and  _67
REMARK   24  A    between atoms: _69  and  _71
REMARK   25  A    between atoms: _71  and  _72
REMARK   26  A    between atoms: _75  and  _77
REMARK   27  A    between atoms: _77  and  _79
REMARK   28  A    between atoms: _81  and  _83
REMARK   29  A    between atoms: _83  and  _84
REMARK   30  A    between atoms: _91  and  _93
REMARK   31  A    between atoms: _93  and  _94
REMARK   32  A    between atoms: _97  and  _99
REMARK   33  A    between atoms: _99  and  _101
REMARK   34  A    between atoms: _103  and  _105
REMARK   35  A    between atoms: _108  and  _110
REMARK   36  A    between atoms: _110  and  _111
REMARK   37  A    between atoms: _111  and  _112
REMARK   38  A    between atoms: _112  and  _113
REMARK   39  A    between atoms: _117  and  _119
REMARK   40  A    between atoms: _119  and  _120
REMARK   41  A    between atoms: _120  and  _121
REMARK   42  A    between atoms: _124  and  _126
REMARK   43  A    between atoms: _126  and  _128
REMARK   44  A    between atoms: _130  and  _132
REMARK   45  A    between atoms: _132  and  _133
REMARK   46  A    between atoms: _140  and  _142
REMARK   47  A    between atoms: _144  and  _146
REMARK   48  A    between atoms: _146  and  _147
REMARK   49  A    between atoms: _153  and  _155
REMARK   50  A    between atoms: _157  and  _159
REMARK   51  A    between atoms: _159  and  _160
REMARK   52  A    between atoms: _166  and  _168
REMARK   53  A    between atoms: _168  and  _169
REMARK   54  A    between atoms: _169  and  _170
REMARK   55  A    between atoms: _170  and  _171
REMARK   56  A    between atoms: _173  and  _175
REMARK   57  A    between atoms: _175  and  _177
REMARK   58  A    between atoms: _179  and  _181
REMARK   59  A    between atoms: _181  and  _182
REMARK   60  A    between atoms: _189  and  _191
REMARK   61  A    between atoms: _193  and  _195
REMARK                            x       y       z     vdW  Elec       q    Type
REMARK                         _______ _______ _______ _____ _____    ______ ____
ROOT
ATOM      1  C   UNL     1     -29.263  10.763 -40.272  0.00  0.00    +0.089 C 
ENDROOT
BRANCH   1   2
ATOM      2  C   UNL     1     -28.876   9.340 -40.655  0.00  0.00    +0.261 C 
ATOM      3  O   UNL     1     -28.357   8.576 -39.841  0.00  0.00    -0.272 OA
ATOM      4  N   UNL     1     -29.116   8.987 -41.909  0.00  0.00    -0.088 NA
ENDBRANCH   1   2
BRANCH   1   5
ATOM      5  C   UNL     1     -29.475  10.971 -38.777  0.00  0.00    +0.010 C 
BRANCH   5   6
ATOM      6  C   UNL     1     -28.219  11.508 -38.074  0.00  0.00    +0.001 C 
ATOM      7  C   UNL     1     -28.532  12.720 -37.204  0.00  0.00    +0.000 C 
ENDBRANCH   5   6
ENDBRANCH   1   5
TORSDOF 3
REMARK  Name = 
REMARK  61 active torsions:
REMARK  status: ('A' for Active; 'I' for Inactive)
REMARK    1  A    between atoms: _1  and  _3
REMARK    2  A    between atoms: _3  and  _4
REMARK    3  A    between atoms: _4  and  _5
REMARK    4  A    between atoms: _5  and  _6
REMARK    5  A    between atoms: _10  and  _12
REMARK    6  A    between atoms: _12  and  _13
REMARK    7  A    between atoms: _20  and  _22
REMARK    8  A    between atoms: _22  and  _23
REMARK    9  A    between atoms: _23  and  _24
REMARK   10  A    between atoms: _24  and  _25
REMARK   11  A    between atoms: _27  and  _29
REMARK   12  A    between atoms: _31  and  _33
REMARK   13  A    between atoms: _33  and  _34
REMARK   14  A    between atoms: _34  and  _35
REMARK   15  A    between atoms: _38  and  _40
REMARK   16  A    between atoms: _40  and  _41
REMARK   17  A    between atoms: _41  and  _42
REMARK   18  A    between atoms: _45  and  _47
REMARK   19  A    between atoms: _47  and  _48
REMARK   20  A    between atoms: _54  and  _56
REMARK   21  A    between atoms: _56  and  _57
REMARK   22  A    between atoms: _63  and  _65
REMARK   23  A    between atoms: _65  and  _67
REMARK   24  A    between atoms: _69  and  _71
REMARK   25  A    between atoms: _71  and  _72
REMARK   26  A    between atoms: _75  and  _77
REMARK   27  A    between atoms: _77  and  _79
REMARK   28  A    between atoms: _81  and  _83
REMARK   29  A    between atoms: _83  and  _84
REMARK   30  A    between atoms: _91  and  _93
REMARK   31  A    between atoms: _93  and  _94
REMARK   32  A    between atoms: _97  and  _99
REMARK   33  A    between atoms: _99  and  _101
REMARK   34  A    between atoms: _103  and  _105
REMARK   35  A    between atoms: _108  and  _110
REMARK   36  A    between atoms: _110  and  _111
REMARK   37  A    between atoms: _111  and  _112
REMARK   38  A    between atoms: _112  and  _113
REMARK   39  A    between atoms: _117  and  _119
REMARK   40  A    between atoms: _119  and  _120
REMARK   41  A    between atoms: _120  and  _121
REMARK   42  A    between atoms: _124  and  _126
REMARK   43  A    between atoms: _126  and  _128
REMARK   44  A    between atoms: _130  and  _132
REMARK   45  A    between atoms: _132  and  _133
REMARK   46  A    between atoms: _140  and  _142
REMARK   47  A    between atoms: _144  and  _146
REMARK   48  A    between atoms: _146  and  _147
REMARK   49  A    between atoms: _153  and  _155
REMARK   50  A    between atoms: _157  and  _159
REMARK   51  A    between atoms: _159  and  _160
REMARK   52  A    between atoms: _166  and  _168
REMARK   53  A    between atoms: _168  and  _169
REMARK   54  A    between atoms: _169  and  _170
REMARK   55  A    between atoms: _170  and  _171
REMARK   56  A    between atoms: _173  and  _175
REMARK   57  A    between atoms: _175  and  _177
REMARK   58  A    between atoms: _179  and  _181
REMARK   59  A    between atoms: _181  and  _182
REMARK   60  A    between atoms: _189  and  _191
REMARK   61  A    between atoms: _193  and  _195
REMARK                            x       y       z     vdW  Elec       q    Type
REMARK                         _______ _______ _______ _____ _____    ______ ____
ROOT
ATOM      1  C   UNL     1     -28.297  14.444 -42.008  0.00  0.00    +0.114 C 
ENDROOT
BRANCH   1   2
ATOM      2  C   UNL     1     -29.187  14.063 -43.169  0.00  0.00    +0.365 C 
ATOM      3  O   UNL     1     -30.310  14.607 -43.264  0.00  0.00    -0.246 OA
ATOM      4  O   UNL     1     -28.748  13.228 -43.992  0.00  0.00    -0.246 OA
ENDBRANCH   1   2
BRANCH   1   5
ATOM      5  C   UNL     1     -29.100  14.794 -40.764  0.00  0.00    +0.012 C 
BRANCH   5   6
ATOM      6  C   UNL     1     -28.800  16.194 -40.263  0.00  0.00    +0.001 C 
ATOM      7  C   UNL     1     -30.043  17.080 -40.286  0.00  0.00    +0.000 C 
ENDBRANCH   5   6
ENDBRANCH   1   5
TORSDOF 3
REMARK  Name = 
REMARK  61 active torsions:
REMARK  status: ('A' for Active; 'I' for Inactive)
REMARK    1  A    between atoms: _1  and  _3
REMARK    2  A    between atoms: _3  and  _4
REMARK    3  A    between atoms: _4  and  _5
REMARK    4  A    between atoms: _5  and  _6
REMARK    5  A    between atoms: _10  and  _12
REMARK    6  A    between atoms: _12  and  _13
REMARK    7  A    between atoms: _20  and  _22
REMARK    8  A    between atoms: _22  and  _23
REMARK    9  A    between atoms: _23  and  _24
REMARK   10  A    between atoms: _24  and  _25
REMARK   11  A    between atoms: _27  and  _29
REMARK   12  A    between atoms: _31  and  _33
REMARK   13  A    between atoms: _33  and  _34
REMARK   14  A    between atoms: _34  and  _35
REMARK   15  A    between atoms: _38  and  _40
REMARK   16  A    between atoms: _40  and  _41
REMARK   17  A    between atoms: _41  and  _42
REMARK   18  A    between atoms: _45  and  _47
REMARK   19  A    between atoms: _47  and  _48
REMARK   20  A    between atoms: _54  and  _56
REMARK   21  A    between atoms: _56  and  _57
REMARK   22  A    between atoms: _63  and  _65
REMARK   23  A    between atoms: _65  and  _67
REMARK   24  A    between atoms: _69  and  _71
REMARK   25  A    between atoms: _71  and  _72
REMARK   26  A    between atoms: _75  and  _77
REMARK   27  A    between atoms: _77  and  _79
REMARK   28  A    between atoms: _81  and  _83
REMARK   29  A    between atoms: _83  and  _84
REMARK   30  A    between atoms: _91  and  _93
REMARK   31  A    between atoms: _93  and  _94
REMARK   32  A    between atoms: _97  and  _99
REMARK   33  A    between atoms: _99  and  _101
REMARK   34  A    between atoms: _103  and  _105
REMARK   35  A    between atoms: _108  and  _110
REMARK   36  A    between atoms: _110  and  _111
REMARK   37  A    between atoms: _111  and  _112
REMARK   38  A    between atoms: _112  and  _113
REMARK   39  A    between atoms: _117  and  _119
REMARK   40  A    between atoms: _119  and  _120
REMARK   41  A    between atoms: _120  and  _121
REMARK   42  A    between atoms: _124  and  _126
REMARK   43  A    between atoms: _126  and  _128
REMARK   44  A    between atoms: _130  and  _132
REMARK   45  A    between atoms: _132  and  _133
REMARK   46  A    between atoms: _140  and  _142
REMARK   47  A    between atoms: _144  and  _146
REMARK   48  A    between atoms: _146  and  _147
REMARK   49  A    between atoms: _153  and  _155
REMARK   50  A    between atoms: _157  and  _159
REMARK   51  A    between atoms: _159  and  _160
REMARK   52  A    between atoms: _166  and  _168
REMARK   53  A    between atoms: _168  and  _169
REMARK   54  A    between atoms: _169  and  _170
REMARK   55  A    between atoms: _170  and  _171
REMARK   56  A    between atoms: _173  and  _175
REMARK   57  A    between atoms: _175  and  _177
REMARK   58  A    between atoms: _179  and  _181
REMARK   59  A    between atoms: _181  and  _182
REMARK   60  A    between atoms: _189  and  _191
REMARK   61  A    between atoms: _193  and  _195
REMARK                            x       y       z     vdW  Elec       q    Type
REMARK                         _______ _______ _______ _____ _____    ______ ____
ROOT
ATOM      1  C   UNL     1     -33.429  16.585 -38.876  0.00  0.00    -0.022 A 
ATOM      2  C   UNL     1     -34.413  16.653 -37.884  0.00  0.00    -0.004 A 
ATOM      3  C   UNL     1     -34.888  15.499 -37.275  0.00  0.00    -0.000 A 
ATOM      4  C   UNL     1     -34.375  14.266 -37.648  0.00  0.00    -0.000 A 
ATOM      5  C   UNL     1     -33.390  14.186 -38.623  0.00  0.00    -0.000 A 
ATOM      6  C   UNL     1     -32.924  15.338 -39.234  0.00  0.00    -0.004 A 
ENDROOT
BRANCH   1   7
ATOM      7  C   UNL     1     -32.915  17.838 -39.538  0.00  0.00    +0.026 C 
BRANCH   7   8
ATOM      8  C   UNL     1     -31.605  18.392 -38.925  0.00  0.00    +0.005 C 
ATOM      9  C   UNL     1     -31.735  18.654 -37.431  0.00  0.00    +0.000 C 
ENDBRANCH   7   8
ENDBRANCH   1   7
TORSDOF 2
REMARK  Name = 
REMARK  61 active torsions:
REMARK  status: ('A' for Active; 'I' for Inactive)
REMARK    1  A    between atoms: _1  and  _3
REMARK    2  A    between atoms: _3  and  _4
REMARK    3  A    between atoms: _4  and  _5
REMARK    4  A    between atoms: _5  and  _6
REMARK    5  A    between atoms: _10  and  _12
REMARK    6  A    between atoms: _12  and  _13
REMARK    7  A    between atoms: _20  and  _22
REMARK    8  A    between atoms: _22  and  _23
REMARK    9  A    between atoms: _23  and  _24
REMARK   10  A    between atoms: _24  and  _25
REMARK   11  A    between atoms: _27  and  _29
REMARK   12  A    between atoms: _31  and  _33
REMARK   13  A    between atoms: _33  and  _34
REMARK   14  A    between atoms: _34  and  _35
REMARK   15  A    between atoms: _38  and  _40
REMARK   16  A    between atoms: _40  and  _41
REMARK   17  A    between atoms: _41  and  _42
REMARK   18  A    between atoms: _45  and  _47
REMARK   19  A    between atoms: _47  and  _48
REMARK   20  A    between atoms: _54  and  _56
REMARK   21  A    between atoms: _56  and  _57
REMARK   22  A    between atoms: _63  and  _65
REMARK   23  A    between atoms: _65  and  _67
REMARK   24  A    between atoms: _69  and  _71
REMARK   25  A    between atoms: _71  and  _72
REMARK   26  A    between atoms: _75  and  _77
REMARK   27  A    between atoms: _77  and  _79
REMARK   28  A    between atoms: _81  and  _83
REMARK   29  A    between atoms: _83  and  _84
REMARK   30  A    between atoms: _91  and  _93
REMARK   31  A    between atoms: _93  and  _94
REMARK   32  A    between atoms: _97  and  _99
REMARK   33  A    between atoms: _99  and  _101
REMARK   34  A    between atoms: _103  and  _105
REMARK   35  A    between atoms: _108  and  _110
REMARK   36  A    between atoms: _110  and  _111
REMARK   37  A    between atoms: _111  and  _112
REMARK   38  A    between atoms: _112  and  _113
REMARK   39  A    between atoms: _117  and  _119
REMARK   40  A    between atoms: _119  and  _120
REMARK   41  A    between atoms: _120  and  _121
REMARK   42  A    between atoms: _124  and  _126
REMARK   43  A    between atoms: _126  and  _128
REMARK   44  A    between atoms: _130  and  _132
REMARK   45  A    between atoms: _132  and  _133
REMARK   46  A    between atoms: _140  and  _142
REMARK   47  A    between atoms: _144  and  _146
REMARK   48  A    between atoms: _146  and  _147
REMARK   49  A    between atoms: _153  and  _155
REMARK   50  A    between atoms: _157  and  _159
REMARK   51  A    between atoms: _159  and  _160
REMARK   52  A    between atoms: _166  and  _168
REMARK   53  A    between atoms: _168  and  _169
REMARK   54  A    between atoms: _169  and  _170
REMARK   55  A    between atoms: _170  and  _171
REMARK   56  A    between atoms: _173  and  _175
REMARK   57  A    between atoms: _175  and  _177
REMARK   58  A    between atoms: _179  and  _181
REMARK   59  A    between atoms: _181  and  _182
REMARK   60  A    between atoms: _189  and  _191
REMARK   61  A    between atoms: _193  and  _195
REMARK                            x       y       z     vdW  Elec       q    Type
REMARK                         _______ _______ _______ _____ _____    ______ ____
ROOT
ATOM      1  C   UNL     1     -27.220  21.401 -37.858  0.00  0.00    -0.022 A 
ATOM      2  C   UNL     1     -28.487  21.002 -37.416  0.00  0.00    -0.004 A 
ATOM      3  C   UNL     1     -29.632  21.727 -37.738  0.00  0.00    -0.000 A 
ATOM      4  C   UNL     1     -29.518  22.875 -38.494  0.00  0.00    -0.000 A 
ATOM      5  C   UNL     1     -28.258  23.301 -38.931  0.00  0.00    -0.000 A 
ATOM      6  C   UNL     1     -27.117  22.566 -38.617  0.00  0.00    -0.004 A 
ENDROOT
BRANCH   1   7
ATOM      7  C   UNL     1     -25.986  20.611 -37.495  0.00  0.00    +0.026 C 
BRANCH   7   8
ATOM      8  C   UNL     1     -24.780  21.474 -37.106  0.00  0.00    +0.005 C 
ATOM      9  C   UNL     1     -25.147  22.316 -35.909  0.00  0.00    +0.000 C 
ENDBRANCH   7   8
ENDBRANCH   1   7
TORSDOF 2
REMARK  Name = 
REMARK  61 active torsions:
REMARK  status: ('A' for Active; 'I' for Inactive)
REMARK    1  A    between atoms: _1  and  _3
REMARK    2  A    between atoms: _3  and  _4
REMARK    3  A    between atoms: _4  and  _5
REMARK    4  A    between atoms: _5  and  _6
REMARK    5  A    between atoms: _10  and  _12
REMARK    6  A    between atoms: _12  and  _13
REMARK    7  A    between atoms: _20  and  _22
REMARK    8  A    between atoms: _22  and  _23
REMARK    9  A    between atoms: _23  and  _24
REMARK   10  A    between atoms: _24  and  _25
REMARK   11  A    between atoms: _27  and  _29
REMARK   12  A    between atoms: _31  and  _33
REMARK   13  A    between atoms: _33  and  _34
REMARK   14  A    between atoms: _34  and  _35
REMARK   15  A    between atoms: _38  and  _40
REMARK   16  A    between atoms: _40  and  _41
REMARK   17  A    between atoms: _41  and  _42
REMARK   18  A    between atoms: _45  and  _47
REMARK   19  A    between atoms: _47  and  _48
REMARK   20  A    between atoms: _54  and  _56
REMARK   21  A    between atoms: _56  and  _57
REMARK   22  A    between atoms: _63  and  _65
REMARK   23  A    between atoms: _65  and  _67
REMARK   24  A    between atoms: _69  and  _71
REMARK   25  A    between atoms: _71  and  _72
REMARK   26  A    between atoms: _75  and  _77
REMARK   27  A    between atoms: _77  and  _79
REMARK   28  A    between atoms: _81  and  _83
REMARK   29  A    between atoms: _83  and  _84
REMARK   30  A    between atoms: _91  and  _93
REMARK   31  A    between atoms: _93  and  _94
REMARK   32  A    between atoms: _97  and  _99
REMARK   33  A    between atoms: _99  and  _101
REMARK   34  A    between atoms: _103  and  _105
REMARK   35  A    between atoms: _108  and  _110
REMARK   36  A    between atoms: _110  and  _111
REMARK   37  A    between atoms: _111  and  _112
REMARK   38  A    between atoms: _112  and  _113
REMARK   39  A    between atoms: _117  and  _119
REMARK   40  A    between atoms: _119  and  _120
REMARK   41  A    between atoms: _120  and  _121
REMARK   42  A    between atoms: _124  and  _126
REMARK   43  A    between atoms: _126  and  _128
REMARK   44  A    between atoms: _130  and  _132
REMARK   45  A    between atoms: _132  and  _133
REMARK   46  A    between atoms: _140  and  _142
REMARK   47  A    between atoms: _144  and  _146
REMARK   48  A    between atoms: _146  and  _147
REMARK   49  A    between atoms: _153  and  _155
REMARK   50  A    between atoms: _157  and  _159
REMARK   51  A    between atoms: _159  and  _160
REMARK   52  A    between atoms: _166  and  _168
REMARK   53  A    between atoms: _168  and  _169
REMARK   54  A    between atoms: _169  and  _170
REMARK   55  A    between atoms: _170  and  _171
REMARK   56  A    between atoms: _173  and  _175
REMARK   57  A    between atoms: _175  and  _177
REMARK   58  A    between atoms: _179  and  _181
REMARK   59  A    between atoms: _181  and  _182
REMARK   60  A    between atoms: _189  and  _191
REMARK   61  A    between atoms: _193  and  _195
REMARK                            x       y       z     vdW  Elec       q    Type
REMARK                         _______ _______ _______ _____ _____    ______ ____
ROOT
ATOM      1  C   UNL     1     -38.411  21.435 -61.816  0.00  0.00    +0.000 C 
ATOM      2  C   UNL     1     -38.880  20.900 -60.464  0.00  0.00    +0.000 C 
ENDROOT
BRANCH   1   3
ATOM      3  C   UNL     1     -39.399  21.051 -62.945  0.00  0.00    +0.000 C 
ATOM      4  C   UNL     1     -40.806  21.484 -62.551  0.00  0.00    +0.000 C 
ENDBRANCH   1   3
BRANCH   1   5
ATOM      5  C   UNL     1     -37.007  20.917 -62.121  0.00  0.00    +0.000 C 
ATOM      6  C   UNL     1     -35.913  21.930 -61.850  0.00  0.00    +0.000 C 
ENDBRANCH   1   5
TORSDOF 2
REMARK  Name = 
REMARK  61 active torsions:
REMARK  status: ('A' for Active; 'I' for Inactive)
REMARK    1  A    between atoms: _1  and  _3
REMARK    2  A    between atoms: _3  and  _4
REMARK    3  A    between atoms: _4  and  _5
REMARK    4  A    between atoms: _5  and  _6
REMARK    5  A    between atoms: _10  and  _12
REMARK    6  A    between atoms: _12  and  _13
REMARK    7  A    between atoms: _20  and  _22
REMARK    8  A    between atoms: _22  and  _23
REMARK    9  A    between atoms: _23  and  _24
REMARK   10  A    between atoms: _24  and  _25
REMARK   11  A    between atoms: _27  and  _29
REMARK   12  A    between atoms: _31  and  _33
REMARK   13  A    between atoms: _33  and  _34
REMARK   14  A    between atoms: _34  and  _35
REMARK   15  A    between atoms: _38  and  _40
REMARK   16  A    between atoms: _40  and  _41
REMARK   17  A    between atoms: _41  and  _42
REMARK   18  A    between atoms: _45  and  _47
REMARK   19  A    between atoms: _47  and  _48
REMARK   20  A    between atoms: _54  and  _56
REMARK   21  A    between atoms: _56  and  _57
REMARK   22  A    between atoms: _63  and  _65
REMARK   23  A    between atoms: _65  and  _67
REMARK   24  A    between atoms: _69  and  _71
REMARK   25  A    between atoms: _71  and  _72
REMARK   26  A    between atoms: _75  and  _77
REMARK   27  A    between atoms: _77  and  _79
REMARK   28  A    between atoms: _81  and  _83
REMARK   29  A    between atoms: _83  and  _84
REMARK   30  A    between atoms: _91  and  _93
REMARK   31  A    between atoms: _93  and  _94
REMARK   32  A    between atoms: _97  and  _99
REMARK   33  A    between atoms: _99  and  _101
REMARK   34  A    between atoms: _103  and  _105
REMARK   35  A    between atoms: _108  and  _110
REMARK   36  A    between atoms: _110  and  _111
REMARK   37  A    between atoms: _111  and  _112
REMARK   38  A    between atoms: _112  and  _113
REMARK   39  A    between atoms: _117  and  _119
REMARK   40  A    between atoms: _119  and  _120
REMARK   41  A    between atoms: _120  and  _121
REMARK   42  A    between atoms: _124  and  _126
REMARK   43  A    between atoms: _126  and  _128
REMARK   44  A    between atoms: _130  and  _132
REMARK   45  A    between atoms: _132  and  _133
REMARK   46  A    between atoms: _140  and  _142
REMARK   47  A    between atoms: _144  and  _146
REMARK   48  A    between atoms: _146  and  _147
REMARK   49  A    between atoms: _153  and  _155
REMARK   50  A    between atoms: _157  and  _159
REMARK   51  A    between atoms: _159  and  _160
REMARK   52  A    between atoms: _166  and  _168
REMARK   53  A    between atoms: _168  and  _169
REMARK   54  A    between atoms: _169  and  _170
REMARK   55  A    between atoms: _170  and  _171
REMARK   56  A    between atoms: _173  and  _175
REMARK   57  A    between atoms: _175  and  _177
REMARK   58  A    between atoms: _179  and  _181
REMARK   59  A    between atoms: _181  and  _182
REMARK   60  A    between atoms: _189  and  _191
REMARK   61  A    between atoms: _193  and  _195
REMARK                            x       y       z     vdW  Elec       q    Type
REMARK                         _______ _______ _______ _____ _____    ______ ____
ROOT
ATOM      1  C   UNL     1     -41.159  15.299 -59.086  0.00  0.00    +0.000 C 
ENDROOT
BRANCH   1   2
ATOM      2  C   UNL     1     -40.639  16.340 -58.090  0.00  0.00    +0.000 C 
ATOM      3  C   UNL     1     -40.645  15.826 -56.658  0.00  0.00    +0.000 C 
ATOM      4  C   UNL     1     -39.248  16.806 -58.490  0.00  0.00    +0.000 C 
ENDBRANCH   1   2
BRANCH   1   5
ATOM      5  C   UNL     1     -42.488  15.530 -59.816  0.00  0.00    +0.000 C 
ATOM      6  C   UNL     1     -42.368  15.247 -61.305  0.00  0.00    +0.000 C 
ENDBRANCH   1   5
TORSDOF 2
REMARK  Name = 
REMARK  61 active torsions:
REMARK  status: ('A' for Active; 'I' for Inactive)
REMARK    1  A    between atoms: _1  and  _3
REMARK    2  A    between atoms: _3  and  _4
REMARK    3  A    between atoms: _4  and  _5
REMARK    4  A    between atoms: _5  and  _6
REMARK    5  A    between atoms: _10  and  _12
REMARK    6  A    between atoms: _12  and  _13
REMARK    7  A    between atoms: _20  and  _22
REMARK    8  A    between atoms: _22  and  _23
REMARK    9  A    between atoms: _23  and  _24
REMARK   10  A    between atoms: _24  and  _25
REMARK   11  A    between atoms: _27  and  _29
REMARK   12  A    between atoms: _31  and  _33
REMARK   13  A    between atoms: _33  and  _34
REMARK   14  A    between atoms: _34  and  _35
REMARK   15  A    between atoms: _38  and  _40
REMARK   16  A    between atoms: _40  and  _41
REMARK   17  A    between atoms: _41  and  _42
REMARK   18  A    between atoms: _45  and  _47
REMARK   19  A    between atoms: _47  and  _48
REMARK   20  A    between atoms: _54  and  _56
REMARK   21  A    between atoms: _56  and  _57
REMARK   22  A    between atoms: _63  and  _65
REMARK   23  A    between atoms: _65  and  _67
REMARK   24  A    between atoms: _69  and  _71
REMARK   25  A    between atoms: _71  and  _72
REMARK   26  A    between atoms: _75  and  _77
REMARK   27  A    between atoms: _77  and  _79
REMARK   28  A    between atoms: _81  and  _83
REMARK   29  A    between atoms: _83  and  _84
REMARK   30  A    between atoms: _91  and  _93
REMARK   31  A    between atoms: _93  and  _94
REMARK   32  A    between atoms: _97  and  _99
REMARK   33  A    between atoms: _99  and  _101
REMARK   34  A    between atoms: _103  and  _105
REMARK   35  A    between atoms: _108  and  _110
REMARK   36  A    between atoms: _110  and  _111
REMARK   37  A    between atoms: _111  and  _112
REMARK   38  A    between atoms: _112  and  _113
REMARK   39  A    between atoms: _117  and  _119
REMARK   40  A    between atoms: _119  and  _120
REMARK   41  A    between atoms: _120  and  _121
REMARK   42  A    between atoms: _124  and  _126
REMARK   43  A    between atoms: _126  and  _128
REMARK   44  A    between atoms: _130  and  _132
REMARK   45  A    between atoms: _132  and  _133
REMARK   46  A    between atoms: _140  and  _142
REMARK   47  A    between atoms: _144  and  _146
REMARK   48  A    between atoms: _146  and  _147
REMARK   49  A    between atoms: _153  and  _155
REMARK   50  A    between atoms: _157  and  _159
REMARK   51  A    between atoms: _159  and  _160
REMARK   52  A    between atoms: _166  and  _168
REMARK   53  A    between atoms: _168  and  _169
REMARK   54  A    between atoms: _169  and  _170
REMARK   55  A    between atoms: _170  and  _171
REMARK   56  A    between atoms: _173  and  _175
REMARK   57  A    between atoms: _175  and  _177
REMARK   58  A    between atoms: _179  and  _181
REMARK   59  A    between atoms: _181  and  _182
REMARK   60  A    between atoms: _189  and  _191
REMARK   61  A    between atoms: _193  and  _195
REMARK                            x       y       z     vdW  Elec       q    Type
REMARK                         _______ _______ _______ _____ _____    ______ ____
ROOT
ATOM      1  C   UNL     1     -37.842  16.064 -64.403  0.00  0.00    +0.000 C 
ATOM      2  C   UNL     1     -36.780  15.621 -65.413  0.00  0.00    +0.000 C 
ENDROOT
BRANCH   1   3
ATOM      3  C   UNL     1     -39.096  16.625 -65.112  0.00  0.00    +0.000 C 
ATOM      4  C   UNL     1     -38.991  16.469 -66.609  0.00  0.00    +0.000 C 
ENDBRANCH   1   3
BRANCH   1   5
ATOM      5  C   UNL     1     -37.233  17.144 -63.505  0.00  0.00    +0.000 C 
ATOM      6  C   UNL     1     -37.888  17.234 -62.150  0.00  0.00    +0.000 C 
ENDBRANCH   1   5
TORSDOF 2
REMARK  Name = 
REMARK  61 active torsions:
REMARK  status: ('A' for Active; 'I' for Inactive)
REMARK    1  A    between atoms: _1  and  _3
REMARK    2  A    between atoms: _3  and  _4
REMARK    3  A    between atoms: _4  and  _5
REMARK    4  A    between atoms: _5  and  _6
REMARK    5  A    between atoms: _10  and  _12
REMARK    6  A    between atoms: _12  and  _13
REMARK    7  A    between atoms: _20  and  _22
REMARK    8  A    between atoms: _22  and  _23
REMARK    9  A    between atoms: _23  and  _24
REMARK   10  A    between atoms: _24  and  _25
REMARK   11  A    between atoms: _27  and  _29
REMARK   12  A    between atoms: _31  and  _33
REMARK   13  A    between atoms: _33  and  _34
REMARK   14  A    between atoms: _34  and  _35
REMARK   15  A    between atoms: _38  and  _40
REMARK   16  A    between atoms: _40  and  _41
REMARK   17  A    between atoms: _41  and  _42
REMARK   18  A    between atoms: _45  and  _47
REMARK   19  A    between atoms: _47  and  _48
REMARK   20  A    between atoms: _54  and  _56
REMARK   21  A    between atoms: _56  and  _57
REMARK   22  A    between atoms: _63  and  _65
REMARK   23  A    between atoms: _65  and  _67
REMARK   24  A    between atoms: _69  and  _71
REMARK   25  A    between atoms: _71  and  _72
REMARK   26  A    between atoms: _75  and  _77
REMARK   27  A    between atoms: _77  and  _79
REMARK   28  A    between atoms: _81  and  _83
REMARK   29  A    between atoms: _83  and  _84
REMARK   30  A    between atoms: _91  and  _93
REMARK   31  A    between atoms: _93  and  _94
REMARK   32  A    between atoms: _97  and  _99
REMARK   33  A    between atoms: _99  and  _101
REMARK   34  A    between atoms: _103  and  _105
REMARK   35  A    between atoms: _108  and  _110
REMARK   36  A    between atoms: _110  and  _111
REMARK   37  A    between atoms: _111  and  _112
REMARK   38  A    between atoms: _112  and  _113
REMARK   39  A    between atoms: _117  and  _119
REMARK   40  A    between atoms: _119  and  _120
REMARK   41  A    between atoms: _120  and  _121
REMARK   42  A    between atoms: _124  and  _126
REMARK   43  A    between atoms: _126  and  _128
REMARK   44  A    between atoms: _130  and  _132
REMARK   45  A    between atoms: _132  and  _133
REMARK   46  A    between atoms: _140  and  _142
REMARK   47  A    between atoms: _144  and  _146
REMARK   48  A    between atoms: _146  and  _147
REMARK   49  A    between atoms: _153  and  _155
REMARK   50  A    between atoms: _157  and  _159
REMARK   51  A    between atoms: _159  and  _160
REMARK   52  A    between atoms: _166  and  _168
REMARK   53  A    between atoms: _168  and  _169
REMARK   54  A    between atoms: _169  and  _170
REMARK   55  A    between atoms: _170  and  _171
REMARK   56  A    between atoms: _173  and  _175
REMARK   57  A    between atoms: _175  and  _177
REMARK   58  A    between atoms: _179  and  _181
REMARK   59  A    between atoms: _181  and  _182
REMARK   60  A    between atoms: _189  and  _191
REMARK   61  A    between atoms: _193  and  _195
REMARK                            x       y       z     vdW  Elec       q    Type
REMARK                         _______ _______ _______ _____ _____    ______ ____
ROOT
ATOM      1  C   UNL     1     -32.581  17.811 -67.775  0.00  0.00    -0.022 A 
ATOM      2  C   UNL     1     -31.639  16.910 -67.267  0.00  0.00    -0.001 A 
ATOM      3  C   UNL     1     -30.337  17.305 -66.996  0.00  0.00    +0.042 A 
ATOM      4  C   UNL     1     -29.959  18.626 -67.231  0.00  0.00    +0.196 A 
ATOM      5  O   UNL     1     -28.658  19.057 -66.986  0.00  0.00    -0.287 OA
ATOM      6  C   UNL     1     -30.885  19.534 -67.729  0.00  0.00    +0.042 A 
ATOM      7  C   UNL     1     -32.184  19.126 -67.982  0.00  0.00    -0.001 A 
ENDROOT
BRANCH   1   8
ATOM      8  C   UNL     1     -34.013  17.381 -68.013  0.00  0.00    +0.026 C 
BRANCH   8   9
ATOM      9  C   UNL     1     -34.632  17.745 -69.362  0.00  0.00    +0.005 C 
ATOM     10  C   UNL     1     -33.949  16.960 -70.457  0.00  0.00    +0.000 C 
ENDBRANCH   8   9
ENDBRANCH   1   8
TORSDOF 2
REMARK  Name = 
REMARK  61 active torsions:
REMARK  status: ('A' for Active; 'I' for Inactive)
REMARK    1  A    between atoms: _1  and  _3
REMARK    2  A    between atoms: _3  and  _4
REMARK    3  A    between atoms: _4  and  _5
REMARK    4  A    between atoms: _5  and  _6
REMARK    5  A    between atoms: _10  and  _12
REMARK    6  A    between atoms: _12  and  _13
REMARK    7  A    between atoms: _20  and  _22
REMARK    8  A    between atoms: _22  and  _23
REMARK    9  A    between atoms: _23  and  _24
REMARK   10  A    between atoms: _24  and  _25
REMARK   11  A    between atoms: _27  and  _29
REMARK   12  A    between atoms: _31  and  _33
REMARK   13  A    between atoms: _33  and  _34
REMARK   14  A    between atoms: _34  and  _35
REMARK   15  A    between atoms: _38  and  _40
REMARK   16  A    between atoms: _40  and  _41
REMARK   17  A    between atoms: _41  and  _42
REMARK   18  A    between atoms: _45  and  _47
REMARK   19  A    between atoms: _47  and  _48
REMARK   20  A    between atoms: _54  and  _56
REMARK   21  A    between atoms: _56  and  _57
REMARK   22  A    between atoms: _63  and  _65
REMARK   23  A    between atoms: _65  and  _67
REMARK   24  A    between atoms: _69  and  _71
REMARK   25  A    between atoms: _71  and  _72
REMARK   26  A    between atoms: _75  and  _77
REMARK   27  A    between atoms: _77  and  _79
REMARK   28  A    between atoms: _81  and  _83
REMARK   29  A    between atoms: _83  and  _84
REMARK   30  A    between atoms: _91  and  _93
REMARK   31  A    between atoms: _93  and  _94
REMARK   32  A    between atoms: _97  and  _99
REMARK   33  A    between atoms: _99  and  _101
REMARK   34  A    between atoms: _103  and  _105
REMARK   35  A    between atoms: _108  and  _110
REMARK   36  A    between atoms: _110  and  _111
REMARK   37  A    between atoms: _111  and  _112
REMARK   38  A    between atoms: _112  and  _113
REMARK   39  A    between atoms: _117  and  _119
REMARK   40  A    between atoms: _119  and  _120
REMARK   41  A    between atoms: _120  and  _121
REMARK   42  A    between atoms: _124  and  _126
REMARK   43  A    between atoms: _126  and  _128
REMARK   44  A    between atoms: _130  and  _132
REMARK   45  A    between atoms: _132  and  _133
REMARK   46  A    between atoms: _140  and  _142
REMARK   47  A    between atoms: _144  and  _146
REMARK   48  A    between atoms: _146  and  _147
REMARK   49  A    between atoms: _153  and  _155
REMARK   50  A    between atoms: _157  and  _159
REMARK   51  A    between atoms: _159  and  _160
REMARK   52  A    between atoms: _166  and  _168
REMARK   53  A    between atoms: _168  and  _169
REMARK   54  A    between atoms: _169  and  _170
REMARK   55  A    between atoms: _170  and  _171
REMARK   56  A    between atoms: _173  and  _175
REMARK   57  A    between atoms: _175  and  _177
REMARK   58  A    between atoms: _179  and  _181
REMARK   59  A    between atoms: _181  and  _182
REMARK   60  A    between atoms: _189  and  _191
REMARK   61  A    between atoms: _193  and  _195
REMARK                            x       y       z     vdW  Elec       q    Type
REMARK                         _______ _______ _______ _____ _____    ______ ____
ROOT
ATOM      1  C   UNL     1     -29.156   9.910 -66.109  0.00  0.00    +0.000 C 
ENDROOT
BRANCH   1   2
ATOM      2  C   UNL     1     -29.656  11.190 -65.427  0.00  0.00    +0.000 C 
ATOM      3  C   UNL     1     -28.587  12.267 -65.272  0.00  0.00    +0.000 C 
ATOM      4  C   UNL     1     -30.866  11.736 -66.168  0.00  0.00    +0.000 C 
ENDBRANCH   1   2
BRANCH   1   5
ATOM      5  C   UNL     1     -27.623   9.764 -66.102  0.00  0.00    +0.000 C 
ATOM      6  C   UNL     1     -27.180   8.605 -65.215  0.00  0.00    +0.000 C 
ENDBRANCH   1   5
TORSDOF 2
REMARK  Name = 
REMARK  61 active torsions:
REMARK  status: ('A' for Active; 'I' for Inactive)
REMARK    1  A    between atoms: _1  and  _3
REMARK    2  A    between atoms: _3  and  _4
REMARK    3  A    between atoms: _4  and  _5
REMARK    4  A    between atoms: _5  and  _6
REMARK    5  A    between atoms: _10  and  _12
REMARK    6  A    between atoms: _12  and  _13
REMARK    7  A    between atoms: _20  and  _22
REMARK    8  A    between atoms: _22  and  _23
REMARK    9  A    between atoms: _23  and  _24
REMARK   10  A    between atoms: _24  and  _25
REMARK   11  A    between atoms: _27  and  _29
REMARK   12  A    between atoms: _31  and  _33
REMARK   13  A    between atoms: _33  and  _34
REMARK   14  A    between atoms: _34  and  _35
REMARK   15  A    between atoms: _38  and  _40
REMARK   16  A    between atoms: _40  and  _41
REMARK   17  A    between atoms: _41  and  _42
REMARK   18  A    between atoms: _45  and  _47
REMARK   19  A    between atoms: _47  and  _48
REMARK   20  A    between atoms: _54  and  _56
REMARK   21  A    between atoms: _56  and  _57
REMARK   22  A    between atoms: _63  and  _65
REMARK   23  A    between atoms: _65  and  _67
REMARK   24  A    between atoms: _69  and  _71
REMARK   25  A    between atoms: _71  and  _72
REMARK   26  A    between atoms: _75  and  _77
REMARK   27  A    between atoms: _77  and  _79
REMARK   28  A    between atoms: _81  and  _83
REMARK   29  A    between atoms: _83  and  _84
REMARK   30  A    between atoms: _91  and  _93
REMARK   31  A    between atoms: _93  and  _94
REMARK   32  A    between atoms: _97  and  _99
REMARK   33  A    between atoms: _99  and  _101
REMARK   34  A    between atoms: _103  and  _105
REMARK   35  A    between atoms: _108  and  _110
REMARK   36  A    between atoms: _110  and  _111
REMARK   37  A    between atoms: _111  and  _112
REMARK   38  A    between atoms: _112  and  _113
REMARK   39  A    between atoms: _117  and  _119
REMARK   40  A    between atoms: _119  and  _120
REMARK   41  A    between atoms: _120  and  _121
REMARK   42  A    between atoms: _124  and  _126
REMARK   43  A    between atoms: _126  and  _128
REMARK   44  A    between atoms: _130  and  _132
REMARK   45  A    between atoms: _132  and  _133
REMARK   46  A    between atoms: _140  and  _142
REMARK   47  A    between atoms: _144  and  _146
REMARK   48  A    between atoms: _146  and  _147
REMARK   49  A    between atoms: _153  and  _155
REMARK   50  A    between atoms: _157  and  _159
REMARK   51  A    between atoms: _159  and  _160
REMARK   52  A    between atoms: _166  and  _168
REMARK   53  A    between atoms: _168  and  _169
REMARK   54  A    between atoms: _169  and  _170
REMARK   55  A    between atoms: _170  and  _171
REMARK   56  A    between atoms: _173  and  _175
REMARK   57  A    between atoms: _175  and  _177
REMARK   58  A    between atoms: _179  and  _181
REMARK   59  A    between atoms: _181  and  _182
REMARK   60  A    between atoms: _189  and  _191
REMARK   61  A    between atoms: _193  and  _195
REMARK                            x       y       z     vdW  Elec       q    Type
REMARK                         _______ _______ _______ _____ _____    ______ ____
ROOT
ATOM      1  C   UNL     1     -29.620  21.657 -46.494  0.00  0.00    +0.000 C 
ATOM      2  C   UNL     1     -30.870  22.321 -45.914  0.00  0.00    +0.000 C 
ENDROOT
BRANCH   1   3
ATOM      3  C   UNL     1     -28.700  22.689 -47.169  0.00  0.00    +0.000 C 
ATOM      4  C   UNL     1     -28.316  23.764 -46.162  0.00  0.00    +0.000 C 
ENDBRANCH   1   3
BRANCH   1   5
ATOM      5  C   UNL     1     -29.989  20.556 -47.494  0.00  0.00    +0.000 C 
ATOM      6  C   UNL     1     -31.453  20.179 -47.476  0.00  0.00    +0.000 C 
ENDBRANCH   1   5
TORSDOF 2
REMARK  Name = 
REMARK  61 active torsions:
REMARK  status: ('A' for Active; 'I' for Inactive)
REMARK    1  A    between atoms: _1  and  _3
REMARK    2  A    between atoms: _3  and  _4
REMARK    3  A    between atoms: _4  and  _5
REMARK    4  A    between atoms: _5  and  _6
REMARK    5  A    between atoms: _10  and  _12
REMARK    6  A    between atoms: _12  and  _13
REMARK    7  A    between atoms: _20  and  _22
REMARK    8  A    between atoms: _22  and  _23
REMARK    9  A    between atoms: _23  and  _24
REMARK   10  A    between atoms: _24  and  _25
REMARK   11  A    between atoms: _27  and  _29
REMARK   12  A    between atoms: _31  and  _33
REMARK   13  A    between atoms: _33  and  _34
REMARK   14  A    between atoms: _34  and  _35
REMARK   15  A    between atoms: _38  and  _40
REMARK   16  A    between atoms: _40  and  _41
REMARK   17  A    between atoms: _41  and  _42
REMARK   18  A    between atoms: _45  and  _47
REMARK   19  A    between atoms: _47  and  _48
REMARK   20  A    between atoms: _54  and  _56
REMARK   21  A    between atoms: _56  and  _57
REMARK   22  A    between atoms: _63  and  _65
REMARK   23  A    between atoms: _65  and  _67
REMARK   24  A    between atoms: _69  and  _71
REMARK   25  A    between atoms: _71  and  _72
REMARK   26  A    between atoms: _75  and  _77
REMARK   27  A    between atoms: _77  and  _79
REMARK   28  A    between atoms: _81  and  _83
REMARK   29  A    between atoms: _83  and  _84
REMARK   30  A    between atoms: _91  and  _93
REMARK   31  A    between atoms: _93  and  _94
REMARK   32  A    between atoms: _97  and  _99
REMARK   33  A    between atoms: _99  and  _101
REMARK   34  A    between atoms: _103  and  _105
REMARK   35  A    between atoms: _108  and  _110
REMARK   36  A    between atoms: _110  and  _111
REMARK   37  A    between atoms: _111  and  _112
REMARK   38  A    between atoms: _112  and  _113
REMARK   39  A    between atoms: _117  and  _119
REMARK   40  A    between atoms: _119  and  _120
REMARK   41  A    between atoms: _120  and  _121
REMARK   42  A    between atoms: _124  and  _126
REMARK   43  A    between atoms: _126  and  _128
REMARK   44  A    between atoms: _130  and  _132
REMARK   45  A    between atoms: _132  and  _133
REMARK   46  A    between atoms: _140  and  _142
REMARK   47  A    between atoms: _144  and  _146
REMARK   48  A    between atoms: _146  and  _147
REMARK   49  A    between atoms: _153  and  _155
REMARK   50  A    between atoms: _157  and  _159
REMARK   51  A    between atoms: _159  and  _160
REMARK   52  A    between atoms: _166  and  _168
REMARK   53  A    between atoms: _168  and  _169
REMARK   54  A    between atoms: _169  and  _170
REMARK   55  A    between atoms: _170  and  _171
REMARK   56  A    between atoms: _173  and  _175
REMARK   57  A    between atoms: _175  and  _177
REMARK   58  A    between atoms: _179  and  _181
REMARK   59  A    between atoms: _181  and  _182
REMARK   60  A    between atoms: _189  and  _191
REMARK   61  A    between atoms: _193  and  _195
REMARK                            x       y       z     vdW  Elec       q    Type
REMARK                         _______ _______ _______ _____ _____    ______ ____
ROOT
ATOM      1  C   UNL     1     -31.831  25.948 -41.319  0.00  0.00    +0.000 C 
ATOM      2  C   UNL     1     -33.118  26.351 -40.632  0.00  0.00    +0.000 C 
ATOM      3  C   UNL     1     -31.885  24.518 -41.762  0.00  0.00    +0.000 C 
ENDROOT
BRANCH   1   4
ATOM      4  C   UNL     1     -31.526  26.882 -42.503  0.00  0.00    +0.000 C 
ATOM      5  C   UNL     1     -31.170  28.206 -41.869  0.00  0.00    +0.000 C 
ENDBRANCH   1   4
TORSDOF 1
REMARK  Name = 
REMARK  61 active torsions:
REMARK  status: ('A' for Active; 'I' for Inactive)
REMARK    1  A    between atoms: _1  and  _3
REMARK    2  A    between atoms: _3  and  _4
REMARK    3  A    between atoms: _4  and  _5
REMARK    4  A    between atoms: _5  and  _6
REMARK    5  A    between atoms: _10  and  _12
REMARK    6  A    between atoms: _12  and  _13
REMARK    7  A    between atoms: _20  and  _22
REMARK    8  A    between atoms: _22  and  _23
REMARK    9  A    between atoms: _23  and  _24
REMARK   10  A    between atoms: _24  and  _25
REMARK   11  A    between atoms: _27  and  _29
REMARK   12  A    between atoms: _31  and  _33
REMARK   13  A    between atoms: _33  and  _34
REMARK   14  A    between atoms: _34  and  _35
REMARK   15  A    between atoms: _38  and  _40
REMARK   16  A    between atoms: _40  and  _41
REMARK   17  A    between atoms: _41  and  _42
REMARK   18  A    between atoms: _45  and  _47
REMARK   19  A    between atoms: _47  and  _48
REMARK   20  A    between atoms: _54  and  _56
REMARK   21  A    between atoms: _56  and  _57
REMARK   22  A    between atoms: _63  and  _65
REMARK   23  A    between atoms: _65  and  _67
REMARK   24  A    between atoms: _69  and  _71
REMARK   25  A    between atoms: _71  and  _72
REMARK   26  A    between atoms: _75  and  _77
REMARK   27  A    between atoms: _77  and  _79
REMARK   28  A    between atoms: _81  and  _83
REMARK   29  A    between atoms: _83  and  _84
REMARK   30  A    between atoms: _91  and  _93
REMARK   31  A    between atoms: _93  and  _94
REMARK   32  A    between atoms: _97  and  _99
REMARK   33  A    between atoms: _99  and  _101
REMARK   34  A    between atoms: _103  and  _105
REMARK   35  A    between atoms: _108  and  _110
REMARK   36  A    between atoms: _110  and  _111
REMARK   37  A    between atoms: _111  and  _112
REMARK   38  A    between atoms: _112  and  _113
REMARK   39  A    between atoms: _117  and  _119
REMARK   40  A    between atoms: _119  and  _120
REMARK   41  A    between atoms: _120  and  _121
REMARK   42  A    between atoms: _124  and  _126
REMARK   43  A    between atoms: _126  and  _128
REMARK   44  A    between atoms: _130  and  _132
REMARK   45  A    between atoms: _132  and  _133
REMARK   46  A    between atoms: _140  and  _142
REMARK   47  A    between atoms: _144  and  _146
REMARK   48  A    between atoms: _146  and  _147
REMARK   49  A    between atoms: _153  and  _155
REMARK   50  A    between atoms: _157  and  _159
REMARK   51  A    between atoms: _159  and  _160
REMARK   52  A    between atoms: _166  and  _168
REMARK   53  A    between atoms: _168  and  _169
REMARK   54  A    between atoms: _169  and  _170
REMARK   55  A    between atoms: _170  and  _171
REMARK   56  A    between atoms: _173  and  _175
REMARK   57  A    between atoms: _175  and  _177
REMARK   58  A    between atoms: _179  and  _181
REMARK   59  A    between atoms: _181  and  _182
REMARK   60  A    between atoms: _189  and  _191
REMARK   61  A    between atoms: _193  and  _195
REMARK                            x       y       z     vdW  Elec       q    Type
REMARK                         _______ _______ _______ _____ _____    ______ ____
ROOT
ATOM      1  C   UNL     1     -28.597  16.931 -46.700  0.00  0.00    +0.220 C 
ENDROOT
BRANCH   1   2
ATOM      2  N   UNL     1     -29.977  16.830 -46.246  0.00  0.00    -0.087 NA
ATOM      3  C   UNL     1     -30.483  17.502 -45.215  0.00  0.00    +0.535 C 
ATOM      4  N   UNL     1     -29.732  18.369 -44.531  0.00  0.00    +0.135 NA
ATOM      5  N   UNL     1     -31.747  17.308 -44.875  0.00  0.00    +0.135 NA
ENDBRANCH   1   2
BRANCH   1   6
ATOM      6  C   UNL     1     -27.861  15.623 -46.446  0.00  0.00    +0.047 C 
BRANCH   6   7
ATOM      7  C   UNL     1     -27.417  15.020 -47.758  0.00  0.00    +0.004 C 
BRANCH   7   8
ATOM      8  C   UNL     1     -25.910  14.913 -47.937  0.00  0.00    +0.000 C 
ATOM      9  C   UNL     1     -25.609  14.370 -49.323  0.00  0.00    +0.000 C 
ENDBRANCH   7   8
ENDBRANCH   6   7
ENDBRANCH   1   6
TORSDOF 4
REMARK  Name = 
REMARK  61 active torsions:
REMARK  status: ('A' for Active; 'I' for Inactive)
REMARK    1  A    between atoms: _1  and  _3
REMARK    2  A    between atoms: _3  and  _4
REMARK    3  A    between atoms: _4  and  _5
REMARK    4  A    between atoms: _5  and  _6
REMARK    5  A    between atoms: _10  and  _12
REMARK    6  A    between atoms: _12  and  _13
REMARK    7  A    between atoms: _20  and  _22
REMARK    8  A    between atoms: _22  and  _23
REMARK    9  A    between atoms: _23  and  _24
REMARK   10  A    between atoms: _24  and  _25
REMARK   11  A    between atoms: _27  and  _29
REMARK   12  A    between atoms: _31  and  _33
REMARK   13  A    between atoms: _33  and  _34
REMARK   14  A    between atoms: _34  and  _35
REMARK   15  A    between atoms: _38  and  _40
REMARK   16  A    between atoms: _40  and  _41
REMARK   17  A    between atoms: _41  and  _42
REMARK   18  A    between atoms: _45  and  _47
REMARK   19  A    between atoms: _47  and  _48
REMARK   20  A    between atoms: _54  and  _56
REMARK   21  A    between atoms: _56  and  _57
REMARK   22  A    between atoms: _63  and  _65
REMARK   23  A    between atoms: _65  and  _67
REMARK   24  A    between atoms: _69  and  _71
REMARK   25  A    between atoms: _71  and  _72
REMARK   26  A    between atoms: _75  and  _77
REMARK   27  A    between atoms: _77  and  _79
REMARK   28  A    between atoms: _81  and  _83
REMARK   29  A    between atoms: _83  and  _84
REMARK   30  A    between atoms: _91  and  _93
REMARK   31  A    between atoms: _93  and  _94
REMARK   32  A    between atoms: _97  and  _99
REMARK   33  A    between atoms: _99  and  _101
REMARK   34  A    between atoms: _103  and  _105
REMARK   35  A    between atoms: _108  and  _110
REMARK   36  A    between atoms: _110  and  _111
REMARK   37  A    between atoms: _111  and  _112
REMARK   38  A    between atoms: _112  and  _113
REMARK   39  A    between atoms: _117  and  _119
REMARK   40  A    between atoms: _119  and  _120
REMARK   41  A    between atoms: _120  and  _121
REMARK   42  A    between atoms: _124  and  _126
REMARK   43  A    between atoms: _126  and  _128
REMARK   44  A    between atoms: _130  and  _132
REMARK   45  A    between atoms: _132  and  _133
REMARK   46  A    between atoms: _140  and  _142
REMARK   47  A    between atoms: _144  and  _146
REMARK   48  A    between atoms: _146  and  _147
REMARK   49  A    between atoms: _153  and  _155
REMARK   50  A    between atoms: _157  and  _159
REMARK   51  A    between atoms: _159  and  _160
REMARK   52  A    between atoms: _166  and  _168
REMARK   53  A    between atoms: _168  and  _169
REMARK   54  A    between atoms: _169  and  _170
REMARK   55  A    between atoms: _170  and  _171
REMARK   56  A    between atoms: _173  and  _175
REMARK   57  A    between atoms: _175  and  _177
REMARK   58  A    between atoms: _179  and  _181
REMARK   59  A    between atoms: _181  and  _182
REMARK   60  A    between atoms: _189  and  _191
REMARK   61  A    between atoms: _193  and  _195
REMARK                            x       y       z     vdW  Elec       q    Type
REMARK                         _______ _______ _______ _____ _____    ______ ____
ROOT
ATOM      1  C   UNL     1     -30.903  11.269 -52.424  0.00  0.00    +0.042 C 
ENDROOT
BRANCH   1   2
ATOM      2  C   UNL     1     -32.119  12.183 -52.436  0.00  0.00    +0.050 C 
ATOM      3  O   UNL     1     -32.842  12.266 -51.418  0.00  0.00    -0.549 OA
ATOM      4  O   UNL     1     -32.355  12.812 -53.487  0.00  0.00    -0.549 OA
ENDBRANCH   1   2
BRANCH   1   5
ATOM      5  C   UNL     1     -29.576  12.002 -52.277  0.00  0.00    +0.006 C 
BRANCH   5   6
ATOM      6  C   UNL     1     -28.340  11.104 -52.200  0.00  0.00    +0.000 C 
ATOM      7  C   UNL     1     -28.146  10.411 -53.531  0.00  0.00    +0.000 C 
ENDBRANCH   5   6
ENDBRANCH   1   5
TORSDOF 3
REMARK  Name = 
REMARK  61 active torsions:
REMARK  status: ('A' for Active; 'I' for Inactive)
REMARK    1  A    between atoms: _1  and  _3
REMARK    2  A    between atoms: _3  and  _4
REMARK    3  A    between atoms: _4  and  _5
REMARK    4  A    between atoms: _5  and  _6
REMARK    5  A    between atoms: _10  and  _12
REMARK    6  A    between atoms: _12  and  _13
REMARK    7  A    between atoms: _20  and  _22
REMARK    8  A    between atoms: _22  and  _23
REMARK    9  A    between atoms: _23  and  _24
REMARK   10  A    between atoms: _24  and  _25
REMARK   11  A    between atoms: _27  and  _29
REMARK   12  A    between atoms: _31  and  _33
REMARK   13  A    between atoms: _33  and  _34
REMARK   14  A    between atoms: _34  and  _35
REMARK   15  A    between atoms: _38  and  _40
REMARK   16  A    between atoms: _40  and  _41
REMARK   17  A    between atoms: _41  and  _42
REMARK   18  A    between atoms: _45  and  _47
REMARK   19  A    between atoms: _47  and  _48
REMARK   20  A    between atoms: _54  and  _56
REMARK   21  A    between atoms: _56  and  _57
REMARK   22  A    between atoms: _63  and  _65
REMARK   23  A    between atoms: _65  and  _67
REMARK   24  A    between atoms: _69  and  _71
REMARK   25  A    between atoms: _71  and  _72
REMARK   26  A    between atoms: _75  and  _77
REMARK   27  A    between atoms: _77  and  _79
REMARK   28  A    between atoms: _81  and  _83
REMARK   29  A    between atoms: _83  and  _84
REMARK   30  A    between atoms: _91  and  _93
REMARK   31  A    between atoms: _93  and  _94
REMARK   32  A    between atoms: _97  and  _99
REMARK   33  A    between atoms: _99  and  _101
REMARK   34  A    between atoms: _103  and  _105
REMARK   35  A    between atoms: _108  and  _110
REMARK   36  A    between atoms: _110  and  _111
REMARK   37  A    between atoms: _111  and  _112
REMARK   38  A    between atoms: _112  and  _113
REMARK   39  A    between atoms: _117  and  _119
REMARK   40  A    between atoms: _119  and  _120
REMARK   41  A    between atoms: _120  and  _121
REMARK   42  A    between atoms: _124  and  _126
REMARK   43  A    between atoms: _126  and  _128
REMARK   44  A    between atoms: _130  and  _132
REMARK   45  A    between atoms: _132  and  _133
REMARK   46  A    between atoms: _140  and  _142
REMARK   47  A    between atoms: _144  and  _146
REMARK   48  A    between atoms: _146  and  _147
REMARK   49  A    between atoms: _153  and  _155
REMARK   50  A    between atoms: _157  and  _159
REMARK   51  A    between atoms: _159  and  _160
REMARK   52  A    between atoms: _166  and  _168
REMARK   53  A    between atoms: _168  and  _169
REMARK   54  A    between atoms: _169  and  _170
REMARK   55  A    between atoms: _170  and  _171
REMARK   56  A    between atoms: _173  and  _175
REMARK   57  A    between atoms: _175  and  _177
REMARK   58  A    between atoms: _179  and  _181
REMARK   59  A    between atoms: _181  and  _182
REMARK   60  A    between atoms: _189  and  _191
REMARK   61  A    between atoms: _193  and  _195
REMARK                            x       y       z     vdW  Elec       q    Type
REMARK                         _______ _______ _______ _____ _____    ______ ____
ROOT
ATOM      1  C   UNL     1     -30.740   9.473 -58.227  0.00  0.00    +0.000 C 
ATOM      2  C   UNL     1     -31.984   9.263 -59.085  0.00  0.00    +0.000 C 
ENDROOT
BRANCH   1   3
ATOM      3  C   UNL     1     -30.423   8.219 -57.361  0.00  0.00    +0.000 C 
ATOM      4  C   UNL     1     -30.325   6.960 -58.240  0.00  0.00    +0.000 C 
ENDBRANCH   1   3
BRANCH   1   5
ATOM      5  C   UNL     1     -30.901  10.720 -57.346  0.00  0.00    +0.000 C 
ATOM      6  C   UNL     1     -32.000  10.642 -56.301  0.00  0.00    +0.000 C 
ENDBRANCH   1   5
TORSDOF 2
REMARK  Name = 
REMARK  61 active torsions:
REMARK  status: ('A' for Active; 'I' for Inactive)
REMARK    1  A    between atoms: _1  and  _3
REMARK    2  A    between atoms: _3  and  _4
REMARK    3  A    between atoms: _4  and  _5
REMARK    4  A    between atoms: _5  and  _6
REMARK    5  A    between atoms: _10  and  _12
REMARK    6  A    between atoms: _12  and  _13
REMARK    7  A    between atoms: _20  and  _22
REMARK    8  A    between atoms: _22  and  _23
REMARK    9  A    between atoms: _23  and  _24
REMARK   10  A    between atoms: _24  and  _25
REMARK   11  A    between atoms: _27  and  _29
REMARK   12  A    between atoms: _31  and  _33
REMARK   13  A    between atoms: _33  and  _34
REMARK   14  A    between atoms: _34  and  _35
REMARK   15  A    between atoms: _38  and  _40
REMARK   16  A    between atoms: _40  and  _41
REMARK   17  A    between atoms: _41  and  _42
REMARK   18  A    between atoms: _45  and  _47
REMARK   19  A    between atoms: _47  and  _48
REMARK   20  A    between atoms: _54  and  _56
REMARK   21  A    between atoms: _56  and  _57
REMARK   22  A    between atoms: _63  and  _65
REMARK   23  A    between atoms: _65  and  _67
REMARK   24  A    between atoms: _69  and  _71
REMARK   25  A    between atoms: _71  and  _72
REMARK   26  A    between atoms: _75  and  _77
REMARK   27  A    between atoms: _77  and  _79
REMARK   28  A    between atoms: _81  and  _83
REMARK   29  A    between atoms: _83  and  _84
REMARK   30  A    between atoms: _91  and  _93
REMARK   31  A    between atoms: _93  and  _94
REMARK   32  A    between atoms: _97  and  _99
REMARK   33  A    between atoms: _99  and  _101
REMARK   34  A    between atoms: _103  and  _105
REMARK   35  A    between atoms: _108  and  _110
REMARK   36  A    between atoms: _110  and  _111
REMARK   37  A    between atoms: _111  and  _112
REMARK   38  A    between atoms: _112  and  _113
REMARK   39  A    between atoms: _117  and  _119
REMARK   40  A    between atoms: _119  and  _120
REMARK   41  A    between atoms: _120  and  _121
REMARK   42  A    between atoms: _124  and  _126
REMARK   43  A    between atoms: _126  and  _128
REMARK   44  A    between atoms: _130  and  _132
REMARK   45  A    between atoms: _132  and  _133
REMARK   46  A    between atoms: _140  and  _142
REMARK   47  A    between atoms: _144  and  _146
REMARK   48  A    between atoms: _146  and  _147
REMARK   49  A    between atoms: _153  and  _155
REMARK   50  A    between atoms: _157  and  _159
REMARK   51  A    between atoms: _159  and  _160
REMARK   52  A    between atoms: _166  and  _168
REMARK   53  A    between atoms: _168  and  _169
REMARK   54  A    between atoms: _169  and  _170
REMARK   55  A    between atoms: _170  and  _171
REMARK   56  A    between atoms: _173  and  _175
REMARK   57  A    between atoms: _175  and  _177
REMARK   58  A    between atoms: _179  and  _181
REMARK   59  A    between atoms: _181  and  _182
REMARK   60  A    between atoms: _189  and  _191
REMARK   61  A    between atoms: _193  and  _195
REMARK                            x       y       z     vdW  Elec       q    Type
REMARK                         _______ _______ _______ _____ _____    ______ ____
ROOT
ATOM      1  C   UNL     1     -35.968   6.480 -60.271  0.00  0.00    -0.022 A 
ATOM      2  C   UNL     1     -35.250   6.826 -59.110  0.00  0.00    -0.001 A 
ATOM      3  C   UNL     1     -35.902   7.288 -57.984  0.00  0.00    +0.042 A 
ATOM      4  C   UNL     1     -37.290   7.402 -57.998  0.00  0.00    +0.196 A 
ATOM      5  O   UNL     1     -37.958   7.849 -56.889  0.00  0.00    -0.287 OA
ATOM      6  C   UNL     1     -38.028   7.067 -59.129  0.00  0.00    +0.042 A 
ATOM      7  C   UNL     1     -37.370   6.611 -60.256  0.00  0.00    -0.001 A 
ENDROOT
BRANCH   1   8
ATOM      8  C   UNL     1     -35.262   5.971 -61.501  0.00  0.00    +0.026 C 
BRANCH   8   9
ATOM      9  C   UNL     1     -35.775   4.634 -62.030  0.00  0.00    +0.005 C 
ATOM     10  C   UNL     1     -35.335   4.502 -63.471  0.00  0.00    +0.000 C 
ENDBRANCH   8   9
ENDBRANCH   1   8
TORSDOF 2
REMARK  Name = 
REMARK  61 active torsions:
REMARK  status: ('A' for Active; 'I' for Inactive)
REMARK    1  A    between atoms: _1  and  _3
REMARK    2  A    between atoms: _3  and  _4
REMARK    3  A    between atoms: _4  and  _5
REMARK    4  A    between atoms: _5  and  _6
REMARK    5  A    between atoms: _10  and  _12
REMARK    6  A    between atoms: _12  and  _13
REMARK    7  A    between atoms: _20  and  _22
REMARK    8  A    between atoms: _22  and  _23
REMARK    9  A    between atoms: _23  and  _24
REMARK   10  A    between atoms: _24  and  _25
REMARK   11  A    between atoms: _27  and  _29
REMARK   12  A    between atoms: _31  and  _33
REMARK   13  A    between atoms: _33  and  _34
REMARK   14  A    between atoms: _34  and  _35
REMARK   15  A    between atoms: _38  and  _40
REMARK   16  A    between atoms: _40  and  _41
REMARK   17  A    between atoms: _41  and  _42
REMARK   18  A    between atoms: _45  and  _47
REMARK   19  A    between atoms: _47  and  _48
REMARK   20  A    between atoms: _54  and  _56
REMARK   21  A    between atoms: _56  and  _57
REMARK   22  A    between atoms: _63  and  _65
REMARK   23  A    between atoms: _65  and  _67
REMARK   24  A    between atoms: _69  and  _71
REMARK   25  A    between atoms: _71  and  _72
REMARK   26  A    between atoms: _75  and  _77
REMARK   27  A    between atoms: _77  and  _79
REMARK   28  A    between atoms: _81  and  _83
REMARK   29  A    between atoms: _83  and  _84
REMARK   30  A    between atoms: _91  and  _93
REMARK   31  A    between atoms: _93  and  _94
REMARK   32  A    between atoms: _97  and  _99
REMARK   33  A    between atoms: _99  and  _101
REMARK   34  A    between atoms: _103  and  _105
REMARK   35  A    between atoms: _108  and  _110
REMARK   36  A    between atoms: _110  and  _111
REMARK   37  A    between atoms: _111  and  _112
REMARK   38  A    between atoms: _112  and  _113
REMARK   39  A    between atoms: _117  and  _119
REMARK   40  A    between atoms: _119  and  _120
REMARK   41  A    between atoms: _120  and  _121
REMARK   42  A    between atoms: _124  and  _126
REMARK   43  A    between atoms: _126  and  _128
REMARK   44  A    between atoms: _130  and  _132
REMARK   45  A    between atoms: _132  and  _133
REMARK   46  A    between atoms: _140  and  _142
REMARK   47  A    between atoms: _144  and  _146
REMARK   48  A    between atoms: _146  and  _147
REMARK   49  A    between atoms: _153  and  _155
REMARK   50  A    between atoms: _157  and  _159
REMARK   51  A    between atoms: _159  and  _160
REMARK   52  A    between atoms: _166  and  _168
REMARK   53  A    between atoms: _168  and  _169
REMARK   54  A    between atoms: _169  and  _170
REMARK   55  A    between atoms: _170  and  _171
REMARK   56  A    between atoms: _173  and  _175
REMARK   57  A    between atoms: _175  and  _177
REMARK   58  A    between atoms: _179  and  _181
REMARK   59  A    between atoms: _181  and  _182
REMARK   60  A    between atoms: _189  and  _191
REMARK   61  A    between atoms: _193  and  _195
REMARK                            x       y       z     vdW  Elec       q    Type
REMARK                         _______ _______ _______ _____ _____    ______ ____
ROOT
ATOM      1  C   UNL     1     -43.825  10.208 -57.468  0.00  0.00    +0.036 C 
ATOM      2  C   UNL     1     -42.937  10.436 -56.257  0.00  0.00    +0.003 C 
ENDROOT
BRANCH   1   3
ATOM      3  C   UNL     1     -44.757   9.033 -57.256  0.00  0.00    +0.182 C 
ATOM      4  O   UNL     1     -45.926   9.486 -56.641  0.00  0.00    -0.220 OA
ENDBRANCH   1   3
TORSDOF 1
REMARK  Name = 
REMARK  61 active torsions:
REMARK  status: ('A' for Active; 'I' for Inactive)
REMARK    1  A    between atoms: _1  and  _3
REMARK    2  A    between atoms: _3  and  _4
REMARK    3  A    between atoms: _4  and  _5
REMARK    4  A    between atoms: _5  and  _6
REMARK    5  A    between atoms: _10  and  _12
REMARK    6  A    between atoms: _12  and  _13
REMARK    7  A    between atoms: _20  and  _22
REMARK    8  A    between atoms: _22  and  _23
REMARK    9  A    between atoms: _23  and  _24
REMARK   10  A    between atoms: _24  and  _25
REMARK   11  A    between atoms: _27  and  _29
REMARK   12  A    between atoms: _31  and  _33
REMARK   13  A    between atoms: _33  and  _34
REMARK   14  A    between atoms: _34  and  _35
REMARK   15  A    between atoms: _38  and  _40
REMARK   16  A    between atoms: _40  and  _41
REMARK   17  A    between atoms: _41  and  _42
REMARK   18  A    between atoms: _45  and  _47
REMARK   19  A    between atoms: _47  and  _48
REMARK   20  A    between atoms: _54  and  _56
REMARK   21  A    between atoms: _56  and  _57
REMARK   22  A    between atoms: _63  and  _65
[truncated: 565,864 more chars]
