# Supplementary material for: A Novel Class of Small Molecule Agonists with Preference for Human over Mouse TLR4 Activation
Source: PLoS One. 2016 Oct 13;11(10):e0164632. doi: 10.1371/journal.pone.0164632 (PMC5063506; doi:10.1371/journal.pone.0164632)
Supplement: S1 File — Sequence and structure files used for bioinformatics analysis and docking, provided as a ZIP archive of a directory tree. To view, uncompress onto your local file system and open the file Readme.txt at the top directory level of the archive. That file describes individual directories and files inside the archive. (ZIP) [file pone.0164632.s007.zip › S1_File/docking.receptor_dimer/dock/mouse_AZ12900902.pdbqt]

MODEL        2
REMARK  Name = 
REMARK  12 active torsions:
REMARK  status: ('A' for Active; 'I' for Inactive)
REMARK    1  A    between atoms: _1  and  _17
REMARK    2  A    between atoms: _2  and  _4
REMARK    3  A    between atoms: _2  and  _31
REMARK    4  A    between atoms: _7  and  _10
REMARK    5  A    between atoms: _14  and  _19
REMARK    6  A    between atoms: _15  and  _25
REMARK    7  A    between atoms: _31  and  _32
REMARK    8  A    between atoms: _31  and  _43
REMARK    9  A    between atoms: _35  and  _38
REMARK   10  A    between atoms: _38  and  _39
REMARK   11  A    between atoms: _39  and  _41
REMARK   12  A    between atoms: _44  and  _47
REMARK                            x       y       z     vdW  Elec       q    Type
REMARK                         _______ _______ _______ _____ _____    ______ ____
ROOT
ATOM      1  C   UNL     1     -36.250  15.423 -57.528  0.00  0.00    +0.272 C 
ATOM      2  N   UNL     1     -34.936  15.610 -57.849  0.00  0.00    -0.250 N 
ATOM      3  O   UNL     1     -36.909  14.615 -58.155  0.00  0.00    -0.268 OA
ENDROOT
BRANCH   2   4
ATOM      4  C   UNL     1     -34.504  15.328 -59.189  0.00  0.00    +0.038 A 
ATOM      5  C   UNL     1     -34.242  14.022 -59.601  0.00  0.00    +0.024 A 
ATOM      6  C   UNL     1     -33.805  13.771 -60.899  0.00  0.00    +0.006 A 
ATOM      7  C   UNL     1     -33.623  14.813 -61.818  0.00  0.00    -0.042 A 
ATOM      8  C   UNL     1     -33.911  16.121 -61.396  0.00  0.00    +0.006 A 
ATOM      9  C   UNL     1     -34.350  16.373 -60.098  0.00  0.00    +0.024 A 
BRANCH   7  10
ATOM     10  C   UNL     1     -33.128  14.490 -63.244  0.00  0.00    -0.013 C 
ATOM     11  C   UNL     1     -31.622  14.120 -63.309  0.00  0.00    +0.015 C 
ATOM     12  C   UNL     1     -33.919  13.287 -63.819  0.00  0.00    +0.015 C 
ATOM     13  C   UNL     1     -33.341  15.719 -64.165  0.00  0.00    +0.015 C 
ENDBRANCH   7  10
ENDBRANCH   2   4
BRANCH   1  14
ATOM     14  C   UNL     1     -36.929  16.328 -56.530  0.00  0.00    +0.149 A 
ATOM     15  N   UNL     1     -37.092  15.922 -55.248  0.00  0.00    -0.161 NA
ATOM     16  N   UNL     1     -37.784  16.965 -54.713  0.00  0.00    -0.231 N 
ATOM     17  C   UNL     1     -37.960  18.008 -55.574  0.00  0.00    +0.075 A 
ATOM     18  C   UNL     1     -37.466  17.572 -56.778  0.00  0.00    +0.063 A 
BRANCH  16  19
ATOM     19  C   UNL     1     -38.703  16.668 -53.754  0.00  0.00    +0.066 A 
ATOM     20  C   UNL     1     -38.341  16.773 -52.410  0.00  0.00    +0.028 A 
ATOM     21  C   UNL     1     -39.267  16.460 -51.415  0.00  0.00    +0.002 A 
ATOM     22  C   UNL     1     -40.548  16.034 -51.763  0.00  0.00    +0.000 A 
ATOM     23  C   UNL     1     -40.905  15.916 -53.106  0.00  0.00    +0.002 A 
ATOM     24  C   UNL     1     -39.982  16.226 -54.103  0.00  0.00    +0.028 A 
ENDBRANCH  16  19
BRANCH  17  25
ATOM     25  C   UNL     1     -38.482  19.288 -55.300  0.00  0.00    +0.000 A 
ATOM     26  C   UNL     1     -38.149  19.943 -54.105  0.00  0.00    +0.010 A 
ATOM     27  C   UNL     1     -38.662  21.206 -53.812  0.00  0.00    +0.001 A 
ATOM     28  C   UNL     1     -39.525  21.835 -54.703  0.00  0.00    +0.000 A 
ATOM     29  C   UNL     1     -39.875  21.195 -55.887  0.00  0.00    +0.001 A 
ATOM     30  C   UNL     1     -39.360  19.934 -56.182  0.00  0.00    +0.010 A 
ENDBRANCH  17  25
ENDBRANCH   1  14
BRANCH   2  31
ATOM     31  C   UNL     1     -33.836  15.549 -56.842  0.00  0.00    +0.197 C 
BRANCH  31  32
ATOM     32  C   UNL     1     -33.690  16.829 -56.010  0.00  0.00    -0.018 A 
ATOM     33  C   UNL     1     -33.759  16.824 -54.614  0.00  0.00    +0.006 A 
ATOM     34  C   UNL     1     -33.624  18.008 -53.894  0.00  0.00    +0.004 A 
ATOM     35  C   UNL     1     -33.421  19.219 -54.559  0.00  0.00    -0.037 A 
ATOM     36  C   UNL     1     -33.354  19.229 -55.952  0.00  0.00    +0.004 A 
ATOM     37  C   UNL     1     -33.490  18.043 -56.671  0.00  0.00    +0.006 A 
BRANCH  35  38
ATOM     38  C   UNL     1     -33.264  20.513 -53.773  0.00  0.00    +0.155 C 
BRANCH  38  39
ATOM     39  C   UNL     1     -34.319  20.661 -52.693  0.00  0.00    +0.309 C 
ATOM     40  O   UNL     1     -34.275  20.102 -51.615  0.00  0.00    -0.251 OA
BRANCH  39  41
ATOM     41  O   UNL     1     -35.336  21.399 -53.054  0.00  0.00    -0.480 OA
ATOM     42  H   UNL     1     -35.168  21.720 -53.957  0.00  0.00    +0.295 HD
ENDBRANCH  39  41
ENDBRANCH  38  39
ENDBRANCH  35  38
ENDBRANCH  31  32
BRANCH  31  43
ATOM     43  C   UNL     1     -33.719  14.268 -56.018  0.00  0.00    +0.239 C 
ATOM     44  O   UNL     1     -32.720  14.012 -55.374  0.00  0.00    -0.273 OA
ATOM     45  N   UNL     1     -34.795  13.447 -56.009  0.00  0.00    -0.311 N 
ATOM     46  H   UNL     1     -35.611  13.716 -56.536  0.00  0.00    +0.149 HD
BRANCH  45  47
ATOM     47  C   UNL     1     -34.864  12.174 -55.281  0.00  0.00    +0.073 C 
ATOM     48  C   UNL     1     -35.074  12.345 -53.768  0.00  0.00    +0.022 C 
ATOM     49  C   UNL     1     -35.628  10.992 -53.292  0.00  0.00    +0.002 C 
ATOM     50  C   UNL     1     -36.289  10.342 -54.524  0.00  0.00    +0.002 C 
ATOM     51  C   UNL     1     -36.069  11.318 -55.693  0.00  0.00    +0.022 C 
ENDBRANCH  45  47
ENDBRANCH  31  43
ENDBRANCH   2  31
TORSDOF 12
ENDMDL
MODEL        3
REMARK  Name = 
REMARK  12 active torsions:
REMARK  status: ('A' for Active; 'I' for Inactive)
REMARK    1  A    between atoms: _1  and  _17
REMARK    2  A    between atoms: _2  and  _4
REMARK    3  A    between atoms: _2  and  _31
REMARK    4  A    between atoms: _7  and  _10
REMARK    5  A    between atoms: _14  and  _19
REMARK    6  A    between atoms: _15  and  _25
REMARK    7  A    between atoms: _31  and  _32
REMARK    8  A    between atoms: _31  and  _43
REMARK    9  A    between atoms: _35  and  _38
REMARK   10  A    between atoms: _38  and  _39
REMARK   11  A    between atoms: _39  and  _41
REMARK   12  A    between atoms: _44  and  _47
REMARK                            x       y       z     vdW  Elec       q    Type
REMARK                         _______ _______ _______ _____ _____    ______ ____
ROOT
ATOM      1  C   UNL     1     -36.347  14.805 -57.190  0.00  0.00    +0.272 C 
ATOM      2  N   UNL     1     -35.167  15.385 -57.558  0.00  0.00    -0.250 N 
ATOM      3  O   UNL     1     -36.730  13.807 -57.772  0.00  0.00    -0.268 OA
ENDROOT
BRANCH   2   4
ATOM      4  C   UNL     1     -34.696  15.203 -58.903  0.00  0.00    +0.038 A 
ATOM      5  C   UNL     1     -34.338  13.940 -59.375  0.00  0.00    +0.024 A 
ATOM      6  C   UNL     1     -33.865  13.787 -60.675  0.00  0.00    +0.006 A 
ATOM      7  C   UNL     1     -33.742  14.885 -61.537  0.00  0.00    -0.042 A 
ATOM      8  C   UNL     1     -34.125  16.147 -61.055  0.00  0.00    +0.006 A 
ATOM      9  C   UNL     1     -34.600  16.301 -59.755  0.00  0.00    +0.024 A 
BRANCH   7  10
ATOM     10  C   UNL     1     -33.204  14.671 -62.968  0.00  0.00    -0.013 C 
ATOM     11  C   UNL     1     -31.694  14.323 -62.918  0.00  0.00    +0.015 C 
ATOM     12  C   UNL     1     -33.967  13.506 -63.648  0.00  0.00    +0.015 C 
ATOM     13  C   UNL     1     -33.356  15.917 -63.881  0.00  0.00    +0.015 C 
ENDBRANCH   7  10
ENDBRANCH   2   4
BRANCH   1  14
ATOM     14  C   UNL     1     -37.257  15.488 -56.198  0.00  0.00    +0.149 A 
ATOM     15  C   UNL     1     -37.634  15.010 -54.963  0.00  0.00    +0.063 A 
ATOM     16  C   UNL     1     -38.466  15.966 -54.436  0.00  0.00    +0.075 A 
ATOM     17  N   UNL     1     -38.450  16.994 -55.333  0.00  0.00    -0.231 N 
ATOM     18  N   UNL     1     -37.759  16.715 -56.473  0.00  0.00    -0.161 NA
BRANCH  16  19
ATOM     19  C   UNL     1     -39.211  15.860 -53.244  0.00  0.00    +0.000 A 
ATOM     20  C   UNL     1     -38.592  15.801 -51.987  0.00  0.00    +0.010 A 
ATOM     21  C   UNL     1     -39.347  15.709 -50.819  0.00  0.00    +0.001 A 
ATOM     22  C   UNL     1     -40.736  15.677 -50.883  0.00  0.00    +0.000 A 
ATOM     23  C   UNL     1     -41.368  15.743 -52.120  0.00  0.00    +0.001 A 
ATOM     24  C   UNL     1     -40.613  15.839 -53.289  0.00  0.00    +0.010 A 
ENDBRANCH  16  19
BRANCH  17  25
ATOM     25  C   UNL     1     -38.479  18.293 -54.932  0.00  0.00    +0.066 A 
ATOM     26  C   UNL     1     -38.425  18.585 -53.568  0.00  0.00    +0.028 A 
ATOM     27  C   UNL     1     -38.467  19.911 -53.139  0.00  0.00    +0.002 A 
ATOM     28  C   UNL     1     -38.572  20.943 -54.070  0.00  0.00    +0.000 A 
ATOM     29  C   UNL     1     -38.639  20.651 -55.432  0.00  0.00    +0.002 A 
ATOM     30  C   UNL     1     -38.599  19.327 -55.865  0.00  0.00    +0.028 A 
ENDBRANCH  17  25
ENDBRANCH   1  14
BRANCH   2  31
ATOM     31  C   UNL     1     -34.084  15.713 -56.586  0.00  0.00    +0.197 C 
BRANCH  31  32
ATOM     32  C   UNL     1     -34.329  17.010 -55.803  0.00  0.00    -0.018 A 
ATOM     33  C   UNL     1     -34.475  17.026 -54.413  0.00  0.00    +0.006 A 
ATOM     34  C   UNL     1     -34.700  18.225 -53.740  0.00  0.00    +0.004 A 
ATOM     35  C   UNL     1     -34.784  19.426 -54.445  0.00  0.00    -0.037 A 
ATOM     36  C   UNL     1     -34.640  19.414 -55.833  0.00  0.00    +0.004 A 
ATOM     37  C   UNL     1     -34.418  18.214 -56.505  0.00  0.00    +0.006 A 
BRANCH  35  38
ATOM     38  C   UNL     1     -35.020  20.737 -53.710  0.00  0.00    +0.155 C 
BRANCH  38  39
ATOM     39  C   UNL     1     -33.837  21.131 -52.844  0.00  0.00    +0.309 C 
ATOM     40  O   UNL     1     -32.691  21.192 -53.242  0.00  0.00    -0.251 OA
BRANCH  39  41
ATOM     41  O   UNL     1     -34.153  21.334 -51.592  0.00  0.00    -0.480 OA
ATOM     42  H   UNL     1     -35.113  21.209 -51.500  0.00  0.00    +0.295 HD
ENDBRANCH  39  41
ENDBRANCH  38  39
ENDBRANCH  35  38
ENDBRANCH  31  32
BRANCH  31  43
ATOM     43  C   UNL     1     -33.556  14.569 -55.721  0.00  0.00    +0.239 C 
ATOM     44  O   UNL     1     -32.430  14.581 -55.263  0.00  0.00    -0.273 OA
ATOM     45  N   UNL     1     -34.414  13.556 -55.459  0.00  0.00    -0.311 N 
ATOM     46  H   UNL     1     -35.347  13.604 -55.838  0.00  0.00    +0.149 HD
BRANCH  45  47
ATOM     47  C   UNL     1     -34.084  12.373 -54.655  0.00  0.00    +0.073 C 
ATOM     48  C   UNL     1     -34.295  12.581 -53.147  0.00  0.00    +0.022 C 
ATOM     49  C   UNL     1     -34.411  11.161 -52.566  0.00  0.00    +0.002 C 
ATOM     50  C   UNL     1     -34.883  10.261 -53.725  0.00  0.00    +0.002 C 
ATOM     51  C   UNL     1     -34.993  11.174 -54.960  0.00  0.00    +0.022 C 
ENDBRANCH  45  47
ENDBRANCH  31  43
ENDBRANCH   2  31
TORSDOF 12
ENDMDL
MODEL        4
REMARK  Name = 
REMARK  12 active torsions:
REMARK  status: ('A' for Active; 'I' for Inactive)
REMARK    1  A    between atoms: _1  and  _17
REMARK    2  A    between atoms: _2  and  _4
REMARK    3  A    between atoms: _2  and  _31
REMARK    4  A    between atoms: _7  and  _10
REMARK    5  A    between atoms: _14  and  _19
REMARK    6  A    between atoms: _15  and  _25
REMARK    7  A    between atoms: _31  and  _32
REMARK    8  A    between atoms: _31  and  _43
REMARK    9  A    between atoms: _35  and  _38
REMARK   10  A    between atoms: _38  and  _39
REMARK   11  A    between atoms: _39  and  _41
REMARK   12  A    between atoms: _44  and  _47
REMARK                            x       y       z     vdW  Elec       q    Type
REMARK                         _______ _______ _______ _____ _____    ______ ____
ROOT
ATOM      1  C   UNL     1     -36.231  15.523 -57.558  0.00  0.00    +0.272 C 
ATOM      2  N   UNL     1     -34.906  15.660 -57.858  0.00  0.00    -0.250 N 
ATOM      3  O   UNL     1     -36.907  14.731 -58.189  0.00  0.00    -0.268 OA
ENDROOT
BRANCH   2   4
ATOM      4  C   UNL     1     -34.460  15.349 -59.188  0.00  0.00    +0.038 A 
ATOM      5  C   UNL     1     -34.217  14.024 -59.542  0.00  0.00    +0.024 A 
ATOM      6  C   UNL     1     -33.806  13.702 -60.833  0.00  0.00    +0.006 A 
ATOM      7  C   UNL     1     -33.618  14.702 -61.800  0.00  0.00    -0.042 A 
ATOM      8  C   UNL     1     -33.844  16.032 -61.422  0.00  0.00    +0.006 A 
ATOM      9  C   UNL     1     -34.258  16.355 -60.132  0.00  0.00    +0.024 A 
BRANCH   7  10
ATOM     10  C   UNL     1     -33.169  14.389 -63.243  0.00  0.00    -0.013 C 
ATOM     11  C   UNL     1     -31.660  14.034 -63.262  0.00  0.00    +0.015 C 
ATOM     12  C   UNL     1     -33.976  13.186 -63.796  0.00  0.00    +0.015 C 
ATOM     13  C   UNL     1     -33.373  15.572 -64.227  0.00  0.00    +0.015 C 
ENDBRANCH   7  10
ENDBRANCH   2   4
BRANCH   1  14
ATOM     14  C   UNL     1     -36.895  16.462 -56.582  0.00  0.00    +0.149 A 
ATOM     15  N   UNL     1     -36.907  16.168 -55.261  0.00  0.00    -0.161 NA
ATOM     16  N   UNL     1     -37.637  17.199 -54.753  0.00  0.00    -0.231 N 
ATOM     17  C   UNL     1     -37.979  18.139 -55.681  0.00  0.00    +0.075 A 
ATOM     18  C   UNL     1     -37.559  17.630 -56.885  0.00  0.00    +0.063 A 
BRANCH  16  19
ATOM     19  C   UNL     1     -38.437  16.923 -53.689  0.00  0.00    +0.066 A 
ATOM     20  C   UNL     1     -38.033  17.243 -52.389  0.00  0.00    +0.028 A 
ATOM     21  C   UNL     1     -38.873  16.964 -51.313  0.00  0.00    +0.002 A 
ATOM     22  C   UNL     1     -40.119  16.377 -51.533  0.00  0.00    +0.000 A 
ATOM     23  C   UNL     1     -40.528  16.072 -52.830  0.00  0.00    +0.002 A 
ATOM     24  C   UNL     1     -39.690  16.349 -53.910  0.00  0.00    +0.028 A 
ENDBRANCH  16  19
BRANCH  17  25
ATOM     25  C   UNL     1     -38.585  19.393 -55.471  0.00  0.00    +0.000 A 
ATOM     26  C   UNL     1     -38.239  20.210 -54.385  0.00  0.00    +0.010 A 
ATOM     27  C   UNL     1     -38.841  21.454 -54.201  0.00  0.00    +0.001 A 
ATOM     28  C   UNL     1     -39.799  21.908 -55.102  0.00  0.00    +0.000 A 
ATOM     29  C   UNL     1     -40.148  21.116 -56.190  0.00  0.00    +0.001 A 
ATOM     30  C   UNL     1     -39.544  19.873 -56.376  0.00  0.00    +0.010 A 
ENDBRANCH  17  25
ENDBRANCH   1  14
BRANCH   2  31
ATOM     31  C   UNL     1     -33.826  15.573 -56.832  0.00  0.00    +0.197 C 
BRANCH  31  32
ATOM     32  C   UNL     1     -33.633  16.865 -56.028  0.00  0.00    -0.018 A 
ATOM     33  C   UNL     1     -33.610  16.794 -54.633  0.00  0.00    +0.006 A 
ATOM     34  C   UNL     1     -33.437  17.943 -53.866  0.00  0.00    +0.004 A 
ATOM     35  C   UNL     1     -33.277  19.184 -54.484  0.00  0.00    -0.037 A 
ATOM     36  C   UNL     1     -33.296  19.260 -55.878  0.00  0.00    +0.004 A 
ATOM     37  C   UNL     1     -33.471  18.110 -56.643  0.00  0.00    +0.006 A 
BRANCH  35  38
ATOM     38  C   UNL     1     -33.096  20.441 -53.646  0.00  0.00    +0.155 C 
BRANCH  38  39
ATOM     39  C   UNL     1     -34.329  20.767 -52.824  0.00  0.00    +0.309 C 
ATOM     40  O   UNL     1     -35.316  21.320 -53.267  0.00  0.00    -0.251 OA
BRANCH  39  41
ATOM     41  O   UNL     1     -34.208  20.461 -51.560  0.00  0.00    -0.480 OA
ATOM     42  H   UNL     1     -33.334  20.055 -51.430  0.00  0.00    +0.295 HD
ENDBRANCH  39  41
ENDBRANCH  38  39
ENDBRANCH  35  38
ENDBRANCH  31  32
BRANCH  31  43
ATOM     43  C   UNL     1     -33.784  14.308 -55.975  0.00  0.00    +0.239 C 
ATOM     44  O   UNL     1     -32.769  13.957 -55.404  0.00  0.00    -0.273 OA
ATOM     45  N   UNL     1     -34.939  13.614 -55.852  0.00  0.00    -0.311 N 
ATOM     46  H   UNL     1     -35.762  13.961 -56.321  0.00  0.00    +0.149 HD
BRANCH  45  47
ATOM     47  C   UNL     1     -35.088  12.377 -55.076  0.00  0.00    +0.073 C 
ATOM     48  C   UNL     1     -35.607  12.609 -53.648  0.00  0.00    +0.022 C 
ATOM     49  C   UNL     1     -36.176  11.248 -53.211  0.00  0.00    +0.002 C 
ATOM     50  C   UNL     1     -36.542  10.499 -54.508  0.00  0.00    +0.002 C 
ATOM     51  C   UNL     1     -36.141  11.428 -55.667  0.00  0.00    +0.022 C 
ENDBRANCH  45  47
ENDBRANCH  31  43
ENDBRANCH   2  31
TORSDOF 12
ENDMDL
MODEL        5
REMARK  Name = 
REMARK  12 active torsions:
REMARK  status: ('A' for Active; 'I' for Inactive)
REMARK    1  A    between atoms: _1  and  _17
REMARK    2  A    between atoms: _2  and  _4
REMARK    3  A    between atoms: _2  and  _31
REMARK    4  A    between atoms: _7  and  _10
REMARK    5  A    between atoms: _14  and  _19
REMARK    6  A    between atoms: _15  and  _25
REMARK    7  A    between atoms: _31  and  _32
REMARK    8  A    between atoms: _31  and  _43
REMARK    9  A    between atoms: _35  and  _38
REMARK   10  A    between atoms: _38  and  _39
REMARK   11  A    between atoms: _39  and  _41
REMARK   12  A    between atoms: _44  and  _47
REMARK                            x       y       z     vdW  Elec       q    Type
REMARK                         _______ _______ _______ _____ _____    ______ ____
ROOT
ATOM      1  C   UNL     1     -38.060  18.478 -53.217  0.00  0.00    +0.272 C 
ATOM      2  N   UNL     1     -37.718  17.806 -52.078  0.00  0.00    -0.250 N 
ATOM      3  O   UNL     1     -39.043  19.196 -53.214  0.00  0.00    -0.268 OA
ENDROOT
BRANCH   2   4
ATOM      4  C   UNL     1     -38.746  17.488 -51.126  0.00  0.00    +0.038 A 
ATOM      5  C   UNL     1     -38.851  18.183 -49.922  0.00  0.00    +0.024 A 
ATOM      6  C   UNL     1     -39.842  17.847 -49.004  0.00  0.00    +0.006 A 
ATOM      7  C   UNL     1     -40.754  16.816 -49.264  0.00  0.00    -0.042 A 
ATOM      8  C   UNL     1     -40.649  16.138 -50.489  0.00  0.00    +0.006 A 
ATOM      9  C   UNL     1     -39.659  16.475 -51.410  0.00  0.00    +0.024 A 
BRANCH   7  10
ATOM     10  C   UNL     1     -41.830  16.471 -48.213  0.00  0.00    -0.013 C 
ATOM     11  C   UNL     1     -41.177  15.759 -47.001  0.00  0.00    +0.015 C 
ATOM     12  C   UNL     1     -42.522  17.769 -47.723  0.00  0.00    +0.015 C 
ATOM     13  C   UNL     1     -42.943  15.531 -48.750  0.00  0.00    +0.015 C 
ENDBRANCH   7  10
ENDBRANCH   2   4
BRANCH   1  14
ATOM     14  C   UNL     1     -37.339  18.200 -54.513  0.00  0.00    +0.149 A 
ATOM     15  C   UNL     1     -36.123  18.715 -54.906  0.00  0.00    +0.063 A 
ATOM     16  C   UNL     1     -35.884  18.188 -56.150  0.00  0.00    +0.075 A 
ATOM     17  N   UNL     1     -36.910  17.317 -56.376  0.00  0.00    -0.231 N 
ATOM     18  N   UNL     1     -37.869  17.338 -55.411  0.00  0.00    -0.161 NA
BRANCH  17  19
ATOM     19  C   UNL     1     -36.715  16.139 -57.028  0.00  0.00    +0.066 A 
ATOM     20  C   UNL     1     -36.973  14.920 -56.393  0.00  0.00    +0.028 A 
ATOM     21  C   UNL     1     -36.779  13.724 -57.082  0.00  0.00    +0.002 A 
ATOM     22  C   UNL     1     -36.339  13.744 -58.405  0.00  0.00    +0.000 A 
ATOM     23  C   UNL     1     -36.096  14.959 -59.042  0.00  0.00    +0.002 A 
ATOM     24  C   UNL     1     -36.288  16.158 -58.357  0.00  0.00    +0.028 A 
ENDBRANCH  17  19
BRANCH  16  25
ATOM     25  C   UNL     1     -34.825  18.532 -57.013  0.00  0.00    +0.000 A 
ATOM     26  C   UNL     1     -33.518  18.107 -56.729  0.00  0.00    +0.010 A 
ATOM     27  C   UNL     1     -32.455  18.445 -57.565  0.00  0.00    +0.001 A 
ATOM     28  C   UNL     1     -32.675  19.222 -58.697  0.00  0.00    +0.000 A 
ATOM     29  C   UNL     1     -33.962  19.663 -58.988  0.00  0.00    +0.001 A 
ATOM     30  C   UNL     1     -35.026  19.323 -58.154  0.00  0.00    +0.010 A 
ENDBRANCH  16  25
ENDBRANCH   1  14
BRANCH   2  31
ATOM     31  C   UNL     1     -36.350  17.854 -51.484  0.00  0.00    +0.197 C 
BRANCH  31  32
ATOM     32  C   UNL     1     -35.318  17.011 -52.243  0.00  0.00    -0.018 A 
ATOM     33  C   UNL     1     -34.039  17.489 -52.545  0.00  0.00    +0.006 A 
ATOM     34  C   UNL     1     -33.131  16.693 -53.239  0.00  0.00    +0.004 A 
ATOM     35  C   UNL     1     -33.487  15.405 -53.643  0.00  0.00    -0.037 A 
ATOM     36  C   UNL     1     -34.763  14.924 -53.346  0.00  0.00    +0.004 A 
ATOM     37  C   UNL     1     -35.670  15.723 -52.653  0.00  0.00    +0.006 A 
BRANCH  35  38
ATOM     38  C   UNL     1     -32.493  14.530 -54.393  0.00  0.00    +0.155 C 
BRANCH  38  39
ATOM     39  C   UNL     1     -33.140  13.779 -55.541  0.00  0.00    +0.309 C 
ATOM     40  O   UNL     1     -33.296  12.574 -55.566  0.00  0.00    -0.251 OA
BRANCH  39  41
ATOM     41  O   UNL     1     -33.459  14.544 -56.552  0.00  0.00    -0.480 OA
ATOM     42  H   UNL     1     -33.225  15.460 -56.321  0.00  0.00    +0.295 HD
ENDBRANCH  39  41
ENDBRANCH  38  39
ENDBRANCH  35  38
ENDBRANCH  31  32
BRANCH  31  43
ATOM     43  C   UNL     1     -35.825  19.226 -51.061  0.00  0.00    +0.239 C 
ATOM     44  N   UNL     1     -35.422  19.355 -49.775  0.00  0.00    -0.311 N 
ATOM     45  H   UNL     1     -35.488  18.554 -49.166  0.00  0.00    +0.149 HD
ATOM     46  O   UNL     1     -35.802  20.166 -51.831  0.00  0.00    -0.273 OA
BRANCH  44  47
ATOM     47  C   UNL     1     -34.886  20.591 -49.192  0.00  0.00    +0.073 C 
ATOM     48  C   UNL     1     -33.958  20.331 -47.996  0.00  0.00    +0.022 C 
ATOM     49  C   UNL     1     -33.930  21.655 -47.213  0.00  0.00    +0.002 C 
ATOM     50  C   UNL     1     -35.209  22.418 -47.612  0.00  0.00    +0.002 C 
ATOM     51  C   UNL     1     -35.966  21.502 -48.589  0.00  0.00    +0.022 C 
ENDBRANCH  44  47
ENDBRANCH  31  43
ENDBRANCH   2  31
TORSDOF 12
ENDMDL
MODEL        6
REMARK  Name = 
REMARK  12 active torsions:
REMARK  status: ('A' for Active; 'I' for Inactive)
REMARK    1  A    between atoms: _1  and  _17
REMARK    2  A    between atoms: _2  and  _4
REMARK    3  A    between atoms: _2  and  _31
REMARK    4  A    between atoms: _7  and  _10
REMARK    5  A    between atoms: _14  and  _19
REMARK    6  A    between atoms: _15  and  _25
REMARK    7  A    between atoms: _31  and  _32
REMARK    8  A    between atoms: _31  and  _43
REMARK    9  A    between atoms: _35  and  _38
REMARK   10  A    between atoms: _38  and  _39
REMARK   11  A    between atoms: _39  and  _41
REMARK   12  A    between atoms: _44  and  _47
REMARK                            x       y       z     vdW  Elec       q    Type
REMARK                         _______ _______ _______ _____ _____    ______ ____
ROOT
ATOM      1  C   UNL     1     -34.608  17.283 -49.053  0.00  0.00    +0.272 C 
ATOM      2  O   UNL     1     -33.579  17.915 -49.198  0.00  0.00    -0.268 OA
ATOM      3  N   UNL     1     -35.504  17.216 -50.082  0.00  0.00    -0.250 N 
ENDROOT
BRANCH   3   4
ATOM      4  C   UNL     1     -35.026  17.369 -51.428  0.00  0.00    +0.038 A 
ATOM      5  C   UNL     1     -34.286  16.348 -52.018  0.00  0.00    +0.024 A 
ATOM      6  C   UNL     1     -33.833  16.471 -53.330  0.00  0.00    +0.006 A 
ATOM      7  C   UNL     1     -34.104  17.626 -54.080  0.00  0.00    -0.042 A 
ATOM      8  C   UNL     1     -34.830  18.654 -53.464  0.00  0.00    +0.006 A 
ATOM      9  C   UNL     1     -35.285  18.532 -52.154  0.00  0.00    +0.024 A 
BRANCH   7  10
ATOM     10  C   UNL     1     -33.627  17.801 -55.538  0.00  0.00    -0.013 C 
ATOM     11  C   UNL     1     -32.226  17.162 -55.713  0.00  0.00    +0.015 C 
ATOM     12  C   UNL     1     -33.541  19.308 -55.889  0.00  0.00    +0.015 C 
ATOM     13  C   UNL     1     -34.568  17.141 -56.581  0.00  0.00    +0.015 C 
ENDBRANCH   7  10
ENDBRANCH   3   4
BRANCH   1  14
ATOM     14  C   UNL     1     -34.801  16.440 -47.817  0.00  0.00    +0.149 A 
ATOM     15  C   UNL     1     -34.711  16.864 -46.509  0.00  0.00    +0.063 A 
ATOM     16  C   UNL     1     -34.954  15.751 -45.743  0.00  0.00    +0.075 A 
ATOM     17  N   UNL     1     -35.276  14.766 -46.630  0.00  0.00    -0.231 N 
ATOM     18  N   UNL     1     -35.134  15.133 -47.933  0.00  0.00    -0.161 NA
BRANCH  16  19
ATOM     19  C   UNL     1     -34.835  15.660 -44.342  0.00  0.00    +0.000 A 
ATOM     20  C   UNL     1     -35.765  16.306 -43.513  0.00  0.00    +0.010 A 
ATOM     21  C   UNL     1     -35.659  16.235 -42.124  0.00  0.00    +0.001 A 
ATOM     22  C   UNL     1     -34.618  15.526 -41.537  0.00  0.00    +0.000 A 
ATOM     23  C   UNL     1     -33.679  14.890 -42.343  0.00  0.00    +0.001 A 
ATOM     24  C   UNL     1     -33.786  14.958 -43.731  0.00  0.00    +0.010 A 
ENDBRANCH  16  19
BRANCH  17  25
ATOM     25  C   UNL     1     -36.230  13.838 -46.350  0.00  0.00    +0.066 A 
ATOM     26  C   UNL     1     -35.881  12.511 -46.083  0.00  0.00    +0.028 A 
ATOM     27  C   UNL     1     -36.873  11.578 -45.787  0.00  0.00    +0.002 A 
ATOM     28  C   UNL     1     -38.210  11.971 -45.744  0.00  0.00    +0.000 A 
ATOM     29  C   UNL     1     -38.557  13.297 -45.996  0.00  0.00    +0.002 A 
ATOM     30  C   UNL     1     -37.568  14.234 -46.294  0.00  0.00    +0.028 A 
ENDBRANCH  17  25
ENDBRANCH   1  14
BRANCH   3  31
ATOM     31  C   UNL     1     -36.952  17.540 -49.922  0.00  0.00    +0.197 C 
BRANCH  31  32
ATOM     32  C   UNL     1     -37.882  16.344 -50.162  0.00  0.00    -0.018 A 
ATOM     33  C   UNL     1     -37.447  15.069 -49.796  0.00  0.00    +0.006 A 
ATOM     34  C   UNL     1     -38.261  13.956 -49.996  0.00  0.00    +0.004 A 
ATOM     35  C   UNL     1     -39.528  14.104 -50.561  0.00  0.00    -0.037 A 
ATOM     36  C   UNL     1     -39.969  15.377 -50.925  0.00  0.00    +0.004 A 
ATOM     37  C   UNL     1     -39.153  16.488 -50.727  0.00  0.00    +0.006 A 
BRANCH  35  38
ATOM     38  C   UNL     1     -40.415  12.888 -50.787  0.00  0.00    +0.155 C 
BRANCH  38  39
ATOM     39  C   UNL     1     -39.619  11.668 -51.212  0.00  0.00    +0.309 C 
ATOM     40  O   UNL     1     -39.049  11.564 -52.280  0.00  0.00    -0.251 OA
BRANCH  39  41
ATOM     41  O   UNL     1     -39.659  10.690 -50.346  0.00  0.00    -0.480 OA
ATOM     42  H   UNL     1     -40.187  10.986 -49.584  0.00  0.00    +0.295 HD
ENDBRANCH  39  41
ENDBRANCH  38  39
ENDBRANCH  35  38
ENDBRANCH  31  32
BRANCH  31  43
ATOM     43  C   UNL     1     -37.344  18.387 -48.712  0.00  0.00    +0.239 C 
ATOM     44  O   UNL     1     -38.000  17.927 -47.797  0.00  0.00    -0.273 OA
ATOM     45  N   UNL     1     -36.897  19.664 -48.689  0.00  0.00    -0.311 N 
ATOM     46  H   UNL     1     -36.332  19.991 -49.457  0.00  0.00    +0.149 HD
BRANCH  45  47
ATOM     47  C   UNL     1     -37.177  20.624 -47.614  0.00  0.00    +0.073 C 
ATOM     48  C   UNL     1     -36.171  20.555 -46.455  0.00  0.00    +0.022 C 
ATOM     49  C   UNL     1     -36.302  21.909 -45.738  0.00  0.00    +0.002 C 
ATOM     50  C   UNL     1     -36.851  22.898 -46.786  0.00  0.00    +0.002 C 
ATOM     51  C   UNL     1     -37.059  22.084 -48.076  0.00  0.00    +0.022 C 
ENDBRANCH  45  47
ENDBRANCH  31  43
ENDBRANCH   3  31
TORSDOF 12
ENDMDL
MODEL        7
REMARK  Name = 
REMARK  12 active torsions:
REMARK  status: ('A' for Active; 'I' for Inactive)
REMARK    1  A    between atoms: _1  and  _17
REMARK    2  A    between atoms: _2  and  _4
REMARK    3  A    between atoms: _2  and  _31
REMARK    4  A    between atoms: _7  and  _10
REMARK    5  A    between atoms: _14  and  _19
REMARK    6  A    between atoms: _15  and  _25
REMARK    7  A    between atoms: _31  and  _32
REMARK    8  A    between atoms: _31  and  _43
REMARK    9  A    between atoms: _35  and  _38
REMARK   10  A    between atoms: _38  and  _39
REMARK   11  A    between atoms: _39  and  _41
REMARK   12  A    between atoms: _44  and  _47
REMARK                            x       y       z     vdW  Elec       q    Type
REMARK                         _______ _______ _______ _____ _____    ______ ____
ROOT
ATOM      1  C   UNL     1     -35.761  17.391 -51.923  0.00  0.00    +0.272 C 
ATOM      2  O   UNL     1     -35.135  16.925 -50.989  0.00  0.00    -0.268 OA
ATOM      3  N   UNL     1     -36.634  18.417 -51.699  0.00  0.00    -0.250 N 
ENDROOT
BRANCH   3   4
ATOM      4  C   UNL     1     -36.409  19.286 -50.577  0.00  0.00    +0.038 A 
ATOM      5  C   UNL     1     -37.150  19.150 -49.403  0.00  0.00    +0.024 A 
ATOM      6  C   UNL     1     -36.931  20.014 -48.333  0.00  0.00    +0.006 A 
ATOM      7  C   UNL     1     -35.968  21.029 -48.405  0.00  0.00    -0.042 A 
ATOM      8  C   UNL     1     -35.216  21.141 -49.585  0.00  0.00    +0.006 A 
ATOM      9  C   UNL     1     -35.432  20.275 -50.656  0.00  0.00    +0.024 A 
BRANCH   7  10
ATOM     10  C   UNL     1     -35.765  21.970 -47.199  0.00  0.00    -0.013 C 
ATOM     11  C   UNL     1     -35.487  21.222 -45.867  0.00  0.00    +0.015 C 
ATOM     12  C   UNL     1     -37.035  22.833 -46.985  0.00  0.00    +0.015 C 
ATOM     13  C   UNL     1     -34.557  22.908 -47.456  0.00  0.00    +0.015 C 
ENDBRANCH   7  10
ENDBRANCH   3   4
BRANCH   1  14
ATOM     14  C   UNL     1     -35.440  16.955 -53.331  0.00  0.00    +0.149 A 
ATOM     15  C   UNL     1     -36.050  15.944 -54.040  0.00  0.00    +0.063 A 
ATOM     16  C   UNL     1     -35.419  15.915 -55.258  0.00  0.00    +0.075 A 
ATOM     17  N   UNL     1     -34.553  16.969 -55.242  0.00  0.00    -0.231 N 
ATOM     18  N   UNL     1     -34.489  17.607 -54.041  0.00  0.00    -0.161 NA
BRANCH  17  19
ATOM     19  C   UNL     1     -34.321  17.719 -56.352  0.00  0.00    +0.066 A 
ATOM     20  C   UNL     1     -33.015  17.840 -56.831  0.00  0.00    +0.028 A 
ATOM     21  C   UNL     1     -32.759  18.616 -57.961  0.00  0.00    +0.002 A 
ATOM     22  C   UNL     1     -33.802  19.278 -58.605  0.00  0.00    +0.000 A 
ATOM     23  C   UNL     1     -35.105  19.169 -58.118  0.00  0.00    +0.002 A 
ATOM     24  C   UNL     1     -35.366  18.395 -56.989  0.00  0.00    +0.028 A 
ENDBRANCH  17  19
BRANCH  16  25
ATOM     25  C   UNL     1     -35.607  14.955 -56.272  0.00  0.00    +0.000 A 
ATOM     26  C   UNL     1     -34.640  13.979 -56.558  0.00  0.00    +0.010 A 
ATOM     27  C   UNL     1     -34.851  13.031 -57.557  0.00  0.00    +0.001 A 
ATOM     28  C   UNL     1     -36.033  13.036 -58.290  0.00  0.00    +0.000 A 
ATOM     29  C   UNL     1     -37.007  13.990 -58.015  0.00  0.00    +0.001 A 
ATOM     30  C   UNL     1     -36.799  14.937 -57.014  0.00  0.00    +0.010 A 
ENDBRANCH  16  25
ENDBRANCH   1  14
BRANCH   3  31
ATOM     31  C   UNL     1     -38.053  18.394 -52.160  0.00  0.00    +0.197 C 
BRANCH  31  32
ATOM     32  C   UNL     1     -38.360  19.411 -53.266  0.00  0.00    -0.018 A 
ATOM     33  C   UNL     1     -39.058  20.597 -53.017  0.00  0.00    +0.006 A 
ATOM     34  C   UNL     1     -39.318  21.494 -54.050  0.00  0.00    +0.004 A 
ATOM     35  C   UNL     1     -38.887  21.220 -55.348  0.00  0.00    -0.037 A 
ATOM     36  C   UNL     1     -38.191  20.038 -55.602  0.00  0.00    +0.004 A 
ATOM     37  C   UNL     1     -37.933  19.140 -54.568  0.00  0.00    +0.006 A 
BRANCH  35  38
ATOM     38  C   UNL     1     -39.162  22.205 -56.476  0.00  0.00    +0.155 C 
BRANCH  38  39
ATOM     39  C   UNL     1     -39.341  21.511 -57.814  0.00  0.00    +0.309 C 
ATOM     40  O   UNL     1     -39.955  20.474 -57.967  0.00  0.00    -0.251 OA
BRANCH  39  41
ATOM     41  O   UNL     1     -38.707  22.098 -58.794  0.00  0.00    -0.480 OA
ATOM     42  H   UNL     1     -38.270  22.891 -58.438  0.00  0.00    +0.295 HD
ENDBRANCH  39  41
ENDBRANCH  38  39
ENDBRANCH  35  38
ENDBRANCH  31  32
BRANCH  31  43
ATOM     43  C   UNL     1     -38.682  17.022 -52.401  0.00  0.00    +0.239 C 
ATOM     44  N   UNL     1     -38.445  16.069 -51.469  0.00  0.00    -0.311 N 
ATOM     45  H   UNL     1     -37.871  16.304 -50.674  0.00  0.00    +0.149 HD
ATOM     46  O   UNL     1     -39.337  16.786 -53.397  0.00  0.00    -0.273 OA
BRANCH  44  47
ATOM     47  C   UNL     1     -38.968  14.699 -51.528  0.00  0.00    +0.073 C 
ATOM     48  C   UNL     1     -38.169  13.701 -50.676  0.00  0.00    +0.022 C 
ATOM     49  C   UNL     1     -39.127  12.519 -50.450  0.00  0.00    +0.002 C 
ATOM     50  C   UNL     1     -40.552  13.088 -50.602  0.00  0.00    +0.002 C 
ATOM     51  C   UNL     1     -40.385  14.578 -50.949  0.00  0.00    +0.022 C 
ENDBRANCH  44  47
ENDBRANCH  31  43
ENDBRANCH   3  31
TORSDOF 12
ENDMDL
MODEL        8
REMARK  Name = 
REMARK  12 active torsions:
REMARK  status: ('A' for Active; 'I' for Inactive)
REMARK    1  A    between atoms: _1  and  _17
REMARK    2  A    between atoms: _2  and  _4
REMARK    3  A    between atoms: _2  and  _31
REMARK    4  A    between atoms: _7  and  _10
REMARK    5  A    between atoms: _14  and  _19
REMARK    6  A    between atoms: _15  and  _25
REMARK    7  A    between atoms: _31  and  _32
REMARK    8  A    between atoms: _31  and  _43
REMARK    9  A    between atoms: _35  and  _38
REMARK   10  A    between atoms: _38  and  _39
REMARK   11  A    between atoms: _39  and  _41
REMARK   12  A    between atoms: _44  and  _47
REMARK                            x       y       z     vdW  Elec       q    Type
REMARK                         _______ _______ _______ _____ _____    ______ ____
ROOT
ATOM      1  C   UNL     1     -35.394  16.493 -50.711  0.00  0.00    +0.272 C 
ATOM      2  O   UNL     1     -34.481  16.298 -49.931  0.00  0.00    -0.268 OA
ATOM      3  N   UNL     1     -36.380  17.379 -50.383  0.00  0.00    -0.250 N 
ENDROOT
BRANCH   3   4
ATOM      4  C   UNL     1     -36.077  18.444 -49.467  0.00  0.00    +0.038 A 
ATOM      5  C   UNL     1     -35.669  18.143 -48.170  0.00  0.00    +0.024 A 
ATOM      6  C   UNL     1     -35.351  19.163 -47.276  0.00  0.00    +0.006 A 
ATOM      7  C   UNL     1     -35.443  20.511 -47.658  0.00  0.00    -0.042 A 
ATOM      8  C   UNL     1     -35.877  20.797 -48.958  0.00  0.00    +0.006 A 
ATOM      9  C   UNL     1     -36.194  19.779 -49.854  0.00  0.00    +0.024 A 
BRANCH   7  10
ATOM     10  C   UNL     1     -35.094  21.671 -46.701  0.00  0.00    -0.013 C 
ATOM     11  C   UNL     1     -34.280  21.225 -45.456  0.00  0.00    +0.015 C 
ATOM     12  C   UNL     1     -36.395  22.338 -46.186  0.00  0.00    +0.015 C 
ATOM     13  C   UNL     1     -34.244  22.733 -47.445  0.00  0.00    +0.015 C 
ENDBRANCH   7  10
ENDBRANCH   3   4
BRANCH   1  14
ATOM     14  C   UNL     1     -35.336  15.894 -52.095  0.00  0.00    +0.149 A 
ATOM     15  C   UNL     1     -36.167  14.923 -52.608  0.00  0.00    +0.063 A 
ATOM     16  C   UNL     1     -35.725  14.697 -53.888  0.00  0.00    +0.075 A 
ATOM     17  N   UNL     1     -34.736  15.614 -54.095  0.00  0.00    -0.231 N 
ATOM     18  N   UNL     1     -34.419  16.338 -52.987  0.00  0.00    -0.161 NA
BRANCH  17  19
ATOM     19  C   UNL     1     -34.569  16.224 -55.300  0.00  0.00    +0.066 A 
ATOM     20  C   UNL     1     -35.184  17.456 -55.529  0.00  0.00    +0.028 A 
ATOM     21  C   UNL     1     -35.033  18.088 -56.763  0.00  0.00    +0.002 A 
ATOM     22  C   UNL     1     -34.279  17.485 -57.769  0.00  0.00    +0.000 A 
ATOM     23  C   UNL     1     -33.676  16.248 -57.544  0.00  0.00    +0.002 A 
ATOM     24  C   UNL     1     -33.825  15.612 -56.313  0.00  0.00    +0.028 A 
ENDBRANCH  17  19
BRANCH  16  25
ATOM     25  C   UNL     1     -36.178  13.689 -54.762  0.00  0.00    +0.000 A 
ATOM     26  C   UNL     1     -35.456  12.504 -54.964  0.00  0.00    +0.010 A 
ATOM     27  C   UNL     1     -35.928  11.514 -55.824  0.00  0.00    +0.001 A 
ATOM     28  C   UNL     1     -37.133  11.686 -56.497  0.00  0.00    +0.000 A 
ATOM     29  C   UNL     1     -37.867  12.851 -56.303  0.00  0.00    +0.001 A 
ATOM     30  C   UNL     1     -37.398  13.841 -55.440  0.00  0.00    +0.010 A 
ENDBRANCH  16  25
ENDBRANCH   1  14
BRANCH   3  31
ATOM     31  C   UNL     1     -37.832  17.041 -50.444  0.00  0.00    +0.197 C 
BRANCH  31  32
ATOM     32  C   UNL     1     -38.475  16.828 -49.068  0.00  0.00    -0.018 A 
ATOM     33  C   UNL     1     -39.172  17.843 -48.405  0.00  0.00    +0.006 A 
ATOM     34  C   UNL     1     -39.740  17.612 -47.155  0.00  0.00    +0.004 A 
ATOM     35  C   UNL     1     -39.619  16.361 -46.546  0.00  0.00    -0.037 A 
ATOM     36  C   UNL     1     -38.923  15.346 -47.203  0.00  0.00    +0.004 A 
ATOM     37  C   UNL     1     -38.354  15.580 -48.453  0.00  0.00    +0.006 A 
BRANCH  35  38
ATOM     38  C   UNL     1     -40.247  16.104 -45.184  0.00  0.00    +0.155 C 
BRANCH  38  39
ATOM     39  C   UNL     1     -39.598  14.937 -44.463  0.00  0.00    +0.309 C 
ATOM     40  O   UNL     1     -38.472  14.958 -44.006  0.00  0.00    -0.251 OA
BRANCH  39  41
ATOM     41  O   UNL     1     -40.340  13.861 -44.438  0.00  0.00    -0.480 OA
ATOM     42  H   UNL     1     -41.183  14.067 -44.879  0.00  0.00    +0.295 HD
ENDBRANCH  39  41
ENDBRANCH  38  39
ENDBRANCH  35  38
ENDBRANCH  31  32
BRANCH  31  43
ATOM     43  C   UNL     1     -38.696  17.860 -51.402  0.00  0.00    +0.239 C 
ATOM     44  O   UNL     1     -39.899  17.956 -51.255  0.00  0.00    -0.273 OA
ATOM     45  N   UNL     1     -38.054  18.506 -52.404  0.00  0.00    -0.311 N 
ATOM     46  H   UNL     1     -37.051  18.419 -52.468  0.00  0.00    +0.149 HD
BRANCH  45  47
ATOM     47  C   UNL     1     -38.716  19.333 -53.419  0.00  0.00    +0.073 C 
ATOM     48  C   UNL     1     -38.721  20.831 -53.079  0.00  0.00    +0.022 C 
ATOM     49  C   UNL     1     -38.956  21.540 -54.424  0.00  0.00    +0.002 C 
ATOM     50  C   UNL     1     -38.468  20.564 -55.514  0.00  0.00    +0.002 C 
ATOM     51  C   UNL     1     -37.996  19.299 -54.776  0.00  0.00    +0.022 C 
ENDBRANCH  45  47
ENDBRANCH  31  43
ENDBRANCH   3  31
TORSDOF 12
ENDMDL
MODEL        9
REMARK  Name = 
REMARK  12 active torsions:
REMARK  status: ('A' for Active; 'I' for Inactive)
REMARK    1  A    between atoms: _1  and  _17
REMARK    2  A    between atoms: _2  and  _4
REMARK    3  A    between atoms: _2  and  _31
REMARK    4  A    between atoms: _7  and  _10
REMARK    5  A    between atoms: _14  and  _19
REMARK    6  A    between atoms: _15  and  _25
REMARK    7  A    between atoms: _31  and  _32
REMARK    8  A    between atoms: _31  and  _43
REMARK    9  A    between atoms: _35  and  _38
REMARK   10  A    between atoms: _38  and  _39
REMARK   11  A    between atoms: _39  and  _41
REMARK   12  A    between atoms: _44  and  _47
REMARK                            x       y       z     vdW  Elec       q    Type
REMARK                         _______ _______ _______ _____ _____    ______ ____
ROOT
ATOM      1  C   UNL     1     -35.916  17.234 -52.154  0.00  0.00    +0.272 C 
ATOM      2  O   UNL     1     -34.737  17.531 -52.101  0.00  0.00    -0.268 OA
ATOM      3  N   UNL     1     -36.655  17.614 -53.237  0.00  0.00    -0.250 N 
ENDROOT
BRANCH   3   4
ATOM      4  C   UNL     1     -35.988  17.828 -54.491  0.00  0.00    +0.038 A 
ATOM      5  C   UNL     1     -35.589  19.113 -54.850  0.00  0.00    +0.024 A 
ATOM      6  C   UNL     1     -34.922  19.335 -56.052  0.00  0.00    +0.006 A 
ATOM      7  C   UNL     1     -34.645  18.275 -56.930  0.00  0.00    -0.042 A 
ATOM      8  C   UNL     1     -35.074  16.992 -56.565  0.00  0.00    +0.006 A 
ATOM      9  C   UNL     1     -35.739  16.768 -55.362  0.00  0.00    +0.024 A 
BRANCH   7  10
ATOM     10  C   UNL     1     -33.903  18.475 -58.268  0.00  0.00    -0.013 C 
ATOM     11  C   UNL     1     -32.468  19.000 -58.004  0.00  0.00    +0.015 C 
ATOM     12  C   UNL     1     -33.814  17.127 -59.028  0.00  0.00    +0.015 C 
ATOM     13  C   UNL     1     -34.594  19.493 -59.215  0.00  0.00    +0.015 C 
ENDBRANCH   7  10
ENDBRANCH   3   4
BRANCH   1  14
ATOM     14  C   UNL     1     -36.501  16.304 -51.119  0.00  0.00    +0.149 A 
ATOM     15  N   UNL     1     -36.867  16.785 -49.907  0.00  0.00    -0.161 NA
ATOM     16  N   UNL     1     -37.267  15.651 -49.268  0.00  0.00    -0.231 N 
ATOM     17  C   UNL     1     -37.250  14.539 -50.059  0.00  0.00    +0.075 A 
ATOM     18  C   UNL     1     -36.686  14.945 -51.244  0.00  0.00    +0.063 A 
BRANCH  16  19
ATOM     19  C   UNL     1     -37.029  15.579 -47.931  0.00  0.00    +0.066 A 
ATOM     20  C   UNL     1     -38.082  15.637 -47.014  0.00  0.00    +0.028 A 
ATOM     21  C   UNL     1     -37.817  15.549 -45.648  0.00  0.00    +0.002 A 
ATOM     22  C   UNL     1     -36.506  15.391 -45.199  0.00  0.00    +0.000 A 
ATOM     23  C   UNL     1     -35.458  15.318 -46.115  0.00  0.00    +0.002 A 
ATOM     24  C   UNL     1     -35.718  15.407 -47.482  0.00  0.00    +0.028 A 
ENDBRANCH  16  19
BRANCH  17  25
ATOM     25  C   UNL     1     -37.747  13.254 -49.769  0.00  0.00    +0.000 A 
ATOM     26  C   UNL     1     -36.870  12.233 -49.369  0.00  0.00    +0.010 A 
ATOM     27  C   UNL     1     -37.341  10.952 -49.086  0.00  0.00    +0.001 A 
ATOM     28  C   UNL     1     -38.696  10.662 -49.205  0.00  0.00    +0.000 A 
ATOM     29  C   UNL     1     -39.578  11.658 -49.612  0.00  0.00    +0.001 A 
ATOM     30  C   UNL     1     -39.108  12.940 -49.893  0.00  0.00    +0.010 A 
ENDBRANCH  17  25
ENDBRANCH   1  14
BRANCH   3  31
ATOM     31  C   UNL     1     -37.954  18.341 -53.122  0.00  0.00    +0.197 C 
BRANCH  31  32
ATOM     32  C   UNL     1     -39.147  17.427 -52.816  0.00  0.00    -0.018 A 
ATOM     33  C   UNL     1     -39.702  17.326 -51.537  0.00  0.00    +0.006 A 
ATOM     34  C   UNL     1     -40.784  16.482 -51.300  0.00  0.00    +0.004 A 
ATOM     35  C   UNL     1     -41.329  15.724 -52.338  0.00  0.00    -0.037 A 
ATOM     36  C   UNL     1     -40.777  15.820 -53.615  0.00  0.00    +0.004 A 
ATOM     37  C   UNL     1     -39.693  16.664 -53.850  0.00  0.00    +0.006 A 
BRANCH  35  38
ATOM     38  C   UNL     1     -42.517  14.808 -52.082  0.00  0.00    +0.155 C 
BRANCH  38  39
ATOM     39  C   UNL     1     -43.708  15.155 -52.957  0.00  0.00    +0.309 C 
ATOM     40  O   UNL     1     -43.847  16.217 -53.530  0.00  0.00    -0.251 OA
BRANCH  39  41
ATOM     41  O   UNL     1     -44.623  14.222 -52.986  0.00  0.00    -0.480 OA
ATOM     42  H   UNL     1     -44.311  13.478 -52.442  0.00  0.00    +0.295 HD
ENDBRANCH  39  41
ENDBRANCH  38  39
ENDBRANCH  35  38
ENDBRANCH  31  32
BRANCH  31  43
ATOM     43  C   UNL     1     -37.954  19.637 -52.312  0.00  0.00    +0.239 C 
ATOM     44  N   UNL     1     -37.006  19.760 -51.355  0.00  0.00    -0.311 N 
ATOM     45  H   UNL     1     -36.355  19.001 -51.221  0.00  0.00    +0.149 HD
ATOM     46  O   UNL     1     -38.787  20.504 -52.495  0.00  0.00    -0.273 OA
BRANCH  44  47
ATOM     47  C   UNL     1     -36.848  20.932 -50.485  0.00  0.00    +0.073 C 
ATOM     48  C   UNL     1     -37.836  20.957 -49.308  0.00  0.00    +0.022 C 
ATOM     49  C   UNL     1     -37.198  21.906 -48.279  0.00  0.00    +0.002 C 
ATOM     50  C   UNL     1     -35.683  21.897 -48.568  0.00  0.00    +0.002 C 
ATOM     51  C   UNL     1     -35.484  20.971 -49.781  0.00  0.00    +0.022 C 
ENDBRANCH  44  47
ENDBRANCH  31  43
ENDBRANCH   3  31
TORSDOF 12
ENDMDL
MODEL       10
REMARK  Name = 
REMARK  12 active torsions:
REMARK  status: ('A' for Active; 'I' for Inactive)
REMARK    1  A    between atoms: _1  and  _17
REMARK    2  A    between atoms: _2  and  _4
REMARK    3  A    between atoms: _2  and  _31
REMARK    4  A    between atoms: _7  and  _10
REMARK    5  A    between atoms: _14  and  _19
REMARK    6  A    between atoms: _15  and  _25
REMARK    7  A    between atoms: _31  and  _32
REMARK    8  A    between atoms: _31  and  _43
REMARK    9  A    between atoms: _35  and  _38
REMARK   10  A    between atoms: _38  and  _39
REMARK   11  A    between atoms: _39  and  _41
REMARK   12  A    between atoms: _44  and  _47
REMARK                            x       y       z     vdW  Elec       q    Type
REMARK                         _______ _______ _______ _____ _____    ______ ____
ROOT
ATOM      1  C   UNL     1     -35.871  17.436 -51.913  0.00  0.00    +0.272 C 
ATOM      2  O   UNL     1     -35.255  16.957 -50.979  0.00  0.00    -0.268 OA
ATOM      3  N   UNL     1     -36.733  18.471 -51.687  0.00  0.00    -0.250 N 
ENDROOT
BRANCH   3   4
ATOM      4  C   UNL     1     -36.504  19.330 -50.559  0.00  0.00    +0.038 A 
ATOM      5  C   UNL     1     -37.191  19.140 -49.360  0.00  0.00    +0.024 A 
ATOM      6  C   UNL     1     -36.970  19.995 -48.284  0.00  0.00    +0.006 A 
ATOM      7  C   UNL     1     -36.058  21.055 -48.374  0.00  0.00    -0.042 A 
ATOM      8  C   UNL     1     -35.359  21.221 -49.580  0.00  0.00    +0.006 A 
ATOM      9  C   UNL     1     -35.577  20.365 -50.657  0.00  0.00    +0.024 A 
BRANCH   7  10
ATOM     10  C   UNL     1     -35.851  21.985 -47.159  0.00  0.00    -0.013 C 
ATOM     11  C   UNL     1     -35.571  21.223 -45.836  0.00  0.00    +0.015 C 
ATOM     12  C   UNL     1     -37.119  22.847 -46.935  0.00  0.00    +0.015 C 
ATOM     13  C   UNL     1     -34.642  22.922 -47.411  0.00  0.00    +0.015 C 
ENDBRANCH   7  10
ENDBRANCH   3   4
BRANCH   1  14
ATOM     14  C   UNL     1     -35.547  17.005 -53.322  0.00  0.00    +0.149 A 
ATOM     15  N   UNL     1     -34.578  17.643 -54.020  0.00  0.00    -0.161 NA
ATOM     16  N   UNL     1     -34.646  17.016 -55.226  0.00  0.00    -0.231 N 
ATOM     17  C   UNL     1     -35.532  15.979 -55.258  0.00  0.00    +0.075 A 
ATOM     18  C   UNL     1     -36.171  16.011 -54.043  0.00  0.00    +0.063 A 
BRANCH  17  19
ATOM     19  C   UNL     1     -35.730  15.031 -56.280  0.00  0.00    +0.000 A 
ATOM     20  C   UNL     1     -34.696  14.194 -56.727  0.00  0.00    +0.010 A 
ATOM     21  C   UNL     1     -34.916  13.254 -57.732  0.00  0.00    +0.001 A 
ATOM     22  C   UNL     1     -36.175  13.128 -58.309  0.00  0.00    +0.000 A 
ATOM     23  C   UNL     1     -37.215  13.942 -57.874  0.00  0.00    +0.001 A 
ATOM     24  C   UNL     1     -36.997  14.881 -56.866  0.00  0.00    +0.010 A 
ENDBRANCH  17  19
BRANCH  16  25
ATOM     25  C   UNL     1     -34.390  17.770 -56.329  0.00  0.00    +0.066 A 
ATOM     26  C   UNL     1     -33.087  17.905 -56.817  0.00  0.00    +0.028 A 
ATOM     27  C   UNL     1     -32.849  18.672 -57.955  0.00  0.00    +0.002 A 
ATOM     28  C   UNL     1     -33.909  19.294 -58.614  0.00  0.00    +0.000 A 
ATOM     29  C   UNL     1     -35.210  19.147 -58.135  0.00  0.00    +0.002 A 
ATOM     30  C   UNL     1     -35.454  18.381 -56.996  0.00  0.00    +0.028 A 
ENDBRANCH  16  25
ENDBRANCH   1  14
BRANCH   3  31
ATOM     31  C   UNL     1     -38.150  18.466 -52.156  0.00  0.00    +0.197 C 
BRANCH  31  32
ATOM     32  C   UNL     1     -38.308  18.792 -53.647  0.00  0.00    -0.018 A 
ATOM     33  C   UNL     1     -37.833  20.016 -54.122  0.00  0.00    +0.006 A 
ATOM     34  C   UNL     1     -37.956  20.351 -55.469  0.00  0.00    +0.004 A 
ATOM     35  C   UNL     1     -38.553  19.462 -56.363  0.00  0.00    -0.037 A 
ATOM     36  C   UNL     1     -39.027  18.236 -55.893  0.00  0.00    +0.004 A 
ATOM     37  C   UNL     1     -38.904  17.903 -54.546  0.00  0.00    +0.006 A 
BRANCH  35  38
ATOM     38  C   UNL     1     -38.695  19.831 -57.833  0.00  0.00    +0.155 C 
BRANCH  38  39
ATOM     39  C   UNL     1     -39.451  21.131 -58.029  0.00  0.00    +0.309 C 
ATOM     40  O   UNL     1     -38.959  22.145 -58.482  0.00  0.00    -0.251 OA
BRANCH  39  41
ATOM     41  O   UNL     1     -40.683  21.089 -57.593  0.00  0.00    -0.480 OA
ATOM     42  H   UNL     1     -40.852  20.193 -57.255  0.00  0.00    +0.295 HD
ENDBRANCH  39  41
ENDBRANCH  38  39
ENDBRANCH  35  38
ENDBRANCH  31  32
BRANCH  31  43
ATOM     43  C   UNL     1     -39.032  17.310 -51.687  0.00  0.00    +0.239 C 
ATOM     44  O   UNL     1     -40.088  17.503 -51.116  0.00  0.00    -0.273 OA
ATOM     45  N   UNL     1     -38.601  16.058 -51.969  0.00  0.00    -0.311 N 
ATOM     46  H   UNL     1     -37.733  15.950 -52.471  0.00  0.00    +0.149 HD
BRANCH  45  47
ATOM     47  C   UNL     1     -39.311  14.830 -51.594  0.00  0.00    +0.073 C 
ATOM     48  C   UNL     1     -39.043  14.408 -50.142  0.00  0.00    +0.022 C 
ATOM     49  C   UNL     1     -39.391  12.910 -50.087  0.00  0.00    +0.002 C 
ATOM     50  C   UNL     1     -39.296  12.393 -51.536  0.00  0.00    +0.002 C 
ATOM     51  C   UNL     1     -38.861  13.596 -52.391  0.00  0.00    +0.022 C 
ENDBRANCH  45  47
ENDBRANCH  31  43
ENDBRANCH   3  31
TORSDOF 12
ENDMDL
