# Supplementary material for: A Novel Class of Small Molecule Agonists with Preference for Human over Mouse TLR4 Activation
Source: PLoS One. 2016 Oct 13;11(10):e0164632. doi: 10.1371/journal.pone.0164632 (PMC5063506; doi:10.1371/journal.pone.0164632)
Supplement: S1 File — Sequence and structure files used for bioinformatics analysis and docking, provided as a ZIP archive of a directory tree. To view, uncompress onto your local file system and open the file Readme.txt at the top directory level of the archive. That file describes individual directories and files inside the archive. (ZIP) [file pone.0164632.s007.zip › S1_File/docking.receptor_dimer/flex.pdb]

ATOM      1  CB  ILE T  46     -38.411  21.435 -61.816  1.00 45.93           C  
ANISOU    1  CB  ILE T  46     6471   5597   5382    310     35   -294       C  
ATOM      2  CG1 ILE T  46     -36.986  21.018 -62.174  1.00 45.43           C  
ANISOU    2  CG1 ILE T  46     6388   5518   5354    197     48   -298       C  
ATOM      3  CG2 ILE T  46     -38.818  20.804 -60.485  1.00 46.46           C  
ANISOU    3  CG2 ILE T  46     6455   5693   5503    304     30   -294       C  
ATOM      4  CD1 ILE T  46     -35.920  21.788 -61.421  1.00 45.25           C  
ANISOU    4  CD1 ILE T  46     6451   5436   5306    117     72   -285       C  
TER       5      ILE T  46 
ATOM      6  CB  LEU T  61     -41.159  15.299 -59.086  1.00 35.41           C  
ANISOU    6  CB  LEU T  61     4573   4538   4342    228     10   -381       C  
ATOM      7  CG  LEU T  61     -39.857  15.858 -59.667  1.00 36.53           C  
ANISOU    7  CG  LEU T  61     4778   4622   4480    206      5   -359       C  
ATOM      8  CD1 LEU T  61     -39.898  17.370 -59.832  1.00 35.60           C  
ANISOU    8  CD1 LEU T  61     4759   4471   4296    259      7   -342       C  
ATOM      9  CD2 LEU T  61     -38.673  15.442 -58.809  1.00 34.98           C  
ANISOU    9  CD2 LEU T  61     4591   4378   4322    136      7   -342       C  
TER      10      LEU T  61 
ATOM     11  CB  ILE T  63     -37.842  16.064 -64.403  1.00 39.94           C  
ANISOU   11  CB  ILE T  63     5247   5048   4879    177     -2   -380       C  
ATOM     12  CG1 ILE T  63     -37.774  16.606 -62.973  1.00 40.95           C  
ANISOU   12  CG1 ILE T  63     5416   5141   5001    171      3   -360       C  
ATOM     13  CG2 ILE T  63     -36.559  16.469 -65.133  1.00 38.73           C  
ANISOU   13  CG2 ILE T  63     5144   4859   4711    124      9   -377       C  
ATOM     14  CD1 ILE T  63     -36.771  15.885 -62.108  1.00 44.64           C  
ANISOU   14  CD1 ILE T  63     5846   5591   5521    100      4   -357       C  
TER      15      ILE T  63 
ATOM     16  CB  TYR T  65     -34.013  17.381 -68.013  1.00 37.41           C  
ANISOU   16  CB  TYR T  65     5089   4653   4471     -2     53   -402       C  
ATOM     17  CG  TYR T  65     -32.592  17.840 -67.762  1.00 37.81           C  
ANISOU   17  CG  TYR T  65     5174   4683   4508    -98     80   -411       C  
ATOM     18  CD1 TYR T  65     -32.232  19.173 -67.917  1.00 39.22           C  
ANISOU   18  CD1 TYR T  65     5485   4809   4606   -132    109   -403       C  
ATOM     19  CD2 TYR T  65     -31.624  16.946 -67.293  1.00 37.35           C  
ANISOU   19  CD2 TYR T  65     5018   4662   4508   -152     76   -432       C  
ATOM     20  CE1 TYR T  65     -30.944  19.606 -67.652  1.00 40.09           C  
ANISOU   20  CE1 TYR T  65     5622   4914   4697   -236    138   -420       C  
ATOM     21  CE2 TYR T  65     -30.332  17.365 -67.010  1.00 37.61           C  
ANISOU   21  CE2 TYR T  65     5066   4699   4524   -238     99   -451       C  
ATOM     22  CZ  TYR T  65     -29.992  18.705 -67.193  1.00 40.71           C  
ANISOU   22  CZ  TYR T  65     5582   5048   4838   -289    132   -446       C  
ATOM     23  OH  TYR T  65     -28.702  19.161 -66.934  1.00 42.59           O  
ANISOU   23  OH  TYR T  65     5832   5299   5048   -392    161   -474       O  
TER      24      TYR T  65 
ATOM     25  CB  LEU T  71     -29.156   9.910 -66.109  1.00 34.40           C  
ANISOU   25  CB  LEU T  71     4174   4463   4434   -110    -26   -541       C  
ATOM     26  CG  LEU T  71     -29.645  11.242 -66.692  1.00 34.69           C  
ANISOU   26  CG  LEU T  71     4270   4484   4426   -137     -1   -524       C  
ATOM     27  CD1 LEU T  71     -31.130  11.507 -66.471  1.00 32.74           C  
ANISOU   27  CD1 LEU T  71     4064   4203   4173   -100     -3   -491       C  
ATOM     28  CD2 LEU T  71     -28.807  12.388 -66.148  1.00 33.77           C  
ANISOU   28  CD2 LEU T  71     4188   4370   4271   -188     12   -526       C  
TER      29      LEU T  71 
ATOM     30  CB  ILE T  80     -29.620  21.657 -46.494  1.00 43.74           C  
ANISOU   30  CB  ILE T  80     6205   5210   5203   -375      8   -266       C  
ATOM     31  CG1 ILE T  80     -29.911  20.507 -47.464  1.00 43.73           C  
ANISOU   31  CG1 ILE T  80     6118   5239   5258   -322     -9   -269       C  
ATOM     32  CG2 ILE T  80     -30.914  22.305 -45.998  1.00 43.56           C  
ANISOU   32  CG2 ILE T  80     6271   5119   5160   -327     31   -230       C  
ATOM     33  CD1 ILE T  80     -30.545  19.300 -46.809  1.00 42.72           C  
ANISOU   33  CD1 ILE T  80     5942   5109   5179   -261    -36   -254       C  
TER      34      ILE T  80 
ATOM     35  CB  VAL T  82     -31.831  25.948 -41.319  1.00 47.30           C  
ANISOU   35  CB  VAL T  82     7136   5394   5441   -390    101   -172       C  
ATOM     36  CG1 VAL T  82     -33.268  26.100 -40.869  1.00 46.74           C  
ANISOU   36  CG1 VAL T  82     7109   5281   5369   -301    116   -145       C  
ATOM     37  CG2 VAL T  82     -31.526  24.523 -41.666  1.00 49.02           C  
ANISOU   37  CG2 VAL T  82     7217   5676   5730   -372     63   -182       C  
TER      38      VAL T  82 
ATOM     39  CB  ARG T  90     -27.417  15.020 -47.758  1.00 37.72           C  
ANISOU   39  CB  ARG T  90     5008   4670   4653   -189   -173   -353       C  
ATOM     40  CG  ARG T  90     -27.860  15.808 -46.548  1.00 37.00           C  
ANISOU   40  CG  ARG T  90     4989   4535   4535   -210   -162   -326       C  
ATOM     41  CD  ARG T  90     -29.380  15.871 -46.499  1.00 39.17           C  
ANISOU   41  CD  ARG T  90     5318   4740   4822   -186   -131   -286       C  
ATOM     42  NE  ARG T  90     -29.944  14.532 -46.599  1.00 40.24           N  
ANISOU   42  NE  ARG T  90     5433   4860   4995   -133   -146   -278       N  
ATOM     43  CZ  ARG T  90     -30.108  13.704 -45.571  1.00 40.81           C  
ANISOU   43  CZ  ARG T  90     5529   4904   5070   -105   -167   -267       C  
ATOM     44  NH1 ARG T  90     -29.783  14.082 -44.332  1.00 41.87           N1+
ANISOU   44  NH1 ARG T  90     5702   5028   5177   -116   -180   -259       N1+
ATOM     45  NH2 ARG T  90     -30.606  12.497 -45.786  1.00 39.77           N  
ANISOU   45  NH2 ARG T  90     5393   4753   4963    -69   -172   -263       N  
TER      46      ARG T  90 
ATOM     47  CB  GLU T  92     -29.576  12.002 -52.277  1.00 41.19           C  
ANISOU   47  CB  GLU T  92     5335   5090   5222    -75   -140   -356       C  
ATOM     48  CG  GLU T  92     -29.835  12.857 -51.044  1.00 44.31           C  
ANISOU   48  CG  GLU T  92     5785   5458   5592    -94   -134   -334       C  
ATOM     49  CD  GLU T  92     -30.267  12.065 -49.819  1.00 44.86           C  
ANISOU   49  CD  GLU T  92     5890   5487   5666    -65   -150   -315       C  
ATOM     50  OE1 GLU T  92     -30.884  10.986 -49.965  1.00 45.92           O  
ANISOU   50  OE1 GLU T  92     6028   5598   5821    -38   -151   -311       O  
ATOM     51  OE2 GLU T  92     -29.995  12.544 -48.700  1.00 45.98           O1-
ANISOU   51  OE2 GLU T  92     6064   5619   5785    -77   -159   -306       O1-
TER      52      GLU T  92 
ATOM     53  CB  ILE T  94     -30.740   9.473 -58.227  1.00 36.56           C  
ANISOU   53  CB  ILE T  94     4595   4568   4725    -32    -99   -419       C  
ATOM     54  CG1 ILE T  94     -30.753  10.744 -57.366  1.00 37.20           C  
ANISOU   54  CG1 ILE T  94     4714   4639   4779    -56    -91   -400       C  
ATOM     55  CG2 ILE T  94     -32.063   9.321 -58.972  1.00 33.75           C  
ANISOU   55  CG2 ILE T  94     4244   4202   4376    -29    -78   -411       C  
ATOM     56  CD1 ILE T  94     -31.799  10.775 -56.265  1.00 35.47           C  
ANISOU   56  CD1 ILE T  94     4539   4379   4556    -46    -86   -371       C  
TER      57      ILE T  94 
ATOM     58  CB  TYR T 102     -35.262   5.971 -61.501  1.00 31.10           C  
ANISOU   58  CB  TYR T 102     3858   3879   4079    -36    -35   -459       C  
ATOM     59  CG  TYR T 102     -35.950   6.467 -60.256  1.00 32.64           C  
ANISOU   59  CG  TYR T 102     4080   4060   4259    -43    -27   -440       C  
ATOM     60  CD1 TYR T 102     -35.197   6.847 -59.128  1.00 32.26           C  
ANISOU   60  CD1 TYR T 102     4064   3982   4209    -34    -42   -420       C  
ATOM     61  CD2 TYR T 102     -37.353   6.572 -60.192  1.00 31.57           C  
ANISOU   61  CD2 TYR T 102     3934   3951   4109    -58     -5   -446       C  
ATOM     62  CE1 TYR T 102     -35.818   7.313 -57.984  1.00 32.95           C  
ANISOU   62  CE1 TYR T 102     4181   4055   4282    -41    -34   -402       C  
ATOM     63  CE2 TYR T 102     -37.978   7.031 -59.049  1.00 32.16           C  
ANISOU   63  CE2 TYR T 102     4030   4019   4168    -63      3   -433       C  
ATOM     64  CZ  TYR T 102     -37.207   7.404 -57.952  1.00 33.50           C  
ANISOU   64  CZ  TYR T 102     4241   4148   4338    -55     -9   -408       C  
ATOM     65  OH  TYR T 102     -37.806   7.871 -56.812  1.00 35.30           O  
ANISOU   65  OH  TYR T 102     4494   4367   4550    -60      0   -395       O  
TER      66      TYR T 102 
ATOM     67  CB  SER T 118     -44.757   9.033 -57.256  1.00 35.24           C  
ANISOU   67  CB  SER T 118     4262   4718   4408    -51    107   -540       C  
ATOM     68  OG  SER T 118     -44.002   7.860 -57.197  1.00 37.70           O  
ANISOU   68  OG  SER T 118     4609   4962   4750   -115    111   -530       O  
ATOM     69  CB  PHE T 119     -41.970  12.735 -54.069  1.00 39.72           C  
ANISOU   69  CB  PHE T 119     5083   5043   4963     58     61   -381       C  
ATOM     70  CG  PHE T 119     -42.837  13.936 -54.263  1.00 41.04           C  
ANISOU   70  CG  PHE T 119     5250   5255   5086    130     64   -389       C  
ATOM     71  CD1 PHE T 119     -43.402  14.589 -53.169  1.00 42.57           C  
ANISOU   71  CD1 PHE T 119     5471   5451   5252    151     77   -386       C  
ATOM     72  CD2 PHE T 119     -43.110  14.407 -55.537  1.00 41.89           C  
ANISOU   72  CD2 PHE T 119     5337   5403   5173    184     52   -402       C  
ATOM     73  CE1 PHE T 119     -44.227  15.684 -53.342  1.00 41.73           C  
ANISOU   73  CE1 PHE T 119     5370   5387   5096    233     78   -398       C  
ATOM     74  CE2 PHE T 119     -43.929  15.510 -55.715  1.00 42.87           C  
ANISOU   74  CE2 PHE T 119     5474   5567   5246    268     50   -412       C  
ATOM     75  CZ  PHE T 119     -44.492  16.142 -54.621  1.00 41.79           C  
ANISOU   75  CZ  PHE T 119     5363   5434   5080    296     62   -411       C  
ATOM     76  CB  SER T 120     -44.766   9.848 -50.551  1.00 44.86           C  
ANISOU   76  CB  SER T 120     5715   5744   5586   -146    173   -457       C  
ATOM     77  OG  SER T 120     -45.732   9.798 -49.552  1.00 49.32           O  
ANISOU   77  OG  SER T 120     6275   6344   6121   -181    210   -482       O  
ATOM     78  CB  PHE T 121     -41.665  13.013 -47.187  1.00 46.42           C  
ANISOU   78  CB  PHE T 121     6162   5700   5773    -56    106   -303       C  
ATOM     79  CG  PHE T 121     -41.905  14.450 -47.559  1.00 47.97           C  
ANISOU   79  CG  PHE T 121     6362   5919   5944      5    103   -299       C  
ATOM     80  CD1 PHE T 121     -41.969  15.435 -46.574  1.00 45.77           C  
ANISOU   80  CD1 PHE T 121     6137   5616   5636     24    110   -283       C  
ATOM     81  CD2 PHE T 121     -42.069  14.825 -48.896  1.00 46.21           C  
ANISOU   81  CD2 PHE T 121     6101   5737   5719     48     95   -311       C  
ATOM     82  CE1 PHE T 121     -42.178  16.757 -46.914  1.00 45.00           C  
ANISOU   82  CE1 PHE T 121     6066   5527   5505     86    109   -279       C  
ATOM     83  CE2 PHE T 121     -42.280  16.149 -49.236  1.00 43.97           C  
ANISOU   83  CE2 PHE T 121     5845   5461   5400    113     92   -306       C  
ATOM     84  CZ  PHE T 121     -42.333  17.113 -48.246  1.00 45.13           C  
ANISOU   84  CZ  PHE T 121     6055   5576   5514    133    100   -290       C  
ATOM     85  CB  LYS T 122     -45.210  12.592 -43.150  1.00 68.47           C  
ANISOU   85  CB  LYS T 122     8990   8562   8461   -171    243   -369       C  
ATOM     86  CG  LYS T 122     -44.843  11.225 -42.589  1.00 74.20           C  
ANISOU   86  CG  LYS T 122     9771   9227   9194   -254    252   -362       C  
ATOM     87  CD  LYS T 122     -45.775  10.812 -41.449  1.00 81.58           C  
ANISOU   87  CD  LYS T 122    10729  10175  10091   -321    303   -388       C  
ATOM     88  CE  LYS T 122     -45.367  11.457 -40.122  1.00 81.62           C  
ANISOU   88  CE  LYS T 122    10812  10119  10079   -311    298   -354       C  
ATOM     89  NZ  LYS T 122     -46.148  10.952 -38.954  1.00 82.08           N1+
ANISOU   89  NZ  LYS T 122    10910  10177  10098   -386    349   -376       N1+
TER      90      LYS T 122 
ATOM     91  CB  ILE T 124     -39.005  16.625 -40.718  1.00 55.07           C  
ANISOU   91  CB  ILE T 124     7618   6547   6758    -90     77   -173       C  
ATOM     92  CG1 ILE T 124     -38.221  15.362 -40.344  1.00 58.58           C  
ANISOU   92  CG1 ILE T 124     8066   6966   7223   -121     50   -168       C  
ATOM     93  CG2 ILE T 124     -38.091  17.825 -40.488  1.00 51.86           C  
ANISOU   93  CG2 ILE T 124     7262   6112   6327    -89     63   -156       C  
ATOM     94  CD1 ILE T 124     -36.829  15.279 -40.951  1.00 57.93           C  
ANISOU   94  CD1 ILE T 124     7968   6883   7158   -120      9   -164       C  
TER      95      ILE T 124 
ATOM     96  CB  TYR T 131     -34.725  25.959 -46.445  1.00 48.90           C  
ANISOU   96  CB  TYR T 131     7327   5592   5660   -130    136   -162       C  
ATOM     97  CG  TYR T 131     -35.245  25.689 -45.065  1.00 49.39           C  
ANISOU   97  CG  TYR T 131     7373   5654   5740   -109    130   -151       C  
ATOM     98  CD1 TYR T 131     -36.384  26.340 -44.589  1.00 48.58           C  
ANISOU   98  CD1 TYR T 131     7339   5520   5599    -31    147   -139       C  
ATOM     99  CD2 TYR T 131     -34.611  24.769 -44.237  1.00 49.64           C  
ANISOU   99  CD2 TYR T 131     7321   5717   5819   -160    107   -155       C  
ATOM    100  CE1 TYR T 131     -36.860  26.095 -43.319  1.00 51.70           C  
ANISOU  100  CE1 TYR T 131     7718   5916   6006    -19    146   -132       C  
ATOM    101  CE2 TYR T 131     -35.089  24.508 -42.960  1.00 49.77           C  
ANISOU  101  CE2 TYR T 131     7335   5729   5847   -144    103   -144       C  
ATOM    102  CZ  TYR T 131     -36.210  25.174 -42.509  1.00 49.28           C  
ANISOU  102  CZ  TYR T 131     7338   5636   5749    -80    125   -133       C  
ATOM    103  OH  TYR T 131     -36.679  24.931 -41.245  1.00 49.53           O  
ANISOU  103  OH  TYR T 131     7367   5663   5788    -72    126   -126       O  
TER     104      TYR T 131 
ATOM    105  CB  CYS T 133     -31.620  22.695 -50.788  1.00 50.10           C  
ANISOU  105  CB  CYS T 133     7103   5956   5974   -274     78   -250       C  
ATOM    106  SG  CYS T 133     -31.031  21.030 -51.245  1.00 50.46           S  
ANISOU  106  SG  CYS T 133     6993   6079   6101   -272     42   -273       S  
TER     107      CYS T 133 
ATOM    108  CB  VAL T 135     -29.753  19.791 -55.662  1.00 45.99           C  
ANISOU  108  CB  VAL T 135     6275   5624   5574   -309     50   -344       C  
ATOM    109  CG1 VAL T 135     -30.823  20.849 -55.844  1.00 48.25           C  
ANISOU  109  CG1 VAL T 135     6675   5845   5810   -271     73   -315       C  
ATOM    110  CG2 VAL T 135     -29.743  18.766 -56.791  1.00 45.28           C  
ANISOU  110  CG2 VAL T 135     6101   5575   5528   -282     37   -361       C  
TER     111      VAL T 135 
ATOM    112  CB  SER U 415     -36.084   9.315 -39.544  1.00 37.55           C  
ANISOU  112  CB  SER U 415     5234   4624   4406   -322    -16    -20       C  
ATOM    113  OG  SER U 415     -36.903   8.470 -38.765  1.00 43.90           O  
ANISOU  113  OG  SER U 415     6026   5444   5207   -326    -40    -13       O  
TER     114      SER U 415 
ATOM    115  CB  GLN U 436     -29.475  10.971 -38.777  1.00 38.82           C  
ANISOU  115  CB  GLN U 436     5343   4723   4684   -184    178   -122       C  
ATOM    116  CG  GLN U 436     -29.178   9.768 -39.665  1.00 42.12           C  
ANISOU  116  CG  GLN U 436     5825   5115   5061   -201    204   -125       C  
ATOM    117  CD  GLN U 436     -30.376   9.273 -40.466  1.00 45.75           C  
ANISOU  117  CD  GLN U 436     6332   5574   5476   -240    174   -110       C  
ATOM    118  NE2 GLN U 436     -30.101   8.546 -41.538  1.00 45.89           N  
ANISOU  118  NE2 GLN U 436     6416   5565   5454   -261    197   -112       N  
ATOM    119  OE1 GLN U 436     -31.529   9.529 -40.119  1.00 48.30           O  
ANISOU  119  OE1 GLN U 436     6633   5918   5799   -252    132    -95       O  
TER     120      GLN U 436 
ATOM    121  CB  GLU U 439     -29.100  14.794 -40.764  1.00 40.17           C  
ANISOU  121  CB  GLU U 439     5494   4881   4887   -196    177    -93       C  
ATOM    122  CG  GLU U 439     -27.848  14.074 -41.243  1.00 40.35           C  
ANISOU  122  CG  GLU U 439     5549   4881   4900   -190    223   -107       C  
ATOM    123  CD  GLU U 439     -28.131  12.642 -41.634  1.00 42.79           C  
ANISOU  123  CD  GLU U 439     5910   5181   5168   -207    228   -109       C  
ATOM    124  OE1 GLU U 439     -27.273  11.770 -41.366  1.00 43.36           O  
ANISOU  124  OE1 GLU U 439     5991   5241   5241   -192    262   -123       O  
ATOM    125  OE2 GLU U 439     -29.221  12.394 -42.196  1.00 44.09           O1-
ANISOU  125  OE2 GLU U 439     6105   5348   5298   -237    199    -95       O1-
ATOM    126  CB  PHE U 440     -32.915  17.838 -39.538  1.00 36.70           C  
ANISOU  126  CB  PHE U 440     4942   4502   4498   -197     56    -30       C  
ATOM    127  CG  PHE U 440     -33.420  16.576 -38.887  1.00 37.67           C  
ANISOU  127  CG  PHE U 440     5068   4637   4605   -200     43    -35       C  
ATOM    128  CD1 PHE U 440     -34.504  16.616 -38.013  1.00 36.09           C  
ANISOU  128  CD1 PHE U 440     4836   4459   4416   -192     15    -22       C  
ATOM    129  CD2 PHE U 440     -32.818  15.342 -39.156  1.00 37.55           C  
ANISOU  129  CD2 PHE U 440     5091   4612   4564   -208     62    -50       C  
ATOM    130  CE1 PHE U 440     -34.974  15.457 -37.419  1.00 36.25           C  
ANISOU  130  CE1 PHE U 440     4858   4492   4423   -195      4    -25       C  
ATOM    131  CE2 PHE U 440     -33.282  14.180 -38.555  1.00 37.01           C  
ANISOU  131  CE2 PHE U 440     5025   4553   4481   -211     51    -54       C  
ATOM    132  CZ  PHE U 440     -34.360  14.241 -37.685  1.00 37.25           C  
ANISOU  132  CZ  PHE U 440     5021   4607   4523   -205     21    -41       C  
TER     133      PHE U 440 
ATOM    134  CB  PHE U 463     -25.986  20.611 -37.495  1.00 35.12           C  
ANISOU  134  CB  PHE U 463     4633   4249   4460   -101    199   -132       C  
ATOM    135  CG  PHE U 463     -27.246  21.396 -37.767  1.00 32.74           C  
ANISOU  135  CG  PHE U 463     4334   3952   4154   -110    172   -116       C  
ATOM    136  CD1 PHE U 463     -27.224  22.535 -38.581  1.00 32.25           C  
ANISOU  136  CD1 PHE U 463     4276   3875   4100   -118    175   -102       C  
ATOM    137  CD2 PHE U 463     -28.467  20.981 -37.237  1.00 31.62           C  
ANISOU  137  CD2 PHE U 463     4187   3826   3999   -109    144   -110       C  
ATOM    138  CE1 PHE U 463     -28.382  23.263 -38.846  1.00 31.20           C  
ANISOU  138  CE1 PHE U 463     4142   3745   3964   -124    151    -83       C  
ATOM    139  CE2 PHE U 463     -29.630  21.699 -37.509  1.00 31.14           C  
ANISOU  139  CE2 PHE U 463     4125   3770   3936   -116    121    -89       C  
ATOM    140  CZ  PHE U 463     -29.583  22.846 -38.311  1.00 30.25           C  
ANISOU  140  CZ  PHE U 463     4016   3643   3833   -122    125    -75       C  
TER     141      PHE U 463 
ATOM    142  CB  ARG S 264     -39.271   3.540 -58.890  1.00 36.31           C  
ANISOU  142  CB  ARG S 264     4447   4893   4453    183    128   -224       C  
ATOM    143  CG  ARG S 264     -39.825   3.988 -57.557  1.00 37.34           C  
ANISOU  143  CG  ARG S 264     4548   5075   4565    193    129   -237       C  
ATOM    144  CD  ARG S 264     -38.666   4.260 -56.630  1.00 38.06           C  
ANISOU  144  CD  ARG S 264     4650   5149   4661    196    134   -235       C  
ATOM    145  NE  ARG S 264     -39.131   4.799 -55.361  1.00 42.30           N  
ANISOU  145  NE  ARG S 264     5160   5732   5179    210    135   -250       N  
ATOM    146  CZ  ARG S 264     -38.332   5.130 -54.347  1.00 40.64           C  
ANISOU  146  CZ  ARG S 264     4953   5518   4968    216    138   -252       C  
ATOM    147  NH1 ARG S 264     -37.014   4.982 -54.436  1.00 36.08           N1+
ANISOU  147  NH1 ARG S 264     4403   4894   4410    208    140   -240       N1+
ATOM    148  NH2 ARG S 264     -38.868   5.618 -53.244  1.00 40.67           N  
ANISOU  148  NH2 ARG S 264     4932   5567   4951    233    137   -268       N  
TER     149      ARG S 264 
ATOM    150  CB  TYR S 296     -46.181  -4.538 -50.350  1.00 59.90           C  
ANISOU  150  CB  TYR S 296     7141   8389   7229   -145    158    -59       C  
ATOM    151  CG  TYR S 296     -45.714  -3.113 -50.110  1.00 66.86           C  
ANISOU  151  CG  TYR S 296     8023   9266   8113    -86    168    -96       C  
ATOM    152  CD1 TYR S 296     -44.997  -2.407 -51.085  1.00 69.92           C  
ANISOU  152  CD1 TYR S 296     8446   9591   8530    -48    163   -116       C  
ATOM    153  CD2 TYR S 296     -46.024  -2.457 -48.913  1.00 68.59           C  
ANISOU  153  CD2 TYR S 296     8208   9546   8304    -67    180   -110       C  
ATOM    154  CE1 TYR S 296     -44.591  -1.101 -50.871  1.00 73.04           C  
ANISOU  154  CE1 TYR S 296     8844   9980   8927      2    169   -148       C  
ATOM    155  CE2 TYR S 296     -45.623  -1.149 -48.688  1.00 72.27           C  
ANISOU  155  CE2 TYR S 296     8678  10007   8773    -12    185   -145       C  
ATOM    156  CZ  TYR S 296     -44.907  -0.474 -49.670  1.00 74.40           C  
ANISOU  156  CZ  TYR S 296     8985  10210   9073     20    178   -163       C  
ATOM    157  OH  TYR S 296     -44.496   0.827 -49.458  1.00 76.49           O  
ANISOU  157  OH  TYR S 296     9256  10465   9341     72    179   -195       O  
TER     158      TYR S 296 
ATOM    159  CB  LYS S 341     -38.366  -2.943 -47.513  1.00 47.11           C  
ANISOU  159  CB  LYS S 341     5693   6517   5690    -49    175    -88       C  
ATOM    160  CG  LYS S 341     -38.660  -2.294 -46.171  1.00 51.58           C  
ANISOU  160  CG  LYS S 341     6230   7136   6229    -34    185   -100       C  
ATOM    161  CD  LYS S 341     -39.844  -1.351 -46.227  1.00 54.56           C  
ANISOU  161  CD  LYS S 341     6573   7570   6588     -6    189   -124       C  
ATOM    162  CE  LYS S 341     -40.320  -1.002 -44.823  1.00 57.63           C  
ANISOU  162  CE  LYS S 341     6928   8025   6942      0    198   -131       C  
ATOM    163  NZ  LYS S 341     -41.670  -0.372 -44.855  1.00 59.65           N1+
ANISOU  163  NZ  LYS S 341     7143   8347   7174     19    202   -150       N1+
TER     164      LYS S 341 
ATOM    165  CB  SER B 413     -35.848   8.346 -38.624  1.00 55.21           C  
ANISOU  165  CB  SER B 413     7357   6856   6761   -298   -323   -451       C  
ATOM    166  OG  SER B 413     -36.729   8.468 -39.719  1.00 92.84           O  
ANISOU  166  OG  SER B 413    12200  11611  11462   -324   -416   -440       O  
TER     167      SER B 413 
ATOM    168  CB  ARG B 434     -29.136  10.162 -38.871  1.00 58.58           C  
ANISOU  168  CB  ARG B 434     7920   7131   7204   -170    202   -488       C  
ATOM    169  CG  ARG B 434     -28.983   8.762 -39.439  1.00 65.68           C  
ANISOU  169  CG  ARG B 434     8888   7980   8084   -197    223   -514       C  
ATOM    170  CD  ARG B 434     -29.489   8.665 -40.871  1.00 73.44           C  
ANISOU  170  CD  ARG B 434    10014   8922   8965   -216    189   -535       C  
ATOM    171  NE  ARG B 434     -30.941   8.567 -40.956  1.00 83.78           N  
ANISOU  171  NE  ARG B 434    11316  10269  10246   -244     64   -531       N  
ATOM    172  CZ  ARG B 434     -31.593   7.555 -41.521  1.00 91.50           C  
ANISOU  172  CZ  ARG B 434    12360  11223  11180   -285      9   -548       C  
ATOM    173  NH1 ARG B 434     -30.925   6.544 -42.066  1.00 92.51           N1+
ANISOU  173  NH1 ARG B 434    12579  11287  11282   -302     76   -577       N1+
ATOM    174  NH2 ARG B 434     -32.917   7.557 -41.541  1.00 92.84           N  
ANISOU  174  NH2 ARG B 434    12508  11430  11335   -311   -111   -535       N  
TER     175      ARG B 434 
ATOM    176  CB  PHE B 438     -32.169  17.193 -39.410  1.00 57.44           C  
ANISOU  176  CB  PHE B 438     7740   7128   6957    -52     -5   -374       C  
ATOM    177  CG  PHE B 438     -32.715  15.979 -38.693  1.00 58.57           C  
ANISOU  177  CG  PHE B 438     7812   7293   7147    -80    -43   -380       C  
ATOM    178  CD1 PHE B 438     -33.935  16.045 -38.029  1.00 57.03           C  
ANISOU  178  CD1 PHE B 438     7531   7139   6996    -79   -115   -358       C  
ATOM    179  CD2 PHE B 438     -32.027  14.764 -38.696  1.00 56.32           C  
ANISOU  179  CD2 PHE B 438     7546   6982   6867   -103     -4   -406       C  
ATOM    180  CE1 PHE B 438     -34.456  14.939 -37.374  1.00 54.10           C  
ANISOU  180  CE1 PHE B 438     7096   6788   6669   -104   -150   -363       C  
ATOM    181  CE2 PHE B 438     -32.542  13.652 -38.039  1.00 66.77           C  
ANISOU  181  CE2 PHE B 438     8809   8326   8235   -127    -40   -411       C  
ATOM    182  CZ  PHE B 438     -33.757  13.742 -37.373  1.00 62.40           C  
ANISOU  182  CZ  PHE B 438     8170   7817   7720   -130   -114   -390       C  
TER     183      PHE B 438 
ATOM    184  CB  PHE B 461     -25.024  20.069 -37.787  1.00 47.44           C  
ANISOU  184  CB  PHE B 461     6452   5767   5806      3    486   -350       C  
ATOM    185  CG  PHE B 461     -26.307  20.801 -37.999  1.00 48.42           C  
ANISOU  185  CG  PHE B 461     6592   5917   5887     17    412   -348       C  
ATOM    186  CD1 PHE B 461     -27.509  20.283 -37.495  1.00 50.21           C  
ANISOU  186  CD1 PHE B 461     6766   6180   6130      9    335   -351       C  
ATOM    187  CD2 PHE B 461     -26.336  21.994 -38.710  1.00 44.62           C  
ANISOU  187  CD2 PHE B 461     6174   5422   5353     40    418   -342       C  
ATOM    188  CE1 PHE B 461     -28.712  20.960 -37.688  1.00 46.94           C  
ANISOU  188  CE1 PHE B 461     6356   5787   5688     24    268   -342       C  
ATOM    189  CE2 PHE B 461     -27.536  22.671 -38.905  1.00 44.00           C  
ANISOU  189  CE2 PHE B 461     6105   5367   5246     55    350   -333       C  
ATOM    190  CZ  PHE B 461     -28.718  22.159 -38.395  1.00 43.86           C  
ANISOU  190  CZ  PHE B 461     6027   5384   5252     49    275   -331       C  
TER     191      PHE B 461 
ATOM    192  CB  ILE C  46     -37.047  20.271 -62.092  1.00 76.93           C  
ANISOU  192  CB  ILE C  46    12237   9237   7755   1760    295    -48       C  
ATOM    193  CG1 ILE C  46     -37.596  19.220 -61.125  1.00 74.01           C  
ANISOU  193  CG1 ILE C  46    11614   9017   7486   1729    236   -102       C  
ATOM    194  CG2 ILE C  46     -36.405  21.416 -61.323  1.00 82.51           C  
ANISOU  194  CG2 ILE C  46    13092   9785   8473   1707    392    -42       C  
ATOM    195  CD1 ILE C  46     -36.550  18.298 -60.554  1.00 79.26           C  
ANISOU  195  CD1 ILE C  46    12159   9702   8253   1536    276   -127       C  
TER     196      ILE C  46 
ATOM    197  CB  VAL C  61     -40.431  15.369 -59.112  1.00 53.25           C  
ANISOU  197  CB  VAL C  61     8189   6914   5127   1667     34   -232       C  
ATOM    198  CG1 VAL C  61     -39.424  16.336 -59.689  1.00 53.32           C  
ANISOU  198  CG1 VAL C  61     8414   6777   5069   1675     85   -197       C  
ATOM    199  CG2 VAL C  61     -40.504  15.530 -57.599  1.00 49.18           C  
ANISOU  199  CG2 VAL C  61     7615   6424   4647   1619     76   -224       C  
TER     200      VAL C  61 
ATOM    201  CB  VAL C  63     -37.652  15.585 -64.530  1.00 49.62           C  
ANISOU  201  CB  VAL C  63     8223   6232   4397   1638     76   -205       C  
ATOM    202  CG1 VAL C  63     -36.262  15.785 -65.116  1.00 59.12           C  
ANISOU  202  CG1 VAL C  63     9555   7336   5570   1526    171   -189       C  
ATOM    203  CG2 VAL C  63     -37.623  15.779 -63.026  1.00 50.19           C  
ANISOU  203  CG2 VAL C  63     8235   6270   4563   1594    106   -190       C  
TER     204      VAL C  63 
ATOM    205  CB  PHE C  65     -33.514  18.361 -68.766  1.00 59.82           C  
ANISOU  205  CB  PHE C  65    10388   7148   5192   1421    482    -27       C  
ATOM    206  CG  PHE C  65     -32.885  17.211 -68.005  1.00 54.25           C  
ANISOU  206  CG  PHE C  65     9449   6494   4670   1281    489   -127       C  
ATOM    207  CD1 PHE C  65     -31.537  17.267 -67.652  1.00 60.47           C  
ANISOU  207  CD1 PHE C  65    10235   7210   5531   1109    606   -155       C  
ATOM    208  CD2 PHE C  65     -33.637  16.105 -67.580  1.00 57.65           C  
ANISOU  208  CD2 PHE C  65     9661   7037   5206   1322    378   -191       C  
ATOM    209  CE1 PHE C  65     -30.944  16.234 -66.925  1.00 58.35           C  
ANISOU  209  CE1 PHE C  65     9755   6984   5428   1007    599   -237       C  
ATOM    210  CE2 PHE C  65     -33.049  15.070 -66.852  1.00 51.68           C  
ANISOU  210  CE2 PHE C  65     8713   6301   4619   1207    384   -259       C  
ATOM    211  CZ  PHE C  65     -31.701  15.135 -66.531  1.00 52.51           C  
ANISOU  211  CZ  PHE C  65     8824   6338   4788   1061    487   -279       C  
TER     212      PHE C  65 
ATOM    213  CB  LEU C  71     -29.015   9.383 -66.152  1.00 48.65           C  
ANISOU  213  CB  LEU C  71     7560   5969   4952    768    435   -649       C  
ATOM    214  CG  LEU C  71     -29.463  10.855 -65.951  1.00 62.26           C  
ANISOU  214  CG  LEU C  71     9454   7676   6526    801    460   -553       C  
ATOM    215  CD1 LEU C  71     -28.403  11.901 -66.272  1.00 49.64           C  
ANISOU  215  CD1 LEU C  71     7985   6039   4837    725    579   -547       C  
ATOM    216  CD2 LEU C  71     -30.749  11.162 -66.698  1.00 47.04           C  
ANISOU  216  CD2 LEU C  71     7609   5795   4468    905    404   -529       C  
TER     217      LEU C  71 
ATOM    218  CB  ILE C  80     -29.475  21.988 -46.721  1.00 51.52           C  
ANISOU  218  CB  ILE C  80     8277   6567   4731    465    595   -760       C  
ATOM    219  CG1 ILE C  80     -29.936  21.120 -47.891  1.00 49.85           C  
ANISOU  219  CG1 ILE C  80     8056   6298   4583    546    565   -629       C  
ATOM    220  CG2 ILE C  80     -30.687  22.599 -46.007  1.00 51.00           C  
ANISOU  220  CG2 ILE C  80     8254   6529   4595    564    615   -799       C  
ATOM    221  CD1 ILE C  80     -30.427  19.753 -47.480  1.00 39.47           C  
ANISOU  221  CD1 ILE C  80     6587   5139   3269    590    477   -516       C  
TER     222      ILE C  80 
ATOM    223  CB  VAL C  82     -31.722  26.075 -41.259  1.00 65.56           C  
ANISOU  223  CB  VAL C  82    10162   8658   6086    524    768  -1405       C  
ATOM    224  CG1 VAL C  82     -33.010  26.548 -40.600  1.00 66.36           C  
ANISOU  224  CG1 VAL C  82    10273   8817   6121    650    805  -1475       C  
ATOM    225  CG2 VAL C  82     -31.922  24.699 -41.871  1.00 66.42           C  
ANISOU  225  CG2 VAL C  82    10170   8834   6230    567    691  -1194       C  
TER     226      VAL C  82 
ATOM    227  CB  ARG C  90     -27.372  15.895 -47.533  1.00 50.86           C  
ANISOU  227  CB  ARG C  90     7610   6804   4911    439    254   -321       C  
ATOM    228  CG  ARG C  90     -28.230  14.757 -47.031  1.00 54.83           C  
ANISOU  228  CG  ARG C  90     8038   7381   5413    507    189   -186       C  
ATOM    229  CD  ARG C  90     -29.570  15.234 -46.470  1.00 65.51           C  
ANISOU  229  CD  ARG C  90     9441   8772   6677    556    218   -173       C  
ATOM    230  NE  ARG C  90     -29.980  14.394 -45.331  1.00 70.42           N  
ANISOU  230  NE  ARG C  90     9975   9536   7243    564    163    -71       N  
ATOM    231  CZ  ARG C  90     -30.603  13.223 -45.450  1.00 75.14           C  
ANISOU  231  CZ  ARG C  90    10518  10135   7895    599    129     56       C  
ATOM    232  NH1 ARG C  90     -30.912  12.744 -46.648  1.00 75.65           N1+
ANISOU  232  NH1 ARG C  90    10594  10080   8070    632    136     77       N1+
ATOM    233  NH2 ARG C  90     -30.921  12.526 -44.373  1.00 87.59           N  
ANISOU  233  NH2 ARG C  90    12034  11835   9411    593     92    158       N  
TER     234      ARG C  90 
ATOM    235  CB  GLU C  92     -29.945  12.256 -52.431  1.00 61.08           C  
ANISOU  235  CB  GLU C  92     8884   7762   6562    685    211    -74       C  
ATOM    236  CG  GLU C  92     -30.419  12.869 -51.104  1.00 61.62           C  
ANISOU  236  CG  GLU C  92     8960   7917   6536    685    210    -56       C  
ATOM    237  CD  GLU C  92     -30.709  11.837 -50.007  1.00 67.82           C  
ANISOU  237  CD  GLU C  92     9639   8793   7335    681    151     42       C  
ATOM    238  OE1 GLU C  92     -31.454  12.160 -49.064  1.00 64.47           O  
ANISOU  238  OE1 GLU C  92     9215   8452   6827    691    157     67       O  
ATOM    239  OE2 GLU C  92     -30.197  10.701 -50.071  1.00 71.87           O1-
ANISOU  239  OE2 GLU C  92    10073   9292   7939    670    104     98       O1-
TER     240      GLU C  92 
ATOM    241  CB  LEU C  94     -31.441   9.223 -57.982  1.00 46.83           C  
ANISOU  241  CB  LEU C  94     7030   5754   5008    808    176   -184       C  
ATOM    242  CG  LEU C  94     -32.307  10.224 -57.226  1.00 56.91           C  
ANISOU  242  CG  LEU C  94     8366   7075   6180    845    180   -142       C  
ATOM    243  CD1 LEU C  94     -32.674  11.351 -58.171  1.00 57.69           C  
ANISOU  243  CD1 LEU C  94     8596   7157   6163    902    216   -181       C  
ATOM    244  CD2 LEU C  94     -33.565   9.570 -56.674  1.00 58.16           C  
ANISOU  244  CD2 LEU C  94     8442   7288   6369    870    136    -97       C  
TER     245      LEU C  94 
ATOM    246  CB  TYR C 102     -36.057   6.120 -61.884  1.00 45.73           C  
ANISOU  246  CB  TYR C 102     6655   5744   4976    926      5   -442       C  
ATOM    247  CG  TYR C 102     -36.497   6.419 -60.481  1.00 47.73           C  
ANISOU  247  CG  TYR C 102     6885   6016   5232    919      9   -340       C  
ATOM    248  CD1 TYR C 102     -35.575   6.455 -59.437  1.00 51.94           C  
ANISOU  248  CD1 TYR C 102     7433   6492   5807    876     37   -257       C  
ATOM    249  CD2 TYR C 102     -37.826   6.669 -60.190  1.00 42.41           C  
ANISOU  249  CD2 TYR C 102     6165   5436   4512    956    -18   -338       C  
ATOM    250  CE1 TYR C 102     -35.968   6.734 -58.144  1.00 48.76           C  
ANISOU  250  CE1 TYR C 102     7014   6126   5386    866     40   -171       C  
ATOM    251  CE2 TYR C 102     -38.229   6.946 -58.902  1.00 45.92           C  
ANISOU  251  CE2 TYR C 102     6585   5913   4949    945     -4   -257       C  
ATOM    252  CZ  TYR C 102     -37.297   6.988 -57.885  1.00 53.61           C  
ANISOU  252  CZ  TYR C 102     7588   6830   5950    898     27   -171       C  
ATOM    253  OH  TYR C 102     -37.715   7.269 -56.603  1.00 64.56           O  
ANISOU  253  OH  TYR C 102     8951   8269   7308    886     44    -97       O  
TER     254      TYR C 102 
ATOM    255  CB  PRO C 118     -44.335   8.459 -57.624  1.00 47.20           C  
ANISOU  255  CB  PRO C 118     6365   6673   4894   1184    -69   -402       C  
ATOM    256  CG  PRO C 118     -43.880   7.679 -58.822  1.00 49.31           C  
ANISOU  256  CG  PRO C 118     6640   6875   5221   1145   -110   -454       C  
ATOM    257  CD  PRO C 118     -42.962   8.510 -59.663  1.00 47.33           C  
ANISOU  257  CD  PRO C 118     6560   6544   4879   1238   -126   -444       C  
ATOM    258  CB  PHE C 119     -41.871  12.228 -54.199  1.00 59.26           C  
ANISOU  258  CB  PHE C 119     8332   8027   6154   1285    107   -178       C  
ATOM    259  CG  PHE C 119     -42.651  13.520 -54.278  1.00 62.48           C  
ANISOU  259  CG  PHE C 119     8791   8481   6469   1444    104   -238       C  
ATOM    260  CD1 PHE C 119     -43.054  14.176 -53.122  1.00 57.62           C  
ANISOU  260  CD1 PHE C 119     8160   7933   5801   1470    149   -251       C  
ATOM    261  CD2 PHE C 119     -42.978  14.086 -55.516  1.00 74.12           C  
ANISOU  261  CD2 PHE C 119    10334   9927   7899   1578     54   -281       C  
ATOM    262  CE1 PHE C 119     -43.774  15.362 -53.196  1.00 71.36           C  
ANISOU  262  CE1 PHE C 119     9945   9698   7469   1633    147   -316       C  
ATOM    263  CE2 PHE C 119     -43.692  15.275 -55.594  1.00 66.08           C  
ANISOU  263  CE2 PHE C 119     9372   8932   6801   1748     44   -326       C  
ATOM    264  CZ  PHE C 119     -44.094  15.913 -54.430  1.00 64.46           C  
ANISOU  264  CZ  PHE C 119     9147   8779   6566   1779     91   -347       C  
ATOM    265  CB  SER C 120     -45.038   9.402 -50.753  1.00 57.46           C  
ANISOU  265  CB  SER C 120     7545   8252   6033    952    246   -107       C  
ATOM    266  OG  SER C 120     -45.994   9.400 -49.715  1.00 66.58           O  
ANISOU  266  OG  SER C 120     8587   9566   7142    912    314   -115       O  
ATOM    267  CB  PHE C 121     -42.014  12.597 -47.345  1.00 55.76           C  
ANISOU  267  CB  PHE C 121     7728   7995   5462   1001    349    -17       C  
ATOM    268  CG  PHE C 121     -42.215  14.059 -47.655  1.00 53.32           C  
ANISOU  268  CG  PHE C 121     7505   7660   5092   1141    356   -131       C  
ATOM    269  CD1 PHE C 121     -42.392  14.981 -46.625  1.00 52.94           C  
ANISOU  269  CD1 PHE C 121     7476   7695   4942   1172    407   -191       C  
ATOM    270  CD2 PHE C 121     -42.212  14.515 -48.970  1.00 48.20           C  
ANISOU  270  CD2 PHE C 121     6928   6900   4485   1244    314   -177       C  
ATOM    271  CE1 PHE C 121     -42.576  16.328 -46.899  1.00 58.91           C  
ANISOU  271  CE1 PHE C 121     8327   8399   5658   1307    417   -298       C  
ATOM    272  CE2 PHE C 121     -42.397  15.858 -49.252  1.00 50.33           C  
ANISOU  272  CE2 PHE C 121     7299   7121   4700   1380    321   -263       C  
ATOM    273  CZ  PHE C 121     -42.581  16.765 -48.215  1.00 63.88           C  
ANISOU  273  CZ  PHE C 121     9038   8896   6336   1414    374   -325       C  
ATOM    274  CB  GLU C 122     -44.990  11.449 -42.791  1.00 81.08           C  
ANISOU  274  CB  GLU C 122    10550  11886   8371    727    625     74       C  
ATOM    275  CG  GLU C 122     -46.217  10.565 -42.916  1.00 83.74           C  
ANISOU  275  CG  GLU C 122    10732  12317   8767    654    675     83       C  
ATOM    276  CD  GLU C 122     -47.505  11.368 -42.965  1.00 98.71           C  
ANISOU  276  CD  GLU C 122    12513  14366  10627    758    723    -83       C  
ATOM    277  OE1 GLU C 122     -48.291  11.168 -43.915  1.00111.30           O  
ANISOU  277  OE1 GLU C 122    14012  15958  12318    803    698   -155       O  
ATOM    278  OE2 GLU C 122     -47.729  12.205 -42.063  1.00 97.93           O1-
ANISOU  278  OE2 GLU C 122    12411  14395  10401    801    781   -154       O1-
TER     279      GLU C 122 
ATOM    280  CB  ILE C 124     -38.941  15.864 -40.015  1.00 66.90           C  
ANISOU  280  CB  ILE C 124     9334   9956   6127    773    515   -141       C  
ATOM    281  CG1 ILE C 124     -38.338  14.977 -38.940  1.00 72.81           C  
ANISOU  281  CG1 ILE C 124    10045  10841   6778    666    486    -10       C  
ATOM    282  CG2 ILE C 124     -38.138  17.139 -40.287  1.00 64.66           C  
ANISOU  282  CG2 ILE C 124     9163   9559   5846    812    511   -286       C  
ATOM    283  CD1 ILE C 124     -37.116  14.242 -39.441  1.00 78.74           C  
ANISOU  283  CD1 ILE C 124    10823  11473   7621    626    397     98       C  
TER     284      ILE C 124 
ATOM    285  CB  TYR C 131     -34.583  26.588 -46.654  1.00 67.34           C  
ANISOU  285  CB  TYR C 131    10831   8119   6634   1082    811  -1008       C  
ATOM    286  CG  TYR C 131     -35.026  25.970 -45.374  1.00 65.32           C  
ANISOU  286  CG  TYR C 131    10394   8118   6306   1071    775  -1040       C  
ATOM    287  CD1 TYR C 131     -36.212  26.375 -44.758  1.00 65.22           C  
ANISOU  287  CD1 TYR C 131    10356   8174   6250   1206    790  -1110       C  
ATOM    288  CD2 TYR C 131     -34.274  24.969 -44.779  1.00 63.22           C  
ANISOU  288  CD2 TYR C 131     9981   8029   6008    934    728   -996       C  
ATOM    289  CE1 TYR C 131     -36.626  25.804 -43.576  1.00 63.94           C  
ANISOU  289  CE1 TYR C 131    10030   8259   6004   1183    773  -1134       C  
ATOM    290  CE2 TYR C 131     -34.681  24.389 -43.597  1.00 67.96           C  
ANISOU  290  CE2 TYR C 131    10433   8865   6523    921    698  -1003       C  
ATOM    291  CZ  TYR C 131     -35.852  24.812 -43.001  1.00 69.85           C  
ANISOU  291  CZ  TYR C 131    10653   9174   6709   1035    728  -1071       C  
ATOM    292  OH  TYR C 131     -36.246  24.233 -41.826  1.00 83.25           O  
ANISOU  292  OH  TYR C 131    12207  11116   8306   1009    713  -1074       O  
TER     293      TYR C 131 
ATOM    294  CB  CYS C 133     -31.480  23.436 -50.771  1.00 66.86           C  
ANISOU  294  CB  CYS C 133    10695   7946   6762    781    719   -610       C  
ATOM    295  SG  CYS C 133     -31.063  21.751 -51.326  1.00 72.34           S  
ANISOU  295  SG  CYS C 133    11213   8764   7506    741    640   -508       S  
TER     296      CYS C 133 
ATOM    297  CB  ALA C 135     -29.932  20.348 -55.813  1.00 50.64           C  
ANISOU  297  CB  ALA C 135     8584   5820   4837    716    675   -345       C  
TER     298      ALA C 135 
ATOM    299  CB  LYS A 263     -40.996   4.071 -59.319  1.00 48.35           C  
ANISOU  299  CB  LYS A 263     5668   7931   4770   1241   -332   -383       C  
ATOM    300  CG  LYS A 263     -40.742   3.085 -58.205  1.00 48.47           C  
ANISOU  300  CG  LYS A 263     5580   7970   4863   1109   -333   -333       C  
ATOM    301  CD  LYS A 263     -40.210   3.814 -56.992  1.00 44.72           C  
ANISOU  301  CD  LYS A 263     5115   7474   4401   1151   -326   -314       C  
ATOM    302  CE  LYS A 263     -39.771   2.831 -55.926  1.00 44.64           C  
ANISOU  302  CE  LYS A 263     5020   7461   4480   1020   -324   -261       C  
ATOM    303  NZ  LYS A 263     -39.122   3.587 -54.827  1.00 54.04           N1+
ANISOU  303  NZ  LYS A 263     6234   8614   5687   1061   -314   -247       N1+
TER     304      LYS A 263 
ATOM    305  CB  GLN A 339     -38.783  -3.204 -47.840  1.00 58.86           C  
ANISOU  305  CB  GLN A 339     6296   9485   6583    253   -412    137       C  
ATOM    306  CG  GLN A 339     -38.578  -2.029 -48.769  1.00 63.14           C  
ANISOU  306  CG  GLN A 339     6909   9971   7106    390   -390     74       C  
ATOM    307  CD  GLN A 339     -39.869  -1.527 -49.372  1.00 65.01           C  
ANISOU  307  CD  GLN A 339     7104  10373   7225    454   -404     27       C  
ATOM    308  NE2 GLN A 339     -40.865  -1.262 -48.528  1.00 68.67           N  
ANISOU  308  NE2 GLN A 339     7468  11036   7587    471   -429     28       N  
ATOM    309  OE1 GLN A 339     -39.975  -1.388 -50.586  1.00 73.09           O  
ANISOU  309  OE1 GLN A 339     8180  11347   8243    492   -394    -13       O  
TER     310      GLN A 339 
ATOM    311  CB  LYS A 360     -35.909  -0.506 -45.831  1.00 88.07           C  
ANISOU  311  CB  LYS A 360    10115  12959  10385    479   -364    129       C  
ATOM    312  CG  LYS A 360     -36.365   0.950 -45.806  1.00117.98           C  
ANISOU  312  CG  LYS A 360    13921  16825  14079    614   -361     77       C  
ATOM    313  CD  LYS A 360     -37.095   1.320 -44.520  1.00127.74           C  
ANISOU  313  CD  LYS A 360    15070  18235  15228    636   -385     90       C  
ATOM    314  CE  LYS A 360     -37.077   2.826 -44.277  1.00142.86           C  
ANISOU  314  CE  LYS A 360    17030  20170  17077    776   -378     43       C  
ATOM    315  NZ  LYS A 360     -37.834   3.603 -45.301  1.00156.23           N1+
ANISOU  315  NZ  LYS A 360    18764  21908  18688    883   -378    -17       N1+
END
