# Supplementary material for: A Novel Class of Small Molecule Agonists with Preference for Human over Mouse TLR4 Activation
Source: PLoS One. 2016 Oct 13;11(10):e0164632. doi: 10.1371/journal.pone.0164632 (PMC5063506; doi:10.1371/journal.pone.0164632)
Supplement: S1 File — Sequence and structure files used for bioinformatics analysis and docking, provided as a ZIP archive of a directory tree. To view, uncompress onto your local file system and open the file Readme.txt at the top directory level of the archive. That file describes individual directories and files inside the archive. (ZIP) [file pone.0164632.s007.zip › S1_File/docking.receptor_dimer/dock/mouse_AZ12857839.out_flex.pdbqt]

REMARK  Name = 
REMARK  57 active torsions:
REMARK  status: ('A' for Active; 'I' for Inactive)
REMARK    1  A    between atoms: _1  and  _3
REMARK    2  A    between atoms: _3  and  _4
REMARK    3  A    between atoms: _4  and  _5
REMARK    4  A    between atoms: _5  and  _6
REMARK    5  A    between atoms: _8  and  _10
REMARK    6  A    between atoms: _10  and  _11
REMARK    7  A    between atoms: _11  and  _12
REMARK    8  A    between atoms: _15  and  _17
REMARK    9  A    between atoms: _17  and  _18
REMARK   10  A    between atoms: _18  and  _19
REMARK   11  A    between atoms: _19  and  _20
REMARK   12  A    between atoms: _22  and  _24
REMARK   13  A    between atoms: _24  and  _26
REMARK   14  A    between atoms: _28  and  _30
REMARK   15  A    between atoms: _33  and  _35
REMARK   16  A    between atoms: _38  and  _40
REMARK   17  A    between atoms: _40  and  _41
REMARK   18  A    between atoms: _47  and  _49
REMARK   19  A    between atoms: _49  and  _50
REMARK   20  A    between atoms: _53  and  _55
REMARK   21  A    between atoms: _55  and  _57
REMARK   22  A    between atoms: _59  and  _61
REMARK   23  A    between atoms: _64  and  _66
REMARK   24  A    between atoms: _66  and  _67
REMARK   25  A    between atoms: _67  and  _68
REMARK   26  A    between atoms: _68  and  _69
REMARK   27  A    between atoms: _73  and  _75
REMARK   28  A    between atoms: _75  and  _76
REMARK   29  A    between atoms: _76  and  _77
REMARK   30  A    between atoms: _80  and  _82
REMARK   31  A    between atoms: _82  and  _83
REMARK   32  A    between atoms: _86  and  _88
REMARK   33  A    between atoms: _88  and  _89
REMARK   34  A    between atoms: _96  and  _98
REMARK   35  A    between atoms: _98  and  _99
REMARK   36  A    between atoms: _101  and  _103
REMARK   37  A    between atoms: _103  and  _104
REMARK   38  A    between atoms: _110  and  _112
REMARK   39  A    between atoms: _114  and  _116
REMARK   40  A    between atoms: _116  and  _117
REMARK   41  A    between atoms: _123  and  _125
REMARK   42  A    between atoms: _125  and  _126
REMARK   43  A    between atoms: _126  and  _127
REMARK   44  A    between atoms: _130  and  _132
REMARK   45  A    between atoms: _132  and  _134
REMARK   46  A    between atoms: _136  and  _138
REMARK   47  A    between atoms: _138  and  _139
REMARK   48  A    between atoms: _146  and  _148
REMARK   49  A    between atoms: _153  and  _155
REMARK   50  A    between atoms: _157  and  _159
REMARK   51  A    between atoms: _159  and  _160
REMARK   52  A    between atoms: _160  and  _161
REMARK   53  A    between atoms: _161  and  _162
REMARK   54  A    between atoms: _166  and  _168
REMARK   55  A    between atoms: _168  and  _169
REMARK   56  A    between atoms: _175  and  _177
REMARK   57  A    between atoms: _177  and  _178
REMARK                            x       y       z     vdW  Elec       q    Type
REMARK                         _______ _______ _______ _____ _____    ______ ____
ROOT
ATOM      1  C   UNL     1     -41.696   3.848 -58.000  0.00  0.00    +0.002 C 
ENDROOT
BRANCH   1   2
ATOM      2  C   UNL     1     -40.996   4.071 -59.319  0.00  0.00    +0.000 C 
BRANCH   2   3
ATOM      3  C   UNL     1     -41.709   3.504 -60.528  0.00  0.00    +0.000 C 
ATOM      4  C   UNL     1     -42.257   4.681 -61.331  0.00  0.00    +0.000 C 
ENDBRANCH   2   3
ENDBRANCH   1   2
BRANCH   1   5
ATOM      5  C   UNL     1     -42.460   5.094 -57.613  0.00  0.00    +0.021 C 
BRANCH   5   6
ATOM      6  C   UNL     1     -43.880   4.749 -57.215  0.00  0.00    +0.109 C 
ATOM      7  N   UNL     1     -43.847   3.545 -56.349  0.00  0.00    -0.131 NA
ENDBRANCH   5   6
ENDBRANCH   1   5
TORSDOF 4
REMARK  Name = 
REMARK  57 active torsions:
REMARK  status: ('A' for Active; 'I' for Inactive)
REMARK    1  A    between atoms: _1  and  _3
REMARK    2  A    between atoms: _3  and  _4
REMARK    3  A    between atoms: _4  and  _5
REMARK    4  A    between atoms: _5  and  _6
REMARK    5  A    between atoms: _8  and  _10
REMARK    6  A    between atoms: _10  and  _11
REMARK    7  A    between atoms: _11  and  _12
REMARK    8  A    between atoms: _15  and  _17
REMARK    9  A    between atoms: _17  and  _18
REMARK   10  A    between atoms: _18  and  _19
REMARK   11  A    between atoms: _19  and  _20
REMARK   12  A    between atoms: _22  and  _24
REMARK   13  A    between atoms: _24  and  _26
REMARK   14  A    between atoms: _28  and  _30
REMARK   15  A    between atoms: _33  and  _35
REMARK   16  A    between atoms: _38  and  _40
REMARK   17  A    between atoms: _40  and  _41
REMARK   18  A    between atoms: _47  and  _49
REMARK   19  A    between atoms: _49  and  _50
REMARK   20  A    between atoms: _53  and  _55
REMARK   21  A    between atoms: _55  and  _57
REMARK   22  A    between atoms: _59  and  _61
REMARK   23  A    between atoms: _64  and  _66
REMARK   24  A    between atoms: _66  and  _67
REMARK   25  A    between atoms: _67  and  _68
REMARK   26  A    between atoms: _68  and  _69
REMARK   27  A    between atoms: _73  and  _75
REMARK   28  A    between atoms: _75  and  _76
REMARK   29  A    between atoms: _76  and  _77
REMARK   30  A    between atoms: _80  and  _82
REMARK   31  A    between atoms: _82  and  _83
REMARK   32  A    between atoms: _86  and  _88
REMARK   33  A    between atoms: _88  and  _89
REMARK   34  A    between atoms: _96  and  _98
REMARK   35  A    between atoms: _98  and  _99
REMARK   36  A    between atoms: _101  and  _103
REMARK   37  A    between atoms: _103  and  _104
REMARK   38  A    between atoms: _110  and  _112
REMARK   39  A    between atoms: _114  and  _116
REMARK   40  A    between atoms: _116  and  _117
REMARK   41  A    between atoms: _123  and  _125
REMARK   42  A    between atoms: _125  and  _126
REMARK   43  A    between atoms: _126  and  _127
REMARK   44  A    between atoms: _130  and  _132
REMARK   45  A    between atoms: _132  and  _134
REMARK   46  A    between atoms: _136  and  _138
REMARK   47  A    between atoms: _138  and  _139
REMARK   48  A    between atoms: _146  and  _148
REMARK   49  A    between atoms: _153  and  _155
REMARK   50  A    between atoms: _157  and  _159
REMARK   51  A    between atoms: _159  and  _160
REMARK   52  A    between atoms: _160  and  _161
REMARK   53  A    between atoms: _161  and  _162
REMARK   54  A    between atoms: _166  and  _168
REMARK   55  A    between atoms: _168  and  _169
REMARK   56  A    between atoms: _175  and  _177
REMARK   57  A    between atoms: _177  and  _178
REMARK                            x       y       z     vdW  Elec       q    Type
REMARK                         _______ _______ _______ _____ _____    ______ ____
ROOT
ATOM      1  C   UNL     1     -38.609  -1.707 -47.964  0.00  0.00    +0.089 C 
ENDROOT
BRANCH   1   2
ATOM      2  C   UNL     1     -39.794  -0.934 -47.434  0.00  0.00    +0.261 C 
ATOM      3  O   UNL     1     -39.635  -0.045 -46.605  0.00  0.00    -0.272 OA
ATOM      4  N   UNL     1     -40.992  -1.260 -47.919  0.00  0.00    -0.088 NA
ENDBRANCH   1   2
BRANCH   1   5
ATOM      5  C   UNL     1     -38.783  -3.204 -47.840  0.00  0.00    +0.010 C 
BRANCH   5   6
ATOM      6  C   UNL     1     -37.503  -3.970 -47.484  0.00  0.00    +0.001 C 
ATOM      7  C   UNL     1     -37.853  -5.057 -46.471  0.00  0.00    +0.000 C 
ENDBRANCH   5   6
ENDBRANCH   1   5
TORSDOF 3
REMARK  Name = 
REMARK  57 active torsions:
REMARK  status: ('A' for Active; 'I' for Inactive)
REMARK    1  A    between atoms: _1  and  _3
REMARK    2  A    between atoms: _3  and  _4
REMARK    3  A    between atoms: _4  and  _5
REMARK    4  A    between atoms: _5  and  _6
REMARK    5  A    between atoms: _8  and  _10
REMARK    6  A    between atoms: _10  and  _11
REMARK    7  A    between atoms: _11  and  _12
REMARK    8  A    between atoms: _15  and  _17
REMARK    9  A    between atoms: _17  and  _18
REMARK   10  A    between atoms: _18  and  _19
REMARK   11  A    between atoms: _19  and  _20
REMARK   12  A    between atoms: _22  and  _24
REMARK   13  A    between atoms: _24  and  _26
REMARK   14  A    between atoms: _28  and  _30
REMARK   15  A    between atoms: _33  and  _35
REMARK   16  A    between atoms: _38  and  _40
REMARK   17  A    between atoms: _40  and  _41
REMARK   18  A    between atoms: _47  and  _49
REMARK   19  A    between atoms: _49  and  _50
REMARK   20  A    between atoms: _53  and  _55
REMARK   21  A    between atoms: _55  and  _57
REMARK   22  A    between atoms: _59  and  _61
REMARK   23  A    between atoms: _64  and  _66
REMARK   24  A    between atoms: _66  and  _67
REMARK   25  A    between atoms: _67  and  _68
REMARK   26  A    between atoms: _68  and  _69
REMARK   27  A    between atoms: _73  and  _75
REMARK   28  A    between atoms: _75  and  _76
REMARK   29  A    between atoms: _76  and  _77
REMARK   30  A    between atoms: _80  and  _82
REMARK   31  A    between atoms: _82  and  _83
REMARK   32  A    between atoms: _86  and  _88
REMARK   33  A    between atoms: _88  and  _89
REMARK   34  A    between atoms: _96  and  _98
REMARK   35  A    between atoms: _98  and  _99
REMARK   36  A    between atoms: _101  and  _103
REMARK   37  A    between atoms: _103  and  _104
REMARK   38  A    between atoms: _110  and  _112
REMARK   39  A    between atoms: _114  and  _116
REMARK   40  A    between atoms: _116  and  _117
REMARK   41  A    between atoms: _123  and  _125
REMARK   42  A    between atoms: _125  and  _126
REMARK   43  A    between atoms: _126  and  _127
REMARK   44  A    between atoms: _130  and  _132
REMARK   45  A    between atoms: _132  and  _134
REMARK   46  A    between atoms: _136  and  _138
REMARK   47  A    between atoms: _138  and  _139
REMARK   48  A    between atoms: _146  and  _148
REMARK   49  A    between atoms: _153  and  _155
REMARK   50  A    between atoms: _157  and  _159
REMARK   51  A    between atoms: _159  and  _160
REMARK   52  A    between atoms: _160  and  _161
REMARK   53  A    between atoms: _161  and  _162
REMARK   54  A    between atoms: _166  and  _168
REMARK   55  A    between atoms: _168  and  _169
REMARK   56  A    between atoms: _175  and  _177
REMARK   57  A    between atoms: _177  and  _178
REMARK                            x       y       z     vdW  Elec       q    Type
REMARK                         _______ _______ _______ _____ _____    ______ ____
ROOT
ATOM      1  C   UNL     1     -36.183   0.900 -46.358  0.00  0.00    +0.002 C 
ENDROOT
BRANCH   1   2
ATOM      2  C   UNL     1     -35.909  -0.506 -45.831  0.00  0.00    +0.000 C 
BRANCH   2   3
ATOM      3  C   UNL     1     -34.476  -0.722 -45.338  0.00  0.00    +0.000 C 
ATOM      4  C   UNL     1     -34.469  -0.956 -43.822  0.00  0.00    +0.000 C 
ENDBRANCH   2   3
ENDBRANCH   1   2
BRANCH   1   5
ATOM      5  C   UNL     1     -36.031   1.005 -47.871  0.00  0.00    +0.021 C 
BRANCH   5   6
ATOM      6  C   UNL     1     -37.187   1.777 -48.499  0.00  0.00    +0.109 C 
ATOM      7  N   UNL     1     -36.904   3.231 -48.678  0.00  0.00    -0.131 NA
ENDBRANCH   5   6
ENDBRANCH   1   5
TORSDOF 4
REMARK  Name = 
REMARK  57 active torsions:
REMARK  status: ('A' for Active; 'I' for Inactive)
REMARK    1  A    between atoms: _1  and  _3
REMARK    2  A    between atoms: _3  and  _4
REMARK    3  A    between atoms: _4  and  _5
REMARK    4  A    between atoms: _5  and  _6
REMARK    5  A    between atoms: _8  and  _10
REMARK    6  A    between atoms: _10  and  _11
REMARK    7  A    between atoms: _11  and  _12
REMARK    8  A    between atoms: _15  and  _17
REMARK    9  A    between atoms: _17  and  _18
REMARK   10  A    between atoms: _18  and  _19
REMARK   11  A    between atoms: _19  and  _20
REMARK   12  A    between atoms: _22  and  _24
REMARK   13  A    between atoms: _24  and  _26
REMARK   14  A    between atoms: _28  and  _30
REMARK   15  A    between atoms: _33  and  _35
REMARK   16  A    between atoms: _38  and  _40
REMARK   17  A    between atoms: _40  and  _41
REMARK   18  A    between atoms: _47  and  _49
REMARK   19  A    between atoms: _49  and  _50
REMARK   20  A    between atoms: _53  and  _55
REMARK   21  A    between atoms: _55  and  _57
REMARK   22  A    between atoms: _59  and  _61
REMARK   23  A    between atoms: _64  and  _66
REMARK   24  A    between atoms: _66  and  _67
REMARK   25  A    between atoms: _67  and  _68
REMARK   26  A    between atoms: _68  and  _69
REMARK   27  A    between atoms: _73  and  _75
REMARK   28  A    between atoms: _75  and  _76
REMARK   29  A    between atoms: _76  and  _77
REMARK   30  A    between atoms: _80  and  _82
REMARK   31  A    between atoms: _82  and  _83
REMARK   32  A    between atoms: _86  and  _88
REMARK   33  A    between atoms: _88  and  _89
REMARK   34  A    between atoms: _96  and  _98
REMARK   35  A    between atoms: _98  and  _99
REMARK   36  A    between atoms: _101  and  _103
REMARK   37  A    between atoms: _103  and  _104
REMARK   38  A    between atoms: _110  and  _112
REMARK   39  A    between atoms: _114  and  _116
REMARK   40  A    between atoms: _116  and  _117
REMARK   41  A    between atoms: _123  and  _125
REMARK   42  A    between atoms: _125  and  _126
REMARK   43  A    between atoms: _126  and  _127
REMARK   44  A    between atoms: _130  and  _132
REMARK   45  A    between atoms: _132  and  _134
REMARK   46  A    between atoms: _136  and  _138
REMARK   47  A    between atoms: _138  and  _139
REMARK   48  A    between atoms: _146  and  _148
REMARK   49  A    between atoms: _153  and  _155
REMARK   50  A    between atoms: _157  and  _159
REMARK   51  A    between atoms: _159  and  _160
REMARK   52  A    between atoms: _160  and  _161
REMARK   53  A    between atoms: _161  and  _162
REMARK   54  A    between atoms: _166  and  _168
REMARK   55  A    between atoms: _168  and  _169
REMARK   56  A    between atoms: _175  and  _177
REMARK   57  A    between atoms: _177  and  _178
REMARK                            x       y       z     vdW  Elec       q    Type
REMARK                         _______ _______ _______ _____ _____    ______ ____
ROOT
ATOM      1  C   UNL     1     -37.047  20.271 -62.092  0.00  0.00    +0.000 C 
ATOM      2  C   UNL     1     -36.515  21.388 -61.207  0.00  0.00    +0.000 C 
ENDROOT
BRANCH   1   3
ATOM      3  C   UNL     1     -38.174  20.777 -63.035  0.00  0.00    +0.000 C 
ATOM      4  C   UNL     1     -39.291  21.473 -62.274  0.00  0.00    +0.000 C 
ENDBRANCH   1   3
BRANCH   1   5
ATOM      5  C   UNL     1     -37.553  19.107 -61.237  0.00  0.00    +0.000 C 
ATOM      6  C   UNL     1     -37.437  19.334 -59.752  0.00  0.00    +0.000 C 
ENDBRANCH   1   5
TORSDOF 2
REMARK  Name = 
REMARK  57 active torsions:
REMARK  status: ('A' for Active; 'I' for Inactive)
REMARK    1  A    between atoms: _1  and  _3
REMARK    2  A    between atoms: _3  and  _4
REMARK    3  A    between atoms: _4  and  _5
REMARK    4  A    between atoms: _5  and  _6
REMARK    5  A    between atoms: _8  and  _10
REMARK    6  A    between atoms: _10  and  _11
REMARK    7  A    between atoms: _11  and  _12
REMARK    8  A    between atoms: _15  and  _17
REMARK    9  A    between atoms: _17  and  _18
REMARK   10  A    between atoms: _18  and  _19
REMARK   11  A    between atoms: _19  and  _20
REMARK   12  A    between atoms: _22  and  _24
REMARK   13  A    between atoms: _24  and  _26
REMARK   14  A    between atoms: _28  and  _30
REMARK   15  A    between atoms: _33  and  _35
REMARK   16  A    between atoms: _38  and  _40
REMARK   17  A    between atoms: _40  and  _41
REMARK   18  A    between atoms: _47  and  _49
REMARK   19  A    between atoms: _49  and  _50
REMARK   20  A    between atoms: _53  and  _55
REMARK   21  A    between atoms: _55  and  _57
REMARK   22  A    between atoms: _59  and  _61
REMARK   23  A    between atoms: _64  and  _66
REMARK   24  A    between atoms: _66  and  _67
REMARK   25  A    between atoms: _67  and  _68
REMARK   26  A    between atoms: _68  and  _69
REMARK   27  A    between atoms: _73  and  _75
REMARK   28  A    between atoms: _75  and  _76
REMARK   29  A    between atoms: _76  and  _77
REMARK   30  A    between atoms: _80  and  _82
REMARK   31  A    between atoms: _82  and  _83
REMARK   32  A    between atoms: _86  and  _88
REMARK   33  A    between atoms: _88  and  _89
REMARK   34  A    between atoms: _96  and  _98
REMARK   35  A    between atoms: _98  and  _99
REMARK   36  A    between atoms: _101  and  _103
REMARK   37  A    between atoms: _103  and  _104
REMARK   38  A    between atoms: _110  and  _112
REMARK   39  A    between atoms: _114  and  _116
REMARK   40  A    between atoms: _116  and  _117
REMARK   41  A    between atoms: _123  and  _125
REMARK   42  A    between atoms: _125  and  _126
REMARK   43  A    between atoms: _126  and  _127
REMARK   44  A    between atoms: _130  and  _132
REMARK   45  A    between atoms: _132  and  _134
REMARK   46  A    between atoms: _136  and  _138
REMARK   47  A    between atoms: _138  and  _139
REMARK   48  A    between atoms: _146  and  _148
REMARK   49  A    between atoms: _153  and  _155
REMARK   50  A    between atoms: _157  and  _159
REMARK   51  A    between atoms: _159  and  _160
REMARK   52  A    between atoms: _160  and  _161
REMARK   53  A    between atoms: _161  and  _162
REMARK   54  A    between atoms: _166  and  _168
REMARK   55  A    between atoms: _168  and  _169
REMARK   56  A    between atoms: _175  and  _177
REMARK   57  A    between atoms: _177  and  _178
REMARK                            x       y       z     vdW  Elec       q    Type
REMARK                         _______ _______ _______ _____ _____    ______ ____
ROOT
ATOM      1  C   UNL     1     -40.431  15.369 -59.112  0.00  0.00    +0.000 C 
ATOM      2  C   UNL     1     -40.476  15.651 -57.616  0.00  0.00    +0.000 C 
ATOM      3  C   UNL     1     -39.397  16.249 -59.775  0.00  0.00    +0.000 C 
ENDROOT
BRANCH   1   4
ATOM      4  C   UNL     1     -41.805  15.598 -59.772  0.00  0.00    +0.000 C 
ATOM      5  C   UNL     1     -41.669  15.481 -61.286  0.00  0.00    +0.000 C 
ENDBRANCH   1   4
TORSDOF 1
REMARK  Name = 
REMARK  57 active torsions:
REMARK  status: ('A' for Active; 'I' for Inactive)
REMARK    1  A    between atoms: _1  and  _3
REMARK    2  A    between atoms: _3  and  _4
REMARK    3  A    between atoms: _4  and  _5
REMARK    4  A    between atoms: _5  and  _6
REMARK    5  A    between atoms: _8  and  _10
REMARK    6  A    between atoms: _10  and  _11
REMARK    7  A    between atoms: _11  and  _12
REMARK    8  A    between atoms: _15  and  _17
REMARK    9  A    between atoms: _17  and  _18
REMARK   10  A    between atoms: _18  and  _19
REMARK   11  A    between atoms: _19  and  _20
REMARK   12  A    between atoms: _22  and  _24
REMARK   13  A    between atoms: _24  and  _26
REMARK   14  A    between atoms: _28  and  _30
REMARK   15  A    between atoms: _33  and  _35
REMARK   16  A    between atoms: _38  and  _40
REMARK   17  A    between atoms: _40  and  _41
REMARK   18  A    between atoms: _47  and  _49
REMARK   19  A    between atoms: _49  and  _50
REMARK   20  A    between atoms: _53  and  _55
REMARK   21  A    between atoms: _55  and  _57
REMARK   22  A    between atoms: _59  and  _61
REMARK   23  A    between atoms: _64  and  _66
REMARK   24  A    between atoms: _66  and  _67
REMARK   25  A    between atoms: _67  and  _68
REMARK   26  A    between atoms: _68  and  _69
REMARK   27  A    between atoms: _73  and  _75
REMARK   28  A    between atoms: _75  and  _76
REMARK   29  A    between atoms: _76  and  _77
REMARK   30  A    between atoms: _80  and  _82
REMARK   31  A    between atoms: _82  and  _83
REMARK   32  A    between atoms: _86  and  _88
REMARK   33  A    between atoms: _88  and  _89
REMARK   34  A    between atoms: _96  and  _98
REMARK   35  A    between atoms: _98  and  _99
REMARK   36  A    between atoms: _101  and  _103
REMARK   37  A    between atoms: _103  and  _104
REMARK   38  A    between atoms: _110  and  _112
REMARK   39  A    between atoms: _114  and  _116
REMARK   40  A    between atoms: _116  and  _117
REMARK   41  A    between atoms: _123  and  _125
REMARK   42  A    between atoms: _125  and  _126
REMARK   43  A    between atoms: _126  and  _127
REMARK   44  A    between atoms: _130  and  _132
REMARK   45  A    between atoms: _132  and  _134
REMARK   46  A    between atoms: _136  and  _138
REMARK   47  A    between atoms: _138  and  _139
REMARK   48  A    between atoms: _146  and  _148
REMARK   49  A    between atoms: _153  and  _155
REMARK   50  A    between atoms: _157  and  _159
REMARK   51  A    between atoms: _159  and  _160
REMARK   52  A    between atoms: _160  and  _161
REMARK   53  A    between atoms: _161  and  _162
REMARK   54  A    between atoms: _166  and  _168
REMARK   55  A    between atoms: _168  and  _169
REMARK   56  A    between atoms: _175  and  _177
REMARK   57  A    between atoms: _177  and  _178
REMARK                            x       y       z     vdW  Elec       q    Type
REMARK                         _______ _______ _______ _____ _____    ______ ____
ROOT
ATOM      1  C   UNL     1     -37.652  15.585 -64.530  0.00  0.00    +0.000 C 
ATOM      2  C   UNL     1     -37.270  16.066 -63.143  0.00  0.00    +0.000 C 
ATOM      3  C   UNL     1     -36.411  15.435 -65.398  0.00  0.00    +0.000 C 
ENDROOT
BRANCH   1   4
ATOM      4  C   UNL     1     -38.652  16.544 -65.192  0.00  0.00    +0.000 C 
ATOM      5  C   UNL     1     -38.552  16.389 -66.686  0.00  0.00    +0.000 C 
ENDBRANCH   1   4
TORSDOF 1
REMARK  Name = 
REMARK  57 active torsions:
REMARK  status: ('A' for Active; 'I' for Inactive)
REMARK    1  A    between atoms: _1  and  _3
REMARK    2  A    between atoms: _3  and  _4
REMARK    3  A    between atoms: _4  and  _5
REMARK    4  A    between atoms: _5  and  _6
REMARK    5  A    between atoms: _8  and  _10
REMARK    6  A    between atoms: _10  and  _11
REMARK    7  A    between atoms: _11  and  _12
REMARK    8  A    between atoms: _15  and  _17
REMARK    9  A    between atoms: _17  and  _18
REMARK   10  A    between atoms: _18  and  _19
REMARK   11  A    between atoms: _19  and  _20
REMARK   12  A    between atoms: _22  and  _24
REMARK   13  A    between atoms: _24  and  _26
REMARK   14  A    between atoms: _28  and  _30
REMARK   15  A    between atoms: _33  and  _35
REMARK   16  A    between atoms: _38  and  _40
REMARK   17  A    between atoms: _40  and  _41
REMARK   18  A    between atoms: _47  and  _49
REMARK   19  A    between atoms: _49  and  _50
REMARK   20  A    between atoms: _53  and  _55
REMARK   21  A    between atoms: _55  and  _57
REMARK   22  A    between atoms: _59  and  _61
REMARK   23  A    between atoms: _64  and  _66
REMARK   24  A    between atoms: _66  and  _67
REMARK   25  A    between atoms: _67  and  _68
REMARK   26  A    between atoms: _68  and  _69
REMARK   27  A    between atoms: _73  and  _75
REMARK   28  A    between atoms: _75  and  _76
REMARK   29  A    between atoms: _76  and  _77
REMARK   30  A    between atoms: _80  and  _82
REMARK   31  A    between atoms: _82  and  _83
REMARK   32  A    between atoms: _86  and  _88
REMARK   33  A    between atoms: _88  and  _89
REMARK   34  A    between atoms: _96  and  _98
REMARK   35  A    between atoms: _98  and  _99
REMARK   36  A    between atoms: _101  and  _103
REMARK   37  A    between atoms: _103  and  _104
REMARK   38  A    between atoms: _110  and  _112
REMARK   39  A    between atoms: _114  and  _116
REMARK   40  A    between atoms: _116  and  _117
REMARK   41  A    between atoms: _123  and  _125
REMARK   42  A    between atoms: _125  and  _126
REMARK   43  A    between atoms: _126  and  _127
REMARK   44  A    between atoms: _130  and  _132
REMARK   45  A    between atoms: _132  and  _134
REMARK   46  A    between atoms: _136  and  _138
REMARK   47  A    between atoms: _138  and  _139
REMARK   48  A    between atoms: _146  and  _148
REMARK   49  A    between atoms: _153  and  _155
REMARK   50  A    between atoms: _157  and  _159
REMARK   51  A    between atoms: _159  and  _160
REMARK   52  A    between atoms: _160  and  _161
REMARK   53  A    between atoms: _161  and  _162
REMARK   54  A    between atoms: _166  and  _168
REMARK   55  A    between atoms: _168  and  _169
REMARK   56  A    between atoms: _175  and  _177
REMARK   57  A    between atoms: _177  and  _178
REMARK                            x       y       z     vdW  Elec       q    Type
REMARK                         _______ _______ _______ _____ _____    ______ ____
ROOT
ATOM      1  C   UNL     1     -32.835  17.215 -68.043  0.00  0.00    -0.022 A 
ATOM      2  C   UNL     1     -31.500  17.333 -67.655  0.00  0.00    -0.004 A 
ATOM      3  C   UNL     1     -30.863  16.304 -66.962  0.00  0.00    -0.000 A 
ATOM      4  C   UNL     1     -31.562  15.145 -66.636  0.00  0.00    -0.000 A 
ATOM      5  C   UNL     1     -32.896  15.017 -66.993  0.00  0.00    -0.000 A 
ATOM      6  C   UNL     1     -33.529  16.049 -67.687  0.00  0.00    -0.004 A 
ENDROOT
BRANCH   1   7
ATOM      7  C   UNL     1     -33.514  18.361 -68.766  0.00  0.00    +0.026 C 
BRANCH   7   8
ATOM      8  C   UNL     1     -34.387  17.947 -69.974  0.00  0.00    +0.005 C 
ATOM      9  C   UNL     1     -33.621  17.018 -70.894  0.00  0.00    +0.000 C 
ENDBRANCH   7   8
ENDBRANCH   1   7
TORSDOF 2
REMARK  Name = 
REMARK  57 active torsions:
REMARK  status: ('A' for Active; 'I' for Inactive)
REMARK    1  A    between atoms: _1  and  _3
REMARK    2  A    between atoms: _3  and  _4
REMARK    3  A    between atoms: _4  and  _5
REMARK    4  A    between atoms: _5  and  _6
REMARK    5  A    between atoms: _8  and  _10
REMARK    6  A    between atoms: _10  and  _11
REMARK    7  A    between atoms: _11  and  _12
REMARK    8  A    between atoms: _15  and  _17
REMARK    9  A    between atoms: _17  and  _18
REMARK   10  A    between atoms: _18  and  _19
REMARK   11  A    between atoms: _19  and  _20
REMARK   12  A    between atoms: _22  and  _24
REMARK   13  A    between atoms: _24  and  _26
REMARK   14  A    between atoms: _28  and  _30
REMARK   15  A    between atoms: _33  and  _35
REMARK   16  A    between atoms: _38  and  _40
REMARK   17  A    between atoms: _40  and  _41
REMARK   18  A    between atoms: _47  and  _49
REMARK   19  A    between atoms: _49  and  _50
REMARK   20  A    between atoms: _53  and  _55
REMARK   21  A    between atoms: _55  and  _57
REMARK   22  A    between atoms: _59  and  _61
REMARK   23  A    between atoms: _64  and  _66
REMARK   24  A    between atoms: _66  and  _67
REMARK   25  A    between atoms: _67  and  _68
REMARK   26  A    between atoms: _68  and  _69
REMARK   27  A    between atoms: _73  and  _75
REMARK   28  A    between atoms: _75  and  _76
REMARK   29  A    between atoms: _76  and  _77
REMARK   30  A    between atoms: _80  and  _82
REMARK   31  A    between atoms: _82  and  _83
REMARK   32  A    between atoms: _86  and  _88
REMARK   33  A    between atoms: _88  and  _89
REMARK   34  A    between atoms: _96  and  _98
REMARK   35  A    between atoms: _98  and  _99
REMARK   36  A    between atoms: _101  and  _103
REMARK   37  A    between atoms: _103  and  _104
REMARK   38  A    between atoms: _110  and  _112
REMARK   39  A    between atoms: _114  and  _116
REMARK   40  A    between atoms: _116  and  _117
REMARK   41  A    between atoms: _123  and  _125
REMARK   42  A    between atoms: _125  and  _126
REMARK   43  A    between atoms: _126  and  _127
REMARK   44  A    between atoms: _130  and  _132
REMARK   45  A    between atoms: _132  and  _134
REMARK   46  A    between atoms: _136  and  _138
REMARK   47  A    between atoms: _138  and  _139
REMARK   48  A    between atoms: _146  and  _148
REMARK   49  A    between atoms: _153  and  _155
REMARK   50  A    between atoms: _157  and  _159
REMARK   51  A    between atoms: _159  and  _160
REMARK   52  A    between atoms: _160  and  _161
REMARK   53  A    between atoms: _161  and  _162
REMARK   54  A    between atoms: _166  and  _168
REMARK   55  A    between atoms: _168  and  _169
REMARK   56  A    between atoms: _175  and  _177
REMARK   57  A    between atoms: _177  and  _178
REMARK                            x       y       z     vdW  Elec       q    Type
REMARK                         _______ _______ _______ _____ _____    ______ ____
ROOT
ATOM      1  C   UNL     1     -29.015   9.383 -66.152  0.00  0.00    +0.000 C 
ENDROOT
BRANCH   1   2
ATOM      2  C   UNL     1     -29.587  10.680 -65.521  0.00  0.00    +0.000 C 
ATOM      3  C   UNL     1     -28.594  11.828 -65.395  0.00  0.00    +0.000 C 
ATOM      4  C   UNL     1     -30.846  11.147 -66.231  0.00  0.00    +0.000 C 
ENDBRANCH   1   2
BRANCH   1   5
ATOM      5  C   UNL     1     -27.543   9.010 -65.878  0.00  0.00    +0.000 C 
ATOM      6  C   UNL     1     -27.425   7.712 -65.043  0.00  0.00    +0.000 C 
ENDBRANCH   1   5
TORSDOF 2
REMARK  Name = 
REMARK  57 active torsions:
REMARK  status: ('A' for Active; 'I' for Inactive)
REMARK    1  A    between atoms: _1  and  _3
REMARK    2  A    between atoms: _3  and  _4
REMARK    3  A    between atoms: _4  and  _5
REMARK    4  A    between atoms: _5  and  _6
REMARK    5  A    between atoms: _8  and  _10
REMARK    6  A    between atoms: _10  and  _11
REMARK    7  A    between atoms: _11  and  _12
REMARK    8  A    between atoms: _15  and  _17
REMARK    9  A    between atoms: _17  and  _18
REMARK   10  A    between atoms: _18  and  _19
REMARK   11  A    between atoms: _19  and  _20
REMARK   12  A    between atoms: _22  and  _24
REMARK   13  A    between atoms: _24  and  _26
REMARK   14  A    between atoms: _28  and  _30
REMARK   15  A    between atoms: _33  and  _35
REMARK   16  A    between atoms: _38  and  _40
REMARK   17  A    between atoms: _40  and  _41
REMARK   18  A    between atoms: _47  and  _49
REMARK   19  A    between atoms: _49  and  _50
REMARK   20  A    between atoms: _53  and  _55
REMARK   21  A    between atoms: _55  and  _57
REMARK   22  A    between atoms: _59  and  _61
REMARK   23  A    between atoms: _64  and  _66
REMARK   24  A    between atoms: _66  and  _67
REMARK   25  A    between atoms: _67  and  _68
REMARK   26  A    between atoms: _68  and  _69
REMARK   27  A    between atoms: _73  and  _75
REMARK   28  A    between atoms: _75  and  _76
REMARK   29  A    between atoms: _76  and  _77
REMARK   30  A    between atoms: _80  and  _82
REMARK   31  A    between atoms: _82  and  _83
REMARK   32  A    between atoms: _86  and  _88
REMARK   33  A    between atoms: _88  and  _89
REMARK   34  A    between atoms: _96  and  _98
REMARK   35  A    between atoms: _98  and  _99
REMARK   36  A    between atoms: _101  and  _103
REMARK   37  A    between atoms: _103  and  _104
REMARK   38  A    between atoms: _110  and  _112
REMARK   39  A    between atoms: _114  and  _116
REMARK   40  A    between atoms: _116  and  _117
REMARK   41  A    between atoms: _123  and  _125
REMARK   42  A    between atoms: _125  and  _126
REMARK   43  A    between atoms: _126  and  _127
REMARK   44  A    between atoms: _130  and  _132
REMARK   45  A    between atoms: _132  and  _134
REMARK   46  A    between atoms: _136  and  _138
REMARK   47  A    between atoms: _138  and  _139
REMARK   48  A    between atoms: _146  and  _148
REMARK   49  A    between atoms: _153  and  _155
REMARK   50  A    between atoms: _157  and  _159
REMARK   51  A    between atoms: _159  and  _160
REMARK   52  A    between atoms: _160  and  _161
REMARK   53  A    between atoms: _161  and  _162
REMARK   54  A    between atoms: _166  and  _168
REMARK   55  A    between atoms: _168  and  _169
REMARK   56  A    between atoms: _175  and  _177
REMARK   57  A    between atoms: _177  and  _178
REMARK                            x       y       z     vdW  Elec       q    Type
REMARK                         _______ _______ _______ _____ _____    ______ ____
ROOT
ATOM      1  C   UNL     1     -29.475  21.988 -46.721  0.00  0.00    +0.000 C 
ATOM      2  C   UNL     1     -30.438  22.532 -45.658  0.00  0.00    +0.000 C 
ENDROOT
BRANCH   1   3
ATOM      3  C   UNL     1     -28.492  23.074 -47.213  0.00  0.00    +0.000 C 
ATOM      4  C   UNL     1     -28.120  24.011 -46.070  0.00  0.00    +0.000 C 
ENDBRANCH   1   3
BRANCH   1   5
ATOM      5  C   UNL     1     -30.261  21.411 -47.898  0.00  0.00    +0.000 C 
ATOM      6  C   UNL     1     -29.949  19.963 -48.188  0.00  0.00    +0.000 C 
ENDBRANCH   1   5
TORSDOF 2
REMARK  Name = 
REMARK  57 active torsions:
REMARK  status: ('A' for Active; 'I' for Inactive)
REMARK    1  A    between atoms: _1  and  _3
REMARK    2  A    between atoms: _3  and  _4
REMARK    3  A    between atoms: _4  and  _5
REMARK    4  A    between atoms: _5  and  _6
REMARK    5  A    between atoms: _8  and  _10
REMARK    6  A    between atoms: _10  and  _11
REMARK    7  A    between atoms: _11  and  _12
REMARK    8  A    between atoms: _15  and  _17
REMARK    9  A    between atoms: _17  and  _18
REMARK   10  A    between atoms: _18  and  _19
REMARK   11  A    between atoms: _19  and  _20
REMARK   12  A    between atoms: _22  and  _24
REMARK   13  A    between atoms: _24  and  _26
REMARK   14  A    between atoms: _28  and  _30
REMARK   15  A    between atoms: _33  and  _35
REMARK   16  A    between atoms: _38  and  _40
REMARK   17  A    between atoms: _40  and  _41
REMARK   18  A    between atoms: _47  and  _49
REMARK   19  A    between atoms: _49  and  _50
REMARK   20  A    between atoms: _53  and  _55
REMARK   21  A    between atoms: _55  and  _57
REMARK   22  A    between atoms: _59  and  _61
REMARK   23  A    between atoms: _64  and  _66
REMARK   24  A    between atoms: _66  and  _67
REMARK   25  A    between atoms: _67  and  _68
REMARK   26  A    between atoms: _68  and  _69
REMARK   27  A    between atoms: _73  and  _75
REMARK   28  A    between atoms: _75  and  _76
REMARK   29  A    between atoms: _76  and  _77
REMARK   30  A    between atoms: _80  and  _82
REMARK   31  A    between atoms: _82  and  _83
REMARK   32  A    between atoms: _86  and  _88
REMARK   33  A    between atoms: _88  and  _89
REMARK   34  A    between atoms: _96  and  _98
REMARK   35  A    between atoms: _98  and  _99
REMARK   36  A    between atoms: _101  and  _103
REMARK   37  A    between atoms: _103  and  _104
REMARK   38  A    between atoms: _110  and  _112
REMARK   39  A    between atoms: _114  and  _116
REMARK   40  A    between atoms: _116  and  _117
REMARK   41  A    between atoms: _123  and  _125
REMARK   42  A    between atoms: _125  and  _126
REMARK   43  A    between atoms: _126  and  _127
REMARK   44  A    between atoms: _130  and  _132
REMARK   45  A    between atoms: _132  and  _134
REMARK   46  A    between atoms: _136  and  _138
REMARK   47  A    between atoms: _138  and  _139
REMARK   48  A    between atoms: _146  and  _148
REMARK   49  A    between atoms: _153  and  _155
REMARK   50  A    between atoms: _157  and  _159
REMARK   51  A    between atoms: _159  and  _160
REMARK   52  A    between atoms: _160  and  _161
REMARK   53  A    between atoms: _161  and  _162
REMARK   54  A    between atoms: _166  and  _168
REMARK   55  A    between atoms: _168  and  _169
REMARK   56  A    between atoms: _175  and  _177
REMARK   57  A    between atoms: _177  and  _178
REMARK                            x       y       z     vdW  Elec       q    Type
REMARK                         _______ _______ _______ _____ _____    ______ ____
ROOT
ATOM      1  C   UNL     1     -31.722  26.075 -41.259  0.00  0.00    +0.000 C 
ATOM      2  C   UNL     1     -33.147  26.382 -40.821  0.00  0.00    +0.000 C 
ATOM      3  C   UNL     1     -31.632  24.654 -41.788  0.00  0.00    +0.000 C 
ENDROOT
BRANCH   1   4
ATOM      4  C   UNL     1     -31.258  27.098 -42.318  0.00  0.00    +0.000 C 
ATOM      5  C   UNL     1     -30.903  28.376 -41.591  0.00  0.00    +0.000 C 
ENDBRANCH   1   4
TORSDOF 1
REMARK  Name = 
REMARK  57 active torsions:
REMARK  status: ('A' for Active; 'I' for Inactive)
REMARK    1  A    between atoms: _1  and  _3
REMARK    2  A    between atoms: _3  and  _4
REMARK    3  A    between atoms: _4  and  _5
REMARK    4  A    between atoms: _5  and  _6
REMARK    5  A    between atoms: _8  and  _10
REMARK    6  A    between atoms: _10  and  _11
REMARK    7  A    between atoms: _11  and  _12
REMARK    8  A    between atoms: _15  and  _17
REMARK    9  A    between atoms: _17  and  _18
REMARK   10  A    between atoms: _18  and  _19
REMARK   11  A    between atoms: _19  and  _20
REMARK   12  A    between atoms: _22  and  _24
REMARK   13  A    between atoms: _24  and  _26
REMARK   14  A    between atoms: _28  and  _30
REMARK   15  A    between atoms: _33  and  _35
REMARK   16  A    between atoms: _38  and  _40
REMARK   17  A    between atoms: _40  and  _41
REMARK   18  A    between atoms: _47  and  _49
REMARK   19  A    between atoms: _49  and  _50
REMARK   20  A    between atoms: _53  and  _55
REMARK   21  A    between atoms: _55  and  _57
REMARK   22  A    between atoms: _59  and  _61
REMARK   23  A    between atoms: _64  and  _66
REMARK   24  A    between atoms: _66  and  _67
REMARK   25  A    between atoms: _67  and  _68
REMARK   26  A    between atoms: _68  and  _69
REMARK   27  A    between atoms: _73  and  _75
REMARK   28  A    between atoms: _75  and  _76
REMARK   29  A    between atoms: _76  and  _77
REMARK   30  A    between atoms: _80  and  _82
REMARK   31  A    between atoms: _82  and  _83
REMARK   32  A    between atoms: _86  and  _88
REMARK   33  A    between atoms: _88  and  _89
REMARK   34  A    between atoms: _96  and  _98
REMARK   35  A    between atoms: _98  and  _99
REMARK   36  A    between atoms: _101  and  _103
REMARK   37  A    between atoms: _103  and  _104
REMARK   38  A    between atoms: _110  and  _112
REMARK   39  A    between atoms: _114  and  _116
REMARK   40  A    between atoms: _116  and  _117
REMARK   41  A    between atoms: _123  and  _125
REMARK   42  A    between atoms: _125  and  _126
REMARK   43  A    between atoms: _126  and  _127
REMARK   44  A    between atoms: _130  and  _132
REMARK   45  A    between atoms: _132  and  _134
REMARK   46  A    between atoms: _136  and  _138
REMARK   47  A    between atoms: _138  and  _139
REMARK   48  A    between atoms: _146  and  _148
REMARK   49  A    between atoms: _153  and  _155
REMARK   50  A    between atoms: _157  and  _159
REMARK   51  A    between atoms: _159  and  _160
REMARK   52  A    between atoms: _160  and  _161
REMARK   53  A    between atoms: _161  and  _162
REMARK   54  A    between atoms: _166  and  _168
REMARK   55  A    between atoms: _168  and  _169
REMARK   56  A    between atoms: _175  and  _177
REMARK   57  A    between atoms: _177  and  _178
REMARK                            x       y       z     vdW  Elec       q    Type
REMARK                         _______ _______ _______ _____ _____    ______ ____
ROOT
ATOM      1  C   UNL     1     -28.966  16.191 -45.591  0.00  0.00    +0.220 C 
ENDROOT
BRANCH   1   2
ATOM      2  N   UNL     1     -29.825  15.368 -44.723  0.00  0.00    -0.087 NA
ATOM      3  C   UNL     1     -30.967  15.789 -44.183  0.00  0.00    +0.535 C 
ATOM      4  N   UNL     1     -31.686  14.977 -43.427  0.00  0.00    +0.135 NA
ATOM      5  N   UNL     1     -31.396  17.027 -44.396  0.00  0.00    +0.135 NA
ENDBRANCH   1   2
BRANCH   1   6
ATOM      6  C   UNL     1     -27.864  15.336 -46.218  0.00  0.00    +0.047 C 
BRANCH   6   7
ATOM      7  C   UNL     1     -27.372  15.895 -47.533  0.00  0.00    +0.004 C 
BRANCH   7   8
ATOM      8  C   UNL     1     -25.938  15.508 -47.903  0.00  0.00    +0.000 C 
ATOM      9  C   UNL     1     -25.867  14.910 -49.308  0.00  0.00    +0.000 C 
ENDBRANCH   7   8
ENDBRANCH   6   7
ENDBRANCH   1   6
TORSDOF 4
REMARK  Name = 
REMARK  57 active torsions:
REMARK  status: ('A' for Active; 'I' for Inactive)
REMARK    1  A    between atoms: _1  and  _3
REMARK    2  A    between atoms: _3  and  _4
REMARK    3  A    between atoms: _4  and  _5
REMARK    4  A    between atoms: _5  and  _6
REMARK    5  A    between atoms: _8  and  _10
REMARK    6  A    between atoms: _10  and  _11
REMARK    7  A    between atoms: _11  and  _12
REMARK    8  A    between atoms: _15  and  _17
REMARK    9  A    between atoms: _17  and  _18
REMARK   10  A    between atoms: _18  and  _19
REMARK   11  A    between atoms: _19  and  _20
REMARK   12  A    between atoms: _22  and  _24
REMARK   13  A    between atoms: _24  and  _26
REMARK   14  A    between atoms: _28  and  _30
REMARK   15  A    between atoms: _33  and  _35
REMARK   16  A    between atoms: _38  and  _40
REMARK   17  A    between atoms: _40  and  _41
REMARK   18  A    between atoms: _47  and  _49
REMARK   19  A    between atoms: _49  and  _50
REMARK   20  A    between atoms: _53  and  _55
REMARK   21  A    between atoms: _55  and  _57
REMARK   22  A    between atoms: _59  and  _61
REMARK   23  A    between atoms: _64  and  _66
REMARK   24  A    between atoms: _66  and  _67
REMARK   25  A    between atoms: _67  and  _68
REMARK   26  A    between atoms: _68  and  _69
REMARK   27  A    between atoms: _73  and  _75
REMARK   28  A    between atoms: _75  and  _76
REMARK   29  A    between atoms: _76  and  _77
REMARK   30  A    between atoms: _80  and  _82
REMARK   31  A    between atoms: _82  and  _83
REMARK   32  A    between atoms: _86  and  _88
REMARK   33  A    between atoms: _88  and  _89
REMARK   34  A    between atoms: _96  and  _98
REMARK   35  A    between atoms: _98  and  _99
REMARK   36  A    between atoms: _101  and  _103
REMARK   37  A    between atoms: _103  and  _104
REMARK   38  A    between atoms: _110  and  _112
REMARK   39  A    between atoms: _114  and  _116
REMARK   40  A    between atoms: _116  and  _117
REMARK   41  A    between atoms: _123  and  _125
REMARK   42  A    between atoms: _125  and  _126
REMARK   43  A    between atoms: _126  and  _127
REMARK   44  A    between atoms: _130  and  _132
REMARK   45  A    between atoms: _132  and  _134
REMARK   46  A    between atoms: _136  and  _138
REMARK   47  A    between atoms: _138  and  _139
REMARK   48  A    between atoms: _146  and  _148
REMARK   49  A    between atoms: _153  and  _155
REMARK   50  A    between atoms: _157  and  _159
REMARK   51  A    between atoms: _159  and  _160
REMARK   52  A    between atoms: _160  and  _161
REMARK   53  A    between atoms: _161  and  _162
REMARK   54  A    between atoms: _166  and  _168
REMARK   55  A    between atoms: _168  and  _169
REMARK   56  A    between atoms: _175  and  _177
REMARK   57  A    between atoms: _177  and  _178
REMARK                            x       y       z     vdW  Elec       q    Type
REMARK                         _______ _______ _______ _____ _____    ______ ____
ROOT
ATOM      1  C   UNL     1     -31.206  11.399 -52.620  0.00  0.00    +0.114 C 
ENDROOT
BRANCH   1   2
ATOM      2  C   UNL     1     -31.496  10.446 -51.453  0.00  0.00    +0.365 C 
ATOM      3  O   UNL     1     -31.907  10.923 -50.380  0.00  0.00    -0.246 OA
ATOM      4  O   UNL     1     -31.313   9.220 -51.592  0.00  0.00    -0.246 OA
ENDBRANCH   1   2
BRANCH   1   5
ATOM      5  C   UNL     1     -29.945  12.256 -52.431  0.00  0.00    +0.012 C 
BRANCH   5   6
ATOM      6  C   UNL     1     -28.632  11.459 -52.340  0.00  0.00    +0.001 C 
ATOM      7  C   UNL     1     -28.365  10.672 -53.641  0.00  0.00    +0.000 C 
ENDBRANCH   5   6
ENDBRANCH   1   5
TORSDOF 3
REMARK  Name = 
REMARK  57 active torsions:
REMARK  status: ('A' for Active; 'I' for Inactive)
REMARK    1  A    between atoms: _1  and  _3
REMARK    2  A    between atoms: _3  and  _4
REMARK    3  A    between atoms: _4  and  _5
REMARK    4  A    between atoms: _5  and  _6
REMARK    5  A    between atoms: _8  and  _10
REMARK    6  A    between atoms: _10  and  _11
REMARK    7  A    between atoms: _11  and  _12
REMARK    8  A    between atoms: _15  and  _17
REMARK    9  A    between atoms: _17  and  _18
REMARK   10  A    between atoms: _18  and  _19
REMARK   11  A    between atoms: _19  and  _20
REMARK   12  A    between atoms: _22  and  _24
REMARK   13  A    between atoms: _24  and  _26
REMARK   14  A    between atoms: _28  and  _30
REMARK   15  A    between atoms: _33  and  _35
REMARK   16  A    between atoms: _38  and  _40
REMARK   17  A    between atoms: _40  and  _41
REMARK   18  A    between atoms: _47  and  _49
REMARK   19  A    between atoms: _49  and  _50
REMARK   20  A    between atoms: _53  and  _55
REMARK   21  A    between atoms: _55  and  _57
REMARK   22  A    between atoms: _59  and  _61
REMARK   23  A    between atoms: _64  and  _66
REMARK   24  A    between atoms: _66  and  _67
REMARK   25  A    between atoms: _67  and  _68
REMARK   26  A    between atoms: _68  and  _69
REMARK   27  A    between atoms: _73  and  _75
REMARK   28  A    between atoms: _75  and  _76
REMARK   29  A    between atoms: _76  and  _77
REMARK   30  A    between atoms: _80  and  _82
REMARK   31  A    between atoms: _82  and  _83
REMARK   32  A    between atoms: _86  and  _88
REMARK   33  A    between atoms: _88  and  _89
REMARK   34  A    between atoms: _96  and  _98
REMARK   35  A    between atoms: _98  and  _99
REMARK   36  A    between atoms: _101  and  _103
REMARK   37  A    between atoms: _103  and  _104
REMARK   38  A    between atoms: _110  and  _112
REMARK   39  A    between atoms: _114  and  _116
REMARK   40  A    between atoms: _116  and  _117
REMARK   41  A    between atoms: _123  and  _125
REMARK   42  A    between atoms: _125  and  _126
REMARK   43  A    between atoms: _126  and  _127
REMARK   44  A    between atoms: _130  and  _132
REMARK   45  A    between atoms: _132  and  _134
REMARK   46  A    between atoms: _136  and  _138
REMARK   47  A    between atoms: _138  and  _139
REMARK   48  A    between atoms: _146  and  _148
REMARK   49  A    between atoms: _153  and  _155
REMARK   50  A    between atoms: _157  and  _159
REMARK   51  A    between atoms: _159  and  _160
REMARK   52  A    between atoms: _160  and  _161
REMARK   53  A    between atoms: _161  and  _162
REMARK   54  A    between atoms: _166  and  _168
REMARK   55  A    between atoms: _168  and  _169
REMARK   56  A    between atoms: _175  and  _177
REMARK   57  A    between atoms: _177  and  _178
REMARK                            x       y       z     vdW  Elec       q    Type
REMARK                         _______ _______ _______ _____ _____    ______ ____
ROOT
ATOM      1  C   UNL     1     -31.441   9.223 -57.982  0.00  0.00    +0.000 C 
ENDROOT
BRANCH   1   2
ATOM      2  C   UNL     1     -32.943   9.483 -58.014  0.00  0.00    +0.000 C 
ATOM      3  C   UNL     1     -33.539   9.011 -56.703  0.00  0.00    +0.000 C 
ATOM      4  C   UNL     1     -33.250  10.957 -58.231  0.00  0.00    +0.000 C 
ENDBRANCH   1   2
BRANCH   1   5
ATOM      5  C   UNL     1     -30.955   7.994 -57.218  0.00  0.00    +0.000 C 
ATOM      6  C   UNL     1     -30.854   6.830 -58.191  0.00  0.00    +0.000 C 
ENDBRANCH   1   5
TORSDOF 2
REMARK  Name = 
REMARK  57 active torsions:
REMARK  status: ('A' for Active; 'I' for Inactive)
REMARK    1  A    between atoms: _1  and  _3
REMARK    2  A    between atoms: _3  and  _4
REMARK    3  A    between atoms: _4  and  _5
REMARK    4  A    between atoms: _5  and  _6
REMARK    5  A    between atoms: _8  and  _10
REMARK    6  A    between atoms: _10  and  _11
REMARK    7  A    between atoms: _11  and  _12
REMARK    8  A    between atoms: _15  and  _17
REMARK    9  A    between atoms: _17  and  _18
REMARK   10  A    between atoms: _18  and  _19
REMARK   11  A    between atoms: _19  and  _20
REMARK   12  A    between atoms: _22  and  _24
REMARK   13  A    between atoms: _24  and  _26
REMARK   14  A    between atoms: _28  and  _30
REMARK   15  A    between atoms: _33  and  _35
REMARK   16  A    between atoms: _38  and  _40
REMARK   17  A    between atoms: _40  and  _41
REMARK   18  A    between atoms: _47  and  _49
REMARK   19  A    between atoms: _49  and  _50
REMARK   20  A    between atoms: _53  and  _55
REMARK   21  A    between atoms: _55  and  _57
REMARK   22  A    between atoms: _59  and  _61
REMARK   23  A    between atoms: _64  and  _66
REMARK   24  A    between atoms: _66  and  _67
REMARK   25  A    between atoms: _67  and  _68
REMARK   26  A    between atoms: _68  and  _69
REMARK   27  A    between atoms: _73  and  _75
REMARK   28  A    between atoms: _75  and  _76
REMARK   29  A    between atoms: _76  and  _77
REMARK   30  A    between atoms: _80  and  _82
REMARK   31  A    between atoms: _82  and  _83
REMARK   32  A    between atoms: _86  and  _88
REMARK   33  A    between atoms: _88  and  _89
REMARK   34  A    between atoms: _96  and  _98
REMARK   35  A    between atoms: _98  and  _99
REMARK   36  A    between atoms: _101  and  _103
REMARK   37  A    between atoms: _103  and  _104
REMARK   38  A    between atoms: _110  and  _112
REMARK   39  A    between atoms: _114  and  _116
REMARK   40  A    between atoms: _116  and  _117
REMARK   41  A    between atoms: _123  and  _125
REMARK   42  A    between atoms: _125  and  _126
REMARK   43  A    between atoms: _126  and  _127
REMARK   44  A    between atoms: _130  and  _132
REMARK   45  A    between atoms: _132  and  _134
REMARK   46  A    between atoms: _136  and  _138
REMARK   47  A    between atoms: _138  and  _139
REMARK   48  A    between atoms: _146  and  _148
REMARK   49  A    between atoms: _153  and  _155
REMARK   50  A    between atoms: _157  and  _159
REMARK   51  A    between atoms: _159  and  _160
REMARK   52  A    between atoms: _160  and  _161
REMARK   53  A    between atoms: _161  and  _162
REMARK   54  A    between atoms: _166  and  _168
REMARK   55  A    between atoms: _168  and  _169
REMARK   56  A    between atoms: _175  and  _177
REMARK   57  A    between atoms: _177  and  _178
REMARK                            x       y       z     vdW  Elec       q    Type
REMARK                         _______ _______ _______ _____ _____    ______ ____
ROOT
ATOM      1  C   UNL     1     -36.728   6.520 -60.603  0.00  0.00    -0.022 A 
ATOM      2  C   UNL     1     -35.988   6.939 -59.512  0.00  0.00    -0.001 A 
ATOM      3  C   UNL     1     -36.605   7.304 -58.336  0.00  0.00    +0.042 A 
ATOM      4  C   UNL     1     -37.980   7.242 -58.234  0.00  0.00    +0.196 A 
ATOM      5  O   UNL     1     -38.582   7.608 -57.050  0.00  0.00    -0.287 OA
ATOM      6  C   UNL     1     -38.743   6.838 -59.307  0.00  0.00    +0.042 A 
ATOM      7  C   UNL     1     -38.116   6.477 -60.482  0.00  0.00    -0.001 A 
ENDROOT
BRANCH   1   8
ATOM      8  C   UNL     1     -36.057   6.120 -61.884  0.00  0.00    +0.026 C 
BRANCH   8   9
ATOM      9  C   UNL     1     -36.402   4.729 -62.385  0.00  0.00    +0.005 C 
ATOM     10  C   UNL     1     -35.904   4.562 -63.826  0.00  0.00    +0.000 C 
ENDBRANCH   8   9
ENDBRANCH   1   8
TORSDOF 2
REMARK  Name = 
REMARK  57 active torsions:
REMARK  status: ('A' for Active; 'I' for Inactive)
REMARK    1  A    between atoms: _1  and  _3
REMARK    2  A    between atoms: _3  and  _4
REMARK    3  A    between atoms: _4  and  _5
REMARK    4  A    between atoms: _5  and  _6
REMARK    5  A    between atoms: _8  and  _10
REMARK    6  A    between atoms: _10  and  _11
REMARK    7  A    between atoms: _11  and  _12
REMARK    8  A    between atoms: _15  and  _17
REMARK    9  A    between atoms: _17  and  _18
REMARK   10  A    between atoms: _18  and  _19
REMARK   11  A    between atoms: _19  and  _20
REMARK   12  A    between atoms: _22  and  _24
REMARK   13  A    between atoms: _24  and  _26
REMARK   14  A    between atoms: _28  and  _30
REMARK   15  A    between atoms: _33  and  _35
REMARK   16  A    between atoms: _38  and  _40
REMARK   17  A    between atoms: _40  and  _41
REMARK   18  A    between atoms: _47  and  _49
REMARK   19  A    between atoms: _49  and  _50
REMARK   20  A    between atoms: _53  and  _55
REMARK   21  A    between atoms: _55  and  _57
REMARK   22  A    between atoms: _59  and  _61
REMARK   23  A    between atoms: _64  and  _66
REMARK   24  A    between atoms: _66  and  _67
REMARK   25  A    between atoms: _67  and  _68
REMARK   26  A    between atoms: _68  and  _69
REMARK   27  A    between atoms: _73  and  _75
REMARK   28  A    between atoms: _75  and  _76
REMARK   29  A    between atoms: _76  and  _77
REMARK   30  A    between atoms: _80  and  _82
REMARK   31  A    between atoms: _82  and  _83
REMARK   32  A    between atoms: _86  and  _88
REMARK   33  A    between atoms: _88  and  _89
REMARK   34  A    between atoms: _96  and  _98
REMARK   35  A    between atoms: _98  and  _99
REMARK   36  A    between atoms: _101  and  _103
REMARK   37  A    between atoms: _103  and  _104
REMARK   38  A    between atoms: _110  and  _112
REMARK   39  A    between atoms: _114  and  _116
REMARK   40  A    between atoms: _116  and  _117
REMARK   41  A    between atoms: _123  and  _125
REMARK   42  A    between atoms: _125  and  _126
REMARK   43  A    between atoms: _126  and  _127
REMARK   44  A    between atoms: _130  and  _132
REMARK   45  A    between atoms: _132  and  _134
REMARK   46  A    between atoms: _136  and  _138
REMARK   47  A    between atoms: _138  and  _139
REMARK   48  A    between atoms: _146  and  _148
REMARK   49  A    between atoms: _153  and  _155
REMARK   50  A    between atoms: _157  and  _159
REMARK   51  A    between atoms: _159  and  _160
REMARK   52  A    between atoms: _160  and  _161
REMARK   53  A    between atoms: _161  and  _162
REMARK   54  A    between atoms: _166  and  _168
REMARK   55  A    between atoms: _168  and  _169
REMARK   56  A    between atoms: _175  and  _177
REMARK   57  A    between atoms: _177  and  _178
REMARK                            x       y       z     vdW  Elec       q    Type
REMARK                         _______ _______ _______ _____ _____    ______ ____
ROOT
ATOM      1  C   UNL     1     -44.335   8.459 -57.624  0.00  0.00    +0.000 C 
ENDROOT
BRANCH   1   2
ATOM      2  C   UNL     1     -43.712   9.864 -57.740  0.00  0.00    +0.000 C 
ATOM      3  C   UNL     1     -42.833  10.127 -56.538  0.00  0.00    +0.000 C 
ENDBRANCH   1   2
BRANCH   1   4
ATOM      4  C   UNL     1     -45.800   8.651 -57.364  0.00  0.00    +0.000 C 
ATOM      5  C   UNL     1     -46.577   7.486 -57.893  0.00  0.00    +0.000 C 
ENDBRANCH   1   4
TORSDOF 2
REMARK  Name = 
REMARK  57 active torsions:
REMARK  status: ('A' for Active; 'I' for Inactive)
REMARK    1  A    between atoms: _1  and  _3
REMARK    2  A    between atoms: _3  and  _4
REMARK    3  A    between atoms: _4  and  _5
REMARK    4  A    between atoms: _5  and  _6
REMARK    5  A    between atoms: _8  and  _10
REMARK    6  A    between atoms: _10  and  _11
REMARK    7  A    between atoms: _11  and  _12
REMARK    8  A    between atoms: _15  and  _17
REMARK    9  A    between atoms: _17  and  _18
REMARK   10  A    between atoms: _18  and  _19
REMARK   11  A    between atoms: _19  and  _20
REMARK   12  A    between atoms: _22  and  _24
REMARK   13  A    between atoms: _24  and  _26
REMARK   14  A    between atoms: _28  and  _30
REMARK   15  A    between atoms: _33  and  _35
REMARK   16  A    between atoms: _38  and  _40
REMARK   17  A    between atoms: _40  and  _41
REMARK   18  A    between atoms: _47  and  _49
REMARK   19  A    between atoms: _49  and  _50
REMARK   20  A    between atoms: _53  and  _55
REMARK   21  A    between atoms: _55  and  _57
REMARK   22  A    between atoms: _59  and  _61
REMARK   23  A    between atoms: _64  and  _66
REMARK   24  A    between atoms: _66  and  _67
REMARK   25  A    between atoms: _67  and  _68
REMARK   26  A    between atoms: _68  and  _69
REMARK   27  A    between atoms: _73  and  _75
REMARK   28  A    between atoms: _75  and  _76
REMARK   29  A    between atoms: _76  and  _77
REMARK   30  A    between atoms: _80  and  _82
REMARK   31  A    between atoms: _82  and  _83
REMARK   32  A    between atoms: _86  and  _88
REMARK   33  A    between atoms: _88  and  _89
REMARK   34  A    between atoms: _96  and  _98
REMARK   35  A    between atoms: _98  and  _99
REMARK   36  A    between atoms: _101  and  _103
REMARK   37  A    between atoms: _103  and  _104
REMARK   38  A    between atoms: _110  and  _112
REMARK   39  A    between atoms: _114  and  _116
REMARK   40  A    between atoms: _116  and  _117
REMARK   41  A    between atoms: _123  and  _125
REMARK   42  A    between atoms: _125  and  _126
REMARK   43  A    between atoms: _126  and  _127
REMARK   44  A    between atoms: _130  and  _132
REMARK   45  A    between atoms: _132  and  _134
REMARK   46  A    between atoms: _136  and  _138
REMARK   47  A    between atoms: _138  and  _139
REMARK   48  A    between atoms: _146  and  _148
REMARK   49  A    between atoms: _153  and  _155
REMARK   50  A    between atoms: _157  and  _159
REMARK   51  A    between atoms: _159  and  _160
REMARK   52  A    between atoms: _160  and  _161
REMARK   53  A    between atoms: _161  and  _162
REMARK   54  A    between atoms: _166  and  _168
REMARK   55  A    between atoms: _168  and  _169
REMARK   56  A    between atoms: _175  and  _177
REMARK   57  A    between atoms: _177  and  _178
REMARK                            x       y       z     vdW  Elec       q    Type
REMARK                         _______ _______ _______ _____ _____    ______ ____
ROOT
ATOM      1  C   UNL     1     -42.655  13.519 -54.152  0.00  0.00    -0.022 A 
ATOM      2  C   UNL     1     -43.066  14.065 -52.931  0.00  0.00    -0.004 A 
ATOM      3  C   UNL     1     -43.789  15.250 -52.882  0.00  0.00    -0.000 A 
ATOM      4  C   UNL     1     -44.109  15.909 -54.060  0.00  0.00    -0.000 A 
ATOM      5  C   UNL     1     -43.708  15.376 -55.279  0.00  0.00    -0.000 A 
ATOM      6  C   UNL     1     -42.990  14.187 -55.323  0.00  0.00    -0.004 A 
ENDROOT
BRANCH   1   7
ATOM      7  C   UNL     1     -41.871  12.228 -54.199  0.00  0.00    +0.026 C 
BRANCH   7   8
ATOM      8  C   UNL     1     -42.744  10.960 -54.237  0.00  0.00    +0.005 C 
ATOM      9  C   UNL     1     -43.807  11.026 -53.165  0.00  0.00    +0.000 C 
ENDBRANCH   7   8
ENDBRANCH   1   7
TORSDOF 2
REMARK  Name = 
REMARK  57 active torsions:
REMARK  status: ('A' for Active; 'I' for Inactive)
REMARK    1  A    between atoms: _1  and  _3
REMARK    2  A    between atoms: _3  and  _4
REMARK    3  A    between atoms: _4  and  _5
REMARK    4  A    between atoms: _5  and  _6
REMARK    5  A    between atoms: _8  and  _10
REMARK    6  A    between atoms: _10  and  _11
REMARK    7  A    between atoms: _11  and  _12
REMARK    8  A    between atoms: _15  and  _17
REMARK    9  A    between atoms: _17  and  _18
REMARK   10  A    between atoms: _18  and  _19
REMARK   11  A    between atoms: _19  and  _20
REMARK   12  A    between atoms: _22  and  _24
REMARK   13  A    between atoms: _24  and  _26
REMARK   14  A    between atoms: _28  and  _30
REMARK   15  A    between atoms: _33  and  _35
REMARK   16  A    between atoms: _38  and  _40
REMARK   17  A    between atoms: _40  and  _41
REMARK   18  A    between atoms: _47  and  _49
REMARK   19  A    between atoms: _49  and  _50
REMARK   20  A    between atoms: _53  and  _55
REMARK   21  A    between atoms: _55  and  _57
REMARK   22  A    between atoms: _59  and  _61
REMARK   23  A    between atoms: _64  and  _66
REMARK   24  A    between atoms: _66  and  _67
REMARK   25  A    between atoms: _67  and  _68
REMARK   26  A    between atoms: _68  and  _69
REMARK   27  A    between atoms: _73  and  _75
REMARK   28  A    between atoms: _75  and  _76
REMARK   29  A    between atoms: _76  and  _77
REMARK   30  A    between atoms: _80  and  _82
REMARK   31  A    between atoms: _82  and  _83
REMARK   32  A    between atoms: _86  and  _88
REMARK   33  A    between atoms: _88  and  _89
REMARK   34  A    between atoms: _96  and  _98
REMARK   35  A    between atoms: _98  and  _99
REMARK   36  A    between atoms: _101  and  _103
REMARK   37  A    between atoms: _103  and  _104
REMARK   38  A    between atoms: _110  and  _112
REMARK   39  A    between atoms: _114  and  _116
REMARK   40  A    between atoms: _116  and  _117
REMARK   41  A    between atoms: _123  and  _125
REMARK   42  A    between atoms: _125  and  _126
REMARK   43  A    between atoms: _126  and  _127
REMARK   44  A    between atoms: _130  and  _132
REMARK   45  A    between atoms: _132  and  _134
REMARK   46  A    between atoms: _136  and  _138
REMARK   47  A    between atoms: _138  and  _139
REMARK   48  A    between atoms: _146  and  _148
REMARK   49  A    between atoms: _153  and  _155
REMARK   50  A    between atoms: _157  and  _159
REMARK   51  A    between atoms: _159  and  _160
REMARK   52  A    between atoms: _160  and  _161
REMARK   53  A    between atoms: _161  and  _162
REMARK   54  A    between atoms: _166  and  _168
REMARK   55  A    between atoms: _168  and  _169
REMARK   56  A    between atoms: _175  and  _177
REMARK   57  A    between atoms: _177  and  _178
REMARK                            x       y       z     vdW  Elec       q    Type
REMARK                         _______ _______ _______ _____ _____    ______ ____
ROOT
ATOM      1  C   UNL     1     -44.271  10.729 -50.777  0.00  0.00    +0.036 C 
ATOM      2  C   UNL     1     -43.447  10.868 -49.501  0.00  0.00    +0.003 C 
ENDROOT
BRANCH   1   3
ATOM      3  C   UNL     1     -45.038   9.402 -50.753  0.00  0.00    +0.182 C 
ATOM      4  O   UNL     1     -45.596   9.174 -49.477  0.00  0.00    -0.220 OA
ENDBRANCH   1   3
TORSDOF 1
REMARK  Name = 
REMARK  57 active torsions:
REMARK  status: ('A' for Active; 'I' for Inactive)
REMARK    1  A    between atoms: _1  and  _3
REMARK    2  A    between atoms: _3  and  _4
REMARK    3  A    between atoms: _4  and  _5
REMARK    4  A    between atoms: _5  and  _6
REMARK    5  A    between atoms: _8  and  _10
REMARK    6  A    between atoms: _10  and  _11
REMARK    7  A    between atoms: _11  and  _12
REMARK    8  A    between atoms: _15  and  _17
REMARK    9  A    between atoms: _17  and  _18
REMARK   10  A    between atoms: _18  and  _19
REMARK   11  A    between atoms: _19  and  _20
REMARK   12  A    between atoms: _22  and  _24
REMARK   13  A    between atoms: _24  and  _26
REMARK   14  A    between atoms: _28  and  _30
REMARK   15  A    between atoms: _33  and  _35
REMARK   16  A    between atoms: _38  and  _40
REMARK   17  A    between atoms: _40  and  _41
REMARK   18  A    between atoms: _47  and  _49
REMARK   19  A    between atoms: _49  and  _50
REMARK   20  A    between atoms: _53  and  _55
REMARK   21  A    between atoms: _55  and  _57
REMARK   22  A    between atoms: _59  and  _61
REMARK   23  A    between atoms: _64  and  _66
REMARK   24  A    between atoms: _66  and  _67
REMARK   25  A    between atoms: _67  and  _68
REMARK   26  A    between atoms: _68  and  _69
REMARK   27  A    between atoms: _73  and  _75
REMARK   28  A    between atoms: _75  and  _76
REMARK   29  A    between atoms: _76  and  _77
REMARK   30  A    between atoms: _80  and  _82
REMARK   31  A    between atoms: _82  and  _83
REMARK   32  A    between atoms: _86  and  _88
REMARK   33  A    between atoms: _88  and  _89
REMARK   34  A    between atoms: _96  and  _98
REMARK   35  A    between atoms: _98  and  _99
REMARK   36  A    between atoms: _101  and  _103
REMARK   37  A    between atoms: _103  and  _104
REMARK   38  A    between atoms: _110  and  _112
REMARK   39  A    between atoms: _114  and  _116
REMARK   40  A    between atoms: _116  and  _117
REMARK   41  A    between atoms: _123  and  _125
REMARK   42  A    between atoms: _125  and  _126
REMARK   43  A    between atoms: _126  and  _127
REMARK   44  A    between atoms: _130  and  _132
REMARK   45  A    between atoms: _132  and  _134
REMARK   46  A    between atoms: _136  and  _138
REMARK   47  A    between atoms: _138  and  _139
REMARK   48  A    between atoms: _146  and  _148
REMARK   49  A    between atoms: _153  and  _155
REMARK   50  A    between atoms: _157  and  _159
REMARK   51  A    between atoms: _159  and  _160
REMARK   52  A    between atoms: _160  and  _161
REMARK   53  A    between atoms: _161  and  _162
REMARK   54  A    between atoms: _166  and  _168
REMARK   55  A    between atoms: _168  and  _169
REMARK   56  A    between atoms: _175  and  _177
REMARK   57  A    between atoms: _177  and  _178
REMARK                            x       y       z     vdW  Elec       q    Type
REMARK                         _______ _______ _______ _____ _____    ______ ____
ROOT
ATOM      1  C   UNL     1     -42.216  14.063 -47.635  0.00  0.00    -0.022 A 
ATOM      2  C   UNL     1     -42.094  15.012 -46.624  0.00  0.00    -0.004 A 
ATOM      3  C   UNL     1     -42.279  16.358 -46.893  0.00  0.00    -0.000 A 
ATOM      4  C   UNL     1     -42.598  16.769 -48.181  0.00  0.00    -0.000 A 
ATOM      5  C   UNL     1     -42.734  15.835 -49.197  0.00  0.00    -0.000 A 
ATOM      6  C   UNL     1     -42.545  14.490 -48.920  0.00  0.00    -0.004 A 
ENDROOT
BRANCH   1   7
ATOM      7  C   UNL     1     -42.014  12.597 -47.345  0.00  0.00    +0.026 C 
BRANCH   7   8
ATOM      8  C   UNL     1     -43.321  11.788 -47.251  0.00  0.00    +0.005 C 
ATOM      9  C   UNL     1     -44.262  12.422 -46.246  0.00  0.00    +0.000 C 
ENDBRANCH   7   8
ENDBRANCH   1   7
TORSDOF 2
REMARK  Name = 
REMARK  57 active torsions:
REMARK  status: ('A' for Active; 'I' for Inactive)
REMARK    1  A    between atoms: _1  and  _3
REMARK    2  A    between atoms: _3  and  _4
REMARK    3  A    between atoms: _4  and  _5
REMARK    4  A    between atoms: _5  and  _6
REMARK    5  A    between atoms: _8  and  _10
REMARK    6  A    between atoms: _10  and  _11
REMARK    7  A    between atoms: _11  and  _12
REMARK    8  A    between atoms: _15  and  _17
REMARK    9  A    between atoms: _17  and  _18
REMARK   10  A    between atoms: _18  and  _19
REMARK   11  A    between atoms: _19  and  _20
REMARK   12  A    between atoms: _22  and  _24
REMARK   13  A    between atoms: _24  and  _26
REMARK   14  A    between atoms: _28  and  _30
REMARK   15  A    between atoms: _33  and  _35
REMARK   16  A    between atoms: _38  and  _40
REMARK   17  A    between atoms: _40  and  _41
REMARK   18  A    between atoms: _47  and  _49
REMARK   19  A    between atoms: _49  and  _50
REMARK   20  A    between atoms: _53  and  _55
REMARK   21  A    between atoms: _55  and  _57
REMARK   22  A    between atoms: _59  and  _61
REMARK   23  A    between atoms: _64  and  _66
REMARK   24  A    between atoms: _66  and  _67
REMARK   25  A    between atoms: _67  and  _68
REMARK   26  A    between atoms: _68  and  _69
REMARK   27  A    between atoms: _73  and  _75
REMARK   28  A    between atoms: _75  and  _76
REMARK   29  A    between atoms: _76  and  _77
REMARK   30  A    between atoms: _80  and  _82
REMARK   31  A    between atoms: _82  and  _83
REMARK   32  A    between atoms: _86  and  _88
REMARK   33  A    between atoms: _88  and  _89
REMARK   34  A    between atoms: _96  and  _98
REMARK   35  A    between atoms: _98  and  _99
REMARK   36  A    between atoms: _101  and  _103
REMARK   37  A    between atoms: _103  and  _104
REMARK   38  A    between atoms: _110  and  _112
REMARK   39  A    between atoms: _114  and  _116
REMARK   40  A    between atoms: _116  and  _117
REMARK   41  A    between atoms: _123  and  _125
REMARK   42  A    between atoms: _125  and  _126
REMARK   43  A    between atoms: _126  and  _127
REMARK   44  A    between atoms: _130  and  _132
REMARK   45  A    between atoms: _132  and  _134
REMARK   46  A    between atoms: _136  and  _138
REMARK   47  A    between atoms: _138  and  _139
REMARK   48  A    between atoms: _146  and  _148
REMARK   49  A    between atoms: _153  and  _155
REMARK   50  A    between atoms: _157  and  _159
REMARK   51  A    between atoms: _159  and  _160
REMARK   52  A    between atoms: _160  and  _161
REMARK   53  A    between atoms: _161  and  _162
REMARK   54  A    between atoms: _166  and  _168
REMARK   55  A    between atoms: _168  and  _169
REMARK   56  A    between atoms: _175  and  _177
REMARK   57  A    between atoms: _177  and  _178
REMARK                            x       y       z     vdW  Elec       q    Type
REMARK                         _______ _______ _______ _____ _____    ______ ____
ROOT
ATOM      1  C   UNL     1     -44.261  11.817 -41.512  0.00  0.00    +0.042 C 
ENDROOT
BRANCH   1   2
ATOM      2  C   UNL     1     -45.204  11.959 -40.330  0.00  0.00    +0.050 C 
ATOM      3  O   UNL     1     -44.728  11.866 -39.179  0.00  0.00    -0.549 OA
ATOM      4  O   UNL     1     -46.420  12.153 -40.548  0.00  0.00    -0.549 OA
ENDBRANCH   1   2
BRANCH   1   5
ATOM      5  C   UNL     1     -44.990  11.449 -42.791  0.00  0.00    +0.006 C 
BRANCH   5   6
ATOM      6  C   UNL     1     -44.900  12.524 -43.875  0.00  0.00    +0.000 C 
ATOM      7  C   UNL     1     -44.557  13.873 -43.245  0.00  0.00    +0.000 C 
ENDBRANCH   5   6
ENDBRANCH   1   5
TORSDOF 3
REMARK  Name = 
REMARK  57 active torsions:
REMARK  status: ('A' for Active; 'I' for Inactive)
REMARK    1  A    between atoms: _1  and  _3
REMARK    2  A    between atoms: _3  and  _4
REMARK    3  A    between atoms: _4  and  _5
REMARK    4  A    between atoms: _5  and  _6
REMARK    5  A    between atoms: _8  and  _10
REMARK    6  A    between atoms: _10  and  _11
REMARK    7  A    between atoms: _11  and  _12
REMARK    8  A    between atoms: _15  and  _17
REMARK    9  A    between atoms: _17  and  _18
REMARK   10  A    between atoms: _18  and  _19
REMARK   11  A    between atoms: _19  and  _20
REMARK   12  A    between atoms: _22  and  _24
REMARK   13  A    between atoms: _24  and  _26
REMARK   14  A    between atoms: _28  and  _30
REMARK   15  A    between atoms: _33  and  _35
REMARK   16  A    between atoms: _38  and  _40
REMARK   17  A    between atoms: _40  and  _41
REMARK   18  A    between atoms: _47  and  _49
REMARK   19  A    between atoms: _49  and  _50
REMARK   20  A    between atoms: _53  and  _55
REMARK   21  A    between atoms: _55  and  _57
REMARK   22  A    between atoms: _59  and  _61
REMARK   23  A    between atoms: _64  and  _66
REMARK   24  A    between atoms: _66  and  _67
REMARK   25  A    between atoms: _67  and  _68
REMARK   26  A    between atoms: _68  and  _69
REMARK   27  A    between atoms: _73  and  _75
REMARK   28  A    between atoms: _75  and  _76
REMARK   29  A    between atoms: _76  and  _77
REMARK   30  A    between atoms: _80  and  _82
REMARK   31  A    between atoms: _82  and  _83
REMARK   32  A    between atoms: _86  and  _88
REMARK   33  A    between atoms: _88  and  _89
REMARK   34  A    between atoms: _96  and  _98
REMARK   35  A    between atoms: _98  and  _99
REMARK   36  A    between atoms: _101  and  _103
REMARK   37  A    between atoms: _103  and  _104
REMARK   38  A    between atoms: _110  and  _112
REMARK   39  A    between atoms: _114  and  _116
REMARK   40  A    between atoms: _116  and  _117
REMARK   41  A    between atoms: _123  and  _125
REMARK   42  A    between atoms: _125  and  _126
REMARK   43  A    between atoms: _126  and  _127
REMARK   44  A    between atoms: _130  and  _132
REMARK   45  A    between atoms: _132  and  _134
REMARK   46  A    between atoms: _136  and  _138
REMARK   47  A    between atoms: _138  and  _139
REMARK   48  A    between atoms: _146  and  _148
REMARK   49  A    between atoms: _153  and  _155
REMARK   50  A    between atoms: _157  and  _159
REMARK   51  A    between atoms: _159  and  _160
REMARK   52  A    between atoms: _160  and  _161
REMARK   53  A    between atoms: _161  and  _162
REMARK   54  A    between atoms: _166  and  _168
REMARK   55  A    between atoms: _168  and  _169
REMARK   56  A    between atoms: _175  and  _177
REMARK   57  A    between atoms: _177  and  _178
REMARK                            x       y       z     vdW  Elec       q    Type
REMARK                         _______ _______ _______ _____ _____    ______ ____
ROOT
ATOM      1  C   UNL     1     -38.941  15.864 -40.015  0.00  0.00    +0.000 C 
ATOM      2  C   UNL     1     -38.116  17.146 -40.155  0.00  0.00    +0.000 C 
ENDROOT
BRANCH   1   3
ATOM      3  C   UNL     1     -40.454  16.125 -39.778  0.00  0.00    +0.000 C 
ATOM      4  C   UNL     1     -40.784  17.549 -39.265  0.00  0.00    +0.000 C 
ENDBRANCH   1   3
BRANCH   1   5
ATOM      5  C   UNL     1     -38.368  14.872 -39.018  0.00  0.00    +0.000 C 
ATOM      6  C   UNL     1     -36.876  15.045 -38.850  0.00  0.00    +0.000 C 
ENDBRANCH   1   5
TORSDOF 2
REMARK  Name = 
REMARK  57 active torsions:
REMARK  status: ('A' for Active; 'I' for Inactive)
REMARK    1  A    between atoms: _1  and  _3
REMARK    2  A    between atoms: _3  and  _4
REMARK    3  A    between atoms: _4  and  _5
REMARK    4  A    between atoms: _5  and  _6
REMARK    5  A    between atoms: _8  and  _10
REMARK    6  A    between atoms: _10  and  _11
REMARK    7  A    between atoms: _11  and  _12
REMARK    8  A    between atoms: _15  and  _17
REMARK    9  A    between atoms: _17  and  _18
REMARK   10  A    between atoms: _18  and  _19
REMARK   11  A    between atoms: _19  and  _20
REMARK   12  A    between atoms: _22  and  _24
REMARK   13  A    between atoms: _24  and  _26
REMARK   14  A    between atoms: _28  and  _30
REMARK   15  A    between atoms: _33  and  _35
REMARK   16  A    between atoms: _38  and  _40
REMARK   17  A    between atoms: _40  and  _41
REMARK   18  A    between atoms: _47  and  _49
REMARK   19  A    between atoms: _49  and  _50
REMARK   20  A    between atoms: _53  and  _55
REMARK   21  A    between atoms: _55  and  _57
REMARK   22  A    between atoms: _59  and  _61
REMARK   23  A    between atoms: _64  and  _66
REMARK   24  A    between atoms: _66  and  _67
REMARK   25  A    between atoms: _67  and  _68
REMARK   26  A    between atoms: _68  and  _69
REMARK   27  A    between atoms: _73  and  _75
REMARK   28  A    between atoms: _75  and  _76
REMARK   29  A    between atoms: _76  and  _77
REMARK   30  A    between atoms: _80  and  _82
REMARK   31  A    between atoms: _82  and  _83
REMARK   32  A    between atoms: _86  and  _88
REMARK   33  A    between atoms: _88  and  _89
REMARK   34  A    between atoms: _96  and  _98
REMARK   35  A    between atoms: _98  and  _99
REMARK   36  A    between atoms: _101  and  _103
REMARK   37  A    between atoms: _103  and  _104
REMARK   38  A    between atoms: _110  and  _112
REMARK   39  A    between atoms: _114  and  _116
REMARK   40  A    between atoms: _116  and  _117
REMARK   41  A    between atoms: _123  and  _125
REMARK   42  A    between atoms: _125  and  _126
REMARK   43  A    between atoms: _126  and  _127
REMARK   44  A    between atoms: _130  and  _132
REMARK   45  A    between atoms: _132  and  _134
REMARK   46  A    between atoms: _136  and  _138
REMARK   47  A    between atoms: _138  and  _139
REMARK   48  A    between atoms: _146  and  _148
REMARK   49  A    between atoms: _153  and  _155
REMARK   50  A    between atoms: _157  and  _159
REMARK   51  A    between atoms: _159  and  _160
REMARK   52  A    between atoms: _160  and  _161
REMARK   53  A    between atoms: _161  and  _162
REMARK   54  A    between atoms: _166  and  _168
REMARK   55  A    between atoms: _168  and  _169
REMARK   56  A    between atoms: _175  and  _177
REMARK   57  A    between atoms: _177  and  _178
REMARK                            x       y       z     vdW  Elec       q    Type
REMARK                         _______ _______ _______ _____ _____    ______ ____
ROOT
ATOM      1  C   UNL     1     -34.676  25.749 -45.428  0.00  0.00    -0.022 A 
ATOM      2  C   UNL     1     -35.546  26.094 -44.391  0.00  0.00    -0.001 A 
ATOM      3  C   UNL     1     -35.637  25.319 -43.257  0.00  0.00    +0.042 A 
ATOM      4  C   UNL     1     -34.855  24.182 -43.154  0.00  0.00    +0.196 A 
ATOM      5  O   UNL     1     -34.930  23.400 -42.035  0.00  0.00    -0.287 OA
ATOM      6  C   UNL     1     -33.995  23.817 -44.171  0.00  0.00    +0.042 A 
ATOM      7  C   UNL     1     -33.910  24.601 -45.301  0.00  0.00    -0.001 A 
ENDROOT
BRANCH   1   8
ATOM      8  C   UNL     1     -34.583  26.588 -46.654  0.00  0.00    +0.026 C 
BRANCH   8   9
ATOM      9  C   UNL     1     -33.755  27.861 -46.496  0.00  0.00    +0.005 C 
ATOM     10  C   UNL     1     -33.066  28.105 -47.823  0.00  0.00    +0.000 C 
ENDBRANCH   8   9
ENDBRANCH   1   8
TORSDOF 2
REMARK  Name = 
REMARK  57 active torsions:
REMARK  status: ('A' for Active; 'I' for Inactive)
REMARK    1  A    between atoms: _1  and  _3
REMARK    2  A    between atoms: _3  and  _4
REMARK    3  A    between atoms: _4  and  _5
REMARK    4  A    between atoms: _5  and  _6
REMARK    5  A    between atoms: _8  and  _10
REMARK    6  A    between atoms: _10  and  _11
REMARK    7  A    between atoms: _11  and  _12
REMARK    8  A    between atoms: _15  and  _17
REMARK    9  A    between atoms: _17  and  _18
REMARK   10  A    between atoms: _18  and  _19
REMARK   11  A    between atoms: _19  and  _20
REMARK   12  A    between atoms: _22  and  _24
REMARK   13  A    between atoms: _24  and  _26
REMARK   14  A    between atoms: _28  and  _30
REMARK   15  A    between atoms: _33  and  _35
REMARK   16  A    between atoms: _38  and  _40
REMARK   17  A    between atoms: _40  and  _41
REMARK   18  A    between atoms: _47  and  _49
REMARK   19  A    between atoms: _49  and  _50
REMARK   20  A    between atoms: _53  and  _55
REMARK   21  A    between atoms: _55  and  _57
REMARK   22  A    between atoms: _59  and  _61
REMARK   23  A    between atoms: _64  and  _66
REMARK   24  A    between atoms: _66  and  _67
REMARK   25  A    between atoms: _67  and  _68
REMARK   26  A    between atoms: _68  and  _69
REMARK   27  A    between atoms: _73  and  _75
REMARK   28  A    between atoms: _75  and  _76
REMARK   29  A    between atoms: _76  and  _77
REMARK   30  A    between atoms: _80  and  _82
REMARK   31  A    between atoms: _82  and  _83
REMARK   32  A    between atoms: _86  and  _88
REMARK   33  A    between atoms: _88  and  _89
REMARK   34  A    between atoms: _96  and  _98
REMARK   35  A    between atoms: _98  and  _99
REMARK   36  A    between atoms: _101  and  _103
REMARK   37  A    between atoms: _103  and  _104
REMARK   38  A    between atoms: _110  and  _112
REMARK   39  A    between atoms: _114  and  _116
REMARK   40  A    between atoms: _116  and  _117
REMARK   41  A    between atoms: _123  and  _125
REMARK   42  A    between atoms: _125  and  _126
REMARK   43  A    between atoms: _126  and  _127
REMARK   44  A    between atoms: _130  and  _132
REMARK   45  A    between atoms: _132  and  _134
REMARK   46  A    between atoms: _136  and  _138
REMARK   47  A    between atoms: _138  and  _139
REMARK   48  A    between atoms: _146  and  _148
REMARK   49  A    between atoms: _153  and  _155
REMARK   50  A    between atoms: _157  and  _159
REMARK   51  A    between atoms: _159  and  _160
REMARK   52  A    between atoms: _160  and  _161
REMARK   53  A    between atoms: _161  and  _162
REMARK   54  A    between atoms: _166  and  _168
REMARK   55  A    between atoms: _168  and  _169
REMARK   56  A    between atoms: _175  and  _177
REMARK   57  A    between atoms: _177  and  _178
REMARK                            x       y       z     vdW  Elec       q    Type
REMARK                         _______ _______ _______ _____ _____    ______ ____
ROOT
ATOM      1  C   UNL     1     -30.353  24.475 -50.923  0.00  0.00    +0.013 C 
ATOM      2  C   UNL     1     -29.829  24.487 -52.349  0.00  0.00    +0.001 C 
ENDROOT
BRANCH   1   3
ATOM      3  C   UNL     1     -31.480  23.436 -50.771  0.00  0.00    +0.069 C 
ATOM      4  S   UNL     1     -31.137  21.805 -51.508  0.00  0.00    -0.082 S 
ENDBRANCH   1   3
TORSDOF 1
REMARK  Name = 
REMARK  57 active torsions:
REMARK  status: ('A' for Active; 'I' for Inactive)
REMARK    1  A    between atoms: _1  and  _3
REMARK    2  A    between atoms: _3  and  _4
REMARK    3  A    between atoms: _4  and  _5
REMARK    4  A    between atoms: _5  and  _6
REMARK    5  A    between atoms: _8  and  _10
REMARK    6  A    between atoms: _10  and  _11
REMARK    7  A    between atoms: _11  and  _12
REMARK    8  A    between atoms: _15  and  _17
REMARK    9  A    between atoms: _17  and  _18
REMARK   10  A    between atoms: _18  and  _19
REMARK   11  A    between atoms: _19  and  _20
REMARK   12  A    between atoms: _22  and  _24
REMARK   13  A    between atoms: _24  and  _26
REMARK   14  A    between atoms: _28  and  _30
REMARK   15  A    between atoms: _33  and  _35
REMARK   16  A    between atoms: _38  and  _40
REMARK   17  A    between atoms: _40  and  _41
REMARK   18  A    between atoms: _47  and  _49
REMARK   19  A    between atoms: _49  and  _50
REMARK   20  A    between atoms: _53  and  _55
REMARK   21  A    between atoms: _55  and  _57
REMARK   22  A    between atoms: _59  and  _61
REMARK   23  A    between atoms: _64  and  _66
REMARK   24  A    between atoms: _66  and  _67
REMARK   25  A    between atoms: _67  and  _68
REMARK   26  A    between atoms: _68  and  _69
REMARK   27  A    between atoms: _73  and  _75
REMARK   28  A    between atoms: _75  and  _76
REMARK   29  A    between atoms: _76  and  _77
REMARK   30  A    between atoms: _80  and  _82
REMARK   31  A    between atoms: _82  and  _83
REMARK   32  A    between atoms: _86  and  _88
REMARK   33  A    between atoms: _88  and  _89
REMARK   34  A    between atoms: _96  and  _98
REMARK   35  A    between atoms: _98  and  _99
REMARK   36  A    between atoms: _101  and  _103
REMARK   37  A    between atoms: _103  and  _104
REMARK   38  A    between atoms: _110  and  _112
REMARK   39  A    between atoms: _114  and  _116
REMARK   40  A    between atoms: _116  and  _117
REMARK   41  A    between atoms: _123  and  _125
REMARK   42  A    between atoms: _125  and  _126
REMARK   43  A    between atoms: _126  and  _127
REMARK   44  A    between atoms: _130  and  _132
REMARK   45  A    between atoms: _132  and  _134
REMARK   46  A    between atoms: _136  and  _138
REMARK   47  A    between atoms: _138  and  _139
REMARK   48  A    between atoms: _146  and  _148
REMARK   49  A    between atoms: _153  and  _155
REMARK   50  A    between atoms: _157  and  _159
REMARK   51  A    between atoms: _159  and  _160
REMARK   52  A    between atoms: _160  and  _161
REMARK   53  A    between atoms: _161  and  _162
REMARK   54  A    between atoms: _166  and  _168
REMARK   55  A    between atoms: _168  and  _169
REMARK   56  A    between atoms: _175  and  _177
REMARK   57  A    between atoms: _177  and  _178
REMARK                            x       y       z     vdW  Elec       q    Type
REMARK                         _______ _______ _______ _____ _____    ______ ____
ROOT
ATOM      1  C   UNL     1     -28.485  20.740 -55.540  0.00  0.00    +0.000 C 
ATOM      2  C   UNL     1     -29.932  20.348 -55.813  0.00  0.00    +0.000 C 
ATOM      3  C   UNL     1     -27.624  20.495 -56.756  0.00  0.00    +0.000 C 
ENDROOT
TORSDOF 0
REMARK  Name = 
REMARK  57 active torsions:
REMARK  status: ('A' for Active; 'I' for Inactive)
REMARK    1  A    between atoms: _1  and  _3
REMARK    2  A    between atoms: _3  and  _4
REMARK    3  A    between atoms: _4  and  _5
REMARK    4  A    between atoms: _5  and  _6
REMARK    5  A    between atoms: _8  and  _10
REMARK    6  A    between atoms: _10  and  _11
REMARK    7  A    between atoms: _11  and  _12
REMARK    8  A    between atoms: _15  and  _17
REMARK    9  A    between atoms: _17  and  _18
REMARK   10  A    between atoms: _18  and  _19
REMARK   11  A    between atoms: _19  and  _20
REMARK   12  A    between atoms: _22  and  _24
REMARK   13  A    between atoms: _24  and  _26
REMARK   14  A    between atoms: _28  and  _30
REMARK   15  A    between atoms: _33  and  _35
REMARK   16  A    between atoms: _38  and  _40
REMARK   17  A    between atoms: _40  and  _41
REMARK   18  A    between atoms: _47  and  _49
REMARK   19  A    between atoms: _49  and  _50
REMARK   20  A    between atoms: _53  and  _55
REMARK   21  A    between atoms: _55  and  _57
REMARK   22  A    between atoms: _59  and  _61
REMARK   23  A    between atoms: _64  and  _66
REMARK   24  A    between atoms: _66  and  _67
REMARK   25  A    between atoms: _67  and  _68
REMARK   26  A    between atoms: _68  and  _69
REMARK   27  A    between atoms: _73  and  _75
REMARK   28  A    between atoms: _75  and  _76
REMARK   29  A    between atoms: _76  and  _77
REMARK   30  A    between atoms: _80  and  _82
REMARK   31  A    between atoms: _82  and  _83
REMARK   32  A    between atoms: _86  and  _88
REMARK   33  A    between atoms: _88  and  _89
REMARK   34  A    between atoms: _96  and  _98
REMARK   35  A    between atoms: _98  and  _99
REMARK   36  A    between atoms: _101  and  _103
REMARK   37  A    between atoms: _103  and  _104
REMARK   38  A    between atoms: _110  and  _112
REMARK   39  A    between atoms: _114  and  _116
REMARK   40  A    between atoms: _116  and  _117
REMARK   41  A    between atoms: _123  and  _125
REMARK   42  A    between atoms: _125  and  _126
REMARK   43  A    between atoms: _126  and  _127
REMARK   44  A    between atoms: _130  and  _132
REMARK   45  A    between atoms: _132  and  _134
REMARK   46  A    between atoms: _136  and  _138
REMARK   47  A    between atoms: _138  and  _139
REMARK   48  A    between atoms: _146  and  _148
REMARK   49  A    between atoms: _153  and  _155
REMARK   50  A    between atoms: _157  and  _159
REMARK   51  A    between atoms: _159  and  _160
REMARK   52  A    between atoms: _160  and  _161
REMARK   53  A    between atoms: _161  and  _162
REMARK   54  A    between atoms: _166  and  _168
REMARK   55  A    between atoms: _168  and  _169
REMARK   56  A    between atoms: _175  and  _177
REMARK   57  A    between atoms: _177  and  _178
REMARK                            x       y       z     vdW  Elec       q    Type
REMARK                         _______ _______ _______ _____ _____    ______ ____
ROOT
ATOM      1  C   UNL     1     -35.300   9.710 -38.204  0.00  0.00    +0.036 C 
ATOM      2  C   UNL     1     -36.437  10.742 -38.072  0.00  0.00    +0.003 C 
ENDROOT
BRANCH   1   3
ATOM      3  C   UNL     1     -35.848   8.346 -38.624  0.00  0.00    +0.182 C 
ATOM      4  O   UNL     1     -34.920   7.651 -39.427  0.00  0.00    -0.220 OA
ENDBRANCH   1   3
TORSDOF 1
REMARK  Name = 
REMARK  57 active torsions:
REMARK  status: ('A' for Active; 'I' for Inactive)
REMARK    1  A    between atoms: _1  and  _3
REMARK    2  A    between atoms: _3  and  _4
REMARK    3  A    between atoms: _4  and  _5
REMARK    4  A    between atoms: _5  and  _6
REMARK    5  A    between atoms: _8  and  _10
REMARK    6  A    between atoms: _10  and  _11
REMARK    7  A    between atoms: _11  and  _12
REMARK    8  A    between atoms: _15  and  _17
REMARK    9  A    between atoms: _17  and  _18
REMARK   10  A    between atoms: _18  and  _19
REMARK   11  A    between atoms: _19  and  _20
REMARK   12  A    between atoms: _22  and  _24
REMARK   13  A    between atoms: _24  and  _26
REMARK   14  A    between atoms: _28  and  _30
REMARK   15  A    between atoms: _33  and  _35
REMARK   16  A    between atoms: _38  and  _40
REMARK   17  A    between atoms: _40  and  _41
REMARK   18  A    between atoms: _47  and  _49
REMARK   19  A    between atoms: _49  and  _50
REMARK   20  A    between atoms: _53  and  _55
REMARK   21  A    between atoms: _55  and  _57
REMARK   22  A    between atoms: _59  and  _61
REMARK   23  A    between atoms: _64  and  _66
REMARK   24  A    between atoms: _66  and  _67
REMARK   25  A    between atoms: _67  and  _68
REMARK   26  A    between atoms: _68  and  _69
REMARK   27  A    between atoms: _73  and  _75
REMARK   28  A    between atoms: _75  and  _76
REMARK   29  A    between atoms: _76  and  _77
REMARK   30  A    between atoms: _80  and  _82
REMARK   31  A    between atoms: _82  and  _83
REMARK   32  A    between atoms: _86  and  _88
REMARK   33  A    between atoms: _88  and  _89
REMARK   34  A    between atoms: _96  and  _98
REMARK   35  A    between atoms: _98  and  _99
REMARK   36  A    between atoms: _101  and  _103
REMARK   37  A    between atoms: _103  and  _104
REMARK   38  A    between atoms: _110  and  _112
REMARK   39  A    between atoms: _114  and  _116
REMARK   40  A    between atoms: _116  and  _117
REMARK   41  A    between atoms: _123  and  _125
REMARK   42  A    between atoms: _125  and  _126
REMARK   43  A    between atoms: _126  and  _127
REMARK   44  A    between atoms: _130  and  _132
REMARK   45  A    between atoms: _132  and  _134
REMARK   46  A    between atoms: _136  and  _138
REMARK   47  A    between atoms: _138  and  _139
REMARK   48  A    between atoms: _146  and  _148
REMARK   49  A    between atoms: _153  and  _155
REMARK   50  A    between atoms: _157  and  _159
REMARK   51  A    between atoms: _159  and  _160
REMARK   52  A    between atoms: _160  and  _161
REMARK   53  A    between atoms: _161  and  _162
REMARK   54  A    between atoms: _166  and  _168
REMARK   55  A    between atoms: _168  and  _169
REMARK   56  A    between atoms: _175  and  _177
REMARK   57  A    between atoms: _177  and  _178
REMARK                            x       y       z     vdW  Elec       q    Type
REMARK                         _______ _______ _______ _____ _____    ______ ____
ROOT
ATOM      1  C   UNL     1     -30.055   8.539 -40.570  0.00  0.00    +0.220 C 
ENDROOT
BRANCH   1   2
ATOM      2  N   UNL     1     -29.764   7.321 -41.316  0.00  0.00    -0.087 NA
ATOM      3  C   UNL     1     -30.677   6.598 -41.958  0.00  0.00    +0.535 C 
ATOM      4  N   UNL     1     -31.955   6.961 -41.945  0.00  0.00    +0.135 NA
ATOM      5  N   UNL     1     -30.308   5.508 -42.614  0.00  0.00    +0.135 NA
ENDBRANCH   1   2
BRANCH   1   6
ATOM      6  C   UNL     1     -28.808   9.196 -39.996  0.00  0.00    +0.047 C 
BRANCH   6   7
ATOM      7  C   UNL     1     -29.136  10.162 -38.871  0.00  0.00    +0.004 C 
BRANCH   7   8
ATOM      8  C   UNL     1     -27.925  10.695 -38.075  0.00  0.00    +0.000 C 
ATOM      9  C   UNL     1     -28.334  11.900 -37.250  0.00  0.00    +0.000 C 
ENDBRANCH   7   8
ENDBRANCH   6   7
ENDBRANCH   1   6
TORSDOF 4
REMARK  Name = 
REMARK  57 active torsions:
REMARK  status: ('A' for Active; 'I' for Inactive)
REMARK    1  A    between atoms: _1  and  _3
REMARK    2  A    between atoms: _3  and  _4
REMARK    3  A    between atoms: _4  and  _5
REMARK    4  A    between atoms: _5  and  _6
REMARK    5  A    between atoms: _8  and  _10
REMARK    6  A    between atoms: _10  and  _11
REMARK    7  A    between atoms: _11  and  _12
REMARK    8  A    between atoms: _15  and  _17
REMARK    9  A    between atoms: _17  and  _18
REMARK   10  A    between atoms: _18  and  _19
REMARK   11  A    between atoms: _19  and  _20
REMARK   12  A    between atoms: _22  and  _24
REMARK   13  A    between atoms: _24  and  _26
REMARK   14  A    between atoms: _28  and  _30
REMARK   15  A    between atoms: _33  and  _35
REMARK   16  A    between atoms: _38  and  _40
REMARK   17  A    between atoms: _40  and  _41
REMARK   18  A    between atoms: _47  and  _49
REMARK   19  A    between atoms: _49  and  _50
REMARK   20  A    between atoms: _53  and  _55
REMARK   21  A    between atoms: _55  and  _57
REMARK   22  A    between atoms: _59  and  _61
REMARK   23  A    between atoms: _64  and  _66
REMARK   24  A    between atoms: _66  and  _67
REMARK   25  A    between atoms: _67  and  _68
REMARK   26  A    between atoms: _68  and  _69
REMARK   27  A    between atoms: _73  and  _75
REMARK   28  A    between atoms: _75  and  _76
REMARK   29  A    between atoms: _76  and  _77
REMARK   30  A    between atoms: _80  and  _82
REMARK   31  A    between atoms: _82  and  _83
REMARK   32  A    between atoms: _86  and  _88
REMARK   33  A    between atoms: _88  and  _89
REMARK   34  A    between atoms: _96  and  _98
REMARK   35  A    between atoms: _98  and  _99
REMARK   36  A    between atoms: _101  and  _103
REMARK   37  A    between atoms: _103  and  _104
REMARK   38  A    between atoms: _110  and  _112
REMARK   39  A    between atoms: _114  and  _116
REMARK   40  A    between atoms: _116  and  _117
REMARK   41  A    between atoms: _123  and  _125
REMARK   42  A    between atoms: _125  and  _126
REMARK   43  A    between atoms: _126  and  _127
REMARK   44  A    between atoms: _130  and  _132
REMARK   45  A    between atoms: _132  and  _134
REMARK   46  A    between atoms: _136  and  _138
REMARK   47  A    between atoms: _138  and  _139
REMARK   48  A    between atoms: _146  and  _148
REMARK   49  A    between atoms: _153  and  _155
REMARK   50  A    between atoms: _157  and  _159
REMARK   51  A    between atoms: _159  and  _160
REMARK   52  A    between atoms: _160  and  _161
REMARK   53  A    between atoms: _161  and  _162
REMARK   54  A    between atoms: _166  and  _168
REMARK   55  A    between atoms: _168  and  _169
REMARK   56  A    between atoms: _175  and  _177
REMARK   57  A    between atoms: _177  and  _178
REMARK                            x       y       z     vdW  Elec       q    Type
REMARK                         _______ _______ _______ _____ _____    ______ ____
ROOT
ATOM      1  C   UNL     1     -32.749  18.020 -40.535  0.00  0.00    -0.022 A 
ATOM      2  C   UNL     1     -32.374  19.351 -40.725  0.00  0.00    -0.004 A 
ATOM      3  C   UNL     1     -32.919  20.104 -41.760  0.00  0.00    -0.000 A 
ATOM      4  C   UNL     1     -33.851  19.533 -42.616  0.00  0.00    -0.000 A 
ATOM      5  C   UNL     1     -34.241  18.216 -42.429  0.00  0.00    -0.000 A 
ATOM      6  C   UNL     1     -33.691  17.470 -41.397  0.00  0.00    -0.004 A 
ENDROOT
BRANCH   1   7
ATOM      7  C   UNL     1     -32.169  17.193 -39.410  0.00  0.00    +0.026 C 
BRANCH   7   8
ATOM      8  C   UNL     1     -30.801  17.696 -38.878  0.00  0.00    +0.005 C 
ATOM      9  C   UNL     1     -30.855  18.074 -37.407  0.00  0.00    +0.000 C 
ENDBRANCH   7   8
ENDBRANCH   1   7
TORSDOF 2
REMARK  Name = 
REMARK  57 active torsions:
REMARK  status: ('A' for Active; 'I' for Inactive)
REMARK    1  A    between atoms: _1  and  _3
REMARK    2  A    between atoms: _3  and  _4
REMARK    3  A    between atoms: _4  and  _5
REMARK    4  A    between atoms: _5  and  _6
REMARK    5  A    between atoms: _8  and  _10
REMARK    6  A    between atoms: _10  and  _11
REMARK    7  A    between atoms: _11  and  _12
REMARK    8  A    between atoms: _15  and  _17
REMARK    9  A    between atoms: _17  and  _18
REMARK   10  A    between atoms: _18  and  _19
REMARK   11  A    between atoms: _19  and  _20
REMARK   12  A    between atoms: _22  and  _24
REMARK   13  A    between atoms: _24  and  _26
REMARK   14  A    between atoms: _28  and  _30
REMARK   15  A    between atoms: _33  and  _35
REMARK   16  A    between atoms: _38  and  _40
REMARK   17  A    between atoms: _40  and  _41
REMARK   18  A    between atoms: _47  and  _49
REMARK   19  A    between atoms: _49  and  _50
REMARK   20  A    between atoms: _53  and  _55
REMARK   21  A    between atoms: _55  and  _57
REMARK   22  A    between atoms: _59  and  _61
REMARK   23  A    between atoms: _64  and  _66
REMARK   24  A    between atoms: _66  and  _67
REMARK   25  A    between atoms: _67  and  _68
REMARK   26  A    between atoms: _68  and  _69
REMARK   27  A    between atoms: _73  and  _75
REMARK   28  A    between atoms: _75  and  _76
REMARK   29  A    between atoms: _76  and  _77
REMARK   30  A    between atoms: _80  and  _82
REMARK   31  A    between atoms: _82  and  _83
REMARK   32  A    between atoms: _86  and  _88
REMARK   33  A    between atoms: _88  and  _89
REMARK   34  A    between atoms: _96  and  _98
REMARK   35  A    between atoms: _98  and  _99
REMARK   36  A    between atoms: _101  and  _103
REMARK   37  A    between atoms: _103  and  _104
REMARK   38  A    between atoms: _110  and  _112
REMARK   39  A    between atoms: _114  and  _116
REMARK   40  A    between atoms: _116  and  _117
REMARK   41  A    between atoms: _123  and  _125
REMARK   42  A    between atoms: _125  and  _126
REMARK   43  A    between atoms: _126  and  _127
REMARK   44  A    between atoms: _130  and  _132
REMARK   45  A    between atoms: _132  and  _134
REMARK   46  A    between atoms: _136  and  _138
REMARK   47  A    between atoms: _138  and  _139
REMARK   48  A    between atoms: _146  and  _148
REMARK   49  A    between atoms: _153  and  _155
REMARK   50  A    between atoms: _157  and  _159
REMARK   51  A    between atoms: _159  and  _160
REMARK   52  A    between atoms: _160  and  _161
REMARK   53  A    between atoms: _161  and  _162
REMARK   54  A    between atoms: _166  and  _168
REMARK   55  A    between atoms: _168  and  _169
REMARK   56  A    between atoms: _175  and  _177
REMARK   57  A    between atoms: _177  and  _178
REMARK                            x       y       z     vdW  Elec       q    Type
REMARK                         _______ _______ _______ _____ _____    ______ ____
ROOT
ATOM      1  C   UNL     1     -26.348  20.757 -37.805  0.00  0.00    -0.022 A 
ATOM      2  C   UNL     1     -27.464  20.160 -37.201  0.00  0.00    -0.004 A 
ATOM      3  C   UNL     1     -28.705  20.796 -37.213  0.00  0.00    -0.000 A 
ATOM      4  C   UNL     1     -28.835  22.033 -37.837  0.00  0.00    -0.000 A 
ATOM      5  C   UNL     1     -27.739  22.623 -38.445  0.00  0.00    -0.000 A 
ATOM      6  C   UNL     1     -26.502  21.987 -38.431  0.00  0.00    -0.004 A 
ENDROOT
BRANCH   1   7
ATOM      7  C   UNL     1     -25.024  20.069 -37.787  0.00  0.00    +0.026 C 
BRANCH   7   8
ATOM      8  C   UNL     1     -23.852  20.956 -37.339  0.00  0.00    +0.005 C 
ATOM      9  C   UNL     1     -24.203  21.851 -36.143  0.00  0.00    +0.000 C 
ENDBRANCH   7   8
ENDBRANCH   1   7
TORSDOF 2
REMARK  Name = 
REMARK  57 active torsions:
REMARK  status: ('A' for Active; 'I' for Inactive)
REMARK    1  A    between atoms: _1  and  _3
REMARK    2  A    between atoms: _3  and  _4
REMARK    3  A    between atoms: _4  and  _5
REMARK    4  A    between atoms: _5  and  _6
REMARK    5  A    between atoms: _8  and  _10
REMARK    6  A    between atoms: _10  and  _11
REMARK    7  A    between atoms: _11  and  _12
REMARK    8  A    between atoms: _15  and  _17
REMARK    9  A    between atoms: _17  and  _18
REMARK   10  A    between atoms: _18  and  _19
REMARK   11  A    between atoms: _19  and  _20
REMARK   12  A    between atoms: _22  and  _24
REMARK   13  A    between atoms: _24  and  _26
REMARK   14  A    between atoms: _28  and  _30
REMARK   15  A    between atoms: _33  and  _35
REMARK   16  A    between atoms: _38  and  _40
REMARK   17  A    between atoms: _40  and  _41
REMARK   18  A    between atoms: _47  and  _49
REMARK   19  A    between atoms: _49  and  _50
REMARK   20  A    between atoms: _53  and  _55
REMARK   21  A    between atoms: _55  and  _57
REMARK   22  A    between atoms: _59  and  _61
REMARK   23  A    between atoms: _64  and  _66
REMARK   24  A    between atoms: _66  and  _67
REMARK   25  A    between atoms: _67  and  _68
REMARK   26  A    between atoms: _68  and  _69
REMARK   27  A    between atoms: _73  and  _75
REMARK   28  A    between atoms: _75  and  _76
REMARK   29  A    between atoms: _76  and  _77
REMARK   30  A    between atoms: _80  and  _82
REMARK   31  A    between atoms: _82  and  _83
REMARK   32  A    between atoms: _86  and  _88
REMARK   33  A    between atoms: _88  and  _89
REMARK   34  A    between atoms: _96  and  _98
REMARK   35  A    between atoms: _98  and  _99
REMARK   36  A    between atoms: _101  and  _103
REMARK   37  A    between atoms: _103  and  _104
REMARK   38  A    between atoms: _110  and  _112
REMARK   39  A    between atoms: _114  and  _116
REMARK   40  A    between atoms: _116  and  _117
REMARK   41  A    between atoms: _123  and  _125
REMARK   42  A    between atoms: _125  and  _126
REMARK   43  A    between atoms: _126  and  _127
REMARK   44  A    between atoms: _130  and  _132
REMARK   45  A    between atoms: _132  and  _134
REMARK   46  A    between atoms: _136  and  _138
REMARK   47  A    between atoms: _138  and  _139
REMARK   48  A    between atoms: _146  and  _148
REMARK   49  A    between atoms: _153  and  _155
REMARK   50  A    between atoms: _157  and  _159
REMARK   51  A    between atoms: _159  and  _160
REMARK   52  A    between atoms: _160  and  _161
REMARK   53  A    between atoms: _161  and  _162
REMARK   54  A    between atoms: _166  and  _168
REMARK   55  A    between atoms: _168  and  _169
REMARK   56  A    between atoms: _175  and  _177
REMARK   57  A    between atoms: _177  and  _178
REMARK                            x       y       z     vdW  Elec       q    Type
REMARK                         _______ _______ _______ _____ _____    ______ ____
ROOT
ATOM      1  C   UNL     1     -41.596   3.694 -57.987  0.00  0.00    +0.002 C 
ENDROOT
BRANCH   1   2
ATOM      2  C   UNL     1     -40.996   4.071 -59.319  0.00  0.00    +0.000 C 
BRANCH   2   3
ATOM      3  C   UNL     1     -41.709   3.504 -60.528  0.00  0.00    +0.000 C 
ATOM      4  C   UNL     1     -42.257   4.681 -61.331  0.00  0.00    +0.000 C 
ENDBRANCH   2   3
ENDBRANCH   1   2
BRANCH   1   5
ATOM      5  C   UNL     1     -41.006   4.562 -56.899  0.00  0.00    +0.021 C 
BRANCH   5   6
ATOM      6  C   UNL     1     -39.558   4.196 -56.647  0.00  0.00    +0.109 C 
ATOM      7  N   UNL     1     -39.492   2.758 -56.288  0.00  0.00    -0.131 NA
ENDBRANCH   5   6
ENDBRANCH   1   5
TORSDOF 4
REMARK  Name = 
REMARK  57 active torsions:
REMARK  status: ('A' for Active; 'I' for Inactive)
REMARK    1  A    between atoms: _1  and  _3
REMARK    2  A    between atoms: _3  and  _4
REMARK    3  A    between atoms: _4  and  _5
REMARK    4  A    between atoms: _5  and  _6
REMARK    5  A    between atoms: _8  and  _10
REMARK    6  A    between atoms: _10  and  _11
REMARK    7  A    between atoms: _11  and  _12
REMARK    8  A    between atoms: _15  and  _17
REMARK    9  A    between atoms: _17  and  _18
REMARK   10  A    between atoms: _18  and  _19
REMARK   11  A    between atoms: _19  and  _20
REMARK   12  A    between atoms: _22  and  _24
REMARK   13  A    between atoms: _24  and  _26
REMARK   14  A    between atoms: _28  and  _30
REMARK   15  A    between atoms: _33  and  _35
REMARK   16  A    between atoms: _38  and  _40
REMARK   17  A    between atoms: _40  and  _41
REMARK   18  A    between atoms: _47  and  _49
REMARK   19  A    between atoms: _49  and  _50
REMARK   20  A    between atoms: _53  and  _55
REMARK   21  A    between atoms: _55  and  _57
REMARK   22  A    between atoms: _59  and  _61
REMARK   23  A    between atoms: _64  and  _66
REMARK   24  A    between atoms: _66  and  _67
REMARK   25  A    between atoms: _67  and  _68
REMARK   26  A    between atoms: _68  and  _69
REMARK   27  A    between atoms: _73  and  _75
REMARK   28  A    between atoms: _75  and  _76
REMARK   29  A    between atoms: _76  and  _77
REMARK   30  A    between atoms: _80  and  _82
REMARK   31  A    between atoms: _82  and  _83
REMARK   32  A    between atoms: _86  and  _88
REMARK   33  A    between atoms: _88  and  _89
REMARK   34  A    between atoms: _96  and  _98
REMARK   35  A    between atoms: _98  and  _99
REMARK   36  A    between atoms: _101  and  _103
REMARK   37  A    between atoms: _103  and  _104
REMARK   38  A    between atoms: _110  and  _112
REMARK   39  A    between atoms: _114  and  _116
REMARK   40  A    between atoms: _116  and  _117
REMARK   41  A    between atoms: _123  and  _125
REMARK   42  A    between atoms: _125  and  _126
REMARK   43  A    between atoms: _126  and  _127
REMARK   44  A    between atoms: _130  and  _132
REMARK   45  A    between atoms: _132  and  _134
REMARK   46  A    between atoms: _136  and  _138
REMARK   47  A    between atoms: _138  and  _139
REMARK   48  A    between atoms: _146  and  _148
REMARK   49  A    between atoms: _153  and  _155
REMARK   50  A    between atoms: _157  and  _159
REMARK   51  A    between atoms: _159  and  _160
REMARK   52  A    between atoms: _160  and  _161
REMARK   53  A    between atoms: _161  and  _162
REMARK   54  A    between atoms: _166  and  _168
REMARK   55  A    between atoms: _168  and  _169
REMARK   56  A    between atoms: _175  and  _177
REMARK   57  A    between atoms: _177  and  _178
REMARK                            x       y       z     vdW  Elec       q    Type
REMARK                         _______ _______ _______ _____ _____    ______ ____
ROOT
ATOM      1  C   UNL     1     -38.949  -1.883 -47.123  0.00  0.00    +0.089 C 
ENDROOT
BRANCH   1   2
ATOM      2  C   UNL     1     -39.848  -0.923 -47.865  0.00  0.00    +0.261 C 
ATOM      3  O   UNL     1     -39.518   0.249 -48.013  0.00  0.00    -0.272 OA
ATOM      4  N   UNL     1     -40.988  -1.416 -48.348  0.00  0.00    -0.088 NA
ENDBRANCH   1   2
BRANCH   1   5
ATOM      5  C   UNL     1     -38.783  -3.204 -47.840  0.00  0.00    +0.010 C 
BRANCH   5   6
ATOM      6  C   UNL     1     -37.503  -3.970 -47.484  0.00  0.00    +0.001 C 
ATOM      7  C   UNL     1     -37.853  -5.057 -46.471  0.00  0.00    +0.000 C 
ENDBRANCH   5   6
ENDBRANCH   1   5
TORSDOF 3
REMARK  Name = 
REMARK  57 active torsions:
REMARK  status: ('A' for Active; 'I' for Inactive)
REMARK    1  A    between atoms: _1  and  _3
REMARK    2  A    between atoms: _3  and  _4
REMARK    3  A    between atoms: _4  and  _5
REMARK    4  A    between atoms: _5  and  _6
REMARK    5  A    between atoms: _8  and  _10
REMARK    6  A    between atoms: _10  and  _11
REMARK    7  A    between atoms: _11  and  _12
REMARK    8  A    between atoms: _15  and  _17
REMARK    9  A    between atoms: _17  and  _18
REMARK   10  A    between atoms: _18  and  _19
REMARK   11  A    between atoms: _19  and  _20
REMARK   12  A    between atoms: _22  and  _24
REMARK   13  A    between atoms: _24  and  _26
REMARK   14  A    between atoms: _28  and  _30
REMARK   15  A    between atoms: _33  and  _35
REMARK   16  A    between atoms: _38  and  _40
REMARK   17  A    between atoms: _40  and  _41
REMARK   18  A    between atoms: _47  and  _49
REMARK   19  A    between atoms: _49  and  _50
REMARK   20  A    between atoms: _53  and  _55
REMARK   21  A    between atoms: _55  and  _57
REMARK   22  A    between atoms: _59  and  _61
REMARK   23  A    between atoms: _64  and  _66
REMARK   24  A    between atoms: _66  and  _67
REMARK   25  A    between atoms: _67  and  _68
REMARK   26  A    between atoms: _68  and  _69
REMARK   27  A    between atoms: _73  and  _75
REMARK   28  A    between atoms: _75  and  _76
REMARK   29  A    between atoms: _76  and  _77
REMARK   30  A    between atoms: _80  and  _82
REMARK   31  A    between atoms: _82  and  _83
REMARK   32  A    between atoms: _86  and  _88
REMARK   33  A    between atoms: _88  and  _89
REMARK   34  A    between atoms: _96  and  _98
REMARK   35  A    between atoms: _98  and  _99
REMARK   36  A    between atoms: _101  and  _103
REMARK   37  A    between atoms: _103  and  _104
REMARK   38  A    between atoms: _110  and  _112
REMARK   39  A    between atoms: _114  and  _116
REMARK   40  A    between atoms: _116  and  _117
REMARK   41  A    between atoms: _123  and  _125
REMARK   42  A    between atoms: _125  and  _126
REMARK   43  A    between atoms: _126  and  _127
REMARK   44  A    between atoms: _130  and  _132
REMARK   45  A    between atoms: _132  and  _134
REMARK   46  A    between atoms: _136  and  _138
REMARK   47  A    between atoms: _138  and  _139
REMARK   48  A    between atoms: _146  and  _148
REMARK   49  A    between atoms: _153  and  _155
REMARK   50  A    between atoms: _157  and  _159
REMARK   51  A    between atoms: _159  and  _160
REMARK   52  A    between atoms: _160  and  _161
REMARK   53  A    between atoms: _161  and  _162
REMARK   54  A    between atoms: _166  and  _168
REMARK   55  A    between atoms: _168  and  _169
REMARK   56  A    between atoms: _175  and  _177
REMARK   57  A    between atoms: _177  and  _178
REMARK                            x       y       z     vdW  Elec       q    Type
REMARK                         _______ _______ _______ _____ _____    ______ ____
ROOT
ATOM      1  C   UNL     1     -36.271   0.956 -46.077  0.00  0.00    +0.002 C 
ENDROOT
BRANCH   1   2
ATOM      2  C   UNL     1     -35.909  -0.506 -45.831  0.00  0.00    +0.000 C 
BRANCH   2   3
ATOM      3  C   UNL     1     -34.476  -0.722 -45.338  0.00  0.00    +0.000 C 
ATOM      4  C   UNL     1     -34.469  -0.956 -43.822  0.00  0.00    +0.000 C 
ENDBRANCH   2   3
ENDBRANCH   1   2
BRANCH   1   5
ATOM      5  C   UNL     1     -37.349   1.467 -45.127  0.00  0.00    +0.021 C 
BRANCH   5   6
ATOM      6  C   UNL     1     -36.860   2.661 -44.313  0.00  0.00    +0.109 C 
ATOM      7  N   UNL     1     -35.373   2.771 -44.253  0.00  0.00    -0.131 NA
ENDBRANCH   5   6
ENDBRANCH   1   5
TORSDOF 4
REMARK  Name = 
REMARK  57 active torsions:
REMARK  status: ('A' for Active; 'I' for Inactive)
REMARK    1  A    between atoms: _1  and  _3
REMARK    2  A    between atoms: _3  and  _4
REMARK    3  A    between atoms: _4  and  _5
REMARK    4  A    between atoms: _5  and  _6
REMARK    5  A    between atoms: _8  and  _10
REMARK    6  A    between atoms: _10  and  _11
REMARK    7  A    between atoms: _11  and  _12
REMARK    8  A    between atoms: _15  and  _17
REMARK    9  A    between atoms: _17  and  _18
REMARK   10  A    between atoms: _18  and  _19
REMARK   11  A    between atoms: _19  and  _20
REMARK   12  A    between atoms: _22  and  _24
REMARK   13  A    between atoms: _24  and  _26
REMARK   14  A    between atoms: _28  and  _30
REMARK   15  A    between atoms: _33  and  _35
REMARK   16  A    between atoms: _38  and  _40
REMARK   17  A    between atoms: _40  and  _41
REMARK   18  A    between atoms: _47  and  _49
REMARK   19  A    between atoms: _49  and  _50
REMARK   20  A    between atoms: _53  and  _55
REMARK   21  A    between atoms: _55  and  _57
REMARK   22  A    between atoms: _59  and  _61
REMARK   23  A    between atoms: _64  and  _66
REMARK   24  A    between atoms: _66  and  _67
REMARK   25  A    between atoms: _67  and  _68
REMARK   26  A    between atoms: _68  and  _69
REMARK   27  A    between atoms: _73  and  _75
REMARK   28  A    between atoms: _75  and  _76
REMARK   29  A    between atoms: _76  and  _77
REMARK   30  A    between atoms: _80  and  _82
REMARK   31  A    between atoms: _82  and  _83
REMARK   32  A    between atoms: _86  and  _88
REMARK   33  A    between atoms: _88  and  _89
REMARK   34  A    between atoms: _96  and  _98
REMARK   35  A    between atoms: _98  and  _99
REMARK   36  A    between atoms: _101  and  _103
REMARK   37  A    between atoms: _103  and  _104
REMARK   38  A    between atoms: _110  and  _112
REMARK   39  A    between atoms: _114  and  _116
REMARK   40  A    between atoms: _116  and  _117
REMARK   41  A    between atoms: _123  and  _125
REMARK   42  A    between atoms: _125  and  _126
REMARK   43  A    between atoms: _126  and  _127
REMARK   44  A    between atoms: _130  and  _132
REMARK   45  A    between atoms: _132  and  _134
REMARK   46  A    between atoms: _136  and  _138
REMARK   47  A    between atoms: _138  and  _139
REMARK   48  A    between atoms: _146  and  _148
REMARK   49  A    between atoms: _153  and  _155
REMARK   50  A    between atoms: _157  and  _159
REMARK   51  A    between atoms: _159  and  _160
REMARK   52  A    between atoms: _160  and  _161
REMARK   53  A    between atoms: _161  and  _162
REMARK   54  A    between atoms: _166  and  _168
REMARK   55  A    between atoms: _168  and  _169
REMARK   56  A    between atoms: _175  and  _177
REMARK   57  A    between atoms: _177  and  _178
REMARK                            x       y       z     vdW  Elec       q    Type
REMARK                         _______ _______ _______ _____ _____    ______ ____
ROOT
ATOM      1  C   UNL     1     -37.047  20.271 -62.092  0.00  0.00    +0.000 C 
ATOM      2  C   UNL     1     -36.830  21.218 -60.921  0.00  0.00    +0.000 C 
ENDROOT
BRANCH   1   3
ATOM      3  C   UNL     1     -38.174  20.777 -63.035  0.00  0.00    +0.000 C 
ATOM      4  C   UNL     1     -39.291  21.473 -62.274  0.00  0.00    +0.000 C 
ENDBRANCH   1   3
BRANCH   1   5
ATOM      5  C   UNL     1     -37.369  18.863 -61.588  0.00  0.00    +0.000 C 
ATOM      6  C   UNL     1     -36.157  18.005 -61.330  0.00  0.00    +0.000 C 
ENDBRANCH   1   5
TORSDOF 2
REMARK  Name = 
REMARK  57 active torsions:
REMARK  status: ('A' for Active; 'I' for Inactive)
REMARK    1  A    between atoms: _1  and  _3
REMARK    2  A    between atoms: _3  and  _4
REMARK    3  A    between atoms: _4  and  _5
REMARK    4  A    between atoms: _5  and  _6
REMARK    5  A    between atoms: _8  and  _10
REMARK    6  A    between atoms: _10  and  _11
REMARK    7  A    between atoms: _11  and  _12
REMARK    8  A    between atoms: _15  and  _17
REMARK    9  A    between atoms: _17  and  _18
REMARK   10  A    between atoms: _18  and  _19
REMARK   11  A    between atoms: _19  and  _20
REMARK   12  A    between atoms: _22  and  _24
REMARK   13  A    between atoms: _24  and  _26
REMARK   14  A    between atoms: _28  and  _30
REMARK   15  A    between atoms: _33  and  _35
REMARK   16  A    between atoms: _38  and  _40
REMARK   17  A    between atoms: _40  and  _41
REMARK   18  A    between atoms: _47  and  _49
REMARK   19  A    between atoms: _49  and  _50
REMARK   20  A    between atoms: _53  and  _55
REMARK   21  A    between atoms: _55  and  _57
REMARK   22  A    between atoms: _59  and  _61
REMARK   23  A    between atoms: _64  and  _66
REMARK   24  A    between atoms: _66  and  _67
REMARK   25  A    between atoms: _67  and  _68
REMARK   26  A    between atoms: _68  and  _69
REMARK   27  A    between atoms: _73  and  _75
REMARK   28  A    between atoms: _75  and  _76
REMARK   29  A    between atoms: _76  and  _77
REMARK   30  A    between atoms: _80  and  _82
REMARK   31  A    between atoms: _82  and  _83
REMARK   32  A    between atoms: _86  and  _88
REMARK   33  A    between atoms: _88  and  _89
REMARK   34  A    between atoms: _96  and  _98
REMARK   35  A    between atoms: _98  and  _99
REMARK   36  A    between atoms: _101  and  _103
REMARK   37  A    between atoms: _103  and  _104
REMARK   38  A    between atoms: _110  and  _112
REMARK   39  A    between atoms: _114  and  _116
REMARK   40  A    between atoms: _116  and  _117
REMARK   41  A    between atoms: _123  and  _125
REMARK   42  A    between atoms: _125  and  _126
REMARK   43  A    between atoms: _126  and  _127
REMARK   44  A    between atoms: _130  and  _132
REMARK   45  A    between atoms: _132  and  _134
REMARK   46  A    between atoms: _136  and  _138
REMARK   47  A    between atoms: _138  and  _139
REMARK   48  A    between atoms: _146  and  _148
REMARK   49  A    between atoms: _153  and  _155
REMARK   50  A    between atoms: _157  and  _159
REMARK   51  A    between atoms: _159  and  _160
REMARK   52  A    between atoms: _160  and  _161
REMARK   53  A    between atoms: _161  and  _162
REMARK   54  A    between atoms: _166  and  _168
REMARK   55  A    between atoms: _168  and  _169
REMARK   56  A    between atoms: _175  and  _177
REMARK   57  A    between atoms: _177  and  _178
REMARK                            x       y       z     vdW  Elec       q    Type
REMARK                         _______ _______ _______ _____ _____    ______ ____
ROOT
ATOM      1  C   UNL     1     -40.431  15.369 -59.112  0.00  0.00    +0.000 C 
ATOM      2  C   UNL     1     -40.543  15.310 -57.594  0.00  0.00    +0.000 C 
ATOM      3  C   UNL     1     -39.483  16.472 -59.520  0.00  0.00    +0.000 C 
ENDROOT
BRANCH   1   4
ATOM      4  C   UNL     1     -41.805  15.598 -59.772  0.00  0.00    +0.000 C 
ATOM      5  C   UNL     1     -41.669  15.481 -61.286  0.00  0.00    +0.000 C 
ENDBRANCH   1   4
TORSDOF 1
REMARK  Name = 
REMARK  57 active torsions:
REMARK  status: ('A' for Active; 'I' for Inactive)
REMARK    1  A    between atoms: _1  and  _3
REMARK    2  A    between atoms: _3  and  _4
REMARK    3  A    between atoms: _4  and  _5
REMARK    4  A    between atoms: _5  and  _6
REMARK    5  A    between atoms: _8  and  _10
REMARK    6  A    between atoms: _10  and  _11
REMARK    7  A    between atoms: _11  and  _12
REMARK    8  A    between atoms: _15  and  _17
REMARK    9  A    between atoms: _17  and  _18
REMARK   10  A    between atoms: _18  and  _19
REMARK   11  A    between atoms: _19  and  _20
REMARK   12  A    between atoms: _22  and  _24
REMARK   13  A    between atoms: _24  and  _26
REMARK   14  A    between atoms: _28  and  _30
REMARK   15  A    between atoms: _33  and  _35
REMARK   16  A    between atoms: _38  and  _40
REMARK   17  A    between atoms: _40  and  _41
REMARK   18  A    between atoms: _47  and  _49
REMARK   19  A    between atoms: _49  and  _50
REMARK   20  A    between atoms: _53  and  _55
REMARK   21  A    between atoms: _55  and  _57
REMARK   22  A    between atoms: _59  and  _61
REMARK   23  A    between atoms: _64  and  _66
REMARK   24  A    between atoms: _66  and  _67
REMARK   25  A    between atoms: _67  and  _68
REMARK   26  A    between atoms: _68  and  _69
REMARK   27  A    between atoms: _73  and  _75
REMARK   28  A    between atoms: _75  and  _76
REMARK   29  A    between atoms: _76  and  _77
REMARK   30  A    between atoms: _80  and  _82
REMARK   31  A    between atoms: _82  and  _83
REMARK   32  A    between atoms: _86  and  _88
REMARK   33  A    between atoms: _88  and  _89
REMARK   34  A    between atoms: _96  and  _98
REMARK   35  A    between atoms: _98  and  _99
REMARK   36  A    between atoms: _101  and  _103
REMARK   37  A    between atoms: _103  and  _104
REMARK   38  A    between atoms: _110  and  _112
REMARK   39  A    between atoms: _114  and  _116
REMARK   40  A    between atoms: _116  and  _117
REMARK   41  A    between atoms: _123  and  _125
REMARK   42  A    between atoms: _125  and  _126
REMARK   43  A    between atoms: _126  and  _127
REMARK   44  A    between atoms: _130  and  _132
REMARK   45  A    between atoms: _132  and  _134
REMARK   46  A    between atoms: _136  and  _138
REMARK   47  A    between atoms: _138  and  _139
REMARK   48  A    between atoms: _146  and  _148
REMARK   49  A    between atoms: _153  and  _155
REMARK   50  A    between atoms: _157  and  _159
REMARK   51  A    between atoms: _159  and  _160
REMARK   52  A    between atoms: _160  and  _161
REMARK   53  A    between atoms: _161  and  _162
REMARK   54  A    between atoms: _166  and  _168
REMARK   55  A    between atoms: _168  and  _169
REMARK   56  A    between atoms: _175  and  _177
REMARK   57  A    between atoms: _177  and  _178
REMARK                            x       y       z     vdW  Elec       q    Type
REMARK                         _______ _______ _______ _____ _____    ______ ____
ROOT
ATOM      1  C   UNL     1     -37.652  15.585 -64.530  0.00  0.00    +0.000 C 
ATOM      2  C   UNL     1     -38.042  15.295 -63.093  0.00  0.00    +0.000 C 
ATOM      3  C   UNL     1     -36.246  16.165 -64.590  0.00  0.00    +0.000 C 
ENDROOT
BRANCH   1   4
ATOM      4  C   UNL     1     -38.652  16.544 -65.192  0.00  0.00    +0.000 C 
ATOM      5  C   UNL     1     -38.552  16.389 -66.686  0.00  0.00    +0.000 C 
ENDBRANCH   1   4
TORSDOF 1
REMARK  Name = 
REMARK  57 active torsions:
REMARK  status: ('A' for Active; 'I' for Inactive)
REMARK    1  A    between atoms: _1  and  _3
REMARK    2  A    between atoms: _3  and  _4
REMARK    3  A    between atoms: _4  and  _5
REMARK    4  A    between atoms: _5  and  _6
REMARK    5  A    between atoms: _8  and  _10
REMARK    6  A    between atoms: _10  and  _11
REMARK    7  A    between atoms: _11  and  _12
REMARK    8  A    between atoms: _15  and  _17
REMARK    9  A    between atoms: _17  and  _18
REMARK   10  A    between atoms: _18  and  _19
REMARK   11  A    between atoms: _19  and  _20
REMARK   12  A    between atoms: _22  and  _24
REMARK   13  A    between atoms: _24  and  _26
REMARK   14  A    between atoms: _28  and  _30
REMARK   15  A    between atoms: _33  and  _35
REMARK   16  A    between atoms: _38  and  _40
REMARK   17  A    between atoms: _40  and  _41
REMARK   18  A    between atoms: _47  and  _49
REMARK   19  A    between atoms: _49  and  _50
REMARK   20  A    between atoms: _53  and  _55
REMARK   21  A    between atoms: _55  and  _57
REMARK   22  A    between atoms: _59  and  _61
REMARK   23  A    between atoms: _64  and  _66
REMARK   24  A    between atoms: _66  and  _67
REMARK   25  A    between atoms: _67  and  _68
REMARK   26  A    between atoms: _68  and  _69
REMARK   27  A    between atoms: _73  and  _75
REMARK   28  A    between atoms: _75  and  _76
REMARK   29  A    between atoms: _76  and  _77
REMARK   30  A    between atoms: _80  and  _82
REMARK   31  A    between atoms: _82  and  _83
REMARK   32  A    between atoms: _86  and  _88
REMARK   33  A    between atoms: _88  and  _89
REMARK   34  A    between atoms: _96  and  _98
REMARK   35  A    between atoms: _98  and  _99
REMARK   36  A    between atoms: _101  and  _103
REMARK   37  A    between atoms: _103  and  _104
REMARK   38  A    between atoms: _110  and  _112
REMARK   39  A    between atoms: _114  and  _116
REMARK   40  A    between atoms: _116  and  _117
REMARK   41  A    between atoms: _123  and  _125
REMARK   42  A    between atoms: _125  and  _126
REMARK   43  A    between atoms: _126  and  _127
REMARK   44  A    between atoms: _130  and  _132
REMARK   45  A    between atoms: _132  and  _134
REMARK   46  A    between atoms: _136  and  _138
REMARK   47  A    between atoms: _138  and  _139
REMARK   48  A    between atoms: _146  and  _148
REMARK   49  A    between atoms: _153  and  _155
REMARK   50  A    between atoms: _157  and  _159
REMARK   51  A    between atoms: _159  and  _160
REMARK   52  A    between atoms: _160  and  _161
REMARK   53  A    between atoms: _161  and  _162
REMARK   54  A    between atoms: _166  and  _168
REMARK   55  A    between atoms: _168  and  _169
REMARK   56  A    between atoms: _175  and  _177
REMARK   57  A    between atoms: _177  and  _178
REMARK                            x       y       z     vdW  Elec       q    Type
REMARK                         _______ _______ _______ _____ _____    ______ ____
ROOT
ATOM      1  C   UNL     1     -32.951  17.210 -67.957  0.00  0.00    -0.022 A 
ATOM      2  C   UNL     1     -33.802  16.211 -67.486  0.00  0.00    -0.004 A 
ATOM      3  C   UNL     1     -33.302  15.125 -66.765  0.00  0.00    -0.000 A 
ATOM      4  C   UNL     1     -31.937  15.022 -66.518  0.00  0.00    -0.000 A 
ATOM      5  C   UNL     1     -31.069  15.993 -66.998  0.00  0.00    -0.000 A 
ATOM      6  C   UNL     1     -31.575  17.077 -67.717  0.00  0.00    -0.004 A 
ENDROOT
BRANCH   1   7
ATOM      7  C   UNL     1     -33.514  18.361 -68.766  0.00  0.00    +0.026 C 
BRANCH   7   8
ATOM      8  C   UNL     1     -34.387  17.947 -69.974  0.00  0.00    +0.005 C 
ATOM      9  C   UNL     1     -33.621  17.018 -70.894  0.00  0.00    +0.000 C 
ENDBRANCH   7   8
ENDBRANCH   1   7
TORSDOF 2
REMARK  Name = 
REMARK  57 active torsions:
REMARK  status: ('A' for Active; 'I' for Inactive)
REMARK    1  A    between atoms: _1  and  _3
REMARK    2  A    between atoms: _3  and  _4
REMARK    3  A    between atoms: _4  and  _5
REMARK    4  A    between atoms: _5  and  _6
REMARK    5  A    between atoms: _8  and  _10
REMARK    6  A    between atoms: _10  and  _11
REMARK    7  A    between atoms: _11  and  _12
REMARK    8  A    between atoms: _15  and  _17
REMARK    9  A    between atoms: _17  and  _18
REMARK   10  A    between atoms: _18  and  _19
REMARK   11  A    between atoms: _19  and  _20
REMARK   12  A    between atoms: _22  and  _24
REMARK   13  A    between atoms: _24  and  _26
REMARK   14  A    between atoms: _28  and  _30
REMARK   15  A    between atoms: _33  and  _35
REMARK   16  A    between atoms: _38  and  _40
REMARK   17  A    between atoms: _40  and  _41
REMARK   18  A    between atoms: _47  and  _49
REMARK   19  A    between atoms: _49  and  _50
REMARK   20  A    between atoms: _53  and  _55
REMARK   21  A    between atoms: _55  and  _57
REMARK   22  A    between atoms: _59  and  _61
REMARK   23  A    between atoms: _64  and  _66
REMARK   24  A    between atoms: _66  and  _67
REMARK   25  A    between atoms: _67  and  _68
REMARK   26  A    between atoms: _68  and  _69
REMARK   27  A    between atoms: _73  and  _75
REMARK   28  A    between atoms: _75  and  _76
REMARK   29  A    between atoms: _76  and  _77
REMARK   30  A    between atoms: _80  and  _82
REMARK   31  A    between atoms: _82  and  _83
REMARK   32  A    between atoms: _86  and  _88
REMARK   33  A    between atoms: _88  and  _89
REMARK   34  A    between atoms: _96  and  _98
REMARK   35  A    between atoms: _98  and  _99
REMARK   36  A    between atoms: _101  and  _103
REMARK   37  A    between atoms: _103  and  _104
REMARK   38  A    between atoms: _110  and  _112
REMARK   39  A    between atoms: _114  and  _116
REMARK   40  A    between atoms: _116  and  _117
REMARK   41  A    between atoms: _123  and  _125
REMARK   42  A    between atoms: _125  and  _126
REMARK   43  A    between atoms: _126  and  _127
REMARK   44  A    between atoms: _130  and  _132
REMARK   45  A    between atoms: _132  and  _134
REMARK   46  A    between atoms: _136  and  _138
REMARK   47  A    between atoms: _138  and  _139
REMARK   48  A    between atoms: _146  and  _148
REMARK   49  A    between atoms: _153  and  _155
REMARK   50  A    between atoms: _157  and  _159
REMARK   51  A    between atoms: _159  and  _160
REMARK   52  A    between atoms: _160  and  _161
REMARK   53  A    between atoms: _161  and  _162
REMARK   54  A    between atoms: _166  and  _168
REMARK   55  A    between atoms: _168  and  _169
REMARK   56  A    between atoms: _175  and  _177
REMARK   57  A    between atoms: _177  and  _178
REMARK                            x       y       z     vdW  Elec       q    Type
REMARK                         _______ _______ _______ _____ _____    ______ ____
ROOT
ATOM      1  C   UNL     1     -29.015   9.383 -66.152  0.00  0.00    +0.000 C 
ENDROOT
BRANCH   1   2
ATOM      2  C   UNL     1     -29.584  10.687 -65.532  0.00  0.00    +0.000 C 
ATOM      3  C   UNL     1     -28.594  11.842 -65.441  0.00  0.00    +0.000 C 
ATOM      4  C   UNL     1     -30.856  11.137 -66.229  0.00  0.00    +0.000 C 
ENDBRANCH   1   2
BRANCH   1   5
ATOM      5  C   UNL     1     -27.543   9.010 -65.878  0.00  0.00    +0.000 C 
ATOM      6  C   UNL     1     -27.425   7.712 -65.043  0.00  0.00    +0.000 C 
ENDBRANCH   1   5
TORSDOF 2
REMARK  Name = 
REMARK  57 active torsions:
REMARK  status: ('A' for Active; 'I' for Inactive)
REMARK    1  A    between atoms: _1  and  _3
REMARK    2  A    between atoms: _3  and  _4
REMARK    3  A    between atoms: _4  and  _5
REMARK    4  A    between atoms: _5  and  _6
REMARK    5  A    between atoms: _8  and  _10
REMARK    6  A    between atoms: _10  and  _11
REMARK    7  A    between atoms: _11  and  _12
REMARK    8  A    between atoms: _15  and  _17
REMARK    9  A    between atoms: _17  and  _18
REMARK   10  A    between atoms: _18  and  _19
REMARK   11  A    between atoms: _19  and  _20
REMARK   12  A    between atoms: _22  and  _24
REMARK   13  A    between atoms: _24  and  _26
REMARK   14  A    between atoms: _28  and  _30
REMARK   15  A    between atoms: _33  and  _35
REMARK   16  A    between atoms: _38  and  _40
REMARK   17  A    between atoms: _40  and  _41
REMARK   18  A    between atoms: _47  and  _49
REMARK   19  A    between atoms: _49  and  _50
REMARK   20  A    between atoms: _53  and  _55
REMARK   21  A    between atoms: _55  and  _57
REMARK   22  A    between atoms: _59  and  _61
REMARK   23  A    between atoms: _64  and  _66
REMARK   24  A    between atoms: _66  and  _67
REMARK   25  A    between atoms: _67  and  _68
REMARK   26  A    between atoms: _68  and  _69
REMARK   27  A    between atoms: _73  and  _75
REMARK   28  A    between atoms: _75  and  _76
REMARK   29  A    between atoms: _76  and  _77
REMARK   30  A    between atoms: _80  and  _82
REMARK   31  A    between atoms: _82  and  _83
REMARK   32  A    between atoms: _86  and  _88
REMARK   33  A    between atoms: _88  and  _89
REMARK   34  A    between atoms: _96  and  _98
REMARK   35  A    between atoms: _98  and  _99
REMARK   36  A    between atoms: _101  and  _103
REMARK   37  A    between atoms: _103  and  _104
REMARK   38  A    between atoms: _110  and  _112
REMARK   39  A    between atoms: _114  and  _116
REMARK   40  A    between atoms: _116  and  _117
REMARK   41  A    between atoms: _123  and  _125
REMARK   42  A    between atoms: _125  and  _126
REMARK   43  A    between atoms: _126  and  _127
REMARK   44  A    between atoms: _130  and  _132
REMARK   45  A    between atoms: _132  and  _134
REMARK   46  A    between atoms: _136  and  _138
REMARK   47  A    between atoms: _138  and  _139
REMARK   48  A    between atoms: _146  and  _148
REMARK   49  A    between atoms: _153  and  _155
REMARK   50  A    between atoms: _157  and  _159
REMARK   51  A    between atoms: _159  and  _160
REMARK   52  A    between atoms: _160  and  _161
REMARK   53  A    between atoms: _161  and  _162
REMARK   54  A    between atoms: _166  and  _168
REMARK   55  A    between atoms: _168  and  _169
REMARK   56  A    between atoms: _175  and  _177
REMARK   57  A    between atoms: _177  and  _178
REMARK                            x       y       z     vdW  Elec       q    Type
REMARK                         _______ _______ _______ _____ _____    ______ ____
ROOT
ATOM      1  C   UNL     1     -29.475  21.988 -46.721  0.00  0.00    +0.000 C 
ATOM      2  C   UNL     1     -30.328  22.483 -45.547  0.00  0.00    +0.000 C 
ENDROOT
BRANCH   1   3
ATOM      3  C   UNL     1     -28.492  23.074 -47.213  0.00  0.00    +0.000 C 
ATOM      4  C   UNL     1     -28.120  24.011 -46.070  0.00  0.00    +0.000 C 
ENDBRANCH   1   3
BRANCH   1   5
ATOM      5  C   UNL     1     -30.374  21.527 -47.867  0.00  0.00    +0.000 C 
ATOM      6  C   UNL     1     -31.846  21.543 -47.532  0.00  0.00    +0.000 C 
ENDBRANCH   1   5
TORSDOF 2
REMARK  Name = 
REMARK  57 active torsions:
REMARK  status: ('A' for Active; 'I' for Inactive)
REMARK    1  A    between atoms: _1  and  _3
REMARK    2  A    between atoms: _3  and  _4
REMARK    3  A    between atoms: _4  and  _5
REMARK    4  A    between atoms: _5  and  _6
REMARK    5  A    between atoms: _8  and  _10
REMARK    6  A    between atoms: _10  and  _11
REMARK    7  A    between atoms: _11  and  _12
REMARK    8  A    between atoms: _15  and  _17
REMARK    9  A    between atoms: _17  and  _18
REMARK   10  A    between atoms: _18  and  _19
REMARK   11  A    between atoms: _19  and  _20
REMARK   12  A    between atoms: _22  and  _24
REMARK   13  A    between atoms: _24  and  _26
REMARK   14  A    between atoms: _28  and  _30
REMARK   15  A    between atoms: _33  and  _35
REMARK   16  A    between atoms: _38  and  _40
REMARK   17  A    between atoms: _40  and  _41
REMARK   18  A    between atoms: _47  and  _49
REMARK   19  A    between atoms: _49  and  _50
REMARK   20  A    between atoms: _53  and  _55
REMARK   21  A    between atoms: _55  and  _57
REMARK   22  A    between atoms: _59  and  _61
REMARK   23  A    between atoms: _64  and  _66
REMARK   24  A    between atoms: _66  and  _67
REMARK   25  A    between atoms: _67  and  _68
REMARK   26  A    between atoms: _68  and  _69
REMARK   27  A    between atoms: _73  and  _75
REMARK   28  A    between atoms: _75  and  _76
REMARK   29  A    between atoms: _76  and  _77
REMARK   30  A    between atoms: _80  and  _82
REMARK   31  A    between atoms: _82  and  _83
REMARK   32  A    between atoms: _86  and  _88
REMARK   33  A    between atoms: _88  and  _89
REMARK   34  A    between atoms: _96  and  _98
REMARK   35  A    between atoms: _98  and  _99
REMARK   36  A    between atoms: _101  and  _103
REMARK   37  A    between atoms: _103  and  _104
REMARK   38  A    between atoms: _110  and  _112
REMARK   39  A    between atoms: _114  and  _116
REMARK   40  A    between atoms: _116  and  _117
REMARK   41  A    between atoms: _123  and  _125
REMARK   42  A    between atoms: _125  and  _126
REMARK   43  A    between atoms: _126  and  _127
REMARK   44  A    between atoms: _130  and  _132
REMARK   45  A    between atoms: _132  and  _134
REMARK   46  A    between atoms: _136  and  _138
REMARK   47  A    between atoms: _138  and  _139
REMARK   48  A    between atoms: _146  and  _148
REMARK   49  A    between atoms: _153  and  _155
REMARK   50  A    between atoms: _157  and  _159
REMARK   51  A    between atoms: _159  and  _160
REMARK   52  A    between atoms: _160  and  _161
REMARK   53  A    between atoms: _161  and  _162
REMARK   54  A    between atoms: _166  and  _168
REMARK   55  A    between atoms: _168  and  _169
REMARK   56  A    between atoms: _175  and  _177
REMARK   57  A    between atoms: _177  and  _178
REMARK                            x       y       z     vdW  Elec       q    Type
REMARK                         _______ _______ _______ _____ _____    ______ ____
ROOT
ATOM      1  C   UNL     1     -31.722  26.075 -41.259  0.00  0.00    +0.000 C 
ATOM      2  C   UNL     1     -33.122  26.420 -40.773  0.00  0.00    +0.000 C 
ATOM      3  C   UNL     1     -31.693  24.659 -41.809  0.00  0.00    +0.000 C 
ENDROOT
BRANCH   1   4
ATOM      4  C   UNL     1     -31.258  27.098 -42.318  0.00  0.00    +0.000 C 
ATOM      5  C   UNL     1     -30.903  28.376 -41.591  0.00  0.00    +0.000 C 
ENDBRANCH   1   4
TORSDOF 1
REMARK  Name = 
REMARK  57 active torsions:
REMARK  status: ('A' for Active; 'I' for Inactive)
REMARK    1  A    between atoms: _1  and  _3
REMARK    2  A    between atoms: _3  and  _4
REMARK    3  A    between atoms: _4  and  _5
REMARK    4  A    between atoms: _5  and  _6
REMARK    5  A    between atoms: _8  and  _10
REMARK    6  A    between atoms: _10  and  _11
REMARK    7  A    between atoms: _11  and  _12
REMARK    8  A    between atoms: _15  and  _17
REMARK    9  A    between atoms: _17  and  _18
REMARK   10  A    between atoms: _18  and  _19
REMARK   11  A    between atoms: _19  and  _20
REMARK   12  A    between atoms: _22  and  _24
REMARK   13  A    between atoms: _24  and  _26
REMARK   14  A    between atoms: _28  and  _30
REMARK   15  A    between atoms: _33  and  _35
REMARK   16  A    between atoms: _38  and  _40
REMARK   17  A    between atoms: _40  and  _41
REMARK   18  A    between atoms: _47  and  _49
REMARK   19  A    between atoms: _49  and  _50
REMARK   20  A    between atoms: _53  and  _55
REMARK   21  A    between atoms: _55  and  _57
REMARK   22  A    between atoms: _59  and  _61
REMARK   23  A    between atoms: _64  and  _66
REMARK   24  A    between atoms: _66  and  _67
REMARK   25  A    between atoms: _67  and  _68
REMARK   26  A    between atoms: _68  and  _69
REMARK   27  A    between atoms: _73  and  _75
REMARK   28  A    between atoms: _75  and  _76
REMARK   29  A    between atoms: _76  and  _77
REMARK   30  A    between atoms: _80  and  _82
REMARK   31  A    between atoms: _82  and  _83
REMARK   32  A    between atoms: _86  and  _88
REMARK   33  A    between atoms: _88  and  _89
REMARK   34  A    between atoms: _96  and  _98
REMARK   35  A    between atoms: _98  and  _99
REMARK   36  A    between atoms: _101  and  _103
REMARK   37  A    between atoms: _103  and  _104
REMARK   38  A    between atoms: _110  and  _112
REMARK   39  A    between atoms: _114  and  _116
REMARK   40  A    between atoms: _116  and  _117
REMARK   41  A    between atoms: _123  and  _125
REMARK   42  A    between atoms: _125  and  _126
REMARK   43  A    between atoms: _126  and  _127
REMARK   44  A    between atoms: _130  and  _132
REMARK   45  A    between atoms: _132  and  _134
REMARK   46  A    between atoms: _136  and  _138
REMARK   47  A    between atoms: _138  and  _139
REMARK   48  A    between atoms: _146  and  _148
REMARK   49  A    between atoms: _153  and  _155
REMARK   50  A    between atoms: _157  and  _159
REMARK   51  A    between atoms: _159  and  _160
REMARK   52  A    between atoms: _160  and  _161
REMARK   53  A    between atoms: _161  and  _162
REMARK   54  A    between atoms: _166  and  _168
REMARK   55  A    between atoms: _168  and  _169
REMARK   56  A    between atoms: _175  and  _177
REMARK   57  A    between atoms: _177  and  _178
REMARK                            x       y       z     vdW  Elec       q    Type
REMARK                         _______ _______ _______ _____ _____    ______ ____
ROOT
ATOM      1  C   UNL     1     -29.215  14.651 -46.328  0.00  0.00    +0.220 C 
ENDROOT
BRANCH   1   2
ATOM      2  N   UNL     1     -29.097  13.425 -47.136  0.00  0.00    -0.087 NA
ATOM      3  C   UNL     1     -29.923  13.100 -48.129  0.00  0.00    +0.535 C 
ATOM      4  N   UNL     1     -30.943  13.888 -48.441  0.00  0.00    +0.135 NA
ATOM      5  N   UNL     1     -29.733  11.986 -48.815  0.00  0.00    +0.135 NA
ENDBRANCH   1   2
BRANCH   1   6
ATOM      6  C   UNL     1     -27.859  15.348 -46.211  0.00  0.00    +0.047 C 
BRANCH   6   7
ATOM      7  C   UNL     1     -27.372  15.895 -47.533  0.00  0.00    +0.004 C 
BRANCH   7   8
ATOM      8  C   UNL     1     -25.938  15.508 -47.903  0.00  0.00    +0.000 C 
ATOM      9  C   UNL     1     -25.867  14.910 -49.308  0.00  0.00    +0.000 C 
ENDBRANCH   7   8
ENDBRANCH   6   7
ENDBRANCH   1   6
TORSDOF 4
REMARK  Name = 
REMARK  57 active torsions:
REMARK  status: ('A' for Active; 'I' for Inactive)
REMARK    1  A    between atoms: _1  and  _3
REMARK    2  A    between atoms: _3  and  _4
REMARK    3  A    between atoms: _4  and  _5
REMARK    4  A    between atoms: _5  and  _6
REMARK    5  A    between atoms: _8  and  _10
REMARK    6  A    between atoms: _10  and  _11
REMARK    7  A    between atoms: _11  and  _12
REMARK    8  A    between atoms: _15  and  _17
REMARK    9  A    between atoms: _17  and  _18
REMARK   10  A    between atoms: _18  and  _19
REMARK   11  A    between atoms: _19  and  _20
REMARK   12  A    between atoms: _22  and  _24
REMARK   13  A    between atoms: _24  and  _26
REMARK   14  A    between atoms: _28  and  _30
REMARK   15  A    between atoms: _33  and  _35
REMARK   16  A    between atoms: _38  and  _40
REMARK   17  A    between atoms: _40  and  _41
REMARK   18  A    between atoms: _47  and  _49
REMARK   19  A    between atoms: _49  and  _50
REMARK   20  A    between atoms: _53  and  _55
REMARK   21  A    between atoms: _55  and  _57
REMARK   22  A    between atoms: _59  and  _61
REMARK   23  A    between atoms: _64  and  _66
REMARK   24  A    between atoms: _66  and  _67
REMARK   25  A    between atoms: _67  and  _68
REMARK   26  A    between atoms: _68  and  _69
REMARK   27  A    between atoms: _73  and  _75
REMARK   28  A    between atoms: _75  and  _76
REMARK   29  A    between atoms: _76  and  _77
REMARK   30  A    between atoms: _80  and  _82
REMARK   31  A    between atoms: _82  and  _83
REMARK   32  A    between atoms: _86  and  _88
REMARK   33  A    between atoms: _88  and  _89
REMARK   34  A    between atoms: _96  and  _98
REMARK   35  A    between atoms: _98  and  _99
REMARK   36  A    between atoms: _101  and  _103
REMARK   37  A    between atoms: _103  and  _104
REMARK   38  A    between atoms: _110  and  _112
REMARK   39  A    between atoms: _114  and  _116
REMARK   40  A    between atoms: _116  and  _117
REMARK   41  A    between atoms: _123  and  _125
REMARK   42  A    between atoms: _125  and  _126
REMARK   43  A    between atoms: _126  and  _127
REMARK   44  A    between atoms: _130  and  _132
REMARK   45  A    between atoms: _132  and  _134
REMARK   46  A    between atoms: _136  and  _138
REMARK   47  A    between atoms: _138  and  _139
REMARK   48  A    between atoms: _146  and  _148
REMARK   49  A    between atoms: _153  and  _155
REMARK   50  A    between atoms: _157  and  _159
REMARK   51  A    between atoms: _159  and  _160
REMARK   52  A    between atoms: _160  and  _161
REMARK   53  A    between atoms: _161  and  _162
REMARK   54  A    between atoms: _166  and  _168
REMARK   55  A    between atoms: _168  and  _169
REMARK   56  A    between atoms: _175  and  _177
REMARK   57  A    between atoms: _177  and  _178
REMARK                            x       y       z     vdW  Elec       q    Type
REMARK                         _______ _______ _______ _____ _____    ______ ____
ROOT
ATOM      1  C   UNL     1     -31.182  11.420 -52.795  0.00  0.00    +0.114 C 
ENDROOT
BRANCH   1   2
ATOM      2  C   UNL     1     -31.697  10.535 -51.653  0.00  0.00    +0.365 C 
ATOM      3  O   UNL     1     -32.414  11.029 -50.759  0.00  0.00    -0.246 OA
ATOM      4  O   UNL     1     -31.388   9.330 -51.645  0.00  0.00    -0.246 OA
ENDBRANCH   1   2
BRANCH   1   5
ATOM      5  C   UNL     1     -29.945  12.256 -52.431  0.00  0.00    +0.012 C 
BRANCH   5   6
ATOM      6  C   UNL     1     -28.632  11.459 -52.340  0.00  0.00    +0.001 C 
ATOM      7  C   UNL     1     -28.365  10.672 -53.641  0.00  0.00    +0.000 C 
ENDBRANCH   5   6
ENDBRANCH   1   5
TORSDOF 3
REMARK  Name = 
REMARK  57 active torsions:
REMARK  status: ('A' for Active; 'I' for Inactive)
REMARK    1  A    between atoms: _1  and  _3
REMARK    2  A    between atoms: _3  and  _4
REMARK    3  A    between atoms: _4  and  _5
REMARK    4  A    between atoms: _5  and  _6
REMARK    5  A    between atoms: _8  and  _10
REMARK    6  A    between atoms: _10  and  _11
REMARK    7  A    between atoms: _11  and  _12
REMARK    8  A    between atoms: _15  and  _17
REMARK    9  A    between atoms: _17  and  _18
REMARK   10  A    between atoms: _18  and  _19
REMARK   11  A    between atoms: _19  and  _20
REMARK   12  A    between atoms: _22  and  _24
REMARK   13  A    between atoms: _24  and  _26
REMARK   14  A    between atoms: _28  and  _30
REMARK   15  A    between atoms: _33  and  _35
REMARK   16  A    between atoms: _38  and  _40
REMARK   17  A    between atoms: _40  and  _41
REMARK   18  A    between atoms: _47  and  _49
REMARK   19  A    between atoms: _49  and  _50
REMARK   20  A    between atoms: _53  and  _55
REMARK   21  A    between atoms: _55  and  _57
REMARK   22  A    between atoms: _59  and  _61
REMARK   23  A    between atoms: _64  and  _66
REMARK   24  A    between atoms: _66  and  _67
REMARK   25  A    between atoms: _67  and  _68
REMARK   26  A    between atoms: _68  and  _69
REMARK   27  A    between atoms: _73  and  _75
REMARK   28  A    between atoms: _75  and  _76
REMARK   29  A    between atoms: _76  and  _77
REMARK   30  A    between atoms: _80  and  _82
REMARK   31  A    between atoms: _82  and  _83
REMARK   32  A    between atoms: _86  and  _88
REMARK   33  A    between atoms: _88  and  _89
REMARK   34  A    between atoms: _96  and  _98
REMARK   35  A    between atoms: _98  and  _99
REMARK   36  A    between atoms: _101  and  _103
REMARK   37  A    between atoms: _103  and  _104
REMARK   38  A    between atoms: _110  and  _112
REMARK   39  A    between atoms: _114  and  _116
REMARK   40  A    between atoms: _116  and  _117
REMARK   41  A    between atoms: _123  and  _125
REMARK   42  A    between atoms: _125  and  _126
REMARK   43  A    between atoms: _126  and  _127
REMARK   44  A    between atoms: _130  and  _132
REMARK   45  A    between atoms: _132  and  _134
REMARK   46  A    between atoms: _136  and  _138
REMARK   47  A    between atoms: _138  and  _139
REMARK   48  A    between atoms: _146  and  _148
REMARK   49  A    between atoms: _153  and  _155
REMARK   50  A    between atoms: _157  and  _159
REMARK   51  A    between atoms: _159  and  _160
REMARK   52  A    between atoms: _160  and  _161
REMARK   53  A    between atoms: _161  and  _162
REMARK   54  A    between atoms: _166  and  _168
REMARK   55  A    between atoms: _168  and  _169
REMARK   56  A    between atoms: _175  and  _177
REMARK   57  A    between atoms: _177  and  _178
REMARK                            x       y       z     vdW  Elec       q    Type
REMARK                         _______ _______ _______ _____ _____    ______ ____
ROOT
ATOM      1  C   UNL     1     -31.441   9.223 -57.982  0.00  0.00    +0.000 C 
ENDROOT
BRANCH   1   2
ATOM      2  C   UNL     1     -32.733   9.879 -57.510  0.00  0.00    +0.000 C 
ATOM      3  C   UNL     1     -32.418  11.292 -57.059  0.00  0.00    +0.000 C 
ATOM      4  C   UNL     1     -33.784   9.900 -58.610  0.00  0.00    +0.000 C 
ENDBRANCH   1   2
BRANCH   1   5
ATOM      5  C   UNL     1     -30.955   7.994 -57.218  0.00  0.00    +0.000 C 
ATOM      6  C   UNL     1     -30.854   6.830 -58.191  0.00  0.00    +0.000 C 
ENDBRANCH   1   5
TORSDOF 2
REMARK  Name = 
REMARK  57 active torsions:
REMARK  status: ('A' for Active; 'I' for Inactive)
REMARK    1  A    between atoms: _1  and  _3
REMARK    2  A    between atoms: _3  and  _4
REMARK    3  A    between atoms: _4  and  _5
REMARK    4  A    between atoms: _5  and  _6
REMARK    5  A    between atoms: _8  and  _10
REMARK    6  A    between atoms: _10  and  _11
REMARK    7  A    between atoms: _11  and  _12
REMARK    8  A    between atoms: _15  and  _17
REMARK    9  A    between atoms: _17  and  _18
REMARK   10  A    between atoms: _18  and  _19
REMARK   11  A    between atoms: _19  and  _20
REMARK   12  A    between atoms: _22  and  _24
REMARK   13  A    between atoms: _24  and  _26
REMARK   14  A    between atoms: _28  and  _30
REMARK   15  A    between atoms: _33  and  _35
REMARK   16  A    between atoms: _38  and  _40
REMARK   17  A    between atoms: _40  and  _41
REMARK   18  A    between atoms: _47  and  _49
REMARK   19  A    between atoms: _49  and  _50
REMARK   20  A    between atoms: _53  and  _55
REMARK   21  A    between atoms: _55  and  _57
REMARK   22  A    between atoms: _59  and  _61
REMARK   23  A    between atoms: _64  and  _66
REMARK   24  A    between atoms: _66  and  _67
REMARK   25  A    between atoms: _67  and  _68
REMARK   26  A    between atoms: _68  and  _69
REMARK   27  A    between atoms: _73  and  _75
REMARK   28  A    between atoms: _75  and  _76
REMARK   29  A    between atoms: _76  and  _77
REMARK   30  A    between atoms: _80  and  _82
REMARK   31  A    between atoms: _82  and  _83
REMARK   32  A    between atoms: _86  and  _88
REMARK   33  A    between atoms: _88  and  _89
REMARK   34  A    between atoms: _96  and  _98
REMARK   35  A    between atoms: _98  and  _99
REMARK   36  A    between atoms: _101  and  _103
REMARK   37  A    between atoms: _103  and  _104
REMARK   38  A    between atoms: _110  and  _112
REMARK   39  A    between atoms: _114  and  _116
REMARK   40  A    between atoms: _116  and  _117
REMARK   41  A    between atoms: _123  and  _125
REMARK   42  A    between atoms: _125  and  _126
REMARK   43  A    between atoms: _126  and  _127
REMARK   44  A    between atoms: _130  and  _132
REMARK   45  A    between atoms: _132  and  _134
REMARK   46  A    between atoms: _136  and  _138
REMARK   47  A    between atoms: _138  and  _139
REMARK   48  A    between atoms: _146  and  _148
REMARK   49  A    between atoms: _153  and  _155
REMARK   50  A    between atoms: _157  and  _159
REMARK   51  A    between atoms: _159  and  _160
REMARK   52  A    between atoms: _160  and  _161
REMARK   53  A    between atoms: _161  and  _162
REMARK   54  A    between atoms: _166  and  _168
REMARK   55  A    between atoms: _168  and  _169
REMARK   56  A    between atoms: _175  and  _177
REMARK   57  A    between atoms: _177  and  _178
REMARK                            x       y       z     vdW  Elec       q    Type
REMARK                         _______ _______ _______ _____ _____    ______ ____
ROOT
ATOM      1  C   UNL     1     -36.703   6.508 -60.587  0.00  0.00    -0.022 A 
ATOM      2  C   UNL     1     -35.932   6.905 -59.496  0.00  0.00    -0.001 A 
ATOM      3  C   UNL     1     -36.517   7.269 -58.300  0.00  0.00    +0.042 A 
ATOM      4  C   UNL     1     -37.889   7.245 -58.188  0.00  0.00    +0.196 A 
ATOM      5  O   UNL     1     -38.497   7.604 -57.005  0.00  0.00    -0.287 OA
ATOM      6  C   UNL     1     -38.672   6.845 -59.252  0.00  0.00    +0.042 A 
ATOM      7  C   UNL     1     -38.079   6.486 -60.442  0.00  0.00    -0.001 A 
ENDROOT
BRANCH   1   8
ATOM      8  C   UNL     1     -36.057   6.120 -61.884  0.00  0.00    +0.026 C 
BRANCH   8   9
ATOM      9  C   UNL     1     -36.402   4.729 -62.385  0.00  0.00    +0.005 C 
ATOM     10  C   UNL     1     -35.904   4.562 -63.826  0.00  0.00    +0.000 C 
ENDBRANCH   8   9
ENDBRANCH   1   8
TORSDOF 2
REMARK  Name = 
REMARK  57 active torsions:
REMARK  status: ('A' for Active; 'I' for Inactive)
REMARK    1  A    between atoms: _1  and  _3
REMARK    2  A    between atoms: _3  and  _4
REMARK    3  A    between atoms: _4  and  _5
REMARK    4  A    between atoms: _5  and  _6
REMARK    5  A    between atoms: _8  and  _10
REMARK    6  A    between atoms: _10  and  _11
REMARK    7  A    between atoms: _11  and  _12
REMARK    8  A    between atoms: _15  and  _17
REMARK    9  A    between atoms: _17  and  _18
REMARK   10  A    between atoms: _18  and  _19
REMARK   11  A    between atoms: _19  and  _20
REMARK   12  A    between atoms: _22  and  _24
REMARK   13  A    between atoms: _24  and  _26
REMARK   14  A    between atoms: _28  and  _30
REMARK   15  A    between atoms: _33  and  _35
REMARK   16  A    between atoms: _38  and  _40
REMARK   17  A    between atoms: _40  and  _41
REMARK   18  A    between atoms: _47  and  _49
REMARK   19  A    between atoms: _49  and  _50
REMARK   20  A    between atoms: _53  and  _55
REMARK   21  A    between atoms: _55  and  _57
REMARK   22  A    between atoms: _59  and  _61
REMARK   23  A    between atoms: _64  and  _66
REMARK   24  A    between atoms: _66  and  _67
REMARK   25  A    between atoms: _67  and  _68
REMARK   26  A    between atoms: _68  and  _69
REMARK   27  A    between atoms: _73  and  _75
REMARK   28  A    between atoms: _75  and  _76
REMARK   29  A    between atoms: _76  and  _77
REMARK   30  A    between atoms: _80  and  _82
REMARK   31  A    between atoms: _82  and  _83
REMARK   32  A    between atoms: _86  and  _88
REMARK   33  A    between atoms: _88  and  _89
REMARK   34  A    between atoms: _96  and  _98
REMARK   35  A    between atoms: _98  and  _99
REMARK   36  A    between atoms: _101  and  _103
REMARK   37  A    between atoms: _103  and  _104
REMARK   38  A    between atoms: _110  and  _112
REMARK   39  A    between atoms: _114  and  _116
REMARK   40  A    between atoms: _116  and  _117
REMARK   41  A    between atoms: _123  and  _125
REMARK   42  A    between atoms: _125  and  _126
REMARK   43  A    between atoms: _126  and  _127
REMARK   44  A    between atoms: _130  and  _132
REMARK   45  A    between atoms: _132  and  _134
REMARK   46  A    between atoms: _136  and  _138
REMARK   47  A    between atoms: _138  and  _139
REMARK   48  A    between atoms: _146  and  _148
REMARK   49  A    between atoms: _153  and  _155
REMARK   50  A    between atoms: _157  and  _159
REMARK   51  A    between atoms: _159  and  _160
REMARK   52  A    between atoms: _160  and  _161
REMARK   53  A    between atoms: _161  and  _162
REMARK   54  A    between atoms: _166  and  _168
REMARK   55  A    between atoms: _168  and  _169
REMARK   56  A    between atoms: _175  and  _177
REMARK   57  A    between atoms: _177  and  _178
REMARK                            x       y       z     vdW  Elec       q    Type
REMARK                         _______ _______ _______ _____ _____    ______ ____
ROOT
ATOM      1  C   UNL     1     -44.335   8.459 -57.624  0.00  0.00    +0.000 C 
ENDROOT
BRANCH   1   2
ATOM      2  C   UNL     1     -43.712   9.864 -57.740  0.00  0.00    +0.000 C 
ATOM      3  C   UNL     1     -42.833  10.127 -56.538  0.00  0.00    +0.000 C 
ENDBRANCH   1   2
BRANCH   1   4
ATOM      4  C   UNL     1     -45.796   8.651 -57.342  0.00  0.00    +0.000 C 
ATOM      5  C   UNL     1     -46.583   7.497 -57.881  0.00  0.00    +0.000 C 
ENDBRANCH   1   4
TORSDOF 2
REMARK  Name = 
REMARK  57 active torsions:
REMARK  status: ('A' for Active; 'I' for Inactive)
REMARK    1  A    between atoms: _1  and  _3
REMARK    2  A    between atoms: _3  and  _4
REMARK    3  A    between atoms: _4  and  _5
REMARK    4  A    between atoms: _5  and  _6
REMARK    5  A    between atoms: _8  and  _10
REMARK    6  A    between atoms: _10  and  _11
REMARK    7  A    between atoms: _11  and  _12
REMARK    8  A    between atoms: _15  and  _17
REMARK    9  A    between atoms: _17  and  _18
REMARK   10  A    between atoms: _18  and  _19
REMARK   11  A    between atoms: _19  and  _20
REMARK   12  A    between atoms: _22  and  _24
REMARK   13  A    between atoms: _24  and  _26
REMARK   14  A    between atoms: _28  and  _30
REMARK   15  A    between atoms: _33  and  _35
REMARK   16  A    between atoms: _38  and  _40
REMARK   17  A    between atoms: _40  and  _41
REMARK   18  A    between atoms: _47  and  _49
REMARK   19  A    between atoms: _49  and  _50
REMARK   20  A    between atoms: _53  and  _55
REMARK   21  A    between atoms: _55  and  _57
REMARK   22  A    between atoms: _59  and  _61
REMARK   23  A    between atoms: _64  and  _66
REMARK   24  A    between atoms: _66  and  _67
REMARK   25  A    between atoms: _67  and  _68
REMARK   26  A    between atoms: _68  and  _69
REMARK   27  A    between atoms: _73  and  _75
REMARK   28  A    between atoms: _75  and  _76
REMARK   29  A    between atoms: _76  and  _77
REMARK   30  A    between atoms: _80  and  _82
REMARK   31  A    between atoms: _82  and  _83
REMARK   32  A    between atoms: _86  and  _88
REMARK   33  A    between atoms: _88  and  _89
REMARK   34  A    between atoms: _96  and  _98
REMARK   35  A    between atoms: _98  and  _99
REMARK   36  A    between atoms: _101  and  _103
REMARK   37  A    between atoms: _103  and  _104
REMARK   38  A    between atoms: _110  and  _112
REMARK   39  A    between atoms: _114  and  _116
REMARK   40  A    between atoms: _116  and  _117
REMARK   41  A    between atoms: _123  and  _125
REMARK   42  A    between atoms: _125  and  _126
REMARK   43  A    between atoms: _126  and  _127
REMARK   44  A    between atoms: _130  and  _132
REMARK   45  A    between atoms: _132  and  _134
REMARK   46  A    between atoms: _136  and  _138
REMARK   47  A    between atoms: _138  and  _139
REMARK   48  A    between atoms: _146  and  _148
REMARK   49  A    between atoms: _153  and  _155
REMARK   50  A    between atoms: _157  and  _159
REMARK   51  A    between atoms: _159  and  _160
REMARK   52  A    between atoms: _160  and  _161
REMARK   53  A    between atoms: _161  and  _162
REMARK   54  A    between atoms: _166  and  _168
REMARK   55  A    between atoms: _168  and  _169
REMARK   56  A    between atoms: _175  and  _177
REMARK   57  A    between atoms: _177  and  _178
REMARK                            x       y       z     vdW  Elec       q    Type
REMARK                         _______ _______ _______ _____ _____    ______ ____
ROOT
ATOM      1  C   UNL     1     -40.397  11.960 -54.004  0.00  0.00    -0.022 A 
ATOM      2  C   UNL     1     -39.868  11.802 -52.730  0.00  0.00    -0.004 A 
ATOM      3  C   UNL     1     -38.511  11.559 -52.552  0.00  0.00    -0.000 A 
ATOM      4  C   UNL     1     -37.666  11.461 -53.649  0.00  0.00    -0.000 A 
ATOM      5  C   UNL     1     -38.179  11.608 -54.929  0.00  0.00    -0.000 A 
ATOM      6  C   UNL     1     -39.535  11.858 -55.103  0.00  0.00    -0.004 A 
ENDROOT
BRANCH   1   7
ATOM      7  C   UNL     1     -41.871  12.228 -54.199  0.00  0.00    +0.026 C 
BRANCH   7   8
ATOM      8  C   UNL     1     -42.744  10.960 -54.237  0.00  0.00    +0.005 C 
ATOM      9  C   UNL     1     -43.807  11.026 -53.165  0.00  0.00    +0.000 C 
ENDBRANCH   7   8
ENDBRANCH   1   7
TORSDOF 2
REMARK  Name = 
REMARK  57 active torsions:
REMARK  status: ('A' for Active; 'I' for Inactive)
REMARK    1  A    between atoms: _1  and  _3
REMARK    2  A    between atoms: _3  and  _4
REMARK    3  A    between atoms: _4  and  _5
REMARK    4  A    between atoms: _5  and  _6
REMARK    5  A    between atoms: _8  and  _10
REMARK    6  A    between atoms: _10  and  _11
REMARK    7  A    between atoms: _11  and  _12
REMARK    8  A    between atoms: _15  and  _17
REMARK    9  A    between atoms: _17  and  _18
REMARK   10  A    between atoms: _18  and  _19
REMARK   11  A    between atoms: _19  and  _20
REMARK   12  A    between atoms: _22  and  _24
REMARK   13  A    between atoms: _24  and  _26
REMARK   14  A    between atoms: _28  and  _30
REMARK   15  A    between atoms: _33  and  _35
REMARK   16  A    between atoms: _38  and  _40
REMARK   17  A    between atoms: _40  and  _41
REMARK   18  A    between atoms: _47  and  _49
REMARK   19  A    between atoms: _49  and  _50
REMARK   20  A    between atoms: _53  and  _55
REMARK   21  A    between atoms: _55  and  _57
REMARK   22  A    between atoms: _59  and  _61
REMARK   23  A    between atoms: _64  and  _66
REMARK   24  A    between atoms: _66  and  _67
REMARK   25  A    between atoms: _67  and  _68
REMARK   26  A    between atoms: _68  and  _69
REMARK   27  A    between atoms: _73  and  _75
REMARK   28  A    between atoms: _75  and  _76
REMARK   29  A    between atoms: _76  and  _77
REMARK   30  A    between atoms: _80  and  _82
REMARK   31  A    between atoms: _82  and  _83
REMARK   32  A    between atoms: _86  and  _88
REMARK   33  A    between atoms: _88  and  _89
REMARK   34  A    between atoms: _96  and  _98
REMARK   35  A    between atoms: _98  and  _99
REMARK   36  A    between atoms: _101  and  _103
REMARK   37  A    between atoms: _103  and  _104
REMARK   38  A    between atoms: _110  and  _112
REMARK   39  A    between atoms: _114  and  _116
REMARK   40  A    between atoms: _116  and  _117
REMARK   41  A    between atoms: _123  and  _125
REMARK   42  A    between atoms: _125  and  _126
REMARK   43  A    between atoms: _126  and  _127
REMARK   44  A    between atoms: _130  and  _132
REMARK   45  A    between atoms: _132  and  _134
REMARK   46  A    between atoms: _136  and  _138
REMARK   47  A    between atoms: _138  and  _139
REMARK   48  A    between atoms: _146  and  _148
REMARK   49  A    between atoms: _153  and  _155
REMARK   50  A    between atoms: _157  and  _159
REMARK   51  A    between atoms: _159  and  _160
REMARK   52  A    between atoms: _160  and  _161
REMARK   53  A    between atoms: _161  and  _162
REMARK   54  A    between atoms: _166  and  _168
REMARK   55  A    between atoms: _168  and  _169
REMARK   56  A    between atoms: _175  and  _177
REMARK   57  A    between atoms: _177  and  _178
REMARK                            x       y       z     vdW  Elec       q    Type
REMARK                         _______ _______ _______ _____ _____    ______ ____
ROOT
ATOM      1  C   UNL     1     -44.271  10.729 -50.777  0.00  0.00    +0.036 C 
ATOM      2  C   UNL     1     -43.447  10.868 -49.501  0.00  0.00    +0.003 C 
ENDROOT
BRANCH   1   3
ATOM      3  C   UNL     1     -45.038   9.402 -50.753  0.00  0.00    +0.182 C 
ATOM      4  O   UNL     1     -45.592   9.172 -49.476  0.00  0.00    -0.220 OA
ENDBRANCH   1   3
TORSDOF 1
REMARK  Name = 
REMARK  57 active torsions:
REMARK  status: ('A' for Active; 'I' for Inactive)
REMARK    1  A    between atoms: _1  and  _3
REMARK    2  A    between atoms: _3  and  _4
REMARK    3  A    between atoms: _4  and  _5
REMARK    4  A    between atoms: _5  and  _6
REMARK    5  A    between atoms: _8  and  _10
REMARK    6  A    between atoms: _10  and  _11
REMARK    7  A    between atoms: _11  and  _12
REMARK    8  A    between atoms: _15  and  _17
REMARK    9  A    between atoms: _17  and  _18
REMARK   10  A    between atoms: _18  and  _19
REMARK   11  A    between atoms: _19  and  _20
REMARK   12  A    between atoms: _22  and  _24
REMARK   13  A    between atoms: _24  and  _26
REMARK   14  A    between atoms: _28  and  _30
REMARK   15  A    between atoms: _33  and  _35
REMARK   16  A    between atoms: _38  and  _40
REMARK   17  A    between atoms: _40  and  _41
REMARK   18  A    between atoms: _47  and  _49
REMARK   19  A    between atoms: _49  and  _50
REMARK   20  A    between atoms: _53  and  _55
REMARK   21  A    between atoms: _55  and  _57
REMARK   22  A    between atoms: _59  and  _61
REMARK   23  A    between atoms: _64  and  _66
REMARK   24  A    between atoms: _66  and  _67
REMARK   25  A    between atoms: _67  and  _68
REMARK   26  A    between atoms: _68  and  _69
REMARK   27  A    between atoms: _73  and  _75
REMARK   28  A    between atoms: _75  and  _76
REMARK   29  A    between atoms: _76  and  _77
REMARK   30  A    between atoms: _80  and  _82
REMARK   31  A    between atoms: _82  and  _83
REMARK   32  A    between atoms: _86  and  _88
REMARK   33  A    between atoms: _88  and  _89
REMARK   34  A    between atoms: _96  and  _98
REMARK   35  A    between atoms: _98  and  _99
REMARK   36  A    between atoms: _101  and  _103
REMARK   37  A    between atoms: _103  and  _104
REMARK   38  A    between atoms: _110  and  _112
REMARK   39  A    between atoms: _114  and  _116
REMARK   40  A    between atoms: _116  and  _117
REMARK   41  A    between atoms: _123  and  _125
REMARK   42  A    between atoms: _125  and  _126
REMARK   43  A    between atoms: _126  and  _127
REMARK   44  A    between atoms: _130  and  _132
REMARK   45  A    between atoms: _132  and  _134
REMARK   46  A    between atoms: _136  and  _138
REMARK   47  A    between atoms: _138  and  _139
REMARK   48  A    between atoms: _146  and  _148
REMARK   49  A    between atoms: _153  and  _155
REMARK   50  A    between atoms: _157  and  _159
REMARK   51  A    between atoms: _159  and  _160
REMARK   52  A    between atoms: _160  and  _161
REMARK   53  A    between atoms: _161  and  _162
REMARK   54  A    between atoms: _166  and  _168
REMARK   55  A    between atoms: _168  and  _169
REMARK   56  A    between atoms: _175  and  _177
REMARK   57  A    between atoms: _177  and  _178
REMARK                            x       y       z     vdW  Elec       q    Type
REMARK                         _______ _______ _______ _____ _____    ______ ____
ROOT
ATOM      1  C   UNL     1     -42.214  14.092 -47.359  0.00  0.00    -0.022 A 
ATOM      2  C   UNL     1     -41.807  14.868 -46.276  0.00  0.00    -0.004 A 
ATOM      3  C   UNL     1     -41.985  16.244 -46.280  0.00  0.00    -0.000 A 
ATOM      4  C   UNL     1     -42.572  16.856 -47.377  0.00  0.00    -0.000 A 
ATOM      5  C   UNL     1     -42.975  16.095 -48.468  0.00  0.00    -0.000 A 
ATOM      6  C   UNL     1     -42.792  14.722 -48.457  0.00  0.00    -0.004 A 
ENDROOT
BRANCH   1   7
ATOM      7  C   UNL     1     -42.014  12.597 -47.345  0.00  0.00    +0.026 C 
BRANCH   7   8
ATOM      8  C   UNL     1     -43.321  11.788 -47.251  0.00  0.00    +0.005 C 
ATOM      9  C   UNL     1     -44.262  12.422 -46.246  0.00  0.00    +0.000 C 
ENDBRANCH   7   8
ENDBRANCH   1   7
TORSDOF 2
REMARK  Name = 
REMARK  57 active torsions:
REMARK  status: ('A' for Active; 'I' for Inactive)
REMARK    1  A    between atoms: _1  and  _3
REMARK    2  A    between atoms: _3  and  _4
REMARK    3  A    between atoms: _4  and  _5
REMARK    4  A    between atoms: _5  and  _6
REMARK    5  A    between atoms: _8  and  _10
REMARK    6  A    between atoms: _10  and  _11
REMARK    7  A    between atoms: _11  and  _12
REMARK    8  A    between atoms: _15  and  _17
REMARK    9  A    between atoms: _17  and  _18
REMARK   10  A    between atoms: _18  and  _19
REMARK   11  A    between atoms: _19  and  _20
REMARK   12  A    between atoms: _22  and  _24
REMARK   13  A    between atoms: _24  and  _26
REMARK   14  A    between atoms: _28  and  _30
REMARK   15  A    between atoms: _33  and  _35
REMARK   16  A    between atoms: _38  and  _40
REMARK   17  A    between atoms: _40  and  _41
REMARK   18  A    between atoms: _47  and  _49
REMARK   19  A    between atoms: _49  and  _50
REMARK   20  A    between atoms: _53  and  _55
REMARK   21  A    between atoms: _55  and  _57
REMARK   22  A    between atoms: _59  and  _61
REMARK   23  A    between atoms: _64  and  _66
REMARK   24  A    between atoms: _66  and  _67
REMARK   25  A    between atoms: _67  and  _68
REMARK   26  A    between atoms: _68  and  _69
REMARK   27  A    between atoms: _73  and  _75
REMARK   28  A    between atoms: _75  and  _76
REMARK   29  A    between atoms: _76  and  _77
REMARK   30  A    between atoms: _80  and  _82
REMARK   31  A    between atoms: _82  and  _83
REMARK   32  A    between atoms: _86  and  _88
REMARK   33  A    between atoms: _88  and  _89
REMARK   34  A    between atoms: _96  and  _98
REMARK   35  A    between atoms: _98  and  _99
REMARK   36  A    between atoms: _101  and  _103
REMARK   37  A    between atoms: _103  and  _104
REMARK   38  A    between atoms: _110  and  _112
REMARK   39  A    between atoms: _114  and  _116
REMARK   40  A    between atoms: _116  and  _117
REMARK   41  A    between atoms: _123  and  _125
REMARK   42  A    between atoms: _125  and  _126
REMARK   43  A    between atoms: _126  and  _127
REMARK   44  A    between atoms: _130  and  _132
REMARK   45  A    between atoms: _132  and  _134
REMARK   46  A    between atoms: _136  and  _138
REMARK   47  A    between atoms: _138  and  _139
REMARK   48  A    between atoms: _146  and  _148
REMARK   49  A    between atoms: _153  and  _155
REMARK   50  A    between atoms: _157  and  _159
REMARK   51  A    between atoms: _159  and  _160
REMARK   52  A    between atoms: _160  and  _161
REMARK   53  A    between atoms: _161  and  _162
REMARK   54  A    between atoms: _166  and  _168
REMARK   55  A    between atoms: _168  and  _169
REMARK   56  A    between atoms: _175  and  _177
REMARK   57  A    between atoms: _177  and  _178
REMARK                            x       y       z     vdW  Elec       q    Type
REMARK                         _______ _______ _______ _____ _____    ______ ____
ROOT
ATOM      1  C   UNL     1     -46.410  10.996 -42.504  0.00  0.00    +0.042 C 
ENDROOT
BRANCH   1   2
ATOM      2  C   UNL     1     -47.122  10.502 -43.751  0.00  0.00    +0.050 C 
ATOM      3  O   UNL     1     -48.148  11.103 -44.139  0.00  0.00    -0.549 OA
ATOM      4  O   UNL     1     -46.647   9.515 -44.351  0.00  0.00    -0.549 OA
ENDBRANCH   1   2
BRANCH   1   5
ATOM      5  C   UNL     1     -44.990  11.449 -42.791  0.00  0.00    +0.006 C 
BRANCH   5   6
ATOM      6  C   UNL     1     -44.900  12.524 -43.875  0.00  0.00    +0.000 C 
ATOM      7  C   UNL     1     -44.557  13.873 -43.245  0.00  0.00    +0.000 C 
ENDBRANCH   5   6
ENDBRANCH   1   5
TORSDOF 3
REMARK  Name = 
REMARK  57 active torsions:
REMARK  status: ('A' for Active; 'I' for Inactive)
REMARK    1  A    between atoms: _1  and  _3
REMARK    2  A    between atoms: _3  and  _4
REMARK    3  A    between atoms: _4  and  _5
REMARK    4  A    between atoms: _5  and  _6
REMARK    5  A    between atoms: _8  and  _10
REMARK    6  A    between atoms: _10  and  _11
REMARK    7  A    between atoms: _11  and  _12
REMARK    8  A    between atoms: _15  and  _17
REMARK    9  A    between atoms: _17  and  _18
REMARK   10  A    between atoms: _18  and  _19
REMARK   11  A    between atoms: _19  and  _20
REMARK   12  A    between atoms: _22  and  _24
REMARK   13  A    between atoms: _24  and  _26
REMARK   14  A    between atoms: _28  and  _30
REMARK   15  A    between atoms: _33  and  _35
REMARK   16  A    between atoms: _38  and  _40
REMARK   17  A    between atoms: _40  and  _41
REMARK   18  A    between atoms: _47  and  _49
REMARK   19  A    between atoms: _49  and  _50
REMARK   20  A    between atoms: _53  and  _55
REMARK   21  A    between atoms: _55  and  _57
REMARK   22  A    between atoms: _59  and  _61
REMARK   23  A    between atoms: _64  and  _66
REMARK   24  A    between atoms: _66  and  _67
REMARK   25  A    between atoms: _67  and  _68
REMARK   26  A    between atoms: _68  and  _69
REMARK   27  A    between atoms: _73  and  _75
REMARK   28  A    between atoms: _75  and  _76
REMARK   29  A    between atoms: _76  and  _77
REMARK   30  A    between atoms: _80  and  _82
REMARK   31  A    between atoms: _82  and  _83
REMARK   32  A    between atoms: _86  and  _88
REMARK   33  A    between atoms: _88  and  _89
REMARK   34  A    between atoms: _96  and  _98
REMARK   35  A    between atoms: _98  and  _99
REMARK   36  A    between atoms: _101  and  _103
REMARK   37  A    between atoms: _103  and  _104
REMARK   38  A    between atoms: _110  and  _112
REMARK   39  A    between atoms: _114  and  _116
REMARK   40  A    between atoms: _116  and  _117
REMARK   41  A    between atoms: _123  and  _125
REMARK   42  A    between atoms: _125  and  _126
REMARK   43  A    between atoms: _126  and  _127
REMARK   44  A    between atoms: _130  and  _132
REMARK   45  A    between atoms: _132  and  _134
REMARK   46  A    between atoms: _136  and  _138
REMARK   47  A    between atoms: _138  and  _139
REMARK   48  A    between atoms: _146  and  _148
REMARK   49  A    between atoms: _153  and  _155
REMARK   50  A    between atoms: _157  and  _159
REMARK   51  A    between atoms: _159  and  _160
REMARK   52  A    between atoms: _160  and  _161
REMARK   53  A    between atoms: _161  and  _162
REMARK   54  A    between atoms: _166  and  _168
REMARK   55  A    between atoms: _168  and  _169
REMARK   56  A    between atoms: _175  and  _177
REMARK   57  A    between atoms: _177  and  _178
REMARK                            x       y       z     vdW  Elec       q    Type
REMARK                         _______ _______ _______ _____ _____    ______ ____
ROOT
ATOM      1  C   UNL     1     -38.941  15.864 -40.015  0.00  0.00    +0.000 C 
ATOM      2  C   UNL     1     -38.083  17.129 -39.923  0.00  0.00    +0.000 C 
ENDROOT
BRANCH   1   3
ATOM      3  C   UNL     1     -40.454  16.125 -39.778  0.00  0.00    +0.000 C 
ATOM      4  C   UNL     1     -40.784  17.549 -39.265  0.00  0.00    +0.000 C 
ENDBRANCH   1   3
BRANCH   1   5
ATOM      5  C   UNL     1     -38.422  14.708 -39.178  0.00  0.00    +0.000 C 
ATOM      6  C   UNL     1     -39.306  13.488 -39.298  0.00  0.00    +0.000 C 
ENDBRANCH   1   5
TORSDOF 2
REMARK  Name = 
REMARK  57 active torsions:
REMARK  status: ('A' for Active; 'I' for Inactive)
REMARK    1  A    between atoms: _1  and  _3
REMARK    2  A    between atoms: _3  and  _4
REMARK    3  A    between atoms: _4  and  _5
REMARK    4  A    between atoms: _5  and  _6
REMARK    5  A    between atoms: _8  and  _10
REMARK    6  A    between atoms: _10  and  _11
REMARK    7  A    between atoms: _11  and  _12
REMARK    8  A    between atoms: _15  and  _17
REMARK    9  A    between atoms: _17  and  _18
REMARK   10  A    between atoms: _18  and  _19
REMARK   11  A    between atoms: _19  and  _20
REMARK   12  A    between atoms: _22  and  _24
REMARK   13  A    between atoms: _24  and  _26
REMARK   14  A    between atoms: _28  and  _30
REMARK   15  A    between atoms: _33  and  _35
REMARK   16  A    between atoms: _38  and  _40
REMARK   17  A    between atoms: _40  and  _41
REMARK   18  A    between atoms: _47  and  _49
REMARK   19  A    between atoms: _49  and  _50
REMARK   20  A    between atoms: _53  and  _55
REMARK   21  A    between atoms: _55  and  _57
REMARK   22  A    between atoms: _59  and  _61
REMARK   23  A    between atoms: _64  and  _66
REMARK   24  A    between atoms: _66  and  _67
REMARK   25  A    between atoms: _67  and  _68
REMARK   26  A    between atoms: _68  and  _69
REMARK   27  A    between atoms: _73  and  _75
REMARK   28  A    between atoms: _75  and  _76
REMARK   29  A    between atoms: _76  and  _77
REMARK   30  A    between atoms: _80  and  _82
REMARK   31  A    between atoms: _82  and  _83
REMARK   32  A    between atoms: _86  and  _88
REMARK   33  A    between atoms: _88  and  _89
REMARK   34  A    between atoms: _96  and  _98
REMARK   35  A    between atoms: _98  and  _99
REMARK   36  A    between atoms: _101  and  _103
REMARK   37  A    between atoms: _103  and  _104
REMARK   38  A    between atoms: _110  and  _112
REMARK   39  A    between atoms: _114  and  _116
REMARK   40  A    between atoms: _116  and  _117
REMARK   41  A    between atoms: _123  and  _125
REMARK   42  A    between atoms: _125  and  _126
REMARK   43  A    between atoms: _126  and  _127
REMARK   44  A    between atoms: _130  and  _132
REMARK   45  A    between atoms: _132  and  _134
REMARK   46  A    between atoms: _136  and  _138
REMARK   47  A    between atoms: _138  and  _139
REMARK   48  A    between atoms: _146  and  _148
REMARK   49  A    between atoms: _153  and  _155
REMARK   50  A    between atoms: _157  and  _159
REMARK   51  A    between atoms: _159  and  _160
REMARK   52  A    between atoms: _160  and  _161
REMARK   53  A    between atoms: _161  and  _162
REMARK   54  A    between atoms: _166  and  _168
REMARK   55  A    between atoms: _168  and  _169
REMARK   56  A    between atoms: _175  and  _177
REMARK   57  A    between atoms: _177  and  _178
REMARK                            x       y       z     vdW  Elec       q    Type
REMARK                         _______ _______ _______ _____ _____    ______ ____
ROOT
ATOM      1  C   UNL     1     -34.709  25.769 -45.417  0.00  0.00    -0.022 A 
ATOM      2  C   UNL     1     -35.513  26.194 -44.358  0.00  0.00    -0.001 A 
ATOM      3  C   UNL     1     -35.634  25.438 -43.214  0.00  0.00    +0.042 A 
ATOM      4  C   UNL     1     -34.949  24.240 -43.124  0.00  0.00    +0.196 A 
ATOM      5  O   UNL     1     -35.056  23.475 -41.995  0.00  0.00    -0.287 OA
ATOM      6  C   UNL     1     -34.156  23.795 -44.163  0.00  0.00    +0.042 A 
ATOM      7  C   UNL     1     -34.040  24.560 -45.303  0.00  0.00    -0.001 A 
ENDROOT
BRANCH   1   8
ATOM      8  C   UNL     1     -34.583  26.588 -46.654  0.00  0.00    +0.026 C 
BRANCH   8   9
ATOM      9  C   UNL     1     -33.755  27.861 -46.496  0.00  0.00    +0.005 C 
ATOM     10  C   UNL     1     -33.066  28.105 -47.823  0.00  0.00    +0.000 C 
ENDBRANCH   8   9
ENDBRANCH   1   8
TORSDOF 2
REMARK  Name = 
REMARK  57 active torsions:
REMARK  status: ('A' for Active; 'I' for Inactive)
REMARK    1  A    between atoms: _1  and  _3
REMARK    2  A    between atoms: _3  and  _4
REMARK    3  A    between atoms: _4  and  _5
REMARK    4  A    between atoms: _5  and  _6
REMARK    5  A    between atoms: _8  and  _10
REMARK    6  A    between atoms: _10  and  _11
REMARK    7  A    between atoms: _11  and  _12
REMARK    8  A    between atoms: _15  and  _17
REMARK    9  A    between atoms: _17  and  _18
REMARK   10  A    between atoms: _18  and  _19
REMARK   11  A    between atoms: _19  and  _20
REMARK   12  A    between atoms: _22  and  _24
REMARK   13  A    between atoms: _24  and  _26
REMARK   14  A    between atoms: _28  and  _30
REMARK   15  A    between atoms: _33  and  _35
REMARK   16  A    between atoms: _38  and  _40
REMARK   17  A    between atoms: _40  and  _41
REMARK   18  A    between atoms: _47  and  _49
REMARK   19  A    between atoms: _49  and  _50
REMARK   20  A    between atoms: _53  and  _55
REMARK   21  A    between atoms: _55  and  _57
REMARK   22  A    between atoms: _59  and  _61
REMARK   23  A    between atoms: _64  and  _66
REMARK   24  A    between atoms: _66  and  _67
REMARK   25  A    between atoms: _67  and  _68
REMARK   26  A    between atoms: _68  and  _69
REMARK   27  A    between atoms: _73  and  _75
REMARK   28  A    between atoms: _75  and  _76
REMARK   29  A    between atoms: _76  and  _77
REMARK   30  A    between atoms: _80  and  _82
REMARK   31  A    between atoms: _82  and  _83
REMARK   32  A    between atoms: _86  and  _88
REMARK   33  A    between atoms: _88  and  _89
REMARK   34  A    between atoms: _96  and  _98
REMARK   35  A    between atoms: _98  and  _99
REMARK   36  A    between atoms: _101  and  _103
REMARK   37  A    between atoms: _103  and  _104
REMARK   38  A    between atoms: _110  and  _112
REMARK   39  A    between atoms: _114  and  _116
REMARK   40  A    between atoms: _116  and  _117
REMARK   41  A    between atoms: _123  and  _125
REMARK   42  A    between atoms: _125  and  _126
REMARK   43  A    between atoms: _126  and  _127
REMARK   44  A    between atoms: _130  and  _132
REMARK   45  A    between atoms: _132  and  _134
REMARK   46  A    between atoms: _136  and  _138
REMARK   47  A    between atoms: _138  and  _139
REMARK   48  A    between atoms: _146  and  _148
REMARK   49  A    between atoms: _153  and  _155
REMARK   50  A    between atoms: _157  and  _159
REMARK   51  A    between atoms: _159  and  _160
REMARK   52  A    between atoms: _160  and  _161
REMARK   53  A    between atoms: _161  and  _162
REMARK   54  A    between atoms: _166  and  _168
REMARK   55  A    between atoms: _168  and  _169
REMARK   56  A    between atoms: _175  and  _177
REMARK   57  A    between atoms: _177  and  _178
REMARK                            x       y       z     vdW  Elec       q    Type
REMARK                         _______ _______ _______ _____ _____    ______ ____
ROOT
ATOM      1  C   UNL     1     -30.353  24.475 -50.923  0.00  0.00    +0.013 C 
ATOM      2  C   UNL     1     -29.829  24.487 -52.349  0.00  0.00    +0.001 C 
ENDROOT
BRANCH   1   3
ATOM      3  C   UNL     1     -31.480  23.436 -50.771  0.00  0.00    +0.069 C 
ATOM      4  S   UNL     1     -31.138  21.806 -51.510  0.00  0.00    -0.082 S 
ENDBRANCH   1   3
TORSDOF 1
REMARK  Name = 
REMARK  57 active torsions:
REMARK  status: ('A' for Active; 'I' for Inactive)
REMARK    1  A    between atoms: _1  and  _3
REMARK    2  A    between atoms: _3  and  _4
REMARK    3  A    between atoms: _4  and  _5
REMARK    4  A    between atoms: _5  and  _6
REMARK    5  A    between atoms: _8  and  _10
REMARK    6  A    between atoms: _10  and  _11
REMARK    7  A    between atoms: _11  and  _12
REMARK    8  A    between atoms: _15  and  _17
REMARK    9  A    between atoms: _17  and  _18
REMARK   10  A    between atoms: _18  and  _19
REMARK   11  A    between atoms: _19  and  _20
REMARK   12  A    between atoms: _22  and  _24
REMARK   13  A    between atoms: _24  and  _26
REMARK   14  A    between atoms: _28  and  _30
REMARK   15  A    between atoms: _33  and  _35
REMARK   16  A    between atoms: _38  and  _40
REMARK   17  A    between atoms: _40  and  _41
REMARK   18  A    between atoms: _47  and  _49
REMARK   19  A    between atoms: _49  and  _50
REMARK   20  A    between atoms: _53  and  _55
REMARK   21  A    between atoms: _55  and  _57
REMARK   22  A    between atoms: _59  and  _61
REMARK   23  A    between atoms: _64  and  _66
REMARK   24  A    between atoms: _66  and  _67
REMARK   25  A    between atoms: _67  and  _68
REMARK   26  A    between atoms: _68  and  _69
REMARK   27  A    between atoms: _73  and  _75
REMARK   28  A    between atoms: _75  and  _76
REMARK   29  A    between atoms: _76  and  _77
REMARK   30  A    between atoms: _80  and  _82
REMARK   31  A    between atoms: _82  and  _83
REMARK   32  A    between atoms: _86  and  _88
REMARK   33  A    between atoms: _88  and  _89
REMARK   34  A    between atoms: _96  and  _98
REMARK   35  A    between atoms: _98  and  _99
REMARK   36  A    between atoms: _101  and  _103
REMARK   37  A    between atoms: _103  and  _104
REMARK   38  A    between atoms: _110  and  _112
REMARK   39  A    between atoms: _114  and  _116
REMARK   40  A    between atoms: _116  and  _117
REMARK   41  A    between atoms: _123  and  _125
REMARK   42  A    between atoms: _125  and  _126
REMARK   43  A    between atoms: _126  and  _127
REMARK   44  A    between atoms: _130  and  _132
REMARK   45  A    between atoms: _132  and  _134
REMARK   46  A    between atoms: _136  and  _138
REMARK   47  A    between atoms: _138  and  _139
REMARK   48  A    between atoms: _146  and  _148
REMARK   49  A    between atoms: _153  and  _155
REMARK   50  A    between atoms: _157  and  _159
REMARK   51  A    between atoms: _159  and  _160
REMARK   52  A    between atoms: _160  and  _161
REMARK   53  A    between atoms: _161  and  _162
REMARK   54  A    between atoms: _166  and  _168
REMARK   55  A    between atoms: _168  and  _169
REMARK   56  A    between atoms: _175  and  _177
REMARK   57  A    between atoms: _177  and  _178
REMARK                            x       y       z     vdW  Elec       q    Type
REMARK                         _______ _______ _______ _____ _____    ______ ____
ROOT
ATOM      1  C   UNL     1     -28.485  20.740 -55.540  0.00  0.00    +0.000 C 
ATOM      2  C   UNL     1     -29.932  20.348 -55.813  0.00  0.00    +0.000 C 
ATOM      3  C   UNL     1     -27.624  20.495 -56.756  0.00  0.00    +0.000 C 
ENDROOT
TORSDOF 0
REMARK  Name = 
REMARK  57 active torsions:
REMARK  status: ('A' for Active; 'I' for Inactive)
REMARK    1  A    between atoms: _1  and  _3
REMARK    2  A    between atoms: _3  and  _4
REMARK    3  A    between atoms: _4  and  _5
REMARK    4  A    between atoms: _5  and  _6
REMARK    5  A    between atoms: _8  and  _10
REMARK    6  A    between atoms: _10  and  _11
REMARK    7  A    between atoms: _11  and  _12
REMARK    8  A    between atoms: _15  and  _17
REMARK    9  A    between atoms: _17  and  _18
REMARK   10  A    between atoms: _18  and  _19
REMARK   11  A    between atoms: _19  and  _20
REMARK   12  A    between atoms: _22  and  _24
REMARK   13  A    between atoms: _24  and  _26
REMARK   14  A    between atoms: _28  and  _30
REMARK   15  A    between atoms: _33  and  _35
REMARK   16  A    between atoms: _38  and  _40
REMARK   17  A    between atoms: _40  and  _41
REMARK   18  A    between atoms: _47  and  _49
REMARK   19  A    between atoms: _49  and  _50
REMARK   20  A    between atoms: _53  and  _55
REMARK   21  A    between atoms: _55  and  _57
REMARK   22  A    between atoms: _59  and  _61
REMARK   23  A    between atoms: _64  and  _66
REMARK   24  A    between atoms: _66  and  _67
REMARK   25  A    between atoms: _67  and  _68
REMARK   26  A    between atoms: _68  and  _69
REMARK   27  A    between atoms: _73  and  _75
REMARK   28  A    between atoms: _75  and  _76
REMARK   29  A    between atoms: _76  and  _77
REMARK   30  A    between atoms: _80  and  _82
REMARK   31  A    between atoms: _82  and  _83
REMARK   32  A    between atoms: _86  and  _88
REMARK   33  A    between atoms: _88  and  _89
REMARK   34  A    between atoms: _96  and  _98
REMARK   35  A    between atoms: _98  and  _99
REMARK   36  A    between atoms: _101  and  _103
REMARK   37  A    between atoms: _103  and  _104
REMARK   38  A    between atoms: _110  and  _112
REMARK   39  A    between atoms: _114  and  _116
REMARK   40  A    between atoms: _116  and  _117
REMARK   41  A    between atoms: _123  and  _125
REMARK   42  A    between atoms: _125  and  _126
REMARK   43  A    between atoms: _126  and  _127
REMARK   44  A    between atoms: _130  and  _132
REMARK   45  A    between atoms: _132  and  _134
REMARK   46  A    between atoms: _136  and  _138
REMARK   47  A    between atoms: _138  and  _139
REMARK   48  A    between atoms: _146  and  _148
REMARK   49  A    between atoms: _153  and  _155
REMARK   50  A    between atoms: _157  and  _159
REMARK   51  A    between atoms: _159  and  _160
REMARK   52  A    between atoms: _160  and  _161
REMARK   53  A    between atoms: _161  and  _162
REMARK   54  A    between atoms: _166  and  _168
REMARK   55  A    between atoms: _168  and  _169
REMARK   56  A    between atoms: _175  and  _177
REMARK   57  A    between atoms: _177  and  _178
REMARK                            x       y       z     vdW  Elec       q    Type
REMARK                         _______ _______ _______ _____ _____    ______ ____
ROOT
ATOM      1  C   UNL     1     -35.300   9.710 -38.204  0.00  0.00    +0.036 C 
ATOM      2  C   UNL     1     -36.437  10.742 -38.072  0.00  0.00    +0.003 C 
ENDROOT
BRANCH   1   3
ATOM      3  C   UNL     1     -35.848   8.346 -38.624  0.00  0.00    +0.182 C 
ATOM      4  O   UNL     1     -37.250   8.294 -38.476  0.00  0.00    -0.220 OA
ENDBRANCH   1   3
TORSDOF 1
REMARK  Name = 
REMARK  57 active torsions:
REMARK  status: ('A' for Active; 'I' for Inactive)
REMARK    1  A    between atoms: _1  and  _3
REMARK    2  A    between atoms: _3  and  _4
REMARK    3  A    between atoms: _4  and  _5
REMARK    4  A    between atoms: _5  and  _6
REMARK    5  A    between atoms: _8  and  _10
REMARK    6  A    between atoms: _10  and  _11
REMARK    7  A    between atoms: _11  and  _12
REMARK    8  A    between atoms: _15  and  _17
REMARK    9  A    between atoms: _17  and  _18
REMARK   10  A    between atoms: _18  and  _19
REMARK   11  A    between atoms: _19  and  _20
REMARK   12  A    between atoms: _22  and  _24
REMARK   13  A    between atoms: _24  and  _26
REMARK   14  A    between atoms: _28  and  _30
REMARK   15  A    between atoms: _33  and  _35
REMARK   16  A    between atoms: _38  and  _40
REMARK   17  A    between atoms: _40  and  _41
REMARK   18  A    between atoms: _47  and  _49
REMARK   19  A    between atoms: _49  and  _50
REMARK   20  A    between atoms: _53  and  _55
REMARK   21  A    between atoms: _55  and  _57
REMARK   22  A    between atoms: _59  and  _61
REMARK   23  A    between atoms: _64  and  _66
REMARK   24  A    between atoms: _66  and  _67
REMARK   25  A    between atoms: _67  and  _68
REMARK   26  A    between atoms: _68  and  _69
REMARK   27  A    between atoms: _73  and  _75
REMARK   28  A    between atoms: _75  and  _76
REMARK   29  A    between atoms: _76  and  _77
REMARK   30  A    between atoms: _80  and  _82
REMARK   31  A    between atoms: _82  and  _83
REMARK   32  A    between atoms: _86  and  _88
REMARK   33  A    between atoms: _88  and  _89
REMARK   34  A    between atoms: _96  and  _98
REMARK   35  A    between atoms: _98  and  _99
REMARK   36  A    between atoms: _101  and  _103
REMARK   37  A    between atoms: _103  and  _104
REMARK   38  A    between atoms: _110  and  _112
REMARK   39  A    between atoms: _114  and  _116
REMARK   40  A    between atoms: _116  and  _117
REMARK   41  A    between atoms: _123  and  _125
REMARK   42  A    between atoms: _125  and  _126
REMARK   43  A    between atoms: _126  and  _127
REMARK   44  A    between atoms: _130  and  _132
REMARK   45  A    between atoms: _132  and  _134
REMARK   46  A    between atoms: _136  and  _138
REMARK   47  A    between atoms: _138  and  _139
REMARK   48  A    between atoms: _146  and  _148
REMARK   49  A    between atoms: _153  and  _155
REMARK   50  A    between atoms: _157  and  _159
REMARK   51  A    between atoms: _159  and  _160
REMARK   52  A    between atoms: _160  and  _161
REMARK   53  A    between atoms: _161  and  _162
REMARK   54  A    between atoms: _166  and  _168
REMARK   55  A    between atoms: _168  and  _169
REMARK   56  A    between atoms: _175  and  _177
REMARK   57  A    between atoms: _177  and  _178
REMARK                            x       y       z     vdW  Elec       q    Type
REMARK                         _______ _______ _______ _____ _____    ______ ____
ROOT
ATOM      1  C   UNL     1     -30.062   8.613 -40.634  0.00  0.00    +0.220 C 
ENDROOT
BRANCH   1   2
ATOM      2  N   UNL     1     -29.868   8.263 -42.036  0.00  0.00    -0.087 NA
ATOM      3  C   UNL     1     -29.782   7.017 -42.493  0.00  0.00    +0.535 C 
ATOM      4  N   UNL     1     -29.865   5.986 -41.659  0.00  0.00    +0.135 NA
ATOM      5  N   UNL     1     -29.612   6.804 -43.789  0.00  0.00    +0.135 NA
ENDBRANCH   1   2
BRANCH   1   6
ATOM      6  C   UNL     1     -28.809   9.184 -39.986  0.00  0.00    +0.047 C 
BRANCH   6   7
ATOM      7  C   UNL     1     -29.136  10.162 -38.871  0.00  0.00    +0.004 C 
BRANCH   7   8
ATOM      8  C   UNL     1     -27.925  10.695 -38.075  0.00  0.00    +0.000 C 
ATOM      9  C   UNL     1     -28.334  11.900 -37.250  0.00  0.00    +0.000 C 
ENDBRANCH   7   8
ENDBRANCH   6   7
ENDBRANCH   1   6
TORSDOF 4
REMARK  Name = 
REMARK  57 active torsions:
REMARK  status: ('A' for Active; 'I' for Inactive)
REMARK    1  A    between atoms: _1  and  _3
REMARK    2  A    between atoms: _3  and  _4
REMARK    3  A    between atoms: _4  and  _5
REMARK    4  A    between atoms: _5  and  _6
REMARK    5  A    between atoms: _8  and  _10
REMARK    6  A    between atoms: _10  and  _11
REMARK    7  A    between atoms: _11  and  _12
REMARK    8  A    between atoms: _15  and  _17
REMARK    9  A    between atoms: _17  and  _18
REMARK   10  A    between atoms: _18  and  _19
REMARK   11  A    between atoms: _19  and  _20
REMARK   12  A    between atoms: _22  and  _24
REMARK   13  A    between atoms: _24  and  _26
REMARK   14  A    between atoms: _28  and  _30
REMARK   15  A    between atoms: _33  and  _35
REMARK   16  A    between atoms: _38  and  _40
REMARK   17  A    between atoms: _40  and  _41
REMARK   18  A    between atoms: _47  and  _49
REMARK   19  A    between atoms: _49  and  _50
REMARK   20  A    between atoms: _53  and  _55
REMARK   21  A    between atoms: _55  and  _57
REMARK   22  A    between atoms: _59  and  _61
REMARK   23  A    between atoms: _64  and  _66
REMARK   24  A    between atoms: _66  and  _67
REMARK   25  A    between atoms: _67  and  _68
REMARK   26  A    between atoms: _68  and  _69
REMARK   27  A    between atoms: _73  and  _75
REMARK   28  A    between atoms: _75  and  _76
REMARK   29  A    between atoms: _76  and  _77
REMARK   30  A    between atoms: _80  and  _82
REMARK   31  A    between atoms: _82  and  _83
REMARK   32  A    between atoms: _86  and  _88
REMARK   33  A    between atoms: _88  and  _89
REMARK   34  A    between atoms: _96  and  _98
REMARK   35  A    between atoms: _98  and  _99
REMARK   36  A    between atoms: _101  and  _103
REMARK   37  A    between atoms: _103  and  _104
REMARK   38  A    between atoms: _110  and  _112
REMARK   39  A    between atoms: _114  and  _116
REMARK   40  A    between atoms: _116  and  _117
REMARK   41  A    between atoms: _123  and  _125
REMARK   42  A    between atoms: _125  and  _126
REMARK   43  A    between atoms: _126  and  _127
REMARK   44  A    between atoms: _130  and  _132
REMARK   45  A    between atoms: _132  and  _134
REMARK   46  A    between atoms: _136  and  _138
REMARK   47  A    between atoms: _138  and  _139
REMARK   48  A    between atoms: _146  and  _148
REMARK   49  A    between atoms: _153  and  _155
REMARK   50  A    between atoms: _157  and  _159
REMARK   51  A    between atoms: _159  and  _160
REMARK   52  A    between atoms: _160  and  _161
REMARK   53  A    between atoms: _161  and  _162
REMARK   54  A    between atoms: _166  and  _168
REMARK   55  A    between atoms: _168  and  _169
REMARK   56  A    between atoms: _175  and  _177
REMARK   57  A    between atoms: _177  and  _178
REMARK                            x       y       z     vdW  Elec       q    Type
REMARK                         _______ _______ _______ _____ _____    ______ ____
ROOT
ATOM      1  C   UNL     1     -32.932  18.203 -40.238  0.00  0.00    -0.022 A 
ATOM      2  C   UNL     1     -34.169  18.697 -39.820  0.00  0.00    -0.004 A 
ATOM      3  C   UNL     1     -34.865  19.620 -40.592  0.00  0.00    -0.000 A 
ATOM      4  C   UNL     1     -34.332  20.057 -41.797  0.00  0.00    -0.000 A 
ATOM      5  C   UNL     1     -33.111  19.564 -42.229  0.00  0.00    -0.000 A 
ATOM      6  C   UNL     1     -32.420  18.645 -41.452  0.00  0.00    -0.004 A 
ENDROOT
BRANCH   1   7
ATOM      7  C   UNL     1     -32.169  17.193 -39.410  0.00  0.00    +0.026 C 
BRANCH   7   8
ATOM      8  C   UNL     1     -30.801  17.696 -38.878  0.00  0.00    +0.005 C 
ATOM      9  C   UNL     1     -30.855  18.074 -37.407  0.00  0.00    +0.000 C 
ENDBRANCH   7   8
ENDBRANCH   1   7
TORSDOF 2
REMARK  Name = 
REMARK  57 active torsions:
REMARK  status: ('A' for Active; 'I' for Inactive)
REMARK    1  A    between atoms: _1  and  _3
REMARK    2  A    between atoms: _3  and  _4
REMARK    3  A    between atoms: _4  and  _5
REMARK    4  A    between atoms: _5  and  _6
REMARK    5  A    between atoms: _8  and  _10
REMARK    6  A    between atoms: _10  and  _11
REMARK    7  A    between atoms: _11  and  _12
REMARK    8  A    between atoms: _15  and  _17
REMARK    9  A    between atoms: _17  and  _18
REMARK   10  A    between atoms: _18  and  _19
REMARK   11  A    between atoms: _19  and  _20
REMARK   12  A    between atoms: _22  and  _24
REMARK   13  A    between atoms: _24  and  _26
REMARK   14  A    between atoms: _28  and  _30
REMARK   15  A    between atoms: _33  and  _35
REMARK   16  A    between atoms: _38  and  _40
REMARK   17  A    between atoms: _40  and  _41
REMARK   18  A    between atoms: _47  and  _49
REMARK   19  A    between atoms: _49  and  _50
REMARK   20  A    between atoms: _53  and  _55
REMARK   21  A    between atoms: _55  and  _57
REMARK   22  A    between atoms: _59  and  _61
REMARK   23  A    between atoms: _64  and  _66
REMARK   24  A    between atoms: _66  and  _67
REMARK   25  A    between atoms: _67  and  _68
REMARK   26  A    between atoms: _68  and  _69
REMARK   27  A    between atoms: _73  and  _75
REMARK   28  A    between atoms: _75  and  _76
REMARK   29  A    between atoms: _76  and  _77
REMARK   30  A    between atoms: _80  and  _82
REMARK   31  A    between atoms: _82  and  _83
REMARK   32  A    between atoms: _86  and  _88
REMARK   33  A    between atoms: _88  and  _89
REMARK   34  A    between atoms: _96  and  _98
REMARK   35  A    between atoms: _98  and  _99
REMARK   36  A    between atoms: _101  and  _103
REMARK   37  A    between atoms: _103  and  _104
REMARK   38  A    between atoms: _110  and  _112
REMARK   39  A    between atoms: _114  and  _116
REMARK   40  A    between atoms: _116  and  _117
REMARK   41  A    between atoms: _123  and  _125
REMARK   42  A    between atoms: _125  and  _126
REMARK   43  A    between atoms: _126  and  _127
REMARK   44  A    between atoms: _130  and  _132
REMARK   45  A    between atoms: _132  and  _134
REMARK   46  A    between atoms: _136  and  _138
REMARK   47  A    between atoms: _138  and  _139
REMARK   48  A    between atoms: _146  and  _148
REMARK   49  A    between atoms: _153  and  _155
REMARK   50  A    between atoms: _157  and  _159
REMARK   51  A    between atoms: _159  and  _160
REMARK   52  A    between atoms: _160  and  _161
REMARK   53  A    between atoms: _161  and  _162
REMARK   54  A    between atoms: _166  and  _168
REMARK   55  A    between atoms: _168  and  _169
REMARK   56  A    between atoms: _175  and  _177
REMARK   57  A    between atoms: _177  and  _178
REMARK                            x       y       z     vdW  Elec       q    Type
REMARK                         _______ _______ _______ _____ _____    ______ ____
ROOT
ATOM      1  C   UNL     1     -26.348  20.757 -37.805  0.00  0.00    -0.022 A 
ATOM      2  C   UNL     1     -27.463  20.163 -37.195  0.00  0.00    -0.004 A 
ATOM      3  C   UNL     1     -28.703  20.799 -37.206  0.00  0.00    -0.000 A 
ATOM      4  C   UNL     1     -28.835  22.033 -37.837  0.00  0.00    -0.000 A 
ATOM      5  C   UNL     1     -27.741  22.620 -38.451  0.00  0.00    -0.000 A 
ATOM      6  C   UNL     1     -26.503  21.984 -38.437  0.00  0.00    -0.004 A 
ENDROOT
BRANCH   1   7
ATOM      7  C   UNL     1     -25.024  20.069 -37.787  0.00  0.00    +0.026 C 
BRANCH   7   8
ATOM      8  C   UNL     1     -23.852  20.956 -37.339  0.00  0.00    +0.005 C 
ATOM      9  C   UNL     1     -24.203  21.851 -36.143  0.00  0.00    +0.000 C 
ENDBRANCH   7   8
ENDBRANCH   1   7
TORSDOF 2
REMARK  Name = 
REMARK  57 active torsions:
REMARK  status: ('A' for Active; 'I' for Inactive)
REMARK    1  A    between atoms: _1  and  _3
REMARK    2  A    between atoms: _3  and  _4
REMARK    3  A    between atoms: _4  and  _5
REMARK    4  A    between atoms: _5  and  _6
REMARK    5  A    between atoms: _8  and  _10
REMARK    6  A    between atoms: _10  and  _11
REMARK    7  A    between atoms: _11  and  _12
REMARK    8  A    between atoms: _15  and  _17
REMARK    9  A    between atoms: _17  and  _18
REMARK   10  A    between atoms: _18  and  _19
REMARK   11  A    between atoms: _19  and  _20
REMARK   12  A    between atoms: _22  and  _24
REMARK   13  A    between atoms: _24  and  _26
REMARK   14  A    between atoms: _28  and  _30
REMARK   15  A    between atoms: _33  and  _35
REMARK   16  A    between atoms: _38  and  _40
REMARK   17  A    between atoms: _40  and  _41
REMARK   18  A    between atoms: _47  and  _49
REMARK   19  A    between atoms: _49  and  _50
REMARK   20  A    between atoms: _53  and  _55
REMARK   21  A    between atoms: _55  and  _57
REMARK   22  A    between atoms: _59  and  _61
REMARK   23  A    between atoms: _64  and  _66
REMARK   24  A    between atoms: _66  and  _67
REMARK   25  A    between atoms: _67  and  _68
REMARK   26  A    between atoms: _68  and  _69
REMARK   27  A    between atoms: _73  and  _75
REMARK   28  A    between atoms: _75  and  _76
REMARK   29  A    between atoms: _76  and  _77
REMARK   30  A    between atoms: _80  and  _82
REMARK   31  A    between atoms: _82  and  _83
REMARK   32  A    between atoms: _86  and  _88
REMARK   33  A    between atoms: _88  and  _89
REMARK   34  A    between atoms: _96  and  _98
REMARK   35  A    between atoms: _98  and  _99
REMARK   36  A    between atoms: _101  and  _103
REMARK   37  A    between atoms: _103  and  _104
REMARK   38  A    between atoms: _110  and  _112
REMARK   39  A    between atoms: _114  and  _116
REMARK   40  A    between atoms: _116  and  _117
REMARK   41  A    between atoms: _123  and  _125
REMARK   42  A    between atoms: _125  and  _126
REMARK   43  A    between atoms: _126  and  _127
REMARK   44  A    between atoms: _130  and  _132
REMARK   45  A    between atoms: _132  and  _134
REMARK   46  A    between atoms: _136  and  _138
REMARK   47  A    between atoms: _138  and  _139
REMARK   48  A    between atoms: _146  and  _148
REMARK   49  A    between atoms: _153  and  _155
REMARK   50  A    between atoms: _157  and  _159
REMARK   51  A    between atoms: _159  and  _160
REMARK   52  A    between atoms: _160  and  _161
REMARK   53  A    between atoms: _161  and  _162
REMARK   54  A    between atoms: _166  and  _168
REMARK   55  A    between atoms: _168  and  _169
REMARK   56  A    between atoms: _175  and  _177
REMARK   57  A    between atoms: _177  and  _178
REMARK                            x       y       z     vdW  Elec       q    Type
REMARK                         _______ _______ _______ _____ _____    ______ ____
ROOT
ATOM      1  C   UNL     1     -41.686   3.832 -57.998  0.00  0.00    +0.002 C 
ENDROOT
BRANCH   1   2
ATOM      2  C   UNL     1     -40.996   4.071 -59.319  0.00  0.00    +0.000 C 
BRANCH   2   3
ATOM      3  C   UNL     1     -41.709   3.504 -60.528  0.00  0.00    +0.000 C 
ATOM      4  C   UNL     1     -42.257   4.681 -61.331  0.00  0.00    +0.000 C 
ENDBRANCH   2   3
ENDBRANCH   1   2
BRANCH   1   5
ATOM      5  C   UNL     1     -42.514   5.042 -57.630  0.00  0.00    +0.021 C 
BRANCH   5   6
ATOM      6  C   UNL     1     -43.894   4.626 -57.165  0.00  0.00    +0.109 C 
ATOM      7  N   UNL     1     -44.446   3.654 -58.141  0.00  0.00    -0.131 NA
ENDBRANCH   5   6
ENDBRANCH   1   5
TORSDOF 4
REMARK  Name = 
REMARK  57 active torsions:
REMARK  status: ('A' for Active; 'I' for Inactive)
REMARK    1  A    between atoms: _1  and  _3
REMARK    2  A    between atoms: _3  and  _4
REMARK    3  A    between atoms: _4  and  _5
REMARK    4  A    between atoms: _5  and  _6
REMARK    5  A    between atoms: _8  and  _10
REMARK    6  A    between atoms: _10  and  _11
REMARK    7  A    between atoms: _11  and  _12
REMARK    8  A    between atoms: _15  and  _17
REMARK    9  A    between atoms: _17  and  _18
REMARK   10  A    between atoms: _18  and  _19
REMARK   11  A    between atoms: _19  and  _20
REMARK   12  A    between atoms: _22  and  _24
REMARK   13  A    between atoms: _24  and  _26
REMARK   14  A    between atoms: _28  and  _30
REMARK   15  A    between atoms: _33  and  _35
REMARK   16  A    between atoms: _38  and  _40
REMARK   17  A    between atoms: _40  and  _41
REMARK   18  A    between atoms: _47  and  _49
REMARK   19  A    between atoms: _49  and  _50
REMARK   20  A    between atoms: _53  and  _55
REMARK   21  A    between atoms: _55  and  _57
REMARK   22  A    between atoms: _59  and  _61
REMARK   23  A    between atoms: _64  and  _66
REMARK   24  A    between atoms: _66  and  _67
REMARK   25  A    between atoms: _67  and  _68
REMARK   26  A    between atoms: _68  and  _69
REMARK   27  A    between atoms: _73  and  _75
REMARK   28  A    between atoms: _75  and  _76
REMARK   29  A    between atoms: _76  and  _77
REMARK   30  A    between atoms: _80  and  _82
REMARK   31  A    between atoms: _82  and  _83
REMARK   32  A    between atoms: _86  and  _88
REMARK   33  A    between atoms: _88  and  _89
REMARK   34  A    between atoms: _96  and  _98
REMARK   35  A    between atoms: _98  and  _99
REMARK   36  A    between atoms: _101  and  _103
REMARK   37  A    between atoms: _103  and  _104
REMARK   38  A    between atoms: _110  and  _112
REMARK   39  A    between atoms: _114  and  _116
REMARK   40  A    between atoms: _116  and  _117
REMARK   41  A    between atoms: _123  and  _125
REMARK   42  A    between atoms: _125  and  _126
REMARK   43  A    between atoms: _126  and  _127
REMARK   44  A    between atoms: _130  and  _132
REMARK   45  A    between atoms: _132  and  _134
REMARK   46  A    between atoms: _136  and  _138
REMARK   47  A    between atoms: _138  and  _139
REMARK   48  A    between atoms: _146  and  _148
REMARK   49  A    between atoms: _153  and  _155
REMARK   50  A    between atoms: _157  and  _159
REMARK   51  A    between atoms: _159  and  _160
REMARK   52  A    between atoms: _160  and  _161
REMARK   53  A    between atoms: _161  and  _162
REMARK   54  A    between atoms: _166  and  _168
REMARK   55  A    between atoms: _168  and  _169
REMARK   56  A    between atoms: _175  and  _177
REMARK   57  A    between atoms: _177  and  _178
REMARK                            x       y       z     vdW  Elec       q    Type
REMARK                         _______ _______ _______ _____ _____    ______ ____
ROOT
ATOM      1  C   UNL     1     -38.609  -1.708 -47.967  0.00  0.00    +0.089 C 
ENDROOT
BRANCH   1   2
ATOM      2  C   UNL     1     -38.264  -1.275 -49.372  0.00  0.00    +0.261 C 
ATOM      3  N   UNL     1     -37.850  -0.019 -49.532  0.00  0.00    -0.088 NA
ATOM      4  O   UNL     1     -38.377  -2.059 -50.309  0.00  0.00    -0.272 OA
ENDBRANCH   1   2
BRANCH   1   5
ATOM      5  C   UNL     1     -38.783  -3.204 -47.840  0.00  0.00    +0.010 C 
BRANCH   5   6
ATOM      6  C   UNL     1     -37.503  -3.970 -47.484  0.00  0.00    +0.001 C 
ATOM      7  C   UNL     1     -37.853  -5.057 -46.471  0.00  0.00    +0.000 C 
ENDBRANCH   5   6
ENDBRANCH   1   5
TORSDOF 3
REMARK  Name = 
REMARK  57 active torsions:
REMARK  status: ('A' for Active; 'I' for Inactive)
REMARK    1  A    between atoms: _1  and  _3
REMARK    2  A    between atoms: _3  and  _4
REMARK    3  A    between atoms: _4  and  _5
REMARK    4  A    between atoms: _5  and  _6
REMARK    5  A    between atoms: _8  and  _10
REMARK    6  A    between atoms: _10  and  _11
REMARK    7  A    between atoms: _11  and  _12
REMARK    8  A    between atoms: _15  and  _17
REMARK    9  A    between atoms: _17  and  _18
REMARK   10  A    between atoms: _18  and  _19
REMARK   11  A    between atoms: _19  and  _20
REMARK   12  A    between atoms: _22  and  _24
REMARK   13  A    between atoms: _24  and  _26
REMARK   14  A    between atoms: _28  and  _30
REMARK   15  A    between atoms: _33  and  _35
REMARK   16  A    between atoms: _38  and  _40
REMARK   17  A    between atoms: _40  and  _41
REMARK   18  A    between atoms: _47  and  _49
REMARK   19  A    between atoms: _49  and  _50
REMARK   20  A    between atoms: _53  and  _55
REMARK   21  A    between atoms: _55  and  _57
REMARK   22  A    between atoms: _59  and  _61
REMARK   23  A    between atoms: _64  and  _66
REMARK   24  A    between atoms: _66  and  _67
REMARK   25  A    between atoms: _67  and  _68
REMARK   26  A    between atoms: _68  and  _69
REMARK   27  A    between atoms: _73  and  _75
REMARK   28  A    between atoms: _75  and  _76
REMARK   29  A    between atoms: _76  and  _77
REMARK   30  A    between atoms: _80  and  _82
REMARK   31  A    between atoms: _82  and  _83
REMARK   32  A    between atoms: _86  and  _88
REMARK   33  A    between atoms: _88  and  _89
REMARK   34  A    between atoms: _96  and  _98
REMARK   35  A    between atoms: _98  and  _99
REMARK   36  A    between atoms: _101  and  _103
REMARK   37  A    between atoms: _103  and  _104
REMARK   38  A    between atoms: _110  and  _112
REMARK   39  A    between atoms: _114  and  _116
REMARK   40  A    between atoms: _116  and  _117
REMARK   41  A    between atoms: _123  and  _125
REMARK   42  A    between atoms: _125  and  _126
REMARK   43  A    between atoms: _126  and  _127
REMARK   44  A    between atoms: _130  and  _132
REMARK   45  A    between atoms: _132  and  _134
REMARK   46  A    between atoms: _136  and  _138
REMARK   47  A    between atoms: _138  and  _139
REMARK   48  A    between atoms: _146  and  _148
REMARK   49  A    between atoms: _153  and  _155
REMARK   50  A    between atoms: _157  and  _159
REMARK   51  A    between atoms: _159  and  _160
REMARK   52  A    between atoms: _160  and  _161
REMARK   53  A    between atoms: _161  and  _162
REMARK   54  A    between atoms: _166  and  _168
REMARK   55  A    between atoms: _168  and  _169
REMARK   56  A    between atoms: _175  and  _177
REMARK   57  A    between atoms: _177  and  _178
REMARK                            x       y       z     vdW  Elec       q    Type
REMARK                         _______ _______ _______ _____ _____    ______ ____
ROOT
ATOM      1  C   UNL     1     -36.169   0.884 -46.405  0.00  0.00    +0.002 C 
ENDROOT
BRANCH   1   2
ATOM      2  C   UNL     1     -35.909  -0.506 -45.831  0.00  0.00    +0.000 C 
BRANCH   2   3
ATOM      3  C   UNL     1     -34.476  -0.722 -45.338  0.00  0.00    +0.000 C 
ATOM      4  C   UNL     1     -34.469  -0.956 -43.822  0.00  0.00    +0.000 C 
ENDBRANCH   2   3
ENDBRANCH   1   2
BRANCH   1   5
ATOM      5  C   UNL     1     -34.887   1.667 -46.663  0.00  0.00    +0.021 C 
BRANCH   5   6
ATOM      6  C   UNL     1     -35.179   3.123 -47.015  0.00  0.00    +0.109 C 
ATOM      7  N   UNL     1     -34.659   4.094 -46.009  0.00  0.00    -0.131 NA
ENDBRANCH   5   6
ENDBRANCH   1   5
TORSDOF 4
REMARK  Name = 
REMARK  57 active torsions:
REMARK  status: ('A' for Active; 'I' for Inactive)
REMARK    1  A    between atoms: _1  and  _3
REMARK    2  A    between atoms: _3  and  _4
REMARK    3  A    between atoms: _4  and  _5
REMARK    4  A    between atoms: _5  and  _6
REMARK    5  A    between atoms: _8  and  _10
REMARK    6  A    between atoms: _10  and  _11
REMARK    7  A    between atoms: _11  and  _12
REMARK    8  A    between atoms: _15  and  _17
REMARK    9  A    between atoms: _17  and  _18
REMARK   10  A    between atoms: _18  and  _19
REMARK   11  A    between atoms: _19  and  _20
REMARK   12  A    between atoms: _22  and  _24
REMARK   13  A    between atoms: _24  and  _26
REMARK   14  A    between atoms: _28  and  _30
REMARK   15  A    between atoms: _33  and  _35
REMARK   16  A    between atoms: _38  and  _40
REMARK   17  A    between atoms: _40  and  _41
REMARK   18  A    between atoms: _47  and  _49
REMARK   19  A    between atoms: _49  and  _50
REMARK   20  A    between atoms: _53  and  _55
REMARK   21  A    between atoms: _55  and  _57
REMARK   22  A    between atoms: _59  and  _61
REMARK   23  A    between atoms: _64  and  _66
REMARK   24  A    between atoms: _66  and  _67
REMARK   25  A    between atoms: _67  and  _68
REMARK   26  A    between atoms: _68  and  _69
REMARK   27  A    between atoms: _73  and  _75
REMARK   28  A    between atoms: _75  and  _76
REMARK   29  A    between atoms: _76  and  _77
REMARK   30  A    between atoms: _80  and  _82
REMARK   31  A    between atoms: _82  and  _83
REMARK   32  A    between atoms: _86  and  _88
REMARK   33  A    between atoms: _88  and  _89
REMARK   34  A    between atoms: _96  and  _98
REMARK   35  A    between atoms: _98  and  _99
REMARK   36  A    between atoms: _101  and  _103
REMARK   37  A    between atoms: _103  and  _104
REMARK   38  A    between atoms: _110  and  _112
REMARK   39  A    between atoms: _114  and  _116
REMARK   40  A    between atoms: _116  and  _117
REMARK   41  A    between atoms: _123  and  _125
REMARK   42  A    between atoms: _125  and  _126
REMARK   43  A    between atoms: _126  and  _127
REMARK   44  A    between atoms: _130  and  _132
REMARK   45  A    between atoms: _132  and  _134
REMARK   46  A    between atoms: _136  and  _138
REMARK   47  A    between atoms: _138  and  _139
REMARK   48  A    between atoms: _146  and  _148
REMARK   49  A    between atoms: _153  and  _155
REMARK   50  A    between atoms: _157  and  _159
REMARK   51  A    between atoms: _159  and  _160
REMARK   52  A    between atoms: _160  and  _161
REMARK   53  A    between atoms: _161  and  _162
REMARK   54  A    between atoms: _166  and  _168
REMARK   55  A    between atoms: _168  and  _169
REMARK   56  A    between atoms: _175  and  _177
REMARK   57  A    between atoms: _177  and  _178
REMARK                            x       y       z     vdW  Elec       q    Type
REMARK                         _______ _______ _______ _____ _____    ______ ____
ROOT
ATOM      1  C   UNL     1     -37.047  20.271 -62.092  0.00  0.00    +0.000 C 
ATOM      2  C   UNL     1     -37.515  20.204 -60.646  0.00  0.00    +0.000 C 
ENDROOT
BRANCH   1   3
ATOM      3  C   UNL     1     -38.174  20.777 -63.035  0.00  0.00    +0.000 C 
ATOM      4  C   UNL     1     -39.291  21.473 -62.274  0.00  0.00    +0.000 C 
ENDBRANCH   1   3
BRANCH   1   5
ATOM      5  C   UNL     1     -36.543  18.902 -62.554  0.00  0.00    +0.000 C 
ATOM      6  C   UNL     1     -35.167  18.548 -62.053  0.00  0.00    +0.000 C 
ENDBRANCH   1   5
TORSDOF 2
REMARK  Name = 
REMARK  57 active torsions:
REMARK  status: ('A' for Active; 'I' for Inactive)
REMARK    1  A    between atoms: _1  and  _3
REMARK    2  A    between atoms: _3  and  _4
REMARK    3  A    between atoms: _4  and  _5
REMARK    4  A    between atoms: _5  and  _6
REMARK    5  A    between atoms: _8  and  _10
REMARK    6  A    between atoms: _10  and  _11
REMARK    7  A    between atoms: _11  and  _12
REMARK    8  A    between atoms: _15  and  _17
REMARK    9  A    between atoms: _17  and  _18
REMARK   10  A    between atoms: _18  and  _19
REMARK   11  A    between atoms: _19  and  _20
REMARK   12  A    between atoms: _22  and  _24
REMARK   13  A    between atoms: _24  and  _26
REMARK   14  A    between atoms: _28  and  _30
REMARK   15  A    between atoms: _33  and  _35
REMARK   16  A    between atoms: _38  and  _40
REMARK   17  A    between atoms: _40  and  _41
REMARK   18  A    between atoms: _47  and  _49
REMARK   19  A    between atoms: _49  and  _50
REMARK   20  A    between atoms: _53  and  _55
REMARK   21  A    between atoms: _55  and  _57
REMARK   22  A    between atoms: _59  and  _61
REMARK   23  A    between atoms: _64  and  _66
REMARK   24  A    between atoms: _66  and  _67
REMARK   25  A    between atoms: _67  and  _68
REMARK   26  A    between atoms: _68  and  _69
REMARK   27  A    between atoms: _73  and  _75
REMARK   28  A    between atoms: _75  and  _76
REMARK   29  A    between atoms: _76  and  _77
REMARK   30  A    between atoms: _80  and  _82
REMARK   31  A    between atoms: _82  and  _83
REMARK   32  A    between atoms: _86  and  _88
REMARK   33  A    between atoms: _88  and  _89
REMARK   34  A    between atoms: _96  and  _98
REMARK   35  A    between atoms: _98  and  _99
REMARK   36  A    between atoms: _101  and  _103
REMARK   37  A    between atoms: _103  and  _104
REMARK   38  A    between atoms: _110  and  _112
REMARK   39  A    between atoms: _114  and  _116
REMARK   40  A    between atoms: _116  and  _117
REMARK   41  A    between atoms: _123  and  _125
REMARK   42  A    between atoms: _125  and  _126
REMARK   43  A    between atoms: _126  and  _127
REMARK   44  A    between atoms: _130  and  _132
REMARK   45  A    between atoms: _132  and  _134
REMARK   46  A    between atoms: _136  and  _138
REMARK   47  A    between atoms: _138  and  _139
REMARK   48  A    between atoms: _146  and  _148
REMARK   49  A    between atoms: _153  and  _155
REMARK   50  A    between atoms: _157  and  _159
REMARK   51  A    between atoms: _159  and  _160
REMARK   52  A    between atoms: _160  and  _161
REMARK   53  A    between atoms: _161  and  _162
REMARK   54  A    between atoms: _166  and  _168
REMARK   55  A    between atoms: _168  and  _169
REMARK   56  A    between atoms: _175  and  _177
REMARK   57  A    between atoms: _177  and  _178
REMARK                            x       y       z     vdW  Elec       q    Type
REMARK                         _______ _______ _______ _____ _____    ______ ____
ROOT
ATOM      1  C   UNL     1     -40.431  15.369 -59.112  0.00  0.00    +0.000 C 
ATOM      2  C   UNL     1     -40.512  15.489 -57.596  0.00  0.00    +0.000 C 
ATOM      3  C   UNL     1     -39.434  16.363 -59.659  0.00  0.00    +0.000 C 
ENDROOT
BRANCH   1   4
ATOM      4  C   UNL     1     -41.805  15.598 -59.772  0.00  0.00    +0.000 C 
ATOM      5  C   UNL     1     -41.669  15.481 -61.286  0.00  0.00    +0.000 C 
ENDBRANCH   1   4
TORSDOF 1
REMARK  Name = 
REMARK  57 active torsions:
REMARK  status: ('A' for Active; 'I' for Inactive)
REMARK    1  A    between atoms: _1  and  _3
REMARK    2  A    between atoms: _3  and  _4
REMARK    3  A    between atoms: _4  and  _5
REMARK    4  A    between atoms: _5  and  _6
REMARK    5  A    between atoms: _8  and  _10
REMARK    6  A    between atoms: _10  and  _11
REMARK    7  A    between atoms: _11  and  _12
REMARK    8  A    between atoms: _15  and  _17
REMARK    9  A    between atoms: _17  and  _18
REMARK   10  A    between atoms: _18  and  _19
REMARK   11  A    between atoms: _19  and  _20
REMARK   12  A    between atoms: _22  and  _24
REMARK   13  A    between atoms: _24  and  _26
REMARK   14  A    between atoms: _28  and  _30
REMARK   15  A    between atoms: _33  and  _35
REMARK   16  A    between atoms: _38  and  _40
REMARK   17  A    between atoms: _40  and  _41
REMARK   18  A    between atoms: _47  and  _49
REMARK   19  A    between atoms: _49  and  _50
REMARK   20  A    between atoms: _53  and  _55
REMARK   21  A    between atoms: _55  and  _57
REMARK   22  A    between atoms: _59  and  _61
REMARK   23  A    between atoms: _64  and  _66
REMARK   24  A    between atoms: _66  and  _67
REMARK   25  A    between atoms: _67  and  _68
REMARK   26  A    between atoms: _68  and  _69
REMARK   27  A    between atoms: _73  and  _75
REMARK   28  A    between atoms: _75  and  _76
REMARK   29  A    between atoms: _76  and  _77
REMARK   30  A    between atoms: _80  and  _82
REMARK   31  A    between atoms: _82  and  _83
REMARK   32  A    between atoms: _86  and  _88
REMARK   33  A    between atoms: _88  and  _89
REMARK   34  A    between atoms: _96  and  _98
REMARK   35  A    between atoms: _98  and  _99
REMARK   36  A    between atoms: _101  and  _103
REMARK   37  A    between atoms: _103  and  _104
REMARK   38  A    between atoms: _110  and  _112
REMARK   39  A    between atoms: _114  and  _116
REMARK   40  A    between atoms: _116  and  _117
REMARK   41  A    between atoms: _123  and  _125
REMARK   42  A    between atoms: _125  and  _126
REMARK   43  A    between atoms: _126  and  _127
REMARK   44  A    between atoms: _130  and  _132
REMARK   45  A    between atoms: _132  and  _134
REMARK   46  A    between atoms: _136  and  _138
REMARK   47  A    between atoms: _138  and  _139
REMARK   48  A    between atoms: _146  and  _148
REMARK   49  A    between atoms: _153  and  _155
REMARK   50  A    between atoms: _157  and  _159
REMARK   51  A    between atoms: _159  and  _160
REMARK   52  A    between atoms: _160  and  _161
REMARK   53  A    between atoms: _161  and  _162
REMARK   54  A    between atoms: _166  and  _168
REMARK   55  A    between atoms: _168  and  _169
REMARK   56  A    between atoms: _175  and  _177
REMARK   57  A    between atoms: _177  and  _178
REMARK                            x       y       z     vdW  Elec       q    Type
REMARK                         _______ _______ _______ _____ _____    ______ ____
ROOT
ATOM      1  C   UNL     1     -37.652  15.585 -64.530  0.00  0.00    +0.000 C 
ATOM      2  C   UNL     1     -37.813  15.584 -63.022  0.00  0.00    +0.000 C 
ATOM      3  C   UNL     1     -36.228  15.963 -64.910  0.00  0.00    +0.000 C 
ENDROOT
BRANCH   1   4
ATOM      4  C   UNL     1     -38.652  16.544 -65.192  0.00  0.00    +0.000 C 
ATOM      5  C   UNL     1     -38.552  16.389 -66.686  0.00  0.00    +0.000 C 
ENDBRANCH   1   4
TORSDOF 1
REMARK  Name = 
REMARK  57 active torsions:
REMARK  status: ('A' for Active; 'I' for Inactive)
REMARK    1  A    between atoms: _1  and  _3
REMARK    2  A    between atoms: _3  and  _4
REMARK    3  A    between atoms: _4  and  _5
REMARK    4  A    between atoms: _5  and  _6
REMARK    5  A    between atoms: _8  and  _10
REMARK    6  A    between atoms: _10  and  _11
REMARK    7  A    between atoms: _11  and  _12
REMARK    8  A    between atoms: _15  and  _17
REMARK    9  A    between atoms: _17  and  _18
REMARK   10  A    between atoms: _18  and  _19
REMARK   11  A    between atoms: _19  and  _20
REMARK   12  A    between atoms: _22  and  _24
REMARK   13  A    between atoms: _24  and  _26
REMARK   14  A    between atoms: _28  and  _30
REMARK   15  A    between atoms: _33  and  _35
REMARK   16  A    between atoms: _38  and  _40
REMARK   17  A    between atoms: _40  and  _41
REMARK   18  A    between atoms: _47  and  _49
REMARK   19  A    between atoms: _49  and  _50
REMARK   20  A    between atoms: _53  and  _55
REMARK   21  A    between atoms: _55  and  _57
REMARK   22  A    between atoms: _59  and  _61
REMARK   23  A    between atoms: _64  and  _66
REMARK   24  A    between atoms: _66  and  _67
REMARK   25  A    between atoms: _67  and  _68
REMARK   26  A    between atoms: _68  and  _69
REMARK   27  A    between atoms: _73  and  _75
REMARK   28  A    between atoms: _75  and  _76
REMARK   29  A    between atoms: _76  and  _77
REMARK   30  A    between atoms: _80  and  _82
REMARK   31  A    between atoms: _82  and  _83
REMARK   32  A    between atoms: _86  and  _88
REMARK   33  A    between atoms: _88  and  _89
REMARK   34  A    between atoms: _96  and  _98
REMARK   35  A    between atoms: _98  and  _99
REMARK   36  A    between atoms: _101  and  _103
REMARK   37  A    between atoms: _103  and  _104
REMARK   38  A    between atoms: _110  and  _112
REMARK   39  A    between atoms: _114  and  _116
REMARK   40  A    between atoms: _116  and  _117
REMARK   41  A    between atoms: _123  and  _125
REMARK   42  A    between atoms: _125  and  _126
REMARK   43  A    between atoms: _126  and  _127
REMARK   44  A    between atoms: _130  and  _132
REMARK   45  A    between atoms: _132  and  _134
REMARK   46  A    between atoms: _136  and  _138
REMARK   47  A    between atoms: _138  and  _139
REMARK   48  A    between atoms: _146  and  _148
REMARK   49  A    between atoms: _153  and  _155
REMARK   50  A    between atoms: _157  and  _159
REMARK   51  A    between atoms: _159  and  _160
REMARK   52  A    between atoms: _160  and  _161
REMARK   53  A    between atoms: _161  and  _162
REMARK   54  A    between atoms: _166  and  _168
REMARK   55  A    between atoms: _168  and  _169
REMARK   56  A    between atoms: _175  and  _177
REMARK   57  A    between atoms: _177  and  _178
REMARK                            x       y       z     vdW  Elec       q    Type
REMARK                         _______ _______ _______ _____ _____    ______ ____
ROOT
ATOM      1  C   UNL     1     -32.891  17.211 -68.001  0.00  0.00    -0.022 A 
ATOM      2  C   UNL     1     -33.670  16.110 -67.646  0.00  0.00    -0.004 A 
ATOM      3  C   UNL     1     -33.111  15.026 -66.968  0.00  0.00    -0.000 A 
ATOM      4  C   UNL     1     -31.756  15.027 -66.648  0.00  0.00    -0.000 A 
ATOM      5  C   UNL     1     -30.958  16.102 -67.013  0.00  0.00    -0.000 A 
ATOM      6  C   UNL     1     -31.523  17.184 -67.689  0.00  0.00    -0.004 A 
ENDROOT
BRANCH   1   7
ATOM      7  C   UNL     1     -33.514  18.361 -68.766  0.00  0.00    +0.026 C 
BRANCH   7   8
ATOM      8  C   UNL     1     -34.387  17.947 -69.974  0.00  0.00    +0.005 C 
ATOM      9  C   UNL     1     -33.621  17.018 -70.894  0.00  0.00    +0.000 C 
ENDBRANCH   7   8
ENDBRANCH   1   7
TORSDOF 2
REMARK  Name = 
REMARK  57 active torsions:
REMARK  status: ('A' for Active; 'I' for Inactive)
REMARK    1  A    between atoms: _1  and  _3
REMARK    2  A    between atoms: _3  and  _4
REMARK    3  A    between atoms: _4  and  _5
REMARK    4  A    between atoms: _5  and  _6
REMARK    5  A    between atoms: _8  and  _10
REMARK    6  A    between atoms: _10  and  _11
REMARK    7  A    between atoms: _11  and  _12
REMARK    8  A    between atoms: _15  and  _17
REMARK    9  A    between atoms: _17  and  _18
REMARK   10  A    between atoms: _18  and  _19
REMARK   11  A    between atoms: _19  and  _20
REMARK   12  A    between atoms: _22  and  _24
REMARK   13  A    between atoms: _24  and  _26
REMARK   14  A    between atoms: _28  and  _30
REMARK   15  A    between atoms: _33  and  _35
REMARK   16  A    between atoms: _38  and  _40
REMARK   17  A    between atoms: _40  and  _41
REMARK   18  A    between atoms: _47  and  _49
REMARK   19  A    between atoms: _49  and  _50
REMARK   20  A    between atoms: _53  and  _55
REMARK   21  A    between atoms: _55  and  _57
REMARK   22  A    between atoms: _59  and  _61
REMARK   23  A    between atoms: _64  and  _66
REMARK   24  A    between atoms: _66  and  _67
REMARK   25  A    between atoms: _67  and  _68
REMARK   26  A    between atoms: _68  and  _69
REMARK   27  A    between atoms: _73  and  _75
REMARK   28  A    between atoms: _75  and  _76
REMARK   29  A    between atoms: _76  and  _77
REMARK   30  A    between atoms: _80  and  _82
REMARK   31  A    between atoms: _82  and  _83
REMARK   32  A    between atoms: _86  and  _88
REMARK   33  A    between atoms: _88  and  _89
REMARK   34  A    between atoms: _96  and  _98
REMARK   35  A    between atoms: _98  and  _99
REMARK   36  A    between atoms: _101  and  _103
REMARK   37  A    between atoms: _103  and  _104
REMARK   38  A    between atoms: _110  and  _112
REMARK   39  A    between atoms: _114  and  _116
REMARK   40  A    between atoms: _116  and  _117
REMARK   41  A    between atoms: _123  and  _125
REMARK   42  A    between atoms: _125  and  _126
REMARK   43  A    between atoms: _126  and  _127
REMARK   44  A    between atoms: _130  and  _132
REMARK   45  A    between atoms: _132  and  _134
REMARK   46  A    between atoms: _136  and  _138
REMARK   47  A    between atoms: _138  and  _139
REMARK   48  A    between atoms: _146  and  _148
REMARK   49  A    between atoms: _153  and  _155
REMARK   50  A    between atoms: _157  and  _159
REMARK   51  A    between atoms: _159  and  _160
REMARK   52  A    between atoms: _160  and  _161
REMARK   53  A    between atoms: _161  and  _162
REMARK   54  A    between atoms: _166  and  _168
REMARK   55  A    between atoms: _168  and  _169
REMARK   56  A    between atoms: _175  and  _177
REMARK   57  A    between atoms: _177  and  _178
REMARK                            x       y       z     vdW  Elec       q    Type
REMARK                         _______ _______ _______ _____ _____    ______ ____
ROOT
ATOM      1  C   UNL     1     -29.015   9.383 -66.152  0.00  0.00    +0.000 C 
ENDROOT
BRANCH   1   2
ATOM      2  C   UNL     1     -29.585  10.685 -65.528  0.00  0.00    +0.000 C 
ATOM      3  C   UNL     1     -28.598  11.841 -65.436  0.00  0.00    +0.000 C 
ATOM      4  C   UNL     1     -30.859  11.134 -66.222  0.00  0.00    +0.000 C 
ENDBRANCH   1   2
BRANCH   1   5
ATOM      5  C   UNL     1     -27.543   9.010 -65.878  0.00  0.00    +0.000 C 
ATOM      6  C   UNL     1     -27.425   7.712 -65.043  0.00  0.00    +0.000 C 
ENDBRANCH   1   5
TORSDOF 2
REMARK  Name = 
REMARK  57 active torsions:
REMARK  status: ('A' for Active; 'I' for Inactive)
REMARK    1  A    between atoms: _1  and  _3
REMARK    2  A    between atoms: _3  and  _4
REMARK    3  A    between atoms: _4  and  _5
REMARK    4  A    between atoms: _5  and  _6
REMARK    5  A    between atoms: _8  and  _10
REMARK    6  A    between atoms: _10  and  _11
REMARK    7  A    between atoms: _11  and  _12
REMARK    8  A    between atoms: _15  and  _17
REMARK    9  A    between atoms: _17  and  _18
REMARK   10  A    between atoms: _18  and  _19
REMARK   11  A    between atoms: _19  and  _20
REMARK   12  A    between atoms: _22  and  _24
REMARK   13  A    between atoms: _24  and  _26
REMARK   14  A    between atoms: _28  and  _30
REMARK   15  A    between atoms: _33  and  _35
REMARK   16  A    between atoms: _38  and  _40
REMARK   17  A    between atoms: _40  and  _41
REMARK   18  A    between atoms: _47  and  _49
REMARK   19  A    between atoms: _49  and  _50
REMARK   20  A    between atoms: _53  and  _55
REMARK   21  A    between atoms: _55  and  _57
REMARK   22  A    between atoms: _59  and  _61
REMARK   23  A    between atoms: _64  and  _66
REMARK   24  A    between atoms: _66  and  _67
REMARK   25  A    between atoms: _67  and  _68
REMARK   26  A    between atoms: _68  and  _69
REMARK   27  A    between atoms: _73  and  _75
REMARK   28  A    between atoms: _75  and  _76
REMARK   29  A    between atoms: _76  and  _77
REMARK   30  A    between atoms: _80  and  _82
REMARK   31  A    between atoms: _82  and  _83
REMARK   32  A    between atoms: _86  and  _88
REMARK   33  A    between atoms: _88  and  _89
REMARK   34  A    between atoms: _96  and  _98
REMARK   35  A    between atoms: _98  and  _99
REMARK   36  A    between atoms: _101  and  _103
REMARK   37  A    between atoms: _103  and  _104
REMARK   38  A    between atoms: _110  and  _112
REMARK   39  A    between atoms: _114  and  _116
REMARK   40  A    between atoms: _116  and  _117
REMARK   41  A    between atoms: _123  and  _125
REMARK   42  A    between atoms: _125  and  _126
REMARK   43  A    between atoms: _126  and  _127
REMARK   44  A    between atoms: _130  and  _132
REMARK   45  A    between atoms: _132  and  _134
REMARK   46  A    between atoms: _136  and  _138
REMARK   47  A    between atoms: _138  and  _139
REMARK   48  A    between atoms: _146  and  _148
REMARK   49  A    between atoms: _153  and  _155
REMARK   50  A    between atoms: _157  and  _159
REMARK   51  A    between atoms: _159  and  _160
REMARK   52  A    between atoms: _160  and  _161
REMARK   53  A    between atoms: _161  and  _162
REMARK   54  A    between atoms: _166  and  _168
REMARK   55  A    between atoms: _168  and  _169
REMARK   56  A    between atoms: _175  and  _177
REMARK   57  A    between atoms: _177  and  _178
REMARK                            x       y       z     vdW  Elec       q    Type
REMARK                         _______ _______ _______ _____ _____    ______ ____
ROOT
ATOM      1  C   UNL     1     -29.475  21.988 -46.721  0.00  0.00    +0.000 C 
ATOM      2  C   UNL     1     -30.322  22.480 -45.541  0.00  0.00    +0.000 C 
ENDROOT
BRANCH   1   3
ATOM      3  C   UNL     1     -28.492  23.074 -47.213  0.00  0.00    +0.000 C 
ATOM      4  C   UNL     1     -28.120  24.011 -46.070  0.00  0.00    +0.000 C 
ENDBRANCH   1   3
BRANCH   1   5
ATOM      5  C   UNL     1     -30.380  21.534 -47.865  0.00  0.00    +0.000 C 
ATOM      6  C   UNL     1     -30.238  20.071 -48.211  0.00  0.00    +0.000 C 
ENDBRANCH   1   5
TORSDOF 2
REMARK  Name = 
REMARK  57 active torsions:
REMARK  status: ('A' for Active; 'I' for Inactive)
REMARK    1  A    between atoms: _1  and  _3
REMARK    2  A    between atoms: _3  and  _4
REMARK    3  A    between atoms: _4  and  _5
REMARK    4  A    between atoms: _5  and  _6
REMARK    5  A    between atoms: _8  and  _10
REMARK    6  A    between atoms: _10  and  _11
REMARK    7  A    between atoms: _11  and  _12
REMARK    8  A    between atoms: _15  and  _17
REMARK    9  A    between atoms: _17  and  _18
REMARK   10  A    between atoms: _18  and  _19
REMARK   11  A    between atoms: _19  and  _20
REMARK   12  A    between atoms: _22  and  _24
REMARK   13  A    between atoms: _24  and  _26
REMARK   14  A    between atoms: _28  and  _30
REMARK   15  A    between atoms: _33  and  _35
REMARK   16  A    between atoms: _38  and  _40
REMARK   17  A    between atoms: _40  and  _41
REMARK   18  A    between atoms: _47  and  _49
REMARK   19  A    between atoms: _49  and  _50
REMARK   20  A    between atoms: _53  and  _55
REMARK   21  A    between atoms: _55  and  _57
REMARK   22  A    between atoms: _59  and  _61
REMARK   23  A    between atoms: _64  and  _66
REMARK   24  A    between atoms: _66  and  _67
REMARK   25  A    between atoms: _67  and  _68
REMARK   26  A    between atoms: _68  and  _69
REMARK   27  A    between atoms: _73  and  _75
REMARK   28  A    between atoms: _75  and  _76
REMARK   29  A    between atoms: _76  and  _77
REMARK   30  A    between atoms: _80  and  _82
REMARK   31  A    between atoms: _82  and  _83
REMARK   32  A    between atoms: _86  and  _88
REMARK   33  A    between atoms: _88  and  _89
REMARK   34  A    between atoms: _96  and  _98
REMARK   35  A    between atoms: _98  and  _99
REMARK   36  A    between atoms: _101  and  _103
REMARK   37  A    between atoms: _103  and  _104
REMARK   38  A    between atoms: _110  and  _112
REMARK   39  A    between atoms: _114  and  _116
REMARK   40  A    between atoms: _116  and  _117
REMARK   41  A    between atoms: _123  and  _125
REMARK   42  A    between atoms: _125  and  _126
REMARK   43  A    between atoms: _126  and  _127
REMARK   44  A    between atoms: _130  and  _132
REMARK   45  A    between atoms: _132  and  _134
REMARK   46  A    between atoms: _136  and  _138
REMARK   47  A    between atoms: _138  and  _139
REMARK   48  A    between atoms: _146  and  _148
REMARK   49  A    between atoms: _153  and  _155
REMARK   50  A    between atoms: _157  and  _159
REMARK   51  A    between atoms: _159  and  _160
REMARK   52  A    between atoms: _160  and  _161
REMARK   53  A    between atoms: _161  and  _162
REMARK   54  A    between atoms: _166  and  _168
REMARK   55  A    between atoms: _168  and  _169
REMARK   56  A    between atoms: _175  and  _177
REMARK   57  A    between atoms: _177  and  _178
REMARK                            x       y       z     vdW  Elec       q    Type
REMARK                         _______ _______ _______ _____ _____    ______ ____
ROOT
ATOM      1  C   UNL     1     -31.722  26.075 -41.259  0.00  0.00    +0.000 C 
ATOM      2  C   UNL     1     -30.707  25.992 -40.128  0.00  0.00    +0.000 C 
ATOM      3  C   UNL     1     -33.091  26.434 -40.707  0.00  0.00    +0.000 C 
ENDROOT
BRANCH   1   4
ATOM      4  C   UNL     1     -31.258  27.098 -42.318  0.00  0.00    +0.000 C 
ATOM      5  C   UNL     1     -30.903  28.376 -41.591  0.00  0.00    +0.000 C 
ENDBRANCH   1   4
TORSDOF 1
REMARK  Name = 
REMARK  57 active torsions:
REMARK  status: ('A' for Active; 'I' for Inactive)
REMARK    1  A    between atoms: _1  and  _3
REMARK    2  A    between atoms: _3  and  _4
REMARK    3  A    between atoms: _4  and  _5
REMARK    4  A    between atoms: _5  and  _6
REMARK    5  A    between atoms: _8  and  _10
REMARK    6  A    between atoms: _10  and  _11
REMARK    7  A    between atoms: _11  and  _12
REMARK    8  A    between atoms: _15  and  _17
REMARK    9  A    between atoms: _17  and  _18
REMARK   10  A    between atoms: _18  and  _19
REMARK   11  A    between atoms: _19  and  _20
REMARK   12  A    between atoms: _22  and  _24
REMARK   13  A    between atoms: _24  and  _26
REMARK   14  A    between atoms: _28  and  _30
REMARK   15  A    between atoms: _33  and  _35
REMARK   16  A    between atoms: _38  and  _40
REMARK   17  A    between atoms: _40  and  _41
REMARK   18  A    between atoms: _47  and  _49
REMARK   19  A    between atoms: _49  and  _50
REMARK   20  A    between atoms: _53  and  _55
REMARK   21  A    between atoms: _55  and  _57
REMARK   22  A    between atoms: _59  and  _61
REMARK   23  A    between atoms: _64  and  _66
REMARK   24  A    between atoms: _66  and  _67
REMARK   25  A    between atoms: _67  and  _68
REMARK   26  A    between atoms: _68  and  _69
REMARK   27  A    between atoms: _73  and  _75
REMARK   28  A    between atoms: _75  and  _76
REMARK   29  A    between atoms: _76  and  _77
REMARK   30  A    between atoms: _80  and  _82
REMARK   31  A    between atoms: _82  and  _83
REMARK   32  A    between atoms: _86  and  _88
REMARK   33  A    between atoms: _88  and  _89
REMARK   34  A    between atoms: _96  and  _98
REMARK   35  A    between atoms: _98  and  _99
REMARK   36  A    between atoms: _101  and  _103
REMARK   37  A    between atoms: _103  and  _104
REMARK   38  A    between atoms: _110  and  _112
REMARK   39  A    between atoms: _114  and  _116
REMARK   40  A    between atoms: _116  and  _117
REMARK   41  A    between atoms: _123  and  _125
REMARK   42  A    between atoms: _125  and  _126
REMARK   43  A    between atoms: _126  and  _127
REMARK   44  A    between atoms: _130  and  _132
REMARK   45  A    between atoms: _132  and  _134
REMARK   46  A    between atoms: _136  and  _138
REMARK   47  A    between atoms: _138  and  _139
REMARK   48  A    between atoms: _146  and  _148
REMARK   49  A    between atoms: _153  and  _155
REMARK   50  A    between atoms: _157  and  _159
REMARK   51  A    between atoms: _159  and  _160
REMARK   52  A    between atoms: _160  and  _161
REMARK   53  A    between atoms: _161  and  _162
REMARK   54  A    between atoms: _166  and  _168
REMARK   55  A    between atoms: _168  and  _169
REMARK   56  A    between atoms: _175  and  _177
REMARK   57  A    between atoms: _177  and  _178
REMARK                            x       y       z     vdW  Elec       q    Type
REMARK                         _______ _______ _______ _____ _____    ______ ____
ROOT
ATOM      1  C   UNL     1     -29.790  15.177 -47.342  0.00  0.00    +0.220 C 
ENDROOT
BRANCH   1   2
ATOM      2  N   UNL     1     -30.263  15.266 -45.950  0.00  0.00    -0.087 NA
ATOM      3  C   UNL     1     -30.985  16.276 -45.467  0.00  0.00    +0.535 C 
ATOM      4  N   UNL     1     -31.381  16.268 -44.206  0.00  0.00    +0.135 NA
ATOM      5  N   UNL     1     -31.313  17.300 -46.244  0.00  0.00    +0.135 NA
ENDBRANCH   1   2
BRANCH   1   6
ATOM      6  C   UNL     1     -28.327  14.734 -47.383  0.00  0.00    +0.047 C 
BRANCH   6   7
ATOM      7  C   UNL     1     -27.372  15.895 -47.533  0.00  0.00    +0.004 C 
BRANCH   7   8
ATOM      8  C   UNL     1     -25.938  15.508 -47.903  0.00  0.00    +0.000 C 
ATOM      9  C   UNL     1     -25.867  14.910 -49.308  0.00  0.00    +0.000 C 
ENDBRANCH   7   8
ENDBRANCH   6   7
ENDBRANCH   1   6
TORSDOF 4
REMARK  Name = 
REMARK  57 active torsions:
REMARK  status: ('A' for Active; 'I' for Inactive)
REMARK    1  A    between atoms: _1  and  _3
REMARK    2  A    between atoms: _3  and  _4
REMARK    3  A    between atoms: _4  and  _5
REMARK    4  A    between atoms: _5  and  _6
REMARK    5  A    between atoms: _8  and  _10
REMARK    6  A    between atoms: _10  and  _11
REMARK    7  A    between atoms: _11  and  _12
REMARK    8  A    between atoms: _15  and  _17
REMARK    9  A    between atoms: _17  and  _18
REMARK   10  A    between atoms: _18  and  _19
REMARK   11  A    between atoms: _19  and  _20
REMARK   12  A    between atoms: _22  and  _24
REMARK   13  A    between atoms: _24  and  _26
REMARK   14  A    between atoms: _28  and  _30
REMARK   15  A    between atoms: _33  and  _35
REMARK   16  A    between atoms: _38  and  _40
REMARK   17  A    between atoms: _40  and  _41
REMARK   18  A    between atoms: _47  and  _49
REMARK   19  A    between atoms: _49  and  _50
REMARK   20  A    between atoms: _53  and  _55
REMARK   21  A    between atoms: _55  and  _57
REMARK   22  A    between atoms: _59  and  _61
REMARK   23  A    between atoms: _64  and  _66
REMARK   24  A    between atoms: _66  and  _67
REMARK   25  A    between atoms: _67  and  _68
REMARK   26  A    between atoms: _68  and  _69
REMARK   27  A    between atoms: _73  and  _75
REMARK   28  A    between atoms: _75  and  _76
REMARK   29  A    between atoms: _76  and  _77
REMARK   30  A    between atoms: _80  and  _82
REMARK   31  A    between atoms: _82  and  _83
REMARK   32  A    between atoms: _86  and  _88
REMARK   33  A    between atoms: _88  and  _89
REMARK   34  A    between atoms: _96  and  _98
REMARK   35  A    between atoms: _98  and  _99
REMARK   36  A    between atoms: _101  and  _103
REMARK   37  A    between atoms: _103  and  _104
REMARK   38  A    between atoms: _110  and  _112
REMARK   39  A    between atoms: _114  and  _116
REMARK   40  A    between atoms: _116  and  _117
REMARK   41  A    between atoms: _123  and  _125
REMARK   42  A    between atoms: _125  and  _126
REMARK   43  A    between atoms: _126  and  _127
REMARK   44  A    between atoms: _130  and  _132
REMARK   45  A    between atoms: _132  and  _134
REMARK   46  A    between atoms: _136  and  _138
REMARK   47  A    between atoms: _138  and  _139
REMARK   48  A    between atoms: _146  and  _148
REMARK   49  A    between atoms: _153  and  _155
REMARK   50  A    between atoms: _157  and  _159
REMARK   51  A    between atoms: _159  and  _160
REMARK   52  A    between atoms: _160  and  _161
REMARK   53  A    between atoms: _161  and  _162
REMARK   54  A    between atoms: _166  and  _168
REMARK   55  A    between atoms: _168  and  _169
REMARK   56  A    between atoms: _175  and  _177
REMARK   57  A    between atoms: _177  and  _178
REMARK                            x       y       z     vdW  Elec       q    Type
REMARK                         _______ _______ _______ _____ _____    ______ ____
ROOT
ATOM      1  C   UNL     1     -31.222  11.405 -52.348  0.00  0.00    +0.114 C 
ENDROOT
BRANCH   1   2
ATOM      2  C   UNL     1     -31.971  11.270 -53.679  0.00  0.00    +0.365 C 
ATOM      3  O   UNL     1     -32.941  10.493 -53.743  0.00  0.00    -0.246 OA
ATOM      4  O   UNL     1     -31.600  11.929 -54.671  0.00  0.00    -0.246 OA
ENDBRANCH   1   2
BRANCH   1   5
ATOM      5  C   UNL     1     -29.945  12.256 -52.431  0.00  0.00    +0.012 C 
BRANCH   5   6
ATOM      6  C   UNL     1     -28.632  11.459 -52.340  0.00  0.00    +0.001 C 
ATOM      7  C   UNL     1     -28.365  10.672 -53.641  0.00  0.00    +0.000 C 
ENDBRANCH   5   6
ENDBRANCH   1   5
TORSDOF 3
REMARK  Name = 
REMARK  57 active torsions:
REMARK  status: ('A' for Active; 'I' for Inactive)
REMARK    1  A    between atoms: _1  and  _3
REMARK    2  A    between atoms: _3  and  _4
REMARK    3  A    between atoms: _4  and  _5
REMARK    4  A    between atoms: _5  and  _6
REMARK    5  A    between atoms: _8  and  _10
REMARK    6  A    between atoms: _10  and  _11
REMARK    7  A    between atoms: _11  and  _12
REMARK    8  A    between atoms: _15  and  _17
REMARK    9  A    between atoms: _17  and  _18
REMARK   10  A    between atoms: _18  and  _19
REMARK   11  A    between atoms: _19  and  _20
REMARK   12  A    between atoms: _22  and  _24
REMARK   13  A    between atoms: _24  and  _26
REMARK   14  A    between atoms: _28  and  _30
REMARK   15  A    between atoms: _33  and  _35
REMARK   16  A    between atoms: _38  and  _40
REMARK   17  A    between atoms: _40  and  _41
REMARK   18  A    between atoms: _47  and  _49
REMARK   19  A    between atoms: _49  and  _50
REMARK   20  A    between atoms: _53  and  _55
REMARK   21  A    between atoms: _55  and  _57
REMARK   22  A    between atoms: _59  and  _61
REMARK   23  A    between atoms: _64  and  _66
REMARK   24  A    between atoms: _66  and  _67
REMARK   25  A    between atoms: _67  and  _68
REMARK   26  A    between atoms: _68  and  _69
REMARK   27  A    between atoms: _73  and  _75
REMARK   28  A    between atoms: _75  and  _76
REMARK   29  A    between atoms: _76  and  _77
REMARK   30  A    between atoms: _80  and  _82
REMARK   31  A    between atoms: _82  and  _83
REMARK   32  A    between atoms: _86  and  _88
REMARK   33  A    between atoms: _88  and  _89
REMARK   34  A    between atoms: _96  and  _98
REMARK   35  A    between atoms: _98  and  _99
REMARK   36  A    between atoms: _101  and  _103
REMARK   37  A    between atoms: _103  and  _104
REMARK   38  A    between atoms: _110  and  _112
REMARK   39  A    between atoms: _114  and  _116
REMARK   40  A    between atoms: _116  and  _117
REMARK   41  A    between atoms: _123  and  _125
REMARK   42  A    between atoms: _125  and  _126
REMARK   43  A    between atoms: _126  and  _127
REMARK   44  A    between atoms: _130  and  _132
REMARK   45  A    between atoms: _132  and  _134
REMARK   46  A    between atoms: _136  and  _138
REMARK   47  A    between atoms: _138  and  _139
REMARK   48  A    between atoms: _146  and  _148
REMARK   49  A    between atoms: _153  and  _155
REMARK   50  A    between atoms: _157  and  _159
REMARK   51  A    between atoms: _159  and  _160
REMARK   52  A    between atoms: _160  and  _161
REMARK   53  A    between atoms: _161  and  _162
REMARK   54  A    between atoms: _166  and  _168
REMARK   55  A    between atoms: _168  and  _169
REMARK   56  A    between atoms: _175  and  _177
REMARK   57  A    between atoms: _177  and  _178
REMARK                            x       y       z     vdW  Elec       q    Type
REMARK                         _______ _______ _______ _____ _____    ______ ____
ROOT
ATOM      1  C   UNL     1     -31.441   9.223 -57.982  0.00  0.00    +0.000 C 
ENDROOT
BRANCH   1   2
ATOM      2  C   UNL     1     -32.658   9.957 -57.432  0.00  0.00    +0.000 C 
ATOM      3  C   UNL     1     -33.681   8.990 -56.854  0.00  0.00    +0.000 C 
ATOM      4  C   UNL     1     -33.278  10.766 -58.554  0.00  0.00    +0.000 C 
ENDBRANCH   1   2
BRANCH   1   5
ATOM      5  C   UNL     1     -30.955   7.994 -57.218  0.00  0.00    +0.000 C 
ATOM      6  C   UNL     1     -30.854   6.830 -58.191  0.00  0.00    +0.000 C 
ENDBRANCH   1   5
TORSDOF 2
REMARK  Name = 
REMARK  57 active torsions:
REMARK  status: ('A' for Active; 'I' for Inactive)
REMARK    1  A    between atoms: _1  and  _3
REMARK    2  A    between atoms: _3  and  _4
REMARK    3  A    between atoms: _4  and  _5
REMARK    4  A    between atoms: _5  and  _6
REMARK    5  A    between atoms: _8  and  _10
REMARK    6  A    between atoms: _10  and  _11
REMARK    7  A    between atoms: _11  and  _12
REMARK    8  A    between atoms: _15  and  _17
REMARK    9  A    between atoms: _17  and  _18
REMARK   10  A    between atoms: _18  and  _19
REMARK   11  A    between atoms: _19  and  _20
REMARK   12  A    between atoms: _22  and  _24
REMARK   13  A    between atoms: _24  and  _26
REMARK   14  A    between atoms: _28  and  _30
REMARK   15  A    between atoms: _33  and  _35
REMARK   16  A    between atoms: _38  and  _40
REMARK   17  A    between atoms: _40  and  _41
REMARK   18  A    between atoms: _47  and  _49
REMARK   19  A    between atoms: _49  and  _50
REMARK   20  A    between atoms: _53  and  _55
REMARK   21  A    between atoms: _55  and  _57
REMARK   22  A    between atoms: _59  and  _61
REMARK   23  A    between atoms: _64  and  _66
REMARK   24  A    between atoms: _66  and  _67
REMARK   25  A    between atoms: _67  and  _68
REMARK   26  A    between atoms: _68  and  _69
REMARK   27  A    between atoms: _73  and  _75
REMARK   28  A    between atoms: _75  and  _76
REMARK   29  A    between atoms: _76  and  _77
REMARK   30  A    between atoms: _80  and  _82
REMARK   31  A    between atoms: _82  and  _83
REMARK   32  A    between atoms: _86  and  _88
REMARK   33  A    between atoms: _88  and  _89
REMARK   34  A    between atoms: _96  and  _98
REMARK   35  A    between atoms: _98  and  _99
REMARK   36  A    between atoms: _101  and  _103
REMARK   37  A    between atoms: _103  and  _104
REMARK   38  A    between atoms: _110  and  _112
REMARK   39  A    between atoms: _114  and  _116
REMARK   40  A    between atoms: _116  and  _117
REMARK   41  A    between atoms: _123  and  _125
REMARK   42  A    between atoms: _125  and  _126
REMARK   43  A    between atoms: _126  and  _127
REMARK   44  A    between atoms: _130  and  _132
REMARK   45  A    between atoms: _132  and  _134
REMARK   46  A    between atoms: _136  and  _138
REMARK   47  A    between atoms: _138  and  _139
REMARK   48  A    between atoms: _146  and  _148
REMARK   49  A    between atoms: _153  and  _155
REMARK   50  A    between atoms: _157  and  _159
REMARK   51  A    between atoms: _159  and  _160
REMARK   52  A    between atoms: _160  and  _161
REMARK   53  A    between atoms: _161  and  _162
REMARK   54  A    between atoms: _166  and  _168
REMARK   55  A    between atoms: _168  and  _169
REMARK   56  A    between atoms: _175  and  _177
REMARK   57  A    between atoms: _177  and  _178
REMARK                            x       y       z     vdW  Elec       q    Type
REMARK                         _______ _______ _______ _____ _____    ______ ____
ROOT
ATOM      1  C   UNL     1     -36.724   6.518 -60.601  0.00  0.00    -0.022 A 
ATOM      2  C   UNL     1     -35.980   6.923 -59.507  0.00  0.00    -0.001 A 
ATOM      3  C   UNL     1     -36.593   7.286 -58.328  0.00  0.00    +0.042 A 
ATOM      4  C   UNL     1     -37.969   7.237 -58.226  0.00  0.00    +0.196 A 
ATOM      5  O   UNL     1     -38.567   7.600 -57.040  0.00  0.00    -0.287 OA
ATOM      6  C   UNL     1     -38.736   6.846 -59.301  0.00  0.00    +0.042 A 
ATOM      7  C   UNL     1     -38.112   6.487 -60.479  0.00  0.00    -0.001 A 
ENDROOT
BRANCH   1   8
ATOM      8  C   UNL     1     -36.057   6.120 -61.884  0.00  0.00    +0.026 C 
BRANCH   8   9
ATOM      9  C   UNL     1     -36.402   4.729 -62.385  0.00  0.00    +0.005 C 
ATOM     10  C   UNL     1     -35.904   4.562 -63.826  0.00  0.00    +0.000 C 
ENDBRANCH   8   9
ENDBRANCH   1   8
TORSDOF 2
REMARK  Name = 
REMARK  57 active torsions:
REMARK  status: ('A' for Active; 'I' for Inactive)
REMARK    1  A    between atoms: _1  and  _3
REMARK    2  A    between atoms: _3  and  _4
REMARK    3  A    between atoms: _4  and  _5
REMARK    4  A    between atoms: _5  and  _6
REMARK    5  A    between atoms: _8  and  _10
REMARK    6  A    between atoms: _10  and  _11
REMARK    7  A    between atoms: _11  and  _12
REMARK    8  A    between atoms: _15  and  _17
REMARK    9  A    between atoms: _17  and  _18
REMARK   10  A    between atoms: _18  and  _19
REMARK   11  A    between atoms: _19  and  _20
REMARK   12  A    between atoms: _22  and  _24
REMARK   13  A    between atoms: _24  and  _26
REMARK   14  A    between atoms: _28  and  _30
REMARK   15  A    between atoms: _33  and  _35
REMARK   16  A    between atoms: _38  and  _40
REMARK   17  A    between atoms: _40  and  _41
REMARK   18  A    between atoms: _47  and  _49
REMARK   19  A    between atoms: _49  and  _50
REMARK   20  A    between atoms: _53  and  _55
REMARK   21  A    between atoms: _55  and  _57
REMARK   22  A    between atoms: _59  and  _61
REMARK   23  A    between atoms: _64  and  _66
REMARK   24  A    between atoms: _66  and  _67
REMARK   25  A    between atoms: _67  and  _68
REMARK   26  A    between atoms: _68  and  _69
REMARK   27  A    between atoms: _73  and  _75
REMARK   28  A    between atoms: _75  and  _76
REMARK   29  A    between atoms: _76  and  _77
REMARK   30  A    between atoms: _80  and  _82
REMARK   31  A    between atoms: _82  and  _83
REMARK   32  A    between atoms: _86  and  _88
REMARK   33  A    between atoms: _88  and  _89
REMARK   34  A    between atoms: _96  and  _98
REMARK   35  A    between atoms: _98  and  _99
REMARK   36  A    between atoms: _101  and  _103
REMARK   37  A    between atoms: _103  and  _104
REMARK   38  A    between atoms: _110  and  _112
REMARK   39  A    between atoms: _114  and  _116
REMARK   40  A    between atoms: _116  and  _117
REMARK   41  A    between atoms: _123  and  _125
REMARK   42  A    between atoms: _125  and  _126
REMARK   43  A    between atoms: _126  and  _127
REMARK   44  A    between atoms: _130  and  _132
REMARK   45  A    between atoms: _132  and  _134
REMARK   46  A    between atoms: _136  and  _138
REMARK   47  A    between atoms: _138  and  _139
REMARK   48  A    between atoms: _146  and  _148
REMARK   49  A    between atoms: _153  and  _155
REMARK   50  A    between atoms: _157  and  _159
REMARK   51  A    between atoms: _159  and  _160
REMARK   52  A    between atoms: _160  and  _161
REMARK   53  A    between atoms: _161  and  _162
REMARK   54  A    between atoms: _166  and  _168
REMARK   55  A    between atoms: _168  and  _169
REMARK   56  A    between atoms: _175  and  _177
REMARK   57  A    between atoms: _177  and  _178
REMARK                            x       y       z     vdW  Elec       q    Type
REMARK                         _______ _______ _______ _____ _____    ______ ____
ROOT
ATOM      1  C   UNL     1     -44.335   8.459 -57.624  0.00  0.00    +0.000 C 
ENDROOT
BRANCH   1   2
ATOM      2  C   UNL     1     -43.712   9.864 -57.740  0.00  0.00    +0.000 C 
ATOM      3  C   UNL     1     -42.833  10.127 -56.538  0.00  0.00    +0.000 C 
ENDBRANCH   1   2
BRANCH   1   4
ATOM      4  C   UNL     1     -45.799   8.651 -57.359  0.00  0.00    +0.000 C 
ATOM      5  C   UNL     1     -46.579   7.491 -57.895  0.00  0.00    +0.000 C 
ENDBRANCH   1   4
TORSDOF 2
REMARK  Name = 
REMARK  57 active torsions:
REMARK  status: ('A' for Active; 'I' for Inactive)
REMARK    1  A    between atoms: _1  and  _3
REMARK    2  A    between atoms: _3  and  _4
REMARK    3  A    between atoms: _4  and  _5
REMARK    4  A    between atoms: _5  and  _6
REMARK    5  A    between atoms: _8  and  _10
REMARK    6  A    between atoms: _10  and  _11
REMARK    7  A    between atoms: _11  and  _12
REMARK    8  A    between atoms: _15  and  _17
REMARK    9  A    between atoms: _17  and  _18
REMARK   10  A    between atoms: _18  and  _19
REMARK   11  A    between atoms: _19  and  _20
REMARK   12  A    between atoms: _22  and  _24
REMARK   13  A    between atoms: _24  and  _26
REMARK   14  A    between atoms: _28  and  _30
REMARK   15  A    between atoms: _33  and  _35
REMARK   16  A    between atoms: _38  and  _40
REMARK   17  A    between atoms: _40  and  _41
REMARK   18  A    between atoms: _47  and  _49
REMARK   19  A    between atoms: _49  and  _50
REMARK   20  A    between atoms: _53  and  _55
REMARK   21  A    between atoms: _55  and  _57
REMARK   22  A    between atoms: _59  and  _61
REMARK   23  A    between atoms: _64  and  _66
REMARK   24  A    between atoms: _66  and  _67
REMARK   25  A    between atoms: _67  and  _68
REMARK   26  A    between atoms: _68  and  _69
REMARK   27  A    between atoms: _73  and  _75
REMARK   28  A    between atoms: _75  and  _76
REMARK   29  A    between atoms: _76  and  _77
REMARK   30  A    between atoms: _80  and  _82
REMARK   31  A    between atoms: _82  and  _83
REMARK   32  A    between atoms: _86  and  _88
REMARK   33  A    between atoms: _88  and  _89
REMARK   34  A    between atoms: _96  and  _98
REMARK   35  A    between atoms: _98  and  _99
REMARK   36  A    between atoms: _101  and  _103
REMARK   37  A    between atoms: _103  and  _104
REMARK   38  A    between atoms: _110  and  _112
REMARK   39  A    between atoms: _114  and  _116
REMARK   40  A    between atoms: _116  and  _117
REMARK   41  A    between atoms: _123  and  _125
REMARK   42  A    between atoms: _125  and  _126
REMARK   43  A    between atoms: _126  and  _127
REMARK   44  A    between atoms: _130  and  _132
REMARK   45  A    between atoms: _132  and  _134
REMARK   46  A    between atoms: _136  and  _138
REMARK   47  A    between atoms: _138  and  _139
REMARK   48  A    between atoms: _146  and  _148
REMARK   49  A    between atoms: _153  and  _155
REMARK   50  A    between atoms: _157  and  _159
REMARK   51  A    between atoms: _159  and  _160
REMARK   52  A    between atoms: _160  and  _161
REMARK   53  A    between atoms: _161  and  _162
REMARK   54  A    between atoms: _166  and  _168
REMARK   55  A    between atoms: _168  and  _169
REMARK   56  A    between atoms: _175  and  _177
REMARK   57  A    between atoms: _177  and  _178
REMARK                            x       y       z     vdW  Elec       q    Type
REMARK                         _______ _______ _______ _____ _____    ______ ____
ROOT
ATOM      1  C   UNL     1     -42.647  13.509 -54.001  0.00  0.00    -0.022 A 
ATOM      2  C   UNL     1     -42.740  14.103 -52.736  0.00  0.00    -0.004 A 
ATOM      3  C   UNL     1     -43.456  15.279 -52.548  0.00  0.00    -0.000 A 
ATOM      4  C   UNL     1     -44.085  15.881 -53.628  0.00  0.00    -0.000 A 
ATOM      5  C   UNL     1     -44.002  15.300 -54.886  0.00  0.00    -0.000 A 
ATOM      6  C   UNL     1     -43.291  14.120 -55.069  0.00  0.00    -0.004 A 
ENDROOT
BRANCH   1   7
ATOM      7  C   UNL     1     -41.871  12.228 -54.199  0.00  0.00    +0.026 C 
BRANCH   7   8
ATOM      8  C   UNL     1     -42.744  10.960 -54.237  0.00  0.00    +0.005 C 
ATOM      9  C   UNL     1     -43.807  11.026 -53.165  0.00  0.00    +0.000 C 
ENDBRANCH   7   8
ENDBRANCH   1   7
TORSDOF 2
REMARK  Name = 
REMARK  57 active torsions:
REMARK  status: ('A' for Active; 'I' for Inactive)
REMARK    1  A    between atoms: _1  and  _3
REMARK    2  A    between atoms: _3  and  _4
REMARK    3  A    between atoms: _4  and  _5
REMARK    4  A    between atoms: _5  and  _6
REMARK    5  A    between atoms: _8  and  _10
REMARK    6  A    between atoms: _10  and  _11
REMARK    7  A    between atoms: _11  and  _12
REMARK    8  A    between atoms: _15  and  _17
REMARK    9  A    between atoms: _17  and  _18
REMARK   10  A    between atoms: _18  and  _19
REMARK   11  A    between atoms: _19  and  _20
REMARK   12  A    between atoms: _22  and  _24
REMARK   13  A    between atoms: _24  and  _26
REMARK   14  A    between atoms: _28  and  _30
REMARK   15  A    between atoms: _33  and  _35
REMARK   16  A    between atoms: _38  and  _40
REMARK   17  A    between atoms: _40  and  _41
REMARK   18  A    between atoms: _47  and  _49
REMARK   19  A    between atoms: _49  and  _50
REMARK   20  A    between atoms: _53  and  _55
REMARK   21  A    between atoms: _55  and  _57
REMARK   22  A    between atoms: _59  and  _61
REMARK   23  A    between atoms: _64  and  _66
REMARK   24  A    between atoms: _66  and  _67
REMARK   25  A    between atoms: _67  and  _68
REMARK   26  A    between atoms: _68  and  _69
REMARK   27  A    between atoms: _73  and  _75
REMARK   28  A    between atoms: _75  and  _76
REMARK   29  A    between atoms: _76  and  _77
REMARK   30  A    between atoms: _80  and  _82
REMARK   31  A    between atoms: _82  and  _83
REMARK   32  A    between atoms: _86  and  _88
REMARK   33  A    between atoms: _88  and  _89
REMARK   34  A    between atoms: _96  and  _98
REMARK   35  A    between atoms: _98  and  _99
REMARK   36  A    between atoms: _101  and  _103
REMARK   37  A    between atoms: _103  and  _104
REMARK   38  A    between atoms: _110  and  _112
REMARK   39  A    between atoms: _114  and  _116
REMARK   40  A    between atoms: _116  and  _117
REMARK   41  A    between atoms: _123  and  _125
REMARK   42  A    between atoms: _125  and  _126
REMARK   43  A    between atoms: _126  and  _127
REMARK   44  A    between atoms: _130  and  _132
REMARK   45  A    between atoms: _132  and  _134
REMARK   46  A    between atoms: _136  and  _138
REMARK   47  A    between atoms: _138  and  _139
REMARK   48  A    between atoms: _146  and  _148
REMARK   49  A    between atoms: _153  and  _155
REMARK   50  A    between atoms: _157  and  _159
REMARK   51  A    between atoms: _159  and  _160
REMARK   52  A    between atoms: _160  and  _161
REMARK   53  A    between atoms: _161  and  _162
REMARK   54  A    between atoms: _166  and  _168
REMARK   55  A    between atoms: _168  and  _169
REMARK   56  A    between atoms: _175  and  _177
REMARK   57  A    between atoms: _177  and  _178
REMARK                            x       y       z     vdW  Elec       q    Type
REMARK                         _______ _______ _______ _____ _____    ______ ____
ROOT
ATOM      1  C   UNL     1     -44.271  10.729 -50.777  0.00  0.00    +0.036 C 
ATOM      2  C   UNL     1     -43.447  10.868 -49.501  0.00  0.00    +0.003 C 
ENDROOT
BRANCH   1   3
ATOM      3  C   UNL     1     -45.038   9.402 -50.753  0.00  0.00    +0.182 C 
ATOM      4  O   UNL     1     -45.590   9.171 -49.475  0.00  0.00    -0.220 OA
ENDBRANCH   1   3
TORSDOF 1
REMARK  Name = 
REMARK  57 active torsions:
REMARK  status: ('A' for Active; 'I' for Inactive)
REMARK    1  A    between atoms: _1  and  _3
REMARK    2  A    between atoms: _3  and  _4
REMARK    3  A    between atoms: _4  and  _5
REMARK    4  A    between atoms: _5  and  _6
REMARK    5  A    between atoms: _8  and  _10
REMARK    6  A    between atoms: _10  and  _11
REMARK    7  A    between atoms: _11  and  _12
REMARK    8  A    between atoms: _15  and  _17
REMARK    9  A    between atoms: _17  and  _18
REMARK   10  A    between atoms: _18  and  _19
REMARK   11  A    between atoms: _19  and  _20
REMARK   12  A    between atoms: _22  and  _24
REMARK   13  A    between atoms: _24  and  _26
REMARK   14  A    between atoms: _28  and  _30
REMARK   15  A    between atoms: _33  and  _35
REMARK   16  A    between atoms: _38  and  _40
REMARK   17  A    between atoms: _40  and  _41
REMARK   18  A    between atoms: _47  and  _49
REMARK   19  A    between atoms: _49  and  _50
REMARK   20  A    between atoms: _53  and  _55
REMARK   21  A    between atoms: _55  and  _57
REMARK   22  A    between atoms: _59  and  _61
REMARK   23  A    between atoms: _64  and  _66
REMARK   24  A    between atoms: _66  and  _67
REMARK   25  A    between atoms: _67  and  _68
REMARK   26  A    between atoms: _68  and  _69
REMARK   27  A    between atoms: _73  and  _75
REMARK   28  A    between atoms: _75  and  _76
REMARK   29  A    between atoms: _76  and  _77
REMARK   30  A    between atoms: _80  and  _82
REMARK   31  A    between atoms: _82  and  _83
REMARK   32  A    between atoms: _86  and  _88
REMARK   33  A    between atoms: _88  and  _89
REMARK   34  A    between atoms: _96  and  _98
REMARK   35  A    between atoms: _98  and  _99
REMARK   36  A    between atoms: _101  and  _103
REMARK   37  A    between atoms: _103  and  _104
REMARK   38  A    between atoms: _110  and  _112
REMARK   39  A    between atoms: _114  and  _116
REMARK   40  A    between atoms: _116  and  _117
REMARK   41  A    between atoms: _123  and  _125
REMARK   42  A    between atoms: _125  and  _126
REMARK   43  A    between atoms: _126  and  _127
REMARK   44  A    between atoms: _130  and  _132
REMARK   45  A    between atoms: _132  and  _134
REMARK   46  A    between atoms: _136  and  _138
REMARK   47  A    between atoms: _138  and  _139
REMARK   48  A    between atoms: _146  and  _148
REMARK   49  A    between atoms: _153  and  _155
REMARK   50  A    between atoms: _157  and  _159
REMARK   51  A    between atoms: _159  and  _160
REMARK   52  A    between atoms: _160  and  _161
REMARK   53  A    between atoms: _161  and  _162
REMARK   54  A    between atoms: _166  and  _168
REMARK   55  A    between atoms: _168  and  _169
REMARK   56  A    between atoms: _175  and  _177
REMARK   57  A    between atoms: _177  and  _178
REMARK                            x       y       z     vdW  Elec       q    Type
REMARK                         _______ _______ _______ _____ _____    ______ ____
ROOT
ATOM      1  C   UNL     1     -42.218  14.075 -47.564  0.00  0.00    -0.022 A 
ATOM      2  C   UNL     1     -41.940  14.984 -46.545  0.00  0.00    -0.004 A 
ATOM      3  C   UNL     1     -42.123  16.346 -46.736  0.00  0.00    -0.000 A 
ATOM      4  C   UNL     1     -42.586  16.810 -47.958  0.00  0.00    -0.000 A 
ATOM      5  C   UNL     1     -42.859  15.915 -48.986  0.00  0.00    -0.000 A 
ATOM      6  C   UNL     1     -42.672  14.558 -48.788  0.00  0.00    -0.004 A 
ENDROOT
BRANCH   1   7
ATOM      7  C   UNL     1     -42.014  12.597 -47.345  0.00  0.00    +0.026 C 
BRANCH   7   8
ATOM      8  C   UNL     1     -43.321  11.788 -47.251  0.00  0.00    +0.005 C 
ATOM      9  C   UNL     1     -44.262  12.422 -46.246  0.00  0.00    +0.000 C 
ENDBRANCH   7   8
ENDBRANCH   1   7
TORSDOF 2
REMARK  Name = 
REMARK  57 active torsions:
REMARK  status: ('A' for Active; 'I' for Inactive)
REMARK    1  A    between atoms: _1  and  _3
REMARK    2  A    between atoms: _3  and  _4
REMARK    3  A    between atoms: _4  and  _5
REMARK    4  A    between atoms: _5  and  _6
REMARK    5  A    between atoms: _8  and  _10
REMARK    6  A    between atoms: _10  and  _11
REMARK    7  A    between atoms: _11  and  _12
REMARK    8  A    between atoms: _15  and  _17
REMARK    9  A    between atoms: _17  and  _18
REMARK   10  A    between atoms: _18  and  _19
REMARK   11  A    between atoms: _19  and  _20
REMARK   12  A    between atoms: _22  and  _24
REMARK   13  A    between atoms: _24  and  _26
REMARK   14  A    between atoms: _28  and  _30
REMARK   15  A    between atoms: _33  and  _35
REMARK   16  A    between atoms: _38  and  _40
REMARK   17  A    between atoms: _40  and  _41
REMARK   18  A    between atoms: _47  and  _49
REMARK   19  A    between atoms: _49  and  _50
REMARK   20  A    between atoms: _53  and  _55
REMARK   21  A    between atoms: _55  and  _57
REMARK   22  A    between atoms: _59  and  _61
REMARK   23  A    between atoms: _64  and  _66
REMARK   24  A    between atoms: _66  and  _67
REMARK   25  A    between atoms: _67  and  _68
REMARK   26  A    between atoms: _68  and  _69
REMARK   27  A    between atoms: _73  and  _75
REMARK   28  A    between atoms: _75  and  _76
REMARK   29  A    between atoms: _76  and  _77
REMARK   30  A    between atoms: _80  and  _82
REMARK   31  A    between atoms: _82  and  _83
REMARK   32  A    between atoms: _86  and  _88
REMARK   33  A    between atoms: _88  and  _89
REMARK   34  A    between atoms: _96  and  _98
REMARK   35  A    between atoms: _98  and  _99
REMARK   36  A    between atoms: _101  and  _103
REMARK   37  A    between atoms: _103  and  _104
REMARK   38  A    between atoms: _110  and  _112
REMARK   39  A    between atoms: _114  and  _116
REMARK   40  A    between atoms: _116  and  _117
REMARK   41  A    between atoms: _123  and  _125
REMARK   42  A    between atoms: _125  and  _126
REMARK   43  A    between atoms: _126  and  _127
REMARK   44  A    between atoms: _130  and  _132
REMARK   45  A    between atoms: _132  and  _134
REMARK   46  A    between atoms: _136  and  _138
REMARK   47  A    between atoms: _138  and  _139
REMARK   48  A    between atoms: _146  and  _148
REMARK   49  A    between atoms: _153  and  _155
REMARK   50  A    between atoms: _157  and  _159
REMARK   51  A    between atoms: _159  and  _160
REMARK   52  A    between atoms: _160  and  _161
REMARK   53  A    between atoms: _161  and  _162
REMARK   54  A    between atoms: _166  and  _168
REMARK   55  A    between atoms: _168  and  _169
REMARK   56  A    between atoms: _175  and  _177
REMARK   57  A    between atoms: _177  and  _178
REMARK                            x       y       z     vdW  Elec       q    Type
REMARK                         _______ _______ _______ _____ _____    ______ ____
ROOT
ATOM      1  C   UNL     1     -46.414  11.059 -42.442  0.00  0.00    +0.042 C 
ENDROOT
BRANCH   1   2
ATOM      2  C   UNL     1     -46.930  11.792 -41.216  0.00  0.00    +0.050 C 
ATOM      3  O   UNL     1     -46.104  12.274 -40.409  0.00  0.00    -0.549 OA
ATOM      4  O   UNL     1     -48.165  11.894 -41.063  0.00  0.00    -0.549 OA
ENDBRANCH   1   2
BRANCH   1   5
ATOM      5  C   UNL     1     -44.990  11.449 -42.791  0.00  0.00    +0.006 C 
BRANCH   5   6
ATOM      6  C   UNL     1     -44.900  12.524 -43.875  0.00  0.00    +0.000 C 
ATOM      7  C   UNL     1     -44.557  13.873 -43.245  0.00  0.00    +0.000 C 
ENDBRANCH   5   6
ENDBRANCH   1   5
TORSDOF 3
REMARK  Name = 
REMARK  57 active torsions:
REMARK  status: ('A' for Active; 'I' for Inactive)
REMARK    1  A    between atoms: _1  and  _3
REMARK    2  A    between atoms: _3  and  _4
REMARK    3  A    between atoms: _4  and  _5
REMARK    4  A    between atoms: _5  and  _6
REMARK    5  A    between atoms: _8  and  _10
REMARK    6  A    between atoms: _10  and  _11
REMARK    7  A    between atoms: _11  and  _12
REMARK    8  A    between atoms: _15  and  _17
REMARK    9  A    between atoms: _17  and  _18
REMARK   10  A    between atoms: _18  and  _19
REMARK   11  A    between atoms: _19  and  _20
REMARK   12  A    between atoms: _22  and  _24
REMARK   13  A    between atoms: _24  and  _26
REMARK   14  A    between atoms: _28  and  _30
REMARK   15  A    between atoms: _33  and  _35
REMARK   16  A    between atoms: _38  and  _40
REMARK   17  A    between atoms: _40  and  _41
REMARK   18  A    between atoms: _47  and  _49
REMARK   19  A    between atoms: _49  and  _50
REMARK   20  A    between atoms: _53  and  _55
REMARK   21  A    between atoms: _55  and  _57
REMARK   22  A    between atoms: _59  and  _61
REMARK   23  A    between atoms: _64  and  _66
REMARK   24  A    between atoms: _66  and  _67
REMARK   25  A    between atoms: _67  and  _68
REMARK   26  A    between atoms: _68  and  _69
REMARK   27  A    between atoms: _73  and  _75
REMARK   28  A    between atoms: _75  and  _76
REMARK   29  A    between atoms: _76  and  _77
REMARK   30  A    between atoms: _80  and  _82
REMARK   31  A    between atoms: _82  and  _83
REMARK   32  A    between atoms: _86  and  _88
REMARK   33  A    between atoms: _88  and  _89
REMARK   34  A    between atoms: _96  and  _98
REMARK   35  A    between atoms: _98  and  _99
REMARK   36  A    between atoms: _101  and  _103
REMARK   37  A    between atoms: _103  and  _104
REMARK   38  A    between atoms: _110  and  _112
REMARK   39  A    between atoms: _114  and  _116
REMARK   40  A    between atoms: _116  and  _117
REMARK   41  A    between atoms: _123  and  _125
REMARK   42  A    between atoms: _125  and  _126
REMARK   43  A    between atoms: _126  and  _127
REMARK   44  A    between atoms: _130  and  _132
REMARK   45  A    between atoms: _132  and  _134
REMARK   46  A    between atoms: _136  and  _138
REMARK   47  A    between atoms: _138  and  _139
REMARK   48  A    between atoms: _146  and  _148
REMARK   49  A    between atoms: _153  and  _155
REMARK   50  A    between atoms: _157  and  _159
REMARK   51  A    between atoms: _159  and  _160
REMARK   52  A    between atoms: _160  and  _161
REMARK   53  A    between atoms: _161  and  _162
REMARK   54  A    between atoms: _166  and  _168
REMARK   55  A    between atoms: _168  and  _169
REMARK   56  A    between atoms: _175  and  _177
REMARK   57  A    between atoms: _177  and  _178
REMARK                            x       y       z     vdW  Elec       q    Type
REMARK                         _______ _______ _______ _____ _____    ______ ____
ROOT
ATOM      1  C   UNL     1     -38.941  15.864 -40.015  0.00  0.00    +0.000 C 
ATOM      2  C   UNL     1     -38.115  17.146 -40.150  0.00  0.00    +0.000 C 
ENDROOT
BRANCH   1   3
ATOM      3  C   UNL     1     -40.454  16.125 -39.778  0.00  0.00    +0.000 C 
ATOM      4  C   UNL     1     -40.784  17.549 -39.265  0.00  0.00    +0.000 C 
ENDBRANCH   1   3
BRANCH   1   5
ATOM      5  C   UNL     1     -38.369  14.869 -39.021  0.00  0.00    +0.000 C 
ATOM      6  C   UNL     1     -36.876  15.036 -38.856  0.00  0.00    +0.000 C 
ENDBRANCH   1   5
TORSDOF 2
REMARK  Name = 
REMARK  57 active torsions:
REMARK  status: ('A' for Active; 'I' for Inactive)
REMARK    1  A    between atoms: _1  and  _3
REMARK    2  A    between atoms: _3  and  _4
REMARK    3  A    between atoms: _4  and  _5
REMARK    4  A    between atoms: _5  and  _6
REMARK    5  A    between atoms: _8  and  _10
REMARK    6  A    between atoms: _10  and  _11
REMARK    7  A    between atoms: _11  and  _12
REMARK    8  A    between atoms: _15  and  _17
REMARK    9  A    between atoms: _17  and  _18
REMARK   10  A    between atoms: _18  and  _19
REMARK   11  A    between atoms: _19  and  _20
REMARK   12  A    between atoms: _22  and  _24
REMARK   13  A    between atoms: _24  and  _26
REMARK   14  A    between atoms: _28  and  _30
REMARK   15  A    between atoms: _33  and  _35
REMARK   16  A    between atoms: _38  and  _40
REMARK   17  A    between atoms: _40  and  _41
REMARK   18  A    between atoms: _47  and  _49
REMARK   19  A    between atoms: _49  and  _50
REMARK   20  A    between atoms: _53  and  _55
REMARK   21  A    between atoms: _55  and  _57
REMARK   22  A    between atoms: _59  and  _61
REMARK   23  A    between atoms: _64  and  _66
REMARK   24  A    between atoms: _66  and  _67
REMARK   25  A    between atoms: _67  and  _68
REMARK   26  A    between atoms: _68  and  _69
REMARK   27  A    between atoms: _73  and  _75
REMARK   28  A    between atoms: _75  and  _76
REMARK   29  A    between atoms: _76  and  _77
REMARK   30  A    between atoms: _80  and  _82
REMARK   31  A    between atoms: _82  and  _83
REMARK   32  A    between atoms: _86  and  _88
REMARK   33  A    between atoms: _88  and  _89
REMARK   34  A    between atoms: _96  and  _98
REMARK   35  A    between atoms: _98  and  _99
REMARK   36  A    between atoms: _101  and  _103
REMARK   37  A    between atoms: _103  and  _104
REMARK   38  A    between atoms: _110  and  _112
REMARK   39  A    between atoms: _114  and  _116
REMARK   40  A    between atoms: _116  and  _117
REMARK   41  A    between atoms: _123  and  _125
REMARK   42  A    between atoms: _125  and  _126
REMARK   43  A    between atoms: _126  and  _127
REMARK   44  A    between atoms: _130  and  _132
REMARK   45  A    between atoms: _132  and  _134
REMARK   46  A    between atoms: _136  and  _138
REMARK   47  A    between atoms: _138  and  _139
REMARK   48  A    between atoms: _146  and  _148
REMARK   49  A    between atoms: _153  and  _155
REMARK   50  A    between atoms: _157  and  _159
REMARK   51  A    between atoms: _159  and  _160
REMARK   52  A    between atoms: _160  and  _161
REMARK   53  A    between atoms: _161  and  _162
REMARK   54  A    between atoms: _166  and  _168
REMARK   55  A    between atoms: _168  and  _169
REMARK   56  A    between atoms: _175  and  _177
REMARK   57  A    between atoms: _177  and  _178
REMARK                            x       y       z     vdW  Elec       q    Type
REMARK                         _______ _______ _______ _____ _____    ______ ____
ROOT
ATOM      1  C   UNL     1     -34.690  25.758 -45.423  0.00  0.00    -0.022 A 
ATOM      2  C   UNL     1     -35.883  25.706 -44.698  0.00  0.00    -0.001 A 
ATOM      3  C   UNL     1     -35.986  24.937 -43.561  0.00  0.00    +0.042 A 
ATOM      4  C   UNL     1     -34.890  24.205 -43.141  0.00  0.00    +0.196 A 
ATOM      5  O   UNL     1     -34.973  23.436 -42.013  0.00  0.00    -0.287 OA
ATOM      6  C   UNL     1     -33.704  24.234 -43.848  0.00  0.00    +0.042 A 
ATOM      7  C   UNL     1     -33.610  25.009 -44.983  0.00  0.00    -0.001 A 
ENDROOT
BRANCH   1   8
ATOM      8  C   UNL     1     -34.583  26.588 -46.654  0.00  0.00    +0.026 C 
BRANCH   8   9
ATOM      9  C   UNL     1     -33.755  27.861 -46.496  0.00  0.00    +0.005 C 
ATOM     10  C   UNL     1     -33.066  28.105 -47.823  0.00  0.00    +0.000 C 
ENDBRANCH   8   9
ENDBRANCH   1   8
TORSDOF 2
REMARK  Name = 
REMARK  57 active torsions:
REMARK  status: ('A' for Active; 'I' for Inactive)
REMARK    1  A    between atoms: _1  and  _3
REMARK    2  A    between atoms: _3  and  _4
REMARK    3  A    between atoms: _4  and  _5
REMARK    4  A    between atoms: _5  and  _6
REMARK    5  A    between atoms: _8  and  _10
REMARK    6  A    between atoms: _10  and  _11
REMARK    7  A    between atoms: _11  and  _12
REMARK    8  A    between atoms: _15  and  _17
REMARK    9  A    between atoms: _17  and  _18
REMARK   10  A    between atoms: _18  and  _19
REMARK   11  A    between atoms: _19  and  _20
REMARK   12  A    between atoms: _22  and  _24
REMARK   13  A    between atoms: _24  and  _26
REMARK   14  A    between atoms: _28  and  _30
REMARK   15  A    between atoms: _33  and  _35
REMARK   16  A    between atoms: _38  and  _40
REMARK   17  A    between atoms: _40  and  _41
REMARK   18  A    between atoms: _47  and  _49
REMARK   19  A    between atoms: _49  and  _50
REMARK   20  A    between atoms: _53  and  _55
REMARK   21  A    between atoms: _55  and  _57
REMARK   22  A    between atoms: _59  and  _61
REMARK   23  A    between atoms: _64  and  _66
REMARK   24  A    between atoms: _66  and  _67
REMARK   25  A    between atoms: _67  and  _68
REMARK   26  A    between atoms: _68  and  _69
REMARK   27  A    between atoms: _73  and  _75
REMARK   28  A    between atoms: _75  and  _76
REMARK   29  A    between atoms: _76  and  _77
REMARK   30  A    between atoms: _80  and  _82
REMARK   31  A    between atoms: _82  and  _83
REMARK   32  A    between atoms: _86  and  _88
REMARK   33  A    between atoms: _88  and  _89
REMARK   34  A    between atoms: _96  and  _98
REMARK   35  A    between atoms: _98  and  _99
REMARK   36  A    between atoms: _101  and  _103
REMARK   37  A    between atoms: _103  and  _104
REMARK   38  A    between atoms: _110  and  _112
REMARK   39  A    between atoms: _114  and  _116
REMARK   40  A    between atoms: _116  and  _117
REMARK   41  A    between atoms: _123  and  _125
REMARK   42  A    between atoms: _125  and  _126
REMARK   43  A    between atoms: _126  and  _127
REMARK   44  A    between atoms: _130  and  _132
REMARK   45  A    between atoms: _132  and  _134
REMARK   46  A    between atoms: _136  and  _138
REMARK   47  A    between atoms: _138  and  _139
REMARK   48  A    between atoms: _146  and  _148
REMARK   49  A    between atoms: _153  and  _155
REMARK   50  A    between atoms: _157  and  _159
REMARK   51  A    between atoms: _159  and  _160
REMARK   52  A    between atoms: _160  and  _161
REMARK   53  A    between atoms: _161  and  _162
REMARK   54  A    between atoms: _166  and  _168
REMARK   55  A    between atoms: _168  and  _169
REMARK   56  A    between atoms: _175  and  _177
REMARK   57  A    between atoms: _177  and  _178
REMARK                            x       y       z     vdW  Elec       q    Type
REMARK                         _______ _______ _______ _____ _____    ______ ____
ROOT
ATOM      1  C   UNL     1     -30.353  24.475 -50.923  0.00  0.00    +0.013 C 
ATOM      2  C   UNL     1     -29.829  24.487 -52.349  0.00  0.00    +0.001 C 
ENDROOT
BRANCH   1   3
ATOM      3  C   UNL     1     -31.480  23.436 -50.771  0.00  0.00    +0.069 C 
ATOM      4  S   UNL     1     -31.145  21.811 -51.524  0.00  0.00    -0.082 S 
ENDBRANCH   1   3
TORSDOF 1
REMARK  Name = 
REMARK  57 active torsions:
REMARK  status: ('A' for Active; 'I' for Inactive)
REMARK    1  A    between atoms: _1  and  _3
REMARK    2  A    between atoms: _3  and  _4
REMARK    3  A    between atoms: _4  and  _5
REMARK    4  A    between atoms: _5  and  _6
REMARK    5  A    between atoms: _8  and  _10
REMARK    6  A    between atoms: _10  and  _11
REMARK    7  A    between atoms: _11  and  _12
REMARK    8  A    between atoms: _15  and  _17
REMARK    9  A    between atoms: _17  and  _18
REMARK   10  A    between atoms: _18  and  _19
REMARK   11  A    between atoms: _19  and  _20
REMARK   12  A    between atoms: _22  and  _24
REMARK   13  A    between atoms: _24  and  _26
REMARK   14  A    between atoms: _28  and  _30
REMARK   15  A    between atoms: _33  and  _35
REMARK   16  A    between atoms: _38  and  _40
REMARK   17  A    between atoms: _40  and  _41
REMARK   18  A    between atoms: _47  and  _49
REMARK   19  A    between atoms: _49  and  _50
REMARK   20  A    between atoms: _53  and  _55
REMARK   21  A    between atoms: _55  and  _57
REMARK   22  A    between atoms: _59  and  _61
REMARK   23  A    between atoms: _64  and  _66
REMARK   24  A    between atoms: _66  and  _67
REMARK   25  A    between atoms: _67  and  _68
REMARK   26  A    between atoms: _68  and  _69
REMARK   27  A    between atoms: _73  and  _75
REMARK   28  A    between atoms: _75  and  _76
REMARK   29  A    between atoms: _76  and  _77
REMARK   30  A    between atoms: _80  and  _82
REMARK   31  A    between atoms: _82  and  _83
REMARK   32  A    between atoms: _86  and  _88
REMARK   33  A    between atoms: _88  and  _89
REMARK   34  A    between atoms: _96  and  _98
REMARK   35  A    between atoms: _98  and  _99
REMARK   36  A    between atoms: _101  and  _103
REMARK   37  A    between atoms: _103  and  _104
REMARK   38  A    between atoms: _110  and  _112
REMARK   39  A    between atoms: _114  and  _116
REMARK   40  A    between atoms: _116  and  _117
REMARK   41  A    between atoms: _123  and  _125
REMARK   42  A    between atoms: _125  and  _126
REMARK   43  A    between atoms: _126  and  _127
REMARK   44  A    between atoms: _130  and  _132
REMARK   45  A    between atoms: _132  and  _134
REMARK   46  A    between atoms: _136  and  _138
REMARK   47  A    between atoms: _138  and  _139
REMARK   48  A    between atoms: _146  and  _148
REMARK   49  A    between atoms: _153  and  _155
REMARK   50  A    between atoms: _157  and  _159
REMARK   51  A    between atoms: _159  and  _160
REMARK   52  A    between atoms: _160  and  _161
REMARK   53  A    between atoms: _161  and  _162
REMARK   54  A    between atoms: _166  and  _168
REMARK   55  A    between atoms: _168  and  _169
REMARK   56  A    between atoms: _175  and  _177
REMARK   57  A    between atoms: _177  and  _178
REMARK                            x       y       z     vdW  Elec       q    Type
REMARK                         _______ _______ _______ _____ _____    ______ ____
ROOT
ATOM      1  C   UNL     1     -28.485  20.740 -55.540  0.00  0.00    +0.000 C 
ATOM      2  C   UNL     1     -29.932  20.348 -55.813  0.00  0.00    +0.000 C 
ATOM      3  C   UNL     1     -27.624  20.495 -56.756  0.00  0.00    +0.000 C 
ENDROOT
TORSDOF 0
REMARK  Name = 
REMARK  57 active torsions:
REMARK  status: ('A' for Active; 'I' for Inactive)
REMARK    1  A    between atoms: _1  and  _3
REMARK    2  A    between atoms: _3  and  _4
REMARK    3  A    between atoms: _4  and  _5
REMARK    4  A    between atoms: _5  and  _6
REMARK    5  A    between atoms: _8  and  _10
REMARK    6  A    between atoms: _10  and  _11
REMARK    7  A    between atoms: _11  and  _12
REMARK    8  A    between atoms: _15  and  _17
REMARK    9  A    between atoms: _17  and  _18
REMARK   10  A    between atoms: _18  and  _19
REMARK   11  A    between atoms: _19  and  _20
REMARK   12  A    between atoms: _22  and  _24
REMARK   13  A    between atoms: _24  and  _26
REMARK   14  A    between atoms: _28  and  _30
REMARK   15  A    between atoms: _33  and  _35
REMARK   16  A    between atoms: _38  and  _40
REMARK   17  A    between atoms: _40  and  _41
REMARK   18  A    between atoms: _47  and  _49
REMARK   19  A    between atoms: _49  and  _50
REMARK   20  A    between atoms: _53  and  _55
REMARK   21  A    between atoms: _55  and  _57
REMARK   22  A    between atoms: _59  and  _61
REMARK   23  A    between atoms: _64  and  _66
REMARK   24  A    between atoms: _66  and  _67
REMARK   25  A    between atoms: _67  and  _68
REMARK   26  A    between atoms: _68  and  _69
REMARK   27  A    between atoms: _73  and  _75
REMARK   28  A    between atoms: _75  and  _76
REMARK   29  A    between atoms: _76  and  _77
REMARK   30  A    between atoms: _80  and  _82
REMARK   31  A    between atoms: _82  and  _83
REMARK   32  A    between atoms: _86  and  _88
REMARK   33  A    between atoms: _88  and  _89
REMARK   34  A    between atoms: _96  and  _98
REMARK   35  A    between atoms: _98  and  _99
REMARK   36  A    between atoms: _101  and  _103
REMARK   37  A    between atoms: _103  and  _104
REMARK   38  A    between atoms: _110  and  _112
REMARK   39  A    between atoms: _114  and  _116
REMARK   40  A    between atoms: _116  and  _117
REMARK   41  A    between atoms: _123  and  _125
REMARK   42  A    between atoms: _125  and  _126
REMARK   43  A    between atoms: _126  and  _127
REMARK   44  A    between atoms: _130  and  _132
REMARK   45  A    between atoms: _132  and  _134
REMARK   46  A    between atoms: _136  and  _138
REMARK   47  A    between atoms: _138  and  _139
REMARK   48  A    between atoms: _146  and  _148
REMARK   49  A    between atoms: _153  and  _155
REMARK   50  A    between atoms: _157  and  _159
REMARK   51  A    between atoms: _159  and  _160
REMARK   52  A    between atoms: _160  and  _161
REMARK   53  A    between atoms: _161  and  _162
REMARK   54  A    between atoms: _166  and  _168
REMARK   55  A    between atoms: _168  and  _169
REMARK   56  A    between atoms: _175  and  _177
REMARK   57  A    between atoms: _177  and  _178
REMARK                            x       y       z     vdW  Elec       q    Type
REMARK                         _______ _______ _______ _____ _____    ______ ____
ROOT
ATOM      1  C   UNL     1     -35.300   9.710 -38.204  0.00  0.00    +0.036 C 
ATOM      2  C   UNL     1     -36.437  10.742 -38.072  0.00  0.00    +0.003 C 
ENDROOT
BRANCH   1   3
ATOM      3  C   UNL     1     -35.848   8.346 -38.624  0.00  0.00    +0.182 C 
ATOM      4  O   UNL     1     -34.914   7.646 -39.416  0.00  0.00    -0.220 OA
ENDBRANCH   1   3
TORSDOF 1
REMARK  Name = 
REMARK  57 active torsions:
REMARK  status: ('A' for Active; 'I' for Inactive)
REMARK    1  A    between atoms: _1  and  _3
REMARK    2  A    between atoms: _3  and  _4
REMARK    3  A    between atoms: _4  and  _5
REMARK    4  A    between atoms: _5  and  _6
REMARK    5  A    between atoms: _8  and  _10
REMARK    6  A    between atoms: _10  and  _11
REMARK    7  A    between atoms: _11  and  _12
REMARK    8  A    between atoms: _15  and  _17
REMARK    9  A    between atoms: _17  and  _18
REMARK   10  A    between atoms: _18  and  _19
REMARK   11  A    between atoms: _19  and  _20
REMARK   12  A    between atoms: _22  and  _24
REMARK   13  A    between atoms: _24  and  _26
REMARK   14  A    between atoms: _28  and  _30
REMARK   15  A    between atoms: _33  and  _35
REMARK   16  A    between atoms: _38  and  _40
REMARK   17  A    between atoms: _40  and  _41
REMARK   18  A    between atoms: _47  and  _49
REMARK   19  A    between atoms: _49  and  _50
REMARK   20  A    between atoms: _53  and  _55
REMARK   21  A    between atoms: _55  and  _57
REMARK   22  A    between atoms: _59  and  _61
REMARK   23  A    between atoms: _64  and  _66
REMARK   24  A    between atoms: _66  and  _67
REMARK   25  A    between atoms: _67  and  _68
REMARK   26  A    between atoms: _68  and  _69
REMARK   27  A    between atoms: _73  and  _75
REMARK   28  A    between atoms: _75  and  _76
REMARK   29  A    between atoms: _76  and  _77
REMARK   30  A    between atoms: _80  and  _82
REMARK   31  A    between atoms: _82  and  _83
REMARK   32  A    between atoms: _86  and  _88
REMARK   33  A    between atoms: _88  and  _89
REMARK   34  A    between atoms: _96  and  _98
REMARK   35  A    between atoms: _98  and  _99
REMARK   36  A    between atoms: _101  and  _103
REMARK   37  A    between atoms: _103  and  _104
REMARK   38  A    between atoms: _110  and  _112
REMARK   39  A    between atoms: _114  and  _116
REMARK   40  A    between atoms: _116  and  _117
REMARK   41  A    between atoms: _123  and  _125
REMARK   42  A    between atoms: _125  and  _126
REMARK   43  A    between atoms: _126  and  _127
REMARK   44  A    between atoms: _130  and  _132
REMARK   45  A    between atoms: _132  and  _134
REMARK   46  A    between atoms: _136  and  _138
REMARK   47  A    between atoms: _138  and  _139
REMARK   48  A    between atoms: _146  and  _148
REMARK   49  A    between atoms: _153  and  _155
REMARK   50  A    between atoms: _157  and  _159
REMARK   51  A    between atoms: _159  and  _160
REMARK   52  A    between atoms: _160  and  _161
REMARK   53  A    between atoms: _161  and  _162
REMARK   54  A    between atoms: _166  and  _168
REMARK   55  A    between atoms: _168  and  _169
REMARK   56  A    between atoms: _175  and  _177
REMARK   57  A    between atoms: _177  and  _178
REMARK                            x       y       z     vdW  Elec       q    Type
REMARK                         _______ _______ _______ _____ _____    ______ ____
ROOT
ATOM      1  C   UNL     1     -30.030   8.836 -40.822  0.00  0.00    +0.220 C 
ENDROOT
BRANCH   1   2
ATOM      2  N   UNL     1     -30.944   9.961 -40.977  0.00  0.00    -0.087 NA
ATOM      3  C   UNL     1     -31.497  10.325 -42.130  0.00  0.00    +0.535 C 
ATOM      4  N   UNL     1     -32.322  11.361 -42.164  0.00  0.00    +0.135 NA
ATOM      5  N   UNL     1     -31.228   9.658 -43.247  0.00  0.00    +0.135 NA
ENDBRANCH   1   2
BRANCH   1   6
ATOM      6  C   UNL     1     -28.811   9.173 -39.976  0.00  0.00    +0.047 C 
BRANCH   6   7
ATOM      7  C   UNL     1     -29.136  10.162 -38.871  0.00  0.00    +0.004 C 
BRANCH   7   8
ATOM      8  C   UNL     1     -27.925  10.695 -38.075  0.00  0.00    +0.000 C 
ATOM      9  C   UNL     1     -28.334  11.900 -37.250  0.00  0.00    +0.000 C 
ENDBRANCH   7   8
ENDBRANCH   6   7
ENDBRANCH   1   6
TORSDOF 4
REMARK  Name = 
REMARK  57 active torsions:
REMARK  status: ('A' for Active; 'I' for Inactive)
REMARK    1  A    between atoms: _1  and  _3
REMARK    2  A    between atoms: _3  and  _4
REMARK    3  A    between atoms: _4  and  _5
REMARK    4  A    between atoms: _5  and  _6
REMARK    5  A    between atoms: _8  and  _10
REMARK    6  A    between atoms: _10  and  _11
REMARK    7  A    between atoms: _11  and  _12
REMARK    8  A    between atoms: _15  and  _17
REMARK    9  A    between atoms: _17  and  _18
REMARK   10  A    between atoms: _18  and  _19
REMARK   11  A    between atoms: _19  and  _20
REMARK   12  A    between atoms: _22  and  _24
REMARK   13  A    between atoms: _24  and  _26
REMARK   14  A    between atoms: _28  and  _30
REMARK   15  A    between atoms: _33  and  _35
REMARK   16  A    between atoms: _38  and  _40
REMARK   17  A    between atoms: _40  and  _41
REMARK   18  A    between atoms: _47  and  _49
REMARK   19  A    between atoms: _49  and  _50
REMARK   20  A    between atoms: _53  and  _55
REMARK   21  A    between atoms: _55  and  _57
REMARK   22  A    between atoms: _59  and  _61
REMARK   23  A    between atoms: _64  and  _66
REMARK   24  A    between atoms: _66  and  _67
REMARK   25  A    between atoms: _67  and  _68
REMARK   26  A    between atoms: _68  and  _69
REMARK   27  A    between atoms: _73  and  _75
REMARK   28  A    between atoms: _75  and  _76
REMARK   29  A    between atoms: _76  and  _77
REMARK   30  A    between atoms: _80  and  _82
REMARK   31  A    between atoms: _82  and  _83
REMARK   32  A    between atoms: _86  and  _88
REMARK   33  A    between atoms: _88  and  _89
REMARK   34  A    between atoms: _96  and  _98
REMARK   35  A    between atoms: _98  and  _99
REMARK   36  A    between atoms: _101  and  _103
REMARK   37  A    between atoms: _103  and  _104
REMARK   38  A    between atoms: _110  and  _112
REMARK   39  A    between atoms: _114  and  _116
REMARK   40  A    between atoms: _116  and  _117
REMARK   41  A    between atoms: _123  and  _125
REMARK   42  A    between atoms: _125  and  _126
REMARK   43  A    between atoms: _126  and  _127
REMARK   44  A    between atoms: _130  and  _132
REMARK   45  A    between atoms: _132  and  _134
REMARK   46  A    between atoms: _136  and  _138
REMARK   47  A    between atoms: _138  and  _139
REMARK   48  A    between atoms: _146  and  _148
REMARK   49  A    between atoms: _153  and  _155
REMARK   50  A    between atoms: _157  and  _159
REMARK   51  A    between atoms: _159  and  _160
REMARK   52  A    between atoms: _160  and  _161
REMARK   53  A    between atoms: _161  and  _162
REMARK   54  A    between atoms: _166  and  _168
REMARK   55  A    between atoms: _168  and  _169
REMARK   56  A    between atoms: _175  and  _177
REMARK   57  A    between atoms: _177  and  _178
REMARK                            x       y       z     vdW  Elec       q    Type
REMARK                         _______ _______ _______ _____ _____    ______ ____
ROOT
ATOM      1  C   UNL     1     -32.899  18.176 -40.296  0.00  0.00    -0.022 A 
ATOM      2  C   UNL     1     -34.125  18.702 -39.902  0.00  0.00    -0.004 A 
ATOM      3  C   UNL     1     -34.805  19.612 -40.698  0.00  0.00    -0.000 A 
ATOM      4  C   UNL     1     -34.264  20.011 -41.910  0.00  0.00    -0.000 A 
ATOM      5  C   UNL     1     -33.036  19.507 -42.317  0.00  0.00    -0.000 A 
ATOM      6  C   UNL     1     -32.359  18.597 -41.513  0.00  0.00    -0.004 A 
ENDROOT
BRANCH   1   7
ATOM      7  C   UNL     1     -32.169  17.193 -39.410  0.00  0.00    +0.026 C 
BRANCH   7   8
ATOM      8  C   UNL     1     -30.801  17.696 -38.878  0.00  0.00    +0.005 C 
ATOM      9  C   UNL     1     -30.855  18.074 -37.407  0.00  0.00    +0.000 C 
ENDBRANCH   7   8
ENDBRANCH   1   7
TORSDOF 2
REMARK  Name = 
REMARK  57 active torsions:
REMARK  status: ('A' for Active; 'I' for Inactive)
REMARK    1  A    between atoms: _1  and  _3
REMARK    2  A    between atoms: _3  and  _4
REMARK    3  A    between atoms: _4  and  _5
REMARK    4  A    between atoms: _5  and  _6
REMARK    5  A    between atoms: _8  and  _10
REMARK    6  A    between atoms: _10  and  _11
REMARK    7  A    between atoms: _11  and  _12
REMARK    8  A    between atoms: _15  and  _17
REMARK    9  A    between atoms: _17  and  _18
REMARK   10  A    between atoms: _18  and  _19
REMARK   11  A    between atoms: _19  and  _20
REMARK   12  A    between atoms: _22  and  _24
REMARK   13  A    between atoms: _24  and  _26
REMARK   14  A    between atoms: _28  and  _30
REMARK   15  A    between atoms: _33  and  _35
REMARK   16  A    between atoms: _38  and  _40
REMARK   17  A    between atoms: _40  and  _41
REMARK   18  A    between atoms: _47  and  _49
REMARK   19  A    between atoms: _49  and  _50
REMARK   20  A    between atoms: _53  and  _55
REMARK   21  A    between atoms: _55  and  _57
REMARK   22  A    between atoms: _59  and  _61
REMARK   23  A    between atoms: _64  and  _66
REMARK   24  A    between atoms: _66  and  _67
REMARK   25  A    between atoms: _67  and  _68
REMARK   26  A    between atoms: _68  and  _69
REMARK   27  A    between atoms: _73  and  _75
REMARK   28  A    between atoms: _75  and  _76
REMARK   29  A    between atoms: _76  and  _77
REMARK   30  A    between atoms: _80  and  _82
REMARK   31  A    between atoms: _82  and  _83
REMARK   32  A    between atoms: _86  and  _88
REMARK   33  A    between atoms: _88  and  _89
REMARK   34  A    between atoms: _96  and  _98
REMARK   35  A    between atoms: _98  and  _99
REMARK   36  A    between atoms: _101  and  _103
REMARK   37  A    between atoms: _103  and  _104
REMARK   38  A    between atoms: _110  and  _112
REMARK   39  A    between atoms: _114  and  _116
REMARK   40  A    between atoms: _116  and  _117
REMARK   41  A    between atoms: _123  and  _125
REMARK   42  A    between atoms: _125  and  _126
REMARK   43  A    between atoms: _126  and  _127
REMARK   44  A    between atoms: _130  and  _132
REMARK   45  A    between atoms: _132  and  _134
REMARK   46  A    between atoms: _136  and  _138
REMARK   47  A    between atoms: _138  and  _139
REMARK   48  A    between atoms: _146  and  _148
REMARK   49  A    between atoms: _153  and  _155
REMARK   50  A    between atoms: _157  and  _159
REMARK   51  A    between atoms: _159  and  _160
REMARK   52  A    between atoms: _160  and  _161
REMARK   53  A    between atoms: _161  and  _162
REMARK   54  A    between atoms: _166  and  _168
REMARK   55  A    between atoms: _168  and  _169
REMARK   56  A    between atoms: _175  and  _177
REMARK   57  A    between atoms: _177  and  _178
REMARK                            x       y       z     vdW  Elec       q    Type
REMARK                         _______ _______ _______ _____ _____    ______ ____
ROOT
ATOM      1  C   UNL     1     -26.348  20.757 -37.805  0.00  0.00    -0.022 A 
ATOM      2  C   UNL     1     -27.453  20.190 -37.182  0.00  0.00    -0.004 A 
ATOM      3  C   UNL     1     -28.684  20.838 -37.201  0.00  0.00    -0.000 A 
ATOM      4  C   UNL     1     -28.821  22.060 -37.840  0.00  0.00    -0.000 A 
ATOM      5  C   UNL     1     -27.724  22.649 -38.462  0.00  0.00    -0.000 A 
ATOM      6  C   UNL     1     -26.491  22.000 -38.440  0.00  0.00    -0.004 A 
ENDROOT
BRANCH   1   7
ATOM      7  C   UNL     1     -25.024  20.069 -37.787  0.00  0.00    +0.026 C 
BRANCH   7   8
ATOM      8  C   UNL     1     -23.852  20.956 -37.339  0.00  0.00    +0.005 C 
ATOM      9  C   UNL     1     -24.203  21.851 -36.143  0.00  0.00    +0.000 C 
ENDBRANCH   7   8
ENDBRANCH   1   7
TORSDOF 2
REMARK  Name = 
REMARK  57 active torsions:
REMARK  status: ('A' for Active; 'I' for Inactive)
REMARK    1  A    between atoms: _1  and  _3
REMARK    2  A    between atoms: _3  and  _4
REMARK    3  A    between atoms: _4  and  _5
REMARK    4  A    between atoms: _5  and  _6
REMARK    5  A    between atoms: _8  and  _10
REMARK    6  A    between atoms: _10  and  _11
REMARK    7  A    between atoms: _11  and  _12
REMARK    8  A    between atoms: _15  and  _17
REMARK    9  A    between atoms: _17  and  _18
REMARK   10  A    between atoms: _18  and  _19
REMARK   11  A    between atoms: _19  and  _20
REMARK   12  A    between atoms: _22  and  _24
REMARK   13  A    between atoms: _24  and  _26
REMARK   14  A    between atoms: _28  and  _30
REMARK   15  A    between atoms: _33  and  _35
REMARK   16  A    between atoms: _38  and  _40
REMARK   17  A    between atoms: _40  and  _41
REMARK   18  A    between atoms: _47  and  _49
REMARK   19  A    between atoms: _49  and  _50
REMARK   20  A    between atoms: _53  and  _55
REMARK   21  A    between atoms: _55  and  _57
REMARK   22  A    between atoms: _59  and  _61
REMARK   23  A    between atoms: _64  and  _66
REMARK   24  A    between atoms: _66  and  _67
REMARK   25  A    between atoms: _67  and  _68
REMARK   26  A    between atoms: _68  and  _69
REMARK   27  A    between atoms: _73  and  _75
REMARK   28  A    between atoms: _75  and  _76
REMARK   29  A    between atoms: _76  and  _77
REMARK   30  A    between atoms: _80  and  _82
REMARK   31  A    between atoms: _82  and  _83
REMARK   32  A    between atoms: _86  and  _88
REMARK   33  A    between atoms: _88  and  _89
REMARK   34  A    between atoms: _96  and  _98
REMARK   35  A    between atoms: _98  and  _99
REMARK   36  A    between atoms: _101  and  _103
REMARK   37  A    between atoms: _103  and  _104
REMARK   38  A    between atoms: _110  and  _112
REMARK   39  A    between atoms: _114  and  _116
REMARK   40  A    between atoms: _116  and  _117
REMARK   41  A    between atoms: _123  and  _125
REMARK   42  A    between atoms: _125  and  _126
REMARK   43  A    between atoms: _126  and  _127
REMARK   44  A    between atoms: _130  and  _132
REMARK   45  A    between atoms: _132  and  _134
REMARK   46  A    between atoms: _136  and  _138
REMARK   47  A    between atoms: _138  and  _139
REMARK   48  A    between atoms: _146  and  _148
REMARK   49  A    between atoms: _153  and  _155
REMARK   50  A    between atoms: _157  and  _159
REMARK   51  A    between atoms: _159  and  _160
REMARK   52  A    between atoms: _160  and  _161
REMARK   53  A    between atoms: _161  and  _162
REMARK   54  A    between atoms: _166  and  _168
REMARK   55  A    between atoms: _168  and  _169
REMARK   56  A    between atoms: _175  and  _177
REMARK   57  A    between atoms: _177  and  _178
REMARK                            x       y       z     vdW  Elec       q    Type
REMARK                         _______ _______ _______ _____ _____    ______ ____
ROOT
ATOM      1  C   UNL     1     -41.681   3.823 -57.997  0.00  0.00    +0.002 C 
ENDROOT
BRANCH   1   2
ATOM      2  C   UNL     1     -40.996   4.071 -59.319  0.00  0.00    +0.000 C 
BRANCH   2   3
ATOM      3  C   UNL     1     -41.709   3.504 -60.528  0.00  0.00    +0.000 C 
ATOM      4  C   UNL     1     -42.257   4.681 -61.331  0.00  0.00    +0.000 C 
ENDBRANCH   2   3
ENDBRANCH   1   2
BRANCH   1   5
ATOM      5  C   UNL     1     -40.705   4.055 -56.867  0.00  0.00    +0.021 C 
BRANCH   5   6
ATOM      6  C   UNL     1     -39.620   2.998 -56.871  0.00  0.00    +0.109 C 
ATOM      7  N   UNL     1     -39.479   2.463 -55.494  0.00  0.00    -0.131 NA
ENDBRANCH   5   6
ENDBRANCH   1   5
TORSDOF 4
REMARK  Name = 
REMARK  57 active torsions:
REMARK  status: ('A' for Active; 'I' for Inactive)
REMARK    1  A    between atoms: _1  and  _3
REMARK    2  A    between atoms: _3  and  _4
REMARK    3  A    between atoms: _4  and  _5
REMARK    4  A    between atoms: _5  and  _6
REMARK    5  A    between atoms: _8  and  _10
REMARK    6  A    between atoms: _10  and  _11
REMARK    7  A    between atoms: _11  and  _12
REMARK    8  A    between atoms: _15  and  _17
REMARK    9  A    between atoms: _17  and  _18
REMARK   10  A    between atoms: _18  and  _19
REMARK   11  A    between atoms: _19  and  _20
REMARK   12  A    between atoms: _22  and  _24
REMARK   13  A    between atoms: _24  and  _26
REMARK   14  A    between atoms: _28  and  _30
REMARK   15  A    between atoms: _33  and  _35
REMARK   16  A    between atoms: _38  and  _40
REMARK   17  A    between atoms: _40  and  _41
REMARK   18  A    between atoms: _47  and  _49
REMARK   19  A    between atoms: _49  and  _50
REMARK   20  A    between atoms: _53  and  _55
REMARK   21  A    between atoms: _55  and  _57
REMARK   22  A    between atoms: _59  and  _61
REMARK   23  A    between atoms: _64  and  _66
REMARK   24  A    between atoms: _66  and  _67
REMARK   25  A    between atoms: _67  and  _68
REMARK   26  A    between atoms: _68  and  _69
REMARK   27  A    between atoms: _73  and  _75
REMARK   28  A    between atoms: _75  and  _76
REMARK   29  A    between atoms: _76  and  _77
REMARK   30  A    between atoms: _80  and  _82
REMARK   31  A    between atoms: _82  and  _83
REMARK   32  A    between atoms: _86  and  _88
REMARK   33  A    between atoms: _88  and  _89
REMARK   34  A    between atoms: _96  and  _98
REMARK   35  A    between atoms: _98  and  _99
REMARK   36  A    between atoms: _101  and  _103
REMARK   37  A    between atoms: _103  and  _104
REMARK   38  A    between atoms: _110  and  _112
REMARK   39  A    between atoms: _114  and  _116
REMARK   40  A    between atoms: _116  and  _117
REMARK   41  A    between atoms: _123  and  _125
REMARK   42  A    between atoms: _125  and  _126
REMARK   43  A    between atoms: _126  and  _127
REMARK   44  A    between atoms: _130  and  _132
REMARK   45  A    between atoms: _132  and  _134
REMARK   46  A    between atoms: _136  and  _138
REMARK   47  A    between atoms: _138  and  _139
REMARK   48  A    between atoms: _146  and  _148
REMARK   49  A    between atoms: _153  and  _155
REMARK   50  A    between atoms: _157  and  _159
REMARK   51  A    between atoms: _159  and  _160
REMARK   52  A    between atoms: _160  and  _161
REMARK   53  A    between atoms: _161  and  _162
REMARK   54  A    between atoms: _166  and  _168
REMARK   55  A    between atoms: _168  and  _169
REMARK   56  A    between atoms: _175  and  _177
REMARK   57  A    between atoms: _177  and  _178
REMARK                            x       y       z     vdW  Elec       q    Type
REMARK                         _______ _______ _______ _____ _____    ______ ____
ROOT
ATOM      1  C   UNL     1     -38.614  -1.705 -47.945  0.00  0.00    +0.089 C 
ENDROOT
BRANCH   1   2
ATOM      2  C   UNL     1     -38.683  -1.206 -49.369  0.00  0.00    +0.261 C 
ATOM      3  O   UNL     1     -38.870  -0.016 -49.601  0.00  0.00    -0.272 OA
ATOM      4  N   UNL     1     -38.523  -2.111 -50.333  0.00  0.00    -0.088 NA
ENDBRANCH   1   2
BRANCH   1   5
ATOM      5  C   UNL     1     -38.783  -3.204 -47.840  0.00  0.00    +0.010 C 
BRANCH   5   6
ATOM      6  C   UNL     1     -37.503  -3.970 -47.484  0.00  0.00    +0.001 C 
ATOM      7  C   UNL     1     -37.853  -5.057 -46.471  0.00  0.00    +0.000 C 
ENDBRANCH   5   6
ENDBRANCH   1   5
TORSDOF 3
REMARK  Name = 
REMARK  57 active torsions:
REMARK  status: ('A' for Active; 'I' for Inactive)
REMARK    1  A    between atoms: _1  and  _3
REMARK    2  A    between atoms: _3  and  _4
REMARK    3  A    between atoms: _4  and  _5
REMARK    4  A    between atoms: _5  and  _6
REMARK    5  A    between atoms: _8  and  _10
REMARK    6  A    between atoms: _10  and  _11
REMARK    7  A    between atoms: _11  and  _12
REMARK    8  A    between atoms: _15  and  _17
REMARK    9  A    between atoms: _17  and  _18
REMARK   10  A    between atoms: _18  and  _19
REMARK   11  A    between atoms: _19  and  _20
REMARK   12  A    between atoms: _22  and  _24
REMARK   13  A    between atoms: _24  and  _26
REMARK   14  A    between atoms: _28  and  _30
REMARK   15  A    between atoms: _33  and  _35
REMARK   16  A    between atoms: _38  and  _40
REMARK   17  A    between atoms: _40  and  _41
REMARK   18  A    between atoms: _47  and  _49
REMARK   19  A    between atoms: _49  and  _50
REMARK   20  A    between atoms: _53  and  _55
REMARK   21  A    between atoms: _55  and  _57
REMARK   22  A    between atoms: _59  and  _61
REMARK   23  A    between atoms: _64  and  _66
REMARK   24  A    between atoms: _66  and  _67
REMARK   25  A    between atoms: _67  and  _68
REMARK   26  A    between atoms: _68  and  _69
REMARK   27  A    between atoms: _73  and  _75
REMARK   28  A    between atoms: _75  and  _76
REMARK   29  A    between atoms: _76  and  _77
REMARK   30  A    between atoms: _80  and  _82
REMARK   31  A    between atoms: _82  and  _83
REMARK   32  A    between atoms: _86  and  _88
REMARK   33  A    between atoms: _88  and  _89
REMARK   34  A    between atoms: _96  and  _98
REMARK   35  A    between atoms: _98  and  _99
REMARK   36  A    between atoms: _101  and  _103
REMARK   37  A    between atoms: _103  and  _104
REMARK   38  A    between atoms: _110  and  _112
REMARK   39  A    between atoms: _114  and  _116
REMARK   40  A    between atoms: _116  and  _117
REMARK   41  A    between atoms: _123  and  _125
REMARK   42  A    between atoms: _125  and  _126
REMARK   43  A    between atoms: _126  and  _127
REMARK   44  A    between atoms: _130  and  _132
REMARK   45  A    between atoms: _132  and  _134
REMARK   46  A    between atoms: _136  and  _138
REMARK   47  A    between atoms: _138  and  _139
REMARK   48  A    between atoms: _146  and  _148
REMARK   49  A    between atoms: _153  and  _155
REMARK   50  A    between atoms: _157  and  _159
REMARK   51  A    between atoms: _159  and  _160
REMARK   52  A    between atoms: _160  and  _161
REMARK   53  A    between atoms: _161  and  _162
REMARK   54  A    between atoms: _166  and  _168
REMARK   55  A    between atoms: _168  and  _169
REMARK   56  A    between atoms: _175  and  _177
REMARK   57  A    between atoms: _177  and  _178
REMARK                            x       y       z     vdW  Elec       q    Type
REMARK                         _______ _______ _______ _____ _____    ______ ____
ROOT
ATOM      1  C   UNL     1     -36.126   0.818 -46.557  0.00  0.00    +0.002 C 
ENDROOT
BRANCH   1   2
ATOM      2  C   UNL     1     -35.909  -0.506 -45.831  0.00  0.00    +0.000 C 
BRANCH   2   3
ATOM      3  C   UNL     1     -34.476  -0.722 -45.338  0.00  0.00    +0.000 C 
ATOM      4  C   UNL     1     -34.469  -0.956 -43.822  0.00  0.00    +0.000 C 
ENDBRANCH   2   3
ENDBRANCH   1   2
BRANCH   1   5
ATOM      5  C   UNL     1     -35.735   0.758 -48.029  0.00  0.00    +0.021 C 
BRANCH   5   6
ATOM      6  C   UNL     1     -36.092   2.049 -48.759  0.00  0.00    +0.109 C 
ATOM      7  N   UNL     1     -35.662   3.280 -48.034  0.00  0.00    -0.131 NA
ENDBRANCH   5   6
ENDBRANCH   1   5
TORSDOF 4
REMARK  Name = 
REMARK  57 active torsions:
REMARK  status: ('A' for Active; 'I' for Inactive)
REMARK    1  A    between atoms: _1  and  _3
REMARK    2  A    between atoms: _3  and  _4
REMARK    3  A    between atoms: _4  and  _5
REMARK    4  A    between atoms: _5  and  _6
REMARK    5  A    between atoms: _8  and  _10
REMARK    6  A    between atoms: _10  and  _11
REMARK    7  A    between atoms: _11  and  _12
REMARK    8  A    between atoms: _15  and  _17
REMARK    9  A    between atoms: _17  and  _18
REMARK   10  A    between atoms: _18  and  _19
REMARK   11  A    between atoms: _19  and  _20
REMARK   12  A    between atoms: _22  and  _24
REMARK   13  A    between atoms: _24  and  _26
REMARK   14  A    between atoms: _28  and  _30
REMARK   15  A    between atoms: _33  and  _35
REMARK   16  A    between atoms: _38  and  _40
REMARK   17  A    between atoms: _40  and  _41
REMARK   18  A    between atoms: _47  and  _49
REMARK   19  A    between atoms: _49  and  _50
REMARK   20  A    between atoms: _53  and  _55
REMARK   21  A    between atoms: _55  and  _57
REMARK   22  A    between atoms: _59  and  _61
REMARK   23  A    between atoms: _64  and  _66
REMARK   24  A    between atoms: _66  and  _67
REMARK   25  A    between atoms: _67  and  _68
REMARK   26  A    between atoms: _68  and  _69
REMARK   27  A    between atoms: _73  and  _75
REMARK   28  A    between atoms: _75  and  _76
REMARK   29  A    between atoms: _76  and  _77
REMARK   30  A    between atoms: _80  and  _82
REMARK   31  A    between atoms: _82  and  _83
REMARK   32  A    between atoms: _86  and  _88
REMARK   33  A    between atoms: _88  and  _89
REMARK   34  A    between atoms: _96  and  _98
REMARK   35  A    between atoms: _98  and  _99
REMARK   36  A    between atoms: _101  and  _103
REMARK   37  A    between atoms: _103  and  _104
REMARK   38  A    between atoms: _110  and  _112
REMARK   39  A    between atoms: _114  and  _116
REMARK   40  A    between atoms: _116  and  _117
REMARK   41  A    between atoms: _123  and  _125
REMARK   42  A    between atoms: _125  and  _126
REMARK   43  A    between atoms: _126  and  _127
REMARK   44  A    between atoms: _130  and  _132
REMARK   45  A    between atoms: _132  and  _134
REMARK   46  A    between atoms: _136  and  _138
REMARK   47  A    between atoms: _138  and  _139
REMARK   48  A    between atoms: _146  and  _148
REMARK   49  A    between atoms: _153  and  _155
REMARK   50  A    between atoms: _157  and  _159
REMARK   51  A    between atoms: _159  and  _160
REMARK   52  A    between atoms: _160  and  _161
REMARK   53  A    between atoms: _161  and  _162
REMARK   54  A    between atoms: _166  and  _168
REMARK   55  A    between atoms: _168  and  _169
REMARK   56  A    between atoms: _175  and  _177
REMARK   57  A    between atoms: _177  and  _178
REMARK                            x       y       z     vdW  Elec       q    Type
REMARK                         _______ _______ _______ _____ _____    ______ ____
ROOT
ATOM      1  C   UNL     1     -37.047  20.271 -62.092  0.00  0.00    +0.000 C 
ATOM      2  C   UNL     1     -36.475  21.400 -61.248  0.00  0.00    +0.000 C 
ENDROOT
BRANCH   1   3
ATOM      3  C   UNL     1     -38.174  20.777 -63.035  0.00  0.00    +0.000 C 
ATOM      4  C   UNL     1     -39.291  21.473 -62.274  0.00  0.00    +0.000 C 
ENDBRANCH   1   3
BRANCH   1   5
ATOM      5  C   UNL     1     -37.570  19.146 -61.196  0.00  0.00    +0.000 C 
ATOM      6  C   UNL     1     -36.505  18.459 -60.381  0.00  0.00    +0.000 C 
ENDBRANCH   1   5
TORSDOF 2
REMARK  Name = 
REMARK  57 active torsions:
REMARK  status: ('A' for Active; 'I' for Inactive)
REMARK    1  A    between atoms: _1  and  _3
REMARK    2  A    between atoms: _3  and  _4
REMARK    3  A    between atoms: _4  and  _5
REMARK    4  A    between atoms: _5  and  _6
REMARK    5  A    between atoms: _8  and  _10
REMARK    6  A    between atoms: _10  and  _11
REMARK    7  A    between atoms: _11  and  _12
REMARK    8  A    between atoms: _15  and  _17
REMARK    9  A    between atoms: _17  and  _18
REMARK   10  A    between atoms: _18  and  _19
REMARK   11  A    between atoms: _19  and  _20
REMARK   12  A    between atoms: _22  and  _24
REMARK   13  A    between atoms: _24  and  _26
REMARK   14  A    between atoms: _28  and  _30
REMARK   15  A    between atoms: _33  and  _35
REMARK   16  A    between atoms: _38  and  _40
REMARK   17  A    between atoms: _40  and  _41
REMARK   18  A    between atoms: _47  and  _49
REMARK   19  A    between atoms: _49  and  _50
REMARK   20  A    between atoms: _53  and  _55
REMARK   21  A    between atoms: _55  and  _57
REMARK   22  A    between atoms: _59  and  _61
REMARK   23  A    between atoms: _64  and  _66
REMARK   24  A    between atoms: _66  and  _67
REMARK   25  A    between atoms: _67  and  _68
REMARK   26  A    between atoms: _68  and  _69
REMARK   27  A    between atoms: _73  and  _75
REMARK   28  A    between atoms: _75  and  _76
REMARK   29  A    between atoms: _76  and  _77
REMARK   30  A    between atoms: _80  and  _82
REMARK   31  A    between atoms: _82  and  _83
REMARK   32  A    between atoms: _86  and  _88
REMARK   33  A    between atoms: _88  and  _89
REMARK   34  A    between atoms: _96  and  _98
REMARK   35  A    between atoms: _98  and  _99
REMARK   36  A    between atoms: _101  and  _103
REMARK   37  A    between atoms: _103  and  _104
REMARK   38  A    between atoms: _110  and  _112
REMARK   39  A    between atoms: _114  and  _116
REMARK   40  A    between atoms: _116  and  _117
REMARK   41  A    between atoms: _123  and  _125
REMARK   42  A    between atoms: _125  and  _126
REMARK   43  A    between atoms: _126  and  _127
REMARK   44  A    between atoms: _130  and  _132
REMARK   45  A    between atoms: _132  and  _134
REMARK   46  A    between atoms: _136  and  _138
REMARK   47  A    between atoms: _138  and  _139
REMARK   48  A    between atoms: _146  and  _148
REMARK   49  A    between atoms: _153  and  _155
REMARK   50  A    between atoms: _157  and  _159
REMARK   51  A    between atoms: _159  and  _160
REMARK   52  A    between atoms: _160  and  _161
REMARK   53  A    between atoms: _161  and  _162
REMARK   54  A    between atoms: _166  and  _168
REMARK   55  A    between atoms: _168  and  _169
REMARK   56  A    between atoms: _175  and  _177
REMARK   57  A    between atoms: _177  and  _178
REMARK                            x       y       z     vdW  Elec       q    Type
REMARK                         _______ _______ _______ _____ _____    ______ ____
ROOT
ATOM      1  C   UNL     1     -40.431  15.369 -59.112  0.00  0.00    +0.000 C 
ATOM      2  C   UNL     1     -40.430  15.812 -57.654  0.00  0.00    +0.000 C 
ATOM      3  C   UNL     1     -39.368  16.116 -59.882  0.00  0.00    +0.000 C 
ENDROOT
BRANCH   1   4
ATOM      4  C   UNL     1     -41.805  15.598 -59.772  0.00  0.00    +0.000 C 
ATOM      5  C   UNL     1     -41.669  15.481 -61.286  0.00  0.00    +0.000 C 
ENDBRANCH   1   4
TORSDOF 1
REMARK  Name = 
REMARK  57 active torsions:
REMARK  status: ('A' for Active; 'I' for Inactive)
REMARK    1  A    between atoms: _1  and  _3
REMARK    2  A    between atoms: _3  and  _4
REMARK    3  A    between atoms: _4  and  _5
REMARK    4  A    between atoms: _5  and  _6
REMARK    5  A    between atoms: _8  and  _10
REMARK    6  A    between atoms: _10  and  _11
REMARK    7  A    between atoms: _11  and  _12
REMARK    8  A    between atoms: _15  and  _17
REMARK    9  A    between atoms: _17  and  _18
REMARK   10  A    between atoms: _18  and  _19
REMARK   11  A    between atoms: _19  and  _20
REMARK   12  A    between atoms: _22  and  _24
REMARK   13  A    between atoms: _24  and  _26
REMARK   14  A    between atoms: _28  and  _30
REMARK   15  A    between atoms: _33  and  _35
REMARK   16  A    between atoms: _38  and  _40
REMARK   17  A    between atoms: _40  and  _41
REMARK   18  A    between atoms: _47  and  _49
REMARK   19  A    between atoms: _49  and  _50
REMARK   20  A    between atoms: _53  and  _55
REMARK   21  A    between atoms: _55  and  _57
REMARK   22  A    between atoms: _59  and  _61
REMARK   23  A    between atoms: _64  and  _66
REMARK   24  A    between atoms: _66  and  _67
REMARK   25  A    between atoms: _67  and  _68
REMARK   26  A    between atoms: _68  and  _69
REMARK   27  A    between atoms: _73  and  _75
REMARK   28  A    between atoms: _75  and  _76
REMARK   29  A    between atoms: _76  and  _77
REMARK   30  A    between atoms: _80  and  _82
REMARK   31  A    between atoms: _82  and  _83
REMARK   32  A    between atoms: _86  and  _88
REMARK   33  A    between atoms: _88  and  _89
REMARK   34  A    between atoms: _96  and  _98
REMARK   35  A    between atoms: _98  and  _99
REMARK   36  A    between atoms: _101  and  _103
REMARK   37  A    between atoms: _103  and  _104
REMARK   38  A    between atoms: _110  and  _112
REMARK   39  A    between atoms: _114  and  _116
REMARK   40  A    between atoms: _116  and  _117
REMARK   41  A    between atoms: _123  and  _125
REMARK   42  A    between atoms: _125  and  _126
REMARK   43  A    between atoms: _126  and  _127
REMARK   44  A    between atoms: _130  and  _132
REMARK   45  A    between atoms: _132  and  _134
REMARK   46  A    between atoms: _136  and  _138
REMARK   47  A    between atoms: _138  and  _139
REMARK   48  A    between atoms: _146  and  _148
REMARK   49  A    between atoms: _153  and  _155
REMARK   50  A    between atoms: _157  and  _159
REMARK   51  A    between atoms: _159  and  _160
REMARK   52  A    between atoms: _160  and  _161
REMARK   53  A    between atoms: _161  and  _162
REMARK   54  A    between atoms: _166  and  _168
REMARK   55  A    between atoms: _168  and  _169
REMARK   56  A    between atoms: _175  and  _177
REMARK   57  A    between atoms: _177  and  _178
REMARK                            x       y       z     vdW  Elec       q    Type
REMARK                         _______ _______ _______ _____ _____    ______ ____
ROOT
ATOM      1  C   UNL     1     -37.652  15.585 -64.530  0.00  0.00    +0.000 C 
ATOM      2  C   UNL     1     -37.440  15.939 -63.071  0.00  0.00    +0.000 C 
ATOM      3  C   UNL     1     -36.327  15.606 -65.278  0.00  0.00    +0.000 C 
ENDROOT
BRANCH   1   4
ATOM      4  C   UNL     1     -38.652  16.544 -65.192  0.00  0.00    +0.000 C 
ATOM      5  C   UNL     1     -38.552  16.389 -66.686  0.00  0.00    +0.000 C 
ENDBRANCH   1   4
TORSDOF 1
REMARK  Name = 
REMARK  57 active torsions:
REMARK  status: ('A' for Active; 'I' for Inactive)
REMARK    1  A    between atoms: _1  and  _3
REMARK    2  A    between atoms: _3  and  _4
REMARK    3  A    between atoms: _4  and  _5
REMARK    4  A    between atoms: _5  and  _6
REMARK    5  A    between atoms: _8  and  _10
REMARK    6  A    between atoms: _10  and  _11
REMARK    7  A    between atoms: _11  and  _12
REMARK    8  A    between atoms: _15  and  _17
REMARK    9  A    between atoms: _17  and  _18
REMARK   10  A    between atoms: _18  and  _19
REMARK   11  A    between atoms: _19  and  _20
REMARK   12  A    between atoms: _22  and  _24
REMARK   13  A    between atoms: _24  and  _26
REMARK   14  A    between atoms: _28  and  _30
REMARK   15  A    between atoms: _33  and  _35
REMARK   16  A    between atoms: _38  and  _40
REMARK   17  A    between atoms: _40  and  _41
REMARK   18  A    between atoms: _47  and  _49
REMARK   19  A    between atoms: _49  and  _50
REMARK   20  A    between atoms: _53  and  _55
REMARK   21  A    between atoms: _55  and  _57
REMARK   22  A    between atoms: _59  and  _61
REMARK   23  A    between atoms: _64  and  _66
REMARK   24  A    between atoms: _66  and  _67
REMARK   25  A    between atoms: _67  and  _68
REMARK   26  A    between atoms: _68  and  _69
REMARK   27  A    between atoms: _73  and  _75
REMARK   28  A    between atoms: _75  and  _76
REMARK   29  A    between atoms: _76  and  _77
REMARK   30  A    between atoms: _80  and  _82
REMARK   31  A    between atoms: _82  and  _83
REMARK   32  A    between atoms: _86  and  _88
REMARK   33  A    between atoms: _88  and  _89
REMARK   34  A    between atoms: _96  and  _98
REMARK   35  A    between atoms: _98  and  _99
REMARK   36  A    between atoms: _101  and  _103
REMARK   37  A    between atoms: _103  and  _104
REMARK   38  A    between atoms: _110  and  _112
REMARK   39  A    between atoms: _114  and  _116
REMARK   40  A    between atoms: _116  and  _117
REMARK   41  A    between atoms: _123  and  _125
REMARK   42  A    between atoms: _125  and  _126
REMARK   43  A    between atoms: _126  and  _127
REMARK   44  A    between atoms: _130  and  _132
REMARK   45  A    between atoms: _132  and  _134
REMARK   46  A    between atoms: _136  and  _138
REMARK   47  A    between atoms: _138  and  _139
REMARK   48  A    between atoms: _146  and  _148
REMARK   49  A    between atoms: _153  and  _155
REMARK   50  A    between atoms: _157  and  _159
REMARK   51  A    between atoms: _159  and  _160
REMARK   52  A    between atoms: _160  and  _161
REMARK   53  A    between atoms: _161  and  _162
REMARK   54  A    between atoms: _166  and  _168
REMARK   55  A    between atoms: _168  and  _169
REMARK   56  A    between atoms: _175  and  _177
REMARK   57  A    between atoms: _177  and  _178
REMARK                            x       y       z     vdW  Elec       q    Type
REMARK                         _______ _______ _______ _____ _____    ______ ____
ROOT
ATOM      1  C   UNL     1     -32.822  17.217 -68.053  0.00  0.00    -0.022 A 
ATOM      2  C   UNL     1     -31.494  17.353 -67.648  0.00  0.00    -0.004 A 
ATOM      3  C   UNL     1     -30.845  16.324 -66.964  0.00  0.00    -0.000 A 
ATOM      4  C   UNL     1     -31.527  15.149 -66.664  0.00  0.00    -0.000 A 
ATOM      5  C   UNL     1     -32.855  15.002 -67.036  0.00  0.00    -0.000 A 
ATOM      6  C   UNL     1     -33.498  16.033 -67.722  0.00  0.00    -0.004 A 
ENDROOT
BRANCH   1   7
ATOM      7  C   UNL     1     -33.514  18.361 -68.766  0.00  0.00    +0.026 C 
BRANCH   7   8
ATOM      8  C   UNL     1     -34.387  17.947 -69.974  0.00  0.00    +0.005 C 
ATOM      9  C   UNL     1     -33.621  17.018 -70.894  0.00  0.00    +0.000 C 
ENDBRANCH   7   8
ENDBRANCH   1   7
TORSDOF 2
REMARK  Name = 
REMARK  57 active torsions:
REMARK  status: ('A' for Active; 'I' for Inactive)
REMARK    1  A    between atoms: _1  and  _3
REMARK    2  A    between atoms: _3  and  _4
REMARK    3  A    between atoms: _4  and  _5
REMARK    4  A    between atoms: _5  and  _6
REMARK    5  A    between atoms: _8  and  _10
REMARK    6  A    between atoms: _10  and  _11
REMARK    7  A    between atoms: _11  and  _12
REMARK    8  A    between atoms: _15  and  _17
REMARK    9  A    between atoms: _17  and  _18
REMARK   10  A    between atoms: _18  and  _19
REMARK   11  A    between atoms: _19  and  _20
REMARK   12  A    between atoms: _22  and  _24
REMARK   13  A    between atoms: _24  and  _26
REMARK   14  A    between atoms: _28  and  _30
REMARK   15  A    between atoms: _33  and  _35
REMARK   16  A    between atoms: _38  and  _40
REMARK   17  A    between atoms: _40  and  _41
REMARK   18  A    between atoms: _47  and  _49
REMARK   19  A    between atoms: _49  and  _50
REMARK   20  A    between atoms: _53  and  _55
REMARK   21  A    between atoms: _55  and  _57
REMARK   22  A    between atoms: _59  and  _61
REMARK   23  A    between atoms: _64  and  _66
REMARK   24  A    between atoms: _66  and  _67
REMARK   25  A    between atoms: _67  and  _68
REMARK   26  A    between atoms: _68  and  _69
REMARK   27  A    between atoms: _73  and  _75
REMARK   28  A    between atoms: _75  and  _76
REMARK   29  A    between atoms: _76  and  _77
REMARK   30  A    between atoms: _80  and  _82
REMARK   31  A    between atoms: _82  and  _83
REMARK   32  A    between atoms: _86  and  _88
REMARK   33  A    between atoms: _88  and  _89
REMARK   34  A    between atoms: _96  and  _98
REMARK   35  A    between atoms: _98  and  _99
REMARK   36  A    between atoms: _101  and  _103
REMARK   37  A    between atoms: _103  and  _104
REMARK   38  A    between atoms: _110  and  _112
REMARK   39  A    between atoms: _114  and  _116
REMARK   40  A    between atoms: _116  and  _117
REMARK   41  A    between atoms: _123  and  _125
REMARK   42  A    between atoms: _125  and  _126
REMARK   43  A    between atoms: _126  and  _127
REMARK   44  A    between atoms: _130  and  _132
REMARK   45  A    between atoms: _132  and  _134
REMARK   46  A    between atoms: _136  and  _138
REMARK   47  A    between atoms: _138  and  _139
REMARK   48  A    between atoms: _146  and  _148
REMARK   49  A    between atoms: _153  and  _155
REMARK   50  A    between atoms: _157  and  _159
REMARK   51  A    between atoms: _159  and  _160
REMARK   52  A    between atoms: _160  and  _161
REMARK   53  A    between atoms: _161  and  _162
REMARK   54  A    between atoms: _166  and  _168
REMARK   55  A    between atoms: _168  and  _169
REMARK   56  A    between atoms: _175  and  _177
REMARK   57  A    between atoms: _177  and  _178
REMARK                            x       y       z     vdW  Elec       q    Type
REMARK                         _______ _______ _______ _____ _____    ______ ____
ROOT
ATOM      1  C   UNL     1     -29.015   9.383 -66.152  0.00  0.00    +0.000 C 
ENDROOT
BRANCH   1   2
ATOM      2  C   UNL     1     -29.585  10.685 -65.529  0.00  0.00    +0.000 C 
ATOM      3  C   UNL     1     -28.596  11.840 -65.434  0.00  0.00    +0.000 C 
ATOM      4  C   UNL     1     -30.856  11.136 -66.226  0.00  0.00    +0.000 C 
ENDBRANCH   1   2
BRANCH   1   5
ATOM      5  C   UNL     1     -27.543   9.010 -65.878  0.00  0.00    +0.000 C 
ATOM      6  C   UNL     1     -27.425   7.712 -65.043  0.00  0.00    +0.000 C 
ENDBRANCH   1   5
TORSDOF 2
REMARK  Name = 
REMARK  57 active torsions:
REMARK  status: ('A' for Active; 'I' for Inactive)
REMARK    1  A    between atoms: _1  and  _3
REMARK    2  A    between atoms: _3  and  _4
REMARK    3  A    between atoms: _4  and  _5
REMARK    4  A    between atoms: _5  and  _6
REMARK    5  A    between atoms: _8  and  _10
REMARK    6  A    between atoms: _10  and  _11
REMARK    7  A    between atoms: _11  and  _12
REMARK    8  A    between atoms: _15  and  _17
REMARK    9  A    between atoms: _17  and  _18
REMARK   10  A    between atoms: _18  and  _19
REMARK   11  A    between atoms: _19  and  _20
REMARK   12  A    between atoms: _22  and  _24
REMARK   13  A    between atoms: _24  and  _26
REMARK   14  A    between atoms: _28  and  _30
REMARK   15  A    between atoms: _33  and  _35
REMARK   16  A    between atoms: _38  and  _40
REMARK   17  A    between atoms: _40  and  _41
REMARK   18  A    between atoms: _47  and  _49
REMARK   19  A    between atoms: _49  and  _50
REMARK   20  A    between atoms: _53  and  _55
REMARK   21  A    between atoms: _55  and  _57
REMARK   22  A    between atoms: _59  and  _61
REMARK   23  A    between atoms: _64  and  _66
REMARK   24  A    between atoms: _66  and  _67
REMARK   25  A    between atoms: _67  and  _68
REMARK   26  A    between atoms: _68  and  _69
REMARK   27  A    between atoms: _73  and  _75
REMARK   28  A    between atoms: _75  and  _76
REMARK   29  A    between atoms: _76  and  _77
REMARK   30  A    between atoms: _80  and  _82
REMARK   31  A    between atoms: _82  and  _83
REMARK   32  A    between atoms: _86  and  _88
REMARK   33  A    between atoms: _88  and  _89
REMARK   34  A    between atoms: _96  and  _98
REMARK   35  A    between atoms: _98  and  _99
REMARK   36  A    between atoms: _101  and  _103
REMARK   37  A    between atoms: _103  and  _104
REMARK   38  A    between atoms: _110  and  _112
REMARK   39  A    between atoms: _114  and  _116
REMARK   40  A    between atoms: _116  and  _117
REMARK   41  A    between atoms: _123  and  _125
REMARK   42  A    between atoms: _125  and  _126
REMARK   43  A    between atoms: _126  and  _127
REMARK   44  A    between atoms: _130  and  _132
REMARK   45  A    between atoms: _132  and  _134
REMARK   46  A    between atoms: _136  and  _138
REMARK   47  A    between atoms: _138  and  _139
REMARK   48  A    between atoms: _146  and  _148
REMARK   49  A    between atoms: _153  and  _155
REMARK   50  A    between atoms: _157  and  _159
REMARK   51  A    between atoms: _159  and  _160
REMARK   52  A    between atoms: _160  and  _161
REMARK   53  A    between atoms: _161  and  _162
REMARK   54  A    between atoms: _166  and  _168
REMARK   55  A    between atoms: _168  and  _169
REMARK   56  A    between atoms: _175  and  _177
REMARK   57  A    between atoms: _177  and  _178
REMARK                            x       y       z     vdW  Elec       q    Type
REMARK                         _______ _______ _______ _____ _____    ______ ____
ROOT
ATOM      1  C   UNL     1     -29.475  21.988 -46.721  0.00  0.00    +0.000 C 
ATOM      2  C   UNL     1     -30.307  22.472 -45.527  0.00  0.00    +0.000 C 
ENDROOT
BRANCH   1   3
ATOM      3  C   UNL     1     -28.492  23.074 -47.213  0.00  0.00    +0.000 C 
ATOM      4  C   UNL     1     -28.120  24.011 -46.070  0.00  0.00    +0.000 C 
ENDBRANCH   1   3
BRANCH   1   5
ATOM      5  C   UNL     1     -30.395  21.550 -47.860  0.00  0.00    +0.000 C 
ATOM      6  C   UNL     1     -31.864  21.636 -47.524  0.00  0.00    +0.000 C 
ENDBRANCH   1   5
TORSDOF 2
REMARK  Name = 
REMARK  57 active torsions:
REMARK  status: ('A' for Active; 'I' for Inactive)
REMARK    1  A    between atoms: _1  and  _3
REMARK    2  A    between atoms: _3  and  _4
REMARK    3  A    between atoms: _4  and  _5
REMARK    4  A    between atoms: _5  and  _6
REMARK    5  A    between atoms: _8  and  _10
REMARK    6  A    between atoms: _10  and  _11
REMARK    7  A    between atoms: _11  and  _12
REMARK    8  A    between atoms: _15  and  _17
REMARK    9  A    between atoms: _17  and  _18
REMARK   10  A    between atoms: _18  and  _19
REMARK   11  A    between atoms: _19  and  _20
REMARK   12  A    between atoms: _22  and  _24
REMARK   13  A    between atoms: _24  and  _26
REMARK   14  A    between atoms: _28  and  _30
REMARK   15  A    between atoms: _33  and  _35
REMARK   16  A    between atoms: _38  and  _40
REMARK   17  A    between atoms: _40  and  _41
REMARK   18  A    between atoms: _47  and  _49
REMARK   19  A    between atoms: _49  and  _50
REMARK   20  A    between atoms: _53  and  _55
REMARK   21  A    between atoms: _55  and  _57
REMARK   22  A    between atoms: _59  and  _61
REMARK   23  A    between atoms: _64  and  _66
REMARK   24  A    between atoms: _66  and  _67
REMARK   25  A    between atoms: _67  and  _68
REMARK   26  A    between atoms: _68  and  _69
REMARK   27  A    between atoms: _73  and  _75
REMARK   28  A    between atoms: _75  and  _76
REMARK   29  A    between atoms: _76  and  _77
REMARK   30  A    between atoms: _80  and  _82
REMARK   31  A    between atoms: _82  and  _83
REMARK   32  A    between atoms: _86  and  _88
REMARK   33  A    between atoms: _88  and  _89
REMARK   34  A    between atoms: _96  and  _98
REMARK   35  A    between atoms: _98  and  _99
REMARK   36  A    between atoms: _101  and  _103
REMARK   37  A    between atoms: _103  and  _104
REMARK   38  A    between atoms: _110  and  _112
REMARK   39  A    between atoms: _114  and  _116
REMARK   40  A    between atoms: _116  and  _117
REMARK   41  A    between atoms: _123  and  _125
REMARK   42  A    between atoms: _125  and  _126
REMARK   43  A    between atoms: _126  and  _127
REMARK   44  A    between atoms: _130  and  _132
REMARK   45  A    between atoms: _132  and  _134
REMARK   46  A    between atoms: _136  and  _138
REMARK   47  A    between atoms: _138  and  _139
REMARK   48  A    between atoms: _146  and  _148
REMARK   49  A    between atoms: _153  and  _155
REMARK   50  A    between atoms: _157  and  _159
REMARK   51  A    between atoms: _159  and  _160
REMARK   52  A    between atoms: _160  and  _161
REMARK   53  A    between atoms: _161  and  _162
REMARK   54  A    between atoms: _166  and  _168
REMARK   55  A    between atoms: _168  and  _169
REMARK   56  A    between atoms: _175  and  _177
REMARK   57  A    between atoms: _177  and  _178
REMARK                            x       y       z     vdW  Elec       q    Type
REMARK                         _______ _______ _______ _____ _____    ______ ____
ROOT
ATOM      1  C   UNL     1     -31.722  26.075 -41.259  0.00  0.00    +0.000 C 
ATOM      2  C   UNL     1     -33.117  26.428 -40.763  0.00  0.00    +0.000 C 
ATOM      3  C   UNL     1     -31.706  24.661 -41.813  0.00  0.00    +0.000 C 
ENDROOT
BRANCH   1   4
ATOM      4  C   UNL     1     -31.258  27.098 -42.318  0.00  0.00    +0.000 C 
ATOM      5  C   UNL     1     -30.903  28.376 -41.591  0.00  0.00    +0.000 C 
ENDBRANCH   1   4
TORSDOF 1
REMARK  Name = 
REMARK  57 active torsions:
REMARK  status: ('A' for Active; 'I' for Inactive)
REMARK    1  A    between atoms: _1  and  _3
REMARK    2  A    between atoms: _3  and  _4
REMARK    3  A    between atoms: _4  and  _5
REMARK    4  A    between atoms: _5  and  _6
REMARK    5  A    between atoms: _8  and  _10
REMARK    6  A    between atoms: _10  and  _11
REMARK    7  A    between atoms: _11  and  _12
REMARK    8  A    between atoms: _15  and  _17
REMARK    9  A    between atoms: _17  and  _18
REMARK   10  A    between atoms: _18  and  _19
REMARK   11  A    between atoms: _19  and  _20
REMARK   12  A    between atoms: _22  and  _24
REMARK   13  A    between atoms: _24  and  _26
REMARK   14  A    between atoms: _28  and  _30
REMARK   15  A    between atoms: _33  and  _35
REMARK   16  A    between atoms: _38  and  _40
REMARK   17  A    between atoms: _40  and  _41
REMARK   18  A    between atoms: _47  and  _49
REMARK   19  A    between atoms: _49  and  _50
REMARK   20  A    between atoms: _53  and  _55
REMARK   21  A    between atoms: _55  and  _57
REMARK   22  A    between atoms: _59  and  _61
REMARK   23  A    between atoms: _64  and  _66
REMARK   24  A    between atoms: _66  and  _67
REMARK   25  A    between atoms: _67  and  _68
REMARK   26  A    between atoms: _68  and  _69
REMARK   27  A    between atoms: _73  and  _75
REMARK   28  A    between atoms: _75  and  _76
REMARK   29  A    between atoms: _76  and  _77
REMARK   30  A    between atoms: _80  and  _82
REMARK   31  A    between atoms: _82  and  _83
REMARK   32  A    between atoms: _86  and  _88
REMARK   33  A    between atoms: _88  and  _89
REMARK   34  A    between atoms: _96  and  _98
REMARK   35  A    between atoms: _98  and  _99
REMARK   36  A    between atoms: _101  and  _103
REMARK   37  A    between atoms: _103  and  _104
REMARK   38  A    between atoms: _110  and  _112
REMARK   39  A    between atoms: _114  and  _116
REMARK   40  A    between atoms: _116  and  _117
REMARK   41  A    between atoms: _123  and  _125
REMARK   42  A    between atoms: _125  and  _126
REMARK   43  A    between atoms: _126  and  _127
REMARK   44  A    between atoms: _130  and  _132
REMARK   45  A    between atoms: _132  and  _134
REMARK   46  A    between atoms: _136  and  _138
REMARK   47  A    between atoms: _138  and  _139
REMARK   48  A    between atoms: _146  and  _148
REMARK   49  A    between atoms: _153  and  _155
REMARK   50  A    between atoms: _157  and  _159
REMARK   51  A    between atoms: _159  and  _160
REMARK   52  A    between atoms: _160  and  _161
REMARK   53  A    between atoms: _161  and  _162
REMARK   54  A    between atoms: _166  and  _168
REMARK   55  A    between atoms: _168  and  _169
REMARK   56  A    between atoms: _175  and  _177
REMARK   57  A    between atoms: _177  and  _178
REMARK                            x       y       z     vdW  Elec       q    Type
REMARK                         _______ _______ _______ _____ _____    ______ ____
ROOT
ATOM      1  C   UNL     1     -29.679  14.990 -47.024  0.00  0.00    +0.220 C 
ENDROOT
BRANCH   1   2
ATOM      2  N   UNL     1     -30.207  16.364 -47.080  0.00  0.00    -0.087 NA
ATOM      3  C   UNL     1     -30.466  17.111 -46.008  0.00  0.00    +0.535 C 
ATOM      4  N   UNL     1     -30.267  16.629 -44.788  0.00  0.00    +0.135 NA
ATOM      5  N   UNL     1     -30.925  18.342 -46.150  0.00  0.00    +0.135 NA
ENDBRANCH   1   2
BRANCH   1   6
ATOM      6  C   UNL     1     -28.421  14.866 -47.885  0.00  0.00    +0.047 C 
BRANCH   6   7
ATOM      7  C   UNL     1     -27.372  15.895 -47.533  0.00  0.00    +0.004 C 
BRANCH   7   8
ATOM      8  C   UNL     1     -25.938  15.508 -47.903  0.00  0.00    +0.000 C 
ATOM      9  C   UNL     1     -25.867  14.910 -49.308  0.00  0.00    +0.000 C 
ENDBRANCH   7   8
ENDBRANCH   6   7
ENDBRANCH   1   6
TORSDOF 4
REMARK  Name = 
REMARK  57 active torsions:
REMARK  status: ('A' for Active; 'I' for Inactive)
REMARK    1  A    between atoms: _1  and  _3
REMARK    2  A    between atoms: _3  and  _4
REMARK    3  A    between atoms: _4  and  _5
REMARK    4  A    between atoms: _5  and  _6
REMARK    5  A    between atoms: _8  and  _10
REMARK    6  A    between atoms: _10  and  _11
REMARK    7  A    between atoms: _11  and  _12
REMARK    8  A    between atoms: _15  and  _17
REMARK    9  A    between atoms: _17  and  _18
REMARK   10  A    between atoms: _18  and  _19
REMARK   11  A    between atoms: _19  and  _20
REMARK   12  A    between atoms: _22  and  _24
REMARK   13  A    between atoms: _24  and  _26
REMARK   14  A    between atoms: _28  and  _30
REMARK   15  A    between atoms: _33  and  _35
REMARK   16  A    between atoms: _38  and  _40
REMARK   17  A    between atoms: _40  and  _41
REMARK   18  A    between atoms: _47  and  _49
REMARK   19  A    between atoms: _49  and  _50
REMARK   20  A    between atoms: _53  and  _55
REMARK   21  A    between atoms: _55  and  _57
REMARK   22  A    between atoms: _59  and  _61
REMARK   23  A    between atoms: _64  and  _66
REMARK   24  A    between atoms: _66  and  _67
REMARK   25  A    between atoms: _67  and  _68
REMARK   26  A    between atoms: _68  and  _69
REMARK   27  A    between atoms: _73  and  _75
REMARK   28  A    between atoms: _75  and  _76
REMARK   29  A    between atoms: _76  and  _77
REMARK   30  A    between atoms: _80  and  _82
REMARK   31  A    between atoms: _82  and  _83
REMARK   32  A    between atoms: _86  and  _88
REMARK   33  A    between atoms: _88  and  _89
REMARK   34  A    between atoms: _96  and  _98
REMARK   35  A    between atoms: _98  and  _99
REMARK   36  A    between atoms: _101  and  _103
REMARK   37  A    between atoms: _103  and  _104
REMARK   38  A    between atoms: _110  and  _112
REMARK   39  A    between atoms: _114  and  _116
REMARK   40  A    between atoms: _116  and  _117
REMARK   41  A    between atoms: _123  and  _125
REMARK   42  A    between atoms: _125  and  _126
REMARK   43  A    between atoms: _126  and  _127
REMARK   44  A    between atoms: _130  and  _132
REMARK   45  A    between atoms: _132  and  _134
REMARK   46  A    between atoms: _136  and  _138
REMARK   47  A    between atoms: _138  and  _139
REMARK   48  A    between atoms: _146  and  _148
REMARK   49  A    between atoms: _153  and  _155
REMARK   50  A    between atoms: _157  and  _159
REMARK   51  A    between atoms: _159  and  _160
REMARK   52  A    between atoms: _160  and  _161
REMARK   53  A    between atoms: _161  and  _162
REMARK   54  A    between atoms: _166  and  _168
REMARK   55  A    between atoms: _168  and  _169
REMARK   56  A    between atoms: _175  and  _177
REMARK   57  A    between atoms: _177  and  _178
REMARK                            x       y       z     vdW  Elec       q    Type
REMARK                         _______ _______ _______ _____ _____    ______ ____
ROOT
ATOM      1  C   UNL     1     -31.013  11.856 -51.402  0.00  0.00    +0.114 C 
ENDROOT
BRANCH   1   2
ATOM      2  C   UNL     1     -30.819  12.492 -50.019  0.00  0.00    +0.365 C 
ATOM      3  O   UNL     1     -30.004  11.976 -49.233  0.00  0.00    -0.246 OA
ATOM      4  O   UNL     1     -31.476  13.504 -49.703  0.00  0.00    -0.246 OA
ENDBRANCH   1   2
BRANCH   1   5
ATOM      5  C   UNL     1     -29.945  12.256 -52.431  0.00  0.00    +0.012 C 
BRANCH   5   6
ATOM      6  C   UNL     1     -28.632  11.459 -52.340  0.00  0.00    +0.001 C 
ATOM      7  C   UNL     1     -28.365  10.672 -53.641  0.00  0.00    +0.000 C 
ENDBRANCH   5   6
ENDBRANCH   1   5
TORSDOF 3
REMARK  Name = 
REMARK  57 active torsions:
REMARK  status: ('A' for Active; 'I' for Inactive)
REMARK    1  A    between atoms: _1  and  _3
REMARK    2  A    between atoms: _3  and  _4
REMARK    3  A    between atoms: _4  and  _5
REMARK    4  A    between atoms: _5  and  _6
REMARK    5  A    between atoms: _8  and  _10
REMARK    6  A    between atoms: _10  and  _11
REMARK    7  A    between atoms: _11  and  _12
REMARK    8  A    between atoms: _15  and  _17
REMARK    9  A    between atoms: _17  and  _18
REMARK   10  A    between atoms: _18  and  _19
REMARK   11  A    between atoms: _19  and  _20
REMARK   12  A    between atoms: _22  and  _24
REMARK   13  A    between atoms: _24  and  _26
REMARK   14  A    between atoms: _28  and  _30
REMARK   15  A    between atoms: _33  and  _35
REMARK   16  A    between atoms: _38  and  _40
REMARK   17  A    between atoms: _40  and  _41
REMARK   18  A    between atoms: _47  and  _49
REMARK   19  A    between atoms: _49  and  _50
REMARK   20  A    between atoms: _53  and  _55
REMARK   21  A    between atoms: _55  and  _57
REMARK   22  A    between atoms: _59  and  _61
REMARK   23  A    between atoms: _64  and  _66
REMARK   24  A    between atoms: _66  and  _67
REMARK   25  A    between atoms: _67  and  _68
REMARK   26  A    between atoms: _68  and  _69
REMARK   27  A    between atoms: _73  and  _75
REMARK   28  A    between atoms: _75  and  _76
REMARK   29  A    between atoms: _76  and  _77
REMARK   30  A    between atoms: _80  and  _82
REMARK   31  A    between atoms: _82  and  _83
REMARK   32  A    between atoms: _86  and  _88
REMARK   33  A    between atoms: _88  and  _89
REMARK   34  A    between atoms: _96  and  _98
REMARK   35  A    between atoms: _98  and  _99
REMARK   36  A    between atoms: _101  and  _103
REMARK   37  A    between atoms: _103  and  _104
REMARK   38  A    between atoms: _110  and  _112
REMARK   39  A    between atoms: _114  and  _116
REMARK   40  A    between atoms: _116  and  _117
REMARK   41  A    between atoms: _123  and  _125
REMARK   42  A    between atoms: _125  and  _126
REMARK   43  A    between atoms: _126  and  _127
REMARK   44  A    between atoms: _130  and  _132
REMARK   45  A    between atoms: _132  and  _134
REMARK   46  A    between atoms: _136  and  _138
REMARK   47  A    between atoms: _138  and  _139
REMARK   48  A    between atoms: _146  and  _148
REMARK   49  A    between atoms: _153  and  _155
REMARK   50  A    between atoms: _157  and  _159
REMARK   51  A    between atoms: _159  and  _160
REMARK   52  A    between atoms: _160  and  _161
REMARK   53  A    between atoms: _161  and  _162
REMARK   54  A    between atoms: _166  and  _168
REMARK   55  A    between atoms: _168  and  _169
REMARK   56  A    between atoms: _175  and  _177
REMARK   57  A    between atoms: _177  and  _178
REMARK                            x       y       z     vdW  Elec       q    Type
REMARK                         _______ _______ _______ _____ _____    ______ ____
ROOT
ATOM      1  C   UNL     1     -31.441   9.223 -57.982  0.00  0.00    +0.000 C 
ENDROOT
BRANCH   1   2
ATOM      2  C   UNL     1     -32.630   9.984 -57.407  0.00  0.00    +0.000 C 
ATOM      3  C   UNL     1     -32.106  11.090 -56.514  0.00  0.00    +0.000 C 
ATOM      4  C   UNL     1     -33.506  10.566 -58.507  0.00  0.00    +0.000 C 
ENDBRANCH   1   2
BRANCH   1   5
ATOM      5  C   UNL     1     -30.955   7.994 -57.218  0.00  0.00    +0.000 C 
ATOM      6  C   UNL     1     -30.854   6.830 -58.191  0.00  0.00    +0.000 C 
ENDBRANCH   1   5
TORSDOF 2
REMARK  Name = 
REMARK  57 active torsions:
REMARK  status: ('A' for Active; 'I' for Inactive)
REMARK    1  A    between atoms: _1  and  _3
REMARK    2  A    between atoms: _3  and  _4
REMARK    3  A    between atoms: _4  and  _5
REMARK    4  A    between atoms: _5  and  _6
REMARK    5  A    between atoms: _8  and  _10
REMARK    6  A    between atoms: _10  and  _11
REMARK    7  A    between atoms: _11  and  _12
REMARK    8  A    between atoms: _15  and  _17
REMARK    9  A    between atoms: _17  and  _18
REMARK   10  A    between atoms: _18  and  _19
REMARK   11  A    between atoms: _19  and  _20
REMARK   12  A    between atoms: _22  and  _24
REMARK   13  A    between atoms: _24  and  _26
REMARK   14  A    between atoms: _28  and  _30
REMARK   15  A    between atoms: _33  and  _35
REMARK   16  A    between atoms: _38  and  _40
REMARK   17  A    between atoms: _40  and  _41
REMARK   18  A    between atoms: _47  and  _49
REMARK   19  A    between atoms: _49  and  _50
REMARK   20  A    between atoms: _53  and  _55
REMARK   21  A    between atoms: _55  and  _57
REMARK   22  A    between atoms: _59  and  _61
REMARK   23  A    between atoms: _64  and  _66
REMARK   24  A    between atoms: _66  and  _67
REMARK   25  A    between atoms: _67  and  _68
REMARK   26  A    between atoms: _68  and  _69
REMARK   27  A    between atoms: _73  and  _75
REMARK   28  A    between atoms: _75  and  _76
REMARK   29  A    between atoms: _76  and  _77
REMARK   30  A    between atoms: _80  and  _82
REMARK   31  A    between atoms: _82  and  _83
REMARK   32  A    between atoms: _86  and  _88
REMARK   33  A    between atoms: _88  and  _89
REMARK   34  A    between atoms: _96  and  _98
REMARK   35  A    between atoms: _98  and  _99
REMARK   36  A    between atoms: _101  and  _103
REMARK   37  A    between atoms: _103  and  _104
REMARK   38  A    between atoms: _110  and  _112
REMARK   39  A    between atoms: _114  and  _116
REMARK   40  A    between atoms: _116  and  _117
REMARK   41  A    between atoms: _123  and  _125
REMARK   42  A    between atoms: _125  and  _126
REMARK   43  A    between atoms: _126  and  _127
REMARK   44  A    between atoms: _130  and  _132
REMARK   45  A    between atoms: _132  and  _134
REMARK   46  A    between atoms: _136  and  _138
REMARK   47  A    between atoms: _138  and  _139
REMARK   48  A    between atoms: _146  and  _148
REMARK   49  A    between atoms: _153  and  _155
REMARK   50  A    between atoms: _157  and  _159
REMARK   51  A    between atoms: _159  and  _160
REMARK   52  A    between atoms: _160  and  _161
REMARK   53  A    between atoms: _161  and  _162
REMARK   54  A    between atoms: _166  and  _168
REMARK   55  A    between atoms: _168  and  _169
REMARK   56  A    between atoms: _175  and  _177
REMARK   57  A    between atoms: _177  and  _178
REMARK                            x       y       z     vdW  Elec       q    Type
REMARK                         _______ _______ _______ _____ _____    ______ ____
ROOT
ATOM      1  C   UNL     1     -36.701   6.507 -60.585  0.00  0.00    -0.022 A 
ATOM      2  C   UNL     1     -35.929   6.926 -59.503  0.00  0.00    -0.001 A 
ATOM      3  C   UNL     1     -36.512   7.289 -58.306  0.00  0.00    +0.042 A 
ATOM      4  C   UNL     1     -37.883   7.242 -58.184  0.00  0.00    +0.196 A 
ATOM      5  O   UNL     1     -38.489   7.600 -57.000  0.00  0.00    -0.287 OA
ATOM      6  C   UNL     1     -38.666   6.820 -59.239  0.00  0.00    +0.042 A 
ATOM      7  C   UNL     1     -38.075   6.462 -60.431  0.00  0.00    -0.001 A 
ENDROOT
BRANCH   1   8
ATOM      8  C   UNL     1     -36.057   6.120 -61.884  0.00  0.00    +0.026 C 
BRANCH   8   9
ATOM      9  C   UNL     1     -36.402   4.729 -62.385  0.00  0.00    +0.005 C 
ATOM     10  C   UNL     1     -35.904   4.562 -63.826  0.00  0.00    +0.000 C 
ENDBRANCH   8   9
ENDBRANCH   1   8
TORSDOF 2
REMARK  Name = 
REMARK  57 active torsions:
REMARK  status: ('A' for Active; 'I' for Inactive)
REMARK    1  A    between atoms: _1  and  _3
REMARK    2  A    between atoms: _3  and  _4
REMARK    3  A    between atoms: _4  and  _5
REMARK    4  A    between atoms: _5  and  _6
REMARK    5  A    between atoms: _8  and  _10
REMARK    6  A    between atoms: _10  and  _11
REMARK    7  A    between atoms: _11  and  _12
REMARK    8  A    between atoms: _15  and  _17
REMARK    9  A    between atoms: _17  and  _18
REMARK   10  A    between atoms: _18  and  _19
REMARK   11  A    between atoms: _19  and  _20
REMARK   12  A    between atoms: _22  and  _24
REMARK   13  A    between atoms: _24  and  _26
REMARK   14  A    between atoms: _28  and  _30
REMARK   15  A    between atoms: _33  and  _35
REMARK   16  A    between atoms: _38  and  _40
REMARK   17  A    between atoms: _40  and  _41
REMARK   18  A    between atoms: _47  and  _49
REMARK   19  A    between atoms: _49  and  _50
REMARK   20  A    between atoms: _53  and  _55
REMARK   21  A    between atoms: _55  and  _57
REMARK   22  A    between atoms: _59  and  _61
REMARK   23  A    between atoms: _64  and  _66
REMARK   24  A    between atoms: _66  and  _67
REMARK   25  A    between atoms: _67  and  _68
REMARK   26  A    between atoms: _68  and  _69
REMARK   27  A    between atoms: _73  and  _75
REMARK   28  A    between atoms: _75  and  _76
REMARK   29  A    between atoms: _76  and  _77
REMARK   30  A    between atoms: _80  and  _82
REMARK   31  A    between atoms: _82  and  _83
REMARK   32  A    between atoms: _86  and  _88
REMARK   33  A    between atoms: _88  and  _89
REMARK   34  A    between atoms: _96  and  _98
REMARK   35  A    between atoms: _98  and  _99
REMARK   36  A    between atoms: _101  and  _103
REMARK   37  A    between atoms: _103  and  _104
REMARK   38  A    between atoms: _110  and  _112
REMARK   39  A    between atoms: _114  and  _116
REMARK   40  A    between atoms: _116  and  _117
REMARK   41  A    between atoms: _123  and  _125
REMARK   42  A    between atoms: _125  and  _126
REMARK   43  A    between atoms: _126  and  _127
REMARK   44  A    between atoms: _130  and  _132
REMARK   45  A    between atoms: _132  and  _134
REMARK   46  A    between atoms: _136  and  _138
REMARK   47  A    between atoms: _138  and  _139
REMARK   48  A    between atoms: _146  and  _148
REMARK   49  A    between atoms: _153  and  _155
REMARK   50  A    between atoms: _157  and  _159
REMARK   51  A    between atoms: _159  and  _160
REMARK   52  A    between atoms: _160  and  _161
REMARK   53  A    between atoms: _161  and  _162
REMARK   54  A    between atoms: _166  and  _168
REMARK   55  A    between atoms: _168  and  _169
REMARK   56  A    between atoms: _175  and  _177
REMARK   57  A    between atoms: _177  and  _178
REMARK                            x       y       z     vdW  Elec       q    Type
REMARK                         _______ _______ _______ _____ _____    ______ ____
ROOT
ATOM      1  C   UNL     1     -44.335   8.459 -57.624  0.00  0.00    +0.000 C 
ENDROOT
BRANCH   1   2
ATOM      2  C   UNL     1     -43.712   9.864 -57.740  0.00  0.00    +0.000 C 
ATOM      3  C   UNL     1     -42.833  10.127 -56.538  0.00  0.00    +0.000 C 
ENDBRANCH   1   2
BRANCH   1   4
ATOM      4  C   UNL     1     -45.798   8.651 -57.354  0.00  0.00    +0.000 C 
ATOM      5  C   UNL     1     -46.579   7.490 -57.885  0.00  0.00    +0.000 C 
ENDBRANCH   1   4
TORSDOF 2
REMARK  Name = 
REMARK  57 active torsions:
REMARK  status: ('A' for Active; 'I' for Inactive)
REMARK    1  A    between atoms: _1  and  _3
REMARK    2  A    between atoms: _3  and  _4
REMARK    3  A    between atoms: _4  and  _5
REMARK    4  A    between atoms: _5  and  _6
REMARK    5  A    between atoms: _8  and  _10
REMARK    6  A    between atoms: _10  and  _11
REMARK    7  A    between atoms: _11  and  _12
REMARK    8  A    between atoms: _15  and  _17
REMARK    9  A    between atoms: _17  and  _18
REMARK   10  A    between atoms: _18  and  _19
REMARK   11  A    between atoms: _19  and  _20
REMARK   12  A    between atoms: _22  and  _24
REMARK   13  A    between atoms: _24  and  _26
REMARK   14  A    between atoms: _28  and  _30
REMARK   15  A    between atoms: _33  and  _35
REMARK   16  A    between atoms: _38  and  _40
REMARK   17  A    between atoms: _40  and  _41
REMARK   18  A    between atoms: _47  and  _49
REMARK   19  A    between atoms: _49  and  _50
REMARK   20  A    between atoms: _53  and  _55
REMARK   21  A    between atoms: _55  and  _57
REMARK   22  A    between atoms: _59  and  _61
REMARK   23  A    between atoms: _64  and  _66
REMARK   24  A    between atoms: _66  and  _67
REMARK   25  A    between atoms: _67  and  _68
REMARK   26  A    between atoms: _68  and  _69
REMARK   27  A    between atoms: _73  and  _75
REMARK   28  A    between atoms: _75  and  _76
REMARK   29  A    between atoms: _76  and  _77
REMARK   30  A    between atoms: _80  and  _82
REMARK   31  A    between atoms: _82  and  _83
REMARK   32  A    between atoms: _86  and  _88
REMARK   33  A    between atoms: _88  and  _89
REMARK   34  A    between atoms: _96  and  _98
REMARK   35  A    between atoms: _98  and  _99
REMARK   36  A    between atoms: _101  and  _103
REMARK   37  A    between atoms: _103  and  _104
REMARK   38  A    between atoms: _110  and  _112
REMARK   39  A    between atoms: _114  and  _116
REMARK   40  A    between atoms: _116  and  _117
REMARK   41  A    between atoms: _123  and  _125
REMARK   42  A    between atoms: _125  and  _126
REMARK   43  A    between atoms: _126  and  _127
REMARK   44  A    between atoms: _130  and  _132
REMARK   45  A    between atoms: _132  and  _134
REMARK   46  A    between atoms: _136  and  _138
REMARK   47  A    between atoms: _138  and  _139
REMARK   48  A    between atoms: _146  and  _148
REMARK   49  A    between atoms: _153  and  _155
REMARK   50  A    between atoms: _157  and  _159
REMARK   51  A    between atoms: _159  and  _160
REMARK   52  A    between atoms: _160  and  _161
REMARK   53  A    between atoms: _161  and  _162
REMARK   54  A    between atoms: _166  and  _168
REMARK   55  A    between atoms: _168  and  _169
REMARK   56  A    between atoms: _175  and  _177
REMARK   57  A    between atoms: _177  and  _178
REMARK                            x       y       z     vdW  Elec       q    Type
REMARK                         _______ _______ _______ _____ _____    ______ ____
ROOT
ATOM      1  C   UNL     1     -40.590  12.075 -53.411  0.00  0.00    -0.022 A 
ATOM      2  C   UNL     1     -40.114  13.118 -52.607  0.00  0.00    -0.004 A 
ATOM      3  C   UNL     1     -38.936  12.984 -51.884  0.00  0.00    -0.000 A 
ATOM      4  C   UNL     1     -38.219  11.798 -51.951  0.00  0.00    -0.000 A 
ATOM      5  C   UNL     1     -38.681  10.758 -52.747  0.00  0.00    -0.000 A 
ATOM      6  C   UNL     1     -39.856  10.898 -53.474  0.00  0.00    -0.004 A 
ENDROOT
BRANCH   1   7
ATOM      7  C   UNL     1     -41.871  12.228 -54.199  0.00  0.00    +0.026 C 
BRANCH   7   8
ATOM      8  C   UNL     1     -42.744  10.960 -54.237  0.00  0.00    +0.005 C 
ATOM      9  C   UNL     1     -43.807  11.026 -53.165  0.00  0.00    +0.000 C 
ENDBRANCH   7   8
ENDBRANCH   1   7
TORSDOF 2
REMARK  Name = 
REMARK  57 active torsions:
REMARK  status: ('A' for Active; 'I' for Inactive)
REMARK    1  A    between atoms: _1  and  _3
REMARK    2  A    between atoms: _3  and  _4
REMARK    3  A    between atoms: _4  and  _5
REMARK    4  A    between atoms: _5  and  _6
REMARK    5  A    between atoms: _8  and  _10
REMARK    6  A    between atoms: _10  and  _11
REMARK    7  A    between atoms: _11  and  _12
REMARK    8  A    between atoms: _15  and  _17
REMARK    9  A    between atoms: _17  and  _18
REMARK   10  A    between atoms: _18  and  _19
REMARK   11  A    between atoms: _19  and  _20
REMARK   12  A    between atoms: _22  and  _24
REMARK   13  A    between atoms: _24  and  _26
REMARK   14  A    between atoms: _28  and  _30
REMARK   15  A    between atoms: _33  and  _35
REMARK   16  A    between atoms: _38  and  _40
REMARK   17  A    between atoms: _40  and  _41
REMARK   18  A    between atoms: _47  and  _49
REMARK   19  A    between atoms: _49  and  _50
REMARK   20  A    between atoms: _53  and  _55
REMARK   21  A    between atoms: _55  and  _57
REMARK   22  A    between atoms: _59  and  _61
REMARK   23  A    between atoms: _64  and  _66
REMARK   24  A    between atoms: _66  and  _67
REMARK   25  A    between atoms: _67  and  _68
REMARK   26  A    between atoms: _68  and  _69
REMARK   27  A    between atoms: _73  and  _75
REMARK   28  A    between atoms: _75  and  _76
REMARK   29  A    between atoms: _76  and  _77
REMARK   30  A    between atoms: _80  and  _82
REMARK   31  A    between atoms: _82  and  _83
REMARK   32  A    between atoms: _86  and  _88
REMARK   33  A    between atoms: _88  and  _89
REMARK   34  A    between atoms: _96  and  _98
REMARK   35  A    between atoms: _98  and  _99
REMARK   36  A    between atoms: _101  and  _103
REMARK   37  A    between atoms: _103  and  _104
REMARK   38  A    between atoms: _110  and  _112
REMARK   39  A    between atoms: _114  and  _116
REMARK   40  A    between atoms: _116  and  _117
REMARK   41  A    between atoms: _123  and  _125
REMARK   42  A    between atoms: _125  and  _126
REMARK   43  A    between atoms: _126  and  _127
REMARK   44  A    between atoms: _130  and  _132
REMARK   45  A    between atoms: _132  and  _134
REMARK   46  A    between atoms: _136  and  _138
REMARK   47  A    between atoms: _138  and  _139
REMARK   48  A    between atoms: _146  and  _148
REMARK   49  A    between atoms: _153  and  _155
REMARK   50  A    between atoms: _157  and  _159
REMARK   51  A    between atoms: _159  and  _160
REMARK   52  A    between atoms: _160  and  _161
REMARK   53  A    between atoms: _161  and  _162
REMARK   54  A    between atoms: _166  and  _168
REMARK   55  A    between atoms: _168  and  _169
REMARK   56  A    between atoms: _175  and  _177
REMARK   57  A    between atoms: _177  and  _178
REMARK                            x       y       z     vdW  Elec       q    Type
REMARK                         _______ _______ _______ _____ _____    ______ ____
ROOT
ATOM      1  C   UNL     1     -44.271  10.729 -50.777  0.00  0.00    +0.036 C 
ATOM      2  C   UNL     1     -43.447  10.868 -49.501  0.00  0.00    +0.003 C 
ENDROOT
BRANCH   1   3
ATOM      3  C   UNL     1     -45.038   9.402 -50.753  0.00  0.00    +0.182 C 
ATOM      4  O   UNL     1     -45.593   9.172 -49.476  0.00  0.00    -0.220 OA
ENDBRANCH   1   3
TORSDOF 1
REMARK  Name = 
REMARK  57 active torsions:
REMARK  status: ('A' for Active; 'I' for Inactive)
REMARK    1  A    between atoms: _1  and  _3
REMARK    2  A    between atoms: _3  and  _4
REMARK    3  A    between atoms: _4  and  _5
REMARK    4  A    between atoms: _5  and  _6
REMARK    5  A    between atoms: _8  and  _10
REMARK    6  A    between atoms: _10  and  _11
REMARK    7  A    between atoms: _11  and  _12
REMARK    8  A    between atoms: _15  and  _17
REMARK    9  A    between atoms: _17  and  _18
REMARK   10  A    between atoms: _18  and  _19
REMARK   11  A    between atoms: _19  and  _20
REMARK   12  A    between atoms: _22  and  _24
REMARK   13  A    between atoms: _24  and  _26
REMARK   14  A    between atoms: _28  and  _30
REMARK   15  A    between atoms: _33  and  _35
REMARK   16  A    between atoms: _38  and  _40
REMARK   17  A    between atoms: _40  and  _41
REMARK   18  A    between atoms: _47  and  _49
REMARK   19  A    between atoms: _49  and  _50
REMARK   20  A    between atoms: _53  and  _55
REMARK   21  A    between atoms: _55  and  _57
REMARK   22  A    between atoms: _59  and  _61
REMARK   23  A    between atoms: _64  and  _66
REMARK   24  A    between atoms: _66  and  _67
REMARK   25  A    between atoms: _67  and  _68
REMARK   26  A    between atoms: _68  and  _69
REMARK   27  A    between atoms: _73  and  _75
REMARK   28  A    between atoms: _75  and  _76
REMARK   29  A    between atoms: _76  and  _77
REMARK   30  A    between atoms: _80  and  _82
REMARK   31  A    between atoms: _82  and  _83
REMARK   32  A    between atoms: _86  and  _88
REMARK   33  A    between atoms: _88  and  _89
REMARK   34  A    between atoms: _96  and  _98
REMARK   35  A    between atoms: _98  and  _99
REMARK   36  A    between atoms: _101  and  _103
REMARK   37  A    between atoms: _103  and  _104
REMARK   38  A    between atoms: _110  and  _112
REMARK   39  A    between atoms: _114  and  _116
REMARK   40  A    between atoms: _116  and  _117
REMARK   41  A    between atoms: _123  and  _125
REMARK   42  A    between atoms: _125  and  _126
REMARK   43  A    between atoms: _126  and  _127
REMARK   44  A    between atoms: _130  and  _132
REMARK   45  A    between atoms: _132  and  _134
REMARK   46  A    between atoms: _136  and  _138
REMARK   47  A    between atoms: _138  and  _139
REMARK   48  A    between atoms: _146  and  _148
REMARK   49  A    between atoms: _153  and  _155
REMARK   50  A    between atoms: _157  and  _159
REMARK   51  A    between atoms: _159  and  _160
REMARK   52  A    between atoms: _160  and  _161
REMARK   53  A    between atoms: _161  and  _162
REMARK   54  A    between atoms: _166  and  _168
REMARK   55  A    between atoms: _168  and  _169
REMARK   56  A    between atoms: _175  and  _177
REMARK   57  A    between atoms: _177  and  _178
REMARK                            x       y       z     vdW  Elec       q    Type
REMARK                         _______ _______ _______ _____ _____    ______ ____
ROOT
ATOM      1  C   UNL     1     -42.219  14.084 -47.493  0.00  0.00    -0.022 A 
ATOM      2  C   UNL     1     -41.983  14.945 -46.425  0.00  0.00    -0.004 A 
ATOM      3  C   UNL     1     -42.171  16.309 -46.564  0.00  0.00    -0.000 A 
ATOM      4  C   UNL     1     -42.607  16.829 -47.777  0.00  0.00    -0.000 A 
ATOM      5  C   UNL     1     -42.856  15.984 -48.847  0.00  0.00    -0.000 A 
ATOM      6  C   UNL     1     -42.663  14.618 -48.701  0.00  0.00    -0.004 A 
ENDROOT
BRANCH   1   7
ATOM      7  C   UNL     1     -42.014  12.597 -47.345  0.00  0.00    +0.026 C 
BRANCH   7   8
ATOM      8  C   UNL     1     -43.321  11.788 -47.251  0.00  0.00    +0.005 C 
ATOM      9  C   UNL     1     -44.262  12.422 -46.246  0.00  0.00    +0.000 C 
ENDBRANCH   7   8
ENDBRANCH   1   7
TORSDOF 2
REMARK  Name = 
REMARK  57 active torsions:
REMARK  status: ('A' for Active; 'I' for Inactive)
REMARK    1  A    between atoms: _1  and  _3
REMARK    2  A    between atoms: _3  and  _4
REMARK    3  A    between atoms: _4  and  _5
REMARK    4  A    between atoms: _5  and  _6
REMARK    5  A    between atoms: _8  and  _10
REMARK    6  A    between atoms: _10  and  _11
REMARK    7  A    between atoms: _11  and  _12
REMARK    8  A    between atoms: _15  and  _17
REMARK    9  A    between atoms: _17  and  _18
REMARK   10  A    between atoms: _18  and  _19
REMARK   11  A    between atoms: _19  and  _20
REMARK   12  A    between atoms: _22  and  _24
REMARK   13  A    between atoms: _24  and  _26
REMARK   14  A    between atoms: _28  and  _30
REMARK   15  A    between atoms: _33  and  _35
REMARK   16  A    between atoms: _38  and  _40
REMARK   17  A    between atoms: _40  and  _41
REMARK   18  A    between atoms: _47  and  _49
REMARK   19  A    between atoms: _49  and  _50
REMARK   20  A    between atoms: _53  and  _55
REMARK   21  A    between atoms: _55  and  _57
REMARK   22  A    between atoms: _59  and  _61
REMARK   23  A    between atoms: _64  and  _66
REMARK   24  A    between atoms: _66  and  _67
REMARK   25  A    between atoms: _67  and  _68
REMARK   26  A    between atoms: _68  and  _69
REMARK   27  A    between atoms: _73  and  _75
REMARK   28  A    between atoms: _75  and  _76
REMARK   29  A    between atoms: _76  and  _77
REMARK   30  A    between atoms: _80  and  _82
REMARK   31  A    between atoms: _82  and  _83
REMARK   32  A    between atoms: _86  and  _88
REMARK   33  A    between atoms: _88  and  _89
REMARK   34  A    between atoms: _96  and  _98
REMARK   35  A    between atoms: _98  and  _99
REMARK   36  A    between atoms: _101  and  _103
REMARK   37  A    between atoms: _103  and  _104
REMARK   38  A    between atoms: _110  and  _112
REMARK   39  A    between atoms: _114  and  _116
REMARK   40  A    between atoms: _116  and  _117
REMARK   41  A    between atoms: _123  and  _125
REMARK   42  A    between atoms: _125  and  _126
REMARK   43  A    between atoms: _126  and  _127
REMARK   44  A    between atoms: _130  and  _132
REMARK   45  A    between atoms: _132  and  _134
REMARK   46  A    between atoms: _136  and  _138
REMARK   47  A    between atoms: _138  and  _139
REMARK   48  A    between atoms: _146  and  _148
REMARK   49  A    between atoms: _153  and  _155
REMARK   50  A    between atoms: _157  and  _159
REMARK   51  A    between atoms: _159  and  _160
REMARK   52  A    between atoms: _160  and  _161
REMARK   53  A    between atoms: _161  and  _162
REMARK   54  A    between atoms: _166  and  _168
REMARK   55  A    between atoms: _168  and  _169
REMARK   56  A    between atoms: _175  and  _177
REMARK   57  A    between atoms: _177  and  _178
REMARK                            x       y       z     vdW  Elec       q    Type
REMARK                         _______ _______ _______ _____ _____    ______ ____
ROOT
ATOM      1  C   UNL     1     -46.389  11.269 -42.232  0.00  0.00    +0.042 C 
ENDROOT
BRANCH   1   2
ATOM      2  C   UNL     1     -46.503  11.746 -40.795  0.00  0.00    +0.050 C 
ATOM      3  O   UNL     1     -47.592  11.601 -40.196  0.00  0.00    -0.549 OA
ATOM      4  O   UNL     1     -45.497  12.258 -40.260  0.00  0.00    -0.549 OA
ENDBRANCH   1   2
BRANCH   1   5
ATOM      5  C   UNL     1     -44.990  11.449 -42.791  0.00  0.00    +0.006 C 
BRANCH   5   6
ATOM      6  C   UNL     1     -44.900  12.524 -43.875  0.00  0.00    +0.000 C 
ATOM      7  C   UNL     1     -44.557  13.873 -43.245  0.00  0.00    +0.000 C 
ENDBRANCH   5   6
ENDBRANCH   1   5
TORSDOF 3
REMARK  Name = 
REMARK  57 active torsions:
REMARK  status: ('A' for Active; 'I' for Inactive)
REMARK    1  A    between atoms: _1  and  _3
REMARK    2  A    between atoms: _3  and  _4
REMARK    3  A    between atoms: _4  and  _5
REMARK    4  A    between atoms: _5  and  _6
REMARK    5  A    between atoms: _8  and  _10
REMARK    6  A    between atoms: _10  and  _11
REMARK    7  A    between atoms: _11  and  _12
REMARK    8  A    between atoms: _15  and  _17
REMARK    9  A    between atoms: _17  and  _18
REMARK   10  A    between atoms: _18  and  _19
REMARK   11  A    between atoms: _19  and  _20
REMARK   12  A    between atoms: _22  and  _24
REMARK   13  A    between atoms: _24  and  _26
REMARK   14  A    between atoms: _28  and  _30
REMARK   15  A    between atoms: _33  and  _35
REMARK   16  A    between atoms: _38  and  _40
REMARK   17  A    between atoms: _40  and  _41
REMARK   18  A    between atoms: _47  and  _49
REMARK   19  A    between atoms: _49  and  _50
REMARK   20  A    between atoms: _53  and  _55
REMARK   21  A    between atoms: _55  and  _57
REMARK   22  A    between atoms: _59  and  _61
REMARK   23  A    between atoms: _64  and  _66
REMARK   24  A    between atoms: _66  and  _67
REMARK   25  A    between atoms: _67  and  _68
REMARK   26  A    between atoms: _68  and  _69
REMARK   27  A    between atoms: _73  and  _75
REMARK   28  A    between atoms: _75  and  _76
REMARK   29  A    between atoms: _76  and  _77
REMARK   30  A    between atoms: _80  and  _82
REMARK   31  A    between atoms: _82  and  _83
REMARK   32  A    between atoms: _86  and  _88
REMARK   33  A    between atoms: _88  and  _89
REMARK   34  A    between atoms: _96  and  _98
REMARK   35  A    between atoms: _98  and  _99
REMARK   36  A    between atoms: _101  and  _103
REMARK   37  A    between atoms: _103  and  _104
REMARK   38  A    between atoms: _110  and  _112
REMARK   39  A    between atoms: _114  and  _116
REMARK   40  A    between atoms: _116  and  _117
REMARK   41  A    between atoms: _123  and  _125
REMARK   42  A    between atoms: _125  and  _126
REMARK   43  A    between atoms: _126  and  _127
REMARK   44  A    between atoms: _130  and  _132
REMARK   45  A    between atoms: _132  and  _134
REMARK   46  A    between atoms: _136  and  _138
REMARK   47  A    between atoms: _138  and  _139
REMARK   48  A    between atoms: _146  and  _148
REMARK   49  A    between atoms: _153  and  _155
REMARK   50  A    between atoms: _157  and  _159
REMARK   51  A    between atoms: _159  and  _160
REMARK   52  A    between atoms: _160  and  _161
REMARK   53  A    between atoms: _161  and  _162
REMARK   54  A    between atoms: _166  and  _168
REMARK   55  A    between atoms: _168  and  _169
REMARK   56  A    between atoms: _175  and  _177
REMARK   57  A    between atoms: _177  and  _178
REMARK                            x       y       z     vdW  Elec       q    Type
REMARK                         _______ _______ _______ _____ _____    ______ ____
ROOT
ATOM      1  C   UNL     1     -38.941  15.864 -40.015  0.00  0.00    +0.000 C 
ATOM      2  C   UNL     1     -38.117  17.146 -40.159  0.00  0.00    +0.000 C 
ENDROOT
BRANCH   1   3
ATOM      3  C   UNL     1     -40.454  16.125 -39.778  0.00  0.00    +0.000 C 
ATOM      4  C   UNL     1     -40.784  17.549 -39.265  0.00  0.00    +0.000 C 
ENDBRANCH   1   3
BRANCH   1   5
ATOM      5  C   UNL     1     -38.367  14.875 -39.015  0.00  0.00    +0.000 C 
ATOM      6  C   UNL     1     -36.877  15.056 -38.841  0.00  0.00    +0.000 C 
ENDBRANCH   1   5
TORSDOF 2
REMARK  Name = 
REMARK  57 active torsions:
REMARK  status: ('A' for Active; 'I' for Inactive)
REMARK    1  A    between atoms: _1  and  _3
REMARK    2  A    between atoms: _3  and  _4
REMARK    3  A    between atoms: _4  and  _5
REMARK    4  A    between atoms: _5  and  _6
REMARK    5  A    between atoms: _8  and  _10
REMARK    6  A    between atoms: _10  and  _11
REMARK    7  A    between atoms: _11  and  _12
REMARK    8  A    between atoms: _15  and  _17
REMARK    9  A    between atoms: _17  and  _18
REMARK   10  A    between atoms: _18  and  _19
REMARK   11  A    between atoms: _19  and  _20
REMARK   12  A    between atoms: _22  and  _24
REMARK   13  A    between atoms: _24  and  _26
REMARK   14  A    between atoms: _28  and  _30
REMARK   15  A    between atoms: _33  and  _35
REMARK   16  A    between atoms: _38  and  _40
REMARK   17  A    between atoms: _40  and  _41
REMARK   18  A    between atoms: _47  and  _49
REMARK   19  A    between atoms: _49  and  _50
REMARK   20  A    between atoms: _53  and  _55
REMARK   21  A    between atoms: _55  and  _57
REMARK   22  A    between atoms: _59  and  _61
REMARK   23  A    between atoms: _64  and  _66
REMARK   24  A    between atoms: _66  and  _67
REMARK   25  A    between atoms: _67  and  _68
REMARK   26  A    between atoms: _68  and  _69
REMARK   27  A    between atoms: _73  and  _75
REMARK   28  A    between atoms: _75  and  _76
REMARK   29  A    between atoms: _76  and  _77
REMARK   30  A    between atoms: _80  and  _82
REMARK   31  A    between atoms: _82  and  _83
REMARK   32  A    between atoms: _86  and  _88
REMARK   33  A    between atoms: _88  and  _89
REMARK   34  A    between atoms: _96  and  _98
REMARK   35  A    between atoms: _98  and  _99
REMARK   36  A    between atoms: _101  and  _103
REMARK   37  A    between atoms: _103  and  _104
REMARK   38  A    between atoms: _110  and  _112
REMARK   39  A    between atoms: _114  and  _116
REMARK   40  A    between atoms: _116  and  _117
REMARK   41  A    between atoms: _123  and  _125
REMARK   42  A    between atoms: _125  and  _126
REMARK   43  A    between atoms: _126  and  _127
REMARK   44  A    between atoms: _130  and  _132
REMARK   45  A    between atoms: _132  and  _134
REMARK   46  A    between atoms: _136  and  _138
REMARK   47  A    between atoms: _138  and  _139
REMARK   48  A    between atoms: _146  and  _148
REMARK   49  A    between atoms: _153  and  _155
REMARK   50  A    between atoms: _157  and  _159
REMARK   51  A    between atoms: _159  and  _160
REMARK   52  A    between atoms: _160  and  _161
REMARK   53  A    between atoms: _161  and  _162
REMARK   54  A    between atoms: _166  and  _168
REMARK   55  A    between atoms: _168  and  _169
REMARK   56  A    between atoms: _175  and  _177
REMARK   57  A    between atoms: _177  and  _178
REMARK                            x       y       z     vdW  Elec       q    Type
REMARK                         _______ _______ _______ _____ _____    ______ ____
ROOT
ATOM      1  C   UNL     1     -34.723  25.778 -45.413  0.00  0.00    -0.022 A 
ATOM      2  C   UNL     1     -35.521  26.221 -44.370  0.00  0.00    -0.001 A 
ATOM      3  C   UNL     1     -35.651  25.479 -43.216  0.00  0.00    +0.042 A 
ATOM      4  C   UNL     1     -34.977  24.280 -43.101  0.00  0.00    +0.196 A 
ATOM      5  O   UNL     1     -35.115  23.548 -41.953  0.00  0.00    -0.287 OA
ATOM      6  C   UNL     1     -34.168  23.816 -44.123  0.00  0.00    +0.042 A 
ATOM      7  C   UNL     1     -34.043  24.566 -45.270  0.00  0.00    -0.001 A 
ENDROOT
BRANCH   1   8
ATOM      8  C   UNL     1     -34.583  26.588 -46.654  0.00  0.00    +0.026 C 
BRANCH   8   9
ATOM      9  C   UNL     1     -33.755  27.861 -46.496  0.00  0.00    +0.005 C 
ATOM     10  C   UNL     1     -33.066  28.105 -47.823  0.00  0.00    +0.000 C 
ENDBRANCH   8   9
ENDBRANCH   1   8
TORSDOF 2
REMARK  Name = 
REMARK  57 active torsions:
REMARK  status: ('A' for Active; 'I' for Inactive)
REMARK    1  A    between atoms: _1  and  _3
REMARK    2  A    between atoms: _3  and  _4
REMARK    3  A    between atoms: _4  and  _5
REMARK    4  A    between atoms: _5  and  _6
REMARK    5  A    between atoms: _8  and  _10
REMARK    6  A    between atoms: _10  and  _11
REMARK    7  A    between atoms: _11  and  _12
REMARK    8  A    between atoms: _15  and  _17
REMARK    9  A    between atoms: _17  and  _18
REMARK   10  A    between atoms: _18  and  _19
REMARK   11  A    between atoms: _19  and  _20
REMARK   12  A    between atoms: _22  and  _24
REMARK   13  A    between atoms: _24  and  _26
REMARK   14  A    between atoms: _28  and  _30
REMARK   15  A    between atoms: _33  and  _35
REMARK   16  A    between atoms: _38  and  _40
REMARK   17  A    between atoms: _40  and  _41
REMARK   18  A    between atoms: _47  and  _49
REMARK   19  A    between atoms: _49  and  _50
REMARK   20  A    between atoms: _53  and  _55
REMARK   21  A    between atoms: _55  and  _57
REMARK   22  A    between atoms: _59  and  _61
REMARK   23  A    between atoms: _64  and  _66
REMARK   24  A    between atoms: _66  and  _67
REMARK   25  A    between atoms: _67  and  _68
REMARK   26  A    between atoms: _68  and  _69
REMARK   27  A    between atoms: _73  and  _75
REMARK   28  A    between atoms: _75  and  _76
REMARK   29  A    between atoms: _76  and  _77
REMARK   30  A    between atoms: _80  and  _82
REMARK   31  A    between atoms: _82  and  _83
REMARK   32  A    between atoms: _86  and  _88
REMARK   33  A    between atoms: _88  and  _89
REMARK   34  A    between atoms: _96  and  _98
REMARK   35  A    between atoms: _98  and  _99
REMARK   36  A    between atoms: _101  and  _103
REMARK   37  A    between atoms: _103  and  _104
REMARK   38  A    between atoms: _110  and  _112
REMARK   39  A    between atoms: _114  and  _116
REMARK   40  A    between atoms: _116  and  _117
REMARK   41  A    between atoms: _123  and  _125
REMARK   42  A    between atoms: _125  and  _126
REMARK   43  A    between atoms: _126  and  _127
REMARK   44  A    between atoms: _130  and  _132
REMARK   45  A    between atoms: _132  and  _134
REMARK   46  A    between atoms: _136  and  _138
REMARK   47  A    between atoms: _138  and  _139
REMARK   48  A    between atoms: _146  and  _148
REMARK   49  A    between atoms: _153  and  _155
REMARK   50  A    between atoms: _157  and  _159
REMARK   51  A    between atoms: _159  and  _160
REMARK   52  A    between atoms: _160  and  _161
REMARK   53  A    between atoms: _161  and  _162
REMARK   54  A    between atoms: _166  and  _168
REMARK   55  A    between atoms: _168  and  _169
REMARK   56  A    between atoms: _175  and  _177
REMARK   57  A    between atoms: _177  and  _178
REMARK                            x       y       z     vdW  Elec       q    Type
REMARK                         _______ _______ _______ _____ _____    ______ ____
ROOT
ATOM      1  C   UNL     1     -30.353  24.475 -50.923  0.00  0.00    +0.013 C 
ATOM      2  C   UNL     1     -29.829  24.487 -52.349  0.00  0.00    +0.001 C 
ENDROOT
BRANCH   1   3
ATOM      3  C   UNL     1     -31.480  23.436 -50.771  0.00  0.00    +0.069 C 
ATOM      4  S   UNL     1     -31.104  21.780 -51.431  0.00  0.00    -0.082 S 
ENDBRANCH   1   3
TORSDOF 1
REMARK  Name = 
REMARK  57 active torsions:
REMARK  status: ('A' for Active; 'I' for Inactive)
REMARK    1  A    between atoms: _1  and  _3
REMARK    2  A    between atoms: _3  and  _4
REMARK    3  A    between atoms: _4  and  _5
REMARK    4  A    between atoms: _5  and  _6
REMARK    5  A    between atoms: _8  and  _10
REMARK    6  A    between atoms: _10  and  _11
REMARK    7  A    between atoms: _11  and  _12
REMARK    8  A    between atoms: _15  and  _17
REMARK    9  A    between atoms: _17  and  _18
REMARK   10  A    between atoms: _18  and  _19
REMARK   11  A    between atoms: _19  and  _20
REMARK   12  A    between atoms: _22  and  _24
REMARK   13  A    between atoms: _24  and  _26
REMARK   14  A    between atoms: _28  and  _30
REMARK   15  A    between atoms: _33  and  _35
REMARK   16  A    between atoms: _38  and  _40
REMARK   17  A    between atoms: _40  and  _41
REMARK   18  A    between atoms: _47  and  _49
REMARK   19  A    between atoms: _49  and  _50
REMARK   20  A    between atoms: _53  and  _55
REMARK   21  A    between atoms: _55  and  _57
REMARK   22  A    between atoms: _59  and  _61
REMARK   23  A    between atoms: _64  and  _66
REMARK   24  A    between atoms: _66  and  _67
REMARK   25  A    between atoms: _67  and  _68
REMARK   26  A    between atoms: _68  and  _69
REMARK   27  A    between atoms: _73  and  _75
REMARK   28  A    between atoms: _75  and  _76
REMARK   29  A    between atoms: _76  and  _77
REMARK   30  A    between atoms: _80  and  _82
REMARK   31  A    between atoms: _82  and  _83
REMARK   32  A    between atoms: _86  and  _88
REMARK   33  A    between atoms: _88  and  _89
REMARK   34  A    between atoms: _96  and  _98
REMARK   35  A    between atoms: _98  and  _99
REMARK   36  A    between atoms: _101  and  _103
REMARK   37  A    between atoms: _103  and  _104
REMARK   38  A    between atoms: _110  and  _112
REMARK   39  A    between atoms: _114  and  _116
REMARK   40  A    between atoms: _116  and  _117
REMARK   41  A    between atoms: _123  and  _125
REMARK   42  A    between atoms: _125  and  _126
REMARK   43  A    between atoms: _126  and  _127
REMARK   44  A    between atoms: _130  and  _132
REMARK   45  A    between atoms: _132  and  _134
REMARK   46  A    between atoms: _136  and  _138
REMARK   47  A    between atoms: _138  and  _139
REMARK   48  A    between atoms: _146  and  _148
REMARK   49  A    between atoms: _153  and  _155
REMARK   50  A    between atoms: _157  and  _159
REMARK   51  A    between atoms: _159  and  _160
REMARK   52  A    between atoms: _160  and  _161
REMARK   53  A    between atoms: _161  and  _162
REMARK   54  A    between atoms: _166  and  _168
REMARK   55  A    between atoms: _168  and  _169
REMARK   56  A    between atoms: _175  and  _177
REMARK   57  A    between atoms: _177  and  _178
REMARK                            x       y       z     vdW  Elec       q    Type
REMARK                         _______ _______ _______ _____ _____    ______ ____
ROOT
ATOM      1  C   UNL     1     -28.485  20.740 -55.540  0.00  0.00    +0.000 C 
ATOM      2  C   UNL     1     -29.932  20.348 -55.813  0.00  0.00    +0.000 C 
ATOM      3  C   UNL     1     -27.624  20.495 -56.756  0.00  0.00    +0.000 C 
ENDROOT
TORSDOF 0
REMARK  Name = 
REMARK  57 active torsions:
REMARK  status: ('A' for Active; 'I' for Inactive)
REMARK    1  A    between atoms: _1  and  _3
REMARK    2  A    between atoms: _3  and  _4
REMARK    3  A    between atoms: _4  and  _5
REMARK    4  A    between atoms: _5  and  _6
REMARK    5  A    between atoms: _8  and  _10
REMARK    6  A    between atoms: _10  and  _11
REMARK    7  A    between atoms: _11  and  _12
REMARK    8  A    between atoms: _15  and  _17
REMARK    9  A    between atoms: _17  and  _18
REMARK   10  A    between atoms: _18  and  _19
REMARK   11  A    between atoms: _19  and  _20
REMARK   12  A    between atoms: _22  and  _24
REMARK   13  A    between atoms: _24  and  _26
REMARK   14  A    between atoms: _28  and  _30
REMARK   15  A    between atoms: _33  and  _35
REMARK   16  A    between atoms: _38  and  _40
REMARK   17  A    between atoms: _40  and  _41
REMARK   18  A    between atoms: _47  and  _49
REMARK   19  A    between atoms: _49  and  _50
REMARK   20  A    between atoms: _53  and  _55
REMARK   21  A    between atoms: _55  and  _57
REMARK   22  A    between atoms: _59  and  _61
REMARK   23  A    between atoms: _64  and  _66
REMARK   24  A    between atoms: _66  and  _67
REMARK   25  A    between atoms: _67  and  _68
REMARK   26  A    between atoms: _68  and  _69
REMARK   27  A    between atoms: _73  and  _75
REMARK   28  A    between atoms: _75  and  _76
REMARK   29  A    between atoms: _76  and  _77
REMARK   30  A    between atoms: _80  and  _82
REMARK   31  A    between atoms: _82  and  _83
REMARK   32  A    between atoms: _86  and  _88
REMARK   33  A    between atoms: _88  and  _89
REMARK   34  A    between atoms: _96  and  _98
REMARK   35  A    between atoms: _98  and  _99
REMARK   36  A    between atoms: _101  and  _103
REMARK   37  A    between atoms: _103  and  _104
REMARK   38  A    between atoms: _110  and  _112
REMARK   39  A    between atoms: _114  and  _116
REMARK   40  A    between atoms: _116  and  _117
REMARK   41  A    between atoms: _123  and  _125
REMARK   42  A    between atoms: _125  and  _126
REMARK   43  A    between atoms: _126  and  _127
REMARK   44  A    between atoms: _130  and  _132
REMARK   45  A    between atoms: _132  and  _134
REMARK   46  A    between atoms: _136  and  _138
REMARK   47  A    between atoms: _138  and  _139
REMARK   48  A    between atoms: _146  and  _148
REMARK   49  A    between atoms: _153  and  _155
REMARK   50  A    between atoms: _157  and  _159
REMARK   51  A    between atoms: _159  and  _160
REMARK   52  A    between atoms: _160  and  _161
REMARK   53  A    between atoms: _161  and  _162
REMARK   54  A    between atoms: _166  and  _168
REMARK   55  A    between atoms: _168  and  _169
REMARK   56  A    between atoms: _175  and  _177
REMARK   57  A    between atoms: _177  and  _178
REMARK                            x       y       z     vdW  Elec       q    Type
REMARK                         _______ _______ _______ _____ _____    ______ ____
ROOT
ATOM      1  C   UNL     1     -35.300   9.710 -38.204  0.00  0.00    +0.036 C 
ATOM      2  C   UNL     1     -36.437  10.742 -38.072  0.00  0.00    +0.003 C 
ENDROOT
BRANCH   1   3
ATOM      3  C   UNL     1     -35.848   8.346 -38.624  0.00  0.00    +0.182 C 
ATOM      4  O   UNL     1     -34.923   7.655 -39.435  0.00  0.00    -0.220 OA
ENDBRANCH   1   3
TORSDOF 1
REMARK  Name = 
REMARK  57 active torsions:
REMARK  status: ('A' for Active; 'I' for Inactive)
REMARK    1  A    between atoms: _1  and  _3
REMARK    2  A    between atoms: _3  and  _4
REMARK    3  A    between atoms: _4  and  _5
REMARK    4  A    between atoms: _5  and  _6
REMARK    5  A    between atoms: _8  and  _10
REMARK    6  A    between atoms: _10  and  _11
REMARK    7  A    between atoms: _11  and  _12
REMARK    8  A    between atoms: _15  and  _17
REMARK    9  A    between atoms: _17  and  _18
REMARK   10  A    between atoms: _18  and  _19
REMARK   11  A    between atoms: _19  and  _20
REMARK   12  A    between atoms: _22  and  _24
REMARK   13  A    between atoms: _24  and  _26
REMARK   14  A    between atoms: _28  and  _30
REMARK   15  A    between atoms: _33  and  _35
REMARK   16  A    between atoms: _38  and  _40
REMARK   17  A    between atoms: _40  and  _41
REMARK   18  A    between atoms: _47  and  _49
REMARK   19  A    between atoms: _49  and  _50
REMARK   20  A    between atoms: _53  and  _55
REMARK   21  A    between atoms: _55  and  _57
REMARK   22  A    between atoms: _59  and  _61
REMARK   23  A    between atoms: _64  and  _66
REMARK   24  A    between atoms: _66  and  _67
REMARK   25  A    between atoms: _67  and  _68
REMARK   26  A    between atoms: _68  and  _69
REMARK   27  A    between atoms: _73  and  _75
REMARK   28  A    between atoms: _75  and  _76
REMARK   29  A    between atoms: _76  and  _77
REMARK   30  A    between atoms: _80  and  _82
REMARK   31  A    between atoms: _82  and  _83
REMARK   32  A    between atoms: _86  and  _88
REMARK   33  A    between atoms: _88  and  _89
REMARK   34  A    between atoms: _96  and  _98
REMARK   35  A    between atoms: _98  and  _99
REMARK   36  A    between atoms: _101  and  _103
REMARK   37  A    between atoms: _103  and  _104
REMARK   38  A    between atoms: _110  and  _112
REMARK   39  A    between atoms: _114  and  _116
REMARK   40  A    between atoms: _116  and  _117
REMARK   41  A    between atoms: _123  and  _125
REMARK   42  A    between atoms: _125  and  _126
REMARK   43  A    between atoms: _126  and  _127
REMARK   44  A    between atoms: _130  and  _132
REMARK   45  A    between atoms: _132  and  _134
REMARK   46  A    between atoms: _136  and  _138
REMARK   47  A    between atoms: _138  and  _139
REMARK   48  A    between atoms: _146  and  _148
REMARK   49  A    between atoms: _153  and  _155
REMARK   50  A    between atoms: _157  and  _159
REMARK   51  A    between atoms: _159  and  _160
REMARK   52  A    between atoms: _160  and  _161
REMARK   53  A    between atoms: _161  and  _162
REMARK   54  A    between atoms: _166  and  _168
REMARK   55  A    between atoms: _168  and  _169
REMARK   56  A    between atoms: _175  and  _177
REMARK   57  A    between atoms: _177  and  _178
REMARK                            x       y       z     vdW  Elec       q    Type
REMARK                         _______ _______ _______ _____ _____    ______ ____
ROOT
ATOM      1  C   UNL     1     -29.793   8.142 -40.233  0.00  0.00    +0.220 C 
ENDROOT
BRANCH   1   2
ATOM      2  N   UNL     1     -29.497   7.298 -41.384  0.00  0.00    -0.087 NA
ATOM      3  C   UNL     1     -28.864   6.130 -41.314  0.00  0.00    +0.535 C 
ATOM      4  N   UNL     1     -28.446   5.659 -40.144  0.00  0.00    +0.135 NA
ATOM      5  N   UNL     1     -28.649   5.433 -42.420  0.00  0.00    +0.135 NA
ENDBRANCH   1   2
BRANCH   1   6
ATOM      6  C   UNL     1     -28.802   9.285 -40.065  0.00  0.00    +0.047 C 
BRANCH   6   7
ATOM      7  C   UNL     1     -29.136  10.162 -38.871  0.00  0.00    +0.004 C 
BRANCH   7   8
ATOM      8  C   UNL     1     -27.925  10.695 -38.075  0.00  0.00    +0.000 C 
ATOM      9  C   UNL     1     -28.334  11.900 -37.250  0.00  0.00    +0.000 C 
ENDBRANCH   7   8
ENDBRANCH   6   7
ENDBRANCH   1   6
TORSDOF 4
REMARK  Name = 
REMARK  57 active torsions:
REMARK  status: ('A' for Active; 'I' for Inactive)
REMARK    1  A    between atoms: _1  and  _3
REMARK    2  A    between atoms: _3  and  _4
REMARK    3  A    between atoms: _4  and  _5
REMARK    4  A    between atoms: _5  and  _6
REMARK    5  A    between atoms: _8  and  _10
REMARK    6  A    between atoms: _10  and  _11
REMARK    7  A    between atoms: _11  and  _12
REMARK    8  A    between atoms: _15  and  _17
REMARK    9  A    between atoms: _17  and  _18
REMARK   10  A    between atoms: _18  and  _19
REMARK   11  A    between atoms: _19  and  _20
REMARK   12  A    between atoms: _22  and  _24
REMARK   13  A    between atoms: _24  and  _26
REMARK   14  A    between atoms: _28  and  _30
REMARK   15  A    between atoms: _33  and  _35
REMARK   16  A    between atoms: _38  and  _40
REMARK   17  A    between atoms: _40  and  _41
REMARK   18  A    between atoms: _47  and  _49
REMARK   19  A    between atoms: _49  and  _50
REMARK   20  A    between atoms: _53  and  _55
REMARK   21  A    between atoms: _55  and  _57
REMARK   22  A    between atoms: _59  and  _61
REMARK   23  A    between atoms: _64  and  _66
REMARK   24  A    between atoms: _66  and  _67
REMARK   25  A    between atoms: _67  and  _68
REMARK   26  A    between atoms: _68  and  _69
REMARK   27  A    between atoms: _73  and  _75
REMARK   28  A    between atoms: _75  and  _76
REMARK   29  A    between atoms: _76  and  _77
REMARK   30  A    between atoms: _80  and  _82
REMARK   31  A    between atoms: _82  and  _83
REMARK   32  A    between atoms: _86  and  _88
REMARK   33  A    between atoms: _88  and  _89
REMARK   34  A    between atoms: _96  and  _98
REMARK   35  A    between atoms: _98  and  _99
REMARK   36  A    between atoms: _101  and  _103
REMARK   37  A    between atoms: _103  and  _104
REMARK   38  A    between atoms: _110  and  _112
REMARK   39  A    between atoms: _114  and  _116
REMARK   40  A    between atoms: _116  and  _117
REMARK   41  A    between atoms: _123  and  _125
REMARK   42  A    between atoms: _125  and  _126
REMARK   43  A    between atoms: _126  and  _127
REMARK   44  A    between atoms: _130  and  _132
REMARK   45  A    between atoms: _132  and  _134
REMARK   46  A    between atoms: _136  and  _138
REMARK   47  A    between atoms: _138  and  _139
REMARK   48  A    between atoms: _146  and  _148
REMARK   49  A    between atoms: _153  and  _155
REMARK   50  A    between atoms: _157  and  _159
REMARK   51  A    between atoms: _159  and  _160
REMARK   52  A    between atoms: _160  and  _161
REMARK   53  A    between atoms: _161  and  _162
REMARK   54  A    between atoms: _166  and  _168
REMARK   55  A    between atoms: _168  and  _169
REMARK   56  A    between atoms: _175  and  _177
REMARK   57  A    between atoms: _177  and  _178
REMARK                            x       y       z     vdW  Elec       q    Type
REMARK                         _______ _______ _______ _____ _____    ______ ____
ROOT
ATOM      1  C   UNL     1     -33.054  18.273 -39.990  0.00  0.00    -0.022 A 
ATOM      2  C   UNL     1     -34.390  18.401 -39.606  0.00  0.00    -0.004 A 
ATOM      3  C   UNL     1     -35.197  19.393 -40.151  0.00  0.00    -0.000 A 
ATOM      4  C   UNL     1     -34.675  20.269 -41.094  0.00  0.00    -0.000 A 
ATOM      5  C   UNL     1     -33.354  20.144 -41.494  0.00  0.00    -0.000 A 
ATOM      6  C   UNL     1     -32.554  19.154 -40.943  0.00  0.00    -0.004 A 
ENDROOT
BRANCH   1   7
ATOM      7  C   UNL     1     -32.169  17.193 -39.410  0.00  0.00    +0.026 C 
BRANCH   7   8
ATOM      8  C   UNL     1     -30.801  17.696 -38.878  0.00  0.00    +0.005 C 
ATOM      9  C   UNL     1     -30.855  18.074 -37.407  0.00  0.00    +0.000 C 
ENDBRANCH   7   8
ENDBRANCH   1   7
TORSDOF 2
REMARK  Name = 
REMARK  57 active torsions:
REMARK  status: ('A' for Active; 'I' for Inactive)
REMARK    1  A    between atoms: _1  and  _3
REMARK    2  A    between atoms: _3  and  _4
REMARK    3  A    between atoms: _4  and  _5
REMARK    4  A    between atoms: _5  and  _6
REMARK    5  A    between atoms: _8  and  _10
REMARK    6  A    between atoms: _10  and  _11
REMARK    7  A    between atoms: _11  and  _12
REMARK    8  A    between atoms: _15  and  _17
REMARK    9  A    between atoms: _17  and  _18
REMARK   10  A    between atoms: _18  and  _19
REMARK   11  A    between atoms: _19  and  _20
REMARK   12  A    between atoms: _22  and  _24
REMARK   13  A    between atoms: _24  and  _26
REMARK   14  A    between atoms: _28  and  _30
REMARK   15  A    between atoms: _33  and  _35
REMARK   16  A    between atoms: _38  and  _40
REMARK   17  A    between atoms: _40  and  _41
REMARK   18  A    between atoms: _47  and  _49
REMARK   19  A    between atoms: _49  and  _50
REMARK   20  A    between atoms: _53  and  _55
REMARK   21  A    between atoms: _55  and  _57
REMARK   22  A    between atoms: _59  and  _61
REMARK   23  A    between atoms: _64  and  _66
REMARK   24  A    between atoms: _66  and  _67
REMARK   25  A    between atoms: _67  and  _68
REMARK   26  A    between atoms: _68  and  _69
REMARK   27  A    between atoms: _73  and  _75
REMARK   28  A    between atoms: _75  and  _76
REMARK   29  A    between atoms: _76  and  _77
REMARK   30  A    between atoms: _80  and  _82
REMARK   31  A    between atoms: _82  and  _83
REMARK   32  A    between atoms: _86  and  _88
REMARK   33  A    between atoms: _88  and  _89
REMARK   34  A    between atoms: _96  and  _98
REMARK   35  A    between atoms: _98  and  _99
REMARK   36  A    between atoms: _101  and  _103
REMARK   37  A    between atoms: _103  and  _104
REMARK   38  A    between atoms: _110  and  _112
REMARK   39  A    between atoms: _114  and  _116
REMARK   40  A    between atoms: _116  and  _117
REMARK   41  A    between atoms: _123  and  _125
REMARK   42  A    between atoms: _125  and  _126
REMARK   43  A    between atoms: _126  and  _127
REMARK   44  A    between atoms: _130  and  _132
REMARK   45  A    between atoms: _132  and  _134
REMARK   46  A    between atoms: _136  and  _138
REMARK   47  A    between atoms: _138  and  _139
REMARK   48  A    between atoms: _146  and  _148
REMARK   49  A    between atoms: _153  and  _155
REMARK   50  A    between atoms: _157  and  _159
REMARK   51  A    between atoms: _159  and  _160
REMARK   52  A    between atoms: _160  and  _161
REMARK   53  A    between atoms: _161  and  _162
REMARK   54  A    between atoms: _166  and  _168
REMARK   55  A    between atoms: _168  and  _169
REMARK   56  A    between atoms: _175  and  _177
REMARK   57  A    between atoms: _177  and  _178
REMARK                            x       y       z     vdW  Elec       q    Type
REMARK                         _______ _______ _______ _____ _____    ______ ____
ROOT
ATOM      1  C   UNL     1     -26.348  20.757 -37.805  0.00  0.00    -0.022 A 
ATOM      2  C   UNL     1     -27.463  20.162 -37.198  0.00  0.00    -0.004 A 
ATOM      3  C   UNL     1     -28.704  20.797 -37.209  0.00  0.00    -0.000 A 
ATOM      4  C   UNL     1     -28.835  22.033 -37.837  0.00  0.00    -0.000 A 
ATOM      5  C   UNL     1     -27.740  22.621 -38.449  0.00  0.00    -0.000 A 
ATOM      6  C   UNL     1     -26.502  21.986 -38.435  0.00  0.00    -0.004 A 
ENDROOT
BRANCH   1   7
ATOM      7  C   UNL     1     -25.024  20.069 -37.787  0.00  0.00    +0.026 C 
BRANCH   7   8
ATOM      8  C   UNL     1     -23.852  20.956 -37.339  0.00  0.00    +0.005 C 
ATOM      9  C   UNL     1     -24.203  21.851 -36.143  0.00  0.00    +0.000 C 
ENDBRANCH   7   8
ENDBRANCH   1   7
TORSDOF 2
REMARK  Name = 
REMARK  57 active torsions:
REMARK  status: ('A' for Active; 'I' for Inactive)
REMARK    1  A    between atoms: _1  and  _3
REMARK    2  A    between atoms: _3  and  _4
REMARK    3  A    between atoms: _4  and  _5
REMARK    4  A    between atoms: _5  and  _6
REMARK    5  A    between atoms: _8  and  _10
REMARK    6  A    between atoms: _10  and  _11
REMARK    7  A    between atoms: _11  and  _12
REMARK    8  A    between atoms: _15  and  _17
REMARK    9  A    between atoms: _17  and  _18
REMARK   10  A    between atoms: _18  and  _19
REMARK   11  A    between atoms: _19  and  _20
REMARK   12  A    between atoms: _22  and  _24
REMARK   13  A    between atoms: _24  and  _26
REMARK   14  A    between atoms: _28  and  _30
REMARK   15  A    between atoms: _33  and  _35
REMARK   16  A    between atoms: _38  and  _40
REMARK   17  A    between atoms: _40  and  _41
REMARK   18  A    between atoms: _47  and  _49
REMARK   19  A    between atoms: _49  and  _50
REMARK   20  A    between atoms: _53  and  _55
REMARK   21  A    between atoms: _55  and  _57
REMARK   22  A    between atoms: _59  and  _61
REMARK   23  A    between atoms: _64  and  _66
REMARK   24  A    between atoms: _66  and  _67
REMARK   25  A    between atoms: _67  and  _68
REMARK   26  A    between atoms: _68  and  _69
REMARK   27  A    between atoms: _73  and  _75
REMARK   28  A    between atoms: _75  and  _76
REMARK   29  A    between atoms: _76  and  _77
REMARK   30  A    between atoms: _80  and  _82
REMARK   31  A    between atoms: _82  and  _83
REMARK   32  A    between atoms: _86  and  _88
REMARK   33  A    between atoms: _88  and  _89
REMARK   34  A    between atoms: _96  and  _98
REMARK   35  A    between atoms: _98  and  _99
REMARK   36  A    between atoms: _101  and  _103
REMARK   37  A    between atoms: _103  and  _104
REMARK   38  A    between atoms: _110  and  _112
REMARK   39  A    between atoms: _114  and  _116
REMARK   40  A    between atoms: _116  and  _117
REMARK   41  A    between atoms: _123  and  _125
REMARK   42  A    between atoms: _125  and  _126
REMARK   43  A    between atoms: _126  and  _127
REMARK   44  A    between atoms: _130  and  _132
REMARK   45  A    between atoms: _132  and  _134
REMARK   46  A    between atoms: _136  and  _138
REMARK   47  A    between atoms: _138  and  _139
REMARK   48  A    between atoms: _146  and  _148
REMARK   49  A    between atoms: _153  and  _155
REMARK   50  A    between atoms: _157  and  _159
REMARK   51  A    between atoms: _159  and  _160
REMARK   52  A    between atoms: _160  and  _161
REMARK   53  A    between atoms: _161  and  _162
REMARK   54  A    between atoms: _166  and  _168
REMARK   55  A    between atoms: _168  and  _169
REMARK   56  A    between atoms: _175  and  _177
REMARK   57  A    between atoms: _177  and  _178
REMARK                            x       y       z     vdW  Elec       q    Type
REMARK                         _______ _______ _______ _____ _____    ______ ____
ROOT
ATOM      1  C   UNL     1     -41.666   3.797 -57.994  0.00  0.00    +0.002 C 
ENDROOT
BRANCH   1   2
ATOM      2  C   UNL     1     -40.996   4.071 -59.319  0.00  0.00    +0.000 C 
BRANCH   2   3
ATOM      3  C   UNL     1     -41.709   3.504 -60.528  0.00  0.00    +0.000 C 
ATOM      4  C   UNL     1     -42.257   4.681 -61.331  0.00  0.00    +0.000 C 
ENDBRANCH   2   3
ENDBRANCH   1   2
BRANCH   1   5
ATOM      5  C   UNL     1     -42.473   5.004 -57.574  0.00  0.00    +0.021 C 
BRANCH   5   6
ATOM      6  C   UNL     1     -43.952   4.677 -57.549  0.00  0.00    +0.109 C 
ATOM      7  N   UNL     1     -44.489   5.025 -56.210  0.00  0.00    -0.131 NA
ENDBRANCH   5   6
ENDBRANCH   1   5
TORSDOF 4
REMARK  Name = 
REMARK  57 active torsions:
REMARK  status: ('A' for Active; 'I' for Inactive)
REMARK    1  A    between atoms: _1  and  _3
REMARK    2  A    between atoms: _3  and  _4
REMARK    3  A    between atoms: _4  and  _5
REMARK    4  A    between atoms: _5  and  _6
REMARK    5  A    between atoms: _8  and  _10
REMARK    6  A    between atoms: _10  and  _11
REMARK    7  A    between atoms: _11  and  _12
REMARK    8  A    between atoms: _15  and  _17
REMARK    9  A    between atoms: _17  and  _18
REMARK   10  A    between atoms: _18  and  _19
REMARK   11  A    between atoms: _19  and  _20
REMARK   12  A    between atoms: _22  and  _24
REMARK   13  A    between atoms: _24  and  _26
REMARK   14  A    between atoms: _28  and  _30
REMARK   15  A    between atoms: _33  and  _35
REMARK   16  A    between atoms: _38  and  _40
REMARK   17  A    between atoms: _40  and  _41
REMARK   18  A    between atoms: _47  and  _49
REMARK   19  A    between atoms: _49  and  _50
REMARK   20  A    between atoms: _53  and  _55
REMARK   21  A    between atoms: _55  and  _57
REMARK   22  A    between atoms: _59  and  _61
REMARK   23  A    between atoms: _64  and  _66
REMARK   24  A    between atoms: _66  and  _67
REMARK   25  A    between atoms: _67  and  _68
REMARK   26  A    between atoms: _68  and  _69
REMARK   27  A    between atoms: _73  and  _75
REMARK   28  A    between atoms: _75  and  _76
REMARK   29  A    between atoms: _76  and  _77
REMARK   30  A    between atoms: _80  and  _82
REMARK   31  A    between atoms: _82  and  _83
REMARK   32  A    between atoms: _86  and  _88
REMARK   33  A    between atoms: _88  and  _89
REMARK   34  A    between atoms: _96  and  _98
REMARK   35  A    between atoms: _98  and  _99
REMARK   36  A    between atoms: _101  and  _103
REMARK   37  A    between atoms: _103  and  _104
REMARK   38  A    between atoms: _110  and  _112
REMARK   39  A    between atoms: _114  and  _116
REMARK   40  A    between atoms: _116  and  _117
REMARK   41  A    between atoms: _123  and  _125
REMARK   42  A    between atoms: _125  and  _126
REMARK   43  A    between atoms: _126  and  _127
REMARK   44  A    between atoms: _130  and  _132
REMARK   45  A    between atoms: _132  and  _134
REMARK   46  A    between atoms: _136  and  _138
REMARK   47  A    between atoms: _138  and  _139
REMARK   48  A    between atoms: _146  and  _148
REMARK   49  A    between atoms: _153  and  _155
REMARK   50  A    between atoms: _157  and  _159
REMARK   51  A    between atoms: _159  and  _160
REMARK   52  A    between atoms: _160  and  _161
REMARK   53  A    between atoms: _161  and  _162
REMARK   54  A    between atoms: _166  and  _168
REMARK   55  A    between atoms: _168  and  _169
REMARK   56  A    between atoms: _175  and  _177
REMARK   57  A    between atoms: _177  and  _178
REMARK                            x       y       z     vdW  Elec       q    Type
REMARK                         _______ _______ _______ _____ _____    ______ ____
ROOT
ATOM      1  C   UNL     1     -38.904  -1.842 -47.195  0.00  0.00    +0.089 C 
ENDROOT
BRANCH   1   2
ATOM      2  C   UNL     1     -40.035  -1.021 -47.768  0.00  0.00    +0.261 C 
ATOM      3  N   UNL     1     -39.931   0.303 -47.665  0.00  0.00    -0.088 NA
ATOM      4  O   UNL     1     -41.000  -1.571 -48.290  0.00  0.00    -0.272 OA
ENDBRANCH   1   2
BRANCH   1   5
ATOM      5  C   UNL     1     -38.783  -3.204 -47.840  0.00  0.00    +0.010 C 
BRANCH   5   6
ATOM      6  C   UNL     1     -37.503  -3.970 -47.484  0.00  0.00    +0.001 C 
ATOM      7  C   UNL     1     -37.853  -5.057 -46.471  0.00  0.00    +0.000 C 
ENDBRANCH   5   6
ENDBRANCH   1   5
TORSDOF 3
REMARK  Name = 
REMARK  57 active torsions:
REMARK  status: ('A' for Active; 'I' for Inactive)
REMARK    1  A    between atoms: _1  and  _3
REMARK    2  A    between atoms: _3  and  _4
REMARK    3  A    between atoms: _4  and  _5
REMARK    4  A    between atoms: _5  and  _6
REMARK    5  A    between atoms: _8  and  _10
REMARK    6  A    between atoms: _10  and  _11
REMARK    7  A    between atoms: _11  and  _12
REMARK    8  A    between atoms: _15  and  _17
REMARK    9  A    between atoms: _17  and  _18
REMARK   10  A    between atoms: _18  and  _19
REMARK   11  A    between atoms: _19  and  _20
REMARK   12  A    between atoms: _22  and  _24
REMARK   13  A    between atoms: _24  and  _26
REMARK   14  A    between atoms: _28  and  _30
REMARK   15  A    between atoms: _33  and  _35
REMARK   16  A    between atoms: _38  and  _40
REMARK   17  A    between atoms: _40  and  _41
REMARK   18  A    between atoms: _47  and  _49
REMARK   19  A    between atoms: _49  and  _50
REMARK   20  A    between atoms: _53  and  _55
REMARK   21  A    between atoms: _55  and  _57
REMARK   22  A    between atoms: _59  and  _61
REMARK   23  A    between atoms: _64  and  _66
REMARK   24  A    between atoms: _66  and  _67
REMARK   25  A    between atoms: _67  and  _68
REMARK   26  A    between atoms: _68  and  _69
REMARK   27  A    between atoms: _73  and  _75
REMARK   28  A    between atoms: _75  and  _76
REMARK   29  A    between atoms: _76  and  _77
REMARK   30  A    between atoms: _80  and  _82
REMARK   31  A    between atoms: _82  and  _83
REMARK   32  A    between atoms: _86  and  _88
REMARK   33  A    between atoms: _88  and  _89
REMARK   34  A    between atoms: _96  and  _98
REMARK   35  A    between atoms: _98  and  _99
REMARK   36  A    between atoms: _101  and  _103
REMARK   37  A    between atoms: _103  and  _104
REMARK   38  A    between atoms: _110  and  _112
REMARK   39  A    between atoms: _114  and  _116
REMARK   40  A    between atoms: _116  and  _117
REMARK   41  A    between atoms: _123  and  _125
REMARK   42  A    between atoms: _125  and  _126
REMARK   43  A    between atoms: _126  and  _127
REMARK   44  A    between atoms: _130  and  _132
REMARK   45  A    between atoms: _132  and  _134
REMARK   46  A    between atoms: _136  and  _138
REMARK   47  A    between atoms: _138  and  _139
REMARK   48  A    between atoms: _146  and  _148
REMARK   49  A    between atoms: _153  and  _155
REMARK   50  A    between atoms: _157  and  _159
REMARK   51  A    between atoms: _159  and  _160
REMARK   52  A    between atoms: _160  and  _161
REMARK   53  A    between atoms: _161  and  _162
REMARK   54  A    between atoms: _166  and  _168
REMARK   55  A    between atoms: _168  and  _169
REMARK   56  A    between atoms: _175  and  _177
REMARK   57  A    between atoms: _177  and  _178
REMARK                            x       y       z     vdW  Elec       q    Type
REMARK                         _______ _______ _______ _____ _____    ______ ____
ROOT
[truncated: 476,745 more chars]
