# Supplementary material for: A Novel Class of Small Molecule Agonists with Preference for Human over Mouse TLR4 Activation
Source: PLoS One. 2016 Oct 13;11(10):e0164632. doi: 10.1371/journal.pone.0164632 (PMC5063506; doi:10.1371/journal.pone.0164632)
Supplement: S1 File — Sequence and structure files used for bioinformatics analysis and docking, provided as a ZIP archive of a directory tree. To view, uncompress onto your local file system and open the file Readme.txt at the top directory level of the archive. That file describes individual directories and files inside the archive. (ZIP) [file pone.0164632.s007.zip › S1_File/docking.receptor_dimer/dock/mouse_AZ12900617.out_flex.pdbqt]

REMARK  Name = 
REMARK  57 active torsions:
REMARK  status: ('A' for Active; 'I' for Inactive)
REMARK    1  A    between atoms: _1  and  _3
REMARK    2  A    between atoms: _3  and  _4
REMARK    3  A    between atoms: _4  and  _5
REMARK    4  A    between atoms: _5  and  _6
REMARK    5  A    between atoms: _8  and  _10
REMARK    6  A    between atoms: _10  and  _11
REMARK    7  A    between atoms: _11  and  _12
REMARK    8  A    between atoms: _15  and  _17
REMARK    9  A    between atoms: _17  and  _18
REMARK   10  A    between atoms: _18  and  _19
REMARK   11  A    between atoms: _19  and  _20
REMARK   12  A    between atoms: _22  and  _24
REMARK   13  A    between atoms: _24  and  _26
REMARK   14  A    between atoms: _28  and  _30
REMARK   15  A    between atoms: _33  and  _35
REMARK   16  A    between atoms: _38  and  _40
REMARK   17  A    between atoms: _40  and  _41
REMARK   18  A    between atoms: _47  and  _49
REMARK   19  A    between atoms: _49  and  _50
REMARK   20  A    between atoms: _53  and  _55
REMARK   21  A    between atoms: _55  and  _57
REMARK   22  A    between atoms: _59  and  _61
REMARK   23  A    between atoms: _64  and  _66
REMARK   24  A    between atoms: _66  and  _67
REMARK   25  A    between atoms: _67  and  _68
REMARK   26  A    between atoms: _68  and  _69
REMARK   27  A    between atoms: _73  and  _75
REMARK   28  A    between atoms: _75  and  _76
REMARK   29  A    between atoms: _76  and  _77
REMARK   30  A    between atoms: _80  and  _82
REMARK   31  A    between atoms: _82  and  _83
REMARK   32  A    between atoms: _86  and  _88
REMARK   33  A    between atoms: _88  and  _89
REMARK   34  A    between atoms: _96  and  _98
REMARK   35  A    between atoms: _98  and  _99
REMARK   36  A    between atoms: _101  and  _103
REMARK   37  A    between atoms: _103  and  _104
REMARK   38  A    between atoms: _110  and  _112
REMARK   39  A    between atoms: _114  and  _116
REMARK   40  A    between atoms: _116  and  _117
REMARK   41  A    between atoms: _123  and  _125
REMARK   42  A    between atoms: _125  and  _126
REMARK   43  A    between atoms: _126  and  _127
REMARK   44  A    between atoms: _130  and  _132
REMARK   45  A    between atoms: _132  and  _134
REMARK   46  A    between atoms: _136  and  _138
REMARK   47  A    between atoms: _138  and  _139
REMARK   48  A    between atoms: _146  and  _148
REMARK   49  A    between atoms: _153  and  _155
REMARK   50  A    between atoms: _157  and  _159
REMARK   51  A    between atoms: _159  and  _160
REMARK   52  A    between atoms: _160  and  _161
REMARK   53  A    between atoms: _161  and  _162
REMARK   54  A    between atoms: _166  and  _168
REMARK   55  A    between atoms: _168  and  _169
REMARK   56  A    between atoms: _175  and  _177
REMARK   57  A    between atoms: _177  and  _178
REMARK                            x       y       z     vdW  Elec       q    Type
REMARK                         _______ _______ _______ _____ _____    ______ ____
ROOT
ATOM      1  C   UNL     1     -41.675   3.813 -57.996  0.00  0.00    +0.002 C 
ENDROOT
BRANCH   1   2
ATOM      2  C   UNL     1     -40.996   4.071 -59.319  0.00  0.00    +0.000 C 
BRANCH   2   3
ATOM      3  C   UNL     1     -41.709   3.504 -60.528  0.00  0.00    +0.000 C 
ATOM      4  C   UNL     1     -42.257   4.681 -61.331  0.00  0.00    +0.000 C 
ENDBRANCH   2   3
ENDBRANCH   1   2
BRANCH   1   5
ATOM      5  C   UNL     1     -42.524   5.007 -57.619  0.00  0.00    +0.021 C 
BRANCH   5   6
ATOM      6  C   UNL     1     -43.968   4.596 -57.420  0.00  0.00    +0.109 C 
ATOM      7  N   UNL     1     -44.015   3.519 -56.401  0.00  0.00    -0.131 NA
ENDBRANCH   5   6
ENDBRANCH   1   5
TORSDOF 4
REMARK  Name = 
REMARK  57 active torsions:
REMARK  status: ('A' for Active; 'I' for Inactive)
REMARK    1  A    between atoms: _1  and  _3
REMARK    2  A    between atoms: _3  and  _4
REMARK    3  A    between atoms: _4  and  _5
REMARK    4  A    between atoms: _5  and  _6
REMARK    5  A    between atoms: _8  and  _10
REMARK    6  A    between atoms: _10  and  _11
REMARK    7  A    between atoms: _11  and  _12
REMARK    8  A    between atoms: _15  and  _17
REMARK    9  A    between atoms: _17  and  _18
REMARK   10  A    between atoms: _18  and  _19
REMARK   11  A    between atoms: _19  and  _20
REMARK   12  A    between atoms: _22  and  _24
REMARK   13  A    between atoms: _24  and  _26
REMARK   14  A    between atoms: _28  and  _30
REMARK   15  A    between atoms: _33  and  _35
REMARK   16  A    between atoms: _38  and  _40
REMARK   17  A    between atoms: _40  and  _41
REMARK   18  A    between atoms: _47  and  _49
REMARK   19  A    between atoms: _49  and  _50
REMARK   20  A    between atoms: _53  and  _55
REMARK   21  A    between atoms: _55  and  _57
REMARK   22  A    between atoms: _59  and  _61
REMARK   23  A    between atoms: _64  and  _66
REMARK   24  A    between atoms: _66  and  _67
REMARK   25  A    between atoms: _67  and  _68
REMARK   26  A    between atoms: _68  and  _69
REMARK   27  A    between atoms: _73  and  _75
REMARK   28  A    between atoms: _75  and  _76
REMARK   29  A    between atoms: _76  and  _77
REMARK   30  A    between atoms: _80  and  _82
REMARK   31  A    between atoms: _82  and  _83
REMARK   32  A    between atoms: _86  and  _88
REMARK   33  A    between atoms: _88  and  _89
REMARK   34  A    between atoms: _96  and  _98
REMARK   35  A    between atoms: _98  and  _99
REMARK   36  A    between atoms: _101  and  _103
REMARK   37  A    between atoms: _103  and  _104
REMARK   38  A    between atoms: _110  and  _112
REMARK   39  A    between atoms: _114  and  _116
REMARK   40  A    between atoms: _116  and  _117
REMARK   41  A    between atoms: _123  and  _125
REMARK   42  A    between atoms: _125  and  _126
REMARK   43  A    between atoms: _126  and  _127
REMARK   44  A    between atoms: _130  and  _132
REMARK   45  A    between atoms: _132  and  _134
REMARK   46  A    between atoms: _136  and  _138
REMARK   47  A    between atoms: _138  and  _139
REMARK   48  A    between atoms: _146  and  _148
REMARK   49  A    between atoms: _153  and  _155
REMARK   50  A    between atoms: _157  and  _159
REMARK   51  A    between atoms: _159  and  _160
REMARK   52  A    between atoms: _160  and  _161
REMARK   53  A    between atoms: _161  and  _162
REMARK   54  A    between atoms: _166  and  _168
REMARK   55  A    between atoms: _168  and  _169
REMARK   56  A    between atoms: _175  and  _177
REMARK   57  A    between atoms: _177  and  _178
REMARK                            x       y       z     vdW  Elec       q    Type
REMARK                         _______ _______ _______ _____ _____    ______ ____
ROOT
ATOM      1  C   UNL     1     -38.713  -1.713 -47.602  0.00  0.00    +0.089 C 
ENDROOT
BRANCH   1   2
ATOM      2  C   UNL     1     -38.401  -0.933 -48.858  0.00  0.00    +0.261 C 
ATOM      3  N   UNL     1     -38.757   0.350 -48.874  0.00  0.00    -0.088 NA
ATOM      4  O   UNL     1     -37.854  -1.481 -49.809  0.00  0.00    -0.272 OA
ENDBRANCH   1   2
BRANCH   1   5
ATOM      5  C   UNL     1     -38.783  -3.204 -47.840  0.00  0.00    +0.010 C 
BRANCH   5   6
ATOM      6  C   UNL     1     -37.503  -3.970 -47.484  0.00  0.00    +0.001 C 
ATOM      7  C   UNL     1     -37.853  -5.057 -46.471  0.00  0.00    +0.000 C 
ENDBRANCH   5   6
ENDBRANCH   1   5
TORSDOF 3
REMARK  Name = 
REMARK  57 active torsions:
REMARK  status: ('A' for Active; 'I' for Inactive)
REMARK    1  A    between atoms: _1  and  _3
REMARK    2  A    between atoms: _3  and  _4
REMARK    3  A    between atoms: _4  and  _5
REMARK    4  A    between atoms: _5  and  _6
REMARK    5  A    between atoms: _8  and  _10
REMARK    6  A    between atoms: _10  and  _11
REMARK    7  A    between atoms: _11  and  _12
REMARK    8  A    between atoms: _15  and  _17
REMARK    9  A    between atoms: _17  and  _18
REMARK   10  A    between atoms: _18  and  _19
REMARK   11  A    between atoms: _19  and  _20
REMARK   12  A    between atoms: _22  and  _24
REMARK   13  A    between atoms: _24  and  _26
REMARK   14  A    between atoms: _28  and  _30
REMARK   15  A    between atoms: _33  and  _35
REMARK   16  A    between atoms: _38  and  _40
REMARK   17  A    between atoms: _40  and  _41
REMARK   18  A    between atoms: _47  and  _49
REMARK   19  A    between atoms: _49  and  _50
REMARK   20  A    between atoms: _53  and  _55
REMARK   21  A    between atoms: _55  and  _57
REMARK   22  A    between atoms: _59  and  _61
REMARK   23  A    between atoms: _64  and  _66
REMARK   24  A    between atoms: _66  and  _67
REMARK   25  A    between atoms: _67  and  _68
REMARK   26  A    between atoms: _68  and  _69
REMARK   27  A    between atoms: _73  and  _75
REMARK   28  A    between atoms: _75  and  _76
REMARK   29  A    between atoms: _76  and  _77
REMARK   30  A    between atoms: _80  and  _82
REMARK   31  A    between atoms: _82  and  _83
REMARK   32  A    between atoms: _86  and  _88
REMARK   33  A    between atoms: _88  and  _89
REMARK   34  A    between atoms: _96  and  _98
REMARK   35  A    between atoms: _98  and  _99
REMARK   36  A    between atoms: _101  and  _103
REMARK   37  A    between atoms: _103  and  _104
REMARK   38  A    between atoms: _110  and  _112
REMARK   39  A    between atoms: _114  and  _116
REMARK   40  A    between atoms: _116  and  _117
REMARK   41  A    between atoms: _123  and  _125
REMARK   42  A    between atoms: _125  and  _126
REMARK   43  A    between atoms: _126  and  _127
REMARK   44  A    between atoms: _130  and  _132
REMARK   45  A    between atoms: _132  and  _134
REMARK   46  A    between atoms: _136  and  _138
REMARK   47  A    between atoms: _138  and  _139
REMARK   48  A    between atoms: _146  and  _148
REMARK   49  A    between atoms: _153  and  _155
REMARK   50  A    between atoms: _157  and  _159
REMARK   51  A    between atoms: _159  and  _160
REMARK   52  A    between atoms: _160  and  _161
REMARK   53  A    between atoms: _161  and  _162
REMARK   54  A    between atoms: _166  and  _168
REMARK   55  A    between atoms: _168  and  _169
REMARK   56  A    between atoms: _175  and  _177
REMARK   57  A    between atoms: _177  and  _178
REMARK                            x       y       z     vdW  Elec       q    Type
REMARK                         _______ _______ _______ _____ _____    ______ ____
ROOT
ATOM      1  C   UNL     1     -36.202   0.919 -46.292  0.00  0.00    +0.002 C 
ENDROOT
BRANCH   1   2
ATOM      2  C   UNL     1     -35.909  -0.506 -45.831  0.00  0.00    +0.000 C 
BRANCH   2   3
ATOM      3  C   UNL     1     -34.476  -0.722 -45.338  0.00  0.00    +0.000 C 
ATOM      4  C   UNL     1     -34.469  -0.956 -43.822  0.00  0.00    +0.000 C 
ENDBRANCH   2   3
ENDBRANCH   1   2
BRANCH   1   5
ATOM      5  C   UNL     1     -35.087   1.505 -47.150  0.00  0.00    +0.021 C 
BRANCH   5   6
ATOM      6  C   UNL     1     -35.151   0.990 -48.584  0.00  0.00    +0.109 C 
ATOM      7  N   UNL     1     -34.079   0.005 -48.911  0.00  0.00    -0.131 NA
ENDBRANCH   5   6
ENDBRANCH   1   5
TORSDOF 4
REMARK  Name = 
REMARK  57 active torsions:
REMARK  status: ('A' for Active; 'I' for Inactive)
REMARK    1  A    between atoms: _1  and  _3
REMARK    2  A    between atoms: _3  and  _4
REMARK    3  A    between atoms: _4  and  _5
REMARK    4  A    between atoms: _5  and  _6
REMARK    5  A    between atoms: _8  and  _10
REMARK    6  A    between atoms: _10  and  _11
REMARK    7  A    between atoms: _11  and  _12
REMARK    8  A    between atoms: _15  and  _17
REMARK    9  A    between atoms: _17  and  _18
REMARK   10  A    between atoms: _18  and  _19
REMARK   11  A    between atoms: _19  and  _20
REMARK   12  A    between atoms: _22  and  _24
REMARK   13  A    between atoms: _24  and  _26
REMARK   14  A    between atoms: _28  and  _30
REMARK   15  A    between atoms: _33  and  _35
REMARK   16  A    between atoms: _38  and  _40
REMARK   17  A    between atoms: _40  and  _41
REMARK   18  A    between atoms: _47  and  _49
REMARK   19  A    between atoms: _49  and  _50
REMARK   20  A    between atoms: _53  and  _55
REMARK   21  A    between atoms: _55  and  _57
REMARK   22  A    between atoms: _59  and  _61
REMARK   23  A    between atoms: _64  and  _66
REMARK   24  A    between atoms: _66  and  _67
REMARK   25  A    between atoms: _67  and  _68
REMARK   26  A    between atoms: _68  and  _69
REMARK   27  A    between atoms: _73  and  _75
REMARK   28  A    between atoms: _75  and  _76
REMARK   29  A    between atoms: _76  and  _77
REMARK   30  A    between atoms: _80  and  _82
REMARK   31  A    between atoms: _82  and  _83
REMARK   32  A    between atoms: _86  and  _88
REMARK   33  A    between atoms: _88  and  _89
REMARK   34  A    between atoms: _96  and  _98
REMARK   35  A    between atoms: _98  and  _99
REMARK   36  A    between atoms: _101  and  _103
REMARK   37  A    between atoms: _103  and  _104
REMARK   38  A    between atoms: _110  and  _112
REMARK   39  A    between atoms: _114  and  _116
REMARK   40  A    between atoms: _116  and  _117
REMARK   41  A    between atoms: _123  and  _125
REMARK   42  A    between atoms: _125  and  _126
REMARK   43  A    between atoms: _126  and  _127
REMARK   44  A    between atoms: _130  and  _132
REMARK   45  A    between atoms: _132  and  _134
REMARK   46  A    between atoms: _136  and  _138
REMARK   47  A    between atoms: _138  and  _139
REMARK   48  A    between atoms: _146  and  _148
REMARK   49  A    between atoms: _153  and  _155
REMARK   50  A    between atoms: _157  and  _159
REMARK   51  A    between atoms: _159  and  _160
REMARK   52  A    between atoms: _160  and  _161
REMARK   53  A    between atoms: _161  and  _162
REMARK   54  A    between atoms: _166  and  _168
REMARK   55  A    between atoms: _168  and  _169
REMARK   56  A    between atoms: _175  and  _177
REMARK   57  A    between atoms: _177  and  _178
REMARK                            x       y       z     vdW  Elec       q    Type
REMARK                         _______ _______ _______ _____ _____    ______ ____
ROOT
ATOM      1  C   UNL     1     -37.047  20.271 -62.092  0.00  0.00    +0.000 C 
ATOM      2  C   UNL     1     -36.524  21.385 -61.198  0.00  0.00    +0.000 C 
ENDROOT
BRANCH   1   3
ATOM      3  C   UNL     1     -38.174  20.777 -63.035  0.00  0.00    +0.000 C 
ATOM      4  C   UNL     1     -39.291  21.473 -62.274  0.00  0.00    +0.000 C 
ENDBRANCH   1   3
BRANCH   1   5
ATOM      5  C   UNL     1     -37.549  19.099 -61.246  0.00  0.00    +0.000 C 
ATOM      6  C   UNL     1     -37.358  19.280 -59.763  0.00  0.00    +0.000 C 
ENDBRANCH   1   5
TORSDOF 2
REMARK  Name = 
REMARK  57 active torsions:
REMARK  status: ('A' for Active; 'I' for Inactive)
REMARK    1  A    between atoms: _1  and  _3
REMARK    2  A    between atoms: _3  and  _4
REMARK    3  A    between atoms: _4  and  _5
REMARK    4  A    between atoms: _5  and  _6
REMARK    5  A    between atoms: _8  and  _10
REMARK    6  A    between atoms: _10  and  _11
REMARK    7  A    between atoms: _11  and  _12
REMARK    8  A    between atoms: _15  and  _17
REMARK    9  A    between atoms: _17  and  _18
REMARK   10  A    between atoms: _18  and  _19
REMARK   11  A    between atoms: _19  and  _20
REMARK   12  A    between atoms: _22  and  _24
REMARK   13  A    between atoms: _24  and  _26
REMARK   14  A    between atoms: _28  and  _30
REMARK   15  A    between atoms: _33  and  _35
REMARK   16  A    between atoms: _38  and  _40
REMARK   17  A    between atoms: _40  and  _41
REMARK   18  A    between atoms: _47  and  _49
REMARK   19  A    between atoms: _49  and  _50
REMARK   20  A    between atoms: _53  and  _55
REMARK   21  A    between atoms: _55  and  _57
REMARK   22  A    between atoms: _59  and  _61
REMARK   23  A    between atoms: _64  and  _66
REMARK   24  A    between atoms: _66  and  _67
REMARK   25  A    between atoms: _67  and  _68
REMARK   26  A    between atoms: _68  and  _69
REMARK   27  A    between atoms: _73  and  _75
REMARK   28  A    between atoms: _75  and  _76
REMARK   29  A    between atoms: _76  and  _77
REMARK   30  A    between atoms: _80  and  _82
REMARK   31  A    between atoms: _82  and  _83
REMARK   32  A    between atoms: _86  and  _88
REMARK   33  A    between atoms: _88  and  _89
REMARK   34  A    between atoms: _96  and  _98
REMARK   35  A    between atoms: _98  and  _99
REMARK   36  A    between atoms: _101  and  _103
REMARK   37  A    between atoms: _103  and  _104
REMARK   38  A    between atoms: _110  and  _112
REMARK   39  A    between atoms: _114  and  _116
REMARK   40  A    between atoms: _116  and  _117
REMARK   41  A    between atoms: _123  and  _125
REMARK   42  A    between atoms: _125  and  _126
REMARK   43  A    between atoms: _126  and  _127
REMARK   44  A    between atoms: _130  and  _132
REMARK   45  A    between atoms: _132  and  _134
REMARK   46  A    between atoms: _136  and  _138
REMARK   47  A    between atoms: _138  and  _139
REMARK   48  A    between atoms: _146  and  _148
REMARK   49  A    between atoms: _153  and  _155
REMARK   50  A    between atoms: _157  and  _159
REMARK   51  A    between atoms: _159  and  _160
REMARK   52  A    between atoms: _160  and  _161
REMARK   53  A    between atoms: _161  and  _162
REMARK   54  A    between atoms: _166  and  _168
REMARK   55  A    between atoms: _168  and  _169
REMARK   56  A    between atoms: _175  and  _177
REMARK   57  A    between atoms: _177  and  _178
REMARK                            x       y       z     vdW  Elec       q    Type
REMARK                         _______ _______ _______ _____ _____    ______ ____
ROOT
ATOM      1  C   UNL     1     -40.431  15.369 -59.112  0.00  0.00    +0.000 C 
ATOM      2  C   UNL     1     -40.449  15.750 -57.637  0.00  0.00    +0.000 C 
ATOM      3  C   UNL     1     -39.378  16.169 -59.842  0.00  0.00    +0.000 C 
ENDROOT
BRANCH   1   4
ATOM      4  C   UNL     1     -41.805  15.598 -59.772  0.00  0.00    +0.000 C 
ATOM      5  C   UNL     1     -41.669  15.481 -61.286  0.00  0.00    +0.000 C 
ENDBRANCH   1   4
TORSDOF 1
REMARK  Name = 
REMARK  57 active torsions:
REMARK  status: ('A' for Active; 'I' for Inactive)
REMARK    1  A    between atoms: _1  and  _3
REMARK    2  A    between atoms: _3  and  _4
REMARK    3  A    between atoms: _4  and  _5
REMARK    4  A    between atoms: _5  and  _6
REMARK    5  A    between atoms: _8  and  _10
REMARK    6  A    between atoms: _10  and  _11
REMARK    7  A    between atoms: _11  and  _12
REMARK    8  A    between atoms: _15  and  _17
REMARK    9  A    between atoms: _17  and  _18
REMARK   10  A    between atoms: _18  and  _19
REMARK   11  A    between atoms: _19  and  _20
REMARK   12  A    between atoms: _22  and  _24
REMARK   13  A    between atoms: _24  and  _26
REMARK   14  A    between atoms: _28  and  _30
REMARK   15  A    between atoms: _33  and  _35
REMARK   16  A    between atoms: _38  and  _40
REMARK   17  A    between atoms: _40  and  _41
REMARK   18  A    between atoms: _47  and  _49
REMARK   19  A    between atoms: _49  and  _50
REMARK   20  A    between atoms: _53  and  _55
REMARK   21  A    between atoms: _55  and  _57
REMARK   22  A    between atoms: _59  and  _61
REMARK   23  A    between atoms: _64  and  _66
REMARK   24  A    between atoms: _66  and  _67
REMARK   25  A    between atoms: _67  and  _68
REMARK   26  A    between atoms: _68  and  _69
REMARK   27  A    between atoms: _73  and  _75
REMARK   28  A    between atoms: _75  and  _76
REMARK   29  A    between atoms: _76  and  _77
REMARK   30  A    between atoms: _80  and  _82
REMARK   31  A    between atoms: _82  and  _83
REMARK   32  A    between atoms: _86  and  _88
REMARK   33  A    between atoms: _88  and  _89
REMARK   34  A    between atoms: _96  and  _98
REMARK   35  A    between atoms: _98  and  _99
REMARK   36  A    between atoms: _101  and  _103
REMARK   37  A    between atoms: _103  and  _104
REMARK   38  A    between atoms: _110  and  _112
REMARK   39  A    between atoms: _114  and  _116
REMARK   40  A    between atoms: _116  and  _117
REMARK   41  A    between atoms: _123  and  _125
REMARK   42  A    between atoms: _125  and  _126
REMARK   43  A    between atoms: _126  and  _127
REMARK   44  A    between atoms: _130  and  _132
REMARK   45  A    between atoms: _132  and  _134
REMARK   46  A    between atoms: _136  and  _138
REMARK   47  A    between atoms: _138  and  _139
REMARK   48  A    between atoms: _146  and  _148
REMARK   49  A    between atoms: _153  and  _155
REMARK   50  A    between atoms: _157  and  _159
REMARK   51  A    between atoms: _159  and  _160
REMARK   52  A    between atoms: _160  and  _161
REMARK   53  A    between atoms: _161  and  _162
REMARK   54  A    between atoms: _166  and  _168
REMARK   55  A    between atoms: _168  and  _169
REMARK   56  A    between atoms: _175  and  _177
REMARK   57  A    between atoms: _177  and  _178
REMARK                            x       y       z     vdW  Elec       q    Type
REMARK                         _______ _______ _______ _____ _____    ______ ____
ROOT
ATOM      1  C   UNL     1     -37.652  15.585 -64.530  0.00  0.00    +0.000 C 
ATOM      2  C   UNL     1     -37.713  15.690 -63.018  0.00  0.00    +0.000 C 
ATOM      3  C   UNL     1     -36.241  15.871 -65.023  0.00  0.00    +0.000 C 
ENDROOT
BRANCH   1   4
ATOM      4  C   UNL     1     -38.652  16.544 -65.192  0.00  0.00    +0.000 C 
ATOM      5  C   UNL     1     -38.552  16.389 -66.686  0.00  0.00    +0.000 C 
ENDBRANCH   1   4
TORSDOF 1
REMARK  Name = 
REMARK  57 active torsions:
REMARK  status: ('A' for Active; 'I' for Inactive)
REMARK    1  A    between atoms: _1  and  _3
REMARK    2  A    between atoms: _3  and  _4
REMARK    3  A    between atoms: _4  and  _5
REMARK    4  A    between atoms: _5  and  _6
REMARK    5  A    between atoms: _8  and  _10
REMARK    6  A    between atoms: _10  and  _11
REMARK    7  A    between atoms: _11  and  _12
REMARK    8  A    between atoms: _15  and  _17
REMARK    9  A    between atoms: _17  and  _18
REMARK   10  A    between atoms: _18  and  _19
REMARK   11  A    between atoms: _19  and  _20
REMARK   12  A    between atoms: _22  and  _24
REMARK   13  A    between atoms: _24  and  _26
REMARK   14  A    between atoms: _28  and  _30
REMARK   15  A    between atoms: _33  and  _35
REMARK   16  A    between atoms: _38  and  _40
REMARK   17  A    between atoms: _40  and  _41
REMARK   18  A    between atoms: _47  and  _49
REMARK   19  A    between atoms: _49  and  _50
REMARK   20  A    between atoms: _53  and  _55
REMARK   21  A    between atoms: _55  and  _57
REMARK   22  A    between atoms: _59  and  _61
REMARK   23  A    between atoms: _64  and  _66
REMARK   24  A    between atoms: _66  and  _67
REMARK   25  A    between atoms: _67  and  _68
REMARK   26  A    between atoms: _68  and  _69
REMARK   27  A    between atoms: _73  and  _75
REMARK   28  A    between atoms: _75  and  _76
REMARK   29  A    between atoms: _76  and  _77
REMARK   30  A    between atoms: _80  and  _82
REMARK   31  A    between atoms: _82  and  _83
REMARK   32  A    between atoms: _86  and  _88
REMARK   33  A    between atoms: _88  and  _89
REMARK   34  A    between atoms: _96  and  _98
REMARK   35  A    between atoms: _98  and  _99
REMARK   36  A    between atoms: _101  and  _103
REMARK   37  A    between atoms: _103  and  _104
REMARK   38  A    between atoms: _110  and  _112
REMARK   39  A    between atoms: _114  and  _116
REMARK   40  A    between atoms: _116  and  _117
REMARK   41  A    between atoms: _123  and  _125
REMARK   42  A    between atoms: _125  and  _126
REMARK   43  A    between atoms: _126  and  _127
REMARK   44  A    between atoms: _130  and  _132
REMARK   45  A    between atoms: _132  and  _134
REMARK   46  A    between atoms: _136  and  _138
REMARK   47  A    between atoms: _138  and  _139
REMARK   48  A    between atoms: _146  and  _148
REMARK   49  A    between atoms: _153  and  _155
REMARK   50  A    between atoms: _157  and  _159
REMARK   51  A    between atoms: _159  and  _160
REMARK   52  A    between atoms: _160  and  _161
REMARK   53  A    between atoms: _161  and  _162
REMARK   54  A    between atoms: _166  and  _168
REMARK   55  A    between atoms: _168  and  _169
REMARK   56  A    between atoms: _175  and  _177
REMARK   57  A    between atoms: _177  and  _178
REMARK                            x       y       z     vdW  Elec       q    Type
REMARK                         _______ _______ _______ _____ _____    ______ ____
ROOT
ATOM      1  C   UNL     1     -32.774  17.224 -68.090  0.00  0.00    -0.022 A 
ATOM      2  C   UNL     1     -31.482  17.428 -67.605  0.00  0.00    -0.004 A 
ATOM      3  C   UNL     1     -30.794  16.405 -66.952  0.00  0.00    -0.000 A 
ATOM      4  C   UNL     1     -31.398  15.166 -66.765  0.00  0.00    -0.000 A 
ATOM      5  C   UNL     1     -32.691  14.949 -67.220  0.00  0.00    -0.000 A 
ATOM      6  C   UNL     1     -33.375  15.975 -67.873  0.00  0.00    -0.004 A 
ENDROOT
BRANCH   1   7
ATOM      7  C   UNL     1     -33.514  18.361 -68.766  0.00  0.00    +0.026 C 
BRANCH   7   8
ATOM      8  C   UNL     1     -34.387  17.947 -69.974  0.00  0.00    +0.005 C 
ATOM      9  C   UNL     1     -33.621  17.018 -70.894  0.00  0.00    +0.000 C 
ENDBRANCH   7   8
ENDBRANCH   1   7
TORSDOF 2
REMARK  Name = 
REMARK  57 active torsions:
REMARK  status: ('A' for Active; 'I' for Inactive)
REMARK    1  A    between atoms: _1  and  _3
REMARK    2  A    between atoms: _3  and  _4
REMARK    3  A    between atoms: _4  and  _5
REMARK    4  A    between atoms: _5  and  _6
REMARK    5  A    between atoms: _8  and  _10
REMARK    6  A    between atoms: _10  and  _11
REMARK    7  A    between atoms: _11  and  _12
REMARK    8  A    between atoms: _15  and  _17
REMARK    9  A    between atoms: _17  and  _18
REMARK   10  A    between atoms: _18  and  _19
REMARK   11  A    between atoms: _19  and  _20
REMARK   12  A    between atoms: _22  and  _24
REMARK   13  A    between atoms: _24  and  _26
REMARK   14  A    between atoms: _28  and  _30
REMARK   15  A    between atoms: _33  and  _35
REMARK   16  A    between atoms: _38  and  _40
REMARK   17  A    between atoms: _40  and  _41
REMARK   18  A    between atoms: _47  and  _49
REMARK   19  A    between atoms: _49  and  _50
REMARK   20  A    between atoms: _53  and  _55
REMARK   21  A    between atoms: _55  and  _57
REMARK   22  A    between atoms: _59  and  _61
REMARK   23  A    between atoms: _64  and  _66
REMARK   24  A    between atoms: _66  and  _67
REMARK   25  A    between atoms: _67  and  _68
REMARK   26  A    between atoms: _68  and  _69
REMARK   27  A    between atoms: _73  and  _75
REMARK   28  A    between atoms: _75  and  _76
REMARK   29  A    between atoms: _76  and  _77
REMARK   30  A    between atoms: _80  and  _82
REMARK   31  A    between atoms: _82  and  _83
REMARK   32  A    between atoms: _86  and  _88
REMARK   33  A    between atoms: _88  and  _89
REMARK   34  A    between atoms: _96  and  _98
REMARK   35  A    between atoms: _98  and  _99
REMARK   36  A    between atoms: _101  and  _103
REMARK   37  A    between atoms: _103  and  _104
REMARK   38  A    between atoms: _110  and  _112
REMARK   39  A    between atoms: _114  and  _116
REMARK   40  A    between atoms: _116  and  _117
REMARK   41  A    between atoms: _123  and  _125
REMARK   42  A    between atoms: _125  and  _126
REMARK   43  A    between atoms: _126  and  _127
REMARK   44  A    between atoms: _130  and  _132
REMARK   45  A    between atoms: _132  and  _134
REMARK   46  A    between atoms: _136  and  _138
REMARK   47  A    between atoms: _138  and  _139
REMARK   48  A    between atoms: _146  and  _148
REMARK   49  A    between atoms: _153  and  _155
REMARK   50  A    between atoms: _157  and  _159
REMARK   51  A    between atoms: _159  and  _160
REMARK   52  A    between atoms: _160  and  _161
REMARK   53  A    between atoms: _161  and  _162
REMARK   54  A    between atoms: _166  and  _168
REMARK   55  A    between atoms: _168  and  _169
REMARK   56  A    between atoms: _175  and  _177
REMARK   57  A    between atoms: _177  and  _178
REMARK                            x       y       z     vdW  Elec       q    Type
REMARK                         _______ _______ _______ _____ _____    ______ ____
ROOT
ATOM      1  C   UNL     1     -29.015   9.383 -66.152  0.00  0.00    +0.000 C 
ENDROOT
BRANCH   1   2
ATOM      2  C   UNL     1     -29.570  10.711 -65.572  0.00  0.00    +0.000 C 
ATOM      3  C   UNL     1     -28.526  11.792 -65.323  0.00  0.00    +0.000 C 
ATOM      4  C   UNL     1     -30.709  11.262 -66.411  0.00  0.00    +0.000 C 
ENDBRANCH   1   2
BRANCH   1   5
ATOM      5  C   UNL     1     -27.543   9.010 -65.878  0.00  0.00    +0.000 C 
ATOM      6  C   UNL     1     -27.425   7.712 -65.043  0.00  0.00    +0.000 C 
ENDBRANCH   1   5
TORSDOF 2
REMARK  Name = 
REMARK  57 active torsions:
REMARK  status: ('A' for Active; 'I' for Inactive)
REMARK    1  A    between atoms: _1  and  _3
REMARK    2  A    between atoms: _3  and  _4
REMARK    3  A    between atoms: _4  and  _5
REMARK    4  A    between atoms: _5  and  _6
REMARK    5  A    between atoms: _8  and  _10
REMARK    6  A    between atoms: _10  and  _11
REMARK    7  A    between atoms: _11  and  _12
REMARK    8  A    between atoms: _15  and  _17
REMARK    9  A    between atoms: _17  and  _18
REMARK   10  A    between atoms: _18  and  _19
REMARK   11  A    between atoms: _19  and  _20
REMARK   12  A    between atoms: _22  and  _24
REMARK   13  A    between atoms: _24  and  _26
REMARK   14  A    between atoms: _28  and  _30
REMARK   15  A    between atoms: _33  and  _35
REMARK   16  A    between atoms: _38  and  _40
REMARK   17  A    between atoms: _40  and  _41
REMARK   18  A    between atoms: _47  and  _49
REMARK   19  A    between atoms: _49  and  _50
REMARK   20  A    between atoms: _53  and  _55
REMARK   21  A    between atoms: _55  and  _57
REMARK   22  A    between atoms: _59  and  _61
REMARK   23  A    between atoms: _64  and  _66
REMARK   24  A    between atoms: _66  and  _67
REMARK   25  A    between atoms: _67  and  _68
REMARK   26  A    between atoms: _68  and  _69
REMARK   27  A    between atoms: _73  and  _75
REMARK   28  A    between atoms: _75  and  _76
REMARK   29  A    between atoms: _76  and  _77
REMARK   30  A    between atoms: _80  and  _82
REMARK   31  A    between atoms: _82  and  _83
REMARK   32  A    between atoms: _86  and  _88
REMARK   33  A    between atoms: _88  and  _89
REMARK   34  A    between atoms: _96  and  _98
REMARK   35  A    between atoms: _98  and  _99
REMARK   36  A    between atoms: _101  and  _103
REMARK   37  A    between atoms: _103  and  _104
REMARK   38  A    between atoms: _110  and  _112
REMARK   39  A    between atoms: _114  and  _116
REMARK   40  A    between atoms: _116  and  _117
REMARK   41  A    between atoms: _123  and  _125
REMARK   42  A    between atoms: _125  and  _126
REMARK   43  A    between atoms: _126  and  _127
REMARK   44  A    between atoms: _130  and  _132
REMARK   45  A    between atoms: _132  and  _134
REMARK   46  A    between atoms: _136  and  _138
REMARK   47  A    between atoms: _138  and  _139
REMARK   48  A    between atoms: _146  and  _148
REMARK   49  A    between atoms: _153  and  _155
REMARK   50  A    between atoms: _157  and  _159
REMARK   51  A    between atoms: _159  and  _160
REMARK   52  A    between atoms: _160  and  _161
REMARK   53  A    between atoms: _161  and  _162
REMARK   54  A    between atoms: _166  and  _168
REMARK   55  A    between atoms: _168  and  _169
REMARK   56  A    between atoms: _175  and  _177
REMARK   57  A    between atoms: _177  and  _178
REMARK                            x       y       z     vdW  Elec       q    Type
REMARK                         _______ _______ _______ _____ _____    ______ ____
ROOT
ATOM      1  C   UNL     1     -29.475  21.988 -46.721  0.00  0.00    +0.000 C 
ATOM      2  C   UNL     1     -30.283  22.460 -45.506  0.00  0.00    +0.000 C 
ENDROOT
BRANCH   1   3
ATOM      3  C   UNL     1     -28.492  23.074 -47.213  0.00  0.00    +0.000 C 
ATOM      4  C   UNL     1     -28.120  24.011 -46.070  0.00  0.00    +0.000 C 
ENDBRANCH   1   3
BRANCH   1   5
ATOM      5  C   UNL     1     -30.417  21.574 -47.851  0.00  0.00    +0.000 C 
ATOM      6  C   UNL     1     -31.880  21.674 -47.493  0.00  0.00    +0.000 C 
ENDBRANCH   1   5
TORSDOF 2
REMARK  Name = 
REMARK  57 active torsions:
REMARK  status: ('A' for Active; 'I' for Inactive)
REMARK    1  A    between atoms: _1  and  _3
REMARK    2  A    between atoms: _3  and  _4
REMARK    3  A    between atoms: _4  and  _5
REMARK    4  A    between atoms: _5  and  _6
REMARK    5  A    between atoms: _8  and  _10
REMARK    6  A    between atoms: _10  and  _11
REMARK    7  A    between atoms: _11  and  _12
REMARK    8  A    between atoms: _15  and  _17
REMARK    9  A    between atoms: _17  and  _18
REMARK   10  A    between atoms: _18  and  _19
REMARK   11  A    between atoms: _19  and  _20
REMARK   12  A    between atoms: _22  and  _24
REMARK   13  A    between atoms: _24  and  _26
REMARK   14  A    between atoms: _28  and  _30
REMARK   15  A    between atoms: _33  and  _35
REMARK   16  A    between atoms: _38  and  _40
REMARK   17  A    between atoms: _40  and  _41
REMARK   18  A    between atoms: _47  and  _49
REMARK   19  A    between atoms: _49  and  _50
REMARK   20  A    between atoms: _53  and  _55
REMARK   21  A    between atoms: _55  and  _57
REMARK   22  A    between atoms: _59  and  _61
REMARK   23  A    between atoms: _64  and  _66
REMARK   24  A    between atoms: _66  and  _67
REMARK   25  A    between atoms: _67  and  _68
REMARK   26  A    between atoms: _68  and  _69
REMARK   27  A    between atoms: _73  and  _75
REMARK   28  A    between atoms: _75  and  _76
REMARK   29  A    between atoms: _76  and  _77
REMARK   30  A    between atoms: _80  and  _82
REMARK   31  A    between atoms: _82  and  _83
REMARK   32  A    between atoms: _86  and  _88
REMARK   33  A    between atoms: _88  and  _89
REMARK   34  A    between atoms: _96  and  _98
REMARK   35  A    between atoms: _98  and  _99
REMARK   36  A    between atoms: _101  and  _103
REMARK   37  A    between atoms: _103  and  _104
REMARK   38  A    between atoms: _110  and  _112
REMARK   39  A    between atoms: _114  and  _116
REMARK   40  A    between atoms: _116  and  _117
REMARK   41  A    between atoms: _123  and  _125
REMARK   42  A    between atoms: _125  and  _126
REMARK   43  A    between atoms: _126  and  _127
REMARK   44  A    between atoms: _130  and  _132
REMARK   45  A    between atoms: _132  and  _134
REMARK   46  A    between atoms: _136  and  _138
REMARK   47  A    between atoms: _138  and  _139
REMARK   48  A    between atoms: _146  and  _148
REMARK   49  A    between atoms: _153  and  _155
REMARK   50  A    between atoms: _157  and  _159
REMARK   51  A    between atoms: _159  and  _160
REMARK   52  A    between atoms: _160  and  _161
REMARK   53  A    between atoms: _161  and  _162
REMARK   54  A    between atoms: _166  and  _168
REMARK   55  A    between atoms: _168  and  _169
REMARK   56  A    between atoms: _175  and  _177
REMARK   57  A    between atoms: _177  and  _178
REMARK                            x       y       z     vdW  Elec       q    Type
REMARK                         _______ _______ _______ _____ _____    ______ ____
ROOT
ATOM      1  C   UNL     1     -31.722  26.075 -41.259  0.00  0.00    +0.000 C 
ATOM      2  C   UNL     1     -30.705  25.990 -40.129  0.00  0.00    +0.000 C 
ATOM      3  C   UNL     1     -33.090  26.435 -40.706  0.00  0.00    +0.000 C 
ENDROOT
BRANCH   1   4
ATOM      4  C   UNL     1     -31.258  27.098 -42.318  0.00  0.00    +0.000 C 
ATOM      5  C   UNL     1     -30.903  28.376 -41.591  0.00  0.00    +0.000 C 
ENDBRANCH   1   4
TORSDOF 1
REMARK  Name = 
REMARK  57 active torsions:
REMARK  status: ('A' for Active; 'I' for Inactive)
REMARK    1  A    between atoms: _1  and  _3
REMARK    2  A    between atoms: _3  and  _4
REMARK    3  A    between atoms: _4  and  _5
REMARK    4  A    between atoms: _5  and  _6
REMARK    5  A    between atoms: _8  and  _10
REMARK    6  A    between atoms: _10  and  _11
REMARK    7  A    between atoms: _11  and  _12
REMARK    8  A    between atoms: _15  and  _17
REMARK    9  A    between atoms: _17  and  _18
REMARK   10  A    between atoms: _18  and  _19
REMARK   11  A    between atoms: _19  and  _20
REMARK   12  A    between atoms: _22  and  _24
REMARK   13  A    between atoms: _24  and  _26
REMARK   14  A    between atoms: _28  and  _30
REMARK   15  A    between atoms: _33  and  _35
REMARK   16  A    between atoms: _38  and  _40
REMARK   17  A    between atoms: _40  and  _41
REMARK   18  A    between atoms: _47  and  _49
REMARK   19  A    between atoms: _49  and  _50
REMARK   20  A    between atoms: _53  and  _55
REMARK   21  A    between atoms: _55  and  _57
REMARK   22  A    between atoms: _59  and  _61
REMARK   23  A    between atoms: _64  and  _66
REMARK   24  A    between atoms: _66  and  _67
REMARK   25  A    between atoms: _67  and  _68
REMARK   26  A    between atoms: _68  and  _69
REMARK   27  A    between atoms: _73  and  _75
REMARK   28  A    between atoms: _75  and  _76
REMARK   29  A    between atoms: _76  and  _77
REMARK   30  A    between atoms: _80  and  _82
REMARK   31  A    between atoms: _82  and  _83
REMARK   32  A    between atoms: _86  and  _88
REMARK   33  A    between atoms: _88  and  _89
REMARK   34  A    between atoms: _96  and  _98
REMARK   35  A    between atoms: _98  and  _99
REMARK   36  A    between atoms: _101  and  _103
REMARK   37  A    between atoms: _103  and  _104
REMARK   38  A    between atoms: _110  and  _112
REMARK   39  A    between atoms: _114  and  _116
REMARK   40  A    between atoms: _116  and  _117
REMARK   41  A    between atoms: _123  and  _125
REMARK   42  A    between atoms: _125  and  _126
REMARK   43  A    between atoms: _126  and  _127
REMARK   44  A    between atoms: _130  and  _132
REMARK   45  A    between atoms: _132  and  _134
REMARK   46  A    between atoms: _136  and  _138
REMARK   47  A    between atoms: _138  and  _139
REMARK   48  A    between atoms: _146  and  _148
REMARK   49  A    between atoms: _153  and  _155
REMARK   50  A    between atoms: _157  and  _159
REMARK   51  A    between atoms: _159  and  _160
REMARK   52  A    between atoms: _160  and  _161
REMARK   53  A    between atoms: _161  and  _162
REMARK   54  A    between atoms: _166  and  _168
REMARK   55  A    between atoms: _168  and  _169
REMARK   56  A    between atoms: _175  and  _177
REMARK   57  A    between atoms: _177  and  _178
REMARK                            x       y       z     vdW  Elec       q    Type
REMARK                         _______ _______ _______ _____ _____    ______ ____
ROOT
ATOM      1  C   UNL     1     -28.362  16.050 -45.211  0.00  0.00    +0.220 C 
ENDROOT
BRANCH   1   2
ATOM      2  N   UNL     1     -29.161  17.184 -45.708  0.00  0.00    -0.087 NA
ATOM      3  C   UNL     1     -30.482  17.287 -45.570  0.00  0.00    +0.535 C 
ATOM      4  N   UNL     1     -31.172  16.329 -44.966  0.00  0.00    +0.135 NA
ATOM      5  N   UNL     1     -31.118  18.349 -46.033  0.00  0.00    +0.135 NA
ENDBRANCH   1   2
BRANCH   1   6
ATOM      6  C   UNL     1     -27.957  15.134 -46.366  0.00  0.00    +0.047 C 
BRANCH   6   7
ATOM      7  C   UNL     1     -27.372  15.895 -47.533  0.00  0.00    +0.004 C 
BRANCH   7   8
ATOM      8  C   UNL     1     -25.938  15.508 -47.903  0.00  0.00    +0.000 C 
ATOM      9  C   UNL     1     -25.867  14.910 -49.308  0.00  0.00    +0.000 C 
ENDBRANCH   7   8
ENDBRANCH   6   7
ENDBRANCH   1   6
TORSDOF 4
REMARK  Name = 
REMARK  57 active torsions:
REMARK  status: ('A' for Active; 'I' for Inactive)
REMARK    1  A    between atoms: _1  and  _3
REMARK    2  A    between atoms: _3  and  _4
REMARK    3  A    between atoms: _4  and  _5
REMARK    4  A    between atoms: _5  and  _6
REMARK    5  A    between atoms: _8  and  _10
REMARK    6  A    between atoms: _10  and  _11
REMARK    7  A    between atoms: _11  and  _12
REMARK    8  A    between atoms: _15  and  _17
REMARK    9  A    between atoms: _17  and  _18
REMARK   10  A    between atoms: _18  and  _19
REMARK   11  A    between atoms: _19  and  _20
REMARK   12  A    between atoms: _22  and  _24
REMARK   13  A    between atoms: _24  and  _26
REMARK   14  A    between atoms: _28  and  _30
REMARK   15  A    between atoms: _33  and  _35
REMARK   16  A    between atoms: _38  and  _40
REMARK   17  A    between atoms: _40  and  _41
REMARK   18  A    between atoms: _47  and  _49
REMARK   19  A    between atoms: _49  and  _50
REMARK   20  A    between atoms: _53  and  _55
REMARK   21  A    between atoms: _55  and  _57
REMARK   22  A    between atoms: _59  and  _61
REMARK   23  A    between atoms: _64  and  _66
REMARK   24  A    between atoms: _66  and  _67
REMARK   25  A    between atoms: _67  and  _68
REMARK   26  A    between atoms: _68  and  _69
REMARK   27  A    between atoms: _73  and  _75
REMARK   28  A    between atoms: _75  and  _76
REMARK   29  A    between atoms: _76  and  _77
REMARK   30  A    between atoms: _80  and  _82
REMARK   31  A    between atoms: _82  and  _83
REMARK   32  A    between atoms: _86  and  _88
REMARK   33  A    between atoms: _88  and  _89
REMARK   34  A    between atoms: _96  and  _98
REMARK   35  A    between atoms: _98  and  _99
REMARK   36  A    between atoms: _101  and  _103
REMARK   37  A    between atoms: _103  and  _104
REMARK   38  A    between atoms: _110  and  _112
REMARK   39  A    between atoms: _114  and  _116
REMARK   40  A    between atoms: _116  and  _117
REMARK   41  A    between atoms: _123  and  _125
REMARK   42  A    between atoms: _125  and  _126
REMARK   43  A    between atoms: _126  and  _127
REMARK   44  A    between atoms: _130  and  _132
REMARK   45  A    between atoms: _132  and  _134
REMARK   46  A    between atoms: _136  and  _138
REMARK   47  A    between atoms: _138  and  _139
REMARK   48  A    between atoms: _146  and  _148
REMARK   49  A    between atoms: _153  and  _155
REMARK   50  A    between atoms: _157  and  _159
REMARK   51  A    between atoms: _159  and  _160
REMARK   52  A    between atoms: _160  and  _161
REMARK   53  A    between atoms: _161  and  _162
REMARK   54  A    between atoms: _166  and  _168
REMARK   55  A    between atoms: _168  and  _169
REMARK   56  A    between atoms: _175  and  _177
REMARK   57  A    between atoms: _177  and  _178
REMARK                            x       y       z     vdW  Elec       q    Type
REMARK                         _______ _______ _______ _____ _____    ______ ____
ROOT
ATOM      1  C   UNL     1     -30.970  11.936 -51.332  0.00  0.00    +0.114 C 
ENDROOT
BRANCH   1   2
ATOM      2  C   UNL     1     -32.113  12.953 -51.227  0.00  0.00    +0.365 C 
ATOM      3  O   UNL     1     -32.892  12.915 -50.253  0.00  0.00    -0.246 OA
ATOM      4  O   UNL     1     -32.239  13.805 -52.125  0.00  0.00    -0.246 OA
ENDBRANCH   1   2
BRANCH   1   5
ATOM      5  C   UNL     1     -29.945  12.256 -52.431  0.00  0.00    +0.012 C 
BRANCH   5   6
ATOM      6  C   UNL     1     -28.632  11.459 -52.340  0.00  0.00    +0.001 C 
ATOM      7  C   UNL     1     -28.365  10.672 -53.641  0.00  0.00    +0.000 C 
ENDBRANCH   5   6
ENDBRANCH   1   5
TORSDOF 3
REMARK  Name = 
REMARK  57 active torsions:
REMARK  status: ('A' for Active; 'I' for Inactive)
REMARK    1  A    between atoms: _1  and  _3
REMARK    2  A    between atoms: _3  and  _4
REMARK    3  A    between atoms: _4  and  _5
REMARK    4  A    between atoms: _5  and  _6
REMARK    5  A    between atoms: _8  and  _10
REMARK    6  A    between atoms: _10  and  _11
REMARK    7  A    between atoms: _11  and  _12
REMARK    8  A    between atoms: _15  and  _17
REMARK    9  A    between atoms: _17  and  _18
REMARK   10  A    between atoms: _18  and  _19
REMARK   11  A    between atoms: _19  and  _20
REMARK   12  A    between atoms: _22  and  _24
REMARK   13  A    between atoms: _24  and  _26
REMARK   14  A    between atoms: _28  and  _30
REMARK   15  A    between atoms: _33  and  _35
REMARK   16  A    between atoms: _38  and  _40
REMARK   17  A    between atoms: _40  and  _41
REMARK   18  A    between atoms: _47  and  _49
REMARK   19  A    between atoms: _49  and  _50
REMARK   20  A    between atoms: _53  and  _55
REMARK   21  A    between atoms: _55  and  _57
REMARK   22  A    between atoms: _59  and  _61
REMARK   23  A    between atoms: _64  and  _66
REMARK   24  A    between atoms: _66  and  _67
REMARK   25  A    between atoms: _67  and  _68
REMARK   26  A    between atoms: _68  and  _69
REMARK   27  A    between atoms: _73  and  _75
REMARK   28  A    between atoms: _75  and  _76
REMARK   29  A    between atoms: _76  and  _77
REMARK   30  A    between atoms: _80  and  _82
REMARK   31  A    between atoms: _82  and  _83
REMARK   32  A    between atoms: _86  and  _88
REMARK   33  A    between atoms: _88  and  _89
REMARK   34  A    between atoms: _96  and  _98
REMARK   35  A    between atoms: _98  and  _99
REMARK   36  A    between atoms: _101  and  _103
REMARK   37  A    between atoms: _103  and  _104
REMARK   38  A    between atoms: _110  and  _112
REMARK   39  A    between atoms: _114  and  _116
REMARK   40  A    between atoms: _116  and  _117
REMARK   41  A    between atoms: _123  and  _125
REMARK   42  A    between atoms: _125  and  _126
REMARK   43  A    between atoms: _126  and  _127
REMARK   44  A    between atoms: _130  and  _132
REMARK   45  A    between atoms: _132  and  _134
REMARK   46  A    between atoms: _136  and  _138
REMARK   47  A    between atoms: _138  and  _139
REMARK   48  A    between atoms: _146  and  _148
REMARK   49  A    between atoms: _153  and  _155
REMARK   50  A    between atoms: _157  and  _159
REMARK   51  A    between atoms: _159  and  _160
REMARK   52  A    between atoms: _160  and  _161
REMARK   53  A    between atoms: _161  and  _162
REMARK   54  A    between atoms: _166  and  _168
REMARK   55  A    between atoms: _168  and  _169
REMARK   56  A    between atoms: _175  and  _177
REMARK   57  A    between atoms: _177  and  _178
REMARK                            x       y       z     vdW  Elec       q    Type
REMARK                         _______ _______ _______ _____ _____    ______ ____
ROOT
ATOM      1  C   UNL     1     -31.441   9.223 -57.982  0.00  0.00    +0.000 C 
ENDROOT
BRANCH   1   2
ATOM      2  C   UNL     1     -32.749   9.861 -57.529  0.00  0.00    +0.000 C 
ATOM      3  C   UNL     1     -32.497  11.330 -57.256  0.00  0.00    +0.000 C 
ATOM      4  C   UNL     1     -33.842   9.700 -58.576  0.00  0.00    +0.000 C 
ENDBRANCH   1   2
BRANCH   1   5
ATOM      5  C   UNL     1     -30.955   7.994 -57.218  0.00  0.00    +0.000 C 
ATOM      6  C   UNL     1     -30.854   6.830 -58.191  0.00  0.00    +0.000 C 
ENDBRANCH   1   5
TORSDOF 2
REMARK  Name = 
REMARK  57 active torsions:
REMARK  status: ('A' for Active; 'I' for Inactive)
REMARK    1  A    between atoms: _1  and  _3
REMARK    2  A    between atoms: _3  and  _4
REMARK    3  A    between atoms: _4  and  _5
REMARK    4  A    between atoms: _5  and  _6
REMARK    5  A    between atoms: _8  and  _10
REMARK    6  A    between atoms: _10  and  _11
REMARK    7  A    between atoms: _11  and  _12
REMARK    8  A    between atoms: _15  and  _17
REMARK    9  A    between atoms: _17  and  _18
REMARK   10  A    between atoms: _18  and  _19
REMARK   11  A    between atoms: _19  and  _20
REMARK   12  A    between atoms: _22  and  _24
REMARK   13  A    between atoms: _24  and  _26
REMARK   14  A    between atoms: _28  and  _30
REMARK   15  A    between atoms: _33  and  _35
REMARK   16  A    between atoms: _38  and  _40
REMARK   17  A    between atoms: _40  and  _41
REMARK   18  A    between atoms: _47  and  _49
REMARK   19  A    between atoms: _49  and  _50
REMARK   20  A    between atoms: _53  and  _55
REMARK   21  A    between atoms: _55  and  _57
REMARK   22  A    between atoms: _59  and  _61
REMARK   23  A    between atoms: _64  and  _66
REMARK   24  A    between atoms: _66  and  _67
REMARK   25  A    between atoms: _67  and  _68
REMARK   26  A    between atoms: _68  and  _69
REMARK   27  A    between atoms: _73  and  _75
REMARK   28  A    between atoms: _75  and  _76
REMARK   29  A    between atoms: _76  and  _77
REMARK   30  A    between atoms: _80  and  _82
REMARK   31  A    between atoms: _82  and  _83
REMARK   32  A    between atoms: _86  and  _88
REMARK   33  A    between atoms: _88  and  _89
REMARK   34  A    between atoms: _96  and  _98
REMARK   35  A    between atoms: _98  and  _99
REMARK   36  A    between atoms: _101  and  _103
REMARK   37  A    between atoms: _103  and  _104
REMARK   38  A    between atoms: _110  and  _112
REMARK   39  A    between atoms: _114  and  _116
REMARK   40  A    between atoms: _116  and  _117
REMARK   41  A    between atoms: _123  and  _125
REMARK   42  A    between atoms: _125  and  _126
REMARK   43  A    between atoms: _126  and  _127
REMARK   44  A    between atoms: _130  and  _132
REMARK   45  A    between atoms: _132  and  _134
REMARK   46  A    between atoms: _136  and  _138
REMARK   47  A    between atoms: _138  and  _139
REMARK   48  A    between atoms: _146  and  _148
REMARK   49  A    between atoms: _153  and  _155
REMARK   50  A    between atoms: _157  and  _159
REMARK   51  A    between atoms: _159  and  _160
REMARK   52  A    between atoms: _160  and  _161
REMARK   53  A    between atoms: _161  and  _162
REMARK   54  A    between atoms: _166  and  _168
REMARK   55  A    between atoms: _168  and  _169
REMARK   56  A    between atoms: _175  and  _177
REMARK   57  A    between atoms: _177  and  _178
REMARK                            x       y       z     vdW  Elec       q    Type
REMARK                         _______ _______ _______ _____ _____    ______ ____
ROOT
ATOM      1  C   UNL     1     -36.718   6.515 -60.596  0.00  0.00    -0.022 A 
ATOM      2  C   UNL     1     -35.968   6.805 -59.471  0.00  0.00    -0.001 A 
ATOM      3  C   UNL     1     -36.575   7.166 -58.288  0.00  0.00    +0.042 A 
ATOM      4  C   UNL     1     -37.952   7.229 -58.215  0.00  0.00    +0.196 A 
ATOM      5  O   UNL     1     -38.545   7.588 -57.025  0.00  0.00    -0.287 OA
ATOM      6  C   UNL     1     -38.724   6.954 -59.322  0.00  0.00    +0.042 A 
ATOM      7  C   UNL     1     -38.106   6.597 -60.503  0.00  0.00    -0.001 A 
ENDROOT
BRANCH   1   8
ATOM      8  C   UNL     1     -36.057   6.120 -61.884  0.00  0.00    +0.026 C 
BRANCH   8   9
ATOM      9  C   UNL     1     -36.402   4.729 -62.385  0.00  0.00    +0.005 C 
ATOM     10  C   UNL     1     -35.904   4.562 -63.826  0.00  0.00    +0.000 C 
ENDBRANCH   8   9
ENDBRANCH   1   8
TORSDOF 2
REMARK  Name = 
REMARK  57 active torsions:
REMARK  status: ('A' for Active; 'I' for Inactive)
REMARK    1  A    between atoms: _1  and  _3
REMARK    2  A    between atoms: _3  and  _4
REMARK    3  A    between atoms: _4  and  _5
REMARK    4  A    between atoms: _5  and  _6
REMARK    5  A    between atoms: _8  and  _10
REMARK    6  A    between atoms: _10  and  _11
REMARK    7  A    between atoms: _11  and  _12
REMARK    8  A    between atoms: _15  and  _17
REMARK    9  A    between atoms: _17  and  _18
REMARK   10  A    between atoms: _18  and  _19
REMARK   11  A    between atoms: _19  and  _20
REMARK   12  A    between atoms: _22  and  _24
REMARK   13  A    between atoms: _24  and  _26
REMARK   14  A    between atoms: _28  and  _30
REMARK   15  A    between atoms: _33  and  _35
REMARK   16  A    between atoms: _38  and  _40
REMARK   17  A    between atoms: _40  and  _41
REMARK   18  A    between atoms: _47  and  _49
REMARK   19  A    between atoms: _49  and  _50
REMARK   20  A    between atoms: _53  and  _55
REMARK   21  A    between atoms: _55  and  _57
REMARK   22  A    between atoms: _59  and  _61
REMARK   23  A    between atoms: _64  and  _66
REMARK   24  A    between atoms: _66  and  _67
REMARK   25  A    between atoms: _67  and  _68
REMARK   26  A    between atoms: _68  and  _69
REMARK   27  A    between atoms: _73  and  _75
REMARK   28  A    between atoms: _75  and  _76
REMARK   29  A    between atoms: _76  and  _77
REMARK   30  A    between atoms: _80  and  _82
REMARK   31  A    between atoms: _82  and  _83
REMARK   32  A    between atoms: _86  and  _88
REMARK   33  A    between atoms: _88  and  _89
REMARK   34  A    between atoms: _96  and  _98
REMARK   35  A    between atoms: _98  and  _99
REMARK   36  A    between atoms: _101  and  _103
REMARK   37  A    between atoms: _103  and  _104
REMARK   38  A    between atoms: _110  and  _112
REMARK   39  A    between atoms: _114  and  _116
REMARK   40  A    between atoms: _116  and  _117
REMARK   41  A    between atoms: _123  and  _125
REMARK   42  A    between atoms: _125  and  _126
REMARK   43  A    between atoms: _126  and  _127
REMARK   44  A    between atoms: _130  and  _132
REMARK   45  A    between atoms: _132  and  _134
REMARK   46  A    between atoms: _136  and  _138
REMARK   47  A    between atoms: _138  and  _139
REMARK   48  A    between atoms: _146  and  _148
REMARK   49  A    between atoms: _153  and  _155
REMARK   50  A    between atoms: _157  and  _159
REMARK   51  A    between atoms: _159  and  _160
REMARK   52  A    between atoms: _160  and  _161
REMARK   53  A    between atoms: _161  and  _162
REMARK   54  A    between atoms: _166  and  _168
REMARK   55  A    between atoms: _168  and  _169
REMARK   56  A    between atoms: _175  and  _177
REMARK   57  A    between atoms: _177  and  _178
REMARK                            x       y       z     vdW  Elec       q    Type
REMARK                         _______ _______ _______ _____ _____    ______ ____
ROOT
ATOM      1  C   UNL     1     -44.335   8.459 -57.624  0.00  0.00    +0.000 C 
ENDROOT
BRANCH   1   2
ATOM      2  C   UNL     1     -43.712   9.864 -57.740  0.00  0.00    +0.000 C 
ATOM      3  C   UNL     1     -42.833  10.127 -56.538  0.00  0.00    +0.000 C 
ENDBRANCH   1   2
BRANCH   1   4
ATOM      4  C   UNL     1     -45.800   8.651 -57.367  0.00  0.00    +0.000 C 
ATOM      5  C   UNL     1     -46.575   7.481 -57.888  0.00  0.00    +0.000 C 
ENDBRANCH   1   4
TORSDOF 2
REMARK  Name = 
REMARK  57 active torsions:
REMARK  status: ('A' for Active; 'I' for Inactive)
REMARK    1  A    between atoms: _1  and  _3
REMARK    2  A    between atoms: _3  and  _4
REMARK    3  A    between atoms: _4  and  _5
REMARK    4  A    between atoms: _5  and  _6
REMARK    5  A    between atoms: _8  and  _10
REMARK    6  A    between atoms: _10  and  _11
REMARK    7  A    between atoms: _11  and  _12
REMARK    8  A    between atoms: _15  and  _17
REMARK    9  A    between atoms: _17  and  _18
REMARK   10  A    between atoms: _18  and  _19
REMARK   11  A    between atoms: _19  and  _20
REMARK   12  A    between atoms: _22  and  _24
REMARK   13  A    between atoms: _24  and  _26
REMARK   14  A    between atoms: _28  and  _30
REMARK   15  A    between atoms: _33  and  _35
REMARK   16  A    between atoms: _38  and  _40
REMARK   17  A    between atoms: _40  and  _41
REMARK   18  A    between atoms: _47  and  _49
REMARK   19  A    between atoms: _49  and  _50
REMARK   20  A    between atoms: _53  and  _55
REMARK   21  A    between atoms: _55  and  _57
REMARK   22  A    between atoms: _59  and  _61
REMARK   23  A    between atoms: _64  and  _66
REMARK   24  A    between atoms: _66  and  _67
REMARK   25  A    between atoms: _67  and  _68
REMARK   26  A    between atoms: _68  and  _69
REMARK   27  A    between atoms: _73  and  _75
REMARK   28  A    between atoms: _75  and  _76
REMARK   29  A    between atoms: _76  and  _77
REMARK   30  A    between atoms: _80  and  _82
REMARK   31  A    between atoms: _82  and  _83
REMARK   32  A    between atoms: _86  and  _88
REMARK   33  A    between atoms: _88  and  _89
REMARK   34  A    between atoms: _96  and  _98
REMARK   35  A    between atoms: _98  and  _99
REMARK   36  A    between atoms: _101  and  _103
REMARK   37  A    between atoms: _103  and  _104
REMARK   38  A    between atoms: _110  and  _112
REMARK   39  A    between atoms: _114  and  _116
REMARK   40  A    between atoms: _116  and  _117
REMARK   41  A    between atoms: _123  and  _125
REMARK   42  A    between atoms: _125  and  _126
REMARK   43  A    between atoms: _126  and  _127
REMARK   44  A    between atoms: _130  and  _132
REMARK   45  A    between atoms: _132  and  _134
REMARK   46  A    between atoms: _136  and  _138
REMARK   47  A    between atoms: _138  and  _139
REMARK   48  A    between atoms: _146  and  _148
REMARK   49  A    between atoms: _153  and  _155
REMARK   50  A    between atoms: _157  and  _159
REMARK   51  A    between atoms: _159  and  _160
REMARK   52  A    between atoms: _160  and  _161
REMARK   53  A    between atoms: _161  and  _162
REMARK   54  A    between atoms: _166  and  _168
REMARK   55  A    between atoms: _168  and  _169
REMARK   56  A    between atoms: _175  and  _177
REMARK   57  A    between atoms: _177  and  _178
REMARK                            x       y       z     vdW  Elec       q    Type
REMARK                         _______ _______ _______ _____ _____    ______ ____
ROOT
ATOM      1  C   UNL     1     -42.655  13.518 -54.134  0.00  0.00    -0.022 A 
ATOM      2  C   UNL     1     -42.993  14.081 -52.910  0.00  0.00    -0.004 A 
ATOM      3  C   UNL     1     -43.717  15.266 -52.852  0.00  0.00    -0.000 A 
ATOM      4  C   UNL     1     -44.106  15.909 -54.020  0.00  0.00    -0.000 A 
ATOM      5  C   UNL     1     -43.769  15.365 -55.251  0.00  0.00    -0.000 A 
ATOM      6  C   UNL     1     -43.051  14.177 -55.305  0.00  0.00    -0.004 A 
ENDROOT
BRANCH   1   7
ATOM      7  C   UNL     1     -41.871  12.228 -54.199  0.00  0.00    +0.026 C 
BRANCH   7   8
ATOM      8  C   UNL     1     -42.744  10.960 -54.237  0.00  0.00    +0.005 C 
ATOM      9  C   UNL     1     -43.807  11.026 -53.165  0.00  0.00    +0.000 C 
ENDBRANCH   7   8
ENDBRANCH   1   7
TORSDOF 2
REMARK  Name = 
REMARK  57 active torsions:
REMARK  status: ('A' for Active; 'I' for Inactive)
REMARK    1  A    between atoms: _1  and  _3
REMARK    2  A    between atoms: _3  and  _4
REMARK    3  A    between atoms: _4  and  _5
REMARK    4  A    between atoms: _5  and  _6
REMARK    5  A    between atoms: _8  and  _10
REMARK    6  A    between atoms: _10  and  _11
REMARK    7  A    between atoms: _11  and  _12
REMARK    8  A    between atoms: _15  and  _17
REMARK    9  A    between atoms: _17  and  _18
REMARK   10  A    between atoms: _18  and  _19
REMARK   11  A    between atoms: _19  and  _20
REMARK   12  A    between atoms: _22  and  _24
REMARK   13  A    between atoms: _24  and  _26
REMARK   14  A    between atoms: _28  and  _30
REMARK   15  A    between atoms: _33  and  _35
REMARK   16  A    between atoms: _38  and  _40
REMARK   17  A    between atoms: _40  and  _41
REMARK   18  A    between atoms: _47  and  _49
REMARK   19  A    between atoms: _49  and  _50
REMARK   20  A    between atoms: _53  and  _55
REMARK   21  A    between atoms: _55  and  _57
REMARK   22  A    between atoms: _59  and  _61
REMARK   23  A    between atoms: _64  and  _66
REMARK   24  A    between atoms: _66  and  _67
REMARK   25  A    between atoms: _67  and  _68
REMARK   26  A    between atoms: _68  and  _69
REMARK   27  A    between atoms: _73  and  _75
REMARK   28  A    between atoms: _75  and  _76
REMARK   29  A    between atoms: _76  and  _77
REMARK   30  A    between atoms: _80  and  _82
REMARK   31  A    between atoms: _82  and  _83
REMARK   32  A    between atoms: _86  and  _88
REMARK   33  A    between atoms: _88  and  _89
REMARK   34  A    between atoms: _96  and  _98
REMARK   35  A    between atoms: _98  and  _99
REMARK   36  A    between atoms: _101  and  _103
REMARK   37  A    between atoms: _103  and  _104
REMARK   38  A    between atoms: _110  and  _112
REMARK   39  A    between atoms: _114  and  _116
REMARK   40  A    between atoms: _116  and  _117
REMARK   41  A    between atoms: _123  and  _125
REMARK   42  A    between atoms: _125  and  _126
REMARK   43  A    between atoms: _126  and  _127
REMARK   44  A    between atoms: _130  and  _132
REMARK   45  A    between atoms: _132  and  _134
REMARK   46  A    between atoms: _136  and  _138
REMARK   47  A    between atoms: _138  and  _139
REMARK   48  A    between atoms: _146  and  _148
REMARK   49  A    between atoms: _153  and  _155
REMARK   50  A    between atoms: _157  and  _159
REMARK   51  A    between atoms: _159  and  _160
REMARK   52  A    between atoms: _160  and  _161
REMARK   53  A    between atoms: _161  and  _162
REMARK   54  A    between atoms: _166  and  _168
REMARK   55  A    between atoms: _168  and  _169
REMARK   56  A    between atoms: _175  and  _177
REMARK   57  A    between atoms: _177  and  _178
REMARK                            x       y       z     vdW  Elec       q    Type
REMARK                         _______ _______ _______ _____ _____    ______ ____
ROOT
ATOM      1  C   UNL     1     -44.271  10.729 -50.777  0.00  0.00    +0.036 C 
ATOM      2  C   UNL     1     -43.447  10.868 -49.501  0.00  0.00    +0.003 C 
ENDROOT
BRANCH   1   3
ATOM      3  C   UNL     1     -45.038   9.402 -50.753  0.00  0.00    +0.182 C 
ATOM      4  O   UNL     1     -44.624   8.609 -49.662  0.00  0.00    -0.220 OA
ENDBRANCH   1   3
TORSDOF 1
REMARK  Name = 
REMARK  57 active torsions:
REMARK  status: ('A' for Active; 'I' for Inactive)
REMARK    1  A    between atoms: _1  and  _3
REMARK    2  A    between atoms: _3  and  _4
REMARK    3  A    between atoms: _4  and  _5
REMARK    4  A    between atoms: _5  and  _6
REMARK    5  A    between atoms: _8  and  _10
REMARK    6  A    between atoms: _10  and  _11
REMARK    7  A    between atoms: _11  and  _12
REMARK    8  A    between atoms: _15  and  _17
REMARK    9  A    between atoms: _17  and  _18
REMARK   10  A    between atoms: _18  and  _19
REMARK   11  A    between atoms: _19  and  _20
REMARK   12  A    between atoms: _22  and  _24
REMARK   13  A    between atoms: _24  and  _26
REMARK   14  A    between atoms: _28  and  _30
REMARK   15  A    between atoms: _33  and  _35
REMARK   16  A    between atoms: _38  and  _40
REMARK   17  A    between atoms: _40  and  _41
REMARK   18  A    between atoms: _47  and  _49
REMARK   19  A    between atoms: _49  and  _50
REMARK   20  A    between atoms: _53  and  _55
REMARK   21  A    between atoms: _55  and  _57
REMARK   22  A    between atoms: _59  and  _61
REMARK   23  A    between atoms: _64  and  _66
REMARK   24  A    between atoms: _66  and  _67
REMARK   25  A    between atoms: _67  and  _68
REMARK   26  A    between atoms: _68  and  _69
REMARK   27  A    between atoms: _73  and  _75
REMARK   28  A    between atoms: _75  and  _76
REMARK   29  A    between atoms: _76  and  _77
REMARK   30  A    between atoms: _80  and  _82
REMARK   31  A    between atoms: _82  and  _83
REMARK   32  A    between atoms: _86  and  _88
REMARK   33  A    between atoms: _88  and  _89
REMARK   34  A    between atoms: _96  and  _98
REMARK   35  A    between atoms: _98  and  _99
REMARK   36  A    between atoms: _101  and  _103
REMARK   37  A    between atoms: _103  and  _104
REMARK   38  A    between atoms: _110  and  _112
REMARK   39  A    between atoms: _114  and  _116
REMARK   40  A    between atoms: _116  and  _117
REMARK   41  A    between atoms: _123  and  _125
REMARK   42  A    between atoms: _125  and  _126
REMARK   43  A    between atoms: _126  and  _127
REMARK   44  A    between atoms: _130  and  _132
REMARK   45  A    between atoms: _132  and  _134
REMARK   46  A    between atoms: _136  and  _138
REMARK   47  A    between atoms: _138  and  _139
REMARK   48  A    between atoms: _146  and  _148
REMARK   49  A    between atoms: _153  and  _155
REMARK   50  A    between atoms: _157  and  _159
REMARK   51  A    between atoms: _159  and  _160
REMARK   52  A    between atoms: _160  and  _161
REMARK   53  A    between atoms: _161  and  _162
REMARK   54  A    between atoms: _166  and  _168
REMARK   55  A    between atoms: _168  and  _169
REMARK   56  A    between atoms: _175  and  _177
REMARK   57  A    between atoms: _177  and  _178
REMARK                            x       y       z     vdW  Elec       q    Type
REMARK                         _______ _______ _______ _____ _____    ______ ____
ROOT
ATOM      1  C   UNL     1     -40.846  11.966 -46.631  0.00  0.00    -0.022 A 
ATOM      2  C   UNL     1     -40.914  10.643 -46.198  0.00  0.00    -0.004 A 
ATOM      3  C   UNL     1     -39.845  10.052 -45.542  0.00  0.00    -0.000 A 
ATOM      4  C   UNL     1     -38.690  10.786 -45.315  0.00  0.00    -0.000 A 
ATOM      5  C   UNL     1     -38.605  12.104 -45.748  0.00  0.00    -0.000 A 
ATOM      6  C   UNL     1     -39.676  12.685 -46.404  0.00  0.00    -0.004 A 
ENDROOT
BRANCH   1   7
ATOM      7  C   UNL     1     -42.014  12.597 -47.345  0.00  0.00    +0.026 C 
BRANCH   7   8
ATOM      8  C   UNL     1     -43.321  11.788 -47.251  0.00  0.00    +0.005 C 
ATOM      9  C   UNL     1     -44.262  12.422 -46.246  0.00  0.00    +0.000 C 
ENDBRANCH   7   8
ENDBRANCH   1   7
TORSDOF 2
REMARK  Name = 
REMARK  57 active torsions:
REMARK  status: ('A' for Active; 'I' for Inactive)
REMARK    1  A    between atoms: _1  and  _3
REMARK    2  A    between atoms: _3  and  _4
REMARK    3  A    between atoms: _4  and  _5
REMARK    4  A    between atoms: _5  and  _6
REMARK    5  A    between atoms: _8  and  _10
REMARK    6  A    between atoms: _10  and  _11
REMARK    7  A    between atoms: _11  and  _12
REMARK    8  A    between atoms: _15  and  _17
REMARK    9  A    between atoms: _17  and  _18
REMARK   10  A    between atoms: _18  and  _19
REMARK   11  A    between atoms: _19  and  _20
REMARK   12  A    between atoms: _22  and  _24
REMARK   13  A    between atoms: _24  and  _26
REMARK   14  A    between atoms: _28  and  _30
REMARK   15  A    between atoms: _33  and  _35
REMARK   16  A    between atoms: _38  and  _40
REMARK   17  A    between atoms: _40  and  _41
REMARK   18  A    between atoms: _47  and  _49
REMARK   19  A    between atoms: _49  and  _50
REMARK   20  A    between atoms: _53  and  _55
REMARK   21  A    between atoms: _55  and  _57
REMARK   22  A    between atoms: _59  and  _61
REMARK   23  A    between atoms: _64  and  _66
REMARK   24  A    between atoms: _66  and  _67
REMARK   25  A    between atoms: _67  and  _68
REMARK   26  A    between atoms: _68  and  _69
REMARK   27  A    between atoms: _73  and  _75
REMARK   28  A    between atoms: _75  and  _76
REMARK   29  A    between atoms: _76  and  _77
REMARK   30  A    between atoms: _80  and  _82
REMARK   31  A    between atoms: _82  and  _83
REMARK   32  A    between atoms: _86  and  _88
REMARK   33  A    between atoms: _88  and  _89
REMARK   34  A    between atoms: _96  and  _98
REMARK   35  A    between atoms: _98  and  _99
REMARK   36  A    between atoms: _101  and  _103
REMARK   37  A    between atoms: _103  and  _104
REMARK   38  A    between atoms: _110  and  _112
REMARK   39  A    between atoms: _114  and  _116
REMARK   40  A    between atoms: _116  and  _117
REMARK   41  A    between atoms: _123  and  _125
REMARK   42  A    between atoms: _125  and  _126
REMARK   43  A    between atoms: _126  and  _127
REMARK   44  A    between atoms: _130  and  _132
REMARK   45  A    between atoms: _132  and  _134
REMARK   46  A    between atoms: _136  and  _138
REMARK   47  A    between atoms: _138  and  _139
REMARK   48  A    between atoms: _146  and  _148
REMARK   49  A    between atoms: _153  and  _155
REMARK   50  A    between atoms: _157  and  _159
REMARK   51  A    between atoms: _159  and  _160
REMARK   52  A    between atoms: _160  and  _161
REMARK   53  A    between atoms: _161  and  _162
REMARK   54  A    between atoms: _166  and  _168
REMARK   55  A    between atoms: _168  and  _169
REMARK   56  A    between atoms: _175  and  _177
REMARK   57  A    between atoms: _177  and  _178
REMARK                            x       y       z     vdW  Elec       q    Type
REMARK                         _______ _______ _______ _____ _____    ______ ____
ROOT
ATOM      1  C   UNL     1     -46.370  11.327 -42.173  0.00  0.00    +0.042 C 
ENDROOT
BRANCH   1   2
ATOM      2  C   UNL     1     -46.387  11.740 -40.711  0.00  0.00    +0.050 C 
ATOM      3  O   UNL     1     -45.444  11.370 -39.981  0.00  0.00    -0.549 OA
ATOM      4  O   UNL     1     -47.345  12.425 -40.289  0.00  0.00    -0.549 OA
ENDBRANCH   1   2
BRANCH   1   5
ATOM      5  C   UNL     1     -44.990  11.449 -42.791  0.00  0.00    +0.006 C 
BRANCH   5   6
ATOM      6  C   UNL     1     -44.900  12.524 -43.875  0.00  0.00    +0.000 C 
ATOM      7  C   UNL     1     -44.557  13.873 -43.245  0.00  0.00    +0.000 C 
ENDBRANCH   5   6
ENDBRANCH   1   5
TORSDOF 3
REMARK  Name = 
REMARK  57 active torsions:
REMARK  status: ('A' for Active; 'I' for Inactive)
REMARK    1  A    between atoms: _1  and  _3
REMARK    2  A    between atoms: _3  and  _4
REMARK    3  A    between atoms: _4  and  _5
REMARK    4  A    between atoms: _5  and  _6
REMARK    5  A    between atoms: _8  and  _10
REMARK    6  A    between atoms: _10  and  _11
REMARK    7  A    between atoms: _11  and  _12
REMARK    8  A    between atoms: _15  and  _17
REMARK    9  A    between atoms: _17  and  _18
REMARK   10  A    between atoms: _18  and  _19
REMARK   11  A    between atoms: _19  and  _20
REMARK   12  A    between atoms: _22  and  _24
REMARK   13  A    between atoms: _24  and  _26
REMARK   14  A    between atoms: _28  and  _30
REMARK   15  A    between atoms: _33  and  _35
REMARK   16  A    between atoms: _38  and  _40
REMARK   17  A    between atoms: _40  and  _41
REMARK   18  A    between atoms: _47  and  _49
REMARK   19  A    between atoms: _49  and  _50
REMARK   20  A    between atoms: _53  and  _55
REMARK   21  A    between atoms: _55  and  _57
REMARK   22  A    between atoms: _59  and  _61
REMARK   23  A    between atoms: _64  and  _66
REMARK   24  A    between atoms: _66  and  _67
REMARK   25  A    between atoms: _67  and  _68
REMARK   26  A    between atoms: _68  and  _69
REMARK   27  A    between atoms: _73  and  _75
REMARK   28  A    between atoms: _75  and  _76
REMARK   29  A    between atoms: _76  and  _77
REMARK   30  A    between atoms: _80  and  _82
REMARK   31  A    between atoms: _82  and  _83
REMARK   32  A    between atoms: _86  and  _88
REMARK   33  A    between atoms: _88  and  _89
REMARK   34  A    between atoms: _96  and  _98
REMARK   35  A    between atoms: _98  and  _99
REMARK   36  A    between atoms: _101  and  _103
REMARK   37  A    between atoms: _103  and  _104
REMARK   38  A    between atoms: _110  and  _112
REMARK   39  A    between atoms: _114  and  _116
REMARK   40  A    between atoms: _116  and  _117
REMARK   41  A    between atoms: _123  and  _125
REMARK   42  A    between atoms: _125  and  _126
REMARK   43  A    between atoms: _126  and  _127
REMARK   44  A    between atoms: _130  and  _132
REMARK   45  A    between atoms: _132  and  _134
REMARK   46  A    between atoms: _136  and  _138
REMARK   47  A    between atoms: _138  and  _139
REMARK   48  A    between atoms: _146  and  _148
REMARK   49  A    between atoms: _153  and  _155
REMARK   50  A    between atoms: _157  and  _159
REMARK   51  A    between atoms: _159  and  _160
REMARK   52  A    between atoms: _160  and  _161
REMARK   53  A    between atoms: _161  and  _162
REMARK   54  A    between atoms: _166  and  _168
REMARK   55  A    between atoms: _168  and  _169
REMARK   56  A    between atoms: _175  and  _177
REMARK   57  A    between atoms: _177  and  _178
REMARK                            x       y       z     vdW  Elec       q    Type
REMARK                         _______ _______ _______ _____ _____    ______ ____
ROOT
ATOM      1  C   UNL     1     -38.941  15.864 -40.015  0.00  0.00    +0.000 C 
ATOM      2  C   UNL     1     -38.083  17.129 -39.922  0.00  0.00    +0.000 C 
ENDROOT
BRANCH   1   3
ATOM      3  C   UNL     1     -40.454  16.125 -39.778  0.00  0.00    +0.000 C 
ATOM      4  C   UNL     1     -40.784  17.549 -39.265  0.00  0.00    +0.000 C 
ENDBRANCH   1   3
BRANCH   1   5
ATOM      5  C   UNL     1     -38.422  14.708 -39.179  0.00  0.00    +0.000 C 
ATOM      6  C   UNL     1     -39.302  13.485 -39.306  0.00  0.00    +0.000 C 
ENDBRANCH   1   5
TORSDOF 2
REMARK  Name = 
REMARK  57 active torsions:
REMARK  status: ('A' for Active; 'I' for Inactive)
REMARK    1  A    between atoms: _1  and  _3
REMARK    2  A    between atoms: _3  and  _4
REMARK    3  A    between atoms: _4  and  _5
REMARK    4  A    between atoms: _5  and  _6
REMARK    5  A    between atoms: _8  and  _10
REMARK    6  A    between atoms: _10  and  _11
REMARK    7  A    between atoms: _11  and  _12
REMARK    8  A    between atoms: _15  and  _17
REMARK    9  A    between atoms: _17  and  _18
REMARK   10  A    between atoms: _18  and  _19
REMARK   11  A    between atoms: _19  and  _20
REMARK   12  A    between atoms: _22  and  _24
REMARK   13  A    between atoms: _24  and  _26
REMARK   14  A    between atoms: _28  and  _30
REMARK   15  A    between atoms: _33  and  _35
REMARK   16  A    between atoms: _38  and  _40
REMARK   17  A    between atoms: _40  and  _41
REMARK   18  A    between atoms: _47  and  _49
REMARK   19  A    between atoms: _49  and  _50
REMARK   20  A    between atoms: _53  and  _55
REMARK   21  A    between atoms: _55  and  _57
REMARK   22  A    between atoms: _59  and  _61
REMARK   23  A    between atoms: _64  and  _66
REMARK   24  A    between atoms: _66  and  _67
REMARK   25  A    between atoms: _67  and  _68
REMARK   26  A    between atoms: _68  and  _69
REMARK   27  A    between atoms: _73  and  _75
REMARK   28  A    between atoms: _75  and  _76
REMARK   29  A    between atoms: _76  and  _77
REMARK   30  A    between atoms: _80  and  _82
REMARK   31  A    between atoms: _82  and  _83
REMARK   32  A    between atoms: _86  and  _88
REMARK   33  A    between atoms: _88  and  _89
REMARK   34  A    between atoms: _96  and  _98
REMARK   35  A    between atoms: _98  and  _99
REMARK   36  A    between atoms: _101  and  _103
REMARK   37  A    between atoms: _103  and  _104
REMARK   38  A    between atoms: _110  and  _112
REMARK   39  A    between atoms: _114  and  _116
REMARK   40  A    between atoms: _116  and  _117
REMARK   41  A    between atoms: _123  and  _125
REMARK   42  A    between atoms: _125  and  _126
REMARK   43  A    between atoms: _126  and  _127
REMARK   44  A    between atoms: _130  and  _132
REMARK   45  A    between atoms: _132  and  _134
REMARK   46  A    between atoms: _136  and  _138
REMARK   47  A    between atoms: _138  and  _139
REMARK   48  A    between atoms: _146  and  _148
REMARK   49  A    between atoms: _153  and  _155
REMARK   50  A    between atoms: _157  and  _159
REMARK   51  A    between atoms: _159  and  _160
REMARK   52  A    between atoms: _160  and  _161
REMARK   53  A    between atoms: _161  and  _162
REMARK   54  A    between atoms: _166  and  _168
REMARK   55  A    between atoms: _168  and  _169
REMARK   56  A    between atoms: _175  and  _177
REMARK   57  A    between atoms: _177  and  _178
REMARK                            x       y       z     vdW  Elec       q    Type
REMARK                         _______ _______ _______ _____ _____    ______ ____
ROOT
ATOM      1  C   UNL     1     -34.581  25.692 -45.465  0.00  0.00    -0.022 A 
ATOM      2  C   UNL     1     -35.464  25.910 -44.419  0.00  0.00    -0.001 A 
ATOM      3  C   UNL     1     -35.465  25.088 -43.313  0.00  0.00    +0.042 A 
ATOM      4  C   UNL     1     -34.574  24.036 -43.249  0.00  0.00    +0.196 A 
ATOM      5  O   UNL     1     -34.584  23.223 -42.149  0.00  0.00    -0.287 OA
ATOM      6  C   UNL     1     -33.677  23.798 -44.275  0.00  0.00    +0.042 A 
ATOM      7  C   UNL     1     -33.683  24.627 -45.374  0.00  0.00    -0.001 A 
ENDROOT
BRANCH   1   8
ATOM      8  C   UNL     1     -34.583  26.588 -46.654  0.00  0.00    +0.026 C 
BRANCH   8   9
ATOM      9  C   UNL     1     -33.755  27.861 -46.496  0.00  0.00    +0.005 C 
ATOM     10  C   UNL     1     -33.066  28.105 -47.823  0.00  0.00    +0.000 C 
ENDBRANCH   8   9
ENDBRANCH   1   8
TORSDOF 2
REMARK  Name = 
REMARK  57 active torsions:
REMARK  status: ('A' for Active; 'I' for Inactive)
REMARK    1  A    between atoms: _1  and  _3
REMARK    2  A    between atoms: _3  and  _4
REMARK    3  A    between atoms: _4  and  _5
REMARK    4  A    between atoms: _5  and  _6
REMARK    5  A    between atoms: _8  and  _10
REMARK    6  A    between atoms: _10  and  _11
REMARK    7  A    between atoms: _11  and  _12
REMARK    8  A    between atoms: _15  and  _17
REMARK    9  A    between atoms: _17  and  _18
REMARK   10  A    between atoms: _18  and  _19
REMARK   11  A    between atoms: _19  and  _20
REMARK   12  A    between atoms: _22  and  _24
REMARK   13  A    between atoms: _24  and  _26
REMARK   14  A    between atoms: _28  and  _30
REMARK   15  A    between atoms: _33  and  _35
REMARK   16  A    between atoms: _38  and  _40
REMARK   17  A    between atoms: _40  and  _41
REMARK   18  A    between atoms: _47  and  _49
REMARK   19  A    between atoms: _49  and  _50
REMARK   20  A    between atoms: _53  and  _55
REMARK   21  A    between atoms: _55  and  _57
REMARK   22  A    between atoms: _59  and  _61
REMARK   23  A    between atoms: _64  and  _66
REMARK   24  A    between atoms: _66  and  _67
REMARK   25  A    between atoms: _67  and  _68
REMARK   26  A    between atoms: _68  and  _69
REMARK   27  A    between atoms: _73  and  _75
REMARK   28  A    between atoms: _75  and  _76
REMARK   29  A    between atoms: _76  and  _77
REMARK   30  A    between atoms: _80  and  _82
REMARK   31  A    between atoms: _82  and  _83
REMARK   32  A    between atoms: _86  and  _88
REMARK   33  A    between atoms: _88  and  _89
REMARK   34  A    between atoms: _96  and  _98
REMARK   35  A    between atoms: _98  and  _99
REMARK   36  A    between atoms: _101  and  _103
REMARK   37  A    between atoms: _103  and  _104
REMARK   38  A    between atoms: _110  and  _112
REMARK   39  A    between atoms: _114  and  _116
REMARK   40  A    between atoms: _116  and  _117
REMARK   41  A    between atoms: _123  and  _125
REMARK   42  A    between atoms: _125  and  _126
REMARK   43  A    between atoms: _126  and  _127
REMARK   44  A    between atoms: _130  and  _132
REMARK   45  A    between atoms: _132  and  _134
REMARK   46  A    between atoms: _136  and  _138
REMARK   47  A    between atoms: _138  and  _139
REMARK   48  A    between atoms: _146  and  _148
REMARK   49  A    between atoms: _153  and  _155
REMARK   50  A    between atoms: _157  and  _159
REMARK   51  A    between atoms: _159  and  _160
REMARK   52  A    between atoms: _160  and  _161
REMARK   53  A    between atoms: _161  and  _162
REMARK   54  A    between atoms: _166  and  _168
REMARK   55  A    between atoms: _168  and  _169
REMARK   56  A    between atoms: _175  and  _177
REMARK   57  A    between atoms: _177  and  _178
REMARK                            x       y       z     vdW  Elec       q    Type
REMARK                         _______ _______ _______ _____ _____    ______ ____
ROOT
ATOM      1  C   UNL     1     -30.353  24.475 -50.923  0.00  0.00    +0.013 C 
ATOM      2  C   UNL     1     -29.829  24.487 -52.349  0.00  0.00    +0.001 C 
ENDROOT
BRANCH   1   3
ATOM      3  C   UNL     1     -31.480  23.436 -50.771  0.00  0.00    +0.069 C 
ATOM      4  S   UNL     1     -31.120  21.792 -51.470  0.00  0.00    -0.082 S 
ENDBRANCH   1   3
TORSDOF 1
REMARK  Name = 
REMARK  57 active torsions:
REMARK  status: ('A' for Active; 'I' for Inactive)
REMARK    1  A    between atoms: _1  and  _3
REMARK    2  A    between atoms: _3  and  _4
REMARK    3  A    between atoms: _4  and  _5
REMARK    4  A    between atoms: _5  and  _6
REMARK    5  A    between atoms: _8  and  _10
REMARK    6  A    between atoms: _10  and  _11
REMARK    7  A    between atoms: _11  and  _12
REMARK    8  A    between atoms: _15  and  _17
REMARK    9  A    between atoms: _17  and  _18
REMARK   10  A    between atoms: _18  and  _19
REMARK   11  A    between atoms: _19  and  _20
REMARK   12  A    between atoms: _22  and  _24
REMARK   13  A    between atoms: _24  and  _26
REMARK   14  A    between atoms: _28  and  _30
REMARK   15  A    between atoms: _33  and  _35
REMARK   16  A    between atoms: _38  and  _40
REMARK   17  A    between atoms: _40  and  _41
REMARK   18  A    between atoms: _47  and  _49
REMARK   19  A    between atoms: _49  and  _50
REMARK   20  A    between atoms: _53  and  _55
REMARK   21  A    between atoms: _55  and  _57
REMARK   22  A    between atoms: _59  and  _61
REMARK   23  A    between atoms: _64  and  _66
REMARK   24  A    between atoms: _66  and  _67
REMARK   25  A    between atoms: _67  and  _68
REMARK   26  A    between atoms: _68  and  _69
REMARK   27  A    between atoms: _73  and  _75
REMARK   28  A    between atoms: _75  and  _76
REMARK   29  A    between atoms: _76  and  _77
REMARK   30  A    between atoms: _80  and  _82
REMARK   31  A    between atoms: _82  and  _83
REMARK   32  A    between atoms: _86  and  _88
REMARK   33  A    between atoms: _88  and  _89
REMARK   34  A    between atoms: _96  and  _98
REMARK   35  A    between atoms: _98  and  _99
REMARK   36  A    between atoms: _101  and  _103
REMARK   37  A    between atoms: _103  and  _104
REMARK   38  A    between atoms: _110  and  _112
REMARK   39  A    between atoms: _114  and  _116
REMARK   40  A    between atoms: _116  and  _117
REMARK   41  A    between atoms: _123  and  _125
REMARK   42  A    between atoms: _125  and  _126
REMARK   43  A    between atoms: _126  and  _127
REMARK   44  A    between atoms: _130  and  _132
REMARK   45  A    between atoms: _132  and  _134
REMARK   46  A    between atoms: _136  and  _138
REMARK   47  A    between atoms: _138  and  _139
REMARK   48  A    between atoms: _146  and  _148
REMARK   49  A    between atoms: _153  and  _155
REMARK   50  A    between atoms: _157  and  _159
REMARK   51  A    between atoms: _159  and  _160
REMARK   52  A    between atoms: _160  and  _161
REMARK   53  A    between atoms: _161  and  _162
REMARK   54  A    between atoms: _166  and  _168
REMARK   55  A    between atoms: _168  and  _169
REMARK   56  A    between atoms: _175  and  _177
REMARK   57  A    between atoms: _177  and  _178
REMARK                            x       y       z     vdW  Elec       q    Type
REMARK                         _______ _______ _______ _____ _____    ______ ____
ROOT
ATOM      1  C   UNL     1     -28.485  20.740 -55.540  0.00  0.00    +0.000 C 
ATOM      2  C   UNL     1     -29.932  20.348 -55.813  0.00  0.00    +0.000 C 
ATOM      3  C   UNL     1     -27.624  20.495 -56.756  0.00  0.00    +0.000 C 
ENDROOT
TORSDOF 0
REMARK  Name = 
REMARK  57 active torsions:
REMARK  status: ('A' for Active; 'I' for Inactive)
REMARK    1  A    between atoms: _1  and  _3
REMARK    2  A    between atoms: _3  and  _4
REMARK    3  A    between atoms: _4  and  _5
REMARK    4  A    between atoms: _5  and  _6
REMARK    5  A    between atoms: _8  and  _10
REMARK    6  A    between atoms: _10  and  _11
REMARK    7  A    between atoms: _11  and  _12
REMARK    8  A    between atoms: _15  and  _17
REMARK    9  A    between atoms: _17  and  _18
REMARK   10  A    between atoms: _18  and  _19
REMARK   11  A    between atoms: _19  and  _20
REMARK   12  A    between atoms: _22  and  _24
REMARK   13  A    between atoms: _24  and  _26
REMARK   14  A    between atoms: _28  and  _30
REMARK   15  A    between atoms: _33  and  _35
REMARK   16  A    between atoms: _38  and  _40
REMARK   17  A    between atoms: _40  and  _41
REMARK   18  A    between atoms: _47  and  _49
REMARK   19  A    between atoms: _49  and  _50
REMARK   20  A    between atoms: _53  and  _55
REMARK   21  A    between atoms: _55  and  _57
REMARK   22  A    between atoms: _59  and  _61
REMARK   23  A    between atoms: _64  and  _66
REMARK   24  A    between atoms: _66  and  _67
REMARK   25  A    between atoms: _67  and  _68
REMARK   26  A    between atoms: _68  and  _69
REMARK   27  A    between atoms: _73  and  _75
REMARK   28  A    between atoms: _75  and  _76
REMARK   29  A    between atoms: _76  and  _77
REMARK   30  A    between atoms: _80  and  _82
REMARK   31  A    between atoms: _82  and  _83
REMARK   32  A    between atoms: _86  and  _88
REMARK   33  A    between atoms: _88  and  _89
REMARK   34  A    between atoms: _96  and  _98
REMARK   35  A    between atoms: _98  and  _99
REMARK   36  A    between atoms: _101  and  _103
REMARK   37  A    between atoms: _103  and  _104
REMARK   38  A    between atoms: _110  and  _112
REMARK   39  A    between atoms: _114  and  _116
REMARK   40  A    between atoms: _116  and  _117
REMARK   41  A    between atoms: _123  and  _125
REMARK   42  A    between atoms: _125  and  _126
REMARK   43  A    between atoms: _126  and  _127
REMARK   44  A    between atoms: _130  and  _132
REMARK   45  A    between atoms: _132  and  _134
REMARK   46  A    between atoms: _136  and  _138
REMARK   47  A    between atoms: _138  and  _139
REMARK   48  A    between atoms: _146  and  _148
REMARK   49  A    between atoms: _153  and  _155
REMARK   50  A    between atoms: _157  and  _159
REMARK   51  A    between atoms: _159  and  _160
REMARK   52  A    between atoms: _160  and  _161
REMARK   53  A    between atoms: _161  and  _162
REMARK   54  A    between atoms: _166  and  _168
REMARK   55  A    between atoms: _168  and  _169
REMARK   56  A    between atoms: _175  and  _177
REMARK   57  A    between atoms: _177  and  _178
REMARK                            x       y       z     vdW  Elec       q    Type
REMARK                         _______ _______ _______ _____ _____    ______ ____
ROOT
ATOM      1  C   UNL     1     -35.300   9.710 -38.204  0.00  0.00    +0.036 C 
ATOM      2  C   UNL     1     -36.437  10.742 -38.072  0.00  0.00    +0.003 C 
ENDROOT
BRANCH   1   3
ATOM      3  C   UNL     1     -35.848   8.346 -38.624  0.00  0.00    +0.182 C 
ATOM      4  O   UNL     1     -34.918   7.649 -39.424  0.00  0.00    -0.220 OA
ENDBRANCH   1   3
TORSDOF 1
REMARK  Name = 
REMARK  57 active torsions:
REMARK  status: ('A' for Active; 'I' for Inactive)
REMARK    1  A    between atoms: _1  and  _3
REMARK    2  A    between atoms: _3  and  _4
REMARK    3  A    between atoms: _4  and  _5
REMARK    4  A    between atoms: _5  and  _6
REMARK    5  A    between atoms: _8  and  _10
REMARK    6  A    between atoms: _10  and  _11
REMARK    7  A    between atoms: _11  and  _12
REMARK    8  A    between atoms: _15  and  _17
REMARK    9  A    between atoms: _17  and  _18
REMARK   10  A    between atoms: _18  and  _19
REMARK   11  A    between atoms: _19  and  _20
REMARK   12  A    between atoms: _22  and  _24
REMARK   13  A    between atoms: _24  and  _26
REMARK   14  A    between atoms: _28  and  _30
REMARK   15  A    between atoms: _33  and  _35
REMARK   16  A    between atoms: _38  and  _40
REMARK   17  A    between atoms: _40  and  _41
REMARK   18  A    between atoms: _47  and  _49
REMARK   19  A    between atoms: _49  and  _50
REMARK   20  A    between atoms: _53  and  _55
REMARK   21  A    between atoms: _55  and  _57
REMARK   22  A    between atoms: _59  and  _61
REMARK   23  A    between atoms: _64  and  _66
REMARK   24  A    between atoms: _66  and  _67
REMARK   25  A    between atoms: _67  and  _68
REMARK   26  A    between atoms: _68  and  _69
REMARK   27  A    between atoms: _73  and  _75
REMARK   28  A    between atoms: _75  and  _76
REMARK   29  A    between atoms: _76  and  _77
REMARK   30  A    between atoms: _80  and  _82
REMARK   31  A    between atoms: _82  and  _83
REMARK   32  A    between atoms: _86  and  _88
REMARK   33  A    between atoms: _88  and  _89
REMARK   34  A    between atoms: _96  and  _98
REMARK   35  A    between atoms: _98  and  _99
REMARK   36  A    between atoms: _101  and  _103
REMARK   37  A    between atoms: _103  and  _104
REMARK   38  A    between atoms: _110  and  _112
REMARK   39  A    between atoms: _114  and  _116
REMARK   40  A    between atoms: _116  and  _117
REMARK   41  A    between atoms: _123  and  _125
REMARK   42  A    between atoms: _125  and  _126
REMARK   43  A    between atoms: _126  and  _127
REMARK   44  A    between atoms: _130  and  _132
REMARK   45  A    between atoms: _132  and  _134
REMARK   46  A    between atoms: _136  and  _138
REMARK   47  A    between atoms: _138  and  _139
REMARK   48  A    between atoms: _146  and  _148
REMARK   49  A    between atoms: _153  and  _155
REMARK   50  A    between atoms: _157  and  _159
REMARK   51  A    between atoms: _159  and  _160
REMARK   52  A    between atoms: _160  and  _161
REMARK   53  A    between atoms: _161  and  _162
REMARK   54  A    between atoms: _166  and  _168
REMARK   55  A    between atoms: _168  and  _169
REMARK   56  A    between atoms: _175  and  _177
REMARK   57  A    between atoms: _177  and  _178
REMARK                            x       y       z     vdW  Elec       q    Type
REMARK                         _______ _______ _______ _____ _____    ______ ____
ROOT
ATOM      1  C   UNL     1     -29.032   7.837 -39.845  0.00  0.00    +0.220 C 
ENDROOT
BRANCH   1   2
ATOM      2  N   UNL     1     -27.886   7.014 -40.212  0.00  0.00    -0.087 NA
ATOM      3  C   UNL     1     -27.973   5.834 -40.819  0.00  0.00    +0.535 C 
ATOM      4  N   UNL     1     -26.869   5.166 -41.117  0.00  0.00    +0.135 NA
ATOM      5  N   UNL     1     -29.160   5.321 -41.127  0.00  0.00    +0.135 NA
ENDBRANCH   1   2
BRANCH   1   6
ATOM      6  C   UNL     1     -28.801   9.321 -40.090  0.00  0.00    +0.047 C 
BRANCH   6   7
ATOM      7  C   UNL     1     -29.136  10.162 -38.871  0.00  0.00    +0.004 C 
BRANCH   7   8
ATOM      8  C   UNL     1     -27.925  10.695 -38.075  0.00  0.00    +0.000 C 
ATOM      9  C   UNL     1     -28.334  11.900 -37.250  0.00  0.00    +0.000 C 
ENDBRANCH   7   8
ENDBRANCH   6   7
ENDBRANCH   1   6
TORSDOF 4
REMARK  Name = 
REMARK  57 active torsions:
REMARK  status: ('A' for Active; 'I' for Inactive)
REMARK    1  A    between atoms: _1  and  _3
REMARK    2  A    between atoms: _3  and  _4
REMARK    3  A    between atoms: _4  and  _5
REMARK    4  A    between atoms: _5  and  _6
REMARK    5  A    between atoms: _8  and  _10
REMARK    6  A    between atoms: _10  and  _11
REMARK    7  A    between atoms: _11  and  _12
REMARK    8  A    between atoms: _15  and  _17
REMARK    9  A    between atoms: _17  and  _18
REMARK   10  A    between atoms: _18  and  _19
REMARK   11  A    between atoms: _19  and  _20
REMARK   12  A    between atoms: _22  and  _24
REMARK   13  A    between atoms: _24  and  _26
REMARK   14  A    between atoms: _28  and  _30
REMARK   15  A    between atoms: _33  and  _35
REMARK   16  A    between atoms: _38  and  _40
REMARK   17  A    between atoms: _40  and  _41
REMARK   18  A    between atoms: _47  and  _49
REMARK   19  A    between atoms: _49  and  _50
REMARK   20  A    between atoms: _53  and  _55
REMARK   21  A    between atoms: _55  and  _57
REMARK   22  A    between atoms: _59  and  _61
REMARK   23  A    between atoms: _64  and  _66
REMARK   24  A    between atoms: _66  and  _67
REMARK   25  A    between atoms: _67  and  _68
REMARK   26  A    between atoms: _68  and  _69
REMARK   27  A    between atoms: _73  and  _75
REMARK   28  A    between atoms: _75  and  _76
REMARK   29  A    between atoms: _76  and  _77
REMARK   30  A    between atoms: _80  and  _82
REMARK   31  A    between atoms: _82  and  _83
REMARK   32  A    between atoms: _86  and  _88
REMARK   33  A    between atoms: _88  and  _89
REMARK   34  A    between atoms: _96  and  _98
REMARK   35  A    between atoms: _98  and  _99
REMARK   36  A    between atoms: _101  and  _103
REMARK   37  A    between atoms: _103  and  _104
REMARK   38  A    between atoms: _110  and  _112
REMARK   39  A    between atoms: _114  and  _116
REMARK   40  A    between atoms: _116  and  _117
REMARK   41  A    between atoms: _123  and  _125
REMARK   42  A    between atoms: _125  and  _126
REMARK   43  A    between atoms: _126  and  _127
REMARK   44  A    between atoms: _130  and  _132
REMARK   45  A    between atoms: _132  and  _134
REMARK   46  A    between atoms: _136  and  _138
REMARK   47  A    between atoms: _138  and  _139
REMARK   48  A    between atoms: _146  and  _148
REMARK   49  A    between atoms: _153  and  _155
REMARK   50  A    between atoms: _157  and  _159
REMARK   51  A    between atoms: _159  and  _160
REMARK   52  A    between atoms: _160  and  _161
REMARK   53  A    between atoms: _161  and  _162
REMARK   54  A    between atoms: _166  and  _168
REMARK   55  A    between atoms: _168  and  _169
REMARK   56  A    between atoms: _175  and  _177
REMARK   57  A    between atoms: _177  and  _178
REMARK                            x       y       z     vdW  Elec       q    Type
REMARK                         _______ _______ _______ _____ _____    ______ ____
ROOT
ATOM      1  C   UNL     1     -32.801  18.080 -40.458  0.00  0.00    -0.022 A 
ATOM      2  C   UNL     1     -33.658  19.124 -40.105  0.00  0.00    -0.004 A 
ATOM      3  C   UNL     1     -34.239  19.930 -41.078  0.00  0.00    -0.000 A 
ATOM      4  C   UNL     1     -33.972  19.697 -42.420  0.00  0.00    -0.000 A 
ATOM      5  C   UNL     1     -33.134  18.655 -42.785  0.00  0.00    -0.000 A 
ATOM      6  C   UNL     1     -32.555  17.857 -41.809  0.00  0.00    -0.004 A 
ENDROOT
BRANCH   1   7
ATOM      7  C   UNL     1     -32.169  17.193 -39.410  0.00  0.00    +0.026 C 
BRANCH   7   8
ATOM      8  C   UNL     1     -30.801  17.696 -38.878  0.00  0.00    +0.005 C 
ATOM      9  C   UNL     1     -30.855  18.074 -37.407  0.00  0.00    +0.000 C 
ENDBRANCH   7   8
ENDBRANCH   1   7
TORSDOF 2
REMARK  Name = 
REMARK  57 active torsions:
REMARK  status: ('A' for Active; 'I' for Inactive)
REMARK    1  A    between atoms: _1  and  _3
REMARK    2  A    between atoms: _3  and  _4
REMARK    3  A    between atoms: _4  and  _5
REMARK    4  A    between atoms: _5  and  _6
REMARK    5  A    between atoms: _8  and  _10
REMARK    6  A    between atoms: _10  and  _11
REMARK    7  A    between atoms: _11  and  _12
REMARK    8  A    between atoms: _15  and  _17
REMARK    9  A    between atoms: _17  and  _18
REMARK   10  A    between atoms: _18  and  _19
REMARK   11  A    between atoms: _19  and  _20
REMARK   12  A    between atoms: _22  and  _24
REMARK   13  A    between atoms: _24  and  _26
REMARK   14  A    between atoms: _28  and  _30
REMARK   15  A    between atoms: _33  and  _35
REMARK   16  A    between atoms: _38  and  _40
REMARK   17  A    between atoms: _40  and  _41
REMARK   18  A    between atoms: _47  and  _49
REMARK   19  A    between atoms: _49  and  _50
REMARK   20  A    between atoms: _53  and  _55
REMARK   21  A    between atoms: _55  and  _57
REMARK   22  A    between atoms: _59  and  _61
REMARK   23  A    between atoms: _64  and  _66
REMARK   24  A    between atoms: _66  and  _67
REMARK   25  A    between atoms: _67  and  _68
REMARK   26  A    between atoms: _68  and  _69
REMARK   27  A    between atoms: _73  and  _75
REMARK   28  A    between atoms: _75  and  _76
REMARK   29  A    between atoms: _76  and  _77
REMARK   30  A    between atoms: _80  and  _82
REMARK   31  A    between atoms: _82  and  _83
REMARK   32  A    between atoms: _86  and  _88
REMARK   33  A    between atoms: _88  and  _89
REMARK   34  A    between atoms: _96  and  _98
REMARK   35  A    between atoms: _98  and  _99
REMARK   36  A    between atoms: _101  and  _103
REMARK   37  A    between atoms: _103  and  _104
REMARK   38  A    between atoms: _110  and  _112
REMARK   39  A    between atoms: _114  and  _116
REMARK   40  A    between atoms: _116  and  _117
REMARK   41  A    between atoms: _123  and  _125
REMARK   42  A    between atoms: _125  and  _126
REMARK   43  A    between atoms: _126  and  _127
REMARK   44  A    between atoms: _130  and  _132
REMARK   45  A    between atoms: _132  and  _134
REMARK   46  A    between atoms: _136  and  _138
REMARK   47  A    between atoms: _138  and  _139
REMARK   48  A    between atoms: _146  and  _148
REMARK   49  A    between atoms: _153  and  _155
REMARK   50  A    between atoms: _157  and  _159
REMARK   51  A    between atoms: _159  and  _160
REMARK   52  A    between atoms: _160  and  _161
REMARK   53  A    between atoms: _161  and  _162
REMARK   54  A    between atoms: _166  and  _168
REMARK   55  A    between atoms: _168  and  _169
REMARK   56  A    between atoms: _175  and  _177
REMARK   57  A    between atoms: _177  and  _178
REMARK                            x       y       z     vdW  Elec       q    Type
REMARK                         _______ _______ _______ _____ _____    ______ ____
ROOT
ATOM      1  C   UNL     1     -26.348  20.757 -37.805  0.00  0.00    -0.022 A 
ATOM      2  C   UNL     1     -27.462  20.165 -37.192  0.00  0.00    -0.004 A 
ATOM      3  C   UNL     1     -28.702  20.800 -37.204  0.00  0.00    -0.000 A 
ATOM      4  C   UNL     1     -28.835  22.033 -37.837  0.00  0.00    -0.000 A 
ATOM      5  C   UNL     1     -27.742  22.619 -38.453  0.00  0.00    -0.000 A 
ATOM      6  C   UNL     1     -26.504  21.983 -38.440  0.00  0.00    -0.004 A 
ENDROOT
BRANCH   1   7
ATOM      7  C   UNL     1     -25.024  20.069 -37.787  0.00  0.00    +0.026 C 
BRANCH   7   8
ATOM      8  C   UNL     1     -23.852  20.956 -37.339  0.00  0.00    +0.005 C 
ATOM      9  C   UNL     1     -24.203  21.851 -36.143  0.00  0.00    +0.000 C 
ENDBRANCH   7   8
ENDBRANCH   1   7
TORSDOF 2
REMARK  Name = 
REMARK  57 active torsions:
REMARK  status: ('A' for Active; 'I' for Inactive)
REMARK    1  A    between atoms: _1  and  _3
REMARK    2  A    between atoms: _3  and  _4
REMARK    3  A    between atoms: _4  and  _5
REMARK    4  A    between atoms: _5  and  _6
REMARK    5  A    between atoms: _8  and  _10
REMARK    6  A    between atoms: _10  and  _11
REMARK    7  A    between atoms: _11  and  _12
REMARK    8  A    between atoms: _15  and  _17
REMARK    9  A    between atoms: _17  and  _18
REMARK   10  A    between atoms: _18  and  _19
REMARK   11  A    between atoms: _19  and  _20
REMARK   12  A    between atoms: _22  and  _24
REMARK   13  A    between atoms: _24  and  _26
REMARK   14  A    between atoms: _28  and  _30
REMARK   15  A    between atoms: _33  and  _35
REMARK   16  A    between atoms: _38  and  _40
REMARK   17  A    between atoms: _40  and  _41
REMARK   18  A    between atoms: _47  and  _49
REMARK   19  A    between atoms: _49  and  _50
REMARK   20  A    between atoms: _53  and  _55
REMARK   21  A    between atoms: _55  and  _57
REMARK   22  A    between atoms: _59  and  _61
REMARK   23  A    between atoms: _64  and  _66
REMARK   24  A    between atoms: _66  and  _67
REMARK   25  A    between atoms: _67  and  _68
REMARK   26  A    between atoms: _68  and  _69
REMARK   27  A    between atoms: _73  and  _75
REMARK   28  A    between atoms: _75  and  _76
REMARK   29  A    between atoms: _76  and  _77
REMARK   30  A    between atoms: _80  and  _82
REMARK   31  A    between atoms: _82  and  _83
REMARK   32  A    between atoms: _86  and  _88
REMARK   33  A    between atoms: _88  and  _89
REMARK   34  A    between atoms: _96  and  _98
REMARK   35  A    between atoms: _98  and  _99
REMARK   36  A    between atoms: _101  and  _103
REMARK   37  A    between atoms: _103  and  _104
REMARK   38  A    between atoms: _110  and  _112
REMARK   39  A    between atoms: _114  and  _116
REMARK   40  A    between atoms: _116  and  _117
REMARK   41  A    between atoms: _123  and  _125
REMARK   42  A    between atoms: _125  and  _126
REMARK   43  A    between atoms: _126  and  _127
REMARK   44  A    between atoms: _130  and  _132
REMARK   45  A    between atoms: _132  and  _134
REMARK   46  A    between atoms: _136  and  _138
REMARK   47  A    between atoms: _138  and  _139
REMARK   48  A    between atoms: _146  and  _148
REMARK   49  A    between atoms: _153  and  _155
REMARK   50  A    between atoms: _157  and  _159
REMARK   51  A    between atoms: _159  and  _160
REMARK   52  A    between atoms: _160  and  _161
REMARK   53  A    between atoms: _161  and  _162
REMARK   54  A    between atoms: _166  and  _168
REMARK   55  A    between atoms: _168  and  _169
REMARK   56  A    between atoms: _175  and  _177
REMARK   57  A    between atoms: _177  and  _178
REMARK                            x       y       z     vdW  Elec       q    Type
REMARK                         _______ _______ _______ _____ _____    ______ ____
ROOT
ATOM      1  C   UNL     1     -41.696   3.849 -58.001  0.00  0.00    +0.002 C 
ENDROOT
BRANCH   1   2
ATOM      2  C   UNL     1     -40.996   4.071 -59.319  0.00  0.00    +0.000 C 
BRANCH   2   3
ATOM      3  C   UNL     1     -41.709   3.504 -60.528  0.00  0.00    +0.000 C 
ATOM      4  C   UNL     1     -42.257   4.681 -61.331  0.00  0.00    +0.000 C 
ENDBRANCH   2   3
ENDBRANCH   1   2
BRANCH   1   5
ATOM      5  C   UNL     1     -40.844   4.390 -56.875  0.00  0.00    +0.021 C 
BRANCH   5   6
ATOM      6  C   UNL     1     -40.754   3.388 -55.742  0.00  0.00    +0.109 C 
ATOM      7  N   UNL     1     -39.485   2.633 -55.883  0.00  0.00    -0.131 NA
ENDBRANCH   5   6
ENDBRANCH   1   5
TORSDOF 4
REMARK  Name = 
REMARK  57 active torsions:
REMARK  status: ('A' for Active; 'I' for Inactive)
REMARK    1  A    between atoms: _1  and  _3
REMARK    2  A    between atoms: _3  and  _4
REMARK    3  A    between atoms: _4  and  _5
REMARK    4  A    between atoms: _5  and  _6
REMARK    5  A    between atoms: _8  and  _10
REMARK    6  A    between atoms: _10  and  _11
REMARK    7  A    between atoms: _11  and  _12
REMARK    8  A    between atoms: _15  and  _17
REMARK    9  A    between atoms: _17  and  _18
REMARK   10  A    between atoms: _18  and  _19
REMARK   11  A    between atoms: _19  and  _20
REMARK   12  A    between atoms: _22  and  _24
REMARK   13  A    between atoms: _24  and  _26
REMARK   14  A    between atoms: _28  and  _30
REMARK   15  A    between atoms: _33  and  _35
REMARK   16  A    between atoms: _38  and  _40
REMARK   17  A    between atoms: _40  and  _41
REMARK   18  A    between atoms: _47  and  _49
REMARK   19  A    between atoms: _49  and  _50
REMARK   20  A    between atoms: _53  and  _55
REMARK   21  A    between atoms: _55  and  _57
REMARK   22  A    between atoms: _59  and  _61
REMARK   23  A    between atoms: _64  and  _66
REMARK   24  A    between atoms: _66  and  _67
REMARK   25  A    between atoms: _67  and  _68
REMARK   26  A    between atoms: _68  and  _69
REMARK   27  A    between atoms: _73  and  _75
REMARK   28  A    between atoms: _75  and  _76
REMARK   29  A    between atoms: _76  and  _77
REMARK   30  A    between atoms: _80  and  _82
REMARK   31  A    between atoms: _82  and  _83
REMARK   32  A    between atoms: _86  and  _88
REMARK   33  A    between atoms: _88  and  _89
REMARK   34  A    between atoms: _96  and  _98
REMARK   35  A    between atoms: _98  and  _99
REMARK   36  A    between atoms: _101  and  _103
REMARK   37  A    between atoms: _103  and  _104
REMARK   38  A    between atoms: _110  and  _112
REMARK   39  A    between atoms: _114  and  _116
REMARK   40  A    between atoms: _116  and  _117
REMARK   41  A    between atoms: _123  and  _125
REMARK   42  A    between atoms: _125  and  _126
REMARK   43  A    between atoms: _126  and  _127
REMARK   44  A    between atoms: _130  and  _132
REMARK   45  A    between atoms: _132  and  _134
REMARK   46  A    between atoms: _136  and  _138
REMARK   47  A    between atoms: _138  and  _139
REMARK   48  A    between atoms: _146  and  _148
REMARK   49  A    between atoms: _153  and  _155
REMARK   50  A    between atoms: _157  and  _159
REMARK   51  A    between atoms: _159  and  _160
REMARK   52  A    between atoms: _160  and  _161
REMARK   53  A    between atoms: _161  and  _162
REMARK   54  A    between atoms: _166  and  _168
REMARK   55  A    between atoms: _168  and  _169
REMARK   56  A    between atoms: _175  and  _177
REMARK   57  A    between atoms: _177  and  _178
REMARK                            x       y       z     vdW  Elec       q    Type
REMARK                         _______ _______ _______ _____ _____    ______ ____
ROOT
ATOM      1  C   UNL     1     -38.629  -1.701 -47.879  0.00  0.00    +0.089 C 
ENDROOT
BRANCH   1   2
ATOM      2  C   UNL     1     -38.163  -1.194 -49.224  0.00  0.00    +0.261 C 
ATOM      3  O   UNL     1     -37.548  -0.136 -49.311  0.00  0.00    -0.272 OA
ATOM      4  N   UNL     1     -38.442  -1.953 -50.283  0.00  0.00    -0.088 NA
ENDBRANCH   1   2
BRANCH   1   5
ATOM      5  C   UNL     1     -38.783  -3.204 -47.840  0.00  0.00    +0.010 C 
BRANCH   5   6
ATOM      6  C   UNL     1     -37.503  -3.970 -47.484  0.00  0.00    +0.001 C 
ATOM      7  C   UNL     1     -37.853  -5.057 -46.471  0.00  0.00    +0.000 C 
ENDBRANCH   5   6
ENDBRANCH   1   5
TORSDOF 3
REMARK  Name = 
REMARK  57 active torsions:
REMARK  status: ('A' for Active; 'I' for Inactive)
REMARK    1  A    between atoms: _1  and  _3
REMARK    2  A    between atoms: _3  and  _4
REMARK    3  A    between atoms: _4  and  _5
REMARK    4  A    between atoms: _5  and  _6
REMARK    5  A    between atoms: _8  and  _10
REMARK    6  A    between atoms: _10  and  _11
REMARK    7  A    between atoms: _11  and  _12
REMARK    8  A    between atoms: _15  and  _17
REMARK    9  A    between atoms: _17  and  _18
REMARK   10  A    between atoms: _18  and  _19
REMARK   11  A    between atoms: _19  and  _20
REMARK   12  A    between atoms: _22  and  _24
REMARK   13  A    between atoms: _24  and  _26
REMARK   14  A    between atoms: _28  and  _30
REMARK   15  A    between atoms: _33  and  _35
REMARK   16  A    between atoms: _38  and  _40
REMARK   17  A    between atoms: _40  and  _41
REMARK   18  A    between atoms: _47  and  _49
REMARK   19  A    between atoms: _49  and  _50
REMARK   20  A    between atoms: _53  and  _55
REMARK   21  A    between atoms: _55  and  _57
REMARK   22  A    between atoms: _59  and  _61
REMARK   23  A    between atoms: _64  and  _66
REMARK   24  A    between atoms: _66  and  _67
REMARK   25  A    between atoms: _67  and  _68
REMARK   26  A    between atoms: _68  and  _69
REMARK   27  A    between atoms: _73  and  _75
REMARK   28  A    between atoms: _75  and  _76
REMARK   29  A    between atoms: _76  and  _77
REMARK   30  A    between atoms: _80  and  _82
REMARK   31  A    between atoms: _82  and  _83
REMARK   32  A    between atoms: _86  and  _88
REMARK   33  A    between atoms: _88  and  _89
REMARK   34  A    between atoms: _96  and  _98
REMARK   35  A    between atoms: _98  and  _99
REMARK   36  A    between atoms: _101  and  _103
REMARK   37  A    between atoms: _103  and  _104
REMARK   38  A    between atoms: _110  and  _112
REMARK   39  A    between atoms: _114  and  _116
REMARK   40  A    between atoms: _116  and  _117
REMARK   41  A    between atoms: _123  and  _125
REMARK   42  A    between atoms: _125  and  _126
REMARK   43  A    between atoms: _126  and  _127
REMARK   44  A    between atoms: _130  and  _132
REMARK   45  A    between atoms: _132  and  _134
REMARK   46  A    between atoms: _136  and  _138
REMARK   47  A    between atoms: _138  and  _139
REMARK   48  A    between atoms: _146  and  _148
REMARK   49  A    between atoms: _153  and  _155
REMARK   50  A    between atoms: _157  and  _159
REMARK   51  A    between atoms: _159  and  _160
REMARK   52  A    between atoms: _160  and  _161
REMARK   53  A    between atoms: _161  and  _162
REMARK   54  A    between atoms: _166  and  _168
REMARK   55  A    between atoms: _168  and  _169
REMARK   56  A    between atoms: _175  and  _177
REMARK   57  A    between atoms: _177  and  _178
REMARK                            x       y       z     vdW  Elec       q    Type
REMARK                         _______ _______ _______ _____ _____    ______ ____
ROOT
ATOM      1  C   UNL     1     -36.235   0.941 -46.188  0.00  0.00    +0.002 C 
ENDROOT
BRANCH   1   2
ATOM      2  C   UNL     1     -35.909  -0.506 -45.831  0.00  0.00    +0.000 C 
BRANCH   2   3
ATOM      3  C   UNL     1     -34.476  -0.722 -45.338  0.00  0.00    +0.000 C 
ATOM      4  C   UNL     1     -34.469  -0.956 -43.822  0.00  0.00    +0.000 C 
ENDBRANCH   2   3
ENDBRANCH   1   2
BRANCH   1   5
ATOM      5  C   UNL     1     -35.002   1.747 -46.581  0.00  0.00    +0.021 C 
BRANCH   5   6
ATOM      6  C   UNL     1     -34.791   1.750 -48.092  0.00  0.00    +0.109 C 
ATOM      7  N   UNL     1     -33.663   0.882 -48.538  0.00  0.00    -0.131 NA
ENDBRANCH   5   6
ENDBRANCH   1   5
TORSDOF 4
REMARK  Name = 
REMARK  57 active torsions:
REMARK  status: ('A' for Active; 'I' for Inactive)
REMARK    1  A    between atoms: _1  and  _3
REMARK    2  A    between atoms: _3  and  _4
REMARK    3  A    between atoms: _4  and  _5
REMARK    4  A    between atoms: _5  and  _6
REMARK    5  A    between atoms: _8  and  _10
REMARK    6  A    between atoms: _10  and  _11
REMARK    7  A    between atoms: _11  and  _12
REMARK    8  A    between atoms: _15  and  _17
REMARK    9  A    between atoms: _17  and  _18
REMARK   10  A    between atoms: _18  and  _19
REMARK   11  A    between atoms: _19  and  _20
REMARK   12  A    between atoms: _22  and  _24
REMARK   13  A    between atoms: _24  and  _26
REMARK   14  A    between atoms: _28  and  _30
REMARK   15  A    between atoms: _33  and  _35
REMARK   16  A    between atoms: _38  and  _40
REMARK   17  A    between atoms: _40  and  _41
REMARK   18  A    between atoms: _47  and  _49
REMARK   19  A    between atoms: _49  and  _50
REMARK   20  A    between atoms: _53  and  _55
REMARK   21  A    between atoms: _55  and  _57
REMARK   22  A    between atoms: _59  and  _61
REMARK   23  A    between atoms: _64  and  _66
REMARK   24  A    between atoms: _66  and  _67
REMARK   25  A    between atoms: _67  and  _68
REMARK   26  A    between atoms: _68  and  _69
REMARK   27  A    between atoms: _73  and  _75
REMARK   28  A    between atoms: _75  and  _76
REMARK   29  A    between atoms: _76  and  _77
REMARK   30  A    between atoms: _80  and  _82
REMARK   31  A    between atoms: _82  and  _83
REMARK   32  A    between atoms: _86  and  _88
REMARK   33  A    between atoms: _88  and  _89
REMARK   34  A    between atoms: _96  and  _98
REMARK   35  A    between atoms: _98  and  _99
REMARK   36  A    between atoms: _101  and  _103
REMARK   37  A    between atoms: _103  and  _104
REMARK   38  A    between atoms: _110  and  _112
REMARK   39  A    between atoms: _114  and  _116
REMARK   40  A    between atoms: _116  and  _117
REMARK   41  A    between atoms: _123  and  _125
REMARK   42  A    between atoms: _125  and  _126
REMARK   43  A    between atoms: _126  and  _127
REMARK   44  A    between atoms: _130  and  _132
REMARK   45  A    between atoms: _132  and  _134
REMARK   46  A    between atoms: _136  and  _138
REMARK   47  A    between atoms: _138  and  _139
REMARK   48  A    between atoms: _146  and  _148
REMARK   49  A    between atoms: _153  and  _155
REMARK   50  A    between atoms: _157  and  _159
REMARK   51  A    between atoms: _159  and  _160
REMARK   52  A    between atoms: _160  and  _161
REMARK   53  A    between atoms: _161  and  _162
REMARK   54  A    between atoms: _166  and  _168
REMARK   55  A    between atoms: _168  and  _169
REMARK   56  A    between atoms: _175  and  _177
REMARK   57  A    between atoms: _177  and  _178
REMARK                            x       y       z     vdW  Elec       q    Type
REMARK                         _______ _______ _______ _____ _____    ______ ____
ROOT
ATOM      1  C   UNL     1     -37.047  20.271 -62.092  0.00  0.00    +0.000 C 
ATOM      2  C   UNL     1     -37.578  19.966 -60.699  0.00  0.00    +0.000 C 
ENDROOT
BRANCH   1   3
ATOM      3  C   UNL     1     -38.174  20.777 -63.035  0.00  0.00    +0.000 C 
ATOM      4  C   UNL     1     -39.291  21.473 -62.274  0.00  0.00    +0.000 C 
ENDBRANCH   1   3
BRANCH   1   5
ATOM      5  C   UNL     1     -36.371  19.034 -62.688  0.00  0.00    +0.000 C 
ATOM      6  C   UNL     1     -35.113  18.612 -61.975  0.00  0.00    +0.000 C 
ENDBRANCH   1   5
TORSDOF 2
REMARK  Name = 
REMARK  57 active torsions:
REMARK  status: ('A' for Active; 'I' for Inactive)
REMARK    1  A    between atoms: _1  and  _3
REMARK    2  A    between atoms: _3  and  _4
REMARK    3  A    between atoms: _4  and  _5
REMARK    4  A    between atoms: _5  and  _6
REMARK    5  A    between atoms: _8  and  _10
REMARK    6  A    between atoms: _10  and  _11
REMARK    7  A    between atoms: _11  and  _12
REMARK    8  A    between atoms: _15  and  _17
REMARK    9  A    between atoms: _17  and  _18
REMARK   10  A    between atoms: _18  and  _19
REMARK   11  A    between atoms: _19  and  _20
REMARK   12  A    between atoms: _22  and  _24
REMARK   13  A    between atoms: _24  and  _26
REMARK   14  A    between atoms: _28  and  _30
REMARK   15  A    between atoms: _33  and  _35
REMARK   16  A    between atoms: _38  and  _40
REMARK   17  A    between atoms: _40  and  _41
REMARK   18  A    between atoms: _47  and  _49
REMARK   19  A    between atoms: _49  and  _50
REMARK   20  A    between atoms: _53  and  _55
REMARK   21  A    between atoms: _55  and  _57
REMARK   22  A    between atoms: _59  and  _61
REMARK   23  A    between atoms: _64  and  _66
REMARK   24  A    between atoms: _66  and  _67
REMARK   25  A    between atoms: _67  and  _68
REMARK   26  A    between atoms: _68  and  _69
REMARK   27  A    between atoms: _73  and  _75
REMARK   28  A    between atoms: _75  and  _76
REMARK   29  A    between atoms: _76  and  _77
REMARK   30  A    between atoms: _80  and  _82
REMARK   31  A    between atoms: _82  and  _83
REMARK   32  A    between atoms: _86  and  _88
REMARK   33  A    between atoms: _88  and  _89
REMARK   34  A    between atoms: _96  and  _98
REMARK   35  A    between atoms: _98  and  _99
REMARK   36  A    between atoms: _101  and  _103
REMARK   37  A    between atoms: _103  and  _104
REMARK   38  A    between atoms: _110  and  _112
REMARK   39  A    between atoms: _114  and  _116
REMARK   40  A    between atoms: _116  and  _117
REMARK   41  A    between atoms: _123  and  _125
REMARK   42  A    between atoms: _125  and  _126
REMARK   43  A    between atoms: _126  and  _127
REMARK   44  A    between atoms: _130  and  _132
REMARK   45  A    between atoms: _132  and  _134
REMARK   46  A    between atoms: _136  and  _138
REMARK   47  A    between atoms: _138  and  _139
REMARK   48  A    between atoms: _146  and  _148
REMARK   49  A    between atoms: _153  and  _155
REMARK   50  A    between atoms: _157  and  _159
REMARK   51  A    between atoms: _159  and  _160
REMARK   52  A    between atoms: _160  and  _161
REMARK   53  A    between atoms: _161  and  _162
REMARK   54  A    between atoms: _166  and  _168
REMARK   55  A    between atoms: _168  and  _169
REMARK   56  A    between atoms: _175  and  _177
REMARK   57  A    between atoms: _177  and  _178
REMARK                            x       y       z     vdW  Elec       q    Type
REMARK                         _______ _______ _______ _____ _____    ______ ____
ROOT
ATOM      1  C   UNL     1     -40.431  15.369 -59.112  0.00  0.00    +0.000 C 
ATOM      2  C   UNL     1     -39.841  16.670 -58.583  0.00  0.00    +0.000 C 
ATOM      3  C   UNL     1     -39.488  14.740 -60.110  0.00  0.00    +0.000 C 
ENDROOT
BRANCH   1   4
ATOM      4  C   UNL     1     -41.805  15.598 -59.772  0.00  0.00    +0.000 C 
ATOM      5  C   UNL     1     -41.669  15.481 -61.286  0.00  0.00    +0.000 C 
ENDBRANCH   1   4
TORSDOF 1
REMARK  Name = 
REMARK  57 active torsions:
REMARK  status: ('A' for Active; 'I' for Inactive)
REMARK    1  A    between atoms: _1  and  _3
REMARK    2  A    between atoms: _3  and  _4
REMARK    3  A    between atoms: _4  and  _5
REMARK    4  A    between atoms: _5  and  _6
REMARK    5  A    between atoms: _8  and  _10
REMARK    6  A    between atoms: _10  and  _11
REMARK    7  A    between atoms: _11  and  _12
REMARK    8  A    between atoms: _15  and  _17
REMARK    9  A    between atoms: _17  and  _18
REMARK   10  A    between atoms: _18  and  _19
REMARK   11  A    between atoms: _19  and  _20
REMARK   12  A    between atoms: _22  and  _24
REMARK   13  A    between atoms: _24  and  _26
REMARK   14  A    between atoms: _28  and  _30
REMARK   15  A    between atoms: _33  and  _35
REMARK   16  A    between atoms: _38  and  _40
REMARK   17  A    between atoms: _40  and  _41
REMARK   18  A    between atoms: _47  and  _49
REMARK   19  A    between atoms: _49  and  _50
REMARK   20  A    between atoms: _53  and  _55
REMARK   21  A    between atoms: _55  and  _57
REMARK   22  A    between atoms: _59  and  _61
REMARK   23  A    between atoms: _64  and  _66
REMARK   24  A    between atoms: _66  and  _67
REMARK   25  A    between atoms: _67  and  _68
REMARK   26  A    between atoms: _68  and  _69
REMARK   27  A    between atoms: _73  and  _75
REMARK   28  A    between atoms: _75  and  _76
REMARK   29  A    between atoms: _76  and  _77
REMARK   30  A    between atoms: _80  and  _82
REMARK   31  A    between atoms: _82  and  _83
REMARK   32  A    between atoms: _86  and  _88
REMARK   33  A    between atoms: _88  and  _89
REMARK   34  A    between atoms: _96  and  _98
REMARK   35  A    between atoms: _98  and  _99
REMARK   36  A    between atoms: _101  and  _103
REMARK   37  A    between atoms: _103  and  _104
REMARK   38  A    between atoms: _110  and  _112
REMARK   39  A    between atoms: _114  and  _116
REMARK   40  A    between atoms: _116  and  _117
REMARK   41  A    between atoms: _123  and  _125
REMARK   42  A    between atoms: _125  and  _126
REMARK   43  A    between atoms: _126  and  _127
REMARK   44  A    between atoms: _130  and  _132
REMARK   45  A    between atoms: _132  and  _134
REMARK   46  A    between atoms: _136  and  _138
REMARK   47  A    between atoms: _138  and  _139
REMARK   48  A    between atoms: _146  and  _148
REMARK   49  A    between atoms: _153  and  _155
REMARK   50  A    between atoms: _157  and  _159
REMARK   51  A    between atoms: _159  and  _160
REMARK   52  A    between atoms: _160  and  _161
REMARK   53  A    between atoms: _161  and  _162
REMARK   54  A    between atoms: _166  and  _168
REMARK   55  A    between atoms: _168  and  _169
REMARK   56  A    between atoms: _175  and  _177
REMARK   57  A    between atoms: _177  and  _178
REMARK                            x       y       z     vdW  Elec       q    Type
REMARK                         _______ _______ _______ _____ _____    ______ ____
ROOT
ATOM      1  C   UNL     1     -37.652  15.585 -64.530  0.00  0.00    +0.000 C 
ATOM      2  C   UNL     1     -37.662  15.741 -63.021  0.00  0.00    +0.000 C 
ATOM      3  C   UNL     1     -36.252  15.822 -65.077  0.00  0.00    +0.000 C 
ENDROOT
BRANCH   1   4
ATOM      4  C   UNL     1     -38.652  16.544 -65.192  0.00  0.00    +0.000 C 
ATOM      5  C   UNL     1     -38.552  16.389 -66.686  0.00  0.00    +0.000 C 
ENDBRANCH   1   4
TORSDOF 1
REMARK  Name = 
REMARK  57 active torsions:
REMARK  status: ('A' for Active; 'I' for Inactive)
REMARK    1  A    between atoms: _1  and  _3
REMARK    2  A    between atoms: _3  and  _4
REMARK    3  A    between atoms: _4  and  _5
REMARK    4  A    between atoms: _5  and  _6
REMARK    5  A    between atoms: _8  and  _10
REMARK    6  A    between atoms: _10  and  _11
REMARK    7  A    between atoms: _11  and  _12
REMARK    8  A    between atoms: _15  and  _17
REMARK    9  A    between atoms: _17  and  _18
REMARK   10  A    between atoms: _18  and  _19
REMARK   11  A    between atoms: _19  and  _20
REMARK   12  A    between atoms: _22  and  _24
REMARK   13  A    between atoms: _24  and  _26
REMARK   14  A    between atoms: _28  and  _30
REMARK   15  A    between atoms: _33  and  _35
REMARK   16  A    between atoms: _38  and  _40
REMARK   17  A    between atoms: _40  and  _41
REMARK   18  A    between atoms: _47  and  _49
REMARK   19  A    between atoms: _49  and  _50
REMARK   20  A    between atoms: _53  and  _55
REMARK   21  A    between atoms: _55  and  _57
REMARK   22  A    between atoms: _59  and  _61
REMARK   23  A    between atoms: _64  and  _66
REMARK   24  A    between atoms: _66  and  _67
REMARK   25  A    between atoms: _67  and  _68
REMARK   26  A    between atoms: _68  and  _69
REMARK   27  A    between atoms: _73  and  _75
REMARK   28  A    between atoms: _75  and  _76
REMARK   29  A    between atoms: _76  and  _77
REMARK   30  A    between atoms: _80  and  _82
REMARK   31  A    between atoms: _82  and  _83
REMARK   32  A    between atoms: _86  and  _88
REMARK   33  A    between atoms: _88  and  _89
REMARK   34  A    between atoms: _96  and  _98
REMARK   35  A    between atoms: _98  and  _99
REMARK   36  A    between atoms: _101  and  _103
REMARK   37  A    between atoms: _103  and  _104
REMARK   38  A    between atoms: _110  and  _112
REMARK   39  A    between atoms: _114  and  _116
REMARK   40  A    between atoms: _116  and  _117
REMARK   41  A    between atoms: _123  and  _125
REMARK   42  A    between atoms: _125  and  _126
REMARK   43  A    between atoms: _126  and  _127
REMARK   44  A    between atoms: _130  and  _132
REMARK   45  A    between atoms: _132  and  _134
REMARK   46  A    between atoms: _136  and  _138
REMARK   47  A    between atoms: _138  and  _139
REMARK   48  A    between atoms: _146  and  _148
REMARK   49  A    between atoms: _153  and  _155
REMARK   50  A    between atoms: _157  and  _159
REMARK   51  A    between atoms: _159  and  _160
REMARK   52  A    between atoms: _160  and  _161
REMARK   53  A    between atoms: _161  and  _162
REMARK   54  A    between atoms: _166  and  _168
REMARK   55  A    between atoms: _168  and  _169
REMARK   56  A    between atoms: _175  and  _177
REMARK   57  A    between atoms: _177  and  _178
REMARK                            x       y       z     vdW  Elec       q    Type
REMARK                         _______ _______ _______ _____ _____    ______ ____
ROOT
ATOM      1  C   UNL     1     -32.869  17.212 -68.017  0.00  0.00    -0.022 A 
ATOM      2  C   UNL     1     -31.508  17.222 -67.675  0.00  0.00    -0.004 A 
ATOM      3  C   UNL     1     -30.923  16.141 -67.014  0.00  0.00    -0.000 A 
ATOM      4  C   UNL     1     -31.693  15.032 -66.695  0.00  0.00    -0.000 A 
ATOM      5  C   UNL     1     -33.039  14.995 -67.045  0.00  0.00    -0.000 A 
ATOM      6  C   UNL     1     -33.619  16.077 -67.707  0.00  0.00    -0.004 A 
ENDROOT
BRANCH   1   7
ATOM      7  C   UNL     1     -33.514  18.361 -68.766  0.00  0.00    +0.026 C 
BRANCH   7   8
ATOM      8  C   UNL     1     -34.387  17.947 -69.974  0.00  0.00    +0.005 C 
ATOM      9  C   UNL     1     -33.621  17.018 -70.894  0.00  0.00    +0.000 C 
ENDBRANCH   7   8
ENDBRANCH   1   7
TORSDOF 2
REMARK  Name = 
REMARK  57 active torsions:
REMARK  status: ('A' for Active; 'I' for Inactive)
REMARK    1  A    between atoms: _1  and  _3
REMARK    2  A    between atoms: _3  and  _4
REMARK    3  A    between atoms: _4  and  _5
REMARK    4  A    between atoms: _5  and  _6
REMARK    5  A    between atoms: _8  and  _10
REMARK    6  A    between atoms: _10  and  _11
REMARK    7  A    between atoms: _11  and  _12
REMARK    8  A    between atoms: _15  and  _17
REMARK    9  A    between atoms: _17  and  _18
REMARK   10  A    between atoms: _18  and  _19
REMARK   11  A    between atoms: _19  and  _20
REMARK   12  A    between atoms: _22  and  _24
REMARK   13  A    between atoms: _24  and  _26
REMARK   14  A    between atoms: _28  and  _30
REMARK   15  A    between atoms: _33  and  _35
REMARK   16  A    between atoms: _38  and  _40
REMARK   17  A    between atoms: _40  and  _41
REMARK   18  A    between atoms: _47  and  _49
REMARK   19  A    between atoms: _49  and  _50
REMARK   20  A    between atoms: _53  and  _55
REMARK   21  A    between atoms: _55  and  _57
REMARK   22  A    between atoms: _59  and  _61
REMARK   23  A    between atoms: _64  and  _66
REMARK   24  A    between atoms: _66  and  _67
REMARK   25  A    between atoms: _67  and  _68
REMARK   26  A    between atoms: _68  and  _69
REMARK   27  A    between atoms: _73  and  _75
REMARK   28  A    between atoms: _75  and  _76
REMARK   29  A    between atoms: _76  and  _77
REMARK   30  A    between atoms: _80  and  _82
REMARK   31  A    between atoms: _82  and  _83
REMARK   32  A    between atoms: _86  and  _88
REMARK   33  A    between atoms: _88  and  _89
REMARK   34  A    between atoms: _96  and  _98
REMARK   35  A    between atoms: _98  and  _99
REMARK   36  A    between atoms: _101  and  _103
REMARK   37  A    between atoms: _103  and  _104
REMARK   38  A    between atoms: _110  and  _112
REMARK   39  A    between atoms: _114  and  _116
REMARK   40  A    between atoms: _116  and  _117
REMARK   41  A    between atoms: _123  and  _125
REMARK   42  A    between atoms: _125  and  _126
REMARK   43  A    between atoms: _126  and  _127
REMARK   44  A    between atoms: _130  and  _132
REMARK   45  A    between atoms: _132  and  _134
REMARK   46  A    between atoms: _136  and  _138
REMARK   47  A    between atoms: _138  and  _139
REMARK   48  A    between atoms: _146  and  _148
REMARK   49  A    between atoms: _153  and  _155
REMARK   50  A    between atoms: _157  and  _159
REMARK   51  A    between atoms: _159  and  _160
REMARK   52  A    between atoms: _160  and  _161
REMARK   53  A    between atoms: _161  and  _162
REMARK   54  A    between atoms: _166  and  _168
REMARK   55  A    between atoms: _168  and  _169
REMARK   56  A    between atoms: _175  and  _177
REMARK   57  A    between atoms: _177  and  _178
REMARK                            x       y       z     vdW  Elec       q    Type
REMARK                         _______ _______ _______ _____ _____    ______ ____
ROOT
ATOM      1  C   UNL     1     -29.015   9.383 -66.152  0.00  0.00    +0.000 C 
ENDROOT
BRANCH   1   2
ATOM      2  C   UNL     1     -29.584  10.686 -65.530  0.00  0.00    +0.000 C 
ATOM      3  C   UNL     1     -28.592  11.837 -65.425  0.00  0.00    +0.000 C 
ATOM      4  C   UNL     1     -30.849  11.144 -66.236  0.00  0.00    +0.000 C 
ENDBRANCH   1   2
BRANCH   1   5
ATOM      5  C   UNL     1     -27.543   9.010 -65.878  0.00  0.00    +0.000 C 
ATOM      6  C   UNL     1     -27.425   7.712 -65.043  0.00  0.00    +0.000 C 
ENDBRANCH   1   5
TORSDOF 2
REMARK  Name = 
REMARK  57 active torsions:
REMARK  status: ('A' for Active; 'I' for Inactive)
REMARK    1  A    between atoms: _1  and  _3
REMARK    2  A    between atoms: _3  and  _4
REMARK    3  A    between atoms: _4  and  _5
REMARK    4  A    between atoms: _5  and  _6
REMARK    5  A    between atoms: _8  and  _10
REMARK    6  A    between atoms: _10  and  _11
REMARK    7  A    between atoms: _11  and  _12
REMARK    8  A    between atoms: _15  and  _17
REMARK    9  A    between atoms: _17  and  _18
REMARK   10  A    between atoms: _18  and  _19
REMARK   11  A    between atoms: _19  and  _20
REMARK   12  A    between atoms: _22  and  _24
REMARK   13  A    between atoms: _24  and  _26
REMARK   14  A    between atoms: _28  and  _30
REMARK   15  A    between atoms: _33  and  _35
REMARK   16  A    between atoms: _38  and  _40
REMARK   17  A    between atoms: _40  and  _41
REMARK   18  A    between atoms: _47  and  _49
REMARK   19  A    between atoms: _49  and  _50
REMARK   20  A    between atoms: _53  and  _55
REMARK   21  A    between atoms: _55  and  _57
REMARK   22  A    between atoms: _59  and  _61
REMARK   23  A    between atoms: _64  and  _66
REMARK   24  A    between atoms: _66  and  _67
REMARK   25  A    between atoms: _67  and  _68
REMARK   26  A    between atoms: _68  and  _69
REMARK   27  A    between atoms: _73  and  _75
REMARK   28  A    between atoms: _75  and  _76
REMARK   29  A    between atoms: _76  and  _77
REMARK   30  A    between atoms: _80  and  _82
REMARK   31  A    between atoms: _82  and  _83
REMARK   32  A    between atoms: _86  and  _88
REMARK   33  A    between atoms: _88  and  _89
REMARK   34  A    between atoms: _96  and  _98
REMARK   35  A    between atoms: _98  and  _99
REMARK   36  A    between atoms: _101  and  _103
REMARK   37  A    between atoms: _103  and  _104
REMARK   38  A    between atoms: _110  and  _112
REMARK   39  A    between atoms: _114  and  _116
REMARK   40  A    between atoms: _116  and  _117
REMARK   41  A    between atoms: _123  and  _125
REMARK   42  A    between atoms: _125  and  _126
REMARK   43  A    between atoms: _126  and  _127
REMARK   44  A    between atoms: _130  and  _132
REMARK   45  A    between atoms: _132  and  _134
REMARK   46  A    between atoms: _136  and  _138
REMARK   47  A    between atoms: _138  and  _139
REMARK   48  A    between atoms: _146  and  _148
REMARK   49  A    between atoms: _153  and  _155
REMARK   50  A    between atoms: _157  and  _159
REMARK   51  A    between atoms: _159  and  _160
REMARK   52  A    between atoms: _160  and  _161
REMARK   53  A    between atoms: _161  and  _162
REMARK   54  A    between atoms: _166  and  _168
REMARK   55  A    between atoms: _168  and  _169
REMARK   56  A    between atoms: _175  and  _177
REMARK   57  A    between atoms: _177  and  _178
REMARK                            x       y       z     vdW  Elec       q    Type
REMARK                         _______ _______ _______ _____ _____    ______ ____
ROOT
ATOM      1  C   UNL     1     -29.475  21.988 -46.721  0.00  0.00    +0.000 C 
ATOM      2  C   UNL     1     -30.277  22.457 -45.501  0.00  0.00    +0.000 C 
ENDROOT
BRANCH   1   3
ATOM      3  C   UNL     1     -28.492  23.074 -47.213  0.00  0.00    +0.000 C 
ATOM      4  C   UNL     1     -28.120  24.011 -46.070  0.00  0.00    +0.000 C 
ENDBRANCH   1   3
BRANCH   1   5
ATOM      5  C   UNL     1     -30.422  21.579 -47.848  0.00  0.00    +0.000 C 
ATOM      6  C   UNL     1     -31.883  21.659 -47.477  0.00  0.00    +0.000 C 
ENDBRANCH   1   5
TORSDOF 2
REMARK  Name = 
REMARK  57 active torsions:
REMARK  status: ('A' for Active; 'I' for Inactive)
REMARK    1  A    between atoms: _1  and  _3
REMARK    2  A    between atoms: _3  and  _4
REMARK    3  A    between atoms: _4  and  _5
REMARK    4  A    between atoms: _5  and  _6
REMARK    5  A    between atoms: _8  and  _10
REMARK    6  A    between atoms: _10  and  _11
REMARK    7  A    between atoms: _11  and  _12
REMARK    8  A    between atoms: _15  and  _17
REMARK    9  A    between atoms: _17  and  _18
REMARK   10  A    between atoms: _18  and  _19
REMARK   11  A    between atoms: _19  and  _20
REMARK   12  A    between atoms: _22  and  _24
REMARK   13  A    between atoms: _24  and  _26
REMARK   14  A    between atoms: _28  and  _30
REMARK   15  A    between atoms: _33  and  _35
REMARK   16  A    between atoms: _38  and  _40
REMARK   17  A    between atoms: _40  and  _41
REMARK   18  A    between atoms: _47  and  _49
REMARK   19  A    between atoms: _49  and  _50
REMARK   20  A    between atoms: _53  and  _55
REMARK   21  A    between atoms: _55  and  _57
REMARK   22  A    between atoms: _59  and  _61
REMARK   23  A    between atoms: _64  and  _66
REMARK   24  A    between atoms: _66  and  _67
REMARK   25  A    between atoms: _67  and  _68
REMARK   26  A    between atoms: _68  and  _69
REMARK   27  A    between atoms: _73  and  _75
REMARK   28  A    between atoms: _75  and  _76
REMARK   29  A    between atoms: _76  and  _77
REMARK   30  A    between atoms: _80  and  _82
REMARK   31  A    between atoms: _82  and  _83
REMARK   32  A    between atoms: _86  and  _88
REMARK   33  A    between atoms: _88  and  _89
REMARK   34  A    between atoms: _96  and  _98
REMARK   35  A    between atoms: _98  and  _99
REMARK   36  A    between atoms: _101  and  _103
REMARK   37  A    between atoms: _103  and  _104
REMARK   38  A    between atoms: _110  and  _112
REMARK   39  A    between atoms: _114  and  _116
REMARK   40  A    between atoms: _116  and  _117
REMARK   41  A    between atoms: _123  and  _125
REMARK   42  A    between atoms: _125  and  _126
REMARK   43  A    between atoms: _126  and  _127
REMARK   44  A    between atoms: _130  and  _132
REMARK   45  A    between atoms: _132  and  _134
REMARK   46  A    between atoms: _136  and  _138
REMARK   47  A    between atoms: _138  and  _139
REMARK   48  A    between atoms: _146  and  _148
REMARK   49  A    between atoms: _153  and  _155
REMARK   50  A    between atoms: _157  and  _159
REMARK   51  A    between atoms: _159  and  _160
REMARK   52  A    between atoms: _160  and  _161
REMARK   53  A    between atoms: _161  and  _162
REMARK   54  A    between atoms: _166  and  _168
REMARK   55  A    between atoms: _168  and  _169
REMARK   56  A    between atoms: _175  and  _177
REMARK   57  A    between atoms: _177  and  _178
REMARK                            x       y       z     vdW  Elec       q    Type
REMARK                         _______ _______ _______ _____ _____    ______ ____
ROOT
ATOM      1  C   UNL     1     -31.722  26.075 -41.259  0.00  0.00    +0.000 C 
ATOM      2  C   UNL     1     -33.146  26.383 -40.819  0.00  0.00    +0.000 C 
ATOM      3  C   UNL     1     -31.633  24.654 -41.788  0.00  0.00    +0.000 C 
ENDROOT
BRANCH   1   4
ATOM      4  C   UNL     1     -31.258  27.098 -42.318  0.00  0.00    +0.000 C 
ATOM      5  C   UNL     1     -30.903  28.376 -41.591  0.00  0.00    +0.000 C 
ENDBRANCH   1   4
TORSDOF 1
REMARK  Name = 
REMARK  57 active torsions:
REMARK  status: ('A' for Active; 'I' for Inactive)
REMARK    1  A    between atoms: _1  and  _3
REMARK    2  A    between atoms: _3  and  _4
REMARK    3  A    between atoms: _4  and  _5
REMARK    4  A    between atoms: _5  and  _6
REMARK    5  A    between atoms: _8  and  _10
REMARK    6  A    between atoms: _10  and  _11
REMARK    7  A    between atoms: _11  and  _12
REMARK    8  A    between atoms: _15  and  _17
REMARK    9  A    between atoms: _17  and  _18
REMARK   10  A    between atoms: _18  and  _19
REMARK   11  A    between atoms: _19  and  _20
REMARK   12  A    between atoms: _22  and  _24
REMARK   13  A    between atoms: _24  and  _26
REMARK   14  A    between atoms: _28  and  _30
REMARK   15  A    between atoms: _33  and  _35
REMARK   16  A    between atoms: _38  and  _40
REMARK   17  A    between atoms: _40  and  _41
REMARK   18  A    between atoms: _47  and  _49
REMARK   19  A    between atoms: _49  and  _50
REMARK   20  A    between atoms: _53  and  _55
REMARK   21  A    between atoms: _55  and  _57
REMARK   22  A    between atoms: _59  and  _61
REMARK   23  A    between atoms: _64  and  _66
REMARK   24  A    between atoms: _66  and  _67
REMARK   25  A    between atoms: _67  and  _68
REMARK   26  A    between atoms: _68  and  _69
REMARK   27  A    between atoms: _73  and  _75
REMARK   28  A    between atoms: _75  and  _76
REMARK   29  A    between atoms: _76  and  _77
REMARK   30  A    between atoms: _80  and  _82
REMARK   31  A    between atoms: _82  and  _83
REMARK   32  A    between atoms: _86  and  _88
REMARK   33  A    between atoms: _88  and  _89
REMARK   34  A    between atoms: _96  and  _98
REMARK   35  A    between atoms: _98  and  _99
REMARK   36  A    between atoms: _101  and  _103
REMARK   37  A    between atoms: _103  and  _104
REMARK   38  A    between atoms: _110  and  _112
REMARK   39  A    between atoms: _114  and  _116
REMARK   40  A    between atoms: _116  and  _117
REMARK   41  A    between atoms: _123  and  _125
REMARK   42  A    between atoms: _125  and  _126
REMARK   43  A    between atoms: _126  and  _127
REMARK   44  A    between atoms: _130  and  _132
REMARK   45  A    between atoms: _132  and  _134
REMARK   46  A    between atoms: _136  and  _138
REMARK   47  A    between atoms: _138  and  _139
REMARK   48  A    between atoms: _146  and  _148
REMARK   49  A    between atoms: _153  and  _155
REMARK   50  A    between atoms: _157  and  _159
REMARK   51  A    between atoms: _159  and  _160
REMARK   52  A    between atoms: _160  and  _161
REMARK   53  A    between atoms: _161  and  _162
REMARK   54  A    between atoms: _166  and  _168
REMARK   55  A    between atoms: _168  and  _169
REMARK   56  A    between atoms: _175  and  _177
REMARK   57  A    between atoms: _177  and  _178
REMARK                            x       y       z     vdW  Elec       q    Type
REMARK                         _______ _______ _______ _____ _____    ______ ____
ROOT
ATOM      1  C   UNL     1     -29.372  15.425 -46.058  0.00  0.00    +0.220 C 
ENDROOT
BRANCH   1   2
ATOM      2  N   UNL     1     -29.954  16.300 -47.091  0.00  0.00    -0.087 NA
ATOM      3  C   UNL     1     -30.742  17.342 -46.834  0.00  0.00    +0.535 C 
ATOM      4  N   UNL     1     -31.069  17.646 -45.584  0.00  0.00    +0.135 NA
ATOM      5  N   UNL     1     -31.209  18.084 -47.823  0.00  0.00    +0.135 NA
ENDBRANCH   1   2
BRANCH   1   6
ATOM      6  C   UNL     1     -27.851  15.368 -46.200  0.00  0.00    +0.047 C 
BRANCH   6   7
ATOM      7  C   UNL     1     -27.372  15.895 -47.533  0.00  0.00    +0.004 C 
BRANCH   7   8
ATOM      8  C   UNL     1     -25.938  15.508 -47.903  0.00  0.00    +0.000 C 
ATOM      9  C   UNL     1     -25.867  14.910 -49.308  0.00  0.00    +0.000 C 
ENDBRANCH   7   8
ENDBRANCH   6   7
ENDBRANCH   1   6
TORSDOF 4
REMARK  Name = 
REMARK  57 active torsions:
REMARK  status: ('A' for Active; 'I' for Inactive)
REMARK    1  A    between atoms: _1  and  _3
REMARK    2  A    between atoms: _3  and  _4
REMARK    3  A    between atoms: _4  and  _5
REMARK    4  A    between atoms: _5  and  _6
REMARK    5  A    between atoms: _8  and  _10
REMARK    6  A    between atoms: _10  and  _11
REMARK    7  A    between atoms: _11  and  _12
REMARK    8  A    between atoms: _15  and  _17
REMARK    9  A    between atoms: _17  and  _18
REMARK   10  A    between atoms: _18  and  _19
REMARK   11  A    between atoms: _19  and  _20
REMARK   12  A    between atoms: _22  and  _24
REMARK   13  A    between atoms: _24  and  _26
REMARK   14  A    between atoms: _28  and  _30
REMARK   15  A    between atoms: _33  and  _35
REMARK   16  A    between atoms: _38  and  _40
REMARK   17  A    between atoms: _40  and  _41
REMARK   18  A    between atoms: _47  and  _49
REMARK   19  A    between atoms: _49  and  _50
REMARK   20  A    between atoms: _53  and  _55
REMARK   21  A    between atoms: _55  and  _57
REMARK   22  A    between atoms: _59  and  _61
REMARK   23  A    between atoms: _64  and  _66
REMARK   24  A    between atoms: _66  and  _67
REMARK   25  A    between atoms: _67  and  _68
REMARK   26  A    between atoms: _68  and  _69
REMARK   27  A    between atoms: _73  and  _75
REMARK   28  A    between atoms: _75  and  _76
REMARK   29  A    between atoms: _76  and  _77
REMARK   30  A    between atoms: _80  and  _82
REMARK   31  A    between atoms: _82  and  _83
REMARK   32  A    between atoms: _86  and  _88
REMARK   33  A    between atoms: _88  and  _89
REMARK   34  A    between atoms: _96  and  _98
REMARK   35  A    between atoms: _98  and  _99
REMARK   36  A    between atoms: _101  and  _103
REMARK   37  A    between atoms: _103  and  _104
REMARK   38  A    between atoms: _110  and  _112
REMARK   39  A    between atoms: _114  and  _116
REMARK   40  A    between atoms: _116  and  _117
REMARK   41  A    between atoms: _123  and  _125
REMARK   42  A    between atoms: _125  and  _126
REMARK   43  A    between atoms: _126  and  _127
REMARK   44  A    between atoms: _130  and  _132
REMARK   45  A    between atoms: _132  and  _134
REMARK   46  A    between atoms: _136  and  _138
REMARK   47  A    between atoms: _138  and  _139
REMARK   48  A    between atoms: _146  and  _148
REMARK   49  A    between atoms: _153  and  _155
REMARK   50  A    between atoms: _157  and  _159
REMARK   51  A    between atoms: _159  and  _160
REMARK   52  A    between atoms: _160  and  _161
REMARK   53  A    between atoms: _161  and  _162
REMARK   54  A    between atoms: _166  and  _168
REMARK   55  A    between atoms: _168  and  _169
REMARK   56  A    between atoms: _175  and  _177
REMARK   57  A    between atoms: _177  and  _178
REMARK                            x       y       z     vdW  Elec       q    Type
REMARK                         _______ _______ _______ _____ _____    ______ ____
ROOT
ATOM      1  C   UNL     1     -31.204  11.400 -52.638  0.00  0.00    +0.114 C 
ENDROOT
BRANCH   1   2
ATOM      2  C   UNL     1     -31.514  10.452 -51.472  0.00  0.00    +0.365 C 
ATOM      3  O   UNL     1     -31.965  10.931 -50.416  0.00  0.00    -0.246 OA
ATOM      4  O   UNL     1     -31.308   9.228 -51.595  0.00  0.00    -0.246 OA
ENDBRANCH   1   2
BRANCH   1   5
ATOM      5  C   UNL     1     -29.945  12.256 -52.431  0.00  0.00    +0.012 C 
BRANCH   5   6
ATOM      6  C   UNL     1     -28.632  11.459 -52.340  0.00  0.00    +0.001 C 
ATOM      7  C   UNL     1     -28.365  10.672 -53.641  0.00  0.00    +0.000 C 
ENDBRANCH   5   6
ENDBRANCH   1   5
TORSDOF 3
REMARK  Name = 
REMARK  57 active torsions:
REMARK  status: ('A' for Active; 'I' for Inactive)
REMARK    1  A    between atoms: _1  and  _3
REMARK    2  A    between atoms: _3  and  _4
REMARK    3  A    between atoms: _4  and  _5
REMARK    4  A    between atoms: _5  and  _6
REMARK    5  A    between atoms: _8  and  _10
REMARK    6  A    between atoms: _10  and  _11
REMARK    7  A    between atoms: _11  and  _12
REMARK    8  A    between atoms: _15  and  _17
REMARK    9  A    between atoms: _17  and  _18
REMARK   10  A    between atoms: _18  and  _19
REMARK   11  A    between atoms: _19  and  _20
REMARK   12  A    between atoms: _22  and  _24
REMARK   13  A    between atoms: _24  and  _26
REMARK   14  A    between atoms: _28  and  _30
REMARK   15  A    between atoms: _33  and  _35
REMARK   16  A    between atoms: _38  and  _40
REMARK   17  A    between atoms: _40  and  _41
REMARK   18  A    between atoms: _47  and  _49
REMARK   19  A    between atoms: _49  and  _50
REMARK   20  A    between atoms: _53  and  _55
REMARK   21  A    between atoms: _55  and  _57
REMARK   22  A    between atoms: _59  and  _61
REMARK   23  A    between atoms: _64  and  _66
REMARK   24  A    between atoms: _66  and  _67
REMARK   25  A    between atoms: _67  and  _68
REMARK   26  A    between atoms: _68  and  _69
REMARK   27  A    between atoms: _73  and  _75
REMARK   28  A    between atoms: _75  and  _76
REMARK   29  A    between atoms: _76  and  _77
REMARK   30  A    between atoms: _80  and  _82
REMARK   31  A    between atoms: _82  and  _83
REMARK   32  A    between atoms: _86  and  _88
REMARK   33  A    between atoms: _88  and  _89
REMARK   34  A    between atoms: _96  and  _98
REMARK   35  A    between atoms: _98  and  _99
REMARK   36  A    between atoms: _101  and  _103
REMARK   37  A    between atoms: _103  and  _104
REMARK   38  A    between atoms: _110  and  _112
REMARK   39  A    between atoms: _114  and  _116
REMARK   40  A    between atoms: _116  and  _117
REMARK   41  A    between atoms: _123  and  _125
REMARK   42  A    between atoms: _125  and  _126
REMARK   43  A    between atoms: _126  and  _127
REMARK   44  A    between atoms: _130  and  _132
REMARK   45  A    between atoms: _132  and  _134
REMARK   46  A    between atoms: _136  and  _138
REMARK   47  A    between atoms: _138  and  _139
REMARK   48  A    between atoms: _146  and  _148
REMARK   49  A    between atoms: _153  and  _155
REMARK   50  A    between atoms: _157  and  _159
REMARK   51  A    between atoms: _159  and  _160
REMARK   52  A    between atoms: _160  and  _161
REMARK   53  A    between atoms: _161  and  _162
REMARK   54  A    between atoms: _166  and  _168
REMARK   55  A    between atoms: _168  and  _169
REMARK   56  A    between atoms: _175  and  _177
REMARK   57  A    between atoms: _177  and  _178
REMARK                            x       y       z     vdW  Elec       q    Type
REMARK                         _______ _______ _______ _____ _____    ______ ____
ROOT
ATOM      1  C   UNL     1     -31.441   9.223 -57.982  0.00  0.00    +0.000 C 
ENDROOT
BRANCH   1   2
ATOM      2  C   UNL     1     -32.814   9.778 -57.621  0.00  0.00    +0.000 C 
ATOM      3  C   UNL     1     -32.760  10.306 -56.201  0.00  0.00    +0.000 C 
ATOM      4  C   UNL     1     -33.239  10.883 -58.577  0.00  0.00    +0.000 C 
ENDBRANCH   1   2
BRANCH   1   5
ATOM      5  C   UNL     1     -30.955   7.994 -57.218  0.00  0.00    +0.000 C 
ATOM      6  C   UNL     1     -30.854   6.830 -58.191  0.00  0.00    +0.000 C 
ENDBRANCH   1   5
TORSDOF 2
REMARK  Name = 
REMARK  57 active torsions:
REMARK  status: ('A' for Active; 'I' for Inactive)
REMARK    1  A    between atoms: _1  and  _3
REMARK    2  A    between atoms: _3  and  _4
REMARK    3  A    between atoms: _4  and  _5
REMARK    4  A    between atoms: _5  and  _6
REMARK    5  A    between atoms: _8  and  _10
REMARK    6  A    between atoms: _10  and  _11
REMARK    7  A    between atoms: _11  and  _12
REMARK    8  A    between atoms: _15  and  _17
REMARK    9  A    between atoms: _17  and  _18
REMARK   10  A    between atoms: _18  and  _19
REMARK   11  A    between atoms: _19  and  _20
REMARK   12  A    between atoms: _22  and  _24
REMARK   13  A    between atoms: _24  and  _26
REMARK   14  A    between atoms: _28  and  _30
REMARK   15  A    between atoms: _33  and  _35
REMARK   16  A    between atoms: _38  and  _40
REMARK   17  A    between atoms: _40  and  _41
REMARK   18  A    between atoms: _47  and  _49
REMARK   19  A    between atoms: _49  and  _50
REMARK   20  A    between atoms: _53  and  _55
REMARK   21  A    between atoms: _55  and  _57
REMARK   22  A    between atoms: _59  and  _61
REMARK   23  A    between atoms: _64  and  _66
REMARK   24  A    between atoms: _66  and  _67
REMARK   25  A    between atoms: _67  and  _68
REMARK   26  A    between atoms: _68  and  _69
REMARK   27  A    between atoms: _73  and  _75
REMARK   28  A    between atoms: _75  and  _76
REMARK   29  A    between atoms: _76  and  _77
REMARK   30  A    between atoms: _80  and  _82
REMARK   31  A    between atoms: _82  and  _83
REMARK   32  A    between atoms: _86  and  _88
REMARK   33  A    between atoms: _88  and  _89
REMARK   34  A    between atoms: _96  and  _98
REMARK   35  A    between atoms: _98  and  _99
REMARK   36  A    between atoms: _101  and  _103
REMARK   37  A    between atoms: _103  and  _104
REMARK   38  A    between atoms: _110  and  _112
REMARK   39  A    between atoms: _114  and  _116
REMARK   40  A    between atoms: _116  and  _117
REMARK   41  A    between atoms: _123  and  _125
REMARK   42  A    between atoms: _125  and  _126
REMARK   43  A    between atoms: _126  and  _127
REMARK   44  A    between atoms: _130  and  _132
REMARK   45  A    between atoms: _132  and  _134
REMARK   46  A    between atoms: _136  and  _138
REMARK   47  A    between atoms: _138  and  _139
REMARK   48  A    between atoms: _146  and  _148
REMARK   49  A    between atoms: _153  and  _155
REMARK   50  A    between atoms: _157  and  _159
REMARK   51  A    between atoms: _159  and  _160
REMARK   52  A    between atoms: _160  and  _161
REMARK   53  A    between atoms: _161  and  _162
REMARK   54  A    between atoms: _166  and  _168
REMARK   55  A    between atoms: _168  and  _169
REMARK   56  A    between atoms: _175  and  _177
REMARK   57  A    between atoms: _177  and  _178
REMARK                            x       y       z     vdW  Elec       q    Type
REMARK                         _______ _______ _______ _____ _____    ______ ____
ROOT
ATOM      1  C   UNL     1     -36.712   6.512 -60.592  0.00  0.00    -0.022 A 
ATOM      2  C   UNL     1     -35.958   6.924 -59.508  0.00  0.00    -0.001 A 
ATOM      3  C   UNL     1     -36.560   7.282 -58.322  0.00  0.00    +0.042 A 
ATOM      4  C   UNL     1     -37.933   7.219 -58.202  0.00  0.00    +0.196 A 
ATOM      5  O   UNL     1     -38.520   7.578 -57.009  0.00  0.00    -0.287 OA
ATOM      6  C   UNL     1     -38.710   6.822 -59.269  0.00  0.00    +0.042 A 
ATOM      7  C   UNL     1     -38.098   6.469 -60.453  0.00  0.00    -0.001 A 
ENDROOT
BRANCH   1   8
ATOM      8  C   UNL     1     -36.057   6.120 -61.884  0.00  0.00    +0.026 C 
BRANCH   8   9
ATOM      9  C   UNL     1     -36.402   4.729 -62.385  0.00  0.00    +0.005 C 
ATOM     10  C   UNL     1     -35.904   4.562 -63.826  0.00  0.00    +0.000 C 
ENDBRANCH   8   9
ENDBRANCH   1   8
TORSDOF 2
REMARK  Name = 
REMARK  57 active torsions:
REMARK  status: ('A' for Active; 'I' for Inactive)
REMARK    1  A    between atoms: _1  and  _3
REMARK    2  A    between atoms: _3  and  _4
REMARK    3  A    between atoms: _4  and  _5
REMARK    4  A    between atoms: _5  and  _6
REMARK    5  A    between atoms: _8  and  _10
REMARK    6  A    between atoms: _10  and  _11
REMARK    7  A    between atoms: _11  and  _12
REMARK    8  A    between atoms: _15  and  _17
REMARK    9  A    between atoms: _17  and  _18
REMARK   10  A    between atoms: _18  and  _19
REMARK   11  A    between atoms: _19  and  _20
REMARK   12  A    between atoms: _22  and  _24
REMARK   13  A    between atoms: _24  and  _26
REMARK   14  A    between atoms: _28  and  _30
REMARK   15  A    between atoms: _33  and  _35
REMARK   16  A    between atoms: _38  and  _40
REMARK   17  A    between atoms: _40  and  _41
REMARK   18  A    between atoms: _47  and  _49
REMARK   19  A    between atoms: _49  and  _50
REMARK   20  A    between atoms: _53  and  _55
REMARK   21  A    between atoms: _55  and  _57
REMARK   22  A    between atoms: _59  and  _61
REMARK   23  A    between atoms: _64  and  _66
REMARK   24  A    between atoms: _66  and  _67
REMARK   25  A    between atoms: _67  and  _68
REMARK   26  A    between atoms: _68  and  _69
REMARK   27  A    between atoms: _73  and  _75
REMARK   28  A    between atoms: _75  and  _76
REMARK   29  A    between atoms: _76  and  _77
REMARK   30  A    between atoms: _80  and  _82
REMARK   31  A    between atoms: _82  and  _83
REMARK   32  A    between atoms: _86  and  _88
REMARK   33  A    between atoms: _88  and  _89
REMARK   34  A    between atoms: _96  and  _98
REMARK   35  A    between atoms: _98  and  _99
REMARK   36  A    between atoms: _101  and  _103
REMARK   37  A    between atoms: _103  and  _104
REMARK   38  A    between atoms: _110  and  _112
REMARK   39  A    between atoms: _114  and  _116
REMARK   40  A    between atoms: _116  and  _117
REMARK   41  A    between atoms: _123  and  _125
REMARK   42  A    between atoms: _125  and  _126
REMARK   43  A    between atoms: _126  and  _127
REMARK   44  A    between atoms: _130  and  _132
REMARK   45  A    between atoms: _132  and  _134
REMARK   46  A    between atoms: _136  and  _138
REMARK   47  A    between atoms: _138  and  _139
REMARK   48  A    between atoms: _146  and  _148
REMARK   49  A    between atoms: _153  and  _155
REMARK   50  A    between atoms: _157  and  _159
REMARK   51  A    between atoms: _159  and  _160
REMARK   52  A    between atoms: _160  and  _161
REMARK   53  A    between atoms: _161  and  _162
REMARK   54  A    between atoms: _166  and  _168
REMARK   55  A    between atoms: _168  and  _169
REMARK   56  A    between atoms: _175  and  _177
REMARK   57  A    between atoms: _177  and  _178
REMARK                            x       y       z     vdW  Elec       q    Type
REMARK                         _______ _______ _______ _____ _____    ______ ____
ROOT
ATOM      1  C   UNL     1     -44.335   8.459 -57.624  0.00  0.00    +0.000 C 
ENDROOT
BRANCH   1   2
ATOM      2  C   UNL     1     -43.712   9.864 -57.740  0.00  0.00    +0.000 C 
ATOM      3  C   UNL     1     -42.833  10.127 -56.538  0.00  0.00    +0.000 C 
ENDBRANCH   1   2
BRANCH   1   4
ATOM      4  C   UNL     1     -45.809   8.650 -57.420  0.00  0.00    +0.000 C 
ATOM      5  C   UNL     1     -46.159   8.473 -55.975  0.00  0.00    +0.000 C 
ENDBRANCH   1   4
TORSDOF 2
REMARK  Name = 
REMARK  57 active torsions:
REMARK  status: ('A' for Active; 'I' for Inactive)
REMARK    1  A    between atoms: _1  and  _3
REMARK    2  A    between atoms: _3  and  _4
REMARK    3  A    between atoms: _4  and  _5
REMARK    4  A    between atoms: _5  and  _6
REMARK    5  A    between atoms: _8  and  _10
REMARK    6  A    between atoms: _10  and  _11
REMARK    7  A    between atoms: _11  and  _12
REMARK    8  A    between atoms: _15  and  _17
REMARK    9  A    between atoms: _17  and  _18
REMARK   10  A    between atoms: _18  and  _19
REMARK   11  A    between atoms: _19  and  _20
REMARK   12  A    between atoms: _22  and  _24
REMARK   13  A    between atoms: _24  and  _26
REMARK   14  A    between atoms: _28  and  _30
REMARK   15  A    between atoms: _33  and  _35
REMARK   16  A    between atoms: _38  and  _40
REMARK   17  A    between atoms: _40  and  _41
REMARK   18  A    between atoms: _47  and  _49
REMARK   19  A    between atoms: _49  and  _50
REMARK   20  A    between atoms: _53  and  _55
REMARK   21  A    between atoms: _55  and  _57
REMARK   22  A    between atoms: _59  and  _61
REMARK   23  A    between atoms: _64  and  _66
REMARK   24  A    between atoms: _66  and  _67
REMARK   25  A    between atoms: _67  and  _68
REMARK   26  A    between atoms: _68  and  _69
REMARK   27  A    between atoms: _73  and  _75
REMARK   28  A    between atoms: _75  and  _76
REMARK   29  A    between atoms: _76  and  _77
REMARK   30  A    between atoms: _80  and  _82
REMARK   31  A    between atoms: _82  and  _83
REMARK   32  A    between atoms: _86  and  _88
REMARK   33  A    between atoms: _88  and  _89
REMARK   34  A    between atoms: _96  and  _98
REMARK   35  A    between atoms: _98  and  _99
REMARK   36  A    between atoms: _101  and  _103
REMARK   37  A    between atoms: _103  and  _104
REMARK   38  A    between atoms: _110  and  _112
REMARK   39  A    between atoms: _114  and  _116
REMARK   40  A    between atoms: _116  and  _117
REMARK   41  A    between atoms: _123  and  _125
REMARK   42  A    between atoms: _125  and  _126
REMARK   43  A    between atoms: _126  and  _127
REMARK   44  A    between atoms: _130  and  _132
REMARK   45  A    between atoms: _132  and  _134
REMARK   46  A    between atoms: _136  and  _138
REMARK   47  A    between atoms: _138  and  _139
REMARK   48  A    between atoms: _146  and  _148
REMARK   49  A    between atoms: _153  and  _155
REMARK   50  A    between atoms: _157  and  _159
REMARK   51  A    between atoms: _159  and  _160
REMARK   52  A    between atoms: _160  and  _161
REMARK   53  A    between atoms: _161  and  _162
REMARK   54  A    between atoms: _166  and  _168
REMARK   55  A    between atoms: _168  and  _169
REMARK   56  A    between atoms: _175  and  _177
REMARK   57  A    between atoms: _177  and  _178
REMARK                            x       y       z     vdW  Elec       q    Type
REMARK                         _______ _______ _______ _____ _____    ______ ____
ROOT
ATOM      1  C   UNL     1     -40.385  11.956 -54.154  0.00  0.00    -0.022 A 
ATOM      2  C   UNL     1     -39.845  11.072 -53.212  0.00  0.00    -0.004 A 
ATOM      3  C   UNL     1     -38.480  10.821 -53.165  0.00  0.00    -0.000 A 
ATOM      4  C   UNL     1     -37.634  11.450 -54.066  0.00  0.00    -0.000 A 
ATOM      5  C   UNL     1     -38.157  12.331 -55.004  0.00  0.00    -0.000 A 
ATOM      6  C   UNL     1     -39.523  12.584 -55.044  0.00  0.00    -0.004 A 
ENDROOT
BRANCH   1   7
ATOM      7  C   UNL     1     -41.871  12.228 -54.199  0.00  0.00    +0.026 C 
BRANCH   7   8
ATOM      8  C   UNL     1     -42.744  10.960 -54.237  0.00  0.00    +0.005 C 
ATOM      9  C   UNL     1     -43.807  11.026 -53.165  0.00  0.00    +0.000 C 
ENDBRANCH   7   8
ENDBRANCH   1   7
TORSDOF 2
REMARK  Name = 
REMARK  57 active torsions:
REMARK  status: ('A' for Active; 'I' for Inactive)
REMARK    1  A    between atoms: _1  and  _3
REMARK    2  A    between atoms: _3  and  _4
REMARK    3  A    between atoms: _4  and  _5
REMARK    4  A    between atoms: _5  and  _6
REMARK    5  A    between atoms: _8  and  _10
REMARK    6  A    between atoms: _10  and  _11
REMARK    7  A    between atoms: _11  and  _12
REMARK    8  A    between atoms: _15  and  _17
REMARK    9  A    between atoms: _17  and  _18
REMARK   10  A    between atoms: _18  and  _19
REMARK   11  A    between atoms: _19  and  _20
REMARK   12  A    between atoms: _22  and  _24
REMARK   13  A    between atoms: _24  and  _26
REMARK   14  A    between atoms: _28  and  _30
REMARK   15  A    between atoms: _33  and  _35
REMARK   16  A    between atoms: _38  and  _40
REMARK   17  A    between atoms: _40  and  _41
REMARK   18  A    between atoms: _47  and  _49
REMARK   19  A    between atoms: _49  and  _50
REMARK   20  A    between atoms: _53  and  _55
REMARK   21  A    between atoms: _55  and  _57
REMARK   22  A    between atoms: _59  and  _61
REMARK   23  A    between atoms: _64  and  _66
REMARK   24  A    between atoms: _66  and  _67
REMARK   25  A    between atoms: _67  and  _68
REMARK   26  A    between atoms: _68  and  _69
REMARK   27  A    between atoms: _73  and  _75
REMARK   28  A    between atoms: _75  and  _76
REMARK   29  A    between atoms: _76  and  _77
REMARK   30  A    between atoms: _80  and  _82
REMARK   31  A    between atoms: _82  and  _83
REMARK   32  A    between atoms: _86  and  _88
REMARK   33  A    between atoms: _88  and  _89
REMARK   34  A    between atoms: _96  and  _98
REMARK   35  A    between atoms: _98  and  _99
REMARK   36  A    between atoms: _101  and  _103
REMARK   37  A    between atoms: _103  and  _104
REMARK   38  A    between atoms: _110  and  _112
REMARK   39  A    between atoms: _114  and  _116
REMARK   40  A    between atoms: _116  and  _117
REMARK   41  A    between atoms: _123  and  _125
REMARK   42  A    between atoms: _125  and  _126
REMARK   43  A    between atoms: _126  and  _127
REMARK   44  A    between atoms: _130  and  _132
REMARK   45  A    between atoms: _132  and  _134
REMARK   46  A    between atoms: _136  and  _138
REMARK   47  A    between atoms: _138  and  _139
REMARK   48  A    between atoms: _146  and  _148
REMARK   49  A    between atoms: _153  and  _155
REMARK   50  A    between atoms: _157  and  _159
REMARK   51  A    between atoms: _159  and  _160
REMARK   52  A    between atoms: _160  and  _161
REMARK   53  A    between atoms: _161  and  _162
REMARK   54  A    between atoms: _166  and  _168
REMARK   55  A    between atoms: _168  and  _169
REMARK   56  A    between atoms: _175  and  _177
REMARK   57  A    between atoms: _177  and  _178
REMARK                            x       y       z     vdW  Elec       q    Type
REMARK                         _______ _______ _______ _____ _____    ______ ____
ROOT
ATOM      1  C   UNL     1     -44.271  10.729 -50.777  0.00  0.00    +0.036 C 
ATOM      2  C   UNL     1     -43.447  10.868 -49.501  0.00  0.00    +0.003 C 
ENDROOT
BRANCH   1   3
ATOM      3  C   UNL     1     -45.038   9.402 -50.753  0.00  0.00    +0.182 C 
ATOM      4  O   UNL     1     -45.566   9.157 -49.468  0.00  0.00    -0.220 OA
ENDBRANCH   1   3
TORSDOF 1
REMARK  Name = 
REMARK  57 active torsions:
REMARK  status: ('A' for Active; 'I' for Inactive)
REMARK    1  A    between atoms: _1  and  _3
REMARK    2  A    between atoms: _3  and  _4
REMARK    3  A    between atoms: _4  and  _5
REMARK    4  A    between atoms: _5  and  _6
REMARK    5  A    between atoms: _8  and  _10
REMARK    6  A    between atoms: _10  and  _11
REMARK    7  A    between atoms: _11  and  _12
REMARK    8  A    between atoms: _15  and  _17
REMARK    9  A    between atoms: _17  and  _18
REMARK   10  A    between atoms: _18  and  _19
REMARK   11  A    between atoms: _19  and  _20
REMARK   12  A    between atoms: _22  and  _24
REMARK   13  A    between atoms: _24  and  _26
REMARK   14  A    between atoms: _28  and  _30
REMARK   15  A    between atoms: _33  and  _35
REMARK   16  A    between atoms: _38  and  _40
REMARK   17  A    between atoms: _40  and  _41
REMARK   18  A    between atoms: _47  and  _49
REMARK   19  A    between atoms: _49  and  _50
REMARK   20  A    between atoms: _53  and  _55
REMARK   21  A    between atoms: _55  and  _57
REMARK   22  A    between atoms: _59  and  _61
REMARK   23  A    between atoms: _64  and  _66
REMARK   24  A    between atoms: _66  and  _67
REMARK   25  A    between atoms: _67  and  _68
REMARK   26  A    between atoms: _68  and  _69
REMARK   27  A    between atoms: _73  and  _75
REMARK   28  A    between atoms: _75  and  _76
REMARK   29  A    between atoms: _76  and  _77
REMARK   30  A    between atoms: _80  and  _82
REMARK   31  A    between atoms: _82  and  _83
REMARK   32  A    between atoms: _86  and  _88
REMARK   33  A    between atoms: _88  and  _89
REMARK   34  A    between atoms: _96  and  _98
REMARK   35  A    between atoms: _98  and  _99
REMARK   36  A    between atoms: _101  and  _103
REMARK   37  A    between atoms: _103  and  _104
REMARK   38  A    between atoms: _110  and  _112
REMARK   39  A    between atoms: _114  and  _116
REMARK   40  A    between atoms: _116  and  _117
REMARK   41  A    between atoms: _123  and  _125
REMARK   42  A    between atoms: _125  and  _126
REMARK   43  A    between atoms: _126  and  _127
REMARK   44  A    between atoms: _130  and  _132
REMARK   45  A    between atoms: _132  and  _134
REMARK   46  A    between atoms: _136  and  _138
REMARK   47  A    between atoms: _138  and  _139
REMARK   48  A    between atoms: _146  and  _148
REMARK   49  A    between atoms: _153  and  _155
REMARK   50  A    between atoms: _157  and  _159
REMARK   51  A    between atoms: _159  and  _160
REMARK   52  A    between atoms: _160  and  _161
REMARK   53  A    between atoms: _161  and  _162
REMARK   54  A    between atoms: _166  and  _168
REMARK   55  A    between atoms: _168  and  _169
REMARK   56  A    between atoms: _175  and  _177
REMARK   57  A    between atoms: _177  and  _178
REMARK                            x       y       z     vdW  Elec       q    Type
REMARK                         _______ _______ _______ _____ _____    ______ ____
ROOT
ATOM      1  C   UNL     1     -42.215  14.058 -47.659  0.00  0.00    -0.022 A 
ATOM      2  C   UNL     1     -42.263  15.005 -46.640  0.00  0.00    -0.004 A 
ATOM      3  C   UNL     1     -42.448  16.346 -46.931  0.00  0.00    -0.000 A 
ATOM      4  C   UNL     1     -42.593  16.756 -48.251  0.00  0.00    -0.000 A 
ATOM      5  C   UNL     1     -42.558  15.823 -49.277  0.00  0.00    -0.000 A 
ATOM      6  C   UNL     1     -42.371  14.482 -48.977  0.00  0.00    -0.004 A 
ENDROOT
BRANCH   1   7
ATOM      7  C   UNL     1     -42.014  12.597 -47.345  0.00  0.00    +0.026 C 
BRANCH   7   8
ATOM      8  C   UNL     1     -43.321  11.788 -47.251  0.00  0.00    +0.005 C 
ATOM      9  C   UNL     1     -44.262  12.422 -46.246  0.00  0.00    +0.000 C 
ENDBRANCH   7   8
ENDBRANCH   1   7
TORSDOF 2
REMARK  Name = 
REMARK  57 active torsions:
REMARK  status: ('A' for Active; 'I' for Inactive)
REMARK    1  A    between atoms: _1  and  _3
REMARK    2  A    between atoms: _3  and  _4
REMARK    3  A    between atoms: _4  and  _5
REMARK    4  A    between atoms: _5  and  _6
REMARK    5  A    between atoms: _8  and  _10
REMARK    6  A    between atoms: _10  and  _11
REMARK    7  A    between atoms: _11  and  _12
REMARK    8  A    between atoms: _15  and  _17
REMARK    9  A    between atoms: _17  and  _18
REMARK   10  A    between atoms: _18  and  _19
REMARK   11  A    between atoms: _19  and  _20
REMARK   12  A    between atoms: _22  and  _24
REMARK   13  A    between atoms: _24  and  _26
REMARK   14  A    between atoms: _28  and  _30
REMARK   15  A    between atoms: _33  and  _35
REMARK   16  A    between atoms: _38  and  _40
REMARK   17  A    between atoms: _40  and  _41
REMARK   18  A    between atoms: _47  and  _49
REMARK   19  A    between atoms: _49  and  _50
REMARK   20  A    between atoms: _53  and  _55
REMARK   21  A    between atoms: _55  and  _57
REMARK   22  A    between atoms: _59  and  _61
REMARK   23  A    between atoms: _64  and  _66
REMARK   24  A    between atoms: _66  and  _67
REMARK   25  A    between atoms: _67  and  _68
REMARK   26  A    between atoms: _68  and  _69
REMARK   27  A    between atoms: _73  and  _75
REMARK   28  A    between atoms: _75  and  _76
REMARK   29  A    between atoms: _76  and  _77
REMARK   30  A    between atoms: _80  and  _82
REMARK   31  A    between atoms: _82  and  _83
REMARK   32  A    between atoms: _86  and  _88
REMARK   33  A    between atoms: _88  and  _89
REMARK   34  A    between atoms: _96  and  _98
REMARK   35  A    between atoms: _98  and  _99
REMARK   36  A    between atoms: _101  and  _103
REMARK   37  A    between atoms: _103  and  _104
REMARK   38  A    between atoms: _110  and  _112
REMARK   39  A    between atoms: _114  and  _116
REMARK   40  A    between atoms: _116  and  _117
REMARK   41  A    between atoms: _123  and  _125
REMARK   42  A    between atoms: _125  and  _126
REMARK   43  A    between atoms: _126  and  _127
REMARK   44  A    between atoms: _130  and  _132
REMARK   45  A    between atoms: _132  and  _134
REMARK   46  A    between atoms: _136  and  _138
REMARK   47  A    between atoms: _138  and  _139
REMARK   48  A    between atoms: _146  and  _148
REMARK   49  A    between atoms: _153  and  _155
REMARK   50  A    between atoms: _157  and  _159
REMARK   51  A    between atoms: _159  and  _160
REMARK   52  A    between atoms: _160  and  _161
REMARK   53  A    between atoms: _161  and  _162
REMARK   54  A    between atoms: _166  and  _168
REMARK   55  A    between atoms: _168  and  _169
REMARK   56  A    between atoms: _175  and  _177
REMARK   57  A    between atoms: _177  and  _178
REMARK                            x       y       z     vdW  Elec       q    Type
REMARK                         _______ _______ _______ _____ _____    ______ ____
ROOT
ATOM      1  C   UNL     1     -46.371  11.326 -42.174  0.00  0.00    +0.042 C 
ENDROOT
BRANCH   1   2
ATOM      2  C   UNL     1     -46.348  11.507 -40.667  0.00  0.00    +0.050 C 
ATOM      3  O   UNL     1     -46.735  10.565 -39.940  0.00  0.00    -0.549 OA
ATOM      4  O   UNL     1     -45.933  12.592 -40.207  0.00  0.00    -0.549 OA
ENDBRANCH   1   2
BRANCH   1   5
ATOM      5  C   UNL     1     -44.990  11.449 -42.791  0.00  0.00    +0.006 C 
BRANCH   5   6
ATOM      6  C   UNL     1     -44.900  12.524 -43.875  0.00  0.00    +0.000 C 
ATOM      7  C   UNL     1     -44.557  13.873 -43.245  0.00  0.00    +0.000 C 
ENDBRANCH   5   6
ENDBRANCH   1   5
TORSDOF 3
REMARK  Name = 
REMARK  57 active torsions:
REMARK  status: ('A' for Active; 'I' for Inactive)
REMARK    1  A    between atoms: _1  and  _3
REMARK    2  A    between atoms: _3  and  _4
REMARK    3  A    between atoms: _4  and  _5
REMARK    4  A    between atoms: _5  and  _6
REMARK    5  A    between atoms: _8  and  _10
REMARK    6  A    between atoms: _10  and  _11
REMARK    7  A    between atoms: _11  and  _12
REMARK    8  A    between atoms: _15  and  _17
REMARK    9  A    between atoms: _17  and  _18
REMARK   10  A    between atoms: _18  and  _19
REMARK   11  A    between atoms: _19  and  _20
REMARK   12  A    between atoms: _22  and  _24
REMARK   13  A    between atoms: _24  and  _26
REMARK   14  A    between atoms: _28  and  _30
REMARK   15  A    between atoms: _33  and  _35
REMARK   16  A    between atoms: _38  and  _40
REMARK   17  A    between atoms: _40  and  _41
REMARK   18  A    between atoms: _47  and  _49
REMARK   19  A    between atoms: _49  and  _50
REMARK   20  A    between atoms: _53  and  _55
REMARK   21  A    between atoms: _55  and  _57
REMARK   22  A    between atoms: _59  and  _61
REMARK   23  A    between atoms: _64  and  _66
REMARK   24  A    between atoms: _66  and  _67
REMARK   25  A    between atoms: _67  and  _68
REMARK   26  A    between atoms: _68  and  _69
REMARK   27  A    between atoms: _73  and  _75
REMARK   28  A    between atoms: _75  and  _76
REMARK   29  A    between atoms: _76  and  _77
REMARK   30  A    between atoms: _80  and  _82
REMARK   31  A    between atoms: _82  and  _83
REMARK   32  A    between atoms: _86  and  _88
REMARK   33  A    between atoms: _88  and  _89
REMARK   34  A    between atoms: _96  and  _98
REMARK   35  A    between atoms: _98  and  _99
REMARK   36  A    between atoms: _101  and  _103
REMARK   37  A    between atoms: _103  and  _104
REMARK   38  A    between atoms: _110  and  _112
REMARK   39  A    between atoms: _114  and  _116
REMARK   40  A    between atoms: _116  and  _117
REMARK   41  A    between atoms: _123  and  _125
REMARK   42  A    between atoms: _125  and  _126
REMARK   43  A    between atoms: _126  and  _127
REMARK   44  A    between atoms: _130  and  _132
REMARK   45  A    between atoms: _132  and  _134
REMARK   46  A    between atoms: _136  and  _138
REMARK   47  A    between atoms: _138  and  _139
REMARK   48  A    between atoms: _146  and  _148
REMARK   49  A    between atoms: _153  and  _155
REMARK   50  A    between atoms: _157  and  _159
REMARK   51  A    between atoms: _159  and  _160
REMARK   52  A    between atoms: _160  and  _161
REMARK   53  A    between atoms: _161  and  _162
REMARK   54  A    between atoms: _166  and  _168
REMARK   55  A    between atoms: _168  and  _169
REMARK   56  A    between atoms: _175  and  _177
REMARK   57  A    between atoms: _177  and  _178
REMARK                            x       y       z     vdW  Elec       q    Type
REMARK                         _______ _______ _______ _____ _____    ______ ____
ROOT
ATOM      1  C   UNL     1     -38.941  15.864 -40.015  0.00  0.00    +0.000 C 
ATOM      2  C   UNL     1     -38.121  17.146 -40.185  0.00  0.00    +0.000 C 
ENDROOT
BRANCH   1   3
ATOM      3  C   UNL     1     -40.454  16.125 -39.778  0.00  0.00    +0.000 C 
ATOM      4  C   UNL     1     -40.784  17.549 -39.265  0.00  0.00    +0.000 C 
ENDBRANCH   1   3
BRANCH   1   5
ATOM      5  C   UNL     1     -38.362  14.895 -39.000  0.00  0.00    +0.000 C 
ATOM      6  C   UNL     1     -36.866  15.060 -38.858  0.00  0.00    +0.000 C 
ENDBRANCH   1   5
TORSDOF 2
REMARK  Name = 
REMARK  57 active torsions:
REMARK  status: ('A' for Active; 'I' for Inactive)
REMARK    1  A    between atoms: _1  and  _3
REMARK    2  A    between atoms: _3  and  _4
REMARK    3  A    between atoms: _4  and  _5
REMARK    4  A    between atoms: _5  and  _6
REMARK    5  A    between atoms: _8  and  _10
REMARK    6  A    between atoms: _10  and  _11
REMARK    7  A    between atoms: _11  and  _12
REMARK    8  A    between atoms: _15  and  _17
REMARK    9  A    between atoms: _17  and  _18
REMARK   10  A    between atoms: _18  and  _19
REMARK   11  A    between atoms: _19  and  _20
REMARK   12  A    between atoms: _22  and  _24
REMARK   13  A    between atoms: _24  and  _26
REMARK   14  A    between atoms: _28  and  _30
REMARK   15  A    between atoms: _33  and  _35
REMARK   16  A    between atoms: _38  and  _40
REMARK   17  A    between atoms: _40  and  _41
REMARK   18  A    between atoms: _47  and  _49
REMARK   19  A    between atoms: _49  and  _50
REMARK   20  A    between atoms: _53  and  _55
REMARK   21  A    between atoms: _55  and  _57
REMARK   22  A    between atoms: _59  and  _61
REMARK   23  A    between atoms: _64  and  _66
REMARK   24  A    between atoms: _66  and  _67
REMARK   25  A    between atoms: _67  and  _68
REMARK   26  A    between atoms: _68  and  _69
REMARK   27  A    between atoms: _73  and  _75
REMARK   28  A    between atoms: _75  and  _76
REMARK   29  A    between atoms: _76  and  _77
REMARK   30  A    between atoms: _80  and  _82
REMARK   31  A    between atoms: _82  and  _83
REMARK   32  A    between atoms: _86  and  _88
REMARK   33  A    between atoms: _88  and  _89
REMARK   34  A    between atoms: _96  and  _98
REMARK   35  A    between atoms: _98  and  _99
REMARK   36  A    between atoms: _101  and  _103
REMARK   37  A    between atoms: _103  and  _104
REMARK   38  A    between atoms: _110  and  _112
REMARK   39  A    between atoms: _114  and  _116
REMARK   40  A    between atoms: _116  and  _117
REMARK   41  A    between atoms: _123  and  _125
REMARK   42  A    between atoms: _125  and  _126
REMARK   43  A    between atoms: _126  and  _127
REMARK   44  A    between atoms: _130  and  _132
REMARK   45  A    between atoms: _132  and  _134
REMARK   46  A    between atoms: _136  and  _138
REMARK   47  A    between atoms: _138  and  _139
REMARK   48  A    between atoms: _146  and  _148
REMARK   49  A    between atoms: _153  and  _155
REMARK   50  A    between atoms: _157  and  _159
REMARK   51  A    between atoms: _159  and  _160
REMARK   52  A    between atoms: _160  and  _161
REMARK   53  A    between atoms: _161  and  _162
REMARK   54  A    between atoms: _166  and  _168
REMARK   55  A    between atoms: _168  and  _169
REMARK   56  A    between atoms: _175  and  _177
REMARK   57  A    between atoms: _177  and  _178
REMARK                            x       y       z     vdW  Elec       q    Type
REMARK                         _______ _______ _______ _____ _____    ______ ____
ROOT
ATOM      1  C   UNL     1     -34.665  25.742 -45.432  0.00  0.00    -0.022 A 
ATOM      2  C   UNL     1     -35.515  26.088 -44.393  0.00  0.00    -0.001 A 
ATOM      3  C   UNL     1     -35.592  25.312 -43.256  0.00  0.00    +0.042 A 
ATOM      4  C   UNL     1     -34.811  24.178 -43.154  0.00  0.00    +0.196 A 
ATOM      5  O   UNL     1     -34.896  23.413 -42.024  0.00  0.00    -0.287 OA
ATOM      6  C   UNL     1     -33.948  23.813 -44.172  0.00  0.00    +0.042 A 
ATOM      7  C   UNL     1     -33.877  24.596 -45.302  0.00  0.00    -0.001 A 
ENDROOT
BRANCH   1   8
ATOM      8  C   UNL     1     -34.583  26.588 -46.654  0.00  0.00    +0.026 C 
BRANCH   8   9
ATOM      9  C   UNL     1     -33.755  27.861 -46.496  0.00  0.00    +0.005 C 
ATOM     10  C   UNL     1     -33.066  28.105 -47.823  0.00  0.00    +0.000 C 
ENDBRANCH   8   9
ENDBRANCH   1   8
TORSDOF 2
REMARK  Name = 
REMARK  57 active torsions:
REMARK  status: ('A' for Active; 'I' for Inactive)
REMARK    1  A    between atoms: _1  and  _3
REMARK    2  A    between atoms: _3  and  _4
REMARK    3  A    between atoms: _4  and  _5
REMARK    4  A    between atoms: _5  and  _6
REMARK    5  A    between atoms: _8  and  _10
REMARK    6  A    between atoms: _10  and  _11
REMARK    7  A    between atoms: _11  and  _12
REMARK    8  A    between atoms: _15  and  _17
REMARK    9  A    between atoms: _17  and  _18
REMARK   10  A    between atoms: _18  and  _19
REMARK   11  A    between atoms: _19  and  _20
REMARK   12  A    between atoms: _22  and  _24
REMARK   13  A    between atoms: _24  and  _26
REMARK   14  A    between atoms: _28  and  _30
REMARK   15  A    between atoms: _33  and  _35
REMARK   16  A    between atoms: _38  and  _40
REMARK   17  A    between atoms: _40  and  _41
REMARK   18  A    between atoms: _47  and  _49
REMARK   19  A    between atoms: _49  and  _50
REMARK   20  A    between atoms: _53  and  _55
REMARK   21  A    between atoms: _55  and  _57
REMARK   22  A    between atoms: _59  and  _61
REMARK   23  A    between atoms: _64  and  _66
REMARK   24  A    between atoms: _66  and  _67
REMARK   25  A    between atoms: _67  and  _68
REMARK   26  A    between atoms: _68  and  _69
REMARK   27  A    between atoms: _73  and  _75
REMARK   28  A    between atoms: _75  and  _76
REMARK   29  A    between atoms: _76  and  _77
REMARK   30  A    between atoms: _80  and  _82
REMARK   31  A    between atoms: _82  and  _83
REMARK   32  A    between atoms: _86  and  _88
REMARK   33  A    between atoms: _88  and  _89
REMARK   34  A    between atoms: _96  and  _98
REMARK   35  A    between atoms: _98  and  _99
REMARK   36  A    between atoms: _101  and  _103
REMARK   37  A    between atoms: _103  and  _104
REMARK   38  A    between atoms: _110  and  _112
REMARK   39  A    between atoms: _114  and  _116
REMARK   40  A    between atoms: _116  and  _117
REMARK   41  A    between atoms: _123  and  _125
REMARK   42  A    between atoms: _125  and  _126
REMARK   43  A    between atoms: _126  and  _127
REMARK   44  A    between atoms: _130  and  _132
REMARK   45  A    between atoms: _132  and  _134
REMARK   46  A    between atoms: _136  and  _138
REMARK   47  A    between atoms: _138  and  _139
REMARK   48  A    between atoms: _146  and  _148
REMARK   49  A    between atoms: _153  and  _155
REMARK   50  A    between atoms: _157  and  _159
REMARK   51  A    between atoms: _159  and  _160
REMARK   52  A    between atoms: _160  and  _161
REMARK   53  A    between atoms: _161  and  _162
REMARK   54  A    between atoms: _166  and  _168
REMARK   55  A    between atoms: _168  and  _169
REMARK   56  A    between atoms: _175  and  _177
REMARK   57  A    between atoms: _177  and  _178
REMARK                            x       y       z     vdW  Elec       q    Type
REMARK                         _______ _______ _______ _____ _____    ______ ____
ROOT
ATOM      1  C   UNL     1     -30.353  24.475 -50.923  0.00  0.00    +0.013 C 
ATOM      2  C   UNL     1     -29.829  24.487 -52.349  0.00  0.00    +0.001 C 
ENDROOT
BRANCH   1   3
ATOM      3  C   UNL     1     -31.480  23.436 -50.771  0.00  0.00    +0.069 C 
ATOM      4  S   UNL     1     -31.125  21.795 -51.480  0.00  0.00    -0.082 S 
ENDBRANCH   1   3
TORSDOF 1
REMARK  Name = 
REMARK  57 active torsions:
REMARK  status: ('A' for Active; 'I' for Inactive)
REMARK    1  A    between atoms: _1  and  _3
REMARK    2  A    between atoms: _3  and  _4
REMARK    3  A    between atoms: _4  and  _5
REMARK    4  A    between atoms: _5  and  _6
REMARK    5  A    between atoms: _8  and  _10
REMARK    6  A    between atoms: _10  and  _11
REMARK    7  A    between atoms: _11  and  _12
REMARK    8  A    between atoms: _15  and  _17
REMARK    9  A    between atoms: _17  and  _18
REMARK   10  A    between atoms: _18  and  _19
REMARK   11  A    between atoms: _19  and  _20
REMARK   12  A    between atoms: _22  and  _24
REMARK   13  A    between atoms: _24  and  _26
REMARK   14  A    between atoms: _28  and  _30
REMARK   15  A    between atoms: _33  and  _35
REMARK   16  A    between atoms: _38  and  _40
REMARK   17  A    between atoms: _40  and  _41
REMARK   18  A    between atoms: _47  and  _49
REMARK   19  A    between atoms: _49  and  _50
REMARK   20  A    between atoms: _53  and  _55
REMARK   21  A    between atoms: _55  and  _57
REMARK   22  A    between atoms: _59  and  _61
REMARK   23  A    between atoms: _64  and  _66
REMARK   24  A    between atoms: _66  and  _67
REMARK   25  A    between atoms: _67  and  _68
REMARK   26  A    between atoms: _68  and  _69
REMARK   27  A    between atoms: _73  and  _75
REMARK   28  A    between atoms: _75  and  _76
REMARK   29  A    between atoms: _76  and  _77
REMARK   30  A    between atoms: _80  and  _82
REMARK   31  A    between atoms: _82  and  _83
REMARK   32  A    between atoms: _86  and  _88
REMARK   33  A    between atoms: _88  and  _89
REMARK   34  A    between atoms: _96  and  _98
REMARK   35  A    between atoms: _98  and  _99
REMARK   36  A    between atoms: _101  and  _103
REMARK   37  A    between atoms: _103  and  _104
REMARK   38  A    between atoms: _110  and  _112
REMARK   39  A    between atoms: _114  and  _116
REMARK   40  A    between atoms: _116  and  _117
REMARK   41  A    between atoms: _123  and  _125
REMARK   42  A    between atoms: _125  and  _126
REMARK   43  A    between atoms: _126  and  _127
REMARK   44  A    between atoms: _130  and  _132
REMARK   45  A    between atoms: _132  and  _134
REMARK   46  A    between atoms: _136  and  _138
REMARK   47  A    between atoms: _138  and  _139
REMARK   48  A    between atoms: _146  and  _148
REMARK   49  A    between atoms: _153  and  _155
REMARK   50  A    between atoms: _157  and  _159
REMARK   51  A    between atoms: _159  and  _160
REMARK   52  A    between atoms: _160  and  _161
REMARK   53  A    between atoms: _161  and  _162
REMARK   54  A    between atoms: _166  and  _168
REMARK   55  A    between atoms: _168  and  _169
REMARK   56  A    between atoms: _175  and  _177
REMARK   57  A    between atoms: _177  and  _178
REMARK                            x       y       z     vdW  Elec       q    Type
REMARK                         _______ _______ _______ _____ _____    ______ ____
ROOT
ATOM      1  C   UNL     1     -28.485  20.740 -55.540  0.00  0.00    +0.000 C 
ATOM      2  C   UNL     1     -29.932  20.348 -55.813  0.00  0.00    +0.000 C 
ATOM      3  C   UNL     1     -27.624  20.495 -56.756  0.00  0.00    +0.000 C 
ENDROOT
TORSDOF 0
REMARK  Name = 
REMARK  57 active torsions:
REMARK  status: ('A' for Active; 'I' for Inactive)
REMARK    1  A    between atoms: _1  and  _3
REMARK    2  A    between atoms: _3  and  _4
REMARK    3  A    between atoms: _4  and  _5
REMARK    4  A    between atoms: _5  and  _6
REMARK    5  A    between atoms: _8  and  _10
REMARK    6  A    between atoms: _10  and  _11
REMARK    7  A    between atoms: _11  and  _12
REMARK    8  A    between atoms: _15  and  _17
REMARK    9  A    between atoms: _17  and  _18
REMARK   10  A    between atoms: _18  and  _19
REMARK   11  A    between atoms: _19  and  _20
REMARK   12  A    between atoms: _22  and  _24
REMARK   13  A    between atoms: _24  and  _26
REMARK   14  A    between atoms: _28  and  _30
REMARK   15  A    between atoms: _33  and  _35
REMARK   16  A    between atoms: _38  and  _40
REMARK   17  A    between atoms: _40  and  _41
REMARK   18  A    between atoms: _47  and  _49
REMARK   19  A    between atoms: _49  and  _50
REMARK   20  A    between atoms: _53  and  _55
REMARK   21  A    between atoms: _55  and  _57
REMARK   22  A    between atoms: _59  and  _61
REMARK   23  A    between atoms: _64  and  _66
REMARK   24  A    between atoms: _66  and  _67
REMARK   25  A    between atoms: _67  and  _68
REMARK   26  A    between atoms: _68  and  _69
REMARK   27  A    between atoms: _73  and  _75
REMARK   28  A    between atoms: _75  and  _76
REMARK   29  A    between atoms: _76  and  _77
REMARK   30  A    between atoms: _80  and  _82
REMARK   31  A    between atoms: _82  and  _83
REMARK   32  A    between atoms: _86  and  _88
REMARK   33  A    between atoms: _88  and  _89
REMARK   34  A    between atoms: _96  and  _98
REMARK   35  A    between atoms: _98  and  _99
REMARK   36  A    between atoms: _101  and  _103
REMARK   37  A    between atoms: _103  and  _104
REMARK   38  A    between atoms: _110  and  _112
REMARK   39  A    between atoms: _114  and  _116
REMARK   40  A    between atoms: _116  and  _117
REMARK   41  A    between atoms: _123  and  _125
REMARK   42  A    between atoms: _125  and  _126
REMARK   43  A    between atoms: _126  and  _127
REMARK   44  A    between atoms: _130  and  _132
REMARK   45  A    between atoms: _132  and  _134
REMARK   46  A    between atoms: _136  and  _138
REMARK   47  A    between atoms: _138  and  _139
REMARK   48  A    between atoms: _146  and  _148
REMARK   49  A    between atoms: _153  and  _155
REMARK   50  A    between atoms: _157  and  _159
REMARK   51  A    between atoms: _159  and  _160
REMARK   52  A    between atoms: _160  and  _161
REMARK   53  A    between atoms: _161  and  _162
REMARK   54  A    between atoms: _166  and  _168
REMARK   55  A    between atoms: _168  and  _169
REMARK   56  A    between atoms: _175  and  _177
REMARK   57  A    between atoms: _177  and  _178
REMARK                            x       y       z     vdW  Elec       q    Type
REMARK                         _______ _______ _______ _____ _____    ______ ____
ROOT
ATOM      1  C   UNL     1     -35.300   9.710 -38.204  0.00  0.00    +0.036 C 
ATOM      2  C   UNL     1     -36.437  10.742 -38.072  0.00  0.00    +0.003 C 
ENDROOT
BRANCH   1   3
ATOM      3  C   UNL     1     -35.848   8.346 -38.624  0.00  0.00    +0.182 C 
ATOM      4  O   UNL     1     -37.250   8.295 -38.476  0.00  0.00    -0.220 OA
ENDBRANCH   1   3
TORSDOF 1
REMARK  Name = 
REMARK  57 active torsions:
REMARK  status: ('A' for Active; 'I' for Inactive)
REMARK    1  A    between atoms: _1  and  _3
REMARK    2  A    between atoms: _3  and  _4
REMARK    3  A    between atoms: _4  and  _5
REMARK    4  A    between atoms: _5  and  _6
REMARK    5  A    between atoms: _8  and  _10
REMARK    6  A    between atoms: _10  and  _11
REMARK    7  A    between atoms: _11  and  _12
REMARK    8  A    between atoms: _15  and  _17
REMARK    9  A    between atoms: _17  and  _18
REMARK   10  A    between atoms: _18  and  _19
REMARK   11  A    between atoms: _19  and  _20
REMARK   12  A    between atoms: _22  and  _24
REMARK   13  A    between atoms: _24  and  _26
REMARK   14  A    between atoms: _28  and  _30
REMARK   15  A    between atoms: _33  and  _35
REMARK   16  A    between atoms: _38  and  _40
REMARK   17  A    between atoms: _40  and  _41
REMARK   18  A    between atoms: _47  and  _49
REMARK   19  A    between atoms: _49  and  _50
REMARK   20  A    between atoms: _53  and  _55
REMARK   21  A    between atoms: _55  and  _57
REMARK   22  A    between atoms: _59  and  _61
REMARK   23  A    between atoms: _64  and  _66
REMARK   24  A    between atoms: _66  and  _67
REMARK   25  A    between atoms: _67  and  _68
REMARK   26  A    between atoms: _68  and  _69
REMARK   27  A    between atoms: _73  and  _75
REMARK   28  A    between atoms: _75  and  _76
REMARK   29  A    between atoms: _76  and  _77
REMARK   30  A    between atoms: _80  and  _82
REMARK   31  A    between atoms: _82  and  _83
REMARK   32  A    between atoms: _86  and  _88
REMARK   33  A    between atoms: _88  and  _89
REMARK   34  A    between atoms: _96  and  _98
REMARK   35  A    between atoms: _98  and  _99
REMARK   36  A    between atoms: _101  and  _103
REMARK   37  A    between atoms: _103  and  _104
REMARK   38  A    between atoms: _110  and  _112
REMARK   39  A    between atoms: _114  and  _116
REMARK   40  A    between atoms: _116  and  _117
REMARK   41  A    between atoms: _123  and  _125
REMARK   42  A    between atoms: _125  and  _126
REMARK   43  A    between atoms: _126  and  _127
REMARK   44  A    between atoms: _130  and  _132
REMARK   45  A    between atoms: _132  and  _134
REMARK   46  A    between atoms: _136  and  _138
REMARK   47  A    between atoms: _138  and  _139
REMARK   48  A    between atoms: _146  and  _148
REMARK   49  A    between atoms: _153  and  _155
REMARK   50  A    between atoms: _157  and  _159
REMARK   51  A    between atoms: _159  and  _160
REMARK   52  A    between atoms: _160  and  _161
REMARK   53  A    between atoms: _161  and  _162
REMARK   54  A    between atoms: _166  and  _168
REMARK   55  A    between atoms: _168  and  _169
REMARK   56  A    between atoms: _175  and  _177
REMARK   57  A    between atoms: _177  and  _178
REMARK                            x       y       z     vdW  Elec       q    Type
REMARK                         _______ _______ _______ _____ _____    ______ ____
ROOT
ATOM      1  C   UNL     1     -30.941  10.682 -40.555  0.00  0.00    +0.220 C 
ENDROOT
BRANCH   1   2
ATOM      2  N   UNL     1     -31.450  11.729 -41.432  0.00  0.00    -0.087 NA
ATOM      3  C   UNL     1     -32.623  12.336 -41.274  0.00  0.00    +0.535 C 
ATOM      4  N   UNL     1     -33.427  11.997 -40.272  0.00  0.00    +0.135 NA
ATOM      5  N   UNL     1     -32.992  13.282 -42.123  0.00  0.00    +0.135 NA
ENDBRANCH   1   2
BRANCH   1   6
ATOM      6  C   UNL     1     -30.072  11.220 -39.428  0.00  0.00    +0.047 C 
BRANCH   6   7
ATOM      7  C   UNL     1     -29.136  10.162 -38.871  0.00  0.00    +0.004 C 
BRANCH   7   8
ATOM      8  C   UNL     1     -27.925  10.695 -38.075  0.00  0.00    +0.000 C 
ATOM      9  C   UNL     1     -28.334  11.900 -37.250  0.00  0.00    +0.000 C 
ENDBRANCH   7   8
ENDBRANCH   6   7
ENDBRANCH   1   6
TORSDOF 4
REMARK  Name = 
REMARK  57 active torsions:
REMARK  status: ('A' for Active; 'I' for Inactive)
REMARK    1  A    between atoms: _1  and  _3
REMARK    2  A    between atoms: _3  and  _4
REMARK    3  A    between atoms: _4  and  _5
REMARK    4  A    between atoms: _5  and  _6
REMARK    5  A    between atoms: _8  and  _10
REMARK    6  A    between atoms: _10  and  _11
REMARK    7  A    between atoms: _11  and  _12
REMARK    8  A    between atoms: _15  and  _17
REMARK    9  A    between atoms: _17  and  _18
REMARK   10  A    between atoms: _18  and  _19
REMARK   11  A    between atoms: _19  and  _20
REMARK   12  A    between atoms: _22  and  _24
REMARK   13  A    between atoms: _24  and  _26
REMARK   14  A    between atoms: _28  and  _30
REMARK   15  A    between atoms: _33  and  _35
REMARK   16  A    between atoms: _38  and  _40
REMARK   17  A    between atoms: _40  and  _41
REMARK   18  A    between atoms: _47  and  _49
REMARK   19  A    between atoms: _49  and  _50
REMARK   20  A    between atoms: _53  and  _55
REMARK   21  A    between atoms: _55  and  _57
REMARK   22  A    between atoms: _59  and  _61
REMARK   23  A    between atoms: _64  and  _66
REMARK   24  A    between atoms: _66  and  _67
REMARK   25  A    between atoms: _67  and  _68
REMARK   26  A    between atoms: _68  and  _69
REMARK   27  A    between atoms: _73  and  _75
REMARK   28  A    between atoms: _75  and  _76
REMARK   29  A    between atoms: _76  and  _77
REMARK   30  A    between atoms: _80  and  _82
REMARK   31  A    between atoms: _82  and  _83
REMARK   32  A    between atoms: _86  and  _88
REMARK   33  A    between atoms: _88  and  _89
REMARK   34  A    between atoms: _96  and  _98
REMARK   35  A    between atoms: _98  and  _99
REMARK   36  A    between atoms: _101  and  _103
REMARK   37  A    between atoms: _103  and  _104
REMARK   38  A    between atoms: _110  and  _112
REMARK   39  A    between atoms: _114  and  _116
REMARK   40  A    between atoms: _116  and  _117
REMARK   41  A    between atoms: _123  and  _125
REMARK   42  A    between atoms: _125  and  _126
REMARK   43  A    between atoms: _126  and  _127
REMARK   44  A    between atoms: _130  and  _132
REMARK   45  A    between atoms: _132  and  _134
REMARK   46  A    between atoms: _136  and  _138
REMARK   47  A    between atoms: _138  and  _139
REMARK   48  A    between atoms: _146  and  _148
REMARK   49  A    between atoms: _153  and  _155
REMARK   50  A    between atoms: _157  and  _159
REMARK   51  A    between atoms: _159  and  _160
REMARK   52  A    between atoms: _160  and  _161
REMARK   53  A    between atoms: _161  and  _162
REMARK   54  A    between atoms: _166  and  _168
REMARK   55  A    between atoms: _168  and  _169
REMARK   56  A    between atoms: _175  and  _177
REMARK   57  A    between atoms: _177  and  _178
REMARK                            x       y       z     vdW  Elec       q    Type
REMARK                         _______ _______ _______ _____ _____    ______ ____
ROOT
ATOM      1  C   UNL     1     -32.838  18.119 -40.401  0.00  0.00    -0.022 A 
ATOM      2  C   UNL     1     -32.265  19.347 -40.712  0.00  0.00    -0.004 A 
ATOM      3  C   UNL     1     -32.859  20.205 -41.625  0.00  0.00    -0.000 A 
ATOM      4  C   UNL     1     -34.045  19.844 -42.244  0.00  0.00    -0.000 A 
ATOM      5  C   UNL     1     -34.628  18.617 -41.956  0.00  0.00    -0.000 A 
ATOM      6  C   UNL     1     -34.026  17.761 -41.041  0.00  0.00    -0.004 A 
ENDROOT
BRANCH   1   7
ATOM      7  C   UNL     1     -32.169  17.193 -39.410  0.00  0.00    +0.026 C 
BRANCH   7   8
ATOM      8  C   UNL     1     -30.801  17.696 -38.878  0.00  0.00    +0.005 C 
ATOM      9  C   UNL     1     -30.855  18.074 -37.407  0.00  0.00    +0.000 C 
ENDBRANCH   7   8
ENDBRANCH   1   7
TORSDOF 2
REMARK  Name = 
REMARK  57 active torsions:
REMARK  status: ('A' for Active; 'I' for Inactive)
REMARK    1  A    between atoms: _1  and  _3
REMARK    2  A    between atoms: _3  and  _4
REMARK    3  A    between atoms: _4  and  _5
REMARK    4  A    between atoms: _5  and  _6
REMARK    5  A    between atoms: _8  and  _10
REMARK    6  A    between atoms: _10  and  _11
REMARK    7  A    between atoms: _11  and  _12
REMARK    8  A    between atoms: _15  and  _17
REMARK    9  A    between atoms: _17  and  _18
REMARK   10  A    between atoms: _18  and  _19
REMARK   11  A    between atoms: _19  and  _20
REMARK   12  A    between atoms: _22  and  _24
REMARK   13  A    between atoms: _24  and  _26
REMARK   14  A    between atoms: _28  and  _30
REMARK   15  A    between atoms: _33  and  _35
REMARK   16  A    between atoms: _38  and  _40
REMARK   17  A    between atoms: _40  and  _41
REMARK   18  A    between atoms: _47  and  _49
REMARK   19  A    between atoms: _49  and  _50
REMARK   20  A    between atoms: _53  and  _55
REMARK   21  A    between atoms: _55  and  _57
REMARK   22  A    between atoms: _59  and  _61
REMARK   23  A    between atoms: _64  and  _66
REMARK   24  A    between atoms: _66  and  _67
REMARK   25  A    between atoms: _67  and  _68
REMARK   26  A    between atoms: _68  and  _69
REMARK   27  A    between atoms: _73  and  _75
REMARK   28  A    between atoms: _75  and  _76
REMARK   29  A    between atoms: _76  and  _77
REMARK   30  A    between atoms: _80  and  _82
REMARK   31  A    between atoms: _82  and  _83
REMARK   32  A    between atoms: _86  and  _88
REMARK   33  A    between atoms: _88  and  _89
REMARK   34  A    between atoms: _96  and  _98
REMARK   35  A    between atoms: _98  and  _99
REMARK   36  A    between atoms: _101  and  _103
REMARK   37  A    between atoms: _103  and  _104
REMARK   38  A    between atoms: _110  and  _112
REMARK   39  A    between atoms: _114  and  _116
REMARK   40  A    between atoms: _116  and  _117
REMARK   41  A    between atoms: _123  and  _125
REMARK   42  A    between atoms: _125  and  _126
REMARK   43  A    between atoms: _126  and  _127
REMARK   44  A    between atoms: _130  and  _132
REMARK   45  A    between atoms: _132  and  _134
REMARK   46  A    between atoms: _136  and  _138
REMARK   47  A    between atoms: _138  and  _139
REMARK   48  A    between atoms: _146  and  _148
REMARK   49  A    between atoms: _153  and  _155
REMARK   50  A    between atoms: _157  and  _159
REMARK   51  A    between atoms: _159  and  _160
REMARK   52  A    between atoms: _160  and  _161
REMARK   53  A    between atoms: _161  and  _162
REMARK   54  A    between atoms: _166  and  _168
REMARK   55  A    between atoms: _168  and  _169
REMARK   56  A    between atoms: _175  and  _177
REMARK   57  A    between atoms: _177  and  _178
REMARK                            x       y       z     vdW  Elec       q    Type
REMARK                         _______ _______ _______ _____ _____    ______ ____
ROOT
ATOM      1  C   UNL     1     -26.348  20.757 -37.805  0.00  0.00    -0.022 A 
ATOM      2  C   UNL     1     -27.464  20.161 -37.198  0.00  0.00    -0.004 A 
ATOM      3  C   UNL     1     -28.704  20.797 -37.210  0.00  0.00    -0.000 A 
ATOM      4  C   UNL     1     -28.835  22.033 -37.837  0.00  0.00    -0.000 A 
ATOM      5  C   UNL     1     -27.740  22.622 -38.447  0.00  0.00    -0.000 A 
ATOM      6  C   UNL     1     -26.502  21.986 -38.433  0.00  0.00    -0.004 A 
ENDROOT
BRANCH   1   7
ATOM      7  C   UNL     1     -25.024  20.069 -37.787  0.00  0.00    +0.026 C 
BRANCH   7   8
ATOM      8  C   UNL     1     -23.852  20.956 -37.339  0.00  0.00    +0.005 C 
ATOM      9  C   UNL     1     -24.203  21.851 -36.143  0.00  0.00    +0.000 C 
ENDBRANCH   7   8
ENDBRANCH   1   7
TORSDOF 2
REMARK  Name = 
REMARK  57 active torsions:
REMARK  status: ('A' for Active; 'I' for Inactive)
REMARK    1  A    between atoms: _1  and  _3
REMARK    2  A    between atoms: _3  and  _4
REMARK    3  A    between atoms: _4  and  _5
REMARK    4  A    between atoms: _5  and  _6
REMARK    5  A    between atoms: _8  and  _10
REMARK    6  A    between atoms: _10  and  _11
REMARK    7  A    between atoms: _11  and  _12
REMARK    8  A    between atoms: _15  and  _17
REMARK    9  A    between atoms: _17  and  _18
REMARK   10  A    between atoms: _18  and  _19
REMARK   11  A    between atoms: _19  and  _20
REMARK   12  A    between atoms: _22  and  _24
REMARK   13  A    between atoms: _24  and  _26
REMARK   14  A    between atoms: _28  and  _30
REMARK   15  A    between atoms: _33  and  _35
REMARK   16  A    between atoms: _38  and  _40
REMARK   17  A    between atoms: _40  and  _41
REMARK   18  A    between atoms: _47  and  _49
REMARK   19  A    between atoms: _49  and  _50
REMARK   20  A    between atoms: _53  and  _55
REMARK   21  A    between atoms: _55  and  _57
REMARK   22  A    between atoms: _59  and  _61
REMARK   23  A    between atoms: _64  and  _66
REMARK   24  A    between atoms: _66  and  _67
REMARK   25  A    between atoms: _67  and  _68
REMARK   26  A    between atoms: _68  and  _69
REMARK   27  A    between atoms: _73  and  _75
REMARK   28  A    between atoms: _75  and  _76
REMARK   29  A    between atoms: _76  and  _77
REMARK   30  A    between atoms: _80  and  _82
REMARK   31  A    between atoms: _82  and  _83
REMARK   32  A    between atoms: _86  and  _88
REMARK   33  A    between atoms: _88  and  _89
REMARK   34  A    between atoms: _96  and  _98
REMARK   35  A    between atoms: _98  and  _99
REMARK   36  A    between atoms: _101  and  _103
REMARK   37  A    between atoms: _103  and  _104
REMARK   38  A    between atoms: _110  and  _112
REMARK   39  A    between atoms: _114  and  _116
REMARK   40  A    between atoms: _116  and  _117
REMARK   41  A    between atoms: _123  and  _125
REMARK   42  A    between atoms: _125  and  _126
REMARK   43  A    between atoms: _126  and  _127
REMARK   44  A    between atoms: _130  and  _132
REMARK   45  A    between atoms: _132  and  _134
REMARK   46  A    between atoms: _136  and  _138
REMARK   47  A    between atoms: _138  and  _139
REMARK   48  A    between atoms: _146  and  _148
REMARK   49  A    between atoms: _153  and  _155
REMARK   50  A    between atoms: _157  and  _159
REMARK   51  A    between atoms: _159  and  _160
REMARK   52  A    between atoms: _160  and  _161
REMARK   53  A    between atoms: _161  and  _162
REMARK   54  A    between atoms: _166  and  _168
REMARK   55  A    between atoms: _168  and  _169
REMARK   56  A    between atoms: _175  and  _177
REMARK   57  A    between atoms: _177  and  _178
REMARK                            x       y       z     vdW  Elec       q    Type
REMARK                         _______ _______ _______ _____ _____    ______ ____
ROOT
ATOM      1  C   UNL     1     -41.218   3.315 -58.032  0.00  0.00    +0.002 C 
ENDROOT
BRANCH   1   2
ATOM      2  C   UNL     1     -40.996   4.071 -59.319  0.00  0.00    +0.000 C 
BRANCH   2   3
ATOM      3  C   UNL     1     -41.709   3.504 -60.528  0.00  0.00    +0.000 C 
ATOM      4  C   UNL     1     -42.257   4.681 -61.331  0.00  0.00    +0.000 C 
ENDBRANCH   2   3
ENDBRANCH   1   2
BRANCH   1   5
ATOM      5  C   UNL     1     -39.886   2.908 -57.444  0.00  0.00    +0.021 C 
BRANCH   5   6
ATOM      6  C   UNL     1     -39.219   4.086 -56.763  0.00  0.00    +0.109 C 
ATOM      7  N   UNL     1     -40.181   4.682 -55.804  0.00  0.00    -0.131 NA
ENDBRANCH   5   6
ENDBRANCH   1   5
TORSDOF 4
REMARK  Name = 
REMARK  57 active torsions:
REMARK  status: ('A' for Active; 'I' for Inactive)
REMARK    1  A    between atoms: _1  and  _3
REMARK    2  A    between atoms: _3  and  _4
REMARK    3  A    between atoms: _4  and  _5
REMARK    4  A    between atoms: _5  and  _6
REMARK    5  A    between atoms: _8  and  _10
REMARK    6  A    between atoms: _10  and  _11
REMARK    7  A    between atoms: _11  and  _12
REMARK    8  A    between atoms: _15  and  _17
REMARK    9  A    between atoms: _17  and  _18
REMARK   10  A    between atoms: _18  and  _19
REMARK   11  A    between atoms: _19  and  _20
REMARK   12  A    between atoms: _22  and  _24
REMARK   13  A    between atoms: _24  and  _26
REMARK   14  A    between atoms: _28  and  _30
REMARK   15  A    between atoms: _33  and  _35
REMARK   16  A    between atoms: _38  and  _40
REMARK   17  A    between atoms: _40  and  _41
REMARK   18  A    between atoms: _47  and  _49
REMARK   19  A    between atoms: _49  and  _50
REMARK   20  A    between atoms: _53  and  _55
REMARK   21  A    between atoms: _55  and  _57
REMARK   22  A    between atoms: _59  and  _61
REMARK   23  A    between atoms: _64  and  _66
REMARK   24  A    between atoms: _66  and  _67
REMARK   25  A    between atoms: _67  and  _68
REMARK   26  A    between atoms: _68  and  _69
REMARK   27  A    between atoms: _73  and  _75
REMARK   28  A    between atoms: _75  and  _76
REMARK   29  A    between atoms: _76  and  _77
REMARK   30  A    between atoms: _80  and  _82
REMARK   31  A    between atoms: _82  and  _83
REMARK   32  A    between atoms: _86  and  _88
REMARK   33  A    between atoms: _88  and  _89
REMARK   34  A    between atoms: _96  and  _98
REMARK   35  A    between atoms: _98  and  _99
REMARK   36  A    between atoms: _101  and  _103
REMARK   37  A    between atoms: _103  and  _104
REMARK   38  A    between atoms: _110  and  _112
REMARK   39  A    between atoms: _114  and  _116
REMARK   40  A    between atoms: _116  and  _117
REMARK   41  A    between atoms: _123  and  _125
REMARK   42  A    between atoms: _125  and  _126
REMARK   43  A    between atoms: _126  and  _127
REMARK   44  A    between atoms: _130  and  _132
REMARK   45  A    between atoms: _132  and  _134
REMARK   46  A    between atoms: _136  and  _138
REMARK   47  A    between atoms: _138  and  _139
REMARK   48  A    between atoms: _146  and  _148
REMARK   49  A    between atoms: _153  and  _155
REMARK   50  A    between atoms: _157  and  _159
REMARK   51  A    between atoms: _159  and  _160
REMARK   52  A    between atoms: _160  and  _161
REMARK   53  A    between atoms: _161  and  _162
REMARK   54  A    between atoms: _166  and  _168
REMARK   55  A    between atoms: _168  and  _169
REMARK   56  A    between atoms: _175  and  _177
REMARK   57  A    between atoms: _177  and  _178
REMARK                            x       y       z     vdW  Elec       q    Type
REMARK                         _______ _______ _______ _____ _____    ______ ____
ROOT
ATOM      1  C   UNL     1     -38.950  -1.884 -47.122  0.00  0.00    +0.089 C 
ENDROOT
BRANCH   1   2
ATOM      2  C   UNL     1     -40.278  -1.225 -47.409  0.00  0.00    +0.261 C 
ATOM      3  N   UNL     1     -40.629  -0.209 -46.622  0.00  0.00    -0.088 NA
ATOM      4  O   UNL     1     -40.988  -1.630 -48.323  0.00  0.00    -0.272 OA
ENDBRANCH   1   2
BRANCH   1   5
ATOM      5  C   UNL     1     -38.783  -3.204 -47.840  0.00  0.00    +0.010 C 
BRANCH   5   6
ATOM      6  C   UNL     1     -37.503  -3.970 -47.484  0.00  0.00    +0.001 C 
ATOM      7  C   UNL     1     -37.853  -5.057 -46.471  0.00  0.00    +0.000 C 
ENDBRANCH   5   6
ENDBRANCH   1   5
TORSDOF 3
REMARK  Name = 
REMARK  57 active torsions:
REMARK  status: ('A' for Active; 'I' for Inactive)
REMARK    1  A    between atoms: _1  and  _3
REMARK    2  A    between atoms: _3  and  _4
REMARK    3  A    between atoms: _4  and  _5
REMARK    4  A    between atoms: _5  and  _6
REMARK    5  A    between atoms: _8  and  _10
REMARK    6  A    between atoms: _10  and  _11
REMARK    7  A    between atoms: _11  and  _12
REMARK    8  A    between atoms: _15  and  _17
REMARK    9  A    between atoms: _17  and  _18
REMARK   10  A    between atoms: _18  and  _19
REMARK   11  A    between atoms: _19  and  _20
REMARK   12  A    between atoms: _22  and  _24
REMARK   13  A    between atoms: _24  and  _26
REMARK   14  A    between atoms: _28  and  _30
REMARK   15  A    between atoms: _33  and  _35
REMARK   16  A    between atoms: _38  and  _40
REMARK   17  A    between atoms: _40  and  _41
REMARK   18  A    between atoms: _47  and  _49
REMARK   19  A    between atoms: _49  and  _50
REMARK   20  A    between atoms: _53  and  _55
REMARK   21  A    between atoms: _55  and  _57
REMARK   22  A    between atoms: _59  and  _61
REMARK   23  A    between atoms: _64  and  _66
REMARK   24  A    between atoms: _66  and  _67
REMARK   25  A    between atoms: _67  and  _68
REMARK   26  A    between atoms: _68  and  _69
REMARK   27  A    between atoms: _73  and  _75
REMARK   28  A    between atoms: _75  and  _76
REMARK   29  A    between atoms: _76  and  _77
REMARK   30  A    between atoms: _80  and  _82
REMARK   31  A    between atoms: _82  and  _83
REMARK   32  A    between atoms: _86  and  _88
REMARK   33  A    between atoms: _88  and  _89
REMARK   34  A    between atoms: _96  and  _98
REMARK   35  A    between atoms: _98  and  _99
REMARK   36  A    between atoms: _101  and  _103
REMARK   37  A    between atoms: _103  and  _104
REMARK   38  A    between atoms: _110  and  _112
REMARK   39  A    between atoms: _114  and  _116
REMARK   40  A    between atoms: _116  and  _117
REMARK   41  A    between atoms: _123  and  _125
REMARK   42  A    between atoms: _125  and  _126
REMARK   43  A    between atoms: _126  and  _127
REMARK   44  A    between atoms: _130  and  _132
REMARK   45  A    between atoms: _132  and  _134
REMARK   46  A    between atoms: _136  and  _138
REMARK   47  A    between atoms: _138  and  _139
REMARK   48  A    between atoms: _146  and  _148
REMARK   49  A    between atoms: _153  and  _155
REMARK   50  A    between atoms: _157  and  _159
REMARK   51  A    between atoms: _159  and  _160
REMARK   52  A    between atoms: _160  and  _161
REMARK   53  A    between atoms: _161  and  _162
REMARK   54  A    between atoms: _166  and  _168
REMARK   55  A    between atoms: _168  and  _169
REMARK   56  A    between atoms: _175  and  _177
REMARK   57  A    between atoms: _177  and  _178
REMARK                            x       y       z     vdW  Elec       q    Type
REMARK                         _______ _______ _______ _____ _____    ______ ____
ROOT
ATOM      1  C   UNL     1     -36.222   0.933 -46.230  0.00  0.00    +0.002 C 
ENDROOT
BRANCH   1   2
ATOM      2  C   UNL     1     -35.909  -0.506 -45.831  0.00  0.00    +0.000 C 
BRANCH   2   3
ATOM      3  C   UNL     1     -34.476  -0.722 -45.338  0.00  0.00    +0.000 C 
ATOM      4  C   UNL     1     -34.469  -0.956 -43.822  0.00  0.00    +0.000 C 
ENDBRANCH   2   3
ENDBRANCH   1   2
BRANCH   1   5
ATOM      5  C   UNL     1     -34.973   1.800 -46.346  0.00  0.00    +0.021 C 
BRANCH   5   6
ATOM      6  C   UNL     1     -35.046   3.016 -45.428  0.00  0.00    +0.109 C 
ATOM      7  N   UNL     1     -35.680   2.728 -44.109  0.00  0.00    -0.131 NA
ENDBRANCH   5   6
ENDBRANCH   1   5
TORSDOF 4
REMARK  Name = 
REMARK  57 active torsions:
REMARK  status: ('A' for Active; 'I' for Inactive)
REMARK    1  A    between atoms: _1  and  _3
REMARK    2  A    between atoms: _3  and  _4
REMARK    3  A    between atoms: _4  and  _5
REMARK    4  A    between atoms: _5  and  _6
REMARK    5  A    between atoms: _8  and  _10
REMARK    6  A    between atoms: _10  and  _11
REMARK    7  A    between atoms: _11  and  _12
REMARK    8  A    between atoms: _15  and  _17
REMARK    9  A    between atoms: _17  and  _18
REMARK   10  A    between atoms: _18  and  _19
REMARK   11  A    between atoms: _19  and  _20
REMARK   12  A    between atoms: _22  and  _24
REMARK   13  A    between atoms: _24  and  _26
REMARK   14  A    between atoms: _28  and  _30
REMARK   15  A    between atoms: _33  and  _35
REMARK   16  A    between atoms: _38  and  _40
REMARK   17  A    between atoms: _40  and  _41
REMARK   18  A    between atoms: _47  and  _49
REMARK   19  A    between atoms: _49  and  _50
REMARK   20  A    between atoms: _53  and  _55
REMARK   21  A    between atoms: _55  and  _57
REMARK   22  A    between atoms: _59  and  _61
REMARK   23  A    between atoms: _64  and  _66
REMARK   24  A    between atoms: _66  and  _67
REMARK   25  A    between atoms: _67  and  _68
REMARK   26  A    between atoms: _68  and  _69
REMARK   27  A    between atoms: _73  and  _75
REMARK   28  A    between atoms: _75  and  _76
REMARK   29  A    between atoms: _76  and  _77
REMARK   30  A    between atoms: _80  and  _82
REMARK   31  A    between atoms: _82  and  _83
REMARK   32  A    between atoms: _86  and  _88
REMARK   33  A    between atoms: _88  and  _89
REMARK   34  A    between atoms: _96  and  _98
REMARK   35  A    between atoms: _98  and  _99
REMARK   36  A    between atoms: _101  and  _103
REMARK   37  A    between atoms: _103  and  _104
REMARK   38  A    between atoms: _110  and  _112
REMARK   39  A    between atoms: _114  and  _116
REMARK   40  A    between atoms: _116  and  _117
REMARK   41  A    between atoms: _123  and  _125
REMARK   42  A    between atoms: _125  and  _126
REMARK   43  A    between atoms: _126  and  _127
REMARK   44  A    between atoms: _130  and  _132
REMARK   45  A    between atoms: _132  and  _134
REMARK   46  A    between atoms: _136  and  _138
REMARK   47  A    between atoms: _138  and  _139
REMARK   48  A    between atoms: _146  and  _148
REMARK   49  A    between atoms: _153  and  _155
REMARK   50  A    between atoms: _157  and  _159
REMARK   51  A    between atoms: _159  and  _160
REMARK   52  A    between atoms: _160  and  _161
REMARK   53  A    between atoms: _161  and  _162
REMARK   54  A    between atoms: _166  and  _168
REMARK   55  A    between atoms: _168  and  _169
REMARK   56  A    between atoms: _175  and  _177
REMARK   57  A    between atoms: _177  and  _178
REMARK                            x       y       z     vdW  Elec       q    Type
REMARK                         _______ _______ _______ _____ _____    ______ ____
ROOT
ATOM      1  C   UNL     1     -37.047  20.271 -62.092  0.00  0.00    +0.000 C 
ATOM      2  C   UNL     1     -37.590  19.901 -60.720  0.00  0.00    +0.000 C 
ENDROOT
BRANCH   1   3
ATOM      3  C   UNL     1     -38.174  20.777 -63.035  0.00  0.00    +0.000 C 
ATOM      4  C   UNL     1     -39.291  21.473 -62.274  0.00  0.00    +0.000 C 
ENDBRANCH   1   3
BRANCH   1   5
ATOM      5  C   UNL     1     -36.325  19.077 -62.720  0.00  0.00    +0.000 C 
ATOM      6  C   UNL     1     -35.196  18.529 -61.888  0.00  0.00    +0.000 C 
ENDBRANCH   1   5
TORSDOF 2
REMARK  Name = 
REMARK  57 active torsions:
REMARK  status: ('A' for Active; 'I' for Inactive)
REMARK    1  A    between atoms: _1  and  _3
REMARK    2  A    between atoms: _3  and  _4
REMARK    3  A    between atoms: _4  and  _5
REMARK    4  A    between atoms: _5  and  _6
REMARK    5  A    between atoms: _8  and  _10
REMARK    6  A    between atoms: _10  and  _11
REMARK    7  A    between atoms: _11  and  _12
REMARK    8  A    between atoms: _15  and  _17
REMARK    9  A    between atoms: _17  and  _18
REMARK   10  A    between atoms: _18  and  _19
REMARK   11  A    between atoms: _19  and  _20
REMARK   12  A    between atoms: _22  and  _24
REMARK   13  A    between atoms: _24  and  _26
REMARK   14  A    between atoms: _28  and  _30
REMARK   15  A    between atoms: _33  and  _35
REMARK   16  A    between atoms: _38  and  _40
REMARK   17  A    between atoms: _40  and  _41
REMARK   18  A    between atoms: _47  and  _49
REMARK   19  A    between atoms: _49  and  _50
REMARK   20  A    between atoms: _53  and  _55
REMARK   21  A    between atoms: _55  and  _57
REMARK   22  A    between atoms: _59  and  _61
REMARK   23  A    between atoms: _64  and  _66
REMARK   24  A    between atoms: _66  and  _67
REMARK   25  A    between atoms: _67  and  _68
REMARK   26  A    between atoms: _68  and  _69
REMARK   27  A    between atoms: _73  and  _75
REMARK   28  A    between atoms: _75  and  _76
REMARK   29  A    between atoms: _76  and  _77
REMARK   30  A    between atoms: _80  and  _82
REMARK   31  A    between atoms: _82  and  _83
REMARK   32  A    between atoms: _86  and  _88
REMARK   33  A    between atoms: _88  and  _89
REMARK   34  A    between atoms: _96  and  _98
REMARK   35  A    between atoms: _98  and  _99
REMARK   36  A    between atoms: _101  and  _103
REMARK   37  A    between atoms: _103  and  _104
REMARK   38  A    between atoms: _110  and  _112
REMARK   39  A    between atoms: _114  and  _116
REMARK   40  A    between atoms: _116  and  _117
REMARK   41  A    between atoms: _123  and  _125
REMARK   42  A    between atoms: _125  and  _126
REMARK   43  A    between atoms: _126  and  _127
REMARK   44  A    between atoms: _130  and  _132
REMARK   45  A    between atoms: _132  and  _134
REMARK   46  A    between atoms: _136  and  _138
REMARK   47  A    between atoms: _138  and  _139
REMARK   48  A    between atoms: _146  and  _148
REMARK   49  A    between atoms: _153  and  _155
REMARK   50  A    between atoms: _157  and  _159
REMARK   51  A    between atoms: _159  and  _160
REMARK   52  A    between atoms: _160  and  _161
REMARK   53  A    between atoms: _161  and  _162
REMARK   54  A    between atoms: _166  and  _168
REMARK   55  A    between atoms: _168  and  _169
REMARK   56  A    between atoms: _175  and  _177
REMARK   57  A    between atoms: _177  and  _178
REMARK                            x       y       z     vdW  Elec       q    Type
REMARK                         _______ _______ _______ _____ _____    ______ ____
ROOT
ATOM      1  C   UNL     1     -40.431  15.369 -59.112  0.00  0.00    +0.000 C 
ATOM      2  C   UNL     1     -40.499  15.554 -57.601  0.00  0.00    +0.000 C 
ATOM      3  C   UNL     1     -39.418  16.320 -59.706  0.00  0.00    +0.000 C 
ENDROOT
BRANCH   1   4
ATOM      4  C   UNL     1     -41.805  15.598 -59.772  0.00  0.00    +0.000 C 
ATOM      5  C   UNL     1     -41.669  15.481 -61.286  0.00  0.00    +0.000 C 
ENDBRANCH   1   4
TORSDOF 1
REMARK  Name = 
REMARK  57 active torsions:
REMARK  status: ('A' for Active; 'I' for Inactive)
REMARK    1  A    between atoms: _1  and  _3
REMARK    2  A    between atoms: _3  and  _4
REMARK    3  A    between atoms: _4  and  _5
REMARK    4  A    between atoms: _5  and  _6
REMARK    5  A    between atoms: _8  and  _10
REMARK    6  A    between atoms: _10  and  _11
REMARK    7  A    between atoms: _11  and  _12
REMARK    8  A    between atoms: _15  and  _17
REMARK    9  A    between atoms: _17  and  _18
REMARK   10  A    between atoms: _18  and  _19
REMARK   11  A    between atoms: _19  and  _20
REMARK   12  A    between atoms: _22  and  _24
REMARK   13  A    between atoms: _24  and  _26
REMARK   14  A    between atoms: _28  and  _30
REMARK   15  A    between atoms: _33  and  _35
REMARK   16  A    between atoms: _38  and  _40
REMARK   17  A    between atoms: _40  and  _41
REMARK   18  A    between atoms: _47  and  _49
REMARK   19  A    between atoms: _49  and  _50
REMARK   20  A    between atoms: _53  and  _55
REMARK   21  A    between atoms: _55  and  _57
REMARK   22  A    between atoms: _59  and  _61
REMARK   23  A    between atoms: _64  and  _66
REMARK   24  A    between atoms: _66  and  _67
REMARK   25  A    between atoms: _67  and  _68
REMARK   26  A    between atoms: _68  and  _69
REMARK   27  A    between atoms: _73  and  _75
REMARK   28  A    between atoms: _75  and  _76
REMARK   29  A    between atoms: _76  and  _77
REMARK   30  A    between atoms: _80  and  _82
REMARK   31  A    between atoms: _82  and  _83
REMARK   32  A    between atoms: _86  and  _88
REMARK   33  A    between atoms: _88  and  _89
REMARK   34  A    between atoms: _96  and  _98
REMARK   35  A    between atoms: _98  and  _99
REMARK   36  A    between atoms: _101  and  _103
REMARK   37  A    between atoms: _103  and  _104
REMARK   38  A    between atoms: _110  and  _112
REMARK   39  A    between atoms: _114  and  _116
REMARK   40  A    between atoms: _116  and  _117
REMARK   41  A    between atoms: _123  and  _125
REMARK   42  A    between atoms: _125  and  _126
REMARK   43  A    between atoms: _126  and  _127
REMARK   44  A    between atoms: _130  and  _132
REMARK   45  A    between atoms: _132  and  _134
REMARK   46  A    between atoms: _136  and  _138
REMARK   47  A    between atoms: _138  and  _139
REMARK   48  A    between atoms: _146  and  _148
REMARK   49  A    between atoms: _153  and  _155
REMARK   50  A    between atoms: _157  and  _159
REMARK   51  A    between atoms: _159  and  _160
REMARK   52  A    between atoms: _160  and  _161
REMARK   53  A    between atoms: _161  and  _162
REMARK   54  A    between atoms: _166  and  _168
REMARK   55  A    between atoms: _168  and  _169
REMARK   56  A    between atoms: _175  and  _177
REMARK   57  A    between atoms: _177  and  _178
REMARK                            x       y       z     vdW  Elec       q    Type
REMARK                         _______ _______ _______ _____ _____    ______ ____
ROOT
ATOM      1  C   UNL     1     -37.652  15.585 -64.530  0.00  0.00    +0.000 C 
ATOM      2  C   UNL     1     -37.694  15.710 -63.019  0.00  0.00    +0.000 C 
ATOM      3  C   UNL     1     -36.245  15.853 -65.044  0.00  0.00    +0.000 C 
ENDROOT
BRANCH   1   4
ATOM      4  C   UNL     1     -38.652  16.544 -65.192  0.00  0.00    +0.000 C 
ATOM      5  C   UNL     1     -38.552  16.389 -66.686  0.00  0.00    +0.000 C 
ENDBRANCH   1   4
TORSDOF 1
REMARK  Name = 
REMARK  57 active torsions:
REMARK  status: ('A' for Active; 'I' for Inactive)
REMARK    1  A    between atoms: _1  and  _3
REMARK    2  A    between atoms: _3  and  _4
REMARK    3  A    between atoms: _4  and  _5
REMARK    4  A    between atoms: _5  and  _6
REMARK    5  A    between atoms: _8  and  _10
REMARK    6  A    between atoms: _10  and  _11
REMARK    7  A    between atoms: _11  and  _12
REMARK    8  A    between atoms: _15  and  _17
REMARK    9  A    between atoms: _17  and  _18
REMARK   10  A    between atoms: _18  and  _19
REMARK   11  A    between atoms: _19  and  _20
REMARK   12  A    between atoms: _22  and  _24
REMARK   13  A    between atoms: _24  and  _26
REMARK   14  A    between atoms: _28  and  _30
REMARK   15  A    between atoms: _33  and  _35
REMARK   16  A    between atoms: _38  and  _40
REMARK   17  A    between atoms: _40  and  _41
REMARK   18  A    between atoms: _47  and  _49
REMARK   19  A    between atoms: _49  and  _50
REMARK   20  A    between atoms: _53  and  _55
REMARK   21  A    between atoms: _55  and  _57
REMARK   22  A    between atoms: _59  and  _61
REMARK   23  A    between atoms: _64  and  _66
REMARK   24  A    between atoms: _66  and  _67
REMARK   25  A    between atoms: _67  and  _68
REMARK   26  A    between atoms: _68  and  _69
REMARK   27  A    between atoms: _73  and  _75
REMARK   28  A    between atoms: _75  and  _76
REMARK   29  A    between atoms: _76  and  _77
REMARK   30  A    between atoms: _80  and  _82
REMARK   31  A    between atoms: _82  and  _83
REMARK   32  A    between atoms: _86  and  _88
REMARK   33  A    between atoms: _88  and  _89
REMARK   34  A    between atoms: _96  and  _98
REMARK   35  A    between atoms: _98  and  _99
REMARK   36  A    between atoms: _101  and  _103
REMARK   37  A    between atoms: _103  and  _104
REMARK   38  A    between atoms: _110  and  _112
REMARK   39  A    between atoms: _114  and  _116
REMARK   40  A    between atoms: _116  and  _117
REMARK   41  A    between atoms: _123  and  _125
REMARK   42  A    between atoms: _125  and  _126
REMARK   43  A    between atoms: _126  and  _127
REMARK   44  A    between atoms: _130  and  _132
REMARK   45  A    between atoms: _132  and  _134
REMARK   46  A    between atoms: _136  and  _138
REMARK   47  A    between atoms: _138  and  _139
REMARK   48  A    between atoms: _146  and  _148
REMARK   49  A    between atoms: _153  and  _155
REMARK   50  A    between atoms: _157  and  _159
REMARK   51  A    between atoms: _159  and  _160
REMARK   52  A    between atoms: _160  and  _161
REMARK   53  A    between atoms: _161  and  _162
REMARK   54  A    between atoms: _166  and  _168
REMARK   55  A    between atoms: _168  and  _169
REMARK   56  A    between atoms: _175  and  _177
REMARK   57  A    between atoms: _177  and  _178
REMARK                            x       y       z     vdW  Elec       q    Type
REMARK                         _______ _______ _______ _____ _____    ______ ____
ROOT
ATOM      1  C   UNL     1     -32.836  17.215 -68.042  0.00  0.00    -0.022 A 
ATOM      2  C   UNL     1     -31.498  17.326 -67.666  0.00  0.00    -0.004 A 
ATOM      3  C   UNL     1     -30.862  16.296 -66.971  0.00  0.00    -0.000 A 
ATOM      4  C   UNL     1     -31.566  15.145 -66.633  0.00  0.00    -0.000 A 
ATOM      5  C   UNL     1     -32.904  15.024 -66.977  0.00  0.00    -0.000 A 
ATOM      6  C   UNL     1     -33.535  16.055 -67.673  0.00  0.00    -0.004 A 
ENDROOT
BRANCH   1   7
ATOM      7  C   UNL     1     -33.514  18.361 -68.766  0.00  0.00    +0.026 C 
BRANCH   7   8
ATOM      8  C   UNL     1     -34.387  17.947 -69.974  0.00  0.00    +0.005 C 
ATOM      9  C   UNL     1     -33.621  17.018 -70.894  0.00  0.00    +0.000 C 
ENDBRANCH   7   8
ENDBRANCH   1   7
TORSDOF 2
REMARK  Name = 
REMARK  57 active torsions:
REMARK  status: ('A' for Active; 'I' for Inactive)
REMARK    1  A    between atoms: _1  and  _3
REMARK    2  A    between atoms: _3  and  _4
REMARK    3  A    between atoms: _4  and  _5
REMARK    4  A    between atoms: _5  and  _6
REMARK    5  A    between atoms: _8  and  _10
REMARK    6  A    between atoms: _10  and  _11
REMARK    7  A    between atoms: _11  and  _12
REMARK    8  A    between atoms: _15  and  _17
REMARK    9  A    between atoms: _17  and  _18
REMARK   10  A    between atoms: _18  and  _19
REMARK   11  A    between atoms: _19  and  _20
REMARK   12  A    between atoms: _22  and  _24
REMARK   13  A    between atoms: _24  and  _26
REMARK   14  A    between atoms: _28  and  _30
REMARK   15  A    between atoms: _33  and  _35
REMARK   16  A    between atoms: _38  and  _40
REMARK   17  A    between atoms: _40  and  _41
REMARK   18  A    between atoms: _47  and  _49
REMARK   19  A    between atoms: _49  and  _50
REMARK   20  A    between atoms: _53  and  _55
REMARK   21  A    between atoms: _55  and  _57
REMARK   22  A    between atoms: _59  and  _61
REMARK   23  A    between atoms: _64  and  _66
REMARK   24  A    between atoms: _66  and  _67
REMARK   25  A    between atoms: _67  and  _68
REMARK   26  A    between atoms: _68  and  _69
REMARK   27  A    between atoms: _73  and  _75
REMARK   28  A    between atoms: _75  and  _76
REMARK   29  A    between atoms: _76  and  _77
REMARK   30  A    between atoms: _80  and  _82
REMARK   31  A    between atoms: _82  and  _83
REMARK   32  A    between atoms: _86  and  _88
REMARK   33  A    between atoms: _88  and  _89
REMARK   34  A    between atoms: _96  and  _98
REMARK   35  A    between atoms: _98  and  _99
REMARK   36  A    between atoms: _101  and  _103
REMARK   37  A    between atoms: _103  and  _104
REMARK   38  A    between atoms: _110  and  _112
REMARK   39  A    between atoms: _114  and  _116
REMARK   40  A    between atoms: _116  and  _117
REMARK   41  A    between atoms: _123  and  _125
REMARK   42  A    between atoms: _125  and  _126
REMARK   43  A    between atoms: _126  and  _127
REMARK   44  A    between atoms: _130  and  _132
REMARK   45  A    between atoms: _132  and  _134
REMARK   46  A    between atoms: _136  and  _138
REMARK   47  A    between atoms: _138  and  _139
REMARK   48  A    between atoms: _146  and  _148
REMARK   49  A    between atoms: _153  and  _155
REMARK   50  A    between atoms: _157  and  _159
REMARK   51  A    between atoms: _159  and  _160
REMARK   52  A    between atoms: _160  and  _161
REMARK   53  A    between atoms: _161  and  _162
REMARK   54  A    between atoms: _166  and  _168
REMARK   55  A    between atoms: _168  and  _169
REMARK   56  A    between atoms: _175  and  _177
REMARK   57  A    between atoms: _177  and  _178
REMARK                            x       y       z     vdW  Elec       q    Type
REMARK                         _______ _______ _______ _____ _____    ______ ____
ROOT
ATOM      1  C   UNL     1     -29.015   9.383 -66.152  0.00  0.00    +0.000 C 
ENDROOT
BRANCH   1   2
ATOM      2  C   UNL     1     -29.394  10.882 -66.283  0.00  0.00    +0.000 C 
ATOM      3  C   UNL     1     -28.661  11.742 -65.268  0.00  0.00    +0.000 C 
ATOM      4  C   UNL     1     -30.889  11.175 -66.242  0.00  0.00    +0.000 C 
ENDBRANCH   1   2
BRANCH   1   5
ATOM      5  C   UNL     1     -27.543   9.010 -65.878  0.00  0.00    +0.000 C 
ATOM      6  C   UNL     1     -27.425   7.712 -65.043  0.00  0.00    +0.000 C 
ENDBRANCH   1   5
TORSDOF 2
REMARK  Name = 
REMARK  57 active torsions:
REMARK  status: ('A' for Active; 'I' for Inactive)
REMARK    1  A    between atoms: _1  and  _3
REMARK    2  A    between atoms: _3  and  _4
REMARK    3  A    between atoms: _4  and  _5
REMARK    4  A    between atoms: _5  and  _6
REMARK    5  A    between atoms: _8  and  _10
REMARK    6  A    between atoms: _10  and  _11
REMARK    7  A    between atoms: _11  and  _12
REMARK    8  A    between atoms: _15  and  _17
REMARK    9  A    between atoms: _17  and  _18
REMARK   10  A    between atoms: _18  and  _19
REMARK   11  A    between atoms: _19  and  _20
REMARK   12  A    between atoms: _22  and  _24
REMARK   13  A    between atoms: _24  and  _26
REMARK   14  A    between atoms: _28  and  _30
REMARK   15  A    between atoms: _33  and  _35
REMARK   16  A    between atoms: _38  and  _40
REMARK   17  A    between atoms: _40  and  _41
REMARK   18  A    between atoms: _47  and  _49
REMARK   19  A    between atoms: _49  and  _50
REMARK   20  A    between atoms: _53  and  _55
REMARK   21  A    between atoms: _55  and  _57
REMARK   22  A    between atoms: _59  and  _61
REMARK   23  A    between atoms: _64  and  _66
REMARK   24  A    between atoms: _66  and  _67
REMARK   25  A    between atoms: _67  and  _68
REMARK   26  A    between atoms: _68  and  _69
REMARK   27  A    between atoms: _73  and  _75
REMARK   28  A    between atoms: _75  and  _76
REMARK   29  A    between atoms: _76  and  _77
REMARK   30  A    between atoms: _80  and  _82
REMARK   31  A    between atoms: _82  and  _83
REMARK   32  A    between atoms: _86  and  _88
REMARK   33  A    between atoms: _88  and  _89
REMARK   34  A    between atoms: _96  and  _98
REMARK   35  A    between atoms: _98  and  _99
REMARK   36  A    between atoms: _101  and  _103
REMARK   37  A    between atoms: _103  and  _104
REMARK   38  A    between atoms: _110  and  _112
REMARK   39  A    between atoms: _114  and  _116
REMARK   40  A    between atoms: _116  and  _117
REMARK   41  A    between atoms: _123  and  _125
REMARK   42  A    between atoms: _125  and  _126
REMARK   43  A    between atoms: _126  and  _127
REMARK   44  A    between atoms: _130  and  _132
REMARK   45  A    between atoms: _132  and  _134
REMARK   46  A    between atoms: _136  and  _138
REMARK   47  A    between atoms: _138  and  _139
REMARK   48  A    between atoms: _146  and  _148
REMARK   49  A    between atoms: _153  and  _155
REMARK   50  A    between atoms: _157  and  _159
REMARK   51  A    between atoms: _159  and  _160
REMARK   52  A    between atoms: _160  and  _161
REMARK   53  A    between atoms: _161  and  _162
REMARK   54  A    between atoms: _166  and  _168
REMARK   55  A    between atoms: _168  and  _169
REMARK   56  A    between atoms: _175  and  _177
REMARK   57  A    between atoms: _177  and  _178
REMARK                            x       y       z     vdW  Elec       q    Type
REMARK                         _______ _______ _______ _____ _____    ______ ____
ROOT
ATOM      1  C   UNL     1     -29.475  21.988 -46.721  0.00  0.00    +0.000 C 
ATOM      2  C   UNL     1     -30.340  22.489 -45.558  0.00  0.00    +0.000 C 
ENDROOT
BRANCH   1   3
ATOM      3  C   UNL     1     -28.492  23.074 -47.213  0.00  0.00    +0.000 C 
ATOM      4  C   UNL     1     -28.120  24.011 -46.070  0.00  0.00    +0.000 C 
ENDBRANCH   1   3
BRANCH   1   5
ATOM      5  C   UNL     1     -30.362  21.515 -47.871  0.00  0.00    +0.000 C 
ATOM      6  C   UNL     1     -31.685  20.941 -47.425  0.00  0.00    +0.000 C 
ENDBRANCH   1   5
TORSDOF 2
REMARK  Name = 
REMARK  57 active torsions:
REMARK  status: ('A' for Active; 'I' for Inactive)
REMARK    1  A    between atoms: _1  and  _3
REMARK    2  A    between atoms: _3  and  _4
REMARK    3  A    between atoms: _4  and  _5
REMARK    4  A    between atoms: _5  and  _6
REMARK    5  A    between atoms: _8  and  _10
REMARK    6  A    between atoms: _10  and  _11
REMARK    7  A    between atoms: _11  and  _12
REMARK    8  A    between atoms: _15  and  _17
REMARK    9  A    between atoms: _17  and  _18
REMARK   10  A    between atoms: _18  and  _19
REMARK   11  A    between atoms: _19  and  _20
REMARK   12  A    between atoms: _22  and  _24
REMARK   13  A    between atoms: _24  and  _26
REMARK   14  A    between atoms: _28  and  _30
REMARK   15  A    between atoms: _33  and  _35
REMARK   16  A    between atoms: _38  and  _40
REMARK   17  A    between atoms: _40  and  _41
REMARK   18  A    between atoms: _47  and  _49
REMARK   19  A    between atoms: _49  and  _50
REMARK   20  A    between atoms: _53  and  _55
REMARK   21  A    between atoms: _55  and  _57
REMARK   22  A    between atoms: _59  and  _61
REMARK   23  A    between atoms: _64  and  _66
REMARK   24  A    between atoms: _66  and  _67
REMARK   25  A    between atoms: _67  and  _68
REMARK   26  A    between atoms: _68  and  _69
REMARK   27  A    between atoms: _73  and  _75
REMARK   28  A    between atoms: _75  and  _76
REMARK   29  A    between atoms: _76  and  _77
REMARK   30  A    between atoms: _80  and  _82
REMARK   31  A    between atoms: _82  and  _83
REMARK   32  A    between atoms: _86  and  _88
REMARK   33  A    between atoms: _88  and  _89
REMARK   34  A    between atoms: _96  and  _98
REMARK   35  A    between atoms: _98  and  _99
REMARK   36  A    between atoms: _101  and  _103
REMARK   37  A    between atoms: _103  and  _104
REMARK   38  A    between atoms: _110  and  _112
REMARK   39  A    between atoms: _114  and  _116
REMARK   40  A    between atoms: _116  and  _117
REMARK   41  A    between atoms: _123  and  _125
REMARK   42  A    between atoms: _125  and  _126
REMARK   43  A    between atoms: _126  and  _127
REMARK   44  A    between atoms: _130  and  _132
REMARK   45  A    between atoms: _132  and  _134
REMARK   46  A    between atoms: _136  and  _138
REMARK   47  A    between atoms: _138  and  _139
REMARK   48  A    between atoms: _146  and  _148
REMARK   49  A    between atoms: _153  and  _155
REMARK   50  A    between atoms: _157  and  _159
REMARK   51  A    between atoms: _159  and  _160
REMARK   52  A    between atoms: _160  and  _161
REMARK   53  A    between atoms: _161  and  _162
REMARK   54  A    between atoms: _166  and  _168
REMARK   55  A    between atoms: _168  and  _169
REMARK   56  A    between atoms: _175  and  _177
REMARK   57  A    between atoms: _177  and  _178
REMARK                            x       y       z     vdW  Elec       q    Type
REMARK                         _______ _______ _______ _____ _____    ______ ____
ROOT
ATOM      1  C   UNL     1     -31.722  26.075 -41.259  0.00  0.00    +0.000 C 
ATOM      2  C   UNL     1     -33.168  26.344 -40.866  0.00  0.00    +0.000 C 
ATOM      3  C   UNL     1     -31.574  24.650 -41.766  0.00  0.00    +0.000 C 
ENDROOT
BRANCH   1   4
ATOM      4  C   UNL     1     -31.258  27.098 -42.318  0.00  0.00    +0.000 C 
ATOM      5  C   UNL     1     -30.903  28.376 -41.591  0.00  0.00    +0.000 C 
ENDBRANCH   1   4
TORSDOF 1
REMARK  Name = 
REMARK  57 active torsions:
REMARK  status: ('A' for Active; 'I' for Inactive)
REMARK    1  A    between atoms: _1  and  _3
REMARK    2  A    between atoms: _3  and  _4
REMARK    3  A    between atoms: _4  and  _5
REMARK    4  A    between atoms: _5  and  _6
REMARK    5  A    between atoms: _8  and  _10
REMARK    6  A    between atoms: _10  and  _11
REMARK    7  A    between atoms: _11  and  _12
REMARK    8  A    between atoms: _15  and  _17
REMARK    9  A    between atoms: _17  and  _18
REMARK   10  A    between atoms: _18  and  _19
REMARK   11  A    between atoms: _19  and  _20
REMARK   12  A    between atoms: _22  and  _24
REMARK   13  A    between atoms: _24  and  _26
REMARK   14  A    between atoms: _28  and  _30
REMARK   15  A    between atoms: _33  and  _35
REMARK   16  A    between atoms: _38  and  _40
REMARK   17  A    between atoms: _40  and  _41
REMARK   18  A    between atoms: _47  and  _49
REMARK   19  A    between atoms: _49  and  _50
REMARK   20  A    between atoms: _53  and  _55
REMARK   21  A    between atoms: _55  and  _57
REMARK   22  A    between atoms: _59  and  _61
REMARK   23  A    between atoms: _64  and  _66
REMARK   24  A    between atoms: _66  and  _67
REMARK   25  A    between atoms: _67  and  _68
REMARK   26  A    between atoms: _68  and  _69
REMARK   27  A    between atoms: _73  and  _75
REMARK   28  A    between atoms: _75  and  _76
REMARK   29  A    between atoms: _76  and  _77
REMARK   30  A    between atoms: _80  and  _82
REMARK   31  A    between atoms: _82  and  _83
REMARK   32  A    between atoms: _86  and  _88
REMARK   33  A    between atoms: _88  and  _89
REMARK   34  A    between atoms: _96  and  _98
REMARK   35  A    between atoms: _98  and  _99
REMARK   36  A    between atoms: _101  and  _103
REMARK   37  A    between atoms: _103  and  _104
REMARK   38  A    between atoms: _110  and  _112
REMARK   39  A    between atoms: _114  and  _116
REMARK   40  A    between atoms: _116  and  _117
REMARK   41  A    between atoms: _123  and  _125
REMARK   42  A    between atoms: _125  and  _126
REMARK   43  A    between atoms: _126  and  _127
REMARK   44  A    between atoms: _130  and  _132
REMARK   45  A    between atoms: _132  and  _134
REMARK   46  A    between atoms: _136  and  _138
REMARK   47  A    between atoms: _138  and  _139
REMARK   48  A    between atoms: _146  and  _148
REMARK   49  A    between atoms: _153  and  _155
REMARK   50  A    between atoms: _157  and  _159
REMARK   51  A    between atoms: _159  and  _160
REMARK   52  A    between atoms: _160  and  _161
REMARK   53  A    between atoms: _161  and  _162
REMARK   54  A    between atoms: _166  and  _168
REMARK   55  A    between atoms: _168  and  _169
REMARK   56  A    between atoms: _175  and  _177
REMARK   57  A    between atoms: _177  and  _178
REMARK                            x       y       z     vdW  Elec       q    Type
REMARK                         _______ _______ _______ _____ _____    ______ ____
ROOT
ATOM      1  C   UNL     1     -27.992  13.912 -46.091  0.00  0.00    +0.220 C 
ENDROOT
BRANCH   1   2
ATOM      2  N   UNL     1     -29.185  13.484 -46.843  0.00  0.00    -0.087 NA
ATOM      3  C   UNL     1     -30.232  12.867 -46.299  0.00  0.00    +0.535 C 
ATOM      4  N   UNL     1     -30.246  12.582 -45.003  0.00  0.00    +0.135 NA
ATOM      5  N   UNL     1     -31.269  12.533 -47.046  0.00  0.00    +0.135 NA
ENDBRANCH   1   2
BRANCH   1   6
ATOM      6  C   UNL     1     -27.826  15.430 -46.169  0.00  0.00    +0.047 C 
BRANCH   6   7
ATOM      7  C   UNL     1     -27.372  15.895 -47.533  0.00  0.00    +0.004 C 
BRANCH   7   8
ATOM      8  C   UNL     1     -25.938  15.508 -47.903  0.00  0.00    +0.000 C 
ATOM      9  C   UNL     1     -25.867  14.910 -49.308  0.00  0.00    +0.000 C 
ENDBRANCH   7   8
ENDBRANCH   6   7
ENDBRANCH   1   6
TORSDOF 4
REMARK  Name = 
REMARK  57 active torsions:
REMARK  status: ('A' for Active; 'I' for Inactive)
REMARK    1  A    between atoms: _1  and  _3
REMARK    2  A    between atoms: _3  and  _4
REMARK    3  A    between atoms: _4  and  _5
REMARK    4  A    between atoms: _5  and  _6
REMARK    5  A    between atoms: _8  and  _10
REMARK    6  A    between atoms: _10  and  _11
REMARK    7  A    between atoms: _11  and  _12
REMARK    8  A    between atoms: _15  and  _17
REMARK    9  A    between atoms: _17  and  _18
REMARK   10  A    between atoms: _18  and  _19
REMARK   11  A    between atoms: _19  and  _20
REMARK   12  A    between atoms: _22  and  _24
REMARK   13  A    between atoms: _24  and  _26
REMARK   14  A    between atoms: _28  and  _30
REMARK   15  A    between atoms: _33  and  _35
REMARK   16  A    between atoms: _38  and  _40
REMARK   17  A    between atoms: _40  and  _41
REMARK   18  A    between atoms: _47  and  _49
REMARK   19  A    between atoms: _49  and  _50
REMARK   20  A    between atoms: _53  and  _55
REMARK   21  A    between atoms: _55  and  _57
REMARK   22  A    between atoms: _59  and  _61
REMARK   23  A    between atoms: _64  and  _66
REMARK   24  A    between atoms: _66  and  _67
REMARK   25  A    between atoms: _67  and  _68
REMARK   26  A    between atoms: _68  and  _69
REMARK   27  A    between atoms: _73  and  _75
REMARK   28  A    between atoms: _75  and  _76
REMARK   29  A    between atoms: _76  and  _77
REMARK   30  A    between atoms: _80  and  _82
REMARK   31  A    between atoms: _82  and  _83
REMARK   32  A    between atoms: _86  and  _88
REMARK   33  A    between atoms: _88  and  _89
REMARK   34  A    between atoms: _96  and  _98
REMARK   35  A    between atoms: _98  and  _99
REMARK   36  A    between atoms: _101  and  _103
REMARK   37  A    between atoms: _103  and  _104
REMARK   38  A    between atoms: _110  and  _112
REMARK   39  A    between atoms: _114  and  _116
REMARK   40  A    between atoms: _116  and  _117
REMARK   41  A    between atoms: _123  and  _125
REMARK   42  A    between atoms: _125  and  _126
REMARK   43  A    between atoms: _126  and  _127
REMARK   44  A    between atoms: _130  and  _132
REMARK   45  A    between atoms: _132  and  _134
REMARK   46  A    between atoms: _136  and  _138
REMARK   47  A    between atoms: _138  and  _139
REMARK   48  A    between atoms: _146  and  _148
REMARK   49  A    between atoms: _153  and  _155
REMARK   50  A    between atoms: _157  and  _159
REMARK   51  A    between atoms: _159  and  _160
REMARK   52  A    between atoms: _160  and  _161
REMARK   53  A    between atoms: _161  and  _162
REMARK   54  A    between atoms: _166  and  _168
REMARK   55  A    between atoms: _168  and  _169
REMARK   56  A    between atoms: _175  and  _177
REMARK   57  A    between atoms: _177  and  _178
REMARK                            x       y       z     vdW  Elec       q    Type
REMARK                         _______ _______ _______ _____ _____    ______ ____
ROOT
ATOM      1  C   UNL     1     -31.131  11.477 -53.022  0.00  0.00    +0.114 C 
ENDROOT
BRANCH   1   2
ATOM      2  C   UNL     1     -31.705  12.091 -54.305  0.00  0.00    +0.365 C 
ATOM      3  O   UNL     1     -32.280  13.193 -54.235  0.00  0.00    -0.246 OA
ATOM      4  O   UNL     1     -31.593  11.483 -55.389  0.00  0.00    -0.246 OA
ENDBRANCH   1   2
BRANCH   1   5
ATOM      5  C   UNL     1     -29.945  12.256 -52.431  0.00  0.00    +0.012 C 
BRANCH   5   6
ATOM      6  C   UNL     1     -28.632  11.459 -52.340  0.00  0.00    +0.001 C 
ATOM      7  C   UNL     1     -28.365  10.672 -53.641  0.00  0.00    +0.000 C 
ENDBRANCH   5   6
ENDBRANCH   1   5
TORSDOF 3
REMARK  Name = 
REMARK  57 active torsions:
REMARK  status: ('A' for Active; 'I' for Inactive)
REMARK    1  A    between atoms: _1  and  _3
REMARK    2  A    between atoms: _3  and  _4
REMARK    3  A    between atoms: _4  and  _5
REMARK    4  A    between atoms: _5  and  _6
REMARK    5  A    between atoms: _8  and  _10
REMARK    6  A    between atoms: _10  and  _11
REMARK    7  A    between atoms: _11  and  _12
REMARK    8  A    between atoms: _15  and  _17
REMARK    9  A    between atoms: _17  and  _18
REMARK   10  A    between atoms: _18  and  _19
REMARK   11  A    between atoms: _19  and  _20
REMARK   12  A    between atoms: _22  and  _24
REMARK   13  A    between atoms: _24  and  _26
REMARK   14  A    between atoms: _28  and  _30
REMARK   15  A    between atoms: _33  and  _35
REMARK   16  A    between atoms: _38  and  _40
REMARK   17  A    between atoms: _40  and  _41
REMARK   18  A    between atoms: _47  and  _49
REMARK   19  A    between atoms: _49  and  _50
REMARK   20  A    between atoms: _53  and  _55
REMARK   21  A    between atoms: _55  and  _57
REMARK   22  A    between atoms: _59  and  _61
REMARK   23  A    between atoms: _64  and  _66
REMARK   24  A    between atoms: _66  and  _67
REMARK   25  A    between atoms: _67  and  _68
REMARK   26  A    between atoms: _68  and  _69
REMARK   27  A    between atoms: _73  and  _75
REMARK   28  A    between atoms: _75  and  _76
REMARK   29  A    between atoms: _76  and  _77
REMARK   30  A    between atoms: _80  and  _82
REMARK   31  A    between atoms: _82  and  _83
REMARK   32  A    between atoms: _86  and  _88
REMARK   33  A    between atoms: _88  and  _89
REMARK   34  A    between atoms: _96  and  _98
REMARK   35  A    between atoms: _98  and  _99
REMARK   36  A    between atoms: _101  and  _103
REMARK   37  A    between atoms: _103  and  _104
REMARK   38  A    between atoms: _110  and  _112
REMARK   39  A    between atoms: _114  and  _116
REMARK   40  A    between atoms: _116  and  _117
REMARK   41  A    between atoms: _123  and  _125
REMARK   42  A    between atoms: _125  and  _126
REMARK   43  A    between atoms: _126  and  _127
REMARK   44  A    between atoms: _130  and  _132
REMARK   45  A    between atoms: _132  and  _134
REMARK   46  A    between atoms: _136  and  _138
REMARK   47  A    between atoms: _138  and  _139
REMARK   48  A    between atoms: _146  and  _148
REMARK   49  A    between atoms: _153  and  _155
REMARK   50  A    between atoms: _157  and  _159
REMARK   51  A    between atoms: _159  and  _160
REMARK   52  A    between atoms: _160  and  _161
REMARK   53  A    between atoms: _161  and  _162
REMARK   54  A    between atoms: _166  and  _168
REMARK   55  A    between atoms: _168  and  _169
REMARK   56  A    between atoms: _175  and  _177
REMARK   57  A    between atoms: _177  and  _178
REMARK                            x       y       z     vdW  Elec       q    Type
REMARK                         _______ _______ _______ _____ _____    ______ ____
ROOT
ATOM      1  C   UNL     1     -31.441   9.223 -57.982  0.00  0.00    +0.000 C 
ENDROOT
BRANCH   1   2
ATOM      2  C   UNL     1     -32.946   9.396 -58.151  0.00  0.00    +0.000 C 
ATOM      3  C   UNL     1     -33.620   9.037 -56.842  0.00  0.00    +0.000 C 
ATOM      4  C   UNL     1     -33.303  10.819 -58.553  0.00  0.00    +0.000 C 
ENDBRANCH   1   2
BRANCH   1   5
ATOM      5  C   UNL     1     -30.955   7.994 -57.218  0.00  0.00    +0.000 C 
ATOM      6  C   UNL     1     -30.854   6.830 -58.191  0.00  0.00    +0.000 C 
ENDBRANCH   1   5
TORSDOF 2
REMARK  Name = 
REMARK  57 active torsions:
REMARK  status: ('A' for Active; 'I' for Inactive)
REMARK    1  A    between atoms: _1  and  _3
REMARK    2  A    between atoms: _3  and  _4
REMARK    3  A    between atoms: _4  and  _5
REMARK    4  A    between atoms: _5  and  _6
REMARK    5  A    between atoms: _8  and  _10
REMARK    6  A    between atoms: _10  and  _11
REMARK    7  A    between atoms: _11  and  _12
REMARK    8  A    between atoms: _15  and  _17
REMARK    9  A    between atoms: _17  and  _18
REMARK   10  A    between atoms: _18  and  _19
REMARK   11  A    between atoms: _19  and  _20
REMARK   12  A    between atoms: _22  and  _24
REMARK   13  A    between atoms: _24  and  _26
REMARK   14  A    between atoms: _28  and  _30
REMARK   15  A    between atoms: _33  and  _35
REMARK   16  A    between atoms: _38  and  _40
REMARK   17  A    between atoms: _40  and  _41
REMARK   18  A    between atoms: _47  and  _49
REMARK   19  A    between atoms: _49  and  _50
REMARK   20  A    between atoms: _53  and  _55
REMARK   21  A    between atoms: _55  and  _57
REMARK   22  A    between atoms: _59  and  _61
REMARK   23  A    between atoms: _64  and  _66
REMARK   24  A    between atoms: _66  and  _67
REMARK   25  A    between atoms: _67  and  _68
REMARK   26  A    between atoms: _68  and  _69
REMARK   27  A    between atoms: _73  and  _75
REMARK   28  A    between atoms: _75  and  _76
REMARK   29  A    between atoms: _76  and  _77
REMARK   30  A    between atoms: _80  and  _82
REMARK   31  A    between atoms: _82  and  _83
REMARK   32  A    between atoms: _86  and  _88
REMARK   33  A    between atoms: _88  and  _89
REMARK   34  A    between atoms: _96  and  _98
REMARK   35  A    between atoms: _98  and  _99
REMARK   36  A    between atoms: _101  and  _103
REMARK   37  A    between atoms: _103  and  _104
REMARK   38  A    between atoms: _110  and  _112
REMARK   39  A    between atoms: _114  and  _116
REMARK   40  A    between atoms: _116  and  _117
REMARK   41  A    between atoms: _123  and  _125
REMARK   42  A    between atoms: _125  and  _126
REMARK   43  A    between atoms: _126  and  _127
REMARK   44  A    between atoms: _130  and  _132
REMARK   45  A    between atoms: _132  and  _134
REMARK   46  A    between atoms: _136  and  _138
REMARK   47  A    between atoms: _138  and  _139
REMARK   48  A    between atoms: _146  and  _148
REMARK   49  A    between atoms: _153  and  _155
REMARK   50  A    between atoms: _157  and  _159
REMARK   51  A    between atoms: _159  and  _160
REMARK   52  A    between atoms: _160  and  _161
REMARK   53  A    between atoms: _161  and  _162
REMARK   54  A    between atoms: _166  and  _168
REMARK   55  A    between atoms: _168  and  _169
REMARK   56  A    between atoms: _175  and  _177
REMARK   57  A    between atoms: _177  and  _178
REMARK                            x       y       z     vdW  Elec       q    Type
REMARK                         _______ _______ _______ _____ _____    ______ ____
ROOT
ATOM      1  C   UNL     1     -36.711   6.512 -60.592  0.00  0.00    -0.022 A 
ATOM      2  C   UNL     1     -35.947   6.931 -59.504  0.00  0.00    -0.001 A 
ATOM      3  C   UNL     1     -36.538   7.298 -58.313  0.00  0.00    +0.042 A 
ATOM      4  C   UNL     1     -37.910   7.255 -58.202  0.00  0.00    +0.196 A 
ATOM      5  O   UNL     1     -38.525   7.617 -57.023  0.00  0.00    -0.287 OA
ATOM      6  C   UNL     1     -38.686   6.832 -59.262  0.00  0.00    +0.042 A 
ATOM      7  C   UNL     1     -38.086   6.470 -60.448  0.00  0.00    -0.001 A 
ENDROOT
BRANCH   1   8
ATOM      8  C   UNL     1     -36.057   6.120 -61.884  0.00  0.00    +0.026 C 
BRANCH   8   9
ATOM      9  C   UNL     1     -36.402   4.729 -62.385  0.00  0.00    +0.005 C 
ATOM     10  C   UNL     1     -35.904   4.562 -63.826  0.00  0.00    +0.000 C 
ENDBRANCH   8   9
ENDBRANCH   1   8
TORSDOF 2
REMARK  Name = 
REMARK  57 active torsions:
REMARK  status: ('A' for Active; 'I' for Inactive)
REMARK    1  A    between atoms: _1  and  _3
REMARK    2  A    between atoms: _3  and  _4
REMARK    3  A    between atoms: _4  and  _5
REMARK    4  A    between atoms: _5  and  _6
REMARK    5  A    between atoms: _8  and  _10
REMARK    6  A    between atoms: _10  and  _11
REMARK    7  A    between atoms: _11  and  _12
REMARK    8  A    between atoms: _15  and  _17
REMARK    9  A    between atoms: _17  and  _18
REMARK   10  A    between atoms: _18  and  _19
REMARK   11  A    between atoms: _19  and  _20
REMARK   12  A    between atoms: _22  and  _24
REMARK   13  A    between atoms: _24  and  _26
REMARK   14  A    between atoms: _28  and  _30
REMARK   15  A    between atoms: _33  and  _35
REMARK   16  A    between atoms: _38  and  _40
REMARK   17  A    between atoms: _40  and  _41
REMARK   18  A    between atoms: _47  and  _49
REMARK   19  A    between atoms: _49  and  _50
REMARK   20  A    between atoms: _53  and  _55
REMARK   21  A    between atoms: _55  and  _57
REMARK   22  A    between atoms: _59  and  _61
REMARK   23  A    between atoms: _64  and  _66
REMARK   24  A    between atoms: _66  and  _67
REMARK   25  A    between atoms: _67  and  _68
REMARK   26  A    between atoms: _68  and  _69
REMARK   27  A    between atoms: _73  and  _75
REMARK   28  A    between atoms: _75  and  _76
REMARK   29  A    between atoms: _76  and  _77
REMARK   30  A    between atoms: _80  and  _82
REMARK   31  A    between atoms: _82  and  _83
REMARK   32  A    between atoms: _86  and  _88
REMARK   33  A    between atoms: _88  and  _89
REMARK   34  A    between atoms: _96  and  _98
REMARK   35  A    between atoms: _98  and  _99
REMARK   36  A    between atoms: _101  and  _103
REMARK   37  A    between atoms: _103  and  _104
REMARK   38  A    between atoms: _110  and  _112
REMARK   39  A    between atoms: _114  and  _116
REMARK   40  A    between atoms: _116  and  _117
REMARK   41  A    between atoms: _123  and  _125
REMARK   42  A    between atoms: _125  and  _126
REMARK   43  A    between atoms: _126  and  _127
REMARK   44  A    between atoms: _130  and  _132
REMARK   45  A    between atoms: _132  and  _134
REMARK   46  A    between atoms: _136  and  _138
REMARK   47  A    between atoms: _138  and  _139
REMARK   48  A    between atoms: _146  and  _148
REMARK   49  A    between atoms: _153  and  _155
REMARK   50  A    between atoms: _157  and  _159
REMARK   51  A    between atoms: _159  and  _160
REMARK   52  A    between atoms: _160  and  _161
REMARK   53  A    between atoms: _161  and  _162
REMARK   54  A    between atoms: _166  and  _168
REMARK   55  A    between atoms: _168  and  _169
REMARK   56  A    between atoms: _175  and  _177
REMARK   57  A    between atoms: _177  and  _178
REMARK                            x       y       z     vdW  Elec       q    Type
REMARK                         _______ _______ _______ _____ _____    ______ ____
ROOT
ATOM      1  C   UNL     1     -44.335   8.459 -57.624  0.00  0.00    +0.000 C 
ENDROOT
BRANCH   1   2
ATOM      2  C   UNL     1     -43.712   9.864 -57.740  0.00  0.00    +0.000 C 
ATOM      3  C   UNL     1     -42.833  10.127 -56.538  0.00  0.00    +0.000 C 
ENDBRANCH   1   2
BRANCH   1   4
ATOM      4  C   UNL     1     -45.798   8.651 -57.354  0.00  0.00    +0.000 C 
ATOM      5  C   UNL     1     -46.582   7.499 -57.903  0.00  0.00    +0.000 C 
ENDBRANCH   1   4
TORSDOF 2
REMARK  Name = 
REMARK  57 active torsions:
REMARK  status: ('A' for Active; 'I' for Inactive)
REMARK    1  A    between atoms: _1  and  _3
REMARK    2  A    between atoms: _3  and  _4
REMARK    3  A    between atoms: _4  and  _5
REMARK    4  A    between atoms: _5  and  _6
REMARK    5  A    between atoms: _8  and  _10
REMARK    6  A    between atoms: _10  and  _11
REMARK    7  A    between atoms: _11  and  _12
REMARK    8  A    between atoms: _15  and  _17
REMARK    9  A    between atoms: _17  and  _18
REMARK   10  A    between atoms: _18  and  _19
REMARK   11  A    between atoms: _19  and  _20
REMARK   12  A    between atoms: _22  and  _24
REMARK   13  A    between atoms: _24  and  _26
REMARK   14  A    between atoms: _28  and  _30
REMARK   15  A    between atoms: _33  and  _35
REMARK   16  A    between atoms: _38  and  _40
REMARK   17  A    between atoms: _40  and  _41
REMARK   18  A    between atoms: _47  and  _49
REMARK   19  A    between atoms: _49  and  _50
REMARK   20  A    between atoms: _53  and  _55
REMARK   21  A    between atoms: _55  and  _57
REMARK   22  A    between atoms: _59  and  _61
REMARK   23  A    between atoms: _64  and  _66
REMARK   24  A    between atoms: _66  and  _67
REMARK   25  A    between atoms: _67  and  _68
REMARK   26  A    between atoms: _68  and  _69
REMARK   27  A    between atoms: _73  and  _75
REMARK   28  A    between atoms: _75  and  _76
REMARK   29  A    between atoms: _76  and  _77
REMARK   30  A    between atoms: _80  and  _82
REMARK   31  A    between atoms: _82  and  _83
REMARK   32  A    between atoms: _86  and  _88
REMARK   33  A    between atoms: _88  and  _89
REMARK   34  A    between atoms: _96  and  _98
REMARK   35  A    between atoms: _98  and  _99
REMARK   36  A    between atoms: _101  and  _103
REMARK   37  A    between atoms: _103  and  _104
REMARK   38  A    between atoms: _110  and  _112
REMARK   39  A    between atoms: _114  and  _116
REMARK   40  A    between atoms: _116  and  _117
REMARK   41  A    between atoms: _123  and  _125
REMARK   42  A    between atoms: _125  and  _126
REMARK   43  A    between atoms: _126  and  _127
REMARK   44  A    between atoms: _130  and  _132
REMARK   45  A    between atoms: _132  and  _134
REMARK   46  A    between atoms: _136  and  _138
REMARK   47  A    between atoms: _138  and  _139
REMARK   48  A    between atoms: _146  and  _148
REMARK   49  A    between atoms: _153  and  _155
REMARK   50  A    between atoms: _157  and  _159
REMARK   51  A    between atoms: _159  and  _160
REMARK   52  A    between atoms: _160  and  _161
REMARK   53  A    between atoms: _161  and  _162
REMARK   54  A    between atoms: _166  and  _168
REMARK   55  A    between atoms: _168  and  _169
REMARK   56  A    between atoms: _175  and  _177
REMARK   57  A    between atoms: _177  and  _178
REMARK                            x       y       z     vdW  Elec       q    Type
REMARK                         _______ _______ _______ _____ _____    ______ ____
ROOT
ATOM      1  C   UNL     1     -42.654  13.517 -54.102  0.00  0.00    -0.022 A 
ATOM      2  C   UNL     1     -42.902  14.114 -52.860  0.00  0.00    -0.004 A 
ATOM      3  C   UNL     1     -43.624  15.297 -52.766  0.00  0.00    -0.000 A 
ATOM      4  C   UNL     1     -44.105  15.903 -53.917  0.00  0.00    -0.000 A 
ATOM      5  C   UNL     1     -43.866  15.319 -55.154  0.00  0.00    -0.000 A 
ATOM      6  C   UNL     1     -43.149  14.132 -55.244  0.00  0.00    -0.004 A 
ENDROOT
BRANCH   1   7
ATOM      7  C   UNL     1     -41.871  12.228 -54.199  0.00  0.00    +0.026 C 
BRANCH   7   8
ATOM      8  C   UNL     1     -42.744  10.960 -54.237  0.00  0.00    +0.005 C 
ATOM      9  C   UNL     1     -43.807  11.026 -53.165  0.00  0.00    +0.000 C 
ENDBRANCH   7   8
ENDBRANCH   1   7
TORSDOF 2
REMARK  Name = 
REMARK  57 active torsions:
REMARK  status: ('A' for Active; 'I' for Inactive)
REMARK    1  A    between atoms: _1  and  _3
REMARK    2  A    between atoms: _3  and  _4
REMARK    3  A    between atoms: _4  and  _5
REMARK    4  A    between atoms: _5  and  _6
REMARK    5  A    between atoms: _8  and  _10
REMARK    6  A    between atoms: _10  and  _11
REMARK    7  A    between atoms: _11  and  _12
REMARK    8  A    between atoms: _15  and  _17
REMARK    9  A    between atoms: _17  and  _18
REMARK   10  A    between atoms: _18  and  _19
REMARK   11  A    between atoms: _19  and  _20
REMARK   12  A    between atoms: _22  and  _24
REMARK   13  A    between atoms: _24  and  _26
REMARK   14  A    between atoms: _28  and  _30
REMARK   15  A    between atoms: _33  and  _35
REMARK   16  A    between atoms: _38  and  _40
REMARK   17  A    between atoms: _40  and  _41
REMARK   18  A    between atoms: _47  and  _49
REMARK   19  A    between atoms: _49  and  _50
REMARK   20  A    between atoms: _53  and  _55
REMARK   21  A    between atoms: _55  and  _57
REMARK   22  A    between atoms: _59  and  _61
REMARK   23  A    between atoms: _64  and  _66
REMARK   24  A    between atoms: _66  and  _67
REMARK   25  A    between atoms: _67  and  _68
REMARK   26  A    between atoms: _68  and  _69
REMARK   27  A    between atoms: _73  and  _75
REMARK   28  A    between atoms: _75  and  _76
REMARK   29  A    between atoms: _76  and  _77
REMARK   30  A    between atoms: _80  and  _82
REMARK   31  A    between atoms: _82  and  _83
REMARK   32  A    between atoms: _86  and  _88
REMARK   33  A    between atoms: _88  and  _89
REMARK   34  A    between atoms: _96  and  _98
REMARK   35  A    between atoms: _98  and  _99
REMARK   36  A    between atoms: _101  and  _103
REMARK   37  A    between atoms: _103  and  _104
REMARK   38  A    between atoms: _110  and  _112
REMARK   39  A    between atoms: _114  and  _116
REMARK   40  A    between atoms: _116  and  _117
REMARK   41  A    between atoms: _123  and  _125
REMARK   42  A    between atoms: _125  and  _126
REMARK   43  A    between atoms: _126  and  _127
REMARK   44  A    between atoms: _130  and  _132
REMARK   45  A    between atoms: _132  and  _134
REMARK   46  A    between atoms: _136  and  _138
REMARK   47  A    between atoms: _138  and  _139
REMARK   48  A    between atoms: _146  and  _148
REMARK   49  A    between atoms: _153  and  _155
REMARK   50  A    between atoms: _157  and  _159
REMARK   51  A    between atoms: _159  and  _160
REMARK   52  A    between atoms: _160  and  _161
REMARK   53  A    between atoms: _161  and  _162
REMARK   54  A    between atoms: _166  and  _168
REMARK   55  A    between atoms: _168  and  _169
REMARK   56  A    between atoms: _175  and  _177
REMARK   57  A    between atoms: _177  and  _178
REMARK                            x       y       z     vdW  Elec       q    Type
REMARK                         _______ _______ _______ _____ _____    ______ ____
ROOT
ATOM      1  C   UNL     1     -44.271  10.729 -50.777  0.00  0.00    +0.036 C 
ATOM      2  C   UNL     1     -43.447  10.868 -49.501  0.00  0.00    +0.003 C 
ENDROOT
BRANCH   1   3
ATOM      3  C   UNL     1     -45.038   9.402 -50.753  0.00  0.00    +0.182 C 
ATOM      4  O   UNL     1     -45.587   9.169 -49.474  0.00  0.00    -0.220 OA
ENDBRANCH   1   3
TORSDOF 1
REMARK  Name = 
REMARK  57 active torsions:
REMARK  status: ('A' for Active; 'I' for Inactive)
REMARK    1  A    between atoms: _1  and  _3
REMARK    2  A    between atoms: _3  and  _4
REMARK    3  A    between atoms: _4  and  _5
REMARK    4  A    between atoms: _5  and  _6
REMARK    5  A    between atoms: _8  and  _10
REMARK    6  A    between atoms: _10  and  _11
REMARK    7  A    between atoms: _11  and  _12
REMARK    8  A    between atoms: _15  and  _17
REMARK    9  A    between atoms: _17  and  _18
REMARK   10  A    between atoms: _18  and  _19
REMARK   11  A    between atoms: _19  and  _20
REMARK   12  A    between atoms: _22  and  _24
REMARK   13  A    between atoms: _24  and  _26
REMARK   14  A    between atoms: _28  and  _30
REMARK   15  A    between atoms: _33  and  _35
REMARK   16  A    between atoms: _38  and  _40
REMARK   17  A    between atoms: _40  and  _41
REMARK   18  A    between atoms: _47  and  _49
REMARK   19  A    between atoms: _49  and  _50
REMARK   20  A    between atoms: _53  and  _55
REMARK   21  A    between atoms: _55  and  _57
REMARK   22  A    between atoms: _59  and  _61
REMARK   23  A    between atoms: _64  and  _66
REMARK   24  A    between atoms: _66  and  _67
REMARK   25  A    between atoms: _67  and  _68
REMARK   26  A    between atoms: _68  and  _69
REMARK   27  A    between atoms: _73  and  _75
REMARK   28  A    between atoms: _75  and  _76
REMARK   29  A    between atoms: _76  and  _77
REMARK   30  A    between atoms: _80  and  _82
REMARK   31  A    between atoms: _82  and  _83
REMARK   32  A    between atoms: _86  and  _88
REMARK   33  A    between atoms: _88  and  _89
REMARK   34  A    between atoms: _96  and  _98
REMARK   35  A    between atoms: _98  and  _99
REMARK   36  A    between atoms: _101  and  _103
REMARK   37  A    between atoms: _103  and  _104
REMARK   38  A    between atoms: _110  and  _112
REMARK   39  A    between atoms: _114  and  _116
REMARK   40  A    between atoms: _116  and  _117
REMARK   41  A    between atoms: _123  and  _125
REMARK   42  A    between atoms: _125  and  _126
REMARK   43  A    between atoms: _126  and  _127
REMARK   44  A    between atoms: _130  and  _132
REMARK   45  A    between atoms: _132  and  _134
REMARK   46  A    between atoms: _136  and  _138
REMARK   47  A    between atoms: _138  and  _139
REMARK   48  A    between atoms: _146  and  _148
REMARK   49  A    between atoms: _153  and  _155
REMARK   50  A    between atoms: _157  and  _159
REMARK   51  A    between atoms: _159  and  _160
REMARK   52  A    between atoms: _160  and  _161
REMARK   53  A    between atoms: _161  and  _162
REMARK   54  A    between atoms: _166  and  _168
REMARK   55  A    between atoms: _168  and  _169
REMARK   56  A    between atoms: _175  and  _177
REMARK   57  A    between atoms: _177  and  _178
REMARK                            x       y       z     vdW  Elec       q    Type
REMARK                         _______ _______ _______ _____ _____    ______ ____
ROOT
ATOM      1  C   UNL     1     -40.911  12.092 -46.449  0.00  0.00    -0.022 A 
ATOM      2  C   UNL     1     -40.614  12.738 -45.252  0.00  0.00    -0.004 A 
ATOM      3  C   UNL     1     -39.601  12.273 -44.431  0.00  0.00    -0.000 A 
ATOM      4  C   UNL     1     -38.865  11.154 -44.804  0.00  0.00    -0.000 A 
ATOM      5  C   UNL     1     -39.142  10.506 -45.999  0.00  0.00    -0.000 A 
ATOM      6  C   UNL     1     -40.159  10.977 -46.815  0.00  0.00    -0.004 A 
ENDROOT
BRANCH   1   7
ATOM      7  C   UNL     1     -42.014  12.597 -47.345  0.00  0.00    +0.026 C 
BRANCH   7   8
ATOM      8  C   UNL     1     -43.321  11.788 -47.251  0.00  0.00    +0.005 C 
ATOM      9  C   UNL     1     -44.262  12.422 -46.246  0.00  0.00    +0.000 C 
ENDBRANCH   7   8
ENDBRANCH   1   7
TORSDOF 2
REMARK  Name = 
REMARK  57 active torsions:
REMARK  status: ('A' for Active; 'I' for Inactive)
REMARK    1  A    between atoms: _1  and  _3
REMARK    2  A    between atoms: _3  and  _4
REMARK    3  A    between atoms: _4  and  _5
REMARK    4  A    between atoms: _5  and  _6
REMARK    5  A    between atoms: _8  and  _10
REMARK    6  A    between atoms: _10  and  _11
REMARK    7  A    between atoms: _11  and  _12
REMARK    8  A    between atoms: _15  and  _17
REMARK    9  A    between atoms: _17  and  _18
REMARK   10  A    between atoms: _18  and  _19
REMARK   11  A    between atoms: _19  and  _20
REMARK   12  A    between atoms: _22  and  _24
REMARK   13  A    between atoms: _24  and  _26
REMARK   14  A    between atoms: _28  and  _30
REMARK   15  A    between atoms: _33  and  _35
REMARK   16  A    between atoms: _38  and  _40
REMARK   17  A    between atoms: _40  and  _41
REMARK   18  A    between atoms: _47  and  _49
REMARK   19  A    between atoms: _49  and  _50
REMARK   20  A    between atoms: _53  and  _55
REMARK   21  A    between atoms: _55  and  _57
REMARK   22  A    between atoms: _59  and  _61
REMARK   23  A    between atoms: _64  and  _66
REMARK   24  A    between atoms: _66  and  _67
REMARK   25  A    between atoms: _67  and  _68
REMARK   26  A    between atoms: _68  and  _69
REMARK   27  A    between atoms: _73  and  _75
REMARK   28  A    between atoms: _75  and  _76
REMARK   29  A    between atoms: _76  and  _77
REMARK   30  A    between atoms: _80  and  _82
REMARK   31  A    between atoms: _82  and  _83
REMARK   32  A    between atoms: _86  and  _88
REMARK   33  A    between atoms: _88  and  _89
REMARK   34  A    between atoms: _96  and  _98
REMARK   35  A    between atoms: _98  and  _99
REMARK   36  A    between atoms: _101  and  _103
REMARK   37  A    between atoms: _103  and  _104
REMARK   38  A    between atoms: _110  and  _112
REMARK   39  A    between atoms: _114  and  _116
REMARK   40  A    between atoms: _116  and  _117
REMARK   41  A    between atoms: _123  and  _125
REMARK   42  A    between atoms: _125  and  _126
REMARK   43  A    between atoms: _126  and  _127
REMARK   44  A    between atoms: _130  and  _132
REMARK   45  A    between atoms: _132  and  _134
REMARK   46  A    between atoms: _136  and  _138
REMARK   47  A    between atoms: _138  and  _139
REMARK   48  A    between atoms: _146  and  _148
REMARK   49  A    between atoms: _153  and  _155
REMARK   50  A    between atoms: _157  and  _159
REMARK   51  A    between atoms: _159  and  _160
REMARK   52  A    between atoms: _160  and  _161
REMARK   53  A    between atoms: _161  and  _162
REMARK   54  A    between atoms: _166  and  _168
REMARK   55  A    between atoms: _168  and  _169
REMARK   56  A    between atoms: _175  and  _177
REMARK   57  A    between atoms: _177  and  _178
REMARK                            x       y       z     vdW  Elec       q    Type
REMARK                         _______ _______ _______ _____ _____    ______ ____
ROOT
ATOM      1  C   UNL     1     -43.820  11.465 -41.825  0.00  0.00    +0.042 C 
ENDROOT
BRANCH   1   2
ATOM      2  C   UNL     1     -44.264  11.639 -40.383  0.00  0.00    +0.050 C 
ATOM      3  O   UNL     1     -43.676  10.981 -39.499  0.00  0.00    -0.549 OA
ATOM      4  O   UNL     1     -45.204  12.425 -40.132  0.00  0.00    -0.549 OA
ENDBRANCH   1   2
BRANCH   1   5
ATOM      5  C   UNL     1     -44.990  11.449 -42.791  0.00  0.00    +0.006 C 
BRANCH   5   6
ATOM      6  C   UNL     1     -44.900  12.524 -43.875  0.00  0.00    +0.000 C 
ATOM      7  C   UNL     1     -44.557  13.873 -43.245  0.00  0.00    +0.000 C 
ENDBRANCH   5   6
ENDBRANCH   1   5
TORSDOF 3
REMARK  Name = 
REMARK  57 active torsions:
REMARK  status: ('A' for Active; 'I' for Inactive)
REMARK    1  A    between atoms: _1  and  _3
REMARK    2  A    between atoms: _3  and  _4
REMARK    3  A    between atoms: _4  and  _5
REMARK    4  A    between atoms: _5  and  _6
REMARK    5  A    between atoms: _8  and  _10
REMARK    6  A    between atoms: _10  and  _11
REMARK    7  A    between atoms: _11  and  _12
REMARK    8  A    between atoms: _15  and  _17
REMARK    9  A    between atoms: _17  and  _18
REMARK   10  A    between atoms: _18  and  _19
REMARK   11  A    between atoms: _19  and  _20
REMARK   12  A    between atoms: _22  and  _24
REMARK   13  A    between atoms: _24  and  _26
REMARK   14  A    between atoms: _28  and  _30
REMARK   15  A    between atoms: _33  and  _35
REMARK   16  A    between atoms: _38  and  _40
REMARK   17  A    between atoms: _40  and  _41
REMARK   18  A    between atoms: _47  and  _49
REMARK   19  A    between atoms: _49  and  _50
REMARK   20  A    between atoms: _53  and  _55
REMARK   21  A    between atoms: _55  and  _57
REMARK   22  A    between atoms: _59  and  _61
REMARK   23  A    between atoms: _64  and  _66
REMARK   24  A    between atoms: _66  and  _67
REMARK   25  A    between atoms: _67  and  _68
REMARK   26  A    between atoms: _68  and  _69
REMARK   27  A    between atoms: _73  and  _75
REMARK   28  A    between atoms: _75  and  _76
REMARK   29  A    between atoms: _76  and  _77
REMARK   30  A    between atoms: _80  and  _82
REMARK   31  A    between atoms: _82  and  _83
REMARK   32  A    between atoms: _86  and  _88
REMARK   33  A    between atoms: _88  and  _89
REMARK   34  A    between atoms: _96  and  _98
REMARK   35  A    between atoms: _98  and  _99
REMARK   36  A    between atoms: _101  and  _103
REMARK   37  A    between atoms: _103  and  _104
REMARK   38  A    between atoms: _110  and  _112
REMARK   39  A    between atoms: _114  and  _116
REMARK   40  A    between atoms: _116  and  _117
REMARK   41  A    between atoms: _123  and  _125
REMARK   42  A    between atoms: _125  and  _126
REMARK   43  A    between atoms: _126  and  _127
REMARK   44  A    between atoms: _130  and  _132
REMARK   45  A    between atoms: _132  and  _134
REMARK   46  A    between atoms: _136  and  _138
REMARK   47  A    between atoms: _138  and  _139
REMARK   48  A    between atoms: _146  and  _148
REMARK   49  A    between atoms: _153  and  _155
REMARK   50  A    between atoms: _157  and  _159
REMARK   51  A    between atoms: _159  and  _160
REMARK   52  A    between atoms: _160  and  _161
REMARK   53  A    between atoms: _161  and  _162
REMARK   54  A    between atoms: _166  and  _168
REMARK   55  A    between atoms: _168  and  _169
REMARK   56  A    between atoms: _175  and  _177
REMARK   57  A    between atoms: _177  and  _178
REMARK                            x       y       z     vdW  Elec       q    Type
REMARK                         _______ _______ _______ _____ _____    ______ ____
ROOT
ATOM      1  C   UNL     1     -38.941  15.864 -40.015  0.00  0.00    +0.000 C 
ATOM      2  C   UNL     1     -38.118  17.146 -40.165  0.00  0.00    +0.000 C 
ENDROOT
BRANCH   1   3
ATOM      3  C   UNL     1     -40.454  16.125 -39.778  0.00  0.00    +0.000 C 
ATOM      4  C   UNL     1     -40.784  17.549 -39.265  0.00  0.00    +0.000 C 
ENDBRANCH   1   3
BRANCH   1   5
ATOM      5  C   UNL     1     -38.366  14.880 -39.012  0.00  0.00    +0.000 C 
ATOM      6  C   UNL     1     -36.876  15.063 -38.838  0.00  0.00    +0.000 C 
ENDBRANCH   1   5
TORSDOF 2
REMARK  Name = 
REMARK  57 active torsions:
REMARK  status: ('A' for Active; 'I' for Inactive)
REMARK    1  A    between atoms: _1  and  _3
REMARK    2  A    between atoms: _3  and  _4
REMARK    3  A    between atoms: _4  and  _5
REMARK    4  A    between atoms: _5  and  _6
REMARK    5  A    between atoms: _8  and  _10
REMARK    6  A    between atoms: _10  and  _11
REMARK    7  A    between atoms: _11  and  _12
REMARK    8  A    between atoms: _15  and  _17
REMARK    9  A    between atoms: _17  and  _18
REMARK   10  A    between atoms: _18  and  _19
REMARK   11  A    between atoms: _19  and  _20
REMARK   12  A    between atoms: _22  and  _24
REMARK   13  A    between atoms: _24  and  _26
REMARK   14  A    between atoms: _28  and  _30
REMARK   15  A    between atoms: _33  and  _35
REMARK   16  A    between atoms: _38  and  _40
REMARK   17  A    between atoms: _40  and  _41
REMARK   18  A    between atoms: _47  and  _49
REMARK   19  A    between atoms: _49  and  _50
REMARK   20  A    between atoms: _53  and  _55
REMARK   21  A    between atoms: _55  and  _57
REMARK   22  A    between atoms: _59  and  _61
REMARK   23  A    between atoms: _64  and  _66
REMARK   24  A    between atoms: _66  and  _67
REMARK   25  A    between atoms: _67  and  _68
REMARK   26  A    between atoms: _68  and  _69
REMARK   27  A    between atoms: _73  and  _75
REMARK   28  A    between atoms: _75  and  _76
REMARK   29  A    between atoms: _76  and  _77
REMARK   30  A    between atoms: _80  and  _82
REMARK   31  A    between atoms: _82  and  _83
REMARK   32  A    between atoms: _86  and  _88
REMARK   33  A    between atoms: _88  and  _89
REMARK   34  A    between atoms: _96  and  _98
REMARK   35  A    between atoms: _98  and  _99
REMARK   36  A    between atoms: _101  and  _103
REMARK   37  A    between atoms: _103  and  _104
REMARK   38  A    between atoms: _110  and  _112
REMARK   39  A    between atoms: _114  and  _116
REMARK   40  A    between atoms: _116  and  _117
REMARK   41  A    between atoms: _123  and  _125
REMARK   42  A    between atoms: _125  and  _126
REMARK   43  A    between atoms: _126  and  _127
REMARK   44  A    between atoms: _130  and  _132
REMARK   45  A    between atoms: _132  and  _134
REMARK   46  A    between atoms: _136  and  _138
REMARK   47  A    between atoms: _138  and  _139
REMARK   48  A    between atoms: _146  and  _148
REMARK   49  A    between atoms: _153  and  _155
REMARK   50  A    between atoms: _157  and  _159
REMARK   51  A    between atoms: _159  and  _160
REMARK   52  A    between atoms: _160  and  _161
REMARK   53  A    between atoms: _161  and  _162
REMARK   54  A    between atoms: _166  and  _168
REMARK   55  A    between atoms: _168  and  _169
REMARK   56  A    between atoms: _175  and  _177
REMARK   57  A    between atoms: _177  and  _178
REMARK                            x       y       z     vdW  Elec       q    Type
REMARK                         _______ _______ _______ _____ _____    ______ ____
ROOT
ATOM      1  C   UNL     1     -34.709  25.769 -45.417  0.00  0.00    -0.022 A 
ATOM      2  C   UNL     1     -35.744  26.001 -44.509  0.00  0.00    -0.001 A 
ATOM      3  C   UNL     1     -35.866  25.245 -43.366  0.00  0.00    +0.042 A 
ATOM      4  C   UNL     1     -34.947  24.239 -43.124  0.00  0.00    +0.196 A 
ATOM      5  O   UNL     1     -35.050  23.477 -41.993  0.00  0.00    -0.287 OA
ATOM      6  C   UNL     1     -33.921  23.985 -44.013  0.00  0.00    +0.042 A 
ATOM      7  C   UNL     1     -33.807  24.750 -45.153  0.00  0.00    -0.001 A 
ENDROOT
BRANCH   1   8
ATOM      8  C   UNL     1     -34.583  26.588 -46.654  0.00  0.00    +0.026 C 
BRANCH   8   9
ATOM      9  C   UNL     1     -33.755  27.861 -46.496  0.00  0.00    +0.005 C 
ATOM     10  C   UNL     1     -33.066  28.105 -47.823  0.00  0.00    +0.000 C 
ENDBRANCH   8   9
ENDBRANCH   1   8
TORSDOF 2
REMARK  Name = 
REMARK  57 active torsions:
REMARK  status: ('A' for Active; 'I' for Inactive)
REMARK    1  A    between atoms: _1  and  _3
REMARK    2  A    between atoms: _3  and  _4
REMARK    3  A    between atoms: _4  and  _5
REMARK    4  A    between atoms: _5  and  _6
REMARK    5  A    between atoms: _8  and  _10
REMARK    6  A    between atoms: _10  and  _11
REMARK    7  A    between atoms: _11  and  _12
REMARK    8  A    between atoms: _15  and  _17
REMARK    9  A    between atoms: _17  and  _18
REMARK   10  A    between atoms: _18  and  _19
REMARK   11  A    between atoms: _19  and  _20
REMARK   12  A    between atoms: _22  and  _24
REMARK   13  A    between atoms: _24  and  _26
REMARK   14  A    between atoms: _28  and  _30
REMARK   15  A    between atoms: _33  and  _35
REMARK   16  A    between atoms: _38  and  _40
REMARK   17  A    between atoms: _40  and  _41
REMARK   18  A    between atoms: _47  and  _49
REMARK   19  A    between atoms: _49  and  _50
REMARK   20  A    between atoms: _53  and  _55
REMARK   21  A    between atoms: _55  and  _57
REMARK   22  A    between atoms: _59  and  _61
REMARK   23  A    between atoms: _64  and  _66
REMARK   24  A    between atoms: _66  and  _67
REMARK   25  A    between atoms: _67  and  _68
REMARK   26  A    between atoms: _68  and  _69
REMARK   27  A    between atoms: _73  and  _75
REMARK   28  A    between atoms: _75  and  _76
REMARK   29  A    between atoms: _76  and  _77
REMARK   30  A    between atoms: _80  and  _82
REMARK   31  A    between atoms: _82  and  _83
REMARK   32  A    between atoms: _86  and  _88
REMARK   33  A    between atoms: _88  and  _89
REMARK   34  A    between atoms: _96  and  _98
REMARK   35  A    between atoms: _98  and  _99
REMARK   36  A    between atoms: _101  and  _103
REMARK   37  A    between atoms: _103  and  _104
REMARK   38  A    between atoms: _110  and  _112
REMARK   39  A    between atoms: _114  and  _116
REMARK   40  A    between atoms: _116  and  _117
REMARK   41  A    between atoms: _123  and  _125
REMARK   42  A    between atoms: _125  and  _126
REMARK   43  A    between atoms: _126  and  _127
REMARK   44  A    between atoms: _130  and  _132
REMARK   45  A    between atoms: _132  and  _134
REMARK   46  A    between atoms: _136  and  _138
REMARK   47  A    between atoms: _138  and  _139
REMARK   48  A    between atoms: _146  and  _148
REMARK   49  A    between atoms: _153  and  _155
REMARK   50  A    between atoms: _157  and  _159
REMARK   51  A    between atoms: _159  and  _160
REMARK   52  A    between atoms: _160  and  _161
REMARK   53  A    between atoms: _161  and  _162
REMARK   54  A    between atoms: _166  and  _168
REMARK   55  A    between atoms: _168  and  _169
REMARK   56  A    between atoms: _175  and  _177
REMARK   57  A    between atoms: _177  and  _178
REMARK                            x       y       z     vdW  Elec       q    Type
REMARK                         _______ _______ _______ _____ _____    ______ ____
ROOT
ATOM      1  C   UNL     1     -30.353  24.475 -50.923  0.00  0.00    +0.013 C 
ATOM      2  C   UNL     1     -29.829  24.487 -52.349  0.00  0.00    +0.001 C 
ENDROOT
BRANCH   1   3
ATOM      3  C   UNL     1     -31.480  23.436 -50.771  0.00  0.00    +0.069 C 
ATOM      4  S   UNL     1     -31.136  21.804 -51.505  0.00  0.00    -0.082 S 
ENDBRANCH   1   3
TORSDOF 1
REMARK  Name = 
REMARK  57 active torsions:
REMARK  status: ('A' for Active; 'I' for Inactive)
REMARK    1  A    between atoms: _1  and  _3
REMARK    2  A    between atoms: _3  and  _4
REMARK    3  A    between atoms: _4  and  _5
REMARK    4  A    between atoms: _5  and  _6
REMARK    5  A    between atoms: _8  and  _10
REMARK    6  A    between atoms: _10  and  _11
REMARK    7  A    between atoms: _11  and  _12
REMARK    8  A    between atoms: _15  and  _17
REMARK    9  A    between atoms: _17  and  _18
REMARK   10  A    between atoms: _18  and  _19
REMARK   11  A    between atoms: _19  and  _20
REMARK   12  A    between atoms: _22  and  _24
REMARK   13  A    between atoms: _24  and  _26
REMARK   14  A    between atoms: _28  and  _30
REMARK   15  A    between atoms: _33  and  _35
REMARK   16  A    between atoms: _38  and  _40
REMARK   17  A    between atoms: _40  and  _41
REMARK   18  A    between atoms: _47  and  _49
REMARK   19  A    between atoms: _49  and  _50
REMARK   20  A    between atoms: _53  and  _55
REMARK   21  A    between atoms: _55  and  _57
REMARK   22  A    between atoms: _59  and  _61
REMARK   23  A    between atoms: _64  and  _66
REMARK   24  A    between atoms: _66  and  _67
REMARK   25  A    between atoms: _67  and  _68
REMARK   26  A    between atoms: _68  and  _69
REMARK   27  A    between atoms: _73  and  _75
REMARK   28  A    between atoms: _75  and  _76
REMARK   29  A    between atoms: _76  and  _77
REMARK   30  A    between atoms: _80  and  _82
REMARK   31  A    between atoms: _82  and  _83
REMARK   32  A    between atoms: _86  and  _88
REMARK   33  A    between atoms: _88  and  _89
REMARK   34  A    between atoms: _96  and  _98
REMARK   35  A    between atoms: _98  and  _99
REMARK   36  A    between atoms: _101  and  _103
REMARK   37  A    between atoms: _103  and  _104
REMARK   38  A    between atoms: _110  and  _112
REMARK   39  A    between atoms: _114  and  _116
REMARK   40  A    between atoms: _116  and  _117
REMARK   41  A    between atoms: _123  and  _125
REMARK   42  A    between atoms: _125  and  _126
REMARK   43  A    between atoms: _126  and  _127
REMARK   44  A    between atoms: _130  and  _132
REMARK   45  A    between atoms: _132  and  _134
REMARK   46  A    between atoms: _136  and  _138
REMARK   47  A    between atoms: _138  and  _139
REMARK   48  A    between atoms: _146  and  _148
REMARK   49  A    between atoms: _153  and  _155
REMARK   50  A    between atoms: _157  and  _159
REMARK   51  A    between atoms: _159  and  _160
REMARK   52  A    between atoms: _160  and  _161
REMARK   53  A    between atoms: _161  and  _162
REMARK   54  A    between atoms: _166  and  _168
REMARK   55  A    between atoms: _168  and  _169
REMARK   56  A    between atoms: _175  and  _177
REMARK   57  A    between atoms: _177  and  _178
REMARK                            x       y       z     vdW  Elec       q    Type
REMARK                         _______ _______ _______ _____ _____    ______ ____
ROOT
ATOM      1  C   UNL     1     -28.485  20.740 -55.540  0.00  0.00    +0.000 C 
ATOM      2  C   UNL     1     -29.932  20.348 -55.813  0.00  0.00    +0.000 C 
ATOM      3  C   UNL     1     -27.624  20.495 -56.756  0.00  0.00    +0.000 C 
ENDROOT
TORSDOF 0
REMARK  Name = 
REMARK  57 active torsions:
REMARK  status: ('A' for Active; 'I' for Inactive)
REMARK    1  A    between atoms: _1  and  _3
REMARK    2  A    between atoms: _3  and  _4
REMARK    3  A    between atoms: _4  and  _5
REMARK    4  A    between atoms: _5  and  _6
REMARK    5  A    between atoms: _8  and  _10
REMARK    6  A    between atoms: _10  and  _11
REMARK    7  A    between atoms: _11  and  _12
REMARK    8  A    between atoms: _15  and  _17
REMARK    9  A    between atoms: _17  and  _18
REMARK   10  A    between atoms: _18  and  _19
REMARK   11  A    between atoms: _19  and  _20
REMARK   12  A    between atoms: _22  and  _24
REMARK   13  A    between atoms: _24  and  _26
REMARK   14  A    between atoms: _28  and  _30
REMARK   15  A    between atoms: _33  and  _35
REMARK   16  A    between atoms: _38  and  _40
REMARK   17  A    between atoms: _40  and  _41
REMARK   18  A    between atoms: _47  and  _49
REMARK   19  A    between atoms: _49  and  _50
REMARK   20  A    between atoms: _53  and  _55
REMARK   21  A    between atoms: _55  and  _57
REMARK   22  A    between atoms: _59  and  _61
REMARK   23  A    between atoms: _64  and  _66
REMARK   24  A    between atoms: _66  and  _67
REMARK   25  A    between atoms: _67  and  _68
REMARK   26  A    between atoms: _68  and  _69
REMARK   27  A    between atoms: _73  and  _75
REMARK   28  A    between atoms: _75  and  _76
REMARK   29  A    between atoms: _76  and  _77
REMARK   30  A    between atoms: _80  and  _82
REMARK   31  A    between atoms: _82  and  _83
REMARK   32  A    between atoms: _86  and  _88
REMARK   33  A    between atoms: _88  and  _89
REMARK   34  A    between atoms: _96  and  _98
REMARK   35  A    between atoms: _98  and  _99
REMARK   36  A    between atoms: _101  and  _103
REMARK   37  A    between atoms: _103  and  _104
REMARK   38  A    between atoms: _110  and  _112
REMARK   39  A    between atoms: _114  and  _116
REMARK   40  A    between atoms: _116  and  _117
REMARK   41  A    between atoms: _123  and  _125
REMARK   42  A    between atoms: _125  and  _126
REMARK   43  A    between atoms: _126  and  _127
REMARK   44  A    between atoms: _130  and  _132
REMARK   45  A    between atoms: _132  and  _134
REMARK   46  A    between atoms: _136  and  _138
REMARK   47  A    between atoms: _138  and  _139
REMARK   48  A    between atoms: _146  and  _148
REMARK   49  A    between atoms: _153  and  _155
REMARK   50  A    between atoms: _157  and  _159
REMARK   51  A    between atoms: _159  and  _160
REMARK   52  A    between atoms: _160  and  _161
REMARK   53  A    between atoms: _161  and  _162
REMARK   54  A    between atoms: _166  and  _168
REMARK   55  A    between atoms: _168  and  _169
REMARK   56  A    between atoms: _175  and  _177
REMARK   57  A    between atoms: _177  and  _178
REMARK                            x       y       z     vdW  Elec       q    Type
REMARK                         _______ _______ _______ _____ _____    ______ ____
ROOT
ATOM      1  C   UNL     1     -35.300   9.710 -38.204  0.00  0.00    +0.036 C 
ATOM      2  C   UNL     1     -36.437  10.742 -38.072  0.00  0.00    +0.003 C 
ENDROOT
BRANCH   1   3
ATOM      3  C   UNL     1     -35.848   8.346 -38.624  0.00  0.00    +0.182 C 
ATOM      4  O   UNL     1     -34.929   7.661 -39.447  0.00  0.00    -0.220 OA
ENDBRANCH   1   3
TORSDOF 1
REMARK  Name = 
REMARK  57 active torsions:
REMARK  status: ('A' for Active; 'I' for Inactive)
REMARK    1  A    between atoms: _1  and  _3
REMARK    2  A    between atoms: _3  and  _4
REMARK    3  A    between atoms: _4  and  _5
REMARK    4  A    between atoms: _5  and  _6
REMARK    5  A    between atoms: _8  and  _10
REMARK    6  A    between atoms: _10  and  _11
REMARK    7  A    between atoms: _11  and  _12
REMARK    8  A    between atoms: _15  and  _17
REMARK    9  A    between atoms: _17  and  _18
REMARK   10  A    between atoms: _18  and  _19
REMARK   11  A    between atoms: _19  and  _20
REMARK   12  A    between atoms: _22  and  _24
REMARK   13  A    between atoms: _24  and  _26
REMARK   14  A    between atoms: _28  and  _30
REMARK   15  A    between atoms: _33  and  _35
REMARK   16  A    between atoms: _38  and  _40
REMARK   17  A    between atoms: _40  and  _41
REMARK   18  A    between atoms: _47  and  _49
REMARK   19  A    between atoms: _49  and  _50
REMARK   20  A    between atoms: _53  and  _55
REMARK   21  A    between atoms: _55  and  _57
REMARK   22  A    between atoms: _59  and  _61
REMARK   23  A    between atoms: _64  and  _66
REMARK   24  A    between atoms: _66  and  _67
REMARK   25  A    between atoms: _67  and  _68
REMARK   26  A    between atoms: _68  and  _69
REMARK   27  A    between atoms: _73  and  _75
REMARK   28  A    between atoms: _75  and  _76
REMARK   29  A    between atoms: _76  and  _77
REMARK   30  A    between atoms: _80  and  _82
REMARK   31  A    between atoms: _82  and  _83
REMARK   32  A    between atoms: _86  and  _88
REMARK   33  A    between atoms: _88  and  _89
REMARK   34  A    between atoms: _96  and  _98
REMARK   35  A    between atoms: _98  and  _99
REMARK   36  A    between atoms: _101  and  _103
REMARK   37  A    between atoms: _103  and  _104
REMARK   38  A    between atoms: _110  and  _112
REMARK   39  A    between atoms: _114  and  _116
REMARK   40  A    between atoms: _116  and  _117
REMARK   41  A    between atoms: _123  and  _125
REMARK   42  A    between atoms: _125  and  _126
REMARK   43  A    between atoms: _126  and  _127
REMARK   44  A    between atoms: _130  and  _132
REMARK   45  A    between atoms: _132  and  _134
REMARK   46  A    between atoms: _136  and  _138
REMARK   47  A    between atoms: _138  and  _139
REMARK   48  A    between atoms: _146  and  _148
REMARK   49  A    between atoms: _153  and  _155
REMARK   50  A    between atoms: _157  and  _159
REMARK   51  A    between atoms: _159  and  _160
REMARK   52  A    between atoms: _160  and  _161
REMARK   53  A    between atoms: _161  and  _162
REMARK   54  A    between atoms: _166  and  _168
REMARK   55  A    between atoms: _168  and  _169
REMARK   56  A    between atoms: _175  and  _177
REMARK   57  A    between atoms: _177  and  _178
REMARK                            x       y       z     vdW  Elec       q    Type
REMARK                         _______ _______ _______ _____ _____    ______ ____
ROOT
ATOM      1  C   UNL     1     -30.058   8.553 -40.582  0.00  0.00    +0.220 C 
ENDROOT
BRANCH   1   2
ATOM      2  N   UNL     1     -29.779   7.324 -41.314  0.00  0.00    -0.087 NA
ATOM      3  C   UNL     1     -30.697   6.607 -41.955  0.00  0.00    +0.535 C 
ATOM      4  N   UNL     1     -31.970   6.987 -41.953  0.00  0.00    +0.135 NA
ATOM      5  N   UNL     1     -30.339   5.506 -42.597  0.00  0.00    +0.135 NA
ENDBRANCH   1   2
BRANCH   1   6
ATOM      6  C   UNL     1     -28.809   9.190 -39.990  0.00  0.00    +0.047 C 
BRANCH   6   7
ATOM      7  C   UNL     1     -29.136  10.162 -38.871  0.00  0.00    +0.004 C 
BRANCH   7   8
ATOM      8  C   UNL     1     -27.925  10.695 -38.075  0.00  0.00    +0.000 C 
ATOM      9  C   UNL     1     -28.334  11.900 -37.250  0.00  0.00    +0.000 C 
ENDBRANCH   7   8
ENDBRANCH   6   7
ENDBRANCH   1   6
TORSDOF 4
REMARK  Name = 
REMARK  57 active torsions:
REMARK  status: ('A' for Active; 'I' for Inactive)
REMARK    1  A    between atoms: _1  and  _3
REMARK    2  A    between atoms: _3  and  _4
REMARK    3  A    between atoms: _4  and  _5
REMARK    4  A    between atoms: _5  and  _6
REMARK    5  A    between atoms: _8  and  _10
REMARK    6  A    between atoms: _10  and  _11
REMARK    7  A    between atoms: _11  and  _12
REMARK    8  A    between atoms: _15  and  _17
REMARK    9  A    between atoms: _17  and  _18
REMARK   10  A    between atoms: _18  and  _19
REMARK   11  A    between atoms: _19  and  _20
REMARK   12  A    between atoms: _22  and  _24
REMARK   13  A    between atoms: _24  and  _26
REMARK   14  A    between atoms: _28  and  _30
REMARK   15  A    between atoms: _33  and  _35
REMARK   16  A    between atoms: _38  and  _40
REMARK   17  A    between atoms: _40  and  _41
REMARK   18  A    between atoms: _47  and  _49
REMARK   19  A    between atoms: _49  and  _50
REMARK   20  A    between atoms: _53  and  _55
REMARK   21  A    between atoms: _55  and  _57
REMARK   22  A    between atoms: _59  and  _61
REMARK   23  A    between atoms: _64  and  _66
REMARK   24  A    between atoms: _66  and  _67
REMARK   25  A    between atoms: _67  and  _68
REMARK   26  A    between atoms: _68  and  _69
REMARK   27  A    between atoms: _73  and  _75
REMARK   28  A    between atoms: _75  and  _76
REMARK   29  A    between atoms: _76  and  _77
REMARK   30  A    between atoms: _80  and  _82
REMARK   31  A    between atoms: _82  and  _83
REMARK   32  A    between atoms: _86  and  _88
REMARK   33  A    between atoms: _88  and  _89
REMARK   34  A    between atoms: _96  and  _98
REMARK   35  A    between atoms: _98  and  _99
REMARK   36  A    between atoms: _101  and  _103
REMARK   37  A    between atoms: _103  and  _104
REMARK   38  A    between atoms: _110  and  _112
REMARK   39  A    between atoms: _114  and  _116
REMARK   40  A    between atoms: _116  and  _117
REMARK   41  A    between atoms: _123  and  _125
REMARK   42  A    between atoms: _125  and  _126
REMARK   43  A    between atoms: _126  and  _127
REMARK   44  A    between atoms: _130  and  _132
REMARK   45  A    between atoms: _132  and  _134
REMARK   46  A    between atoms: _136  and  _138
REMARK   47  A    between atoms: _138  and  _139
REMARK   48  A    between atoms: _146  and  _148
REMARK   49  A    between atoms: _153  and  _155
REMARK   50  A    between atoms: _157  and  _159
REMARK   51  A    between atoms: _159  and  _160
REMARK   52  A    between atoms: _160  and  _161
REMARK   53  A    between atoms: _161  and  _162
REMARK   54  A    between atoms: _166  and  _168
REMARK   55  A    between atoms: _168  and  _169
REMARK   56  A    between atoms: _175  and  _177
REMARK   57  A    between atoms: _177  and  _178
REMARK                            x       y       z     vdW  Elec       q    Type
REMARK                         _______ _______ _______ _____ _____    ______ ____
ROOT
ATOM      1  C   UNL     1     -33.022  18.259 -40.059  0.00  0.00    -0.022 A 
ATOM      2  C   UNL     1     -34.349  18.427 -39.678  0.00  0.00    -0.004 A 
ATOM      3  C   UNL     1     -35.143  19.405 -40.255  0.00  0.00    -0.000 A 
ATOM      4  C   UNL     1     -34.618  20.236 -41.233  0.00  0.00    -0.000 A 
ATOM      5  C   UNL     1     -33.292  20.093 -41.621  0.00  0.00    -0.000 A 
ATOM      6  C   UNL     1     -32.501  19.111 -41.035  0.00  0.00    -0.004 A 
ENDROOT
BRANCH   1   7
ATOM      7  C   UNL     1     -32.169  17.193 -39.410  0.00  0.00    +0.026 C 
BRANCH   7   8
ATOM      8  C   UNL     1     -30.801  17.696 -38.878  0.00  0.00    +0.005 C 
ATOM      9  C   UNL     1     -30.855  18.074 -37.407  0.00  0.00    +0.000 C 
ENDBRANCH   7   8
ENDBRANCH   1   7
TORSDOF 2
REMARK  Name = 
REMARK  57 active torsions:
REMARK  status: ('A' for Active; 'I' for Inactive)
REMARK    1  A    between atoms: _1  and  _3
REMARK    2  A    between atoms: _3  and  _4
REMARK    3  A    between atoms: _4  and  _5
REMARK    4  A    between atoms: _5  and  _6
REMARK    5  A    between atoms: _8  and  _10
REMARK    6  A    between atoms: _10  and  _11
REMARK    7  A    between atoms: _11  and  _12
REMARK    8  A    between atoms: _15  and  _17
REMARK    9  A    between atoms: _17  and  _18
REMARK   10  A    between atoms: _18  and  _19
REMARK   11  A    between atoms: _19  and  _20
REMARK   12  A    between atoms: _22  and  _24
REMARK   13  A    between atoms: _24  and  _26
REMARK   14  A    between atoms: _28  and  _30
REMARK   15  A    between atoms: _33  and  _35
REMARK   16  A    between atoms: _38  and  _40
REMARK   17  A    between atoms: _40  and  _41
REMARK   18  A    between atoms: _47  and  _49
REMARK   19  A    between atoms: _49  and  _50
REMARK   20  A    between atoms: _53  and  _55
REMARK   21  A    between atoms: _55  and  _57
REMARK   22  A    between atoms: _59  and  _61
REMARK   23  A    between atoms: _64  and  _66
REMARK   24  A    between atoms: _66  and  _67
REMARK   25  A    between atoms: _67  and  _68
REMARK   26  A    between atoms: _68  and  _69
REMARK   27  A    between atoms: _73  and  _75
REMARK   28  A    between atoms: _75  and  _76
REMARK   29  A    between atoms: _76  and  _77
REMARK   30  A    between atoms: _80  and  _82
REMARK   31  A    between atoms: _82  and  _83
REMARK   32  A    between atoms: _86  and  _88
REMARK   33  A    between atoms: _88  and  _89
REMARK   34  A    between atoms: _96  and  _98
REMARK   35  A    between atoms: _98  and  _99
REMARK   36  A    between atoms: _101  and  _103
REMARK   37  A    between atoms: _103  and  _104
REMARK   38  A    between atoms: _110  and  _112
REMARK   39  A    between atoms: _114  and  _116
REMARK   40  A    between atoms: _116  and  _117
REMARK   41  A    between atoms: _123  and  _125
REMARK   42  A    between atoms: _125  and  _126
REMARK   43  A    between atoms: _126  and  _127
REMARK   44  A    between atoms: _130  and  _132
REMARK   45  A    between atoms: _132  and  _134
REMARK   46  A    between atoms: _136  and  _138
REMARK   47  A    between atoms: _138  and  _139
REMARK   48  A    between atoms: _146  and  _148
REMARK   49  A    between atoms: _153  and  _155
REMARK   50  A    between atoms: _157  and  _159
REMARK   51  A    between atoms: _159  and  _160
REMARK   52  A    between atoms: _160  and  _161
REMARK   53  A    between atoms: _161  and  _162
REMARK   54  A    between atoms: _166  and  _168
REMARK   55  A    between atoms: _168  and  _169
REMARK   56  A    between atoms: _175  and  _177
REMARK   57  A    between atoms: _177  and  _178
REMARK                            x       y       z     vdW  Elec       q    Type
REMARK                         _______ _______ _______ _____ _____    ______ ____
ROOT
ATOM      1  C   UNL     1     -26.348  20.757 -37.805  0.00  0.00    -0.022 A 
ATOM      2  C   UNL     1     -27.451  20.194 -37.176  0.00  0.00    -0.004 A 
ATOM      3  C   UNL     1     -28.682  20.841 -37.195  0.00  0.00    -0.000 A 
ATOM      4  C   UNL     1     -28.821  22.060 -37.840  0.00  0.00    -0.000 A 
ATOM      5  C   UNL     1     -27.726  22.646 -38.468  0.00  0.00    -0.000 A 
ATOM      6  C   UNL     1     -26.493  21.996 -38.446  0.00  0.00    -0.004 A 
ENDROOT
BRANCH   1   7
ATOM      7  C   UNL     1     -25.024  20.069 -37.787  0.00  0.00    +0.026 C 
BRANCH   7   8
ATOM      8  C   UNL     1     -23.852  20.956 -37.339  0.00  0.00    +0.005 C 
ATOM      9  C   UNL     1     -24.203  21.851 -36.143  0.00  0.00    +0.000 C 
ENDBRANCH   7   8
ENDBRANCH   1   7
TORSDOF 2
REMARK  Name = 
REMARK  57 active torsions:
REMARK  status: ('A' for Active; 'I' for Inactive)
REMARK    1  A    between atoms: _1  and  _3
REMARK    2  A    between atoms: _3  and  _4
REMARK    3  A    between atoms: _4  and  _5
REMARK    4  A    between atoms: _5  and  _6
REMARK    5  A    between atoms: _8  and  _10
REMARK    6  A    between atoms: _10  and  _11
REMARK    7  A    between atoms: _11  and  _12
REMARK    8  A    between atoms: _15  and  _17
REMARK    9  A    between atoms: _17  and  _18
REMARK   10  A    between atoms: _18  and  _19
REMARK   11  A    between atoms: _19  and  _20
REMARK   12  A    between atoms: _22  and  _24
REMARK   13  A    between atoms: _24  and  _26
REMARK   14  A    between atoms: _28  and  _30
REMARK   15  A    between atoms: _33  and  _35
REMARK   16  A    between atoms: _38  and  _40
REMARK   17  A    between atoms: _40  and  _41
REMARK   18  A    between atoms: _47  and  _49
REMARK   19  A    between atoms: _49  and  _50
REMARK   20  A    between atoms: _53  and  _55
REMARK   21  A    between atoms: _55  and  _57
REMARK   22  A    between atoms: _59  and  _61
REMARK   23  A    between atoms: _64  and  _66
REMARK   24  A    between atoms: _66  and  _67
REMARK   25  A    between atoms: _67  and  _68
REMARK   26  A    between atoms: _68  and  _69
REMARK   27  A    between atoms: _73  and  _75
REMARK   28  A    between atoms: _75  and  _76
REMARK   29  A    between atoms: _76  and  _77
REMARK   30  A    between atoms: _80  and  _82
REMARK   31  A    between atoms: _82  and  _83
REMARK   32  A    between atoms: _86  and  _88
REMARK   33  A    between atoms: _88  and  _89
REMARK   34  A    between atoms: _96  and  _98
REMARK   35  A    between atoms: _98  and  _99
REMARK   36  A    between atoms: _101  and  _103
REMARK   37  A    between atoms: _103  and  _104
REMARK   38  A    between atoms: _110  and  _112
REMARK   39  A    between atoms: _114  and  _116
REMARK   40  A    between atoms: _116  and  _117
REMARK   41  A    between atoms: _123  and  _125
REMARK   42  A    between atoms: _125  and  _126
REMARK   43  A    between atoms: _126  and  _127
REMARK   44  A    between atoms: _130  and  _132
REMARK   45  A    between atoms: _132  and  _134
REMARK   46  A    between atoms: _136  and  _138
REMARK   47  A    between atoms: _138  and  _139
REMARK   48  A    between atoms: _146  and  _148
REMARK   49  A    between atoms: _153  and  _155
REMARK   50  A    between atoms: _157  and  _159
REMARK   51  A    between atoms: _159  and  _160
REMARK   52  A    between atoms: _160  and  _161
REMARK   53  A    between atoms: _161  and  _162
REMARK   54  A    between atoms: _166  and  _168
REMARK   55  A    between atoms: _168  and  _169
REMARK   56  A    between atoms: _175  and  _177
REMARK   57  A    between atoms: _177  and  _178
REMARK                            x       y       z     vdW  Elec       q    Type
REMARK                         _______ _______ _______ _____ _____    ______ ____
ROOT
ATOM      1  C   UNL     1     -41.695   3.847 -58.000  0.00  0.00    +0.002 C 
ENDROOT
BRANCH   1   2
ATOM      2  C   UNL     1     -40.996   4.071 -59.319  0.00  0.00    +0.000 C 
BRANCH   2   3
ATOM      3  C   UNL     1     -41.709   3.504 -60.528  0.00  0.00    +0.000 C 
ATOM      4  C   UNL     1     -42.257   4.681 -61.331  0.00  0.00    +0.000 C 
ENDBRANCH   2   3
ENDBRANCH   1   2
BRANCH   1   5
ATOM      5  C   UNL     1     -40.774   4.232 -56.865  0.00  0.00    +0.021 C 
BRANCH   5   6
ATOM      6  C   UNL     1     -39.497   3.418 -56.910  0.00  0.00    +0.109 C 
ATOM      7  N   UNL     1     -38.429   4.178 -56.217  0.00  0.00    -0.131 NA
ENDBRANCH   5   6
ENDBRANCH   1   5
TORSDOF 4
REMARK  Name = 
REMARK  57 active torsions:
REMARK  status: ('A' for Active; 'I' for Inactive)
REMARK    1  A    between atoms: _1  and  _3
REMARK    2  A    between atoms: _3  and  _4
REMARK    3  A    between atoms: _4  and  _5
REMARK    4  A    between atoms: _5  and  _6
REMARK    5  A    between atoms: _8  and  _10
REMARK    6  A    between atoms: _10  and  _11
REMARK    7  A    between atoms: _11  and  _12
REMARK    8  A    between atoms: _15  and  _17
REMARK    9  A    between atoms: _17  and  _18
REMARK   10  A    between atoms: _18  and  _19
REMARK   11  A    between atoms: _19  and  _20
REMARK   12  A    between atoms: _22  and  _24
REMARK   13  A    between atoms: _24  and  _26
REMARK   14  A    between atoms: _28  and  _30
REMARK   15  A    between atoms: _33  and  _35
REMARK   16  A    between atoms: _38  and  _40
REMARK   17  A    between atoms: _40  and  _41
REMARK   18  A    between atoms: _47  and  _49
REMARK   19  A    between atoms: _49  and  _50
REMARK   20  A    between atoms: _53  and  _55
REMARK   21  A    between atoms: _55  and  _57
REMARK   22  A    between atoms: _59  and  _61
REMARK   23  A    between atoms: _64  and  _66
REMARK   24  A    between atoms: _66  and  _67
REMARK   25  A    between atoms: _67  and  _68
REMARK   26  A    between atoms: _68  and  _69
REMARK   27  A    between atoms: _73  and  _75
REMARK   28  A    between atoms: _75  and  _76
REMARK   29  A    between atoms: _76  and  _77
REMARK   30  A    between atoms: _80  and  _82
REMARK   31  A    between atoms: _82  and  _83
REMARK   32  A    between atoms: _86  and  _88
REMARK   33  A    between atoms: _88  and  _89
REMARK   34  A    between atoms: _96  and  _98
REMARK   35  A    between atoms: _98  and  _99
REMARK   36  A    between atoms: _101  and  _103
REMARK   37  A    between atoms: _103  and  _104
REMARK   38  A    between atoms: _110  and  _112
REMARK   39  A    between atoms: _114  and  _116
REMARK   40  A    between atoms: _116  and  _117
REMARK   41  A    between atoms: _123  and  _125
REMARK   42  A    between atoms: _125  and  _126
REMARK   43  A    between atoms: _126  and  _127
REMARK   44  A    between atoms: _130  and  _132
REMARK   45  A    between atoms: _132  and  _134
REMARK   46  A    between atoms: _136  and  _138
REMARK   47  A    between atoms: _138  and  _139
REMARK   48  A    between atoms: _146  and  _148
REMARK   49  A    between atoms: _153  and  _155
REMARK   50  A    between atoms: _157  and  _159
REMARK   51  A    between atoms: _159  and  _160
REMARK   52  A    between atoms: _160  and  _161
REMARK   53  A    between atoms: _161  and  _162
REMARK   54  A    between atoms: _166  and  _168
REMARK   55  A    between atoms: _168  and  _169
REMARK   56  A    between atoms: _175  and  _177
REMARK   57  A    between atoms: _177  and  _178
REMARK                            x       y       z     vdW  Elec       q    Type
REMARK                         _______ _______ _______ _____ _____    ______ ____
ROOT
ATOM      1  C   UNL     1     -38.609  -1.707 -47.965  0.00  0.00    +0.089 C 
ENDROOT
BRANCH   1   2
ATOM      2  C   UNL     1     -38.227  -1.277 -49.361  0.00  0.00    +0.261 C 
ATOM      3  N   UNL     1     -37.748  -0.041 -49.501  0.00  0.00    -0.088 NA
ATOM      4  O   UNL     1     -38.369  -2.043 -50.309  0.00  0.00    -0.272 OA
ENDBRANCH   1   2
BRANCH   1   5
ATOM      5  C   UNL     1     -38.783  -3.204 -47.840  0.00  0.00    +0.010 C 
BRANCH   5   6
ATOM      6  C   UNL     1     -37.503  -3.970 -47.484  0.00  0.00    +0.001 C 
ATOM      7  C   UNL     1     -37.853  -5.057 -46.471  0.00  0.00    +0.000 C 
ENDBRANCH   5   6
ENDBRANCH   1   5
TORSDOF 3
REMARK  Name = 
REMARK  57 active torsions:
REMARK  status: ('A' for Active; 'I' for Inactive)
REMARK    1  A    between atoms: _1  and  _3
REMARK    2  A    between atoms: _3  and  _4
REMARK    3  A    between atoms: _4  and  _5
REMARK    4  A    between atoms: _5  and  _6
REMARK    5  A    between atoms: _8  and  _10
REMARK    6  A    between atoms: _10  and  _11
REMARK    7  A    between atoms: _11  and  _12
REMARK    8  A    between atoms: _15  and  _17
REMARK    9  A    between atoms: _17  and  _18
REMARK   10  A    between atoms: _18  and  _19
REMARK   11  A    between atoms: _19  and  _20
REMARK   12  A    between atoms: _22  and  _24
REMARK   13  A    between atoms: _24  and  _26
REMARK   14  A    between atoms: _28  and  _30
REMARK   15  A    between atoms: _33  and  _35
REMARK   16  A    between atoms: _38  and  _40
REMARK   17  A    between atoms: _40  and  _41
REMARK   18  A    between atoms: _47  and  _49
REMARK   19  A    between atoms: _49  and  _50
REMARK   20  A    between atoms: _53  and  _55
REMARK   21  A    between atoms: _55  and  _57
REMARK   22  A    between atoms: _59  and  _61
REMARK   23  A    between atoms: _64  and  _66
REMARK   24  A    between atoms: _66  and  _67
REMARK   25  A    between atoms: _67  and  _68
REMARK   26  A    between atoms: _68  and  _69
REMARK   27  A    between atoms: _73  and  _75
REMARK   28  A    between atoms: _75  and  _76
REMARK   29  A    between atoms: _76  and  _77
REMARK   30  A    between atoms: _80  and  _82
REMARK   31  A    between atoms: _82  and  _83
REMARK   32  A    between atoms: _86  and  _88
REMARK   33  A    between atoms: _88  and  _89
REMARK   34  A    between atoms: _96  and  _98
REMARK   35  A    between atoms: _98  and  _99
REMARK   36  A    between atoms: _101  and  _103
REMARK   37  A    between atoms: _103  and  _104
REMARK   38  A    between atoms: _110  and  _112
REMARK   39  A    between atoms: _114  and  _116
REMARK   40  A    between atoms: _116  and  _117
REMARK   41  A    between atoms: _123  and  _125
REMARK   42  A    between atoms: _125  and  _126
REMARK   43  A    between atoms: _126  and  _127
REMARK   44  A    between atoms: _130  and  _132
REMARK   45  A    between atoms: _132  and  _134
REMARK   46  A    between atoms: _136  and  _138
REMARK   47  A    between atoms: _138  and  _139
REMARK   48  A    between atoms: _146  and  _148
REMARK   49  A    between atoms: _153  and  _155
REMARK   50  A    between atoms: _157  and  _159
REMARK   51  A    between atoms: _159  and  _160
REMARK   52  A    between atoms: _160  and  _161
REMARK   53  A    between atoms: _161  and  _162
REMARK   54  A    between atoms: _166  and  _168
REMARK   55  A    between atoms: _168  and  _169
REMARK   56  A    between atoms: _175  and  _177
REMARK   57  A    between atoms: _177  and  _178
REMARK                            x       y       z     vdW  Elec       q    Type
REMARK                         _______ _______ _______ _____ _____    ______ ____
ROOT
ATOM      1  C   UNL     1     -36.181   0.898 -46.363  0.00  0.00    +0.002 C 
ENDROOT
BRANCH   1   2
ATOM      2  C   UNL     1     -35.909  -0.506 -45.831  0.00  0.00    +0.000 C 
BRANCH   2   3
ATOM      3  C   UNL     1     -34.476  -0.722 -45.338  0.00  0.00    +0.000 C 
ATOM      4  C   UNL     1     -34.469  -0.956 -43.822  0.00  0.00    +0.000 C 
ENDBRANCH   2   3
ENDBRANCH   1   2
BRANCH   1   5
ATOM      5  C   UNL     1     -34.924   1.757 -46.438  0.00  0.00    +0.021 C 
BRANCH   5   6
ATOM      6  C   UNL     1     -34.493   1.997 -47.881  0.00  0.00    +0.109 C 
ATOM      7  N   UNL     1     -33.346   1.144 -48.309  0.00  0.00    -0.131 NA
ENDBRANCH   5   6
ENDBRANCH   1   5
TORSDOF 4
REMARK  Name = 
REMARK  57 active torsions:
REMARK  status: ('A' for Active; 'I' for Inactive)
REMARK    1  A    between atoms: _1  and  _3
REMARK    2  A    between atoms: _3  and  _4
REMARK    3  A    between atoms: _4  and  _5
REMARK    4  A    between atoms: _5  and  _6
REMARK    5  A    between atoms: _8  and  _10
REMARK    6  A    between atoms: _10  and  _11
REMARK    7  A    between atoms: _11  and  _12
REMARK    8  A    between atoms: _15  and  _17
REMARK    9  A    between atoms: _17  and  _18
REMARK   10  A    between atoms: _18  and  _19
REMARK   11  A    between atoms: _19  and  _20
REMARK   12  A    between atoms: _22  and  _24
REMARK   13  A    between atoms: _24  and  _26
REMARK   14  A    between atoms: _28  and  _30
REMARK   15  A    between atoms: _33  and  _35
REMARK   16  A    between atoms: _38  and  _40
REMARK   17  A    between atoms: _40  and  _41
REMARK   18  A    between atoms: _47  and  _49
REMARK   19  A    between atoms: _49  and  _50
REMARK   20  A    between atoms: _53  and  _55
REMARK   21  A    between atoms: _55  and  _57
REMARK   22  A    between atoms: _59  and  _61
REMARK   23  A    between atoms: _64  and  _66
REMARK   24  A    between atoms: _66  and  _67
REMARK   25  A    between atoms: _67  and  _68
REMARK   26  A    between atoms: _68  and  _69
REMARK   27  A    between atoms: _73  and  _75
REMARK   28  A    between atoms: _75  and  _76
REMARK   29  A    between atoms: _76  and  _77
REMARK   30  A    between atoms: _80  and  _82
REMARK   31  A    between atoms: _82  and  _83
REMARK   32  A    between atoms: _86  and  _88
REMARK   33  A    between atoms: _88  and  _89
REMARK   34  A    between atoms: _96  and  _98
REMARK   35  A    between atoms: _98  and  _99
REMARK   36  A    between atoms: _101  and  _103
REMARK   37  A    between atoms: _103  and  _104
REMARK   38  A    between atoms: _110  and  _112
REMARK   39  A    between atoms: _114  and  _116
REMARK   40  A    between atoms: _116  and  _117
REMARK   41  A    between atoms: _123  and  _125
REMARK   42  A    between atoms: _125  and  _126
REMARK   43  A    between atoms: _126  and  _127
REMARK   44  A    between atoms: _130  and  _132
REMARK   45  A    between atoms: _132  and  _134
REMARK   46  A    between atoms: _136  and  _138
REMARK   47  A    between atoms: _138  and  _139
REMARK   48  A    between atoms: _146  and  _148
REMARK   49  A    between atoms: _153  and  _155
REMARK   50  A    between atoms: _157  and  _159
REMARK   51  A    between atoms: _159  and  _160
REMARK   52  A    between atoms: _160  and  _161
REMARK   53  A    between atoms: _161  and  _162
REMARK   54  A    between atoms: _166  and  _168
REMARK   55  A    between atoms: _168  and  _169
REMARK   56  A    between atoms: _175  and  _177
REMARK   57  A    between atoms: _177  and  _178
REMARK                            x       y       z     vdW  Elec       q    Type
REMARK                         _______ _______ _______ _____ _____    ______ ____
ROOT
ATOM      1  C   UNL     1     -37.047  20.271 -62.092  0.00  0.00    +0.000 C 
ATOM      2  C   UNL     1     -36.517  21.387 -61.204  0.00  0.00    +0.000 C 
ENDROOT
BRANCH   1   3
ATOM      3  C   UNL     1     -38.174  20.777 -63.035  0.00  0.00    +0.000 C 
ATOM      4  C   UNL     1     -39.291  21.473 -62.274  0.00  0.00    +0.000 C 
ENDBRANCH   1   3
BRANCH   1   5
ATOM      5  C   UNL     1     -37.552  19.105 -61.240  0.00  0.00    +0.000 C 
ATOM      6  C   UNL     1     -37.332  19.279 -59.759  0.00  0.00    +0.000 C 
ENDBRANCH   1   5
TORSDOF 2
REMARK  Name = 
REMARK  57 active torsions:
REMARK  status: ('A' for Active; 'I' for Inactive)
REMARK    1  A    between atoms: _1  and  _3
REMARK    2  A    between atoms: _3  and  _4
REMARK    3  A    between atoms: _4  and  _5
REMARK    4  A    between atoms: _5  and  _6
REMARK    5  A    between atoms: _8  and  _10
REMARK    6  A    between atoms: _10  and  _11
REMARK    7  A    between atoms: _11  and  _12
REMARK    8  A    between atoms: _15  and  _17
REMARK    9  A    between atoms: _17  and  _18
REMARK   10  A    between atoms: _18  and  _19
REMARK   11  A    between atoms: _19  and  _20
REMARK   12  A    between atoms: _22  and  _24
REMARK   13  A    between atoms: _24  and  _26
REMARK   14  A    between atoms: _28  and  _30
REMARK   15  A    between atoms: _33  and  _35
REMARK   16  A    between atoms: _38  and  _40
REMARK   17  A    between atoms: _40  and  _41
REMARK   18  A    between atoms: _47  and  _49
REMARK   19  A    between atoms: _49  and  _50
REMARK   20  A    between atoms: _53  and  _55
REMARK   21  A    between atoms: _55  and  _57
REMARK   22  A    between atoms: _59  and  _61
REMARK   23  A    between atoms: _64  and  _66
REMARK   24  A    between atoms: _66  and  _67
REMARK   25  A    between atoms: _67  and  _68
REMARK   26  A    between atoms: _68  and  _69
REMARK   27  A    between atoms: _73  and  _75
REMARK   28  A    between atoms: _75  and  _76
REMARK   29  A    between atoms: _76  and  _77
REMARK   30  A    between atoms: _80  and  _82
REMARK   31  A    between atoms: _82  and  _83
REMARK   32  A    between atoms: _86  and  _88
REMARK   33  A    between atoms: _88  and  _89
REMARK   34  A    between atoms: _96  and  _98
REMARK   35  A    between atoms: _98  and  _99
REMARK   36  A    between atoms: _101  and  _103
REMARK   37  A    between atoms: _103  and  _104
REMARK   38  A    between atoms: _110  and  _112
REMARK   39  A    between atoms: _114  and  _116
REMARK   40  A    between atoms: _116  and  _117
REMARK   41  A    between atoms: _123  and  _125
REMARK   42  A    between atoms: _125  and  _126
REMARK   43  A    between atoms: _126  and  _127
REMARK   44  A    between atoms: _130  and  _132
REMARK   45  A    between atoms: _132  and  _134
REMARK   46  A    between atoms: _136  and  _138
REMARK   47  A    between atoms: _138  and  _139
REMARK   48  A    between atoms: _146  and  _148
REMARK   49  A    between atoms: _153  and  _155
REMARK   50  A    between atoms: _157  and  _159
REMARK   51  A    between atoms: _159  and  _160
REMARK   52  A    between atoms: _160  and  _161
REMARK   53  A    between atoms: _161  and  _162
REMARK   54  A    between atoms: _166  and  _168
REMARK   55  A    between atoms: _168  and  _169
REMARK   56  A    between atoms: _175  and  _177
REMARK   57  A    between atoms: _177  and  _178
REMARK                            x       y       z     vdW  Elec       q    Type
REMARK                         _______ _______ _______ _____ _____    ______ ____
ROOT
ATOM      1  C   UNL     1     -40.431  15.369 -59.112  0.00  0.00    +0.000 C 
ATOM      2  C   UNL     1     -40.485  15.615 -57.610  0.00  0.00    +0.000 C 
ATOM      3  C   UNL     1     -39.405  16.276 -59.750  0.00  0.00    +0.000 C 
ENDROOT
BRANCH   1   4
ATOM      4  C   UNL     1     -41.805  15.598 -59.772  0.00  0.00    +0.000 C 
ATOM      5  C   UNL     1     -41.669  15.481 -61.286  0.00  0.00    +0.000 C 
ENDBRANCH   1   4
TORSDOF 1
REMARK  Name = 
REMARK  57 active torsions:
REMARK  status: ('A' for Active; 'I' for Inactive)
REMARK    1  A    between atoms: _1  and  _3
REMARK    2  A    between atoms: _3  and  _4
REMARK    3  A    between atoms: _4  and  _5
REMARK    4  A    between atoms: _5  and  _6
REMARK    5  A    between atoms: _8  and  _10
REMARK    6  A    between atoms: _10  and  _11
REMARK    7  A    between atoms: _11  and  _12
REMARK    8  A    between atoms: _15  and  _17
REMARK    9  A    between atoms: _17  and  _18
REMARK   10  A    between atoms: _18  and  _19
REMARK   11  A    between atoms: _19  and  _20
REMARK   12  A    between atoms: _22  and  _24
REMARK   13  A    between atoms: _24  and  _26
REMARK   14  A    between atoms: _28  and  _30
REMARK   15  A    between atoms: _33  and  _35
REMARK   16  A    between atoms: _38  and  _40
REMARK   17  A    between atoms: _40  and  _41
REMARK   18  A    between atoms: _47  and  _49
REMARK   19  A    between atoms: _49  and  _50
REMARK   20  A    between atoms: _53  and  _55
REMARK   21  A    between atoms: _55  and  _57
REMARK   22  A    between atoms: _59  and  _61
REMARK   23  A    between atoms: _64  and  _66
REMARK   24  A    between atoms: _66  and  _67
REMARK   25  A    between atoms: _67  and  _68
REMARK   26  A    between atoms: _68  and  _69
REMARK   27  A    between atoms: _73  and  _75
REMARK   28  A    between atoms: _75  and  _76
REMARK   29  A    between atoms: _76  and  _77
REMARK   30  A    between atoms: _80  and  _82
REMARK   31  A    between atoms: _82  and  _83
REMARK   32  A    between atoms: _86  and  _88
REMARK   33  A    between atoms: _88  and  _89
REMARK   34  A    between atoms: _96  and  _98
REMARK   35  A    between atoms: _98  and  _99
REMARK   36  A    between atoms: _101  and  _103
REMARK   37  A    between atoms: _103  and  _104
REMARK   38  A    between atoms: _110  and  _112
REMARK   39  A    between atoms: _114  and  _116
REMARK   40  A    between atoms: _116  and  _117
REMARK   41  A    between atoms: _123  and  _125
REMARK   42  A    between atoms: _125  and  _126
REMARK   43  A    between atoms: _126  and  _127
REMARK   44  A    between atoms: _130  and  _132
REMARK   45  A    between atoms: _132  and  _134
REMARK   46  A    between atoms: _136  and  _138
REMARK   47  A    between atoms: _138  and  _139
REMARK   48  A    between atoms: _146  and  _148
REMARK   49  A    between atoms: _153  and  _155
REMARK   50  A    between atoms: _157  and  _159
REMARK   51  A    between atoms: _159  and  _160
REMARK   52  A    between atoms: _160  and  _161
REMARK   53  A    between atoms: _161  and  _162
REMARK   54  A    between atoms: _166  and  _168
REMARK   55  A    between atoms: _168  and  _169
REMARK   56  A    between atoms: _175  and  _177
REMARK   57  A    between atoms: _177  and  _178
REMARK                            x       y       z     vdW  Elec       q    Type
REMARK                         _______ _______ _______ _____ _____    ______ ____
ROOT
ATOM      1  C   UNL     1     -37.652  15.585 -64.530  0.00  0.00    +0.000 C 
ATOM      2  C   UNL     1     -37.677  15.727 -63.020  0.00  0.00    +0.000 C 
ATOM      3  C   UNL     1     -36.249  15.837 -65.061  0.00  0.00    +0.000 C 
ENDROOT
BRANCH   1   4
ATOM      4  C   UNL     1     -38.652  16.544 -65.192  0.00  0.00    +0.000 C 
ATOM      5  C   UNL     1     -38.552  16.389 -66.686  0.00  0.00    +0.000 C 
ENDBRANCH   1   4
TORSDOF 1
REMARK  Name = 
REMARK  57 active torsions:
REMARK  status: ('A' for Active; 'I' for Inactive)
REMARK    1  A    between atoms: _1  and  _3
REMARK    2  A    between atoms: _3  and  _4
REMARK    3  A    between atoms: _4  and  _5
REMARK    4  A    between atoms: _5  and  _6
REMARK    5  A    between atoms: _8  and  _10
REMARK    6  A    between atoms: _10  and  _11
REMARK    7  A    between atoms: _11  and  _12
REMARK    8  A    between atoms: _15  and  _17
REMARK    9  A    between atoms: _17  and  _18
REMARK   10  A    between atoms: _18  and  _19
REMARK   11  A    between atoms: _19  and  _20
REMARK   12  A    between atoms: _22  and  _24
REMARK   13  A    between atoms: _24  and  _26
REMARK   14  A    between atoms: _28  and  _30
REMARK   15  A    between atoms: _33  and  _35
REMARK   16  A    between atoms: _38  and  _40
REMARK   17  A    between atoms: _40  and  _41
REMARK   18  A    between atoms: _47  and  _49
REMARK   19  A    between atoms: _49  and  _50
REMARK   20  A    between atoms: _53  and  _55
REMARK   21  A    between atoms: _55  and  _57
REMARK   22  A    between atoms: _59  and  _61
REMARK   23  A    between atoms: _64  and  _66
REMARK   24  A    between atoms: _66  and  _67
REMARK   25  A    between atoms: _67  and  _68
REMARK   26  A    between atoms: _68  and  _69
REMARK   27  A    between atoms: _73  and  _75
REMARK   28  A    between atoms: _75  and  _76
REMARK   29  A    between atoms: _76  and  _77
REMARK   30  A    between atoms: _80  and  _82
REMARK   31  A    between atoms: _82  and  _83
REMARK   32  A    between atoms: _86  and  _88
REMARK   33  A    between atoms: _88  and  _89
REMARK   34  A    between atoms: _96  and  _98
REMARK   35  A    between atoms: _98  and  _99
REMARK   36  A    between atoms: _101  and  _103
REMARK   37  A    between atoms: _103  and  _104
REMARK   38  A    between atoms: _110  and  _112
REMARK   39  A    between atoms: _114  and  _116
REMARK   40  A    between atoms: _116  and  _117
REMARK   41  A    between atoms: _123  and  _125
REMARK   42  A    between atoms: _125  and  _126
REMARK   43  A    between atoms: _126  and  _127
REMARK   44  A    between atoms: _130  and  _132
REMARK   45  A    between atoms: _132  and  _134
REMARK   46  A    between atoms: _136  and  _138
REMARK   47  A    between atoms: _138  and  _139
REMARK   48  A    between atoms: _146  and  _148
REMARK   49  A    between atoms: _153  and  _155
REMARK   50  A    between atoms: _157  and  _159
REMARK   51  A    between atoms: _159  and  _160
REMARK   52  A    between atoms: _160  and  _161
REMARK   53  A    between atoms: _161  and  _162
REMARK   54  A    between atoms: _166  and  _168
REMARK   55  A    between atoms: _168  and  _169
REMARK   56  A    between atoms: _175  and  _177
REMARK   57  A    between atoms: _177  and  _178
REMARK                            x       y       z     vdW  Elec       q    Type
REMARK                         _______ _______ _______ _____ _____    ______ ____
ROOT
ATOM      1  C   UNL     1     -32.797  17.220 -68.072  0.00  0.00    -0.022 A 
ATOM      2  C   UNL     1     -31.469  17.338 -67.632  0.00  0.00    -0.004 A 
ATOM      3  C   UNL     1     -30.813  16.268 -67.024  0.00  0.00    -0.000 A 
ATOM      4  C   UNL     1     -31.476  15.060 -66.858  0.00  0.00    -0.000 A 
ATOM      5  C   UNL     1     -32.785  14.917 -67.307  0.00  0.00    -0.000 A 
ATOM      6  C   UNL     1     -33.436  15.991 -67.916  0.00  0.00    -0.004 A 
ENDROOT
BRANCH   1   7
ATOM      7  C   UNL     1     -33.514  18.361 -68.766  0.00  0.00    +0.026 C 
BRANCH   7   8
ATOM      8  C   UNL     1     -34.387  17.947 -69.974  0.00  0.00    +0.005 C 
ATOM      9  C   UNL     1     -33.621  17.018 -70.894  0.00  0.00    +0.000 C 
ENDBRANCH   7   8
ENDBRANCH   1   7
TORSDOF 2
REMARK  Name = 
REMARK  57 active torsions:
REMARK  status: ('A' for Active; 'I' for Inactive)
REMARK    1  A    between atoms: _1  and  _3
REMARK    2  A    between atoms: _3  and  _4
REMARK    3  A    between atoms: _4  and  _5
REMARK    4  A    between atoms: _5  and  _6
REMARK    5  A    between atoms: _8  and  _10
REMARK    6  A    between atoms: _10  and  _11
REMARK    7  A    between atoms: _11  and  _12
REMARK    8  A    between atoms: _15  and  _17
REMARK    9  A    between atoms: _17  and  _18
REMARK   10  A    between atoms: _18  and  _19
REMARK   11  A    between atoms: _19  and  _20
REMARK   12  A    between atoms: _22  and  _24
REMARK   13  A    between atoms: _24  and  _26
REMARK   14  A    between atoms: _28  and  _30
REMARK   15  A    between atoms: _33  and  _35
REMARK   16  A    between atoms: _38  and  _40
REMARK   17  A    between atoms: _40  and  _41
REMARK   18  A    between atoms: _47  and  _49
REMARK   19  A    between atoms: _49  and  _50
REMARK   20  A    between atoms: _53  and  _55
REMARK   21  A    between atoms: _55  and  _57
REMARK   22  A    between atoms: _59  and  _61
REMARK   23  A    between atoms: _64  and  _66
REMARK   24  A    between atoms: _66  and  _67
REMARK   25  A    between atoms: _67  and  _68
REMARK   26  A    between atoms: _68  and  _69
REMARK   27  A    between atoms: _73  and  _75
REMARK   28  A    between atoms: _75  and  _76
REMARK   29  A    between atoms: _76  and  _77
REMARK   30  A    between atoms: _80  and  _82
REMARK   31  A    between atoms: _82  and  _83
REMARK   32  A    between atoms: _86  and  _88
REMARK   33  A    between atoms: _88  and  _89
REMARK   34  A    between atoms: _96  and  _98
REMARK   35  A    between atoms: _98  and  _99
REMARK   36  A    between atoms: _101  and  _103
REMARK   37  A    between atoms: _103  and  _104
REMARK   38  A    between atoms: _110  and  _112
REMARK   39  A    between atoms: _114  and  _116
REMARK   40  A    between atoms: _116  and  _117
REMARK   41  A    between atoms: _123  and  _125
REMARK   42  A    between atoms: _125  and  _126
REMARK   43  A    between atoms: _126  and  _127
REMARK   44  A    between atoms: _130  and  _132
REMARK   45  A    between atoms: _132  and  _134
REMARK   46  A    between atoms: _136  and  _138
REMARK   47  A    between atoms: _138  and  _139
REMARK   48  A    between atoms: _146  and  _148
REMARK   49  A    between atoms: _153  and  _155
REMARK   50  A    between atoms: _157  and  _159
REMARK   51  A    between atoms: _159  and  _160
REMARK   52  A    between atoms: _160  and  _161
REMARK   53  A    between atoms: _161  and  _162
REMARK   54  A    between atoms: _166  and  _168
REMARK   55  A    between atoms: _168  and  _169
REMARK   56  A    between atoms: _175  and  _177
REMARK   57  A    between atoms: _177  and  _178
REMARK                            x       y       z     vdW  Elec       q    Type
REMARK                         _______ _______ _______ _____ _____    ______ ____
ROOT
ATOM      1  C   UNL     1     -29.015   9.383 -66.152  0.00  0.00    +0.000 C 
ENDROOT
BRANCH   1   2
ATOM      2  C   UNL     1     -29.554  10.739 -65.623  0.00  0.00    +0.000 C 
ATOM      3  C   UNL     1     -28.485  11.776 -65.302  0.00  0.00    +0.000 C 
ATOM      4  C   UNL     1     -30.601  11.332 -66.549  0.00  0.00    +0.000 C 
ENDBRANCH   1   2
BRANCH   1   5
ATOM      5  C   UNL     1     -27.543   9.010 -65.878  0.00  0.00    +0.000 C 
ATOM      6  C   UNL     1     -27.425   7.712 -65.043  0.00  0.00    +0.000 C 
ENDBRANCH   1   5
TORSDOF 2
REMARK  Name = 
REMARK  57 active torsions:
REMARK  status: ('A' for Active; 'I' for Inactive)
REMARK    1  A    between atoms: _1  and  _3
REMARK    2  A    between atoms: _3  and  _4
REMARK    3  A    between atoms: _4  and  _5
REMARK    4  A    between atoms: _5  and  _6
REMARK    5  A    between atoms: _8  and  _10
REMARK    6  A    between atoms: _10  and  _11
REMARK    7  A    between atoms: _11  and  _12
REMARK    8  A    between atoms: _15  and  _17
REMARK    9  A    between atoms: _17  and  _18
REMARK   10  A    between atoms: _18  and  _19
REMARK   11  A    between atoms: _19  and  _20
REMARK   12  A    between atoms: _22  and  _24
REMARK   13  A    between atoms: _24  and  _26
REMARK   14  A    between atoms: _28  and  _30
REMARK   15  A    between atoms: _33  and  _35
REMARK   16  A    between atoms: _38  and  _40
REMARK   17  A    between atoms: _40  and  _41
REMARK   18  A    between atoms: _47  and  _49
REMARK   19  A    between atoms: _49  and  _50
REMARK   20  A    between atoms: _53  and  _55
REMARK   21  A    between atoms: _55  and  _57
REMARK   22  A    between atoms: _59  and  _61
REMARK   23  A    between atoms: _64  and  _66
REMARK   24  A    between atoms: _66  and  _67
REMARK   25  A    between atoms: _67  and  _68
REMARK   26  A    between atoms: _68  and  _69
REMARK   27  A    between atoms: _73  and  _75
REMARK   28  A    between atoms: _75  and  _76
REMARK   29  A    between atoms: _76  and  _77
REMARK   30  A    between atoms: _80  and  _82
REMARK   31  A    between atoms: _82  and  _83
REMARK   32  A    between atoms: _86  and  _88
REMARK   33  A    between atoms: _88  and  _89
REMARK   34  A    between atoms: _96  and  _98
REMARK   35  A    between atoms: _98  and  _99
REMARK   36  A    between atoms: _101  and  _103
REMARK   37  A    between atoms: _103  and  _104
REMARK   38  A    between atoms: _110  and  _112
REMARK   39  A    between atoms: _114  and  _116
REMARK   40  A    between atoms: _116  and  _117
REMARK   41  A    between atoms: _123  and  _125
REMARK   42  A    between atoms: _125  and  _126
REMARK   43  A    between atoms: _126  and  _127
REMARK   44  A    between atoms: _130  and  _132
REMARK   45  A    between atoms: _132  and  _134
REMARK   46  A    between atoms: _136  and  _138
REMARK   47  A    between atoms: _138  and  _139
REMARK   48  A    between atoms: _146  and  _148
REMARK   49  A    between atoms: _153  and  _155
REMARK   50  A    between atoms: _157  and  _159
REMARK   51  A    between atoms: _159  and  _160
REMARK   52  A    between atoms: _160  and  _161
REMARK   53  A    between atoms: _161  and  _162
REMARK   54  A    between atoms: _166  and  _168
REMARK   55  A    between atoms: _168  and  _169
REMARK   56  A    between atoms: _175  and  _177
REMARK   57  A    between atoms: _177  and  _178
REMARK                            x       y       z     vdW  Elec       q    Type
REMARK                         _______ _______ _______ _____ _____    ______ ____
ROOT
ATOM      1  C   UNL     1     -29.475  21.988 -46.721  0.00  0.00    +0.000 C 
ATOM      2  C   UNL     1     -28.752  20.681 -46.374  0.00  0.00    +0.000 C 
ENDROOT
BRANCH   1   3
ATOM      3  C   UNL     1     -28.492  23.074 -47.213  0.00  0.00    +0.000 C 
ATOM      4  C   UNL     1     -28.120  24.011 -46.070  0.00  0.00    +0.000 C 
ENDBRANCH   1   3
BRANCH   1   5
ATOM      5  C   UNL     1     -30.261  22.492 -45.511  0.00  0.00    +0.000 C 
ATOM      6  C   UNL     1     -31.573  21.777 -45.295  0.00  0.00    +0.000 C 
ENDBRANCH   1   5
TORSDOF 2
REMARK  Name = 
REMARK  57 active torsions:
REMARK  status: ('A' for Active; 'I' for Inactive)
REMARK    1  A    between atoms: _1  and  _3
REMARK    2  A    between atoms: _3  and  _4
REMARK    3  A    between atoms: _4  and  _5
REMARK    4  A    between atoms: _5  and  _6
REMARK    5  A    between atoms: _8  and  _10
REMARK    6  A    between atoms: _10  and  _11
REMARK    7  A    between atoms: _11  and  _12
REMARK    8  A    between atoms: _15  and  _17
REMARK    9  A    between atoms: _17  and  _18
REMARK   10  A    between atoms: _18  and  _19
REMARK   11  A    between atoms: _19  and  _20
REMARK   12  A    between atoms: _22  and  _24
REMARK   13  A    between atoms: _24  and  _26
REMARK   14  A    between atoms: _28  and  _30
REMARK   15  A    between atoms: _33  and  _35
REMARK   16  A    between atoms: _38  and  _40
REMARK   17  A    between atoms: _40  and  _41
REMARK   18  A    between atoms: _47  and  _49
REMARK   19  A    between atoms: _49  and  _50
REMARK   20  A    between atoms: _53  and  _55
REMARK   21  A    between atoms: _55  and  _57
REMARK   22  A    between atoms: _59  and  _61
REMARK   23  A    between atoms: _64  and  _66
REMARK   24  A    between atoms: _66  and  _67
REMARK   25  A    between atoms: _67  and  _68
REMARK   26  A    between atoms: _68  and  _69
REMARK   27  A    between atoms: _73  and  _75
REMARK   28  A    between atoms: _75  and  _76
REMARK   29  A    between atoms: _76  and  _77
REMARK   30  A    between atoms: _80  and  _82
REMARK   31  A    between atoms: _82  and  _83
REMARK   32  A    between atoms: _86  and  _88
REMARK   33  A    between atoms: _88  and  _89
REMARK   34  A    between atoms: _96  and  _98
REMARK   35  A    between atoms: _98  and  _99
REMARK   36  A    between atoms: _101  and  _103
REMARK   37  A    between atoms: _103  and  _104
REMARK   38  A    between atoms: _110  and  _112
REMARK   39  A    between atoms: _114  and  _116
REMARK   40  A    between atoms: _116  and  _117
REMARK   41  A    between atoms: _123  and  _125
REMARK   42  A    between atoms: _125  and  _126
REMARK   43  A    between atoms: _126  and  _127
REMARK   44  A    between atoms: _130  and  _132
REMARK   45  A    between atoms: _132  and  _134
REMARK   46  A    between atoms: _136  and  _138
REMARK   47  A    between atoms: _138  and  _139
REMARK   48  A    between atoms: _146  and  _148
REMARK   49  A    between atoms: _153  and  _155
REMARK   50  A    between atoms: _157  and  _159
REMARK   51  A    between atoms: _159  and  _160
REMARK   52  A    between atoms: _160  and  _161
REMARK   53  A    between atoms: _161  and  _162
REMARK   54  A    between atoms: _166  and  _168
REMARK   55  A    between atoms: _168  and  _169
REMARK   56  A    between atoms: _175  and  _177
REMARK   57  A    between atoms: _177  and  _178
REMARK                            x       y       z     vdW  Elec       q    Type
REMARK                         _______ _______ _______ _____ _____    ______ ____
ROOT
ATOM      1  C   UNL     1     -31.722  26.075 -41.259  0.00  0.00    +0.000 C 
ATOM      2  C   UNL     1     -33.090  26.464 -40.717  0.00  0.00    +0.000 C 
ATOM      3  C   UNL     1     -31.766  24.669 -41.832  0.00  0.00    +0.000 C 
ENDROOT
BRANCH   1   4
ATOM      4  C   UNL     1     -31.258  27.098 -42.318  0.00  0.00    +0.000 C 
ATOM      5  C   UNL     1     -30.903  28.376 -41.591  0.00  0.00    +0.000 C 
ENDBRANCH   1   4
TORSDOF 1
REMARK  Name = 
REMARK  57 active torsions:
REMARK  status: ('A' for Active; 'I' for Inactive)
REMARK    1  A    between atoms: _1  and  _3
REMARK    2  A    between atoms: _3  and  _4
REMARK    3  A    between atoms: _4  and  _5
REMARK    4  A    between atoms: _5  and  _6
REMARK    5  A    between atoms: _8  and  _10
REMARK    6  A    between atoms: _10  and  _11
REMARK    7  A    between atoms: _11  and  _12
REMARK    8  A    between atoms: _15  and  _17
REMARK    9  A    between atoms: _17  and  _18
REMARK   10  A    between atoms: _18  and  _19
REMARK   11  A    between atoms: _19  and  _20
REMARK   12  A    between atoms: _22  and  _24
REMARK   13  A    between atoms: _24  and  _26
REMARK   14  A    between atoms: _28  and  _30
REMARK   15  A    between atoms: _33  and  _35
REMARK   16  A    between atoms: _38  and  _40
REMARK   17  A    between atoms: _40  and  _41
REMARK   18  A    between atoms: _47  and  _49
REMARK   19  A    between atoms: _49  and  _50
REMARK   20  A    between atoms: _53  and  _55
REMARK   21  A    between atoms: _55  and  _57
REMARK   22  A    between atoms: _59  and  _61
REMARK   23  A    between atoms: _64  and  _66
REMARK   24  A    between atoms: _66  and  _67
REMARK   25  A    between atoms: _67  and  _68
REMARK   26  A    between atoms: _68  and  _69
REMARK   27  A    between atoms: _73  and  _75
REMARK   28  A    between atoms: _75  and  _76
REMARK   29  A    between atoms: _76  and  _77
REMARK   30  A    between atoms: _80  and  _82
REMARK   31  A    between atoms: _82  and  _83
REMARK   32  A    between atoms: _86  and  _88
REMARK   33  A    between atoms: _88  and  _89
REMARK   34  A    between atoms: _96  and  _98
REMARK   35  A    between atoms: _98  and  _99
REMARK   36  A    between atoms: _101  and  _103
REMARK   37  A    between atoms: _103  and  _104
REMARK   38  A    between atoms: _110  and  _112
REMARK   39  A    between atoms: _114  and  _116
REMARK   40  A    between atoms: _116  and  _117
REMARK   41  A    between atoms: _123  and  _125
REMARK   42  A    between atoms: _125  and  _126
REMARK   43  A    between atoms: _126  and  _127
REMARK   44  A    between atoms: _130  and  _132
REMARK   45  A    between atoms: _132  and  _134
REMARK   46  A    between atoms: _136  and  _138
REMARK   47  A    between atoms: _138  and  _139
REMARK   48  A    between atoms: _146  and  _148
REMARK   49  A    between atoms: _153  and  _155
REMARK   50  A    between atoms: _157  and  _159
REMARK   51  A    between atoms: _159  and  _160
REMARK   52  A    between atoms: _160  and  _161
REMARK   53  A    between atoms: _161  and  _162
REMARK   54  A    between atoms: _166  and  _168
REMARK   55  A    between atoms: _168  and  _169
REMARK   56  A    between atoms: _175  and  _177
REMARK   57  A    between atoms: _177  and  _178
REMARK                            x       y       z     vdW  Elec       q    Type
REMARK                         _______ _______ _______ _____ _____    ______ ____
ROOT
ATOM      1  C   UNL     1     -28.939  14.127 -46.629  0.00  0.00    +0.220 C 
ENDROOT
BRANCH   1   2
ATOM      2  N   UNL     1     -27.824  13.523 -45.881  0.00  0.00    -0.087 NA
ATOM      3  C   UNL     1     -27.366  12.289 -46.086  0.00  0.00    +0.535 C 
ATOM      4  N   UNL     1     -26.348  11.831 -45.378  0.00  0.00    +0.135 NA
ATOM      5  N   UNL     1     -27.925  11.507 -47.000  0.00  0.00    +0.135 NA
ENDBRANCH   1   2
BRANCH   1   6
ATOM      6  C   UNL     1     -28.419  14.858 -47.867  0.00  0.00    +0.047 C 
BRANCH   6   7
ATOM      7  C   UNL     1     -27.372  15.895 -47.533  0.00  0.00    +0.004 C 
BRANCH   7   8
ATOM      8  C   UNL     1     -25.938  15.508 -47.903  0.00  0.00    +0.000 C 
ATOM      9  C   UNL     1     -25.867  14.910 -49.308  0.00  0.00    +0.000 C 
ENDBRANCH   7   8
ENDBRANCH   6   7
ENDBRANCH   1   6
TORSDOF 4
REMARK  Name = 
REMARK  57 active torsions:
REMARK  status: ('A' for Active; 'I' for Inactive)
REMARK    1  A    between atoms: _1  and  _3
REMARK    2  A    between atoms: _3  and  _4
REMARK    3  A    between atoms: _4  and  _5
REMARK    4  A    between atoms: _5  and  _6
REMARK    5  A    between atoms: _8  and  _10
REMARK    6  A    between atoms: _10  and  _11
REMARK    7  A    between atoms: _11  and  _12
REMARK    8  A    between atoms: _15  and  _17
REMARK    9  A    between atoms: _17  and  _18
REMARK   10  A    between atoms: _18  and  _19
REMARK   11  A    between atoms: _19  and  _20
REMARK   12  A    between atoms: _22  and  _24
REMARK   13  A    between atoms: _24  and  _26
REMARK   14  A    between atoms: _28  and  _30
REMARK   15  A    between atoms: _33  and  _35
REMARK   16  A    between atoms: _38  and  _40
REMARK   17  A    between atoms: _40  and  _41
REMARK   18  A    between atoms: _47  and  _49
REMARK   19  A    between atoms: _49  and  _50
REMARK   20  A    between atoms: _53  and  _55
REMARK   21  A    between atoms: _55  and  _57
REMARK   22  A    between atoms: _59  and  _61
REMARK   23  A    between atoms: _64  and  _66
REMARK   24  A    between atoms: _66  and  _67
REMARK   25  A    between atoms: _67  and  _68
REMARK   26  A    between atoms: _68  and  _69
REMARK   27  A    between atoms: _73  and  _75
REMARK   28  A    between atoms: _75  and  _76
REMARK   29  A    between atoms: _76  and  _77
REMARK   30  A    between atoms: _80  and  _82
REMARK   31  A    between atoms: _82  and  _83
REMARK   32  A    between atoms: _86  and  _88
REMARK   33  A    between atoms: _88  and  _89
REMARK   34  A    between atoms: _96  and  _98
REMARK   35  A    between atoms: _98  and  _99
REMARK   36  A    between atoms: _101  and  _103
REMARK   37  A    between atoms: _103  and  _104
REMARK   38  A    between atoms: _110  and  _112
REMARK   39  A    between atoms: _114  and  _116
REMARK   40  A    between atoms: _116  and  _117
REMARK   41  A    between atoms: _123  and  _125
REMARK   42  A    between atoms: _125  and  _126
REMARK   43  A    between atoms: _126  and  _127
REMARK   44  A    between atoms: _130  and  _132
REMARK   45  A    between atoms: _132  and  _134
REMARK   46  A    between atoms: _136  and  _138
REMARK   47  A    between atoms: _138  and  _139
REMARK   48  A    between atoms: _146  and  _148
REMARK   49  A    between atoms: _153  and  _155
REMARK   50  A    between atoms: _157  and  _159
REMARK   51  A    between atoms: _159  and  _160
REMARK   52  A    between atoms: _160  and  _161
REMARK   53  A    between atoms: _161  and  _162
REMARK   54  A    between atoms: _166  and  _168
REMARK   55  A    between atoms: _168  and  _169
REMARK   56  A    between atoms: _175  and  _177
REMARK   57  A    between atoms: _177  and  _178
REMARK                            x       y       z     vdW  Elec       q    Type
REMARK                         _______ _______ _______ _____ _____    ______ ____
ROOT
ATOM      1  C   UNL     1     -31.014  11.855 -51.402  0.00  0.00    +0.114 C 
ENDROOT
BRANCH   1   2
ATOM      2  C   UNL     1     -30.813  10.457 -50.805  0.00  0.00    +0.365 C 
ATOM      3  O   UNL     1     -30.312  10.331 -49.670  0.00  0.00    -0.246 OA
ATOM      4  O   UNL     1     -31.163   9.466 -51.472  0.00  0.00    -0.246 OA
ENDBRANCH   1   2
BRANCH   1   5
ATOM      5  C   UNL     1     -29.945  12.256 -52.431  0.00  0.00    +0.012 C 
BRANCH   5   6
ATOM      6  C   UNL     1     -28.632  11.459 -52.340  0.00  0.00    +0.001 C 
ATOM      7  C   UNL     1     -28.365  10.672 -53.641  0.00  0.00    +0.000 C 
ENDBRANCH   5   6
ENDBRANCH   1   5
TORSDOF 3
REMARK  Name = 
REMARK  57 active torsions:
REMARK  status: ('A' for Active; 'I' for Inactive)
REMARK    1  A    between atoms: _1  and  _3
REMARK    2  A    between atoms: _3  and  _4
REMARK    3  A    between atoms: _4  and  _5
REMARK    4  A    between atoms: _5  and  _6
REMARK    5  A    between atoms: _8  and  _10
REMARK    6  A    between atoms: _10  and  _11
REMARK    7  A    between atoms: _11  and  _12
REMARK    8  A    between atoms: _15  and  _17
REMARK    9  A    between atoms: _17  and  _18
REMARK   10  A    between atoms: _18  and  _19
REMARK   11  A    between atoms: _19  and  _20
REMARK   12  A    between atoms: _22  and  _24
REMARK   13  A    between atoms: _24  and  _26
REMARK   14  A    between atoms: _28  and  _30
REMARK   15  A    between atoms: _33  and  _35
REMARK   16  A    between atoms: _38  and  _40
REMARK   17  A    between atoms: _40  and  _41
REMARK   18  A    between atoms: _47  and  _49
REMARK   19  A    between atoms: _49  and  _50
REMARK   20  A    between atoms: _53  and  _55
REMARK   21  A    between atoms: _55  and  _57
REMARK   22  A    between atoms: _59  and  _61
REMARK   23  A    between atoms: _64  and  _66
REMARK   24  A    between atoms: _66  and  _67
REMARK   25  A    between atoms: _67  and  _68
REMARK   26  A    between atoms: _68  and  _69
REMARK   27  A    between atoms: _73  and  _75
REMARK   28  A    between atoms: _75  and  _76
REMARK   29  A    between atoms: _76  and  _77
REMARK   30  A    between atoms: _80  and  _82
REMARK   31  A    between atoms: _82  and  _83
REMARK   32  A    between atoms: _86  and  _88
REMARK   33  A    between atoms: _88  and  _89
REMARK   34  A    between atoms: _96  and  _98
REMARK   35  A    between atoms: _98  and  _99
REMARK   36  A    between atoms: _101  and  _103
REMARK   37  A    between atoms: _103  and  _104
REMARK   38  A    between atoms: _110  and  _112
REMARK   39  A    between atoms: _114  and  _116
REMARK   40  A    between atoms: _116  and  _117
REMARK   41  A    between atoms: _123  and  _125
REMARK   42  A    between atoms: _125  and  _126
REMARK   43  A    between atoms: _126  and  _127
REMARK   44  A    between atoms: _130  and  _132
REMARK   45  A    between atoms: _132  and  _134
REMARK   46  A    between atoms: _136  and  _138
REMARK   47  A    between atoms: _138  and  _139
REMARK   48  A    between atoms: _146  and  _148
REMARK   49  A    between atoms: _153  and  _155
REMARK   50  A    between atoms: _157  and  _159
REMARK   51  A    between atoms: _159  and  _160
REMARK   52  A    between atoms: _160  and  _161
REMARK   53  A    between atoms: _161  and  _162
REMARK   54  A    between atoms: _166  and  _168
REMARK   55  A    between atoms: _168  and  _169
REMARK   56  A    between atoms: _175  and  _177
REMARK   57  A    between atoms: _177  and  _178
REMARK                            x       y       z     vdW  Elec       q    Type
REMARK                         _______ _______ _______ _____ _____    ______ ____
ROOT
ATOM      1  C   UNL     1     -31.441   9.223 -57.982  0.00  0.00    +0.000 C 
ENDROOT
BRANCH   1   2
ATOM      2  C   UNL     1     -32.706   9.909 -57.479  0.00  0.00    +0.000 C 
ATOM      3  C   UNL     1     -32.322  11.254 -56.894  0.00  0.00    +0.000 C 
ATOM      4  C   UNL     1     -33.724  10.092 -58.595  0.00  0.00    +0.000 C 
ENDBRANCH   1   2
BRANCH   1   5
ATOM      5  C   UNL     1     -30.955   7.994 -57.218  0.00  0.00    +0.000 C 
ATOM      6  C   UNL     1     -30.854   6.830 -58.191  0.00  0.00    +0.000 C 
ENDBRANCH   1   5
TORSDOF 2
REMARK  Name = 
REMARK  57 active torsions:
REMARK  status: ('A' for Active; 'I' for Inactive)
REMARK    1  A    between atoms: _1  and  _3
REMARK    2  A    between atoms: _3  and  _4
REMARK    3  A    between atoms: _4  and  _5
REMARK    4  A    between atoms: _5  and  _6
REMARK    5  A    between atoms: _8  and  _10
REMARK    6  A    between atoms: _10  and  _11
REMARK    7  A    between atoms: _11  and  _12
REMARK    8  A    between atoms: _15  and  _17
REMARK    9  A    between atoms: _17  and  _18
REMARK   10  A    between atoms: _18  and  _19
REMARK   11  A    between atoms: _19  and  _20
REMARK   12  A    between atoms: _22  and  _24
REMARK   13  A    between atoms: _24  and  _26
REMARK   14  A    between atoms: _28  and  _30
REMARK   15  A    between atoms: _33  and  _35
REMARK   16  A    between atoms: _38  and  _40
REMARK   17  A    between atoms: _40  and  _41
REMARK   18  A    between atoms: _47  and  _49
REMARK   19  A    between atoms: _49  and  _50
REMARK   20  A    between atoms: _53  and  _55
REMARK   21  A    between atoms: _55  and  _57
REMARK   22  A    between atoms: _59  and  _61
REMARK   23  A    between atoms: _64  and  _66
REMARK   24  A    between atoms: _66  and  _67
REMARK   25  A    between atoms: _67  and  _68
REMARK   26  A    between atoms: _68  and  _69
REMARK   27  A    between atoms: _73  and  _75
REMARK   28  A    between atoms: _75  and  _76
REMARK   29  A    between atoms: _76  and  _77
REMARK   30  A    between atoms: _80  and  _82
REMARK   31  A    between atoms: _82  and  _83
REMARK   32  A    between atoms: _86  and  _88
REMARK   33  A    between atoms: _88  and  _89
REMARK   34  A    between atoms: _96  and  _98
REMARK   35  A    between atoms: _98  and  _99
REMARK   36  A    between atoms: _101  and  _103
REMARK   37  A    between atoms: _103  and  _104
REMARK   38  A    between atoms: _110  and  _112
REMARK   39  A    between atoms: _114  and  _116
REMARK   40  A    between atoms: _116  and  _117
REMARK   41  A    between atoms: _123  and  _125
REMARK   42  A    between atoms: _125  and  _126
REMARK   43  A    between atoms: _126  and  _127
REMARK   44  A    between atoms: _130  and  _132
REMARK   45  A    between atoms: _132  and  _134
REMARK   46  A    between atoms: _136  and  _138
REMARK   47  A    between atoms: _138  and  _139
REMARK   48  A    between atoms: _146  and  _148
REMARK   49  A    between atoms: _153  and  _155
REMARK   50  A    between atoms: _157  and  _159
REMARK   51  A    between atoms: _159  and  _160
REMARK   52  A    between atoms: _160  and  _161
REMARK   53  A    between atoms: _161  and  _162
REMARK   54  A    between atoms: _166  and  _168
REMARK   55  A    between atoms: _168  and  _169
REMARK   56  A    between atoms: _175  and  _177
REMARK   57  A    between atoms: _177  and  _178
REMARK                            x       y       z     vdW  Elec       q    Type
REMARK                         _______ _______ _______ _____ _____    ______ ____
ROOT
ATOM      1  C   UNL     1     -36.701   6.507 -60.585  0.00  0.00    -0.022 A 
ATOM      2  C   UNL     1     -35.939   6.926 -59.510  0.00  0.00    -0.001 A 
ATOM      3  C   UNL     1     -36.531   7.279 -58.317  0.00  0.00    +0.042 A 
ATOM      4  C   UNL     1     -37.902   7.205 -58.182  0.00  0.00    +0.196 A 
ATOM      5  O   UNL     1     -38.479   7.558 -56.982  0.00  0.00    -0.287 OA
ATOM      6  C   UNL     1     -38.687   6.800 -59.239  0.00  0.00    +0.042 A 
ATOM      7  C   UNL     1     -38.085   6.451 -60.431  0.00  0.00    -0.001 A 
ENDROOT
BRANCH   1   8
ATOM      8  C   UNL     1     -36.057   6.120 -61.884  0.00  0.00    +0.026 C 
BRANCH   8   9
ATOM      9  C   UNL     1     -36.402   4.729 -62.385  0.00  0.00    +0.005 C 
ATOM     10  C   UNL     1     -35.904   4.562 -63.826  0.00  0.00    +0.000 C 
ENDBRANCH   8   9
ENDBRANCH   1   8
TORSDOF 2
REMARK  Name = 
REMARK  57 active torsions:
REMARK  status: ('A' for Active; 'I' for Inactive)
REMARK    1  A    between atoms: _1  and  _3
REMARK    2  A    between atoms: _3  and  _4
REMARK    3  A    between atoms: _4  and  _5
REMARK    4  A    between atoms: _5  and  _6
REMARK    5  A    between atoms: _8  and  _10
REMARK    6  A    between atoms: _10  and  _11
REMARK    7  A    between atoms: _11  and  _12
REMARK    8  A    between atoms: _15  and  _17
REMARK    9  A    between atoms: _17  and  _18
REMARK   10  A    between atoms: _18  and  _19
REMARK   11  A    between atoms: _19  and  _20
REMARK   12  A    between atoms: _22  and  _24
REMARK   13  A    between atoms: _24  and  _26
REMARK   14  A    between atoms: _28  and  _30
REMARK   15  A    between atoms: _33  and  _35
REMARK   16  A    between atoms: _38  and  _40
REMARK   17  A    between atoms: _40  and  _41
REMARK   18  A    between atoms: _47  and  _49
REMARK   19  A    between atoms: _49  and  _50
REMARK   20  A    between atoms: _53  and  _55
REMARK   21  A    between atoms: _55  and  _57
REMARK   22  A    between atoms: _59  and  _61
REMARK   23  A    between atoms: _64  and  _66
REMARK   24  A    between atoms: _66  and  _67
REMARK   25  A    between atoms: _67  and  _68
REMARK   26  A    between atoms: _68  and  _69
REMARK   27  A    between atoms: _73  and  _75
REMARK   28  A    between atoms: _75  and  _76
REMARK   29  A    between atoms: _76  and  _77
REMARK   30  A    between atoms: _80  and  _82
REMARK   31  A    between atoms: _82  and  _83
REMARK   32  A    between atoms: _86  and  _88
REMARK   33  A    between atoms: _88  and  _89
REMARK   34  A    between atoms: _96  and  _98
REMARK   35  A    between atoms: _98  and  _99
REMARK   36  A    between atoms: _101  and  _103
REMARK   37  A    between atoms: _103  and  _104
REMARK   38  A    between atoms: _110  and  _112
REMARK   39  A    between atoms: _114  and  _116
REMARK   40  A    between atoms: _116  and  _117
REMARK   41  A    between atoms: _123  and  _125
REMARK   42  A    between atoms: _125  and  _126
REMARK   43  A    between atoms: _126  and  _127
REMARK   44  A    between atoms: _130  and  _132
REMARK   45  A    between atoms: _132  and  _134
REMARK   46  A    between atoms: _136  and  _138
REMARK   47  A    between atoms: _138  and  _139
REMARK   48  A    between atoms: _146  and  _148
REMARK   49  A    between atoms: _153  and  _155
REMARK   50  A    between atoms: _157  and  _159
REMARK   51  A    between atoms: _159  and  _160
REMARK   52  A    between atoms: _160  and  _161
REMARK   53  A    between atoms: _161  and  _162
REMARK   54  A    between atoms: _166  and  _168
REMARK   55  A    between atoms: _168  and  _169
REMARK   56  A    between atoms: _175  and  _177
REMARK   57  A    between atoms: _177  and  _178
REMARK                            x       y       z     vdW  Elec       q    Type
REMARK                         _______ _______ _______ _____ _____    ______ ____
ROOT
ATOM      1  C   UNL     1     -44.335   8.459 -57.624  0.00  0.00    +0.000 C 
ENDROOT
BRANCH   1   2
ATOM      2  C   UNL     1     -43.712   9.864 -57.740  0.00  0.00    +0.000 C 
ATOM      3  C   UNL     1     -42.833  10.127 -56.538  0.00  0.00    +0.000 C 
ENDBRANCH   1   2
BRANCH   1   4
ATOM      4  C   UNL     1     -45.797   8.651 -57.349  0.00  0.00    +0.000 C 
ATOM      5  C   UNL     1     -46.582   7.498 -57.893  0.00  0.00    +0.000 C 
ENDBRANCH   1   4
TORSDOF 2
REMARK  Name = 
REMARK  57 active torsions:
REMARK  status: ('A' for Active; 'I' for Inactive)
REMARK    1  A    between atoms: _1  and  _3
REMARK    2  A    between atoms: _3  and  _4
REMARK    3  A    between atoms: _4  and  _5
REMARK    4  A    between atoms: _5  and  _6
REMARK    5  A    between atoms: _8  and  _10
REMARK    6  A    between atoms: _10  and  _11
REMARK    7  A    between atoms: _11  and  _12
REMARK    8  A    between atoms: _15  and  _17
REMARK    9  A    between atoms: _17  and  _18
REMARK   10  A    between atoms: _18  and  _19
REMARK   11  A    between atoms: _19  and  _20
REMARK   12  A    between atoms: _22  and  _24
REMARK   13  A    between atoms: _24  and  _26
REMARK   14  A    between atoms: _28  and  _30
REMARK   15  A    between atoms: _33  and  _35
REMARK   16  A    between atoms: _38  and  _40
REMARK   17  A    between atoms: _40  and  _41
REMARK   18  A    between atoms: _47  and  _49
REMARK   19  A    between atoms: _49  and  _50
REMARK   20  A    between atoms: _53  and  _55
REMARK   21  A    between atoms: _55  and  _57
REMARK   22  A    between atoms: _59  and  _61
REMARK   23  A    between atoms: _64  and  _66
REMARK   24  A    between atoms: _66  and  _67
REMARK   25  A    between atoms: _67  and  _68
REMARK   26  A    between atoms: _68  and  _69
REMARK   27  A    between atoms: _73  and  _75
REMARK   28  A    between atoms: _75  and  _76
REMARK   29  A    between atoms: _76  and  _77
REMARK   30  A    between atoms: _80  and  _82
REMARK   31  A    between atoms: _82  and  _83
REMARK   32  A    between atoms: _86  and  _88
REMARK   33  A    between atoms: _88  and  _89
REMARK   34  A    between atoms: _96  and  _98
REMARK   35  A    between atoms: _98  and  _99
REMARK   36  A    between atoms: _101  and  _103
REMARK   37  A    between atoms: _103  and  _104
REMARK   38  A    between atoms: _110  and  _112
REMARK   39  A    between atoms: _114  and  _116
REMARK   40  A    between atoms: _116  and  _117
REMARK   41  A    between atoms: _123  and  _125
REMARK   42  A    between atoms: _125  and  _126
REMARK   43  A    between atoms: _126  and  _127
REMARK   44  A    between atoms: _130  and  _132
REMARK   45  A    between atoms: _132  and  _134
REMARK   46  A    between atoms: _136  and  _138
REMARK   47  A    between atoms: _138  and  _139
REMARK   48  A    between atoms: _146  and  _148
REMARK   49  A    between atoms: _153  and  _155
REMARK   50  A    between atoms: _157  and  _159
REMARK   51  A    between atoms: _159  and  _160
REMARK   52  A    between atoms: _160  and  _161
REMARK   53  A    between atoms: _161  and  _162
REMARK   54  A    between atoms: _166  and  _168
REMARK   55  A    between atoms: _168  and  _169
REMARK   56  A    between atoms: _175  and  _177
REMARK   57  A    between atoms: _177  and  _178
REMARK                            x       y       z     vdW  Elec       q    Type
REMARK                         _______ _______ _______ _____ _____    ______ ____
ROOT
ATOM      1  C   UNL     1     -40.788  12.203 -53.146  0.00  0.00    -0.022 A 
ATOM      2  C   UNL     1     -40.972  12.838 -51.911  0.00  0.00    -0.004 A 
ATOM      3  C   UNL     1     -39.979  12.821 -50.941  0.00  0.00    -0.000 A 
ATOM      4  C   UNL     1     -38.784  12.162 -51.192  0.00  0.00    -0.000 A 
ATOM      5  C   UNL     1     -38.589  11.530 -52.413  0.00  0.00    -0.000 A 
ATOM      6  C   UNL     1     -39.583  11.555 -53.384  0.00  0.00    -0.004 A 
ENDROOT
BRANCH   1   7
ATOM      7  C   UNL     1     -41.871  12.228 -54.199  0.00  0.00    +0.026 C 
BRANCH   7   8
ATOM      8  C   UNL     1     -42.744  10.960 -54.237  0.00  0.00    +0.005 C 
ATOM      9  C   UNL     1     -43.807  11.026 -53.165  0.00  0.00    +0.000 C 
ENDBRANCH   7   8
ENDBRANCH   1   7
TORSDOF 2
REMARK  Name = 
REMARK  57 active torsions:
REMARK  status: ('A' for Active; 'I' for Inactive)
REMARK    1  A    between atoms: _1  and  _3
REMARK    2  A    between atoms: _3  and  _4
REMARK    3  A    between atoms: _4  and  _5
REMARK    4  A    between atoms: _5  and  _6
REMARK    5  A    between atoms: _8  and  _10
REMARK    6  A    between atoms: _10  and  _11
REMARK    7  A    between atoms: _11  and  _12
REMARK    8  A    between atoms: _15  and  _17
REMARK    9  A    between atoms: _17  and  _18
REMARK   10  A    between atoms: _18  and  _19
REMARK   11  A    between atoms: _19  and  _20
REMARK   12  A    between atoms: _22  and  _24
REMARK   13  A    between atoms: _24  and  _26
REMARK   14  A    between atoms: _28  and  _30
REMARK   15  A    between atoms: _33  and  _35
REMARK   16  A    between atoms: _38  and  _40
REMARK   17  A    between atoms: _40  and  _41
REMARK   18  A    between atoms: _47  and  _49
REMARK   19  A    between atoms: _49  and  _50
REMARK   20  A    between atoms: _53  and  _55
REMARK   21  A    between atoms: _55  and  _57
REMARK   22  A    between atoms: _59  and  _61
REMARK   23  A    between atoms: _64  and  _66
REMARK   24  A    between atoms: _66  and  _67
REMARK   25  A    between atoms: _67  and  _68
REMARK   26  A    between atoms: _68  and  _69
REMARK   27  A    between atoms: _73  and  _75
REMARK   28  A    between atoms: _75  and  _76
REMARK   29  A    between atoms: _76  and  _77
REMARK   30  A    between atoms: _80  and  _82
REMARK   31  A    between atoms: _82  and  _83
REMARK   32  A    between atoms: _86  and  _88
REMARK   33  A    between atoms: _88  and  _89
REMARK   34  A    between atoms: _96  and  _98
REMARK   35  A    between atoms: _98  and  _99
REMARK   36  A    between atoms: _101  and  _103
REMARK   37  A    between atoms: _103  and  _104
REMARK   38  A    between atoms: _110  and  _112
REMARK   39  A    between atoms: _114  and  _116
REMARK   40  A    between atoms: _116  and  _117
REMARK   41  A    between atoms: _123  and  _125
REMARK   42  A    between atoms: _125  and  _126
REMARK   43  A    between atoms: _126  and  _127
REMARK   44  A    between atoms: _130  and  _132
REMARK   45  A    between atoms: _132  and  _134
REMARK   46  A    between atoms: _136  and  _138
REMARK   47  A    between atoms: _138  and  _139
REMARK   48  A    between atoms: _146  and  _148
REMARK   49  A    between atoms: _153  and  _155
REMARK   50  A    between atoms: _157  and  _159
REMARK   51  A    between atoms: _159  and  _160
REMARK   52  A    between atoms: _160  and  _161
REMARK   53  A    between atoms: _161  and  _162
REMARK   54  A    between atoms: _166  and  _168
REMARK   55  A    between atoms: _168  and  _169
REMARK   56  A    between atoms: _175  and  _177
REMARK   57  A    between atoms: _177  and  _178
REMARK                            x       y       z     vdW  Elec       q    Type
REMARK                         _______ _______ _______ _____ _____    ______ ____
ROOT
ATOM      1  C   UNL     1     -44.271  10.729 -50.777  0.00  0.00    +0.036 C 
ATOM      2  C   UNL     1     -43.447  10.868 -49.501  0.00  0.00    +0.003 C 
ENDROOT
BRANCH   1   3
ATOM      3  C   UNL     1     -45.038   9.402 -50.753  0.00  0.00    +0.182 C 
ATOM      4  O   UNL     1     -45.568   9.158 -49.468  0.00  0.00    -0.220 OA
ENDBRANCH   1   3
TORSDOF 1
REMARK  Name = 
REMARK  57 active torsions:
REMARK  status: ('A' for Active; 'I' for Inactive)
REMARK    1  A    between atoms: _1  and  _3
REMARK    2  A    between atoms: _3  and  _4
REMARK    3  A    between atoms: _4  and  _5
REMARK    4  A    between atoms: _5  and  _6
REMARK    5  A    between atoms: _8  and  _10
REMARK    6  A    between atoms: _10  and  _11
REMARK    7  A    between atoms: _11  and  _12
REMARK    8  A    between atoms: _15  and  _17
REMARK    9  A    between atoms: _17  and  _18
REMARK   10  A    between atoms: _18  and  _19
REMARK   11  A    between atoms: _19  and  _20
REMARK   12  A    between atoms: _22  and  _24
REMARK   13  A    between atoms: _24  and  _26
REMARK   14  A    between atoms: _28  and  _30
REMARK   15  A    between atoms: _33  and  _35
REMARK   16  A    between atoms: _38  and  _40
REMARK   17  A    between atoms: _40  and  _41
REMARK   18  A    between atoms: _47  and  _49
REMARK   19  A    between atoms: _49  and  _50
REMARK   20  A    between atoms: _53  and  _55
REMARK   21  A    between atoms: _55  and  _57
REMARK   22  A    between atoms: _59  and  _61
REMARK   23  A    between atoms: _64  and  _66
REMARK   24  A    between atoms: _66  and  _67
REMARK   25  A    between atoms: _67  and  _68
REMARK   26  A    between atoms: _68  and  _69
REMARK   27  A    between atoms: _73  and  _75
REMARK   28  A    between atoms: _75  and  _76
REMARK   29  A    between atoms: _76  and  _77
REMARK   30  A    between atoms: _80  and  _82
REMARK   31  A    between atoms: _82  and  _83
REMARK   32  A    between atoms: _86  and  _88
REMARK   33  A    between atoms: _88  and  _89
REMARK   34  A    between atoms: _96  and  _98
REMARK   35  A    between atoms: _98  and  _99
REMARK   36  A    between atoms: _101  and  _103
REMARK   37  A    between atoms: _103  and  _104
REMARK   38  A    between atoms: _110  and  _112
REMARK   39  A    between atoms: _114  and  _116
REMARK   40  A    between atoms: _116  and  _117
REMARK   41  A    between atoms: _123  and  _125
REMARK   42  A    between atoms: _125  and  _126
REMARK   43  A    between atoms: _126  and  _127
REMARK   44  A    between atoms: _130  and  _132
REMARK   45  A    between atoms: _132  and  _134
REMARK   46  A    between atoms: _136  and  _138
REMARK   47  A    between atoms: _138  and  _139
REMARK   48  A    between atoms: _146  and  _148
REMARK   49  A    between atoms: _153  and  _155
REMARK   50  A    between atoms: _157  and  _159
REMARK   51  A    between atoms: _159  and  _160
REMARK   52  A    between atoms: _160  and  _161
REMARK   53  A    between atoms: _161  and  _162
REMARK   54  A    between atoms: _166  and  _168
REMARK   55  A    between atoms: _168  and  _169
REMARK   56  A    between atoms: _175  and  _177
REMARK   57  A    between atoms: _177  and  _178
REMARK                            x       y       z     vdW  Elec       q    Type
REMARK                         _______ _______ _______ _____ _____    ______ ____
ROOT
ATOM      1  C   UNL     1     -42.218  14.070 -47.596  0.00  0.00    -0.022 A 
ATOM      2  C   UNL     1     -42.006  14.995 -46.575  0.00  0.00    -0.004 A 
ATOM      3  C   UNL     1     -42.189  16.352 -46.795  0.00  0.00    -0.000 A 
ATOM      4  C   UNL     1     -42.584  16.796 -48.048  0.00  0.00    -0.000 A 
ATOM      5  C   UNL     1     -42.790  15.885 -49.078  0.00  0.00    -0.000 A 
ATOM      6  C   UNL     1     -42.604  14.532 -48.850  0.00  0.00    -0.004 A 
ENDROOT
BRANCH   1   7
ATOM      7  C   UNL     1     -42.014  12.597 -47.345  0.00  0.00    +0.026 C 
BRANCH   7   8
ATOM      8  C   UNL     1     -43.321  11.788 -47.251  0.00  0.00    +0.005 C 
ATOM      9  C   UNL     1     -44.262  12.422 -46.246  0.00  0.00    +0.000 C 
ENDBRANCH   7   8
ENDBRANCH   1   7
TORSDOF 2
REMARK  Name = 
REMARK  57 active torsions:
REMARK  status: ('A' for Active; 'I' for Inactive)
REMARK    1  A    between atoms: _1  and  _3
REMARK    2  A    between atoms: _3  and  _4
REMARK    3  A    between atoms: _4  and  _5
REMARK    4  A    between atoms: _5  and  _6
REMARK    5  A    between atoms: _8  and  _10
REMARK    6  A    between atoms: _10  and  _11
REMARK    7  A    between atoms: _11  and  _12
REMARK    8  A    between atoms: _15  and  _17
REMARK    9  A    between atoms: _17  and  _18
REMARK   10  A    between atoms: _18  and  _19
REMARK   11  A    between atoms: _19  and  _20
REMARK   12  A    between atoms: _22  and  _24
REMARK   13  A    between atoms: _24  and  _26
REMARK   14  A    between atoms: _28  and  _30
REMARK   15  A    between atoms: _33  and  _35
REMARK   16  A    between atoms: _38  and  _40
REMARK   17  A    between atoms: _40  and  _41
REMARK   18  A    between atoms: _47  and  _49
REMARK   19  A    between atoms: _49  and  _50
REMARK   20  A    between atoms: _53  and  _55
REMARK   21  A    between atoms: _55  and  _57
REMARK   22  A    between atoms: _59  and  _61
REMARK   23  A    between atoms: _64  and  _66
REMARK   24  A    between atoms: _66  and  _67
REMARK   25  A    between atoms: _67  and  _68
REMARK   26  A    between atoms: _68  and  _69
REMARK   27  A    between atoms: _73  and  _75
REMARK   28  A    between atoms: _75  and  _76
REMARK   29  A    between atoms: _76  and  _77
REMARK   30  A    between atoms: _80  and  _82
REMARK   31  A    between atoms: _82  and  _83
REMARK   32  A    between atoms: _86  and  _88
REMARK   33  A    between atoms: _88  and  _89
REMARK   34  A    between atoms: _96  and  _98
REMARK   35  A    between atoms: _98  and  _99
REMARK   36  A    between atoms: _101  and  _103
REMARK   37  A    between atoms: _103  and  _104
REMARK   38  A    between atoms: _110  and  _112
REMARK   39  A    between atoms: _114  and  _116
REMARK   40  A    between atoms: _116  and  _117
REMARK   41  A    between atoms: _123  and  _125
REMARK   42  A    between atoms: _125  and  _126
REMARK   43  A    between atoms: _126  and  _127
REMARK   44  A    between atoms: _130  and  _132
REMARK   45  A    between atoms: _132  and  _134
REMARK   46  A    between atoms: _136  and  _138
REMARK   47  A    between atoms: _138  and  _139
REMARK   48  A    between atoms: _146  and  _148
REMARK   49  A    between atoms: _153  and  _155
REMARK   50  A    between atoms: _157  and  _159
REMARK   51  A    between atoms: _159  and  _160
REMARK   52  A    between atoms: _160  and  _161
REMARK   53  A    between atoms: _161  and  _162
REMARK   54  A    between atoms: _166  and  _168
REMARK   55  A    between atoms: _168  and  _169
REMARK   56  A    between atoms: _175  and  _177
REMARK   57  A    between atoms: _177  and  _178
REMARK                            x       y       z     vdW  Elec       q    Type
REMARK                         _______ _______ _______ _____ _____    ______ ____
ROOT
ATOM      1  C   UNL     1     -46.410  11.003 -42.498  0.00  0.00    +0.042 C 
ENDROOT
BRANCH   1   2
ATOM      2  C   UNL     1     -46.740   9.667 -43.141  0.00  0.00    +0.050 C 
ATOM      3  O   UNL     1     -47.054   8.714 -42.398  0.00  0.00    -0.549 OA
ATOM      4  O   UNL     1     -46.677   9.565 -44.386  0.00  0.00    -0.549 OA
ENDBRANCH   1   2
BRANCH   1   5
ATOM      5  C   UNL     1     -44.990  11.449 -42.791  0.00  0.00    +0.006 C 
BRANCH   5   6
ATOM      6  C   UNL     1     -44.900  12.524 -43.875  0.00  0.00    +0.000 C 
ATOM      7  C   UNL     1     -44.557  13.873 -43.245  0.00  0.00    +0.000 C 
ENDBRANCH   5   6
ENDBRANCH   1   5
TORSDOF 3
REMARK  Name = 
REMARK  57 active torsions:
REMARK  status: ('A' for Active; 'I' for Inactive)
REMARK    1  A    between atoms: _1  and  _3
REMARK    2  A    between atoms: _3  and  _4
REMARK    3  A    between atoms: _4  and  _5
REMARK    4  A    between atoms: _5  and  _6
REMARK    5  A    between atoms: _8  and  _10
REMARK    6  A    between atoms: _10  and  _11
REMARK    7  A    between atoms: _11  and  _12
REMARK    8  A    between atoms: _15  and  _17
REMARK    9  A    between atoms: _17  and  _18
REMARK   10  A    between atoms: _18  and  _19
REMARK   11  A    between atoms: _19  and  _20
REMARK   12  A    between atoms: _22  and  _24
REMARK   13  A    between atoms: _24  and  _26
REMARK   14  A    between atoms: _28  and  _30
REMARK   15  A    between atoms: _33  and  _35
REMARK   16  A    between atoms: _38  and  _40
REMARK   17  A    between atoms: _40  and  _41
REMARK   18  A    between atoms: _47  and  _49
REMARK   19  A    between atoms: _49  and  _50
REMARK   20  A    between atoms: _53  and  _55
REMARK   21  A    between atoms: _55  and  _57
REMARK   22  A    between atoms: _59  and  _61
REMARK   23  A    between atoms: _64  and  _66
REMARK   24  A    between atoms: _66  and  _67
REMARK   25  A    between atoms: _67  and  _68
REMARK   26  A    between atoms: _68  and  _69
REMARK   27  A    between atoms: _73  and  _75
REMARK   28  A    between atoms: _75  and  _76
REMARK   29  A    between atoms: _76  and  _77
REMARK   30  A    between atoms: _80  and  _82
REMARK   31  A    between atoms: _82  and  _83
REMARK   32  A    between atoms: _86  and  _88
REMARK   33  A    between atoms: _88  and  _89
REMARK   34  A    between atoms: _96  and  _98
REMARK   35  A    between atoms: _98  and  _99
REMARK   36  A    between atoms: _101  and  _103
REMARK   37  A    between atoms: _103  and  _104
REMARK   38  A    between atoms: _110  and  _112
REMARK   39  A    between atoms: _114  and  _116
REMARK   40  A    between atoms: _116  and  _117
REMARK   41  A    between atoms: _123  and  _125
REMARK   42  A    between atoms: _125  and  _126
REMARK   43  A    between atoms: _126  and  _127
REMARK   44  A    between atoms: _130  and  _132
REMARK   45  A    between atoms: _132  and  _134
REMARK   46  A    between atoms: _136  and  _138
REMARK   47  A    between atoms: _138  and  _139
REMARK   48  A    between atoms: _146  and  _148
REMARK   49  A    between atoms: _153  and  _155
REMARK   50  A    between atoms: _157  and  _159
REMARK   51  A    between atoms: _159  and  _160
REMARK   52  A    between atoms: _160  and  _161
REMARK   53  A    between atoms: _161  and  _162
REMARK   54  A    between atoms: _166  and  _168
REMARK   55  A    between atoms: _168  and  _169
REMARK   56  A    between atoms: _175  and  _177
REMARK   57  A    between atoms: _177  and  _178
REMARK                            x       y       z     vdW  Elec       q    Type
REMARK                         _______ _______ _______ _____ _____    ______ ____
ROOT
ATOM      1  C   UNL     1     -38.941  15.864 -40.015  0.00  0.00    +0.000 C 
ATOM      2  C   UNL     1     -38.665  14.677 -40.942  0.00  0.00    +0.000 C 
ENDROOT
BRANCH   1   3
ATOM      3  C   UNL     1     -40.454  16.125 -39.778  0.00  0.00    +0.000 C 
ATOM      4  C   UNL     1     -40.784  17.549 -39.265  0.00  0.00    +0.000 C 
ENDBRANCH   1   3
BRANCH   1   5
ATOM      5  C   UNL     1     -38.195  17.130 -40.400  0.00  0.00    +0.000 C 
ATOM      6  C   UNL     1     -36.814  17.173 -39.789  0.00  0.00    +0.000 C 
ENDBRANCH   1   5
TORSDOF 2
REMARK  Name = 
REMARK  57 active torsions:
REMARK  status: ('A' for Active; 'I' for Inactive)
REMARK    1  A    between atoms: _1  and  _3
REMARK    2  A    between atoms: _3  and  _4
REMARK    3  A    between atoms: _4  and  _5
REMARK    4  A    between atoms: _5  and  _6
REMARK    5  A    between atoms: _8  and  _10
REMARK    6  A    between atoms: _10  and  _11
REMARK    7  A    between atoms: _11  and  _12
REMARK    8  A    between atoms: _15  and  _17
REMARK    9  A    between atoms: _17  and  _18
REMARK   10  A    between atoms: _18  and  _19
REMARK   11  A    between atoms: _19  and  _20
REMARK   12  A    between atoms: _22  and  _24
REMARK   13  A    between atoms: _24  and  _26
REMARK   14  A    between atoms: _28  and  _30
REMARK   15  A    between atoms: _33  and  _35
REMARK   16  A    between atoms: _38  and  _40
REMARK   17  A    between atoms: _40  and  _41
REMARK   18  A    between atoms: _47  and  _49
REMARK   19  A    between atoms: _49  and  _50
REMARK   20  A    between atoms: _53  and  _55
REMARK   21  A    between atoms: _55  and  _57
REMARK   22  A    between atoms: _59  and  _61
REMARK   23  A    between atoms: _64  and  _66
REMARK   24  A    between atoms: _66  and  _67
REMARK   25  A    between atoms: _67  and  _68
REMARK   26  A    between atoms: _68  and  _69
REMARK   27  A    between atoms: _73  and  _75
REMARK   28  A    between atoms: _75  and  _76
REMARK   29  A    between atoms: _76  and  _77
REMARK   30  A    between atoms: _80  and  _82
REMARK   31  A    between atoms: _82  and  _83
REMARK   32  A    between atoms: _86  and  _88
REMARK   33  A    between atoms: _88  and  _89
REMARK   34  A    between atoms: _96  and  _98
REMARK   35  A    between atoms: _98  and  _99
REMARK   36  A    between atoms: _101  and  _103
REMARK   37  A    between atoms: _103  and  _104
REMARK   38  A    between atoms: _110  and  _112
REMARK   39  A    between atoms: _114  and  _116
REMARK   40  A    between atoms: _116  and  _117
REMARK   41  A    between atoms: _123  and  _125
REMARK   42  A    between atoms: _125  and  _126
REMARK   43  A    between atoms: _126  and  _127
REMARK   44  A    between atoms: _130  and  _132
REMARK   45  A    between atoms: _132  and  _134
REMARK   46  A    between atoms: _136  and  _138
REMARK   47  A    between atoms: _138  and  _139
REMARK   48  A    between atoms: _146  and  _148
REMARK   49  A    between atoms: _153  and  _155
REMARK   50  A    between atoms: _157  and  _159
REMARK   51  A    between atoms: _159  and  _160
REMARK   52  A    between atoms: _160  and  _161
REMARK   53  A    between atoms: _161  and  _162
REMARK   54  A    between atoms: _166  and  _168
REMARK   55  A    between atoms: _168  and  _169
REMARK   56  A    between atoms: _175  and  _177
REMARK   57  A    between atoms: _177  and  _178
REMARK                            x       y       z     vdW  Elec       q    Type
REMARK                         _______ _______ _______ _____ _____    ______ ____
ROOT
ATOM      1  C   UNL     1     -34.748  25.793 -45.406  0.00  0.00    -0.022 A 
ATOM      2  C   UNL     1     -35.457  26.308 -44.332  0.00  0.00    -0.001 A 
ATOM      3  C   UNL     1     -35.609  25.579 -43.173  0.00  0.00    +0.042 A 
ATOM      4  C   UNL     1     -35.046  24.322 -43.082  0.00  0.00    +0.196 A 
ATOM      5  O   UNL     1     -35.205  23.605 -41.928  0.00  0.00    -0.287 OA
ATOM      6  C   UNL     1     -34.327  23.786 -44.135  0.00  0.00    +0.042 A 
ATOM      7  C   UNL     1     -34.179  24.523 -45.288  0.00  0.00    -0.001 A 
ENDROOT
BRANCH   1   8
ATOM      8  C   UNL     1     -34.583  26.588 -46.654  0.00  0.00    +0.026 C 
BRANCH   8   9
ATOM      9  C   UNL     1     -33.755  27.861 -46.496  0.00  0.00    +0.005 C 
ATOM     10  C   UNL     1     -33.066  28.105 -47.823  0.00  0.00    +0.000 C 
ENDBRANCH   8   9
ENDBRANCH   1   8
TORSDOF 2
REMARK  Name = 
REMARK  57 active torsions:
REMARK  status: ('A' for Active; 'I' for Inactive)
REMARK    1  A    between atoms: _1  and  _3
REMARK    2  A    between atoms: _3  and  _4
REMARK    3  A    between atoms: _4  and  _5
REMARK    4  A    between atoms: _5  and  _6
REMARK    5  A    between atoms: _8  and  _10
REMARK    6  A    between atoms: _10  and  _11
REMARK    7  A    between atoms: _11  and  _12
REMARK    8  A    between atoms: _15  and  _17
REMARK    9  A    between atoms: _17  and  _18
REMARK   10  A    between atoms: _18  and  _19
REMARK   11  A    between atoms: _19  and  _20
REMARK   12  A    between atoms: _22  and  _24
REMARK   13  A    between atoms: _24  and  _26
REMARK   14  A    between atoms: _28  and  _30
REMARK   15  A    between atoms: _33  and  _35
REMARK   16  A    between atoms: _38  and  _40
REMARK   17  A    between atoms: _40  and  _41
REMARK   18  A    between atoms: _47  and  _49
REMARK   19  A    between atoms: _49  and  _50
REMARK   20  A    between atoms: _53  and  _55
REMARK   21  A    between atoms: _55  and  _57
REMARK   22  A    between atoms: _59  and  _61
REMARK   23  A    between atoms: _64  and  _66
REMARK   24  A    between atoms: _66  and  _67
REMARK   25  A    between atoms: _67  and  _68
REMARK   26  A    between atoms: _68  and  _69
REMARK   27  A    between atoms: _73  and  _75
REMARK   28  A    between atoms: _75  and  _76
REMARK   29  A    between atoms: _76  and  _77
REMARK   30  A    between atoms: _80  and  _82
REMARK   31  A    between atoms: _82  and  _83
REMARK   32  A    between atoms: _86  and  _88
REMARK   33  A    between atoms: _88  and  _89
REMARK   34  A    between atoms: _96  and  _98
REMARK   35  A    between atoms: _98  and  _99
REMARK   36  A    between atoms: _101  and  _103
REMARK   37  A    between atoms: _103  and  _104
REMARK   38  A    between atoms: _110  and  _112
REMARK   39  A    between atoms: _114  and  _116
REMARK   40  A    between atoms: _116  and  _117
REMARK   41  A    between atoms: _123  and  _125
REMARK   42  A    between atoms: _125  and  _126
REMARK   43  A    between atoms: _126  and  _127
REMARK   44  A    between atoms: _130  and  _132
REMARK   45  A    between atoms: _132  and  _134
REMARK   46  A    between atoms: _136  and  _138
REMARK   47  A    between atoms: _138  and  _139
REMARK   48  A    between atoms: _146  and  _148
REMARK   49  A    between atoms: _153  and  _155
REMARK   50  A    between atoms: _157  and  _159
REMARK   51  A    between atoms: _159  and  _160
REMARK   52  A    between atoms: _160  and  _161
REMARK   53  A    between atoms: _161  and  _162
REMARK   54  A    between atoms: _166  and  _168
REMARK   55  A    between atoms: _168  and  _169
REMARK   56  A    between atoms: _175  and  _177
REMARK   57  A    between atoms: _177  and  _178
REMARK                            x       y       z     vdW  Elec       q    Type
REMARK                         _______ _______ _______ _____ _____    ______ ____
ROOT
ATOM      1  C   UNL     1     -30.353  24.475 -50.923  0.00  0.00    +0.013 C 
ATOM      2  C   UNL     1     -29.829  24.487 -52.349  0.00  0.00    +0.001 C 
ENDROOT
BRANCH   1   3
ATOM      3  C   UNL     1     -31.480  23.436 -50.771  0.00  0.00    +0.069 C 
ATOM      4  S   UNL     1     -30.932  21.755 -50.327  0.00  0.00    -0.082 S 
ENDBRANCH   1   3
TORSDOF 1
REMARK  Name = 
REMARK  57 active torsions:
REMARK  status: ('A' for Active; 'I' for Inactive)
REMARK    1  A    between atoms: _1  and  _3
REMARK    2  A    between atoms: _3  and  _4
REMARK    3  A    between atoms: _4  and  _5
REMARK    4  A    between atoms: _5  and  _6
REMARK    5  A    between atoms: _8  and  _10
REMARK    6  A    between atoms: _10  and  _11
REMARK    7  A    between atoms: _11  and  _12
REMARK    8  A    between atoms: _15  and  _17
REMARK    9  A    between atoms: _17  and  _18
REMARK   10  A    between atoms: _18  and  _19
REMARK   11  A    between atoms: _19  and  _20
REMARK   12  A    between atoms: _22  and  _24
REMARK   13  A    between atoms: _24  and  _26
REMARK   14  A    between atoms: _28  and  _30
REMARK   15  A    between atoms: _33  and  _35
REMARK   16  A    between atoms: _38  and  _40
REMARK   17  A    between atoms: _40  and  _41
REMARK   18  A    between atoms: _47  and  _49
REMARK   19  A    between atoms: _49  and  _50
REMARK   20  A    between atoms: _53  and  _55
REMARK   21  A    between atoms: _55  and  _57
REMARK   22  A    between atoms: _59  and  _61
REMARK   23  A    between atoms: _64  and  _66
REMARK   24  A    between atoms: _66  and  _67
REMARK   25  A    between atoms: _67  and  _68
REMARK   26  A    between atoms: _68  and  _69
REMARK   27  A    between atoms: _73  and  _75
REMARK   28  A    between atoms: _75  and  _76
REMARK   29  A    between atoms: _76  and  _77
REMARK   30  A    between atoms: _80  and  _82
REMARK   31  A    between atoms: _82  and  _83
REMARK   32  A    between atoms: _86  and  _88
REMARK   33  A    between atoms: _88  and  _89
REMARK   34  A    between atoms: _96  and  _98
REMARK   35  A    between atoms: _98  and  _99
REMARK   36  A    between atoms: _101  and  _103
REMARK   37  A    between atoms: _103  and  _104
REMARK   38  A    between atoms: _110  and  _112
REMARK   39  A    between atoms: _114  and  _116
REMARK   40  A    between atoms: _116  and  _117
REMARK   41  A    between atoms: _123  and  _125
REMARK   42  A    between atoms: _125  and  _126
REMARK   43  A    between atoms: _126  and  _127
REMARK   44  A    between atoms: _130  and  _132
REMARK   45  A    between atoms: _132  and  _134
REMARK   46  A    between atoms: _136  and  _138
REMARK   47  A    between atoms: _138  and  _139
REMARK   48  A    between atoms: _146  and  _148
REMARK   49  A    between atoms: _153  and  _155
REMARK   50  A    between atoms: _157  and  _159
REMARK   51  A    between atoms: _159  and  _160
REMARK   52  A    between atoms: _160  and  _161
REMARK   53  A    between atoms: _161  and  _162
REMARK   54  A    between atoms: _166  and  _168
REMARK   55  A    between atoms: _168  and  _169
REMARK   56  A    between atoms: _175  and  _177
REMARK   57  A    between atoms: _177  and  _178
REMARK                            x       y       z     vdW  Elec       q    Type
REMARK                         _______ _______ _______ _____ _____    ______ ____
ROOT
ATOM      1  C   UNL     1     -28.485  20.740 -55.540  0.00  0.00    +0.000 C 
ATOM      2  C   UNL     1     -29.932  20.348 -55.813  0.00  0.00    +0.000 C 
ATOM      3  C   UNL     1     -27.624  20.495 -56.756  0.00  0.00    +0.000 C 
ENDROOT
TORSDOF 0
REMARK  Name = 
REMARK  57 active torsions:
REMARK  status: ('A' for Active; 'I' for Inactive)
REMARK    1  A    between atoms: _1  and  _3
REMARK    2  A    between atoms: _3  and  _4
REMARK    3  A    between atoms: _4  and  _5
REMARK    4  A    between atoms: _5  and  _6
REMARK    5  A    between atoms: _8  and  _10
REMARK    6  A    between atoms: _10  and  _11
REMARK    7  A    between atoms: _11  and  _12
REMARK    8  A    between atoms: _15  and  _17
REMARK    9  A    between atoms: _17  and  _18
REMARK   10  A    between atoms: _18  and  _19
REMARK   11  A    between atoms: _19  and  _20
REMARK   12  A    between atoms: _22  and  _24
REMARK   13  A    between atoms: _24  and  _26
REMARK   14  A    between atoms: _28  and  _30
REMARK   15  A    between atoms: _33  and  _35
REMARK   16  A    between atoms: _38  and  _40
REMARK   17  A    between atoms: _40  and  _41
REMARK   18  A    between atoms: _47  and  _49
REMARK   19  A    between atoms: _49  and  _50
REMARK   20  A    between atoms: _53  and  _55
REMARK   21  A    between atoms: _55  and  _57
REMARK   22  A    between atoms: _59  and  _61
REMARK   23  A    between atoms: _64  and  _66
REMARK   24  A    between atoms: _66  and  _67
REMARK   25  A    between atoms: _67  and  _68
REMARK   26  A    between atoms: _68  and  _69
REMARK   27  A    between atoms: _73  and  _75
REMARK   28  A    between atoms: _75  and  _76
REMARK   29  A    between atoms: _76  and  _77
REMARK   30  A    between atoms: _80  and  _82
REMARK   31  A    between atoms: _82  and  _83
REMARK   32  A    between atoms: _86  and  _88
REMARK   33  A    between atoms: _88  and  _89
REMARK   34  A    between atoms: _96  and  _98
REMARK   35  A    between atoms: _98  and  _99
REMARK   36  A    between atoms: _101  and  _103
REMARK   37  A    between atoms: _103  and  _104
REMARK   38  A    between atoms: _110  and  _112
REMARK   39  A    between atoms: _114  and  _116
REMARK   40  A    between atoms: _116  and  _117
REMARK   41  A    between atoms: _123  and  _125
REMARK   42  A    between atoms: _125  and  _126
REMARK   43  A    between atoms: _126  and  _127
REMARK   44  A    between atoms: _130  and  _132
REMARK   45  A    between atoms: _132  and  _134
REMARK   46  A    between atoms: _136  and  _138
REMARK   47  A    between atoms: _138  and  _139
REMARK   48  A    between atoms: _146  and  _148
REMARK   49  A    between atoms: _153  and  _155
REMARK   50  A    between atoms: _157  and  _159
REMARK   51  A    between atoms: _159  and  _160
REMARK   52  A    between atoms: _160  and  _161
REMARK   53  A    between atoms: _161  and  _162
REMARK   54  A    between atoms: _166  and  _168
REMARK   55  A    between atoms: _168  and  _169
REMARK   56  A    between atoms: _175  and  _177
REMARK   57  A    between atoms: _177  and  _178
REMARK                            x       y       z     vdW  Elec       q    Type
REMARK                         _______ _______ _______ _____ _____    ______ ____
ROOT
ATOM      1  C   UNL     1     -35.300   9.710 -38.204  0.00  0.00    +0.036 C 
ATOM      2  C   UNL     1     -36.437  10.742 -38.072  0.00  0.00    +0.003 C 
ENDROOT
BRANCH   1   3
ATOM      3  C   UNL     1     -35.848   8.346 -38.624  0.00  0.00    +0.182 C 
ATOM      4  O   UNL     1     -34.944   7.676 -39.475  0.00  0.00    -0.220 OA
ENDBRANCH   1   3
TORSDOF 1
REMARK  Name = 
REMARK  57 active torsions:
REMARK  status: ('A' for Active; 'I' for Inactive)
REMARK    1  A    between atoms: _1  and  _3
REMARK    2  A    between atoms: _3  and  _4
REMARK    3  A    between atoms: _4  and  _5
REMARK    4  A    between atoms: _5  and  _6
REMARK    5  A    between atoms: _8  and  _10
REMARK    6  A    between atoms: _10  and  _11
REMARK    7  A    between atoms: _11  and  _12
REMARK    8  A    between atoms: _15  and  _17
REMARK    9  A    between atoms: _17  and  _18
REMARK   10  A    between atoms: _18  and  _19
REMARK   11  A    between atoms: _19  and  _20
REMARK   12  A    between atoms: _22  and  _24
REMARK   13  A    between atoms: _24  and  _26
REMARK   14  A    between atoms: _28  and  _30
REMARK   15  A    between atoms: _33  and  _35
REMARK   16  A    between atoms: _38  and  _40
REMARK   17  A    between atoms: _40  and  _41
REMARK   18  A    between atoms: _47  and  _49
REMARK   19  A    between atoms: _49  and  _50
REMARK   20  A    between atoms: _53  and  _55
REMARK   21  A    between atoms: _55  and  _57
REMARK   22  A    between atoms: _59  and  _61
REMARK   23  A    between atoms: _64  and  _66
REMARK   24  A    between atoms: _66  and  _67
REMARK   25  A    between atoms: _67  and  _68
REMARK   26  A    between atoms: _68  and  _69
REMARK   27  A    between atoms: _73  and  _75
REMARK   28  A    between atoms: _75  and  _76
REMARK   29  A    between atoms: _76  and  _77
REMARK   30  A    between atoms: _80  and  _82
REMARK   31  A    between atoms: _82  and  _83
REMARK   32  A    between atoms: _86  and  _88
REMARK   33  A    between atoms: _88  and  _89
REMARK   34  A    between atoms: _96  and  _98
REMARK   35  A    between atoms: _98  and  _99
REMARK   36  A    between atoms: _101  and  _103
REMARK   37  A    between atoms: _103  and  _104
REMARK   38  A    between atoms: _110  and  _112
REMARK   39  A    between atoms: _114  and  _116
REMARK   40  A    between atoms: _116  and  _117
REMARK   41  A    between atoms: _123  and  _125
REMARK   42  A    between atoms: _125  and  _126
REMARK   43  A    between atoms: _126  and  _127
REMARK   44  A    between atoms: _130  and  _132
REMARK   45  A    between atoms: _132  and  _134
REMARK   46  A    between atoms: _136  and  _138
REMARK   47  A    between atoms: _138  and  _139
REMARK   48  A    between atoms: _146  and  _148
REMARK   49  A    between atoms: _153  and  _155
REMARK   50  A    between atoms: _157  and  _159
REMARK   51  A    between atoms: _159  and  _160
REMARK   52  A    between atoms: _160  and  _161
REMARK   53  A    between atoms: _161  and  _162
REMARK   54  A    between atoms: _166  and  _168
REMARK   55  A    between atoms: _168  and  _169
REMARK   56  A    between atoms: _175  and  _177
REMARK   57  A    between atoms: _177  and  _178
REMARK                            x       y       z     vdW  Elec       q    Type
REMARK                         _______ _______ _______ _____ _____    ______ ____
ROOT
ATOM      1  C   UNL     1     -30.929  10.679 -40.569  0.00  0.00    +0.220 C 
ENDROOT
BRANCH   1   2
ATOM      2  N   UNL     1     -31.459  11.728 -41.432  0.00  0.00    -0.087 NA
ATOM      3  C   UNL     1     -32.636  12.321 -41.256  0.00  0.00    +0.535 C 
ATOM      4  N   UNL     1     -33.424  11.968 -40.247  0.00  0.00    +0.135 NA
ATOM      5  N   UNL     1     -33.024  13.270 -42.094  0.00  0.00    +0.135 NA
ENDBRANCH   1   2
BRANCH   1   6
ATOM      6  C   UNL     1     -30.065  11.220 -39.439  0.00  0.00    +0.047 C 
BRANCH   6   7
ATOM      7  C   UNL     1     -29.136  10.162 -38.871  0.00  0.00    +0.004 C 
BRANCH   7   8
ATOM      8  C   UNL     1     -27.925  10.695 -38.075  0.00  0.00    +0.000 C 
ATOM      9  C   UNL     1     -28.334  11.900 -37.250  0.00  0.00    +0.000 C 
ENDBRANCH   7   8
ENDBRANCH   6   7
ENDBRANCH   1   6
TORSDOF 4
REMARK  Name = 
REMARK  57 active torsions:
REMARK  status: ('A' for Active; 'I' for Inactive)
REMARK    1  A    between atoms: _1  and  _3
REMARK    2  A    between atoms: _3  and  _4
REMARK    3  A    between atoms: _4  and  _5
REMARK    4  A    between atoms: _5  and  _6
REMARK    5  A    between atoms: _8  and  _10
REMARK    6  A    between atoms: _10  and  _11
REMARK    7  A    between atoms: _11  and  _12
REMARK    8  A    between atoms: _15  and  _17
REMARK    9  A    between atoms: _17  and  _18
REMARK   10  A    between atoms: _18  and  _19
REMARK   11  A    between atoms: _19  and  _20
REMARK   12  A    between atoms: _22  and  _24
REMARK   13  A    between atoms: _24  and  _26
REMARK   14  A    between atoms: _28  and  _30
REMARK   15  A    between atoms: _33  and  _35
REMARK   16  A    between atoms: _38  and  _40
REMARK   17  A    between atoms: _40  and  _41
REMARK   18  A    between atoms: _47  and  _49
REMARK   19  A    between atoms: _49  and  _50
REMARK   20  A    between atoms: _53  and  _55
REMARK   21  A    between atoms: _55  and  _57
REMARK   22  A    between atoms: _59  and  _61
REMARK   23  A    between atoms: _64  and  _66
REMARK   24  A    between atoms: _66  and  _67
REMARK   25  A    between atoms: _67  and  _68
REMARK   26  A    between atoms: _68  and  _69
REMARK   27  A    between atoms: _73  and  _75
REMARK   28  A    between atoms: _75  and  _76
REMARK   29  A    between atoms: _76  and  _77
REMARK   30  A    between atoms: _80  and  _82
REMARK   31  A    between atoms: _82  and  _83
REMARK   32  A    between atoms: _86  and  _88
REMARK   33  A    between atoms: _88  and  _89
REMARK   34  A    between atoms: _96  and  _98
REMARK   35  A    between atoms: _98  and  _99
REMARK   36  A    between atoms: _101  and  _103
REMARK   37  A    between atoms: _103  and  _104
REMARK   38  A    between atoms: _110  and  _112
REMARK   39  A    between atoms: _114  and  _116
REMARK   40  A    between atoms: _116  and  _117
REMARK   41  A    between atoms: _123  and  _125
REMARK   42  A    between atoms: _125  and  _126
REMARK   43  A    between atoms: _126  and  _127
REMARK   44  A    between atoms: _130  and  _132
REMARK   45  A    between atoms: _132  and  _134
REMARK   46  A    between atoms: _136  and  _138
REMARK   47  A    between atoms: _138  and  _139
REMARK   48  A    between atoms: _146  and  _148
REMARK   49  A    between atoms: _153  and  _155
REMARK   50  A    between atoms: _157  and  _159
REMARK   51  A    between atoms: _159  and  _160
REMARK   52  A    between atoms: _160  and  _161
REMARK   53  A    between atoms: _161  and  _162
REMARK   54  A    between atoms: _166  and  _168
REMARK   55  A    between atoms: _168  and  _169
REMARK   56  A    between atoms: _175  and  _177
REMARK   57  A    between atoms: _177  and  _178
REMARK                            x       y       z     vdW  Elec       q    Type
REMARK                         _______ _______ _______ _____ _____    ______ ____
ROOT
ATOM      1  C   UNL     1     -32.741  18.010 -40.547  0.00  0.00    -0.022 A 
ATOM      2  C   UNL     1     -32.468  19.374 -40.669  0.00  0.00    -0.004 A 
ATOM      3  C   UNL     1     -33.005  20.116 -41.715  0.00  0.00    -0.000 A 
ATOM      4  C   UNL     1     -33.827  19.502 -42.650  0.00  0.00    -0.000 A 
ATOM      5  C   UNL     1     -34.116  18.151 -42.532  0.00  0.00    -0.000 A 
ATOM      6  C   UNL     1     -33.574  17.416 -41.488  0.00  0.00    -0.004 A 
ENDROOT
BRANCH   1   7
ATOM      7  C   UNL     1     -32.169  17.193 -39.410  0.00  0.00    +0.026 C 
BRANCH   7   8
ATOM      8  C   UNL     1     -30.801  17.696 -38.878  0.00  0.00    +0.005 C 
ATOM      9  C   UNL     1     -30.855  18.074 -37.407  0.00  0.00    +0.000 C 
ENDBRANCH   7   8
ENDBRANCH   1   7
TORSDOF 2
REMARK  Name = 
REMARK  57 active torsions:
REMARK  status: ('A' for Active; 'I' for Inactive)
REMARK    1  A    between atoms: _1  and  _3
REMARK    2  A    between atoms: _3  and  _4
REMARK    3  A    between atoms: _4  and  _5
REMARK    4  A    between atoms: _5  and  _6
REMARK    5  A    between atoms: _8  and  _10
REMARK    6  A    between atoms: _10  and  _11
REMARK    7  A    between atoms: _11  and  _12
REMARK    8  A    between atoms: _15  and  _17
REMARK    9  A    between atoms: _17  and  _18
REMARK   10  A    between atoms: _18  and  _19
REMARK   11  A    between atoms: _19  and  _20
REMARK   12  A    between atoms: _22  and  _24
REMARK   13  A    between atoms: _24  and  _26
REMARK   14  A    between atoms: _28  and  _30
REMARK   15  A    between atoms: _33  and  _35
REMARK   16  A    between atoms: _38  and  _40
REMARK   17  A    between atoms: _40  and  _41
REMARK   18  A    between atoms: _47  and  _49
REMARK   19  A    between atoms: _49  and  _50
REMARK   20  A    between atoms: _53  and  _55
REMARK   21  A    between atoms: _55  and  _57
REMARK   22  A    between atoms: _59  and  _61
REMARK   23  A    between atoms: _64  and  _66
REMARK   24  A    between atoms: _66  and  _67
REMARK   25  A    between atoms: _67  and  _68
REMARK   26  A    between atoms: _68  and  _69
REMARK   27  A    between atoms: _73  and  _75
REMARK   28  A    between atoms: _75  and  _76
REMARK   29  A    between atoms: _76  and  _77
REMARK   30  A    between atoms: _80  and  _82
REMARK   31  A    between atoms: _82  and  _83
REMARK   32  A    between atoms: _86  and  _88
REMARK   33  A    between atoms: _88  and  _89
REMARK   34  A    between atoms: _96  and  _98
REMARK   35  A    between atoms: _98  and  _99
REMARK   36  A    between atoms: _101  and  _103
REMARK   37  A    between atoms: _103  and  _104
REMARK   38  A    between atoms: _110  and  _112
REMARK   39  A    between atoms: _114  and  _116
REMARK   40  A    between atoms: _116  and  _117
REMARK   41  A    between atoms: _123  and  _125
REMARK   42  A    between atoms: _125  and  _126
REMARK   43  A    between atoms: _126  and  _127
REMARK   44  A    between atoms: _130  and  _132
REMARK   45  A    between atoms: _132  and  _134
REMARK   46  A    between atoms: _136  and  _138
REMARK   47  A    between atoms: _138  and  _139
REMARK   48  A    between atoms: _146  and  _148
REMARK   49  A    between atoms: _153  and  _155
REMARK   50  A    between atoms: _157  and  _159
REMARK   51  A    between atoms: _159  and  _160
REMARK   52  A    between atoms: _160  and  _161
REMARK   53  A    between atoms: _161  and  _162
REMARK   54  A    between atoms: _166  and  _168
REMARK   55  A    between atoms: _168  and  _169
REMARK   56  A    between atoms: _175  and  _177
REMARK   57  A    between atoms: _177  and  _178
REMARK                            x       y       z     vdW  Elec       q    Type
REMARK                         _______ _______ _______ _____ _____    ______ ____
ROOT
ATOM      1  C   UNL     1     -26.348  20.757 -37.805  0.00  0.00    -0.022 A 
ATOM      2  C   UNL     1     -27.465  20.158 -37.205  0.00  0.00    -0.004 A 
ATOM      3  C   UNL     1     -28.706  20.793 -37.216  0.00  0.00    -0.000 A 
ATOM      4  C   UNL     1     -28.835  22.033 -37.837  0.00  0.00    -0.000 A 
ATOM      5  C   UNL     1     -27.738  22.625 -38.441  0.00  0.00    -0.000 A 
ATOM      6  C   UNL     1     -26.501  21.989 -38.427  0.00  0.00    -0.004 A 
ENDROOT
BRANCH   1   7
ATOM      7  C   UNL     1     -25.024  20.069 -37.787  0.00  0.00    +0.026 C 
BRANCH   7   8
ATOM      8  C   UNL     1     -23.852  20.956 -37.339  0.00  0.00    +0.005 C 
ATOM      9  C   UNL     1     -24.203  21.851 -36.143  0.00  0.00    +0.000 C 
ENDBRANCH   7   8
ENDBRANCH   1   7
TORSDOF 2
REMARK  Name = 
REMARK  57 active torsions:
REMARK  status: ('A' for Active; 'I' for Inactive)
REMARK    1  A    between atoms: _1  and  _3
REMARK    2  A    between atoms: _3  and  _4
REMARK    3  A    between atoms: _4  and  _5
REMARK    4  A    between atoms: _5  and  _6
REMARK    5  A    between atoms: _8  and  _10
REMARK    6  A    between atoms: _10  and  _11
REMARK    7  A    between atoms: _11  and  _12
REMARK    8  A    between atoms: _15  and  _17
REMARK    9  A    between atoms: _17  and  _18
REMARK   10  A    between atoms: _18  and  _19
REMARK   11  A    between atoms: _19  and  _20
REMARK   12  A    between atoms: _22  and  _24
REMARK   13  A    between atoms: _24  and  _26
REMARK   14  A    between atoms: _28  and  _30
REMARK   15  A    between atoms: _33  and  _35
REMARK   16  A    between atoms: _38  and  _40
REMARK   17  A    between atoms: _40  and  _41
REMARK   18  A    between atoms: _47  and  _49
REMARK   19  A    between atoms: _49  and  _50
REMARK   20  A    between atoms: _53  and  _55
REMARK   21  A    between atoms: _55  and  _57
REMARK   22  A    between atoms: _59  and  _61
REMARK   23  A    between atoms: _64  and  _66
REMARK   24  A    between atoms: _66  and  _67
REMARK   25  A    between atoms: _67  and  _68
REMARK   26  A    between atoms: _68  and  _69
REMARK   27  A    between atoms: _73  and  _75
REMARK   28  A    between atoms: _75  and  _76
REMARK   29  A    between atoms: _76  and  _77
REMARK   30  A    between atoms: _80  and  _82
REMARK   31  A    between atoms: _82  and  _83
REMARK   32  A    between atoms: _86  and  _88
REMARK   33  A    between atoms: _88  and  _89
REMARK   34  A    between atoms: _96  and  _98
REMARK   35  A    between atoms: _98  and  _99
REMARK   36  A    between atoms: _101  and  _103
REMARK   37  A    between atoms: _103  and  _104
REMARK   38  A    between atoms: _110  and  _112
REMARK   39  A    between atoms: _114  and  _116
REMARK   40  A    between atoms: _116  and  _117
REMARK   41  A    between atoms: _123  and  _125
REMARK   42  A    between atoms: _125  and  _126
REMARK   43  A    between atoms: _126  and  _127
REMARK   44  A    between atoms: _130  and  _132
REMARK   45  A    between atoms: _132  and  _134
REMARK   46  A    between atoms: _136  and  _138
REMARK   47  A    between atoms: _138  and  _139
REMARK   48  A    between atoms: _146  and  _148
REMARK   49  A    between atoms: _153  and  _155
REMARK   50  A    between atoms: _157  and  _159
REMARK   51  A    between atoms: _159  and  _160
REMARK   52  A    between atoms: _160  and  _161
REMARK   53  A    between atoms: _161  and  _162
REMARK   54  A    between atoms: _166  and  _168
REMARK   55  A    between atoms: _168  and  _169
REMARK   56  A    between atoms: _175  and  _177
REMARK   57  A    between atoms: _177  and  _178
REMARK                            x       y       z     vdW  Elec       q    Type
REMARK                         _______ _______ _______ _____ _____    ______ ____
ROOT
ATOM      1  C   UNL     1     -41.822   4.128 -58.057  0.00  0.00    +0.002 C 
ENDROOT
BRANCH   1   2
ATOM      2  C   UNL     1     -40.996   4.071 -59.319  0.00  0.00    +0.000 C 
BRANCH   2   3
ATOM      3  C   UNL     1     -41.709   3.504 -60.528  0.00  0.00    +0.000 C 
ATOM      4  C   UNL     1     -42.257   4.681 -61.331  0.00  0.00    +0.000 C 
ENDBRANCH   2   3
ENDBRANCH   1   2
BRANCH   1   5
ATOM      5  C   UNL     1     -41.050   3.508 -56.915  0.00  0.00    +0.021 C 
BRANCH   5   6
ATOM      6  C   UNL     1     -39.613   3.246 -57.319  0.00  0.00    +0.109 C 
ATOM      7  N   UNL     1     -38.725   4.059 -56.453  0.00  0.00    -0.131 NA
ENDBRANCH   5   6
ENDBRANCH   1   5
TORSDOF 4
REMARK  Name = 
REMARK  57 active torsions:
REMARK  status: ('A' for Active; 'I' for Inactive)
REMARK    1  A    between atoms: _1  and  _3
REMARK    2  A    between atoms: _3  and  _4
REMARK    3  A    between atoms: _4  and  _5
REMARK    4  A    between atoms: _5  and  _6
REMARK    5  A    between atoms: _8  and  _10
REMARK    6  A    between atoms: _10  and  _11
REMARK    7  A    between atoms: _11  and  _12
REMARK    8  A    between atoms: _15  and  _17
REMARK    9  A    between atoms: _17  and  _18
REMARK   10  A    between atoms: _18  and  _19
REMARK   11  A    between atoms: _19  and  _20
REMARK   12  A    between atoms: _22  and  _24
REMARK   13  A    between atoms: _24  and  _26
REMARK   14  A    between atoms: _28  and  _30
REMARK   15  A    between atoms: _33  and  _35
REMARK   16  A    between atoms: _38  and  _40
REMARK   17  A    between atoms: _40  and  _41
REMARK   18  A    between atoms: _47  and  _49
REMARK   19  A    between atoms: _49  and  _50
REMARK   20  A    between atoms: _53  and  _55
REMARK   21  A    between atoms: _55  and  _57
REMARK   22  A    between atoms: _59  and  _61
REMARK   23  A    between atoms: _64  and  _66
REMARK   24  A    between atoms: _66  and  _67
REMARK   25  A    between atoms: _67  and  _68
REMARK   26  A    between atoms: _68  and  _69
REMARK   27  A    between atoms: _73  and  _75
REMARK   28  A    between atoms: _75  and  _76
REMARK   29  A    between atoms: _76  and  _77
REMARK   30  A    between atoms: _80  and  _82
REMARK   31  A    between atoms: _82  and  _83
REMARK   32  A    between atoms: _86  and  _88
REMARK   33  A    between atoms: _88  and  _89
REMARK   34  A    between atoms: _96  and  _98
REMARK   35  A    between atoms: _98  and  _99
REMARK   36  A    between atoms: _101  and  _103
REMARK   37  A    between atoms: _103  and  _104
REMARK   38  A    between atoms: _110  and  _112
REMARK   39  A    between atoms: _114  and  _116
REMARK   40  A    between atoms: _116  and  _117
REMARK   41  A    between atoms: _123  and  _125
REMARK   42  A    between atoms: _125  and  _126
REMARK   43  A    between atoms: _126  and  _127
REMARK   44  A    between atoms: _130  and  _132
REMARK   45  A    between atoms: _132  and  _134
REMARK   46  A    between atoms: _136  and  _138
REMARK   47  A    between atoms: _138  and  _139
REMARK   48  A    between atoms: _146  and  _148
REMARK   49  A    between atoms: _153  and  _155
REMARK   50  A    between atoms: _157  and  _159
REMARK   51  A    between atoms: _159  and  _160
REMARK   52  A    between atoms: _160  and  _161
REMARK   53  A    between atoms: _161  and  _162
REMARK   54  A    between atoms: _166  and  _168
REMARK   55  A    between atoms: _168  and  _169
REMARK   56  A    between atoms: _175  and  _177
REMARK   57  A    between atoms: _177  and  _178
REMARK                            x       y       z     vdW  Elec       q    Type
REMARK                         _______ _______ _______ _____ _____    ______ ____
ROOT
ATOM      1  C   UNL     1     -38.592  -2.083 -48.837  0.00  0.00    +0.089 C 
ENDROOT
BRANCH   1   2
ATOM      2  C   UNL     1     -39.848  -1.771 -49.615  0.00  0.00    +0.261 C 
ATOM      3  O   UNL     1     -40.950  -1.882 -49.087  0.00  0.00    -0.272 OA
ATOM      4  N   UNL     1     -39.691  -1.368 -50.875  0.00  0.00    -0.088 NA
ENDBRANCH   1   2
BRANCH   1   5
ATOM      5  C   UNL     1     -38.783  -3.204 -47.840  0.00  0.00    +0.010 C 
BRANCH   5   6
ATOM      6  C   UNL     1     -37.503  -3.970 -47.484  0.00  0.00    +0.001 C 
ATOM      7  C   UNL     1     -37.853  -5.057 -46.471  0.00  0.00    +0.000 C 
ENDBRANCH   5   6
ENDBRANCH   1   5
TORSDOF 3
REMARK  Name = 
REMARK  57 active torsions:
REMARK  status: ('A' for Active; 'I' for Inactive)
REMARK    1  A    between atoms: _1  and  _3
REMARK    2  A    between atoms: _3  and  _4
REMARK    3  A    between atoms: _4  and  _5
REMARK    4  A    between atoms: _5  and  _6
REMARK    5  A    between atoms: _8  and  _10
REMARK    6  A    between atoms: _10  and  _11
REMARK    7  A    between atoms: _11  and  _12
REMARK    8  A    between atoms: _15  and  _17
REMARK    9  A    between atoms: _17  and  _18
REMARK   10  A    between atoms: _18  and  _19
REMARK   11  A    between atoms: _19  and  _20
REMARK   12  A    between atoms: _22  and  _24
REMARK   13  A    between atoms: _24  and  _26
REMARK   14  A    between atoms: _28  and  _30
REMARK   15  A    between atoms: _33  and  _35
REMARK   16  A    between atoms: _38  and  _40
REMARK   17  A    between atoms: _40  and  _41
REMARK   18  A    between atoms: _47  and  _49
REMARK   19  A    between atoms: _49  and  _50
REMARK   20  A    between atoms: _53  and  _55
REMARK   21  A    between atoms: _55  and  _57
REMARK   22  A    between atoms: _59  and  _61
REMARK   23  A    between atoms: _64  and  _66
REMARK   24  A    between atoms: _66  and  _67
REMARK   25  A    between atoms: _67  and  _68
REMARK   26  A    between atoms: _68  and  _69
REMARK   27  A    between atoms: _73  and  _75
REMARK   28  A    between atoms: _75  and  _76
REMARK   29  A    between atoms: _76  and  _77
REMARK   30  A    between atoms: _80  and  _82
REMARK   31  A    between atoms: _82  and  _83
REMARK   32  A    between atoms: _86  and  _88
REMARK   33  A    between atoms: _88  and  _89
REMARK   34  A    between atoms: _96  and  _98
REMARK   35  A    between atoms: _98  and  _99
REMARK   36  A    between atoms: _101  and  _103
REMARK   37  A    between atoms: _103  and  _104
REMARK   38  A    between atoms: _110  and  _112
REMARK   39  A    between atoms: _114  and  _116
REMARK   40  A    between atoms: _116  and  _117
REMARK   41  A    between atoms: _123  and  _125
REMARK   42  A    between atoms: _125  and  _126
REMARK   43  A    between atoms: _126  and  _127
REMARK   44  A    between atoms: _130  and  _132
REMARK   45  A    between atoms: _132  and  _134
REMARK   46  A    between atoms: _136  and  _138
REMARK   47  A    between atoms: _138  and  _139
REMARK   48  A    between atoms: _146  and  _148
REMARK   49  A    between atoms: _153  and  _155
REMARK   50  A    between atoms: _157  and  _159
REMARK   51  A    between atoms: _159  and  _160
REMARK   52  A    between atoms: _160  and  _161
REMARK   53  A    between atoms: _161  and  _162
REMARK   54  A    between atoms: _166  and  _168
REMARK   55  A    between atoms: _168  and  _169
REMARK   56  A    between atoms: _175  and  _177
REMARK   57  A    between atoms: _177  and  _178
REMARK                            x       y       z     vdW  Elec       q    Type
REMARK                         _______ _______ _______ _____ _____    ______ ____
ROOT
[truncated: 476,745 more chars]
