# Supplementary material for: A Novel Class of Small Molecule Agonists with Preference for Human over Mouse TLR4 Activation
Source: PLoS One. 2016 Oct 13;11(10):e0164632. doi: 10.1371/journal.pone.0164632 (PMC5063506; doi:10.1371/journal.pone.0164632)
Supplement: S1 File — Sequence and structure files used for bioinformatics analysis and docking, provided as a ZIP archive of a directory tree. To view, uncompress onto your local file system and open the file Readme.txt at the top directory level of the archive. That file describes individual directories and files inside the archive. (ZIP) [file pone.0164632.s007.zip › S1_File/docking.receptor_dimer/ligands/AZ12857161.opt.ml2]

@<TRIPOS>MOLECULE
*****
 82 87 0 0 0
SMALL
GASTEIGER

@<TRIPOS>ATOM
      1 CL         -3.9022    5.6801   -1.7346 Cl      1  UNL1       -0.0832
      2 C          -3.1070    4.6703   -0.5725 C.ar    1  UNL1        0.0456
      3 C          -3.0013    5.0543    0.7696 C.ar    1  UNL1       -0.0320
      4 C          -2.3455    4.2110    1.6691 C.ar    1  UNL1       -0.0557
      5 C          -1.7949    3.0073    1.2360 C.ar    1  UNL1       -0.0399
      6 C          -1.8910    2.6319   -0.1039 C.ar    1  UNL1        0.0392
      7 C          -2.5586    3.4639   -1.0044 C.ar    1  UNL1       -0.0216
      8 N          -1.2960    1.3946   -0.5342 N.am    1  UNL1       -0.2500
      9 C           0.0033    1.4847   -1.2676 C.3     1  UNL1        0.1324
     10 C          -0.0025    0.8089   -2.6430 C.ar    1  UNL1       -0.0178
     11 C          -1.1334    0.8205   -3.4649 C.ar    1  UNL1       -0.0561
     12 C          -1.1128    0.1842   -4.7036 C.ar    1  UNL1       -0.0577
     13 C           0.0382   -0.4725   -5.1406 C.ar    1  UNL1       -0.0368
     14 C           1.1694   -0.4850   -4.3240 C.ar    1  UNL1       -0.0577
     15 C           1.1495    0.1554   -3.0873 C.ar    1  UNL1       -0.0561
     16 C           0.0590   -1.1670   -6.4937 C.3     1  UNL1        0.0699
     17 C          -0.3671   -2.6195   -6.3895 C.2     1  UNL1        0.3091
     18 O          -1.2882   -3.0047   -5.6990 O.2     1  UNL1       -0.2507
     19 O           0.3216   -3.4295   -7.1507 O.3     1  UNL1       -0.4804
     20 C           0.5529    2.9019   -1.3998 C.2     1  UNL1        0.2387
     21 O           0.3656    3.5876   -2.3871 O.2     1  UNL1       -0.2734
     22 N           1.1539    3.3830   -0.2847 N.am    1  UNL1       -0.3106
     23 C           1.6509    4.7554   -0.0925 C.3     1  UNL1        0.0232
     24 C           2.6933    5.2339   -1.1315 C.3     1  UNL1       -0.0345
     25 C           2.1497    6.5588   -1.6952 C.3     1  UNL1       -0.0513
     26 C           1.2062    7.0920   -0.6088 C.3     1  UNL1       -0.0513
     27 C           0.5407    5.8271   -0.0539 C.3     1  UNL1       -0.0345
     28 C          -1.9810    0.2249   -0.3227 C.2     1  UNL1        0.2719
     29 O          -3.1614    0.2794   -0.0290 O.2     1  UNL1       -0.2679
     30 C          -1.3260   -1.1355   -0.4190 C.ar    1  UNL1        0.1486
     31 N           0.0062   -1.3528   -0.5243 N.ar    1  UNL1       -0.1611
     32 N           0.0643   -2.7066   -0.6279 N.ar    1  UNL1       -0.2314
     33 C          -1.1265   -3.3187   -0.3719 C.ar    1  UNL1        0.0754
     34 C          -2.0487   -2.3029   -0.3008 C.ar    1  UNL1       -0.0034
     35 C          -1.3671   -4.6913   -0.1646 C.ar    1  UNL1        0.0005
     36 C          -0.3178   -5.6180   -0.0657 C.ar    1  UNL1       -0.0526
     37 C          -0.5738   -6.9720    0.1415 C.ar    1  UNL1       -0.0611
     38 C          -1.8827   -7.4263    0.2611 C.ar    1  UNL1       -0.0617
     39 C          -2.9350   -6.5207    0.1799 C.ar    1  UNL1       -0.0611
     40 C          -2.6799   -5.1661   -0.0263 C.ar    1  UNL1       -0.0526
     41 C           0.9395   -3.2124   -1.5388 C.ar    1  UNL1        0.0660
     42 C           2.3016   -3.2302   -1.2331 C.ar    1  UNL1       -0.0362
     43 C           3.2167   -3.7237   -2.1612 C.ar    1  UNL1       -0.0598
     44 C           2.7732   -4.1971   -3.3949 C.ar    1  UNL1       -0.0616
     45 C           1.4147   -4.1711   -3.7047 C.ar    1  UNL1       -0.0598
     46 C           0.4966   -3.6706   -2.7836 C.ar    1  UNL1       -0.0362
     47 C          -3.5814    6.3730    1.2583 C.3     1  UNL1       -0.0383
     48 H          -2.2549    4.4912    2.7158 H       1  UNL1        0.0621
     49 H          -1.2821    2.3638    1.9470 H       1  UNL1        0.0636
     50 H          -2.6404    3.1840   -2.0505 H       1  UNL1        0.0651
     51 H           0.7460    0.9871   -0.6400 H       1  UNL1        0.0651
     52 H          -2.0428    1.3197   -3.1451 H       1  UNL1        0.0621
     53 H          -2.0042    0.1980   -5.3267 H       1  UNL1        0.0621
     54 H           2.0721   -0.9991   -4.6459 H       1  UNL1        0.0621
     55 H           2.0377    0.1318   -2.4603 H       1  UNL1        0.0621
     56 H           1.0633   -1.0967   -6.9195 H       1  UNL1        0.0426
     57 H          -0.6104   -0.6543   -7.1887 H       1  UNL1        0.0426
     58 H           0.9873   -2.9017   -7.6233 H       1  UNL1        0.2951
     59 H           1.2170    2.7707    0.5141 H       1  UNL1        0.1490
     60 H           2.1472    4.7739    0.8819 H       1  UNL1        0.0498
     61 H           2.8591    4.5083   -1.9314 H       1  UNL1        0.0283
     62 H           3.6490    5.4083   -0.6313 H       1  UNL1        0.0283
     63 H           1.5802    6.3611   -2.6072 H       1  UNL1        0.0266
     64 H           2.9497    7.2654   -1.9282 H       1  UNL1        0.0266
     65 H           0.4755    7.7989   -1.0087 H       1  UNL1        0.0266
     66 H           1.7841    7.5846    0.1774 H       1  UNL1        0.0266
     67 H          -0.2901    5.5487   -0.7057 H       1  UNL1        0.0283
     68 H           0.1533    5.9786    0.9562 H       1  UNL1        0.0283
     69 H          -3.1172   -2.3792   -0.1226 H       1  UNL1        0.0662
     70 H           0.7182   -5.3021   -0.1232 H       1  UNL1        0.0624
     71 H           0.2529   -7.6743    0.2160 H       1  UNL1        0.0618
     72 H          -2.0820   -8.4830    0.4226 H       1  UNL1        0.0618
     73 H          -3.9599   -6.8709    0.2758 H       1  UNL1        0.0618
     74 H          -3.5296   -4.4939   -0.0925 H       1  UNL1        0.0624
     75 H           2.6519   -2.8613   -0.2717 H       1  UNL1        0.0639
     76 H           4.2768   -3.7413   -1.9213 H       1  UNL1        0.0618
     77 H           3.4870   -4.5866   -4.1166 H       1  UNL1        0.0618
     78 H           1.0698   -4.5423   -4.6663 H       1  UNL1        0.0618
     79 H          -0.5598   -3.6435   -3.0411 H       1  UNL1        0.0639
     80 H          -4.6586    6.4066    1.0803 H       1  UNL1        0.0278
     81 H          -3.1164    7.2117    0.7351 H       1  UNL1        0.0278
     82 H          -3.4125    6.5085    2.3288 H       1  UNL1        0.0278
@<TRIPOS>BOND
     1     1     2    1
     2     2     3   ar
     3     3     4   ar
     4     4     5   ar
     5     5     6   ar
     6     6     7   ar
     7     2     7   ar
     8     6     8    1
     9     8     9    1
    10     9    10    1
    11    10    11   ar
    12    11    12   ar
    13    12    13   ar
    14    13    14   ar
    15    14    15   ar
    16    10    15   ar
    17    13    16    1
    18    16    17    1
    19    17    18    2
    20    17    19    1
    21     9    20    1
    22    20    21    2
    23    20    22   am
    24    22    23    1
    25    23    24    1
    26    24    25    1
    27    25    26    1
    28    26    27    1
    29    23    27    1
    30     8    28   am
    31    28    29    2
    32    28    30    1
    33    30    31   ar
    34    31    32   ar
    35    32    33   ar
    36    33    34   ar
    37    30    34   ar
    38    33    35    1
    39    35    36   ar
    40    36    37   ar
    41    37    38   ar
    42    38    39   ar
    43    39    40   ar
    44    35    40   ar
    45    32    41    1
    46    41    42   ar
    47    42    43   ar
    48    43    44   ar
    49    44    45   ar
    50    45    46   ar
    51    41    46   ar
    52     3    47    1
    53     4    48    1
    54     5    49    1
    55     7    50    1
    56     9    51    1
    57    11    52    1
    58    12    53    1
    59    14    54    1
    60    15    55    1
    61    16    56    1
    62    16    57    1
    63    19    58    1
    64    22    59    1
    65    23    60    1
    66    24    61    1
    67    24    62    1
    68    25    63    1
    69    25    64    1
    70    26    65    1
    71    26    66    1
    72    27    67    1
    73    27    68    1
    74    34    69    1
    75    36    70    1
    76    37    71    1
    77    38    72    1
    78    39    73    1
    79    40    74    1
    80    42    75    1
    81    43    76    1
    82    44    77    1
    83    45    78    1
    84    46    79    1
    85    47    80    1
    86    47    81    1
    87    47    82    1
