# Supplementary material for: A Novel Class of Small Molecule Agonists with Preference for Human over Mouse TLR4 Activation
Source: PLoS One. 2016 Oct 13;11(10):e0164632. doi: 10.1371/journal.pone.0164632 (PMC5063506; doi:10.1371/journal.pone.0164632)
Supplement: S1 File — Sequence and structure files used for bioinformatics analysis and docking, provided as a ZIP archive of a directory tree. To view, uncompress onto your local file system and open the file Readme.txt at the top directory level of the archive. That file describes individual directories and files inside the archive. (ZIP) [file pone.0164632.s007.zip › S1_File/docking.receptor_dimer/dock/mouse_AZ12900618.out_flex.pdbqt]

REMARK  Name = 
REMARK  57 active torsions:
REMARK  status: ('A' for Active; 'I' for Inactive)
REMARK    1  A    between atoms: _1  and  _3
REMARK    2  A    between atoms: _3  and  _4
REMARK    3  A    between atoms: _4  and  _5
REMARK    4  A    between atoms: _5  and  _6
REMARK    5  A    between atoms: _8  and  _10
REMARK    6  A    between atoms: _10  and  _11
REMARK    7  A    between atoms: _11  and  _12
REMARK    8  A    between atoms: _15  and  _17
REMARK    9  A    between atoms: _17  and  _18
REMARK   10  A    between atoms: _18  and  _19
REMARK   11  A    between atoms: _19  and  _20
REMARK   12  A    between atoms: _22  and  _24
REMARK   13  A    between atoms: _24  and  _26
REMARK   14  A    between atoms: _28  and  _30
REMARK   15  A    between atoms: _33  and  _35
REMARK   16  A    between atoms: _38  and  _40
REMARK   17  A    between atoms: _40  and  _41
REMARK   18  A    between atoms: _47  and  _49
REMARK   19  A    between atoms: _49  and  _50
REMARK   20  A    between atoms: _53  and  _55
REMARK   21  A    between atoms: _55  and  _57
REMARK   22  A    between atoms: _59  and  _61
REMARK   23  A    between atoms: _64  and  _66
REMARK   24  A    between atoms: _66  and  _67
REMARK   25  A    between atoms: _67  and  _68
REMARK   26  A    between atoms: _68  and  _69
REMARK   27  A    between atoms: _73  and  _75
REMARK   28  A    between atoms: _75  and  _76
REMARK   29  A    between atoms: _76  and  _77
REMARK   30  A    between atoms: _80  and  _82
REMARK   31  A    between atoms: _82  and  _83
REMARK   32  A    between atoms: _86  and  _88
REMARK   33  A    between atoms: _88  and  _89
REMARK   34  A    between atoms: _96  and  _98
REMARK   35  A    between atoms: _98  and  _99
REMARK   36  A    between atoms: _101  and  _103
REMARK   37  A    between atoms: _103  and  _104
REMARK   38  A    between atoms: _110  and  _112
REMARK   39  A    between atoms: _114  and  _116
REMARK   40  A    between atoms: _116  and  _117
REMARK   41  A    between atoms: _123  and  _125
REMARK   42  A    between atoms: _125  and  _126
REMARK   43  A    between atoms: _126  and  _127
REMARK   44  A    between atoms: _130  and  _132
REMARK   45  A    between atoms: _132  and  _134
REMARK   46  A    between atoms: _136  and  _138
REMARK   47  A    between atoms: _138  and  _139
REMARK   48  A    between atoms: _146  and  _148
REMARK   49  A    between atoms: _153  and  _155
REMARK   50  A    between atoms: _157  and  _159
REMARK   51  A    between atoms: _159  and  _160
REMARK   52  A    between atoms: _160  and  _161
REMARK   53  A    between atoms: _161  and  _162
REMARK   54  A    between atoms: _166  and  _168
REMARK   55  A    between atoms: _168  and  _169
REMARK   56  A    between atoms: _175  and  _177
REMARK   57  A    between atoms: _177  and  _178
REMARK                            x       y       z     vdW  Elec       q    Type
REMARK                         _______ _______ _______ _____ _____    ______ ____
ROOT
ATOM      1  C   UNL     1     -41.591   3.687 -57.986  0.00  0.00    +0.002 C 
ENDROOT
BRANCH   1   2
ATOM      2  C   UNL     1     -40.996   4.071 -59.319  0.00  0.00    +0.000 C 
BRANCH   2   3
ATOM      3  C   UNL     1     -41.709   3.504 -60.528  0.00  0.00    +0.000 C 
ATOM      4  C   UNL     1     -42.257   4.681 -61.331  0.00  0.00    +0.000 C 
ENDBRANCH   2   3
ENDBRANCH   1   2
BRANCH   1   5
ATOM      5  C   UNL     1     -42.492   4.796 -57.492  0.00  0.00    +0.021 C 
BRANCH   5   6
ATOM      6  C   UNL     1     -41.687   6.042 -57.183  0.00  0.00    +0.109 C 
ATOM      7  N   UNL     1     -41.868   6.376 -55.750  0.00  0.00    -0.131 NA
ENDBRANCH   5   6
ENDBRANCH   1   5
TORSDOF 4
REMARK  Name = 
REMARK  57 active torsions:
REMARK  status: ('A' for Active; 'I' for Inactive)
REMARK    1  A    between atoms: _1  and  _3
REMARK    2  A    between atoms: _3  and  _4
REMARK    3  A    between atoms: _4  and  _5
REMARK    4  A    between atoms: _5  and  _6
REMARK    5  A    between atoms: _8  and  _10
REMARK    6  A    between atoms: _10  and  _11
REMARK    7  A    between atoms: _11  and  _12
REMARK    8  A    between atoms: _15  and  _17
REMARK    9  A    between atoms: _17  and  _18
REMARK   10  A    between atoms: _18  and  _19
REMARK   11  A    between atoms: _19  and  _20
REMARK   12  A    between atoms: _22  and  _24
REMARK   13  A    between atoms: _24  and  _26
REMARK   14  A    between atoms: _28  and  _30
REMARK   15  A    between atoms: _33  and  _35
REMARK   16  A    between atoms: _38  and  _40
REMARK   17  A    between atoms: _40  and  _41
REMARK   18  A    between atoms: _47  and  _49
REMARK   19  A    between atoms: _49  and  _50
REMARK   20  A    between atoms: _53  and  _55
REMARK   21  A    between atoms: _55  and  _57
REMARK   22  A    between atoms: _59  and  _61
REMARK   23  A    between atoms: _64  and  _66
REMARK   24  A    between atoms: _66  and  _67
REMARK   25  A    between atoms: _67  and  _68
REMARK   26  A    between atoms: _68  and  _69
REMARK   27  A    between atoms: _73  and  _75
REMARK   28  A    between atoms: _75  and  _76
REMARK   29  A    between atoms: _76  and  _77
REMARK   30  A    between atoms: _80  and  _82
REMARK   31  A    between atoms: _82  and  _83
REMARK   32  A    between atoms: _86  and  _88
REMARK   33  A    between atoms: _88  and  _89
REMARK   34  A    between atoms: _96  and  _98
REMARK   35  A    between atoms: _98  and  _99
REMARK   36  A    between atoms: _101  and  _103
REMARK   37  A    between atoms: _103  and  _104
REMARK   38  A    between atoms: _110  and  _112
REMARK   39  A    between atoms: _114  and  _116
REMARK   40  A    between atoms: _116  and  _117
REMARK   41  A    between atoms: _123  and  _125
REMARK   42  A    between atoms: _125  and  _126
REMARK   43  A    between atoms: _126  and  _127
REMARK   44  A    between atoms: _130  and  _132
REMARK   45  A    between atoms: _132  and  _134
REMARK   46  A    between atoms: _136  and  _138
REMARK   47  A    between atoms: _138  and  _139
REMARK   48  A    between atoms: _146  and  _148
REMARK   49  A    between atoms: _153  and  _155
REMARK   50  A    between atoms: _157  and  _159
REMARK   51  A    between atoms: _159  and  _160
REMARK   52  A    between atoms: _160  and  _161
REMARK   53  A    between atoms: _161  and  _162
REMARK   54  A    between atoms: _166  and  _168
REMARK   55  A    between atoms: _168  and  _169
REMARK   56  A    between atoms: _175  and  _177
REMARK   57  A    between atoms: _177  and  _178
REMARK                            x       y       z     vdW  Elec       q    Type
REMARK                         _______ _______ _______ _____ _____    ______ ____
ROOT
ATOM      1  C   UNL     1     -38.974  -1.908 -47.085  0.00  0.00    +0.089 C 
ENDROOT
BRANCH   1   2
ATOM      2  C   UNL     1     -40.305  -1.254 -47.372  0.00  0.00    +0.261 C 
ATOM      3  O   UNL     1     -40.761  -0.411 -46.606  0.00  0.00    -0.272 OA
ATOM      4  N   UNL     1     -40.935  -1.631 -48.484  0.00  0.00    -0.088 NA
ENDBRANCH   1   2
BRANCH   1   5
ATOM      5  C   UNL     1     -38.783  -3.204 -47.840  0.00  0.00    +0.010 C 
BRANCH   5   6
ATOM      6  C   UNL     1     -37.503  -3.970 -47.484  0.00  0.00    +0.001 C 
ATOM      7  C   UNL     1     -37.853  -5.057 -46.471  0.00  0.00    +0.000 C 
ENDBRANCH   5   6
ENDBRANCH   1   5
TORSDOF 3
REMARK  Name = 
REMARK  57 active torsions:
REMARK  status: ('A' for Active; 'I' for Inactive)
REMARK    1  A    between atoms: _1  and  _3
REMARK    2  A    between atoms: _3  and  _4
REMARK    3  A    between atoms: _4  and  _5
REMARK    4  A    between atoms: _5  and  _6
REMARK    5  A    between atoms: _8  and  _10
REMARK    6  A    between atoms: _10  and  _11
REMARK    7  A    between atoms: _11  and  _12
REMARK    8  A    between atoms: _15  and  _17
REMARK    9  A    between atoms: _17  and  _18
REMARK   10  A    between atoms: _18  and  _19
REMARK   11  A    between atoms: _19  and  _20
REMARK   12  A    between atoms: _22  and  _24
REMARK   13  A    between atoms: _24  and  _26
REMARK   14  A    between atoms: _28  and  _30
REMARK   15  A    between atoms: _33  and  _35
REMARK   16  A    between atoms: _38  and  _40
REMARK   17  A    between atoms: _40  and  _41
REMARK   18  A    between atoms: _47  and  _49
REMARK   19  A    between atoms: _49  and  _50
REMARK   20  A    between atoms: _53  and  _55
REMARK   21  A    between atoms: _55  and  _57
REMARK   22  A    between atoms: _59  and  _61
REMARK   23  A    between atoms: _64  and  _66
REMARK   24  A    between atoms: _66  and  _67
REMARK   25  A    between atoms: _67  and  _68
REMARK   26  A    between atoms: _68  and  _69
REMARK   27  A    between atoms: _73  and  _75
REMARK   28  A    between atoms: _75  and  _76
REMARK   29  A    between atoms: _76  and  _77
REMARK   30  A    between atoms: _80  and  _82
REMARK   31  A    between atoms: _82  and  _83
REMARK   32  A    between atoms: _86  and  _88
REMARK   33  A    between atoms: _88  and  _89
REMARK   34  A    between atoms: _96  and  _98
REMARK   35  A    between atoms: _98  and  _99
REMARK   36  A    between atoms: _101  and  _103
REMARK   37  A    between atoms: _103  and  _104
REMARK   38  A    between atoms: _110  and  _112
REMARK   39  A    between atoms: _114  and  _116
REMARK   40  A    between atoms: _116  and  _117
REMARK   41  A    between atoms: _123  and  _125
REMARK   42  A    between atoms: _125  and  _126
REMARK   43  A    between atoms: _126  and  _127
REMARK   44  A    between atoms: _130  and  _132
REMARK   45  A    between atoms: _132  and  _134
REMARK   46  A    between atoms: _136  and  _138
REMARK   47  A    between atoms: _138  and  _139
REMARK   48  A    between atoms: _146  and  _148
REMARK   49  A    between atoms: _153  and  _155
REMARK   50  A    between atoms: _157  and  _159
REMARK   51  A    between atoms: _159  and  _160
REMARK   52  A    between atoms: _160  and  _161
REMARK   53  A    between atoms: _161  and  _162
REMARK   54  A    between atoms: _166  and  _168
REMARK   55  A    between atoms: _168  and  _169
REMARK   56  A    between atoms: _175  and  _177
REMARK   57  A    between atoms: _177  and  _178
REMARK                            x       y       z     vdW  Elec       q    Type
REMARK                         _______ _______ _______ _____ _____    ______ ____
ROOT
ATOM      1  C   UNL     1     -36.189   0.906 -46.336  0.00  0.00    +0.002 C 
ENDROOT
BRANCH   1   2
ATOM      2  C   UNL     1     -35.909  -0.506 -45.831  0.00  0.00    +0.000 C 
BRANCH   2   3
ATOM      3  C   UNL     1     -34.476  -0.722 -45.338  0.00  0.00    +0.000 C 
ATOM      4  C   UNL     1     -34.469  -0.956 -43.822  0.00  0.00    +0.000 C 
ENDBRANCH   2   3
ENDBRANCH   1   2
BRANCH   1   5
ATOM      5  C   UNL     1     -34.926   1.747 -46.475  0.00  0.00    +0.021 C 
BRANCH   5   6
ATOM      6  C   UNL     1     -34.572   1.994 -47.938  0.00  0.00    +0.109 C 
ATOM      7  N   UNL     1     -35.631   1.547 -48.889  0.00  0.00    -0.131 NA
ENDBRANCH   5   6
ENDBRANCH   1   5
TORSDOF 4
REMARK  Name = 
REMARK  57 active torsions:
REMARK  status: ('A' for Active; 'I' for Inactive)
REMARK    1  A    between atoms: _1  and  _3
REMARK    2  A    between atoms: _3  and  _4
REMARK    3  A    between atoms: _4  and  _5
REMARK    4  A    between atoms: _5  and  _6
REMARK    5  A    between atoms: _8  and  _10
REMARK    6  A    between atoms: _10  and  _11
REMARK    7  A    between atoms: _11  and  _12
REMARK    8  A    between atoms: _15  and  _17
REMARK    9  A    between atoms: _17  and  _18
REMARK   10  A    between atoms: _18  and  _19
REMARK   11  A    between atoms: _19  and  _20
REMARK   12  A    between atoms: _22  and  _24
REMARK   13  A    between atoms: _24  and  _26
REMARK   14  A    between atoms: _28  and  _30
REMARK   15  A    between atoms: _33  and  _35
REMARK   16  A    between atoms: _38  and  _40
REMARK   17  A    between atoms: _40  and  _41
REMARK   18  A    between atoms: _47  and  _49
REMARK   19  A    between atoms: _49  and  _50
REMARK   20  A    between atoms: _53  and  _55
REMARK   21  A    between atoms: _55  and  _57
REMARK   22  A    between atoms: _59  and  _61
REMARK   23  A    between atoms: _64  and  _66
REMARK   24  A    between atoms: _66  and  _67
REMARK   25  A    between atoms: _67  and  _68
REMARK   26  A    between atoms: _68  and  _69
REMARK   27  A    between atoms: _73  and  _75
REMARK   28  A    between atoms: _75  and  _76
REMARK   29  A    between atoms: _76  and  _77
REMARK   30  A    between atoms: _80  and  _82
REMARK   31  A    between atoms: _82  and  _83
REMARK   32  A    between atoms: _86  and  _88
REMARK   33  A    between atoms: _88  and  _89
REMARK   34  A    between atoms: _96  and  _98
REMARK   35  A    between atoms: _98  and  _99
REMARK   36  A    between atoms: _101  and  _103
REMARK   37  A    between atoms: _103  and  _104
REMARK   38  A    between atoms: _110  and  _112
REMARK   39  A    between atoms: _114  and  _116
REMARK   40  A    between atoms: _116  and  _117
REMARK   41  A    between atoms: _123  and  _125
REMARK   42  A    between atoms: _125  and  _126
REMARK   43  A    between atoms: _126  and  _127
REMARK   44  A    between atoms: _130  and  _132
REMARK   45  A    between atoms: _132  and  _134
REMARK   46  A    between atoms: _136  and  _138
REMARK   47  A    between atoms: _138  and  _139
REMARK   48  A    between atoms: _146  and  _148
REMARK   49  A    between atoms: _153  and  _155
REMARK   50  A    between atoms: _157  and  _159
REMARK   51  A    between atoms: _159  and  _160
REMARK   52  A    between atoms: _160  and  _161
REMARK   53  A    between atoms: _161  and  _162
REMARK   54  A    between atoms: _166  and  _168
REMARK   55  A    between atoms: _168  and  _169
REMARK   56  A    between atoms: _175  and  _177
REMARK   57  A    between atoms: _177  and  _178
REMARK                            x       y       z     vdW  Elec       q    Type
REMARK                         _______ _______ _______ _____ _____    ______ ____
ROOT
ATOM      1  C   UNL     1     -37.047  20.271 -62.092  0.00  0.00    +0.000 C 
ATOM      2  C   UNL     1     -35.749  21.034 -62.312  0.00  0.00    +0.000 C 
ENDROOT
BRANCH   1   3
ATOM      3  C   UNL     1     -38.174  20.777 -63.035  0.00  0.00    +0.000 C 
ATOM      4  C   UNL     1     -39.291  21.473 -62.274  0.00  0.00    +0.000 C 
ENDBRANCH   1   3
BRANCH   1   5
ATOM      5  C   UNL     1     -37.489  20.379 -60.631  0.00  0.00    +0.000 C 
ATOM      6  C   UNL     1     -36.597  21.242 -59.777  0.00  0.00    +0.000 C 
ENDBRANCH   1   5
TORSDOF 2
REMARK  Name = 
REMARK  57 active torsions:
REMARK  status: ('A' for Active; 'I' for Inactive)
REMARK    1  A    between atoms: _1  and  _3
REMARK    2  A    between atoms: _3  and  _4
REMARK    3  A    between atoms: _4  and  _5
REMARK    4  A    between atoms: _5  and  _6
REMARK    5  A    between atoms: _8  and  _10
REMARK    6  A    between atoms: _10  and  _11
REMARK    7  A    between atoms: _11  and  _12
REMARK    8  A    between atoms: _15  and  _17
REMARK    9  A    between atoms: _17  and  _18
REMARK   10  A    between atoms: _18  and  _19
REMARK   11  A    between atoms: _19  and  _20
REMARK   12  A    between atoms: _22  and  _24
REMARK   13  A    between atoms: _24  and  _26
REMARK   14  A    between atoms: _28  and  _30
REMARK   15  A    between atoms: _33  and  _35
REMARK   16  A    between atoms: _38  and  _40
REMARK   17  A    between atoms: _40  and  _41
REMARK   18  A    between atoms: _47  and  _49
REMARK   19  A    between atoms: _49  and  _50
REMARK   20  A    between atoms: _53  and  _55
REMARK   21  A    between atoms: _55  and  _57
REMARK   22  A    between atoms: _59  and  _61
REMARK   23  A    between atoms: _64  and  _66
REMARK   24  A    between atoms: _66  and  _67
REMARK   25  A    between atoms: _67  and  _68
REMARK   26  A    between atoms: _68  and  _69
REMARK   27  A    between atoms: _73  and  _75
REMARK   28  A    between atoms: _75  and  _76
REMARK   29  A    between atoms: _76  and  _77
REMARK   30  A    between atoms: _80  and  _82
REMARK   31  A    between atoms: _82  and  _83
REMARK   32  A    between atoms: _86  and  _88
REMARK   33  A    between atoms: _88  and  _89
REMARK   34  A    between atoms: _96  and  _98
REMARK   35  A    between atoms: _98  and  _99
REMARK   36  A    between atoms: _101  and  _103
REMARK   37  A    between atoms: _103  and  _104
REMARK   38  A    between atoms: _110  and  _112
REMARK   39  A    between atoms: _114  and  _116
REMARK   40  A    between atoms: _116  and  _117
REMARK   41  A    between atoms: _123  and  _125
REMARK   42  A    between atoms: _125  and  _126
REMARK   43  A    between atoms: _126  and  _127
REMARK   44  A    between atoms: _130  and  _132
REMARK   45  A    between atoms: _132  and  _134
REMARK   46  A    between atoms: _136  and  _138
REMARK   47  A    between atoms: _138  and  _139
REMARK   48  A    between atoms: _146  and  _148
REMARK   49  A    between atoms: _153  and  _155
REMARK   50  A    between atoms: _157  and  _159
REMARK   51  A    between atoms: _159  and  _160
REMARK   52  A    between atoms: _160  and  _161
REMARK   53  A    between atoms: _161  and  _162
REMARK   54  A    between atoms: _166  and  _168
REMARK   55  A    between atoms: _168  and  _169
REMARK   56  A    between atoms: _175  and  _177
REMARK   57  A    between atoms: _177  and  _178
REMARK                            x       y       z     vdW  Elec       q    Type
REMARK                         _______ _______ _______ _____ _____    ______ ____
ROOT
ATOM      1  C   UNL     1     -40.431  15.369 -59.112  0.00  0.00    +0.000 C 
ATOM      2  C   UNL     1     -40.479  15.638 -57.613  0.00  0.00    +0.000 C 
ATOM      3  C   UNL     1     -39.400  16.258 -59.766  0.00  0.00    +0.000 C 
ENDROOT
BRANCH   1   4
ATOM      4  C   UNL     1     -41.805  15.598 -59.772  0.00  0.00    +0.000 C 
ATOM      5  C   UNL     1     -41.669  15.481 -61.286  0.00  0.00    +0.000 C 
ENDBRANCH   1   4
TORSDOF 1
REMARK  Name = 
REMARK  57 active torsions:
REMARK  status: ('A' for Active; 'I' for Inactive)
REMARK    1  A    between atoms: _1  and  _3
REMARK    2  A    between atoms: _3  and  _4
REMARK    3  A    between atoms: _4  and  _5
REMARK    4  A    between atoms: _5  and  _6
REMARK    5  A    between atoms: _8  and  _10
REMARK    6  A    between atoms: _10  and  _11
REMARK    7  A    between atoms: _11  and  _12
REMARK    8  A    between atoms: _15  and  _17
REMARK    9  A    between atoms: _17  and  _18
REMARK   10  A    between atoms: _18  and  _19
REMARK   11  A    between atoms: _19  and  _20
REMARK   12  A    between atoms: _22  and  _24
REMARK   13  A    between atoms: _24  and  _26
REMARK   14  A    between atoms: _28  and  _30
REMARK   15  A    between atoms: _33  and  _35
REMARK   16  A    between atoms: _38  and  _40
REMARK   17  A    between atoms: _40  and  _41
REMARK   18  A    between atoms: _47  and  _49
REMARK   19  A    between atoms: _49  and  _50
REMARK   20  A    between atoms: _53  and  _55
REMARK   21  A    between atoms: _55  and  _57
REMARK   22  A    between atoms: _59  and  _61
REMARK   23  A    between atoms: _64  and  _66
REMARK   24  A    between atoms: _66  and  _67
REMARK   25  A    between atoms: _67  and  _68
REMARK   26  A    between atoms: _68  and  _69
REMARK   27  A    between atoms: _73  and  _75
REMARK   28  A    between atoms: _75  and  _76
REMARK   29  A    between atoms: _76  and  _77
REMARK   30  A    between atoms: _80  and  _82
REMARK   31  A    between atoms: _82  and  _83
REMARK   32  A    between atoms: _86  and  _88
REMARK   33  A    between atoms: _88  and  _89
REMARK   34  A    between atoms: _96  and  _98
REMARK   35  A    between atoms: _98  and  _99
REMARK   36  A    between atoms: _101  and  _103
REMARK   37  A    between atoms: _103  and  _104
REMARK   38  A    between atoms: _110  and  _112
REMARK   39  A    between atoms: _114  and  _116
REMARK   40  A    between atoms: _116  and  _117
REMARK   41  A    between atoms: _123  and  _125
REMARK   42  A    between atoms: _125  and  _126
REMARK   43  A    between atoms: _126  and  _127
REMARK   44  A    between atoms: _130  and  _132
REMARK   45  A    between atoms: _132  and  _134
REMARK   46  A    between atoms: _136  and  _138
REMARK   47  A    between atoms: _138  and  _139
REMARK   48  A    between atoms: _146  and  _148
REMARK   49  A    between atoms: _153  and  _155
REMARK   50  A    between atoms: _157  and  _159
REMARK   51  A    between atoms: _159  and  _160
REMARK   52  A    between atoms: _160  and  _161
REMARK   53  A    between atoms: _161  and  _162
REMARK   54  A    between atoms: _166  and  _168
REMARK   55  A    between atoms: _168  and  _169
REMARK   56  A    between atoms: _175  and  _177
REMARK   57  A    between atoms: _177  and  _178
REMARK                            x       y       z     vdW  Elec       q    Type
REMARK                         _______ _______ _______ _____ _____    ______ ____
ROOT
ATOM      1  C   UNL     1     -37.652  15.585 -64.530  0.00  0.00    +0.000 C 
ATOM      2  C   UNL     1     -37.644  15.759 -63.023  0.00  0.00    +0.000 C 
ATOM      3  C   UNL     1     -36.256  15.805 -65.095  0.00  0.00    +0.000 C 
ENDROOT
BRANCH   1   4
ATOM      4  C   UNL     1     -38.652  16.544 -65.192  0.00  0.00    +0.000 C 
ATOM      5  C   UNL     1     -38.552  16.389 -66.686  0.00  0.00    +0.000 C 
ENDBRANCH   1   4
TORSDOF 1
REMARK  Name = 
REMARK  57 active torsions:
REMARK  status: ('A' for Active; 'I' for Inactive)
REMARK    1  A    between atoms: _1  and  _3
REMARK    2  A    between atoms: _3  and  _4
REMARK    3  A    between atoms: _4  and  _5
REMARK    4  A    between atoms: _5  and  _6
REMARK    5  A    between atoms: _8  and  _10
REMARK    6  A    between atoms: _10  and  _11
REMARK    7  A    between atoms: _11  and  _12
REMARK    8  A    between atoms: _15  and  _17
REMARK    9  A    between atoms: _17  and  _18
REMARK   10  A    between atoms: _18  and  _19
REMARK   11  A    between atoms: _19  and  _20
REMARK   12  A    between atoms: _22  and  _24
REMARK   13  A    between atoms: _24  and  _26
REMARK   14  A    between atoms: _28  and  _30
REMARK   15  A    between atoms: _33  and  _35
REMARK   16  A    between atoms: _38  and  _40
REMARK   17  A    between atoms: _40  and  _41
REMARK   18  A    between atoms: _47  and  _49
REMARK   19  A    between atoms: _49  and  _50
REMARK   20  A    between atoms: _53  and  _55
REMARK   21  A    between atoms: _55  and  _57
REMARK   22  A    between atoms: _59  and  _61
REMARK   23  A    between atoms: _64  and  _66
REMARK   24  A    between atoms: _66  and  _67
REMARK   25  A    between atoms: _67  and  _68
REMARK   26  A    between atoms: _68  and  _69
REMARK   27  A    between atoms: _73  and  _75
REMARK   28  A    between atoms: _75  and  _76
REMARK   29  A    between atoms: _76  and  _77
REMARK   30  A    between atoms: _80  and  _82
REMARK   31  A    between atoms: _82  and  _83
REMARK   32  A    between atoms: _86  and  _88
REMARK   33  A    between atoms: _88  and  _89
REMARK   34  A    between atoms: _96  and  _98
REMARK   35  A    between atoms: _98  and  _99
REMARK   36  A    between atoms: _101  and  _103
REMARK   37  A    between atoms: _103  and  _104
REMARK   38  A    between atoms: _110  and  _112
REMARK   39  A    between atoms: _114  and  _116
REMARK   40  A    between atoms: _116  and  _117
REMARK   41  A    between atoms: _123  and  _125
REMARK   42  A    between atoms: _125  and  _126
REMARK   43  A    between atoms: _126  and  _127
REMARK   44  A    between atoms: _130  and  _132
REMARK   45  A    between atoms: _132  and  _134
REMARK   46  A    between atoms: _136  and  _138
REMARK   47  A    between atoms: _138  and  _139
REMARK   48  A    between atoms: _146  and  _148
REMARK   49  A    between atoms: _153  and  _155
REMARK   50  A    between atoms: _157  and  _159
REMARK   51  A    between atoms: _159  and  _160
REMARK   52  A    between atoms: _160  and  _161
REMARK   53  A    between atoms: _161  and  _162
REMARK   54  A    between atoms: _166  and  _168
REMARK   55  A    between atoms: _168  and  _169
REMARK   56  A    between atoms: _175  and  _177
REMARK   57  A    between atoms: _177  and  _178
REMARK                            x       y       z     vdW  Elec       q    Type
REMARK                         _______ _______ _______ _____ _____    ______ ____
ROOT
ATOM      1  C   UNL     1     -32.826  17.216 -68.049  0.00  0.00    -0.022 A 
ATOM      2  C   UNL     1     -31.493  17.341 -67.662  0.00  0.00    -0.004 A 
ATOM      3  C   UNL     1     -30.848  16.312 -66.974  0.00  0.00    -0.000 A 
ATOM      4  C   UNL     1     -31.539  15.148 -66.654  0.00  0.00    -0.000 A 
ATOM      5  C   UNL     1     -32.873  15.012 -67.010  0.00  0.00    -0.000 A 
ATOM      6  C   UNL     1     -33.513  16.043 -67.699  0.00  0.00    -0.004 A 
ENDROOT
BRANCH   1   7
ATOM      7  C   UNL     1     -33.514  18.361 -68.766  0.00  0.00    +0.026 C 
BRANCH   7   8
ATOM      8  C   UNL     1     -34.387  17.947 -69.974  0.00  0.00    +0.005 C 
ATOM      9  C   UNL     1     -33.621  17.018 -70.894  0.00  0.00    +0.000 C 
ENDBRANCH   7   8
ENDBRANCH   1   7
TORSDOF 2
REMARK  Name = 
REMARK  57 active torsions:
REMARK  status: ('A' for Active; 'I' for Inactive)
REMARK    1  A    between atoms: _1  and  _3
REMARK    2  A    between atoms: _3  and  _4
REMARK    3  A    between atoms: _4  and  _5
REMARK    4  A    between atoms: _5  and  _6
REMARK    5  A    between atoms: _8  and  _10
REMARK    6  A    between atoms: _10  and  _11
REMARK    7  A    between atoms: _11  and  _12
REMARK    8  A    between atoms: _15  and  _17
REMARK    9  A    between atoms: _17  and  _18
REMARK   10  A    between atoms: _18  and  _19
REMARK   11  A    between atoms: _19  and  _20
REMARK   12  A    between atoms: _22  and  _24
REMARK   13  A    between atoms: _24  and  _26
REMARK   14  A    between atoms: _28  and  _30
REMARK   15  A    between atoms: _33  and  _35
REMARK   16  A    between atoms: _38  and  _40
REMARK   17  A    between atoms: _40  and  _41
REMARK   18  A    between atoms: _47  and  _49
REMARK   19  A    between atoms: _49  and  _50
REMARK   20  A    between atoms: _53  and  _55
REMARK   21  A    between atoms: _55  and  _57
REMARK   22  A    between atoms: _59  and  _61
REMARK   23  A    between atoms: _64  and  _66
REMARK   24  A    between atoms: _66  and  _67
REMARK   25  A    between atoms: _67  and  _68
REMARK   26  A    between atoms: _68  and  _69
REMARK   27  A    between atoms: _73  and  _75
REMARK   28  A    between atoms: _75  and  _76
REMARK   29  A    between atoms: _76  and  _77
REMARK   30  A    between atoms: _80  and  _82
REMARK   31  A    between atoms: _82  and  _83
REMARK   32  A    between atoms: _86  and  _88
REMARK   33  A    between atoms: _88  and  _89
REMARK   34  A    between atoms: _96  and  _98
REMARK   35  A    between atoms: _98  and  _99
REMARK   36  A    between atoms: _101  and  _103
REMARK   37  A    between atoms: _103  and  _104
REMARK   38  A    between atoms: _110  and  _112
REMARK   39  A    between atoms: _114  and  _116
REMARK   40  A    between atoms: _116  and  _117
REMARK   41  A    between atoms: _123  and  _125
REMARK   42  A    between atoms: _125  and  _126
REMARK   43  A    between atoms: _126  and  _127
REMARK   44  A    between atoms: _130  and  _132
REMARK   45  A    between atoms: _132  and  _134
REMARK   46  A    between atoms: _136  and  _138
REMARK   47  A    between atoms: _138  and  _139
REMARK   48  A    between atoms: _146  and  _148
REMARK   49  A    between atoms: _153  and  _155
REMARK   50  A    between atoms: _157  and  _159
REMARK   51  A    between atoms: _159  and  _160
REMARK   52  A    between atoms: _160  and  _161
REMARK   53  A    between atoms: _161  and  _162
REMARK   54  A    between atoms: _166  and  _168
REMARK   55  A    between atoms: _168  and  _169
REMARK   56  A    between atoms: _175  and  _177
REMARK   57  A    between atoms: _177  and  _178
REMARK                            x       y       z     vdW  Elec       q    Type
REMARK                         _______ _______ _______ _____ _____    ______ ____
ROOT
ATOM      1  C   UNL     1     -29.015   9.383 -66.152  0.00  0.00    +0.000 C 
ENDROOT
BRANCH   1   2
ATOM      2  C   UNL     1     -29.393  10.881 -66.293  0.00  0.00    +0.000 C 
ATOM      3  C   UNL     1     -28.677  11.744 -65.269  0.00  0.00    +0.000 C 
ATOM      4  C   UNL     1     -30.888  11.174 -66.278  0.00  0.00    +0.000 C 
ENDBRANCH   1   2
BRANCH   1   5
ATOM      5  C   UNL     1     -27.543   9.010 -65.878  0.00  0.00    +0.000 C 
ATOM      6  C   UNL     1     -27.425   7.712 -65.043  0.00  0.00    +0.000 C 
ENDBRANCH   1   5
TORSDOF 2
REMARK  Name = 
REMARK  57 active torsions:
REMARK  status: ('A' for Active; 'I' for Inactive)
REMARK    1  A    between atoms: _1  and  _3
REMARK    2  A    between atoms: _3  and  _4
REMARK    3  A    between atoms: _4  and  _5
REMARK    4  A    between atoms: _5  and  _6
REMARK    5  A    between atoms: _8  and  _10
REMARK    6  A    between atoms: _10  and  _11
REMARK    7  A    between atoms: _11  and  _12
REMARK    8  A    between atoms: _15  and  _17
REMARK    9  A    between atoms: _17  and  _18
REMARK   10  A    between atoms: _18  and  _19
REMARK   11  A    between atoms: _19  and  _20
REMARK   12  A    between atoms: _22  and  _24
REMARK   13  A    between atoms: _24  and  _26
REMARK   14  A    between atoms: _28  and  _30
REMARK   15  A    between atoms: _33  and  _35
REMARK   16  A    between atoms: _38  and  _40
REMARK   17  A    between atoms: _40  and  _41
REMARK   18  A    between atoms: _47  and  _49
REMARK   19  A    between atoms: _49  and  _50
REMARK   20  A    between atoms: _53  and  _55
REMARK   21  A    between atoms: _55  and  _57
REMARK   22  A    between atoms: _59  and  _61
REMARK   23  A    between atoms: _64  and  _66
REMARK   24  A    between atoms: _66  and  _67
REMARK   25  A    between atoms: _67  and  _68
REMARK   26  A    between atoms: _68  and  _69
REMARK   27  A    between atoms: _73  and  _75
REMARK   28  A    between atoms: _75  and  _76
REMARK   29  A    between atoms: _76  and  _77
REMARK   30  A    between atoms: _80  and  _82
REMARK   31  A    between atoms: _82  and  _83
REMARK   32  A    between atoms: _86  and  _88
REMARK   33  A    between atoms: _88  and  _89
REMARK   34  A    between atoms: _96  and  _98
REMARK   35  A    between atoms: _98  and  _99
REMARK   36  A    between atoms: _101  and  _103
REMARK   37  A    between atoms: _103  and  _104
REMARK   38  A    between atoms: _110  and  _112
REMARK   39  A    between atoms: _114  and  _116
REMARK   40  A    between atoms: _116  and  _117
REMARK   41  A    between atoms: _123  and  _125
REMARK   42  A    between atoms: _125  and  _126
REMARK   43  A    between atoms: _126  and  _127
REMARK   44  A    between atoms: _130  and  _132
REMARK   45  A    between atoms: _132  and  _134
REMARK   46  A    between atoms: _136  and  _138
REMARK   47  A    between atoms: _138  and  _139
REMARK   48  A    between atoms: _146  and  _148
REMARK   49  A    between atoms: _153  and  _155
REMARK   50  A    between atoms: _157  and  _159
REMARK   51  A    between atoms: _159  and  _160
REMARK   52  A    between atoms: _160  and  _161
REMARK   53  A    between atoms: _161  and  _162
REMARK   54  A    between atoms: _166  and  _168
REMARK   55  A    between atoms: _168  and  _169
REMARK   56  A    between atoms: _175  and  _177
REMARK   57  A    between atoms: _177  and  _178
REMARK                            x       y       z     vdW  Elec       q    Type
REMARK                         _______ _______ _______ _____ _____    ______ ____
ROOT
ATOM      1  C   UNL     1     -29.475  21.988 -46.721  0.00  0.00    +0.000 C 
ATOM      2  C   UNL     1     -30.405  22.518 -45.623  0.00  0.00    +0.000 C 
ENDROOT
BRANCH   1   3
ATOM      3  C   UNL     1     -28.492  23.074 -47.213  0.00  0.00    +0.000 C 
ATOM      4  C   UNL     1     -28.120  24.011 -46.070  0.00  0.00    +0.000 C 
ENDBRANCH   1   3
BRANCH   1   5
ATOM      5  C   UNL     1     -30.297  21.447 -47.890  0.00  0.00    +0.000 C 
ATOM      6  C   UNL     1     -30.221  19.947 -48.046  0.00  0.00    +0.000 C 
ENDBRANCH   1   5
TORSDOF 2
REMARK  Name = 
REMARK  57 active torsions:
REMARK  status: ('A' for Active; 'I' for Inactive)
REMARK    1  A    between atoms: _1  and  _3
REMARK    2  A    between atoms: _3  and  _4
REMARK    3  A    between atoms: _4  and  _5
REMARK    4  A    between atoms: _5  and  _6
REMARK    5  A    between atoms: _8  and  _10
REMARK    6  A    between atoms: _10  and  _11
REMARK    7  A    between atoms: _11  and  _12
REMARK    8  A    between atoms: _15  and  _17
REMARK    9  A    between atoms: _17  and  _18
REMARK   10  A    between atoms: _18  and  _19
REMARK   11  A    between atoms: _19  and  _20
REMARK   12  A    between atoms: _22  and  _24
REMARK   13  A    between atoms: _24  and  _26
REMARK   14  A    between atoms: _28  and  _30
REMARK   15  A    between atoms: _33  and  _35
REMARK   16  A    between atoms: _38  and  _40
REMARK   17  A    between atoms: _40  and  _41
REMARK   18  A    between atoms: _47  and  _49
REMARK   19  A    between atoms: _49  and  _50
REMARK   20  A    between atoms: _53  and  _55
REMARK   21  A    between atoms: _55  and  _57
REMARK   22  A    between atoms: _59  and  _61
REMARK   23  A    between atoms: _64  and  _66
REMARK   24  A    between atoms: _66  and  _67
REMARK   25  A    between atoms: _67  and  _68
REMARK   26  A    between atoms: _68  and  _69
REMARK   27  A    between atoms: _73  and  _75
REMARK   28  A    between atoms: _75  and  _76
REMARK   29  A    between atoms: _76  and  _77
REMARK   30  A    between atoms: _80  and  _82
REMARK   31  A    between atoms: _82  and  _83
REMARK   32  A    between atoms: _86  and  _88
REMARK   33  A    between atoms: _88  and  _89
REMARK   34  A    between atoms: _96  and  _98
REMARK   35  A    between atoms: _98  and  _99
REMARK   36  A    between atoms: _101  and  _103
REMARK   37  A    between atoms: _103  and  _104
REMARK   38  A    between atoms: _110  and  _112
REMARK   39  A    between atoms: _114  and  _116
REMARK   40  A    between atoms: _116  and  _117
REMARK   41  A    between atoms: _123  and  _125
REMARK   42  A    between atoms: _125  and  _126
REMARK   43  A    between atoms: _126  and  _127
REMARK   44  A    between atoms: _130  and  _132
REMARK   45  A    between atoms: _132  and  _134
REMARK   46  A    between atoms: _136  and  _138
REMARK   47  A    between atoms: _138  and  _139
REMARK   48  A    between atoms: _146  and  _148
REMARK   49  A    between atoms: _153  and  _155
REMARK   50  A    between atoms: _157  and  _159
REMARK   51  A    between atoms: _159  and  _160
REMARK   52  A    between atoms: _160  and  _161
REMARK   53  A    between atoms: _161  and  _162
REMARK   54  A    between atoms: _166  and  _168
REMARK   55  A    between atoms: _168  and  _169
REMARK   56  A    between atoms: _175  and  _177
REMARK   57  A    between atoms: _177  and  _178
REMARK                            x       y       z     vdW  Elec       q    Type
REMARK                         _______ _______ _______ _____ _____    ______ ____
ROOT
ATOM      1  C   UNL     1     -31.722  26.075 -41.259  0.00  0.00    +0.000 C 
ATOM      2  C   UNL     1     -30.712  26.000 -40.122  0.00  0.00    +0.000 C 
ATOM      3  C   UNL     1     -33.096  26.427 -40.716  0.00  0.00    +0.000 C 
ENDROOT
BRANCH   1   4
ATOM      4  C   UNL     1     -31.258  27.098 -42.318  0.00  0.00    +0.000 C 
ATOM      5  C   UNL     1     -30.903  28.376 -41.591  0.00  0.00    +0.000 C 
ENDBRANCH   1   4
TORSDOF 1
REMARK  Name = 
REMARK  57 active torsions:
REMARK  status: ('A' for Active; 'I' for Inactive)
REMARK    1  A    between atoms: _1  and  _3
REMARK    2  A    between atoms: _3  and  _4
REMARK    3  A    between atoms: _4  and  _5
REMARK    4  A    between atoms: _5  and  _6
REMARK    5  A    between atoms: _8  and  _10
REMARK    6  A    between atoms: _10  and  _11
REMARK    7  A    between atoms: _11  and  _12
REMARK    8  A    between atoms: _15  and  _17
REMARK    9  A    between atoms: _17  and  _18
REMARK   10  A    between atoms: _18  and  _19
REMARK   11  A    between atoms: _19  and  _20
REMARK   12  A    between atoms: _22  and  _24
REMARK   13  A    between atoms: _24  and  _26
REMARK   14  A    between atoms: _28  and  _30
REMARK   15  A    between atoms: _33  and  _35
REMARK   16  A    between atoms: _38  and  _40
REMARK   17  A    between atoms: _40  and  _41
REMARK   18  A    between atoms: _47  and  _49
REMARK   19  A    between atoms: _49  and  _50
REMARK   20  A    between atoms: _53  and  _55
REMARK   21  A    between atoms: _55  and  _57
REMARK   22  A    between atoms: _59  and  _61
REMARK   23  A    between atoms: _64  and  _66
REMARK   24  A    between atoms: _66  and  _67
REMARK   25  A    between atoms: _67  and  _68
REMARK   26  A    between atoms: _68  and  _69
REMARK   27  A    between atoms: _73  and  _75
REMARK   28  A    between atoms: _75  and  _76
REMARK   29  A    between atoms: _76  and  _77
REMARK   30  A    between atoms: _80  and  _82
REMARK   31  A    between atoms: _82  and  _83
REMARK   32  A    between atoms: _86  and  _88
REMARK   33  A    between atoms: _88  and  _89
REMARK   34  A    between atoms: _96  and  _98
REMARK   35  A    between atoms: _98  and  _99
REMARK   36  A    between atoms: _101  and  _103
REMARK   37  A    between atoms: _103  and  _104
REMARK   38  A    between atoms: _110  and  _112
REMARK   39  A    between atoms: _114  and  _116
REMARK   40  A    between atoms: _116  and  _117
REMARK   41  A    between atoms: _123  and  _125
REMARK   42  A    between atoms: _125  and  _126
REMARK   43  A    between atoms: _126  and  _127
REMARK   44  A    between atoms: _130  and  _132
REMARK   45  A    between atoms: _132  and  _134
REMARK   46  A    between atoms: _136  and  _138
REMARK   47  A    between atoms: _138  and  _139
REMARK   48  A    between atoms: _146  and  _148
REMARK   49  A    between atoms: _153  and  _155
REMARK   50  A    between atoms: _157  and  _159
REMARK   51  A    between atoms: _159  and  _160
REMARK   52  A    between atoms: _160  and  _161
REMARK   53  A    between atoms: _161  and  _162
REMARK   54  A    between atoms: _166  and  _168
REMARK   55  A    between atoms: _168  and  _169
REMARK   56  A    between atoms: _175  and  _177
REMARK   57  A    between atoms: _177  and  _178
REMARK                            x       y       z     vdW  Elec       q    Type
REMARK                         _______ _______ _______ _____ _____    ______ ____
ROOT
ATOM      1  C   UNL     1     -29.275  15.430 -45.933  0.00  0.00    +0.220 C 
ENDROOT
BRANCH   1   2
ATOM      2  N   UNL     1     -30.248  16.122 -46.796  0.00  0.00    -0.087 NA
ATOM      3  C   UNL     1     -31.432  15.621 -47.142  0.00  0.00    +0.535 C 
ATOM      4  N   UNL     1     -31.802  14.417 -46.723  0.00  0.00    +0.135 NA
ATOM      5  N   UNL     1     -32.252  16.318 -47.910  0.00  0.00    +0.135 NA
ENDBRANCH   1   2
BRANCH   1   6
ATOM      6  C   UNL     1     -28.141  14.840 -46.772  0.00  0.00    +0.047 C 
BRANCH   6   7
ATOM      7  C   UNL     1     -27.372  15.895 -47.533  0.00  0.00    +0.004 C 
BRANCH   7   8
ATOM      8  C   UNL     1     -25.938  15.508 -47.903  0.00  0.00    +0.000 C 
ATOM      9  C   UNL     1     -25.867  14.910 -49.308  0.00  0.00    +0.000 C 
ENDBRANCH   7   8
ENDBRANCH   6   7
ENDBRANCH   1   6
TORSDOF 4
REMARK  Name = 
REMARK  57 active torsions:
REMARK  status: ('A' for Active; 'I' for Inactive)
REMARK    1  A    between atoms: _1  and  _3
REMARK    2  A    between atoms: _3  and  _4
REMARK    3  A    between atoms: _4  and  _5
REMARK    4  A    between atoms: _5  and  _6
REMARK    5  A    between atoms: _8  and  _10
REMARK    6  A    between atoms: _10  and  _11
REMARK    7  A    between atoms: _11  and  _12
REMARK    8  A    between atoms: _15  and  _17
REMARK    9  A    between atoms: _17  and  _18
REMARK   10  A    between atoms: _18  and  _19
REMARK   11  A    between atoms: _19  and  _20
REMARK   12  A    between atoms: _22  and  _24
REMARK   13  A    between atoms: _24  and  _26
REMARK   14  A    between atoms: _28  and  _30
REMARK   15  A    between atoms: _33  and  _35
REMARK   16  A    between atoms: _38  and  _40
REMARK   17  A    between atoms: _40  and  _41
REMARK   18  A    between atoms: _47  and  _49
REMARK   19  A    between atoms: _49  and  _50
REMARK   20  A    between atoms: _53  and  _55
REMARK   21  A    between atoms: _55  and  _57
REMARK   22  A    between atoms: _59  and  _61
REMARK   23  A    between atoms: _64  and  _66
REMARK   24  A    between atoms: _66  and  _67
REMARK   25  A    between atoms: _67  and  _68
REMARK   26  A    between atoms: _68  and  _69
REMARK   27  A    between atoms: _73  and  _75
REMARK   28  A    between atoms: _75  and  _76
REMARK   29  A    between atoms: _76  and  _77
REMARK   30  A    between atoms: _80  and  _82
REMARK   31  A    between atoms: _82  and  _83
REMARK   32  A    between atoms: _86  and  _88
REMARK   33  A    between atoms: _88  and  _89
REMARK   34  A    between atoms: _96  and  _98
REMARK   35  A    between atoms: _98  and  _99
REMARK   36  A    between atoms: _101  and  _103
REMARK   37  A    between atoms: _103  and  _104
REMARK   38  A    between atoms: _110  and  _112
REMARK   39  A    between atoms: _114  and  _116
REMARK   40  A    between atoms: _116  and  _117
REMARK   41  A    between atoms: _123  and  _125
REMARK   42  A    between atoms: _125  and  _126
REMARK   43  A    between atoms: _126  and  _127
REMARK   44  A    between atoms: _130  and  _132
REMARK   45  A    between atoms: _132  and  _134
REMARK   46  A    between atoms: _136  and  _138
REMARK   47  A    between atoms: _138  and  _139
REMARK   48  A    between atoms: _146  and  _148
REMARK   49  A    between atoms: _153  and  _155
REMARK   50  A    between atoms: _157  and  _159
REMARK   51  A    between atoms: _159  and  _160
REMARK   52  A    between atoms: _160  and  _161
REMARK   53  A    between atoms: _161  and  _162
REMARK   54  A    between atoms: _166  and  _168
REMARK   55  A    between atoms: _168  and  _169
REMARK   56  A    between atoms: _175  and  _177
REMARK   57  A    between atoms: _177  and  _178
REMARK                            x       y       z     vdW  Elec       q    Type
REMARK                         _______ _______ _______ _____ _____    ______ ____
ROOT
ATOM      1  C   UNL     1     -30.978  11.921 -51.344  0.00  0.00    +0.114 C 
ENDROOT
BRANCH   1   2
ATOM      2  C   UNL     1     -31.087  12.978 -50.238  0.00  0.00    +0.365 C 
ATOM      3  O   UNL     1     -30.086  13.214 -49.536  0.00  0.00    -0.246 OA
ATOM      4  O   UNL     1     -32.165  13.577 -50.054  0.00  0.00    -0.246 OA
ENDBRANCH   1   2
BRANCH   1   5
ATOM      5  C   UNL     1     -29.945  12.256 -52.431  0.00  0.00    +0.012 C 
BRANCH   5   6
ATOM      6  C   UNL     1     -28.632  11.459 -52.340  0.00  0.00    +0.001 C 
ATOM      7  C   UNL     1     -28.365  10.672 -53.641  0.00  0.00    +0.000 C 
ENDBRANCH   5   6
ENDBRANCH   1   5
TORSDOF 3
REMARK  Name = 
REMARK  57 active torsions:
REMARK  status: ('A' for Active; 'I' for Inactive)
REMARK    1  A    between atoms: _1  and  _3
REMARK    2  A    between atoms: _3  and  _4
REMARK    3  A    between atoms: _4  and  _5
REMARK    4  A    between atoms: _5  and  _6
REMARK    5  A    between atoms: _8  and  _10
REMARK    6  A    between atoms: _10  and  _11
REMARK    7  A    between atoms: _11  and  _12
REMARK    8  A    between atoms: _15  and  _17
REMARK    9  A    between atoms: _17  and  _18
REMARK   10  A    between atoms: _18  and  _19
REMARK   11  A    between atoms: _19  and  _20
REMARK   12  A    between atoms: _22  and  _24
REMARK   13  A    between atoms: _24  and  _26
REMARK   14  A    between atoms: _28  and  _30
REMARK   15  A    between atoms: _33  and  _35
REMARK   16  A    between atoms: _38  and  _40
REMARK   17  A    between atoms: _40  and  _41
REMARK   18  A    between atoms: _47  and  _49
REMARK   19  A    between atoms: _49  and  _50
REMARK   20  A    between atoms: _53  and  _55
REMARK   21  A    between atoms: _55  and  _57
REMARK   22  A    between atoms: _59  and  _61
REMARK   23  A    between atoms: _64  and  _66
REMARK   24  A    between atoms: _66  and  _67
REMARK   25  A    between atoms: _67  and  _68
REMARK   26  A    between atoms: _68  and  _69
REMARK   27  A    between atoms: _73  and  _75
REMARK   28  A    between atoms: _75  and  _76
REMARK   29  A    between atoms: _76  and  _77
REMARK   30  A    between atoms: _80  and  _82
REMARK   31  A    between atoms: _82  and  _83
REMARK   32  A    between atoms: _86  and  _88
REMARK   33  A    between atoms: _88  and  _89
REMARK   34  A    between atoms: _96  and  _98
REMARK   35  A    between atoms: _98  and  _99
REMARK   36  A    between atoms: _101  and  _103
REMARK   37  A    between atoms: _103  and  _104
REMARK   38  A    between atoms: _110  and  _112
REMARK   39  A    between atoms: _114  and  _116
REMARK   40  A    between atoms: _116  and  _117
REMARK   41  A    between atoms: _123  and  _125
REMARK   42  A    between atoms: _125  and  _126
REMARK   43  A    between atoms: _126  and  _127
REMARK   44  A    between atoms: _130  and  _132
REMARK   45  A    between atoms: _132  and  _134
REMARK   46  A    between atoms: _136  and  _138
REMARK   47  A    between atoms: _138  and  _139
REMARK   48  A    between atoms: _146  and  _148
REMARK   49  A    between atoms: _153  and  _155
REMARK   50  A    between atoms: _157  and  _159
REMARK   51  A    between atoms: _159  and  _160
REMARK   52  A    between atoms: _160  and  _161
REMARK   53  A    between atoms: _161  and  _162
REMARK   54  A    between atoms: _166  and  _168
REMARK   55  A    between atoms: _168  and  _169
REMARK   56  A    between atoms: _175  and  _177
REMARK   57  A    between atoms: _177  and  _178
REMARK                            x       y       z     vdW  Elec       q    Type
REMARK                         _______ _______ _______ _____ _____    ______ ____
ROOT
ATOM      1  C   UNL     1     -31.441   9.223 -57.982  0.00  0.00    +0.000 C 
ENDROOT
BRANCH   1   2
ATOM      2  C   UNL     1     -32.553  10.051 -57.348  0.00  0.00    +0.000 C 
ATOM      3  C   UNL     1     -32.021  10.946 -56.239  0.00  0.00    +0.000 C 
ATOM      4  C   UNL     1     -33.603   9.104 -56.800  0.00  0.00    +0.000 C 
ENDBRANCH   1   2
BRANCH   1   5
ATOM      5  C   UNL     1     -30.955   7.994 -57.218  0.00  0.00    +0.000 C 
ATOM      6  C   UNL     1     -30.854   6.830 -58.191  0.00  0.00    +0.000 C 
ENDBRANCH   1   5
TORSDOF 2
REMARK  Name = 
REMARK  57 active torsions:
REMARK  status: ('A' for Active; 'I' for Inactive)
REMARK    1  A    between atoms: _1  and  _3
REMARK    2  A    between atoms: _3  and  _4
REMARK    3  A    between atoms: _4  and  _5
REMARK    4  A    between atoms: _5  and  _6
REMARK    5  A    between atoms: _8  and  _10
REMARK    6  A    between atoms: _10  and  _11
REMARK    7  A    between atoms: _11  and  _12
REMARK    8  A    between atoms: _15  and  _17
REMARK    9  A    between atoms: _17  and  _18
REMARK   10  A    between atoms: _18  and  _19
REMARK   11  A    between atoms: _19  and  _20
REMARK   12  A    between atoms: _22  and  _24
REMARK   13  A    between atoms: _24  and  _26
REMARK   14  A    between atoms: _28  and  _30
REMARK   15  A    between atoms: _33  and  _35
REMARK   16  A    between atoms: _38  and  _40
REMARK   17  A    between atoms: _40  and  _41
REMARK   18  A    between atoms: _47  and  _49
REMARK   19  A    between atoms: _49  and  _50
REMARK   20  A    between atoms: _53  and  _55
REMARK   21  A    between atoms: _55  and  _57
REMARK   22  A    between atoms: _59  and  _61
REMARK   23  A    between atoms: _64  and  _66
REMARK   24  A    between atoms: _66  and  _67
REMARK   25  A    between atoms: _67  and  _68
REMARK   26  A    between atoms: _68  and  _69
REMARK   27  A    between atoms: _73  and  _75
REMARK   28  A    between atoms: _75  and  _76
REMARK   29  A    between atoms: _76  and  _77
REMARK   30  A    between atoms: _80  and  _82
REMARK   31  A    between atoms: _82  and  _83
REMARK   32  A    between atoms: _86  and  _88
REMARK   33  A    between atoms: _88  and  _89
REMARK   34  A    between atoms: _96  and  _98
REMARK   35  A    between atoms: _98  and  _99
REMARK   36  A    between atoms: _101  and  _103
REMARK   37  A    between atoms: _103  and  _104
REMARK   38  A    between atoms: _110  and  _112
REMARK   39  A    between atoms: _114  and  _116
REMARK   40  A    between atoms: _116  and  _117
REMARK   41  A    between atoms: _123  and  _125
REMARK   42  A    between atoms: _125  and  _126
REMARK   43  A    between atoms: _126  and  _127
REMARK   44  A    between atoms: _130  and  _132
REMARK   45  A    between atoms: _132  and  _134
REMARK   46  A    between atoms: _136  and  _138
REMARK   47  A    between atoms: _138  and  _139
REMARK   48  A    between atoms: _146  and  _148
REMARK   49  A    between atoms: _153  and  _155
REMARK   50  A    between atoms: _157  and  _159
REMARK   51  A    between atoms: _159  and  _160
REMARK   52  A    between atoms: _160  and  _161
REMARK   53  A    between atoms: _161  and  _162
REMARK   54  A    between atoms: _166  and  _168
REMARK   55  A    between atoms: _168  and  _169
REMARK   56  A    between atoms: _175  and  _177
REMARK   57  A    between atoms: _177  and  _178
REMARK                            x       y       z     vdW  Elec       q    Type
REMARK                         _______ _______ _______ _____ _____    ______ ____
ROOT
ATOM      1  C   UNL     1     -36.709   6.511 -60.591  0.00  0.00    -0.022 A 
ATOM      2  C   UNL     1     -35.952   6.912 -59.504  0.00  0.00    -0.001 A 
ATOM      3  C   UNL     1     -36.551   7.268 -58.316  0.00  0.00    +0.042 A 
ATOM      4  C   UNL     1     -37.925   7.216 -58.197  0.00  0.00    +0.196 A 
ATOM      5  O   UNL     1     -38.510   7.573 -57.002  0.00  0.00    -0.287 OA
ATOM      6  C   UNL     1     -38.705   6.829 -59.265  0.00  0.00    +0.042 A 
ATOM      7  C   UNL     1     -38.095   6.477 -60.452  0.00  0.00    -0.001 A 
ENDROOT
BRANCH   1   8
ATOM      8  C   UNL     1     -36.057   6.120 -61.884  0.00  0.00    +0.026 C 
BRANCH   8   9
ATOM      9  C   UNL     1     -36.402   4.729 -62.385  0.00  0.00    +0.005 C 
ATOM     10  C   UNL     1     -35.904   4.562 -63.826  0.00  0.00    +0.000 C 
ENDBRANCH   8   9
ENDBRANCH   1   8
TORSDOF 2
REMARK  Name = 
REMARK  57 active torsions:
REMARK  status: ('A' for Active; 'I' for Inactive)
REMARK    1  A    between atoms: _1  and  _3
REMARK    2  A    between atoms: _3  and  _4
REMARK    3  A    between atoms: _4  and  _5
REMARK    4  A    between atoms: _5  and  _6
REMARK    5  A    between atoms: _8  and  _10
REMARK    6  A    between atoms: _10  and  _11
REMARK    7  A    between atoms: _11  and  _12
REMARK    8  A    between atoms: _15  and  _17
REMARK    9  A    between atoms: _17  and  _18
REMARK   10  A    between atoms: _18  and  _19
REMARK   11  A    between atoms: _19  and  _20
REMARK   12  A    between atoms: _22  and  _24
REMARK   13  A    between atoms: _24  and  _26
REMARK   14  A    between atoms: _28  and  _30
REMARK   15  A    between atoms: _33  and  _35
REMARK   16  A    between atoms: _38  and  _40
REMARK   17  A    between atoms: _40  and  _41
REMARK   18  A    between atoms: _47  and  _49
REMARK   19  A    between atoms: _49  and  _50
REMARK   20  A    between atoms: _53  and  _55
REMARK   21  A    between atoms: _55  and  _57
REMARK   22  A    between atoms: _59  and  _61
REMARK   23  A    between atoms: _64  and  _66
REMARK   24  A    between atoms: _66  and  _67
REMARK   25  A    between atoms: _67  and  _68
REMARK   26  A    between atoms: _68  and  _69
REMARK   27  A    between atoms: _73  and  _75
REMARK   28  A    between atoms: _75  and  _76
REMARK   29  A    between atoms: _76  and  _77
REMARK   30  A    between atoms: _80  and  _82
REMARK   31  A    between atoms: _82  and  _83
REMARK   32  A    between atoms: _86  and  _88
REMARK   33  A    between atoms: _88  and  _89
REMARK   34  A    between atoms: _96  and  _98
REMARK   35  A    between atoms: _98  and  _99
REMARK   36  A    between atoms: _101  and  _103
REMARK   37  A    between atoms: _103  and  _104
REMARK   38  A    between atoms: _110  and  _112
REMARK   39  A    between atoms: _114  and  _116
REMARK   40  A    between atoms: _116  and  _117
REMARK   41  A    between atoms: _123  and  _125
REMARK   42  A    between atoms: _125  and  _126
REMARK   43  A    between atoms: _126  and  _127
REMARK   44  A    between atoms: _130  and  _132
REMARK   45  A    between atoms: _132  and  _134
REMARK   46  A    between atoms: _136  and  _138
REMARK   47  A    between atoms: _138  and  _139
REMARK   48  A    between atoms: _146  and  _148
REMARK   49  A    between atoms: _153  and  _155
REMARK   50  A    between atoms: _157  and  _159
REMARK   51  A    between atoms: _159  and  _160
REMARK   52  A    between atoms: _160  and  _161
REMARK   53  A    between atoms: _161  and  _162
REMARK   54  A    between atoms: _166  and  _168
REMARK   55  A    between atoms: _168  and  _169
REMARK   56  A    between atoms: _175  and  _177
REMARK   57  A    between atoms: _177  and  _178
REMARK                            x       y       z     vdW  Elec       q    Type
REMARK                         _______ _______ _______ _____ _____    ______ ____
ROOT
ATOM      1  C   UNL     1     -44.335   8.459 -57.624  0.00  0.00    +0.000 C 
ENDROOT
BRANCH   1   2
ATOM      2  C   UNL     1     -43.712   9.864 -57.740  0.00  0.00    +0.000 C 
ATOM      3  C   UNL     1     -42.833  10.127 -56.538  0.00  0.00    +0.000 C 
ENDBRANCH   1   2
BRANCH   1   4
ATOM      4  C   UNL     1     -45.812   8.650 -57.441  0.00  0.00    +0.000 C 
ATOM      5  C   UNL     1     -46.180   8.489 -55.999  0.00  0.00    +0.000 C 
ENDBRANCH   1   4
TORSDOF 2
REMARK  Name = 
REMARK  57 active torsions:
REMARK  status: ('A' for Active; 'I' for Inactive)
REMARK    1  A    between atoms: _1  and  _3
REMARK    2  A    between atoms: _3  and  _4
REMARK    3  A    between atoms: _4  and  _5
REMARK    4  A    between atoms: _5  and  _6
REMARK    5  A    between atoms: _8  and  _10
REMARK    6  A    between atoms: _10  and  _11
REMARK    7  A    between atoms: _11  and  _12
REMARK    8  A    between atoms: _15  and  _17
REMARK    9  A    between atoms: _17  and  _18
REMARK   10  A    between atoms: _18  and  _19
REMARK   11  A    between atoms: _19  and  _20
REMARK   12  A    between atoms: _22  and  _24
REMARK   13  A    between atoms: _24  and  _26
REMARK   14  A    between atoms: _28  and  _30
REMARK   15  A    between atoms: _33  and  _35
REMARK   16  A    between atoms: _38  and  _40
REMARK   17  A    between atoms: _40  and  _41
REMARK   18  A    between atoms: _47  and  _49
REMARK   19  A    between atoms: _49  and  _50
REMARK   20  A    between atoms: _53  and  _55
REMARK   21  A    between atoms: _55  and  _57
REMARK   22  A    between atoms: _59  and  _61
REMARK   23  A    between atoms: _64  and  _66
REMARK   24  A    between atoms: _66  and  _67
REMARK   25  A    between atoms: _67  and  _68
REMARK   26  A    between atoms: _68  and  _69
REMARK   27  A    between atoms: _73  and  _75
REMARK   28  A    between atoms: _75  and  _76
REMARK   29  A    between atoms: _76  and  _77
REMARK   30  A    between atoms: _80  and  _82
REMARK   31  A    between atoms: _82  and  _83
REMARK   32  A    between atoms: _86  and  _88
REMARK   33  A    between atoms: _88  and  _89
REMARK   34  A    between atoms: _96  and  _98
REMARK   35  A    between atoms: _98  and  _99
REMARK   36  A    between atoms: _101  and  _103
REMARK   37  A    between atoms: _103  and  _104
REMARK   38  A    between atoms: _110  and  _112
REMARK   39  A    between atoms: _114  and  _116
REMARK   40  A    between atoms: _116  and  _117
REMARK   41  A    between atoms: _123  and  _125
REMARK   42  A    between atoms: _125  and  _126
REMARK   43  A    between atoms: _126  and  _127
REMARK   44  A    between atoms: _130  and  _132
REMARK   45  A    between atoms: _132  and  _134
REMARK   46  A    between atoms: _136  and  _138
REMARK   47  A    between atoms: _138  and  _139
REMARK   48  A    between atoms: _146  and  _148
REMARK   49  A    between atoms: _153  and  _155
REMARK   50  A    between atoms: _157  and  _159
REMARK   51  A    between atoms: _159  and  _160
REMARK   52  A    between atoms: _160  and  _161
REMARK   53  A    between atoms: _161  and  _162
REMARK   54  A    between atoms: _166  and  _168
REMARK   55  A    between atoms: _168  and  _169
REMARK   56  A    between atoms: _175  and  _177
REMARK   57  A    between atoms: _177  and  _178
REMARK                            x       y       z     vdW  Elec       q    Type
REMARK                         _______ _______ _______ _____ _____    ______ ____
ROOT
ATOM      1  C   UNL     1     -40.385  11.956 -54.151  0.00  0.00    -0.022 A 
ATOM      2  C   UNL     1     -39.810  11.360 -53.037  0.00  0.00    -0.004 A 
ATOM      3  C   UNL     1     -38.443  11.114 -52.992  0.00  0.00    -0.000 A 
ATOM      4  C   UNL     1     -37.633  11.454 -54.068  0.00  0.00    -0.000 A 
ATOM      5  C   UNL     1     -38.193  12.042 -55.192  0.00  0.00    -0.000 A 
ATOM      6  C   UNL     1     -39.559  12.293 -55.230  0.00  0.00    -0.004 A 
ENDROOT
BRANCH   1   7
ATOM      7  C   UNL     1     -41.871  12.228 -54.199  0.00  0.00    +0.026 C 
BRANCH   7   8
ATOM      8  C   UNL     1     -42.744  10.960 -54.237  0.00  0.00    +0.005 C 
ATOM      9  C   UNL     1     -43.807  11.026 -53.165  0.00  0.00    +0.000 C 
ENDBRANCH   7   8
ENDBRANCH   1   7
TORSDOF 2
REMARK  Name = 
REMARK  57 active torsions:
REMARK  status: ('A' for Active; 'I' for Inactive)
REMARK    1  A    between atoms: _1  and  _3
REMARK    2  A    between atoms: _3  and  _4
REMARK    3  A    between atoms: _4  and  _5
REMARK    4  A    between atoms: _5  and  _6
REMARK    5  A    between atoms: _8  and  _10
REMARK    6  A    between atoms: _10  and  _11
REMARK    7  A    between atoms: _11  and  _12
REMARK    8  A    between atoms: _15  and  _17
REMARK    9  A    between atoms: _17  and  _18
REMARK   10  A    between atoms: _18  and  _19
REMARK   11  A    between atoms: _19  and  _20
REMARK   12  A    between atoms: _22  and  _24
REMARK   13  A    between atoms: _24  and  _26
REMARK   14  A    between atoms: _28  and  _30
REMARK   15  A    between atoms: _33  and  _35
REMARK   16  A    between atoms: _38  and  _40
REMARK   17  A    between atoms: _40  and  _41
REMARK   18  A    between atoms: _47  and  _49
REMARK   19  A    between atoms: _49  and  _50
REMARK   20  A    between atoms: _53  and  _55
REMARK   21  A    between atoms: _55  and  _57
REMARK   22  A    between atoms: _59  and  _61
REMARK   23  A    between atoms: _64  and  _66
REMARK   24  A    between atoms: _66  and  _67
REMARK   25  A    between atoms: _67  and  _68
REMARK   26  A    between atoms: _68  and  _69
REMARK   27  A    between atoms: _73  and  _75
REMARK   28  A    between atoms: _75  and  _76
REMARK   29  A    between atoms: _76  and  _77
REMARK   30  A    between atoms: _80  and  _82
REMARK   31  A    between atoms: _82  and  _83
REMARK   32  A    between atoms: _86  and  _88
REMARK   33  A    between atoms: _88  and  _89
REMARK   34  A    between atoms: _96  and  _98
REMARK   35  A    between atoms: _98  and  _99
REMARK   36  A    between atoms: _101  and  _103
REMARK   37  A    between atoms: _103  and  _104
REMARK   38  A    between atoms: _110  and  _112
REMARK   39  A    between atoms: _114  and  _116
REMARK   40  A    between atoms: _116  and  _117
REMARK   41  A    between atoms: _123  and  _125
REMARK   42  A    between atoms: _125  and  _126
REMARK   43  A    between atoms: _126  and  _127
REMARK   44  A    between atoms: _130  and  _132
REMARK   45  A    between atoms: _132  and  _134
REMARK   46  A    between atoms: _136  and  _138
REMARK   47  A    between atoms: _138  and  _139
REMARK   48  A    between atoms: _146  and  _148
REMARK   49  A    between atoms: _153  and  _155
REMARK   50  A    between atoms: _157  and  _159
REMARK   51  A    between atoms: _159  and  _160
REMARK   52  A    between atoms: _160  and  _161
REMARK   53  A    between atoms: _161  and  _162
REMARK   54  A    between atoms: _166  and  _168
REMARK   55  A    between atoms: _168  and  _169
REMARK   56  A    between atoms: _175  and  _177
REMARK   57  A    between atoms: _177  and  _178
REMARK                            x       y       z     vdW  Elec       q    Type
REMARK                         _______ _______ _______ _____ _____    ______ ____
ROOT
ATOM      1  C   UNL     1     -44.271  10.729 -50.777  0.00  0.00    +0.036 C 
ATOM      2  C   UNL     1     -43.447  10.868 -49.501  0.00  0.00    +0.003 C 
ENDROOT
BRANCH   1   3
ATOM      3  C   UNL     1     -45.038   9.402 -50.753  0.00  0.00    +0.182 C 
ATOM      4  O   UNL     1     -45.595   9.173 -49.477  0.00  0.00    -0.220 OA
ENDBRANCH   1   3
TORSDOF 1
REMARK  Name = 
REMARK  57 active torsions:
REMARK  status: ('A' for Active; 'I' for Inactive)
REMARK    1  A    between atoms: _1  and  _3
REMARK    2  A    between atoms: _3  and  _4
REMARK    3  A    between atoms: _4  and  _5
REMARK    4  A    between atoms: _5  and  _6
REMARK    5  A    between atoms: _8  and  _10
REMARK    6  A    between atoms: _10  and  _11
REMARK    7  A    between atoms: _11  and  _12
REMARK    8  A    between atoms: _15  and  _17
REMARK    9  A    between atoms: _17  and  _18
REMARK   10  A    between atoms: _18  and  _19
REMARK   11  A    between atoms: _19  and  _20
REMARK   12  A    between atoms: _22  and  _24
REMARK   13  A    between atoms: _24  and  _26
REMARK   14  A    between atoms: _28  and  _30
REMARK   15  A    between atoms: _33  and  _35
REMARK   16  A    between atoms: _38  and  _40
REMARK   17  A    between atoms: _40  and  _41
REMARK   18  A    between atoms: _47  and  _49
REMARK   19  A    between atoms: _49  and  _50
REMARK   20  A    between atoms: _53  and  _55
REMARK   21  A    between atoms: _55  and  _57
REMARK   22  A    between atoms: _59  and  _61
REMARK   23  A    between atoms: _64  and  _66
REMARK   24  A    between atoms: _66  and  _67
REMARK   25  A    between atoms: _67  and  _68
REMARK   26  A    between atoms: _68  and  _69
REMARK   27  A    between atoms: _73  and  _75
REMARK   28  A    between atoms: _75  and  _76
REMARK   29  A    between atoms: _76  and  _77
REMARK   30  A    between atoms: _80  and  _82
REMARK   31  A    between atoms: _82  and  _83
REMARK   32  A    between atoms: _86  and  _88
REMARK   33  A    between atoms: _88  and  _89
REMARK   34  A    between atoms: _96  and  _98
REMARK   35  A    between atoms: _98  and  _99
REMARK   36  A    between atoms: _101  and  _103
REMARK   37  A    between atoms: _103  and  _104
REMARK   38  A    between atoms: _110  and  _112
REMARK   39  A    between atoms: _114  and  _116
REMARK   40  A    between atoms: _116  and  _117
REMARK   41  A    between atoms: _123  and  _125
REMARK   42  A    between atoms: _125  and  _126
REMARK   43  A    between atoms: _126  and  _127
REMARK   44  A    between atoms: _130  and  _132
REMARK   45  A    between atoms: _132  and  _134
REMARK   46  A    between atoms: _136  and  _138
REMARK   47  A    between atoms: _138  and  _139
REMARK   48  A    between atoms: _146  and  _148
REMARK   49  A    between atoms: _153  and  _155
REMARK   50  A    between atoms: _157  and  _159
REMARK   51  A    between atoms: _159  and  _160
REMARK   52  A    between atoms: _160  and  _161
REMARK   53  A    between atoms: _161  and  _162
REMARK   54  A    between atoms: _166  and  _168
REMARK   55  A    between atoms: _168  and  _169
REMARK   56  A    between atoms: _175  and  _177
REMARK   57  A    between atoms: _177  and  _178
REMARK                            x       y       z     vdW  Elec       q    Type
REMARK                         _______ _______ _______ _____ _____    ______ ____
ROOT
ATOM      1  C   UNL     1     -42.215  14.091 -47.375  0.00  0.00    -0.022 A 
ATOM      2  C   UNL     1     -41.829  14.883 -46.298  0.00  0.00    -0.004 A 
ATOM      3  C   UNL     1     -42.014  16.255 -46.328  0.00  0.00    -0.000 A 
ATOM      4  C   UNL     1     -42.597  16.852 -47.440  0.00  0.00    -0.000 A 
ATOM      5  C   UNL     1     -42.997  16.075 -48.517  0.00  0.00    -0.000 A 
ATOM      6  C   UNL     1     -42.806  14.702 -48.480  0.00  0.00    -0.004 A 
ENDROOT
BRANCH   1   7
ATOM      7  C   UNL     1     -42.014  12.597 -47.345  0.00  0.00    +0.026 C 
BRANCH   7   8
ATOM      8  C   UNL     1     -43.321  11.788 -47.251  0.00  0.00    +0.005 C 
ATOM      9  C   UNL     1     -44.262  12.422 -46.246  0.00  0.00    +0.000 C 
ENDBRANCH   7   8
ENDBRANCH   1   7
TORSDOF 2
REMARK  Name = 
REMARK  57 active torsions:
REMARK  status: ('A' for Active; 'I' for Inactive)
REMARK    1  A    between atoms: _1  and  _3
REMARK    2  A    between atoms: _3  and  _4
REMARK    3  A    between atoms: _4  and  _5
REMARK    4  A    between atoms: _5  and  _6
REMARK    5  A    between atoms: _8  and  _10
REMARK    6  A    between atoms: _10  and  _11
REMARK    7  A    between atoms: _11  and  _12
REMARK    8  A    between atoms: _15  and  _17
REMARK    9  A    between atoms: _17  and  _18
REMARK   10  A    between atoms: _18  and  _19
REMARK   11  A    between atoms: _19  and  _20
REMARK   12  A    between atoms: _22  and  _24
REMARK   13  A    between atoms: _24  and  _26
REMARK   14  A    between atoms: _28  and  _30
REMARK   15  A    between atoms: _33  and  _35
REMARK   16  A    between atoms: _38  and  _40
REMARK   17  A    between atoms: _40  and  _41
REMARK   18  A    between atoms: _47  and  _49
REMARK   19  A    between atoms: _49  and  _50
REMARK   20  A    between atoms: _53  and  _55
REMARK   21  A    between atoms: _55  and  _57
REMARK   22  A    between atoms: _59  and  _61
REMARK   23  A    between atoms: _64  and  _66
REMARK   24  A    between atoms: _66  and  _67
REMARK   25  A    between atoms: _67  and  _68
REMARK   26  A    between atoms: _68  and  _69
REMARK   27  A    between atoms: _73  and  _75
REMARK   28  A    between atoms: _75  and  _76
REMARK   29  A    between atoms: _76  and  _77
REMARK   30  A    between atoms: _80  and  _82
REMARK   31  A    between atoms: _82  and  _83
REMARK   32  A    between atoms: _86  and  _88
REMARK   33  A    between atoms: _88  and  _89
REMARK   34  A    between atoms: _96  and  _98
REMARK   35  A    between atoms: _98  and  _99
REMARK   36  A    between atoms: _101  and  _103
REMARK   37  A    between atoms: _103  and  _104
REMARK   38  A    between atoms: _110  and  _112
REMARK   39  A    between atoms: _114  and  _116
REMARK   40  A    between atoms: _116  and  _117
REMARK   41  A    between atoms: _123  and  _125
REMARK   42  A    between atoms: _125  and  _126
REMARK   43  A    between atoms: _126  and  _127
REMARK   44  A    between atoms: _130  and  _132
REMARK   45  A    between atoms: _132  and  _134
REMARK   46  A    between atoms: _136  and  _138
REMARK   47  A    between atoms: _138  and  _139
REMARK   48  A    between atoms: _146  and  _148
REMARK   49  A    between atoms: _153  and  _155
REMARK   50  A    between atoms: _157  and  _159
REMARK   51  A    between atoms: _159  and  _160
REMARK   52  A    between atoms: _160  and  _161
REMARK   53  A    between atoms: _161  and  _162
REMARK   54  A    between atoms: _166  and  _168
REMARK   55  A    between atoms: _168  and  _169
REMARK   56  A    between atoms: _175  and  _177
REMARK   57  A    between atoms: _177  and  _178
REMARK                            x       y       z     vdW  Elec       q    Type
REMARK                         _______ _______ _______ _____ _____    ______ ____
ROOT
ATOM      1  C   UNL     1     -46.415  11.099 -42.403  0.00  0.00    +0.042 C 
ENDROOT
BRANCH   1   2
ATOM      2  C   UNL     1     -47.007  10.020 -43.292  0.00  0.00    +0.050 C 
ATOM      3  O   UNL     1     -46.688   8.828 -43.090  0.00  0.00    -0.549 OA
ATOM      4  O   UNL     1     -47.804  10.366 -44.190  0.00  0.00    -0.549 OA
ENDBRANCH   1   2
BRANCH   1   5
ATOM      5  C   UNL     1     -44.990  11.449 -42.791  0.00  0.00    +0.006 C 
BRANCH   5   6
ATOM      6  C   UNL     1     -44.900  12.524 -43.875  0.00  0.00    +0.000 C 
ATOM      7  C   UNL     1     -44.557  13.873 -43.245  0.00  0.00    +0.000 C 
ENDBRANCH   5   6
ENDBRANCH   1   5
TORSDOF 3
REMARK  Name = 
REMARK  57 active torsions:
REMARK  status: ('A' for Active; 'I' for Inactive)
REMARK    1  A    between atoms: _1  and  _3
REMARK    2  A    between atoms: _3  and  _4
REMARK    3  A    between atoms: _4  and  _5
REMARK    4  A    between atoms: _5  and  _6
REMARK    5  A    between atoms: _8  and  _10
REMARK    6  A    between atoms: _10  and  _11
REMARK    7  A    between atoms: _11  and  _12
REMARK    8  A    between atoms: _15  and  _17
REMARK    9  A    between atoms: _17  and  _18
REMARK   10  A    between atoms: _18  and  _19
REMARK   11  A    between atoms: _19  and  _20
REMARK   12  A    between atoms: _22  and  _24
REMARK   13  A    between atoms: _24  and  _26
REMARK   14  A    between atoms: _28  and  _30
REMARK   15  A    between atoms: _33  and  _35
REMARK   16  A    between atoms: _38  and  _40
REMARK   17  A    between atoms: _40  and  _41
REMARK   18  A    between atoms: _47  and  _49
REMARK   19  A    between atoms: _49  and  _50
REMARK   20  A    between atoms: _53  and  _55
REMARK   21  A    between atoms: _55  and  _57
REMARK   22  A    between atoms: _59  and  _61
REMARK   23  A    between atoms: _64  and  _66
REMARK   24  A    between atoms: _66  and  _67
REMARK   25  A    between atoms: _67  and  _68
REMARK   26  A    between atoms: _68  and  _69
REMARK   27  A    between atoms: _73  and  _75
REMARK   28  A    between atoms: _75  and  _76
REMARK   29  A    between atoms: _76  and  _77
REMARK   30  A    between atoms: _80  and  _82
REMARK   31  A    between atoms: _82  and  _83
REMARK   32  A    between atoms: _86  and  _88
REMARK   33  A    between atoms: _88  and  _89
REMARK   34  A    between atoms: _96  and  _98
REMARK   35  A    between atoms: _98  and  _99
REMARK   36  A    between atoms: _101  and  _103
REMARK   37  A    between atoms: _103  and  _104
REMARK   38  A    between atoms: _110  and  _112
REMARK   39  A    between atoms: _114  and  _116
REMARK   40  A    between atoms: _116  and  _117
REMARK   41  A    between atoms: _123  and  _125
REMARK   42  A    between atoms: _125  and  _126
REMARK   43  A    between atoms: _126  and  _127
REMARK   44  A    between atoms: _130  and  _132
REMARK   45  A    between atoms: _132  and  _134
REMARK   46  A    between atoms: _136  and  _138
REMARK   47  A    between atoms: _138  and  _139
REMARK   48  A    between atoms: _146  and  _148
REMARK   49  A    between atoms: _153  and  _155
REMARK   50  A    between atoms: _157  and  _159
REMARK   51  A    between atoms: _159  and  _160
REMARK   52  A    between atoms: _160  and  _161
REMARK   53  A    between atoms: _161  and  _162
REMARK   54  A    between atoms: _166  and  _168
REMARK   55  A    between atoms: _168  and  _169
REMARK   56  A    between atoms: _175  and  _177
REMARK   57  A    between atoms: _177  and  _178
REMARK                            x       y       z     vdW  Elec       q    Type
REMARK                         _______ _______ _______ _____ _____    ______ ____
ROOT
ATOM      1  C   UNL     1     -38.941  15.864 -40.015  0.00  0.00    +0.000 C 
ATOM      2  C   UNL     1     -38.083  17.129 -39.923  0.00  0.00    +0.000 C 
ENDROOT
BRANCH   1   3
ATOM      3  C   UNL     1     -40.454  16.125 -39.778  0.00  0.00    +0.000 C 
ATOM      4  C   UNL     1     -40.784  17.549 -39.265  0.00  0.00    +0.000 C 
ENDBRANCH   1   3
BRANCH   1   5
ATOM      5  C   UNL     1     -38.422  14.708 -39.178  0.00  0.00    +0.000 C 
ATOM      6  C   UNL     1     -39.304  13.487 -39.302  0.00  0.00    +0.000 C 
ENDBRANCH   1   5
TORSDOF 2
REMARK  Name = 
REMARK  57 active torsions:
REMARK  status: ('A' for Active; 'I' for Inactive)
REMARK    1  A    between atoms: _1  and  _3
REMARK    2  A    between atoms: _3  and  _4
REMARK    3  A    between atoms: _4  and  _5
REMARK    4  A    between atoms: _5  and  _6
REMARK    5  A    between atoms: _8  and  _10
REMARK    6  A    between atoms: _10  and  _11
REMARK    7  A    between atoms: _11  and  _12
REMARK    8  A    between atoms: _15  and  _17
REMARK    9  A    between atoms: _17  and  _18
REMARK   10  A    between atoms: _18  and  _19
REMARK   11  A    between atoms: _19  and  _20
REMARK   12  A    between atoms: _22  and  _24
REMARK   13  A    between atoms: _24  and  _26
REMARK   14  A    between atoms: _28  and  _30
REMARK   15  A    between atoms: _33  and  _35
REMARK   16  A    between atoms: _38  and  _40
REMARK   17  A    between atoms: _40  and  _41
REMARK   18  A    between atoms: _47  and  _49
REMARK   19  A    between atoms: _49  and  _50
REMARK   20  A    between atoms: _53  and  _55
REMARK   21  A    between atoms: _55  and  _57
REMARK   22  A    between atoms: _59  and  _61
REMARK   23  A    between atoms: _64  and  _66
REMARK   24  A    between atoms: _66  and  _67
REMARK   25  A    between atoms: _67  and  _68
REMARK   26  A    between atoms: _68  and  _69
REMARK   27  A    between atoms: _73  and  _75
REMARK   28  A    between atoms: _75  and  _76
REMARK   29  A    between atoms: _76  and  _77
REMARK   30  A    between atoms: _80  and  _82
REMARK   31  A    between atoms: _82  and  _83
REMARK   32  A    between atoms: _86  and  _88
REMARK   33  A    between atoms: _88  and  _89
REMARK   34  A    between atoms: _96  and  _98
REMARK   35  A    between atoms: _98  and  _99
REMARK   36  A    between atoms: _101  and  _103
REMARK   37  A    between atoms: _103  and  _104
REMARK   38  A    between atoms: _110  and  _112
REMARK   39  A    between atoms: _114  and  _116
REMARK   40  A    between atoms: _116  and  _117
REMARK   41  A    between atoms: _123  and  _125
REMARK   42  A    between atoms: _125  and  _126
REMARK   43  A    between atoms: _126  and  _127
REMARK   44  A    between atoms: _130  and  _132
REMARK   45  A    between atoms: _132  and  _134
REMARK   46  A    between atoms: _136  and  _138
REMARK   47  A    between atoms: _138  and  _139
REMARK   48  A    between atoms: _146  and  _148
REMARK   49  A    between atoms: _153  and  _155
REMARK   50  A    between atoms: _157  and  _159
REMARK   51  A    between atoms: _159  and  _160
REMARK   52  A    between atoms: _160  and  _161
REMARK   53  A    between atoms: _161  and  _162
REMARK   54  A    between atoms: _166  and  _168
REMARK   55  A    between atoms: _168  and  _169
REMARK   56  A    between atoms: _175  and  _177
REMARK   57  A    between atoms: _177  and  _178
REMARK                            x       y       z     vdW  Elec       q    Type
REMARK                         _______ _______ _______ _____ _____    ______ ____
ROOT
ATOM      1  C   UNL     1     -34.625  25.718 -45.446  0.00  0.00    -0.022 A 
ATOM      2  C   UNL     1     -35.609  25.896 -44.486  0.00  0.00    -0.001 A 
ATOM      3  C   UNL     1     -35.650  25.098 -43.363  0.00  0.00    +0.042 A 
ATOM      4  C   UNL     1     -34.700  24.111 -43.196  0.00  0.00    +0.196 A 
ATOM      5  O   UNL     1     -34.752  23.321 -42.080  0.00  0.00    -0.287 OA
ATOM      6  C   UNL     1     -33.703  23.916 -44.135  0.00  0.00    +0.042 A 
ATOM      7  C   UNL     1     -33.669  24.720 -45.251  0.00  0.00    -0.001 A 
ENDROOT
BRANCH   1   8
ATOM      8  C   UNL     1     -34.583  26.588 -46.654  0.00  0.00    +0.026 C 
BRANCH   8   9
ATOM      9  C   UNL     1     -33.755  27.861 -46.496  0.00  0.00    +0.005 C 
ATOM     10  C   UNL     1     -33.066  28.105 -47.823  0.00  0.00    +0.000 C 
ENDBRANCH   8   9
ENDBRANCH   1   8
TORSDOF 2
REMARK  Name = 
REMARK  57 active torsions:
REMARK  status: ('A' for Active; 'I' for Inactive)
REMARK    1  A    between atoms: _1  and  _3
REMARK    2  A    between atoms: _3  and  _4
REMARK    3  A    between atoms: _4  and  _5
REMARK    4  A    between atoms: _5  and  _6
REMARK    5  A    between atoms: _8  and  _10
REMARK    6  A    between atoms: _10  and  _11
REMARK    7  A    between atoms: _11  and  _12
REMARK    8  A    between atoms: _15  and  _17
REMARK    9  A    between atoms: _17  and  _18
REMARK   10  A    between atoms: _18  and  _19
REMARK   11  A    between atoms: _19  and  _20
REMARK   12  A    between atoms: _22  and  _24
REMARK   13  A    between atoms: _24  and  _26
REMARK   14  A    between atoms: _28  and  _30
REMARK   15  A    between atoms: _33  and  _35
REMARK   16  A    between atoms: _38  and  _40
REMARK   17  A    between atoms: _40  and  _41
REMARK   18  A    between atoms: _47  and  _49
REMARK   19  A    between atoms: _49  and  _50
REMARK   20  A    between atoms: _53  and  _55
REMARK   21  A    between atoms: _55  and  _57
REMARK   22  A    between atoms: _59  and  _61
REMARK   23  A    between atoms: _64  and  _66
REMARK   24  A    between atoms: _66  and  _67
REMARK   25  A    between atoms: _67  and  _68
REMARK   26  A    between atoms: _68  and  _69
REMARK   27  A    between atoms: _73  and  _75
REMARK   28  A    between atoms: _75  and  _76
REMARK   29  A    between atoms: _76  and  _77
REMARK   30  A    between atoms: _80  and  _82
REMARK   31  A    between atoms: _82  and  _83
REMARK   32  A    between atoms: _86  and  _88
REMARK   33  A    between atoms: _88  and  _89
REMARK   34  A    between atoms: _96  and  _98
REMARK   35  A    between atoms: _98  and  _99
REMARK   36  A    between atoms: _101  and  _103
REMARK   37  A    between atoms: _103  and  _104
REMARK   38  A    between atoms: _110  and  _112
REMARK   39  A    between atoms: _114  and  _116
REMARK   40  A    between atoms: _116  and  _117
REMARK   41  A    between atoms: _123  and  _125
REMARK   42  A    between atoms: _125  and  _126
REMARK   43  A    between atoms: _126  and  _127
REMARK   44  A    between atoms: _130  and  _132
REMARK   45  A    between atoms: _132  and  _134
REMARK   46  A    between atoms: _136  and  _138
REMARK   47  A    between atoms: _138  and  _139
REMARK   48  A    between atoms: _146  and  _148
REMARK   49  A    between atoms: _153  and  _155
REMARK   50  A    between atoms: _157  and  _159
REMARK   51  A    between atoms: _159  and  _160
REMARK   52  A    between atoms: _160  and  _161
REMARK   53  A    between atoms: _161  and  _162
REMARK   54  A    between atoms: _166  and  _168
REMARK   55  A    between atoms: _168  and  _169
REMARK   56  A    between atoms: _175  and  _177
REMARK   57  A    between atoms: _177  and  _178
REMARK                            x       y       z     vdW  Elec       q    Type
REMARK                         _______ _______ _______ _____ _____    ______ ____
ROOT
ATOM      1  C   UNL     1     -30.353  24.475 -50.923  0.00  0.00    +0.013 C 
ATOM      2  C   UNL     1     -29.829  24.487 -52.349  0.00  0.00    +0.001 C 
ENDROOT
BRANCH   1   3
ATOM      3  C   UNL     1     -31.480  23.436 -50.771  0.00  0.00    +0.069 C 
ATOM      4  S   UNL     1     -31.086  21.767 -51.389  0.00  0.00    -0.082 S 
ENDBRANCH   1   3
TORSDOF 1
REMARK  Name = 
REMARK  57 active torsions:
REMARK  status: ('A' for Active; 'I' for Inactive)
REMARK    1  A    between atoms: _1  and  _3
REMARK    2  A    between atoms: _3  and  _4
REMARK    3  A    between atoms: _4  and  _5
REMARK    4  A    between atoms: _5  and  _6
REMARK    5  A    between atoms: _8  and  _10
REMARK    6  A    between atoms: _10  and  _11
REMARK    7  A    between atoms: _11  and  _12
REMARK    8  A    between atoms: _15  and  _17
REMARK    9  A    between atoms: _17  and  _18
REMARK   10  A    between atoms: _18  and  _19
REMARK   11  A    between atoms: _19  and  _20
REMARK   12  A    between atoms: _22  and  _24
REMARK   13  A    between atoms: _24  and  _26
REMARK   14  A    between atoms: _28  and  _30
REMARK   15  A    between atoms: _33  and  _35
REMARK   16  A    between atoms: _38  and  _40
REMARK   17  A    between atoms: _40  and  _41
REMARK   18  A    between atoms: _47  and  _49
REMARK   19  A    between atoms: _49  and  _50
REMARK   20  A    between atoms: _53  and  _55
REMARK   21  A    between atoms: _55  and  _57
REMARK   22  A    between atoms: _59  and  _61
REMARK   23  A    between atoms: _64  and  _66
REMARK   24  A    between atoms: _66  and  _67
REMARK   25  A    between atoms: _67  and  _68
REMARK   26  A    between atoms: _68  and  _69
REMARK   27  A    between atoms: _73  and  _75
REMARK   28  A    between atoms: _75  and  _76
REMARK   29  A    between atoms: _76  and  _77
REMARK   30  A    between atoms: _80  and  _82
REMARK   31  A    between atoms: _82  and  _83
REMARK   32  A    between atoms: _86  and  _88
REMARK   33  A    between atoms: _88  and  _89
REMARK   34  A    between atoms: _96  and  _98
REMARK   35  A    between atoms: _98  and  _99
REMARK   36  A    between atoms: _101  and  _103
REMARK   37  A    between atoms: _103  and  _104
REMARK   38  A    between atoms: _110  and  _112
REMARK   39  A    between atoms: _114  and  _116
REMARK   40  A    between atoms: _116  and  _117
REMARK   41  A    between atoms: _123  and  _125
REMARK   42  A    between atoms: _125  and  _126
REMARK   43  A    between atoms: _126  and  _127
REMARK   44  A    between atoms: _130  and  _132
REMARK   45  A    between atoms: _132  and  _134
REMARK   46  A    between atoms: _136  and  _138
REMARK   47  A    between atoms: _138  and  _139
REMARK   48  A    between atoms: _146  and  _148
REMARK   49  A    between atoms: _153  and  _155
REMARK   50  A    between atoms: _157  and  _159
REMARK   51  A    between atoms: _159  and  _160
REMARK   52  A    between atoms: _160  and  _161
REMARK   53  A    between atoms: _161  and  _162
REMARK   54  A    between atoms: _166  and  _168
REMARK   55  A    between atoms: _168  and  _169
REMARK   56  A    between atoms: _175  and  _177
REMARK   57  A    between atoms: _177  and  _178
REMARK                            x       y       z     vdW  Elec       q    Type
REMARK                         _______ _______ _______ _____ _____    ______ ____
ROOT
ATOM      1  C   UNL     1     -28.485  20.740 -55.540  0.00  0.00    +0.000 C 
ATOM      2  C   UNL     1     -29.932  20.348 -55.813  0.00  0.00    +0.000 C 
ATOM      3  C   UNL     1     -27.624  20.495 -56.756  0.00  0.00    +0.000 C 
ENDROOT
TORSDOF 0
REMARK  Name = 
REMARK  57 active torsions:
REMARK  status: ('A' for Active; 'I' for Inactive)
REMARK    1  A    between atoms: _1  and  _3
REMARK    2  A    between atoms: _3  and  _4
REMARK    3  A    between atoms: _4  and  _5
REMARK    4  A    between atoms: _5  and  _6
REMARK    5  A    between atoms: _8  and  _10
REMARK    6  A    between atoms: _10  and  _11
REMARK    7  A    between atoms: _11  and  _12
REMARK    8  A    between atoms: _15  and  _17
REMARK    9  A    between atoms: _17  and  _18
REMARK   10  A    between atoms: _18  and  _19
REMARK   11  A    between atoms: _19  and  _20
REMARK   12  A    between atoms: _22  and  _24
REMARK   13  A    between atoms: _24  and  _26
REMARK   14  A    between atoms: _28  and  _30
REMARK   15  A    between atoms: _33  and  _35
REMARK   16  A    between atoms: _38  and  _40
REMARK   17  A    between atoms: _40  and  _41
REMARK   18  A    between atoms: _47  and  _49
REMARK   19  A    between atoms: _49  and  _50
REMARK   20  A    between atoms: _53  and  _55
REMARK   21  A    between atoms: _55  and  _57
REMARK   22  A    between atoms: _59  and  _61
REMARK   23  A    between atoms: _64  and  _66
REMARK   24  A    between atoms: _66  and  _67
REMARK   25  A    between atoms: _67  and  _68
REMARK   26  A    between atoms: _68  and  _69
REMARK   27  A    between atoms: _73  and  _75
REMARK   28  A    between atoms: _75  and  _76
REMARK   29  A    between atoms: _76  and  _77
REMARK   30  A    between atoms: _80  and  _82
REMARK   31  A    between atoms: _82  and  _83
REMARK   32  A    between atoms: _86  and  _88
REMARK   33  A    between atoms: _88  and  _89
REMARK   34  A    between atoms: _96  and  _98
REMARK   35  A    between atoms: _98  and  _99
REMARK   36  A    between atoms: _101  and  _103
REMARK   37  A    between atoms: _103  and  _104
REMARK   38  A    between atoms: _110  and  _112
REMARK   39  A    between atoms: _114  and  _116
REMARK   40  A    between atoms: _116  and  _117
REMARK   41  A    between atoms: _123  and  _125
REMARK   42  A    between atoms: _125  and  _126
REMARK   43  A    between atoms: _126  and  _127
REMARK   44  A    between atoms: _130  and  _132
REMARK   45  A    between atoms: _132  and  _134
REMARK   46  A    between atoms: _136  and  _138
REMARK   47  A    between atoms: _138  and  _139
REMARK   48  A    between atoms: _146  and  _148
REMARK   49  A    between atoms: _153  and  _155
REMARK   50  A    between atoms: _157  and  _159
REMARK   51  A    between atoms: _159  and  _160
REMARK   52  A    between atoms: _160  and  _161
REMARK   53  A    between atoms: _161  and  _162
REMARK   54  A    between atoms: _166  and  _168
REMARK   55  A    between atoms: _168  and  _169
REMARK   56  A    between atoms: _175  and  _177
REMARK   57  A    between atoms: _177  and  _178
REMARK                            x       y       z     vdW  Elec       q    Type
REMARK                         _______ _______ _______ _____ _____    ______ ____
ROOT
ATOM      1  C   UNL     1     -35.300   9.710 -38.204  0.00  0.00    +0.036 C 
ATOM      2  C   UNL     1     -36.437  10.742 -38.072  0.00  0.00    +0.003 C 
ENDROOT
BRANCH   1   3
ATOM      3  C   UNL     1     -35.848   8.346 -38.624  0.00  0.00    +0.182 C 
ATOM      4  O   UNL     1     -34.927   7.659 -39.442  0.00  0.00    -0.220 OA
ENDBRANCH   1   3
TORSDOF 1
REMARK  Name = 
REMARK  57 active torsions:
REMARK  status: ('A' for Active; 'I' for Inactive)
REMARK    1  A    between atoms: _1  and  _3
REMARK    2  A    between atoms: _3  and  _4
REMARK    3  A    between atoms: _4  and  _5
REMARK    4  A    between atoms: _5  and  _6
REMARK    5  A    between atoms: _8  and  _10
REMARK    6  A    between atoms: _10  and  _11
REMARK    7  A    between atoms: _11  and  _12
REMARK    8  A    between atoms: _15  and  _17
REMARK    9  A    between atoms: _17  and  _18
REMARK   10  A    between atoms: _18  and  _19
REMARK   11  A    between atoms: _19  and  _20
REMARK   12  A    between atoms: _22  and  _24
REMARK   13  A    between atoms: _24  and  _26
REMARK   14  A    between atoms: _28  and  _30
REMARK   15  A    between atoms: _33  and  _35
REMARK   16  A    between atoms: _38  and  _40
REMARK   17  A    between atoms: _40  and  _41
REMARK   18  A    between atoms: _47  and  _49
REMARK   19  A    between atoms: _49  and  _50
REMARK   20  A    between atoms: _53  and  _55
REMARK   21  A    between atoms: _55  and  _57
REMARK   22  A    between atoms: _59  and  _61
REMARK   23  A    between atoms: _64  and  _66
REMARK   24  A    between atoms: _66  and  _67
REMARK   25  A    between atoms: _67  and  _68
REMARK   26  A    between atoms: _68  and  _69
REMARK   27  A    between atoms: _73  and  _75
REMARK   28  A    between atoms: _75  and  _76
REMARK   29  A    between atoms: _76  and  _77
REMARK   30  A    between atoms: _80  and  _82
REMARK   31  A    between atoms: _82  and  _83
REMARK   32  A    between atoms: _86  and  _88
REMARK   33  A    between atoms: _88  and  _89
REMARK   34  A    between atoms: _96  and  _98
REMARK   35  A    between atoms: _98  and  _99
REMARK   36  A    between atoms: _101  and  _103
REMARK   37  A    between atoms: _103  and  _104
REMARK   38  A    between atoms: _110  and  _112
REMARK   39  A    between atoms: _114  and  _116
REMARK   40  A    between atoms: _116  and  _117
REMARK   41  A    between atoms: _123  and  _125
REMARK   42  A    between atoms: _125  and  _126
REMARK   43  A    between atoms: _126  and  _127
REMARK   44  A    between atoms: _130  and  _132
REMARK   45  A    between atoms: _132  and  _134
REMARK   46  A    between atoms: _136  and  _138
REMARK   47  A    between atoms: _138  and  _139
REMARK   48  A    between atoms: _146  and  _148
REMARK   49  A    between atoms: _153  and  _155
REMARK   50  A    between atoms: _157  and  _159
REMARK   51  A    between atoms: _159  and  _160
REMARK   52  A    between atoms: _160  and  _161
REMARK   53  A    between atoms: _161  and  _162
REMARK   54  A    between atoms: _166  and  _168
REMARK   55  A    between atoms: _168  and  _169
REMARK   56  A    between atoms: _175  and  _177
REMARK   57  A    between atoms: _177  and  _178
REMARK                            x       y       z     vdW  Elec       q    Type
REMARK                         _______ _______ _______ _____ _____    ______ ____
ROOT
ATOM      1  C   UNL     1     -30.051   8.753 -40.753  0.00  0.00    +0.220 C 
ENDROOT
BRANCH   1   2
ATOM      2  N   UNL     1     -29.893   7.460 -41.408  0.00  0.00    -0.087 NA
ATOM      3  C   UNL     1     -30.894   6.754 -41.925  0.00  0.00    +0.535 C 
ATOM      4  N   UNL     1     -32.142   7.207 -41.861  0.00  0.00    +0.135 NA
ATOM      5  N   UNL     1     -30.645   5.590 -42.506  0.00  0.00    +0.135 NA
ENDBRANCH   1   2
BRANCH   1   6
ATOM      6  C   UNL     1     -28.809   9.186 -39.988  0.00  0.00    +0.047 C 
BRANCH   6   7
ATOM      7  C   UNL     1     -29.136  10.162 -38.871  0.00  0.00    +0.004 C 
BRANCH   7   8
ATOM      8  C   UNL     1     -27.925  10.695 -38.075  0.00  0.00    +0.000 C 
ATOM      9  C   UNL     1     -28.334  11.900 -37.250  0.00  0.00    +0.000 C 
ENDBRANCH   7   8
ENDBRANCH   6   7
ENDBRANCH   1   6
TORSDOF 4
REMARK  Name = 
REMARK  57 active torsions:
REMARK  status: ('A' for Active; 'I' for Inactive)
REMARK    1  A    between atoms: _1  and  _3
REMARK    2  A    between atoms: _3  and  _4
REMARK    3  A    between atoms: _4  and  _5
REMARK    4  A    between atoms: _5  and  _6
REMARK    5  A    between atoms: _8  and  _10
REMARK    6  A    between atoms: _10  and  _11
REMARK    7  A    between atoms: _11  and  _12
REMARK    8  A    between atoms: _15  and  _17
REMARK    9  A    between atoms: _17  and  _18
REMARK   10  A    between atoms: _18  and  _19
REMARK   11  A    between atoms: _19  and  _20
REMARK   12  A    between atoms: _22  and  _24
REMARK   13  A    between atoms: _24  and  _26
REMARK   14  A    between atoms: _28  and  _30
REMARK   15  A    between atoms: _33  and  _35
REMARK   16  A    between atoms: _38  and  _40
REMARK   17  A    between atoms: _40  and  _41
REMARK   18  A    between atoms: _47  and  _49
REMARK   19  A    between atoms: _49  and  _50
REMARK   20  A    between atoms: _53  and  _55
REMARK   21  A    between atoms: _55  and  _57
REMARK   22  A    between atoms: _59  and  _61
REMARK   23  A    between atoms: _64  and  _66
REMARK   24  A    between atoms: _66  and  _67
REMARK   25  A    between atoms: _67  and  _68
REMARK   26  A    between atoms: _68  and  _69
REMARK   27  A    between atoms: _73  and  _75
REMARK   28  A    between atoms: _75  and  _76
REMARK   29  A    between atoms: _76  and  _77
REMARK   30  A    between atoms: _80  and  _82
REMARK   31  A    between atoms: _82  and  _83
REMARK   32  A    between atoms: _86  and  _88
REMARK   33  A    between atoms: _88  and  _89
REMARK   34  A    between atoms: _96  and  _98
REMARK   35  A    between atoms: _98  and  _99
REMARK   36  A    between atoms: _101  and  _103
REMARK   37  A    between atoms: _103  and  _104
REMARK   38  A    between atoms: _110  and  _112
REMARK   39  A    between atoms: _114  and  _116
REMARK   40  A    between atoms: _116  and  _117
REMARK   41  A    between atoms: _123  and  _125
REMARK   42  A    between atoms: _125  and  _126
REMARK   43  A    between atoms: _126  and  _127
REMARK   44  A    between atoms: _130  and  _132
REMARK   45  A    between atoms: _132  and  _134
REMARK   46  A    between atoms: _136  and  _138
REMARK   47  A    between atoms: _138  and  _139
REMARK   48  A    between atoms: _146  and  _148
REMARK   49  A    between atoms: _153  and  _155
REMARK   50  A    between atoms: _157  and  _159
REMARK   51  A    between atoms: _159  and  _160
REMARK   52  A    between atoms: _160  and  _161
REMARK   53  A    between atoms: _161  and  _162
REMARK   54  A    between atoms: _166  and  _168
REMARK   55  A    between atoms: _168  and  _169
REMARK   56  A    between atoms: _175  and  _177
REMARK   57  A    between atoms: _177  and  _178
REMARK                            x       y       z     vdW  Elec       q    Type
REMARK                         _______ _______ _______ _____ _____    ______ ____
ROOT
ATOM      1  C   UNL     1     -32.519  15.778 -39.008  0.00  0.00    -0.022 A 
ATOM      2  C   UNL     1     -33.012  15.511 -37.736  0.00  0.00    -0.004 A 
ATOM      3  C   UNL     1     -33.347  14.221 -37.352  0.00  0.00    -0.000 A 
ATOM      4  C   UNL     1     -33.190  13.171 -38.244  0.00  0.00    -0.000 A 
ATOM      5  C   UNL     1     -32.709  13.418 -39.523  0.00  0.00    -0.000 A 
ATOM      6  C   UNL     1     -32.378  14.714 -39.901  0.00  0.00    -0.004 A 
ENDROOT
BRANCH   1   7
ATOM      7  C   UNL     1     -32.169  17.193 -39.410  0.00  0.00    +0.026 C 
BRANCH   7   8
ATOM      8  C   UNL     1     -30.801  17.696 -38.878  0.00  0.00    +0.005 C 
ATOM      9  C   UNL     1     -30.855  18.074 -37.407  0.00  0.00    +0.000 C 
ENDBRANCH   7   8
ENDBRANCH   1   7
TORSDOF 2
REMARK  Name = 
REMARK  57 active torsions:
REMARK  status: ('A' for Active; 'I' for Inactive)
REMARK    1  A    between atoms: _1  and  _3
REMARK    2  A    between atoms: _3  and  _4
REMARK    3  A    between atoms: _4  and  _5
REMARK    4  A    between atoms: _5  and  _6
REMARK    5  A    between atoms: _8  and  _10
REMARK    6  A    between atoms: _10  and  _11
REMARK    7  A    between atoms: _11  and  _12
REMARK    8  A    between atoms: _15  and  _17
REMARK    9  A    between atoms: _17  and  _18
REMARK   10  A    between atoms: _18  and  _19
REMARK   11  A    between atoms: _19  and  _20
REMARK   12  A    between atoms: _22  and  _24
REMARK   13  A    between atoms: _24  and  _26
REMARK   14  A    between atoms: _28  and  _30
REMARK   15  A    between atoms: _33  and  _35
REMARK   16  A    between atoms: _38  and  _40
REMARK   17  A    between atoms: _40  and  _41
REMARK   18  A    between atoms: _47  and  _49
REMARK   19  A    between atoms: _49  and  _50
REMARK   20  A    between atoms: _53  and  _55
REMARK   21  A    between atoms: _55  and  _57
REMARK   22  A    between atoms: _59  and  _61
REMARK   23  A    between atoms: _64  and  _66
REMARK   24  A    between atoms: _66  and  _67
REMARK   25  A    between atoms: _67  and  _68
REMARK   26  A    between atoms: _68  and  _69
REMARK   27  A    between atoms: _73  and  _75
REMARK   28  A    between atoms: _75  and  _76
REMARK   29  A    between atoms: _76  and  _77
REMARK   30  A    between atoms: _80  and  _82
REMARK   31  A    between atoms: _82  and  _83
REMARK   32  A    between atoms: _86  and  _88
REMARK   33  A    between atoms: _88  and  _89
REMARK   34  A    between atoms: _96  and  _98
REMARK   35  A    between atoms: _98  and  _99
REMARK   36  A    between atoms: _101  and  _103
REMARK   37  A    between atoms: _103  and  _104
REMARK   38  A    between atoms: _110  and  _112
REMARK   39  A    between atoms: _114  and  _116
REMARK   40  A    between atoms: _116  and  _117
REMARK   41  A    between atoms: _123  and  _125
REMARK   42  A    between atoms: _125  and  _126
REMARK   43  A    between atoms: _126  and  _127
REMARK   44  A    between atoms: _130  and  _132
REMARK   45  A    between atoms: _132  and  _134
REMARK   46  A    between atoms: _136  and  _138
REMARK   47  A    between atoms: _138  and  _139
REMARK   48  A    between atoms: _146  and  _148
REMARK   49  A    between atoms: _153  and  _155
REMARK   50  A    between atoms: _157  and  _159
REMARK   51  A    between atoms: _159  and  _160
REMARK   52  A    between atoms: _160  and  _161
REMARK   53  A    between atoms: _161  and  _162
REMARK   54  A    between atoms: _166  and  _168
REMARK   55  A    between atoms: _168  and  _169
REMARK   56  A    between atoms: _175  and  _177
REMARK   57  A    between atoms: _177  and  _178
REMARK                            x       y       z     vdW  Elec       q    Type
REMARK                         _______ _______ _______ _____ _____    ______ ____
ROOT
ATOM      1  C   UNL     1     -26.348  20.757 -37.805  0.00  0.00    -0.022 A 
ATOM      2  C   UNL     1     -27.463  20.163 -37.195  0.00  0.00    -0.004 A 
ATOM      3  C   UNL     1     -28.703  20.799 -37.207  0.00  0.00    -0.000 A 
ATOM      4  C   UNL     1     -28.835  22.033 -37.837  0.00  0.00    -0.000 A 
ATOM      5  C   UNL     1     -27.741  22.620 -38.451  0.00  0.00    -0.000 A 
ATOM      6  C   UNL     1     -26.503  21.984 -38.437  0.00  0.00    -0.004 A 
ENDROOT
BRANCH   1   7
ATOM      7  C   UNL     1     -25.024  20.069 -37.787  0.00  0.00    +0.026 C 
BRANCH   7   8
ATOM      8  C   UNL     1     -23.852  20.956 -37.339  0.00  0.00    +0.005 C 
ATOM      9  C   UNL     1     -24.203  21.851 -36.143  0.00  0.00    +0.000 C 
ENDBRANCH   7   8
ENDBRANCH   1   7
TORSDOF 2
REMARK  Name = 
REMARK  57 active torsions:
REMARK  status: ('A' for Active; 'I' for Inactive)
REMARK    1  A    between atoms: _1  and  _3
REMARK    2  A    between atoms: _3  and  _4
REMARK    3  A    between atoms: _4  and  _5
REMARK    4  A    between atoms: _5  and  _6
REMARK    5  A    between atoms: _8  and  _10
REMARK    6  A    between atoms: _10  and  _11
REMARK    7  A    between atoms: _11  and  _12
REMARK    8  A    between atoms: _15  and  _17
REMARK    9  A    between atoms: _17  and  _18
REMARK   10  A    between atoms: _18  and  _19
REMARK   11  A    between atoms: _19  and  _20
REMARK   12  A    between atoms: _22  and  _24
REMARK   13  A    between atoms: _24  and  _26
REMARK   14  A    between atoms: _28  and  _30
REMARK   15  A    between atoms: _33  and  _35
REMARK   16  A    between atoms: _38  and  _40
REMARK   17  A    between atoms: _40  and  _41
REMARK   18  A    between atoms: _47  and  _49
REMARK   19  A    between atoms: _49  and  _50
REMARK   20  A    between atoms: _53  and  _55
REMARK   21  A    between atoms: _55  and  _57
REMARK   22  A    between atoms: _59  and  _61
REMARK   23  A    between atoms: _64  and  _66
REMARK   24  A    between atoms: _66  and  _67
REMARK   25  A    between atoms: _67  and  _68
REMARK   26  A    between atoms: _68  and  _69
REMARK   27  A    between atoms: _73  and  _75
REMARK   28  A    between atoms: _75  and  _76
REMARK   29  A    between atoms: _76  and  _77
REMARK   30  A    between atoms: _80  and  _82
REMARK   31  A    between atoms: _82  and  _83
REMARK   32  A    between atoms: _86  and  _88
REMARK   33  A    between atoms: _88  and  _89
REMARK   34  A    between atoms: _96  and  _98
REMARK   35  A    between atoms: _98  and  _99
REMARK   36  A    between atoms: _101  and  _103
REMARK   37  A    between atoms: _103  and  _104
REMARK   38  A    between atoms: _110  and  _112
REMARK   39  A    between atoms: _114  and  _116
REMARK   40  A    between atoms: _116  and  _117
REMARK   41  A    between atoms: _123  and  _125
REMARK   42  A    between atoms: _125  and  _126
REMARK   43  A    between atoms: _126  and  _127
REMARK   44  A    between atoms: _130  and  _132
REMARK   45  A    between atoms: _132  and  _134
REMARK   46  A    between atoms: _136  and  _138
REMARK   47  A    between atoms: _138  and  _139
REMARK   48  A    between atoms: _146  and  _148
REMARK   49  A    between atoms: _153  and  _155
REMARK   50  A    between atoms: _157  and  _159
REMARK   51  A    between atoms: _159  and  _160
REMARK   52  A    between atoms: _160  and  _161
REMARK   53  A    between atoms: _161  and  _162
REMARK   54  A    between atoms: _166  and  _168
REMARK   55  A    between atoms: _168  and  _169
REMARK   56  A    between atoms: _175  and  _177
REMARK   57  A    between atoms: _177  and  _178
REMARK                            x       y       z     vdW  Elec       q    Type
REMARK                         _______ _______ _______ _____ _____    ______ ____
ROOT
ATOM      1  C   UNL     1     -40.374   3.045 -58.403  0.00  0.00    +0.002 C 
ENDROOT
BRANCH   1   2
ATOM      2  C   UNL     1     -40.996   4.071 -59.319  0.00  0.00    +0.000 C 
BRANCH   2   3
ATOM      3  C   UNL     1     -41.709   3.504 -60.528  0.00  0.00    +0.000 C 
ATOM      4  C   UNL     1     -42.257   4.681 -61.331  0.00  0.00    +0.000 C 
ENDBRANCH   2   3
ENDBRANCH   1   2
BRANCH   1   5
ATOM      5  C   UNL     1     -39.558   3.742 -57.338  0.00  0.00    +0.021 C 
BRANCH   5   6
ATOM      6  C   UNL     1     -40.462   4.433 -56.337  0.00  0.00    +0.109 C 
ATOM      7  N   UNL     1     -41.367   3.419 -55.743  0.00  0.00    -0.131 NA
ENDBRANCH   5   6
ENDBRANCH   1   5
TORSDOF 4
REMARK  Name = 
REMARK  57 active torsions:
REMARK  status: ('A' for Active; 'I' for Inactive)
REMARK    1  A    between atoms: _1  and  _3
REMARK    2  A    between atoms: _3  and  _4
REMARK    3  A    between atoms: _4  and  _5
REMARK    4  A    between atoms: _5  and  _6
REMARK    5  A    between atoms: _8  and  _10
REMARK    6  A    between atoms: _10  and  _11
REMARK    7  A    between atoms: _11  and  _12
REMARK    8  A    between atoms: _15  and  _17
REMARK    9  A    between atoms: _17  and  _18
REMARK   10  A    between atoms: _18  and  _19
REMARK   11  A    between atoms: _19  and  _20
REMARK   12  A    between atoms: _22  and  _24
REMARK   13  A    between atoms: _24  and  _26
REMARK   14  A    between atoms: _28  and  _30
REMARK   15  A    between atoms: _33  and  _35
REMARK   16  A    between atoms: _38  and  _40
REMARK   17  A    between atoms: _40  and  _41
REMARK   18  A    between atoms: _47  and  _49
REMARK   19  A    between atoms: _49  and  _50
REMARK   20  A    between atoms: _53  and  _55
REMARK   21  A    between atoms: _55  and  _57
REMARK   22  A    between atoms: _59  and  _61
REMARK   23  A    between atoms: _64  and  _66
REMARK   24  A    between atoms: _66  and  _67
REMARK   25  A    between atoms: _67  and  _68
REMARK   26  A    between atoms: _68  and  _69
REMARK   27  A    between atoms: _73  and  _75
REMARK   28  A    between atoms: _75  and  _76
REMARK   29  A    between atoms: _76  and  _77
REMARK   30  A    between atoms: _80  and  _82
REMARK   31  A    between atoms: _82  and  _83
REMARK   32  A    between atoms: _86  and  _88
REMARK   33  A    between atoms: _88  and  _89
REMARK   34  A    between atoms: _96  and  _98
REMARK   35  A    between atoms: _98  and  _99
REMARK   36  A    between atoms: _101  and  _103
REMARK   37  A    between atoms: _103  and  _104
REMARK   38  A    between atoms: _110  and  _112
REMARK   39  A    between atoms: _114  and  _116
REMARK   40  A    between atoms: _116  and  _117
REMARK   41  A    between atoms: _123  and  _125
REMARK   42  A    between atoms: _125  and  _126
REMARK   43  A    between atoms: _126  and  _127
REMARK   44  A    between atoms: _130  and  _132
REMARK   45  A    between atoms: _132  and  _134
REMARK   46  A    between atoms: _136  and  _138
REMARK   47  A    between atoms: _138  and  _139
REMARK   48  A    between atoms: _146  and  _148
REMARK   49  A    between atoms: _153  and  _155
REMARK   50  A    between atoms: _157  and  _159
REMARK   51  A    between atoms: _159  and  _160
REMARK   52  A    between atoms: _160  and  _161
REMARK   53  A    between atoms: _161  and  _162
REMARK   54  A    between atoms: _166  and  _168
REMARK   55  A    between atoms: _168  and  _169
REMARK   56  A    between atoms: _175  and  _177
REMARK   57  A    between atoms: _177  and  _178
REMARK                            x       y       z     vdW  Elec       q    Type
REMARK                         _______ _______ _______ _____ _____    ______ ____
ROOT
ATOM      1  C   UNL     1     -38.713  -1.713 -47.602  0.00  0.00    +0.089 C 
ENDROOT
BRANCH   1   2
ATOM      2  C   UNL     1     -38.402  -0.933 -48.858  0.00  0.00    +0.261 C 
ATOM      3  N   UNL     1     -38.760   0.350 -48.874  0.00  0.00    -0.088 NA
ATOM      4  O   UNL     1     -37.855  -1.480 -49.809  0.00  0.00    -0.272 OA
ENDBRANCH   1   2
BRANCH   1   5
ATOM      5  C   UNL     1     -38.783  -3.204 -47.840  0.00  0.00    +0.010 C 
BRANCH   5   6
ATOM      6  C   UNL     1     -37.503  -3.970 -47.484  0.00  0.00    +0.001 C 
ATOM      7  C   UNL     1     -37.853  -5.057 -46.471  0.00  0.00    +0.000 C 
ENDBRANCH   5   6
ENDBRANCH   1   5
TORSDOF 3
REMARK  Name = 
REMARK  57 active torsions:
REMARK  status: ('A' for Active; 'I' for Inactive)
REMARK    1  A    between atoms: _1  and  _3
REMARK    2  A    between atoms: _3  and  _4
REMARK    3  A    between atoms: _4  and  _5
REMARK    4  A    between atoms: _5  and  _6
REMARK    5  A    between atoms: _8  and  _10
REMARK    6  A    between atoms: _10  and  _11
REMARK    7  A    between atoms: _11  and  _12
REMARK    8  A    between atoms: _15  and  _17
REMARK    9  A    between atoms: _17  and  _18
REMARK   10  A    between atoms: _18  and  _19
REMARK   11  A    between atoms: _19  and  _20
REMARK   12  A    between atoms: _22  and  _24
REMARK   13  A    between atoms: _24  and  _26
REMARK   14  A    between atoms: _28  and  _30
REMARK   15  A    between atoms: _33  and  _35
REMARK   16  A    between atoms: _38  and  _40
REMARK   17  A    between atoms: _40  and  _41
REMARK   18  A    between atoms: _47  and  _49
REMARK   19  A    between atoms: _49  and  _50
REMARK   20  A    between atoms: _53  and  _55
REMARK   21  A    between atoms: _55  and  _57
REMARK   22  A    between atoms: _59  and  _61
REMARK   23  A    between atoms: _64  and  _66
REMARK   24  A    between atoms: _66  and  _67
REMARK   25  A    between atoms: _67  and  _68
REMARK   26  A    between atoms: _68  and  _69
REMARK   27  A    between atoms: _73  and  _75
REMARK   28  A    between atoms: _75  and  _76
REMARK   29  A    between atoms: _76  and  _77
REMARK   30  A    between atoms: _80  and  _82
REMARK   31  A    between atoms: _82  and  _83
REMARK   32  A    between atoms: _86  and  _88
REMARK   33  A    between atoms: _88  and  _89
REMARK   34  A    between atoms: _96  and  _98
REMARK   35  A    between atoms: _98  and  _99
REMARK   36  A    between atoms: _101  and  _103
REMARK   37  A    between atoms: _103  and  _104
REMARK   38  A    between atoms: _110  and  _112
REMARK   39  A    between atoms: _114  and  _116
REMARK   40  A    between atoms: _116  and  _117
REMARK   41  A    between atoms: _123  and  _125
REMARK   42  A    between atoms: _125  and  _126
REMARK   43  A    between atoms: _126  and  _127
REMARK   44  A    between atoms: _130  and  _132
REMARK   45  A    between atoms: _132  and  _134
REMARK   46  A    between atoms: _136  and  _138
REMARK   47  A    between atoms: _138  and  _139
REMARK   48  A    between atoms: _146  and  _148
REMARK   49  A    between atoms: _153  and  _155
REMARK   50  A    between atoms: _157  and  _159
REMARK   51  A    between atoms: _159  and  _160
REMARK   52  A    between atoms: _160  and  _161
REMARK   53  A    between atoms: _161  and  _162
REMARK   54  A    between atoms: _166  and  _168
REMARK   55  A    between atoms: _168  and  _169
REMARK   56  A    between atoms: _175  and  _177
REMARK   57  A    between atoms: _177  and  _178
REMARK                            x       y       z     vdW  Elec       q    Type
REMARK                         _______ _______ _______ _____ _____    ______ ____
ROOT
ATOM      1  C   UNL     1     -36.201   0.917 -46.298  0.00  0.00    +0.002 C 
ENDROOT
BRANCH   1   2
ATOM      2  C   UNL     1     -35.909  -0.506 -45.831  0.00  0.00    +0.000 C 
BRANCH   2   3
ATOM      3  C   UNL     1     -34.476  -0.722 -45.338  0.00  0.00    +0.000 C 
ATOM      4  C   UNL     1     -34.469  -0.956 -43.822  0.00  0.00    +0.000 C 
ENDBRANCH   2   3
ENDBRANCH   1   2
BRANCH   1   5
ATOM      5  C   UNL     1     -35.091   1.494 -47.169  0.00  0.00    +0.021 C 
BRANCH   5   6
ATOM      6  C   UNL     1     -35.163   0.961 -48.597  0.00  0.00    +0.109 C 
ATOM      7  N   UNL     1     -34.080  -0.011 -48.925  0.00  0.00    -0.131 NA
ENDBRANCH   5   6
ENDBRANCH   1   5
TORSDOF 4
REMARK  Name = 
REMARK  57 active torsions:
REMARK  status: ('A' for Active; 'I' for Inactive)
REMARK    1  A    between atoms: _1  and  _3
REMARK    2  A    between atoms: _3  and  _4
REMARK    3  A    between atoms: _4  and  _5
REMARK    4  A    between atoms: _5  and  _6
REMARK    5  A    between atoms: _8  and  _10
REMARK    6  A    between atoms: _10  and  _11
REMARK    7  A    between atoms: _11  and  _12
REMARK    8  A    between atoms: _15  and  _17
REMARK    9  A    between atoms: _17  and  _18
REMARK   10  A    between atoms: _18  and  _19
REMARK   11  A    between atoms: _19  and  _20
REMARK   12  A    between atoms: _22  and  _24
REMARK   13  A    between atoms: _24  and  _26
REMARK   14  A    between atoms: _28  and  _30
REMARK   15  A    between atoms: _33  and  _35
REMARK   16  A    between atoms: _38  and  _40
REMARK   17  A    between atoms: _40  and  _41
REMARK   18  A    between atoms: _47  and  _49
REMARK   19  A    between atoms: _49  and  _50
REMARK   20  A    between atoms: _53  and  _55
REMARK   21  A    between atoms: _55  and  _57
REMARK   22  A    between atoms: _59  and  _61
REMARK   23  A    between atoms: _64  and  _66
REMARK   24  A    between atoms: _66  and  _67
REMARK   25  A    between atoms: _67  and  _68
REMARK   26  A    between atoms: _68  and  _69
REMARK   27  A    between atoms: _73  and  _75
REMARK   28  A    between atoms: _75  and  _76
REMARK   29  A    between atoms: _76  and  _77
REMARK   30  A    between atoms: _80  and  _82
REMARK   31  A    between atoms: _82  and  _83
REMARK   32  A    between atoms: _86  and  _88
REMARK   33  A    between atoms: _88  and  _89
REMARK   34  A    between atoms: _96  and  _98
REMARK   35  A    between atoms: _98  and  _99
REMARK   36  A    between atoms: _101  and  _103
REMARK   37  A    between atoms: _103  and  _104
REMARK   38  A    between atoms: _110  and  _112
REMARK   39  A    between atoms: _114  and  _116
REMARK   40  A    between atoms: _116  and  _117
REMARK   41  A    between atoms: _123  and  _125
REMARK   42  A    between atoms: _125  and  _126
REMARK   43  A    between atoms: _126  and  _127
REMARK   44  A    between atoms: _130  and  _132
REMARK   45  A    between atoms: _132  and  _134
REMARK   46  A    between atoms: _136  and  _138
REMARK   47  A    between atoms: _138  and  _139
REMARK   48  A    between atoms: _146  and  _148
REMARK   49  A    between atoms: _153  and  _155
REMARK   50  A    between atoms: _157  and  _159
REMARK   51  A    between atoms: _159  and  _160
REMARK   52  A    between atoms: _160  and  _161
REMARK   53  A    between atoms: _161  and  _162
REMARK   54  A    between atoms: _166  and  _168
REMARK   55  A    between atoms: _168  and  _169
REMARK   56  A    between atoms: _175  and  _177
REMARK   57  A    between atoms: _177  and  _178
REMARK                            x       y       z     vdW  Elec       q    Type
REMARK                         _______ _______ _______ _____ _____    ______ ____
ROOT
ATOM      1  C   UNL     1     -37.047  20.271 -62.092  0.00  0.00    +0.000 C 
ATOM      2  C   UNL     1     -37.570  20.002 -60.689  0.00  0.00    +0.000 C 
ENDROOT
BRANCH   1   3
ATOM      3  C   UNL     1     -38.174  20.777 -63.035  0.00  0.00    +0.000 C 
ATOM      4  C   UNL     1     -39.291  21.473 -62.274  0.00  0.00    +0.000 C 
ENDBRANCH   1   3
BRANCH   1   5
ATOM      5  C   UNL     1     -36.397  19.012 -62.670  0.00  0.00    +0.000 C 
ATOM      6  C   UNL     1     -35.126  18.597 -61.975  0.00  0.00    +0.000 C 
ENDBRANCH   1   5
TORSDOF 2
REMARK  Name = 
REMARK  57 active torsions:
REMARK  status: ('A' for Active; 'I' for Inactive)
REMARK    1  A    between atoms: _1  and  _3
REMARK    2  A    between atoms: _3  and  _4
REMARK    3  A    between atoms: _4  and  _5
REMARK    4  A    between atoms: _5  and  _6
REMARK    5  A    between atoms: _8  and  _10
REMARK    6  A    between atoms: _10  and  _11
REMARK    7  A    between atoms: _11  and  _12
REMARK    8  A    between atoms: _15  and  _17
REMARK    9  A    between atoms: _17  and  _18
REMARK   10  A    between atoms: _18  and  _19
REMARK   11  A    between atoms: _19  and  _20
REMARK   12  A    between atoms: _22  and  _24
REMARK   13  A    between atoms: _24  and  _26
REMARK   14  A    between atoms: _28  and  _30
REMARK   15  A    between atoms: _33  and  _35
REMARK   16  A    between atoms: _38  and  _40
REMARK   17  A    between atoms: _40  and  _41
REMARK   18  A    between atoms: _47  and  _49
REMARK   19  A    between atoms: _49  and  _50
REMARK   20  A    between atoms: _53  and  _55
REMARK   21  A    between atoms: _55  and  _57
REMARK   22  A    between atoms: _59  and  _61
REMARK   23  A    between atoms: _64  and  _66
REMARK   24  A    between atoms: _66  and  _67
REMARK   25  A    between atoms: _67  and  _68
REMARK   26  A    between atoms: _68  and  _69
REMARK   27  A    between atoms: _73  and  _75
REMARK   28  A    between atoms: _75  and  _76
REMARK   29  A    between atoms: _76  and  _77
REMARK   30  A    between atoms: _80  and  _82
REMARK   31  A    between atoms: _82  and  _83
REMARK   32  A    between atoms: _86  and  _88
REMARK   33  A    between atoms: _88  and  _89
REMARK   34  A    between atoms: _96  and  _98
REMARK   35  A    between atoms: _98  and  _99
REMARK   36  A    between atoms: _101  and  _103
REMARK   37  A    between atoms: _103  and  _104
REMARK   38  A    between atoms: _110  and  _112
REMARK   39  A    between atoms: _114  and  _116
REMARK   40  A    between atoms: _116  and  _117
REMARK   41  A    between atoms: _123  and  _125
REMARK   42  A    between atoms: _125  and  _126
REMARK   43  A    between atoms: _126  and  _127
REMARK   44  A    between atoms: _130  and  _132
REMARK   45  A    between atoms: _132  and  _134
REMARK   46  A    between atoms: _136  and  _138
REMARK   47  A    between atoms: _138  and  _139
REMARK   48  A    between atoms: _146  and  _148
REMARK   49  A    between atoms: _153  and  _155
REMARK   50  A    between atoms: _157  and  _159
REMARK   51  A    between atoms: _159  and  _160
REMARK   52  A    between atoms: _160  and  _161
REMARK   53  A    between atoms: _161  and  _162
REMARK   54  A    between atoms: _166  and  _168
REMARK   55  A    between atoms: _168  and  _169
REMARK   56  A    between atoms: _175  and  _177
REMARK   57  A    between atoms: _177  and  _178
REMARK                            x       y       z     vdW  Elec       q    Type
REMARK                         _______ _______ _______ _____ _____    ______ ____
ROOT
ATOM      1  C   UNL     1     -40.431  15.369 -59.112  0.00  0.00    +0.000 C 
ATOM      2  C   UNL     1     -40.504  15.528 -57.599  0.00  0.00    +0.000 C 
ATOM      3  C   UNL     1     -39.424  16.337 -59.688  0.00  0.00    +0.000 C 
ENDROOT
BRANCH   1   4
ATOM      4  C   UNL     1     -41.805  15.598 -59.772  0.00  0.00    +0.000 C 
ATOM      5  C   UNL     1     -41.669  15.481 -61.286  0.00  0.00    +0.000 C 
ENDBRANCH   1   4
TORSDOF 1
REMARK  Name = 
REMARK  57 active torsions:
REMARK  status: ('A' for Active; 'I' for Inactive)
REMARK    1  A    between atoms: _1  and  _3
REMARK    2  A    between atoms: _3  and  _4
REMARK    3  A    between atoms: _4  and  _5
REMARK    4  A    between atoms: _5  and  _6
REMARK    5  A    between atoms: _8  and  _10
REMARK    6  A    between atoms: _10  and  _11
REMARK    7  A    between atoms: _11  and  _12
REMARK    8  A    between atoms: _15  and  _17
REMARK    9  A    between atoms: _17  and  _18
REMARK   10  A    between atoms: _18  and  _19
REMARK   11  A    between atoms: _19  and  _20
REMARK   12  A    between atoms: _22  and  _24
REMARK   13  A    between atoms: _24  and  _26
REMARK   14  A    between atoms: _28  and  _30
REMARK   15  A    between atoms: _33  and  _35
REMARK   16  A    between atoms: _38  and  _40
REMARK   17  A    between atoms: _40  and  _41
REMARK   18  A    between atoms: _47  and  _49
REMARK   19  A    between atoms: _49  and  _50
REMARK   20  A    between atoms: _53  and  _55
REMARK   21  A    between atoms: _55  and  _57
REMARK   22  A    between atoms: _59  and  _61
REMARK   23  A    between atoms: _64  and  _66
REMARK   24  A    between atoms: _66  and  _67
REMARK   25  A    between atoms: _67  and  _68
REMARK   26  A    between atoms: _68  and  _69
REMARK   27  A    between atoms: _73  and  _75
REMARK   28  A    between atoms: _75  and  _76
REMARK   29  A    between atoms: _76  and  _77
REMARK   30  A    between atoms: _80  and  _82
REMARK   31  A    between atoms: _82  and  _83
REMARK   32  A    between atoms: _86  and  _88
REMARK   33  A    between atoms: _88  and  _89
REMARK   34  A    between atoms: _96  and  _98
REMARK   35  A    between atoms: _98  and  _99
REMARK   36  A    between atoms: _101  and  _103
REMARK   37  A    between atoms: _103  and  _104
REMARK   38  A    between atoms: _110  and  _112
REMARK   39  A    between atoms: _114  and  _116
REMARK   40  A    between atoms: _116  and  _117
REMARK   41  A    between atoms: _123  and  _125
REMARK   42  A    between atoms: _125  and  _126
REMARK   43  A    between atoms: _126  and  _127
REMARK   44  A    between atoms: _130  and  _132
REMARK   45  A    between atoms: _132  and  _134
REMARK   46  A    between atoms: _136  and  _138
REMARK   47  A    between atoms: _138  and  _139
REMARK   48  A    between atoms: _146  and  _148
REMARK   49  A    between atoms: _153  and  _155
REMARK   50  A    between atoms: _157  and  _159
REMARK   51  A    between atoms: _159  and  _160
REMARK   52  A    between atoms: _160  and  _161
REMARK   53  A    between atoms: _161  and  _162
REMARK   54  A    between atoms: _166  and  _168
REMARK   55  A    between atoms: _168  and  _169
REMARK   56  A    between atoms: _175  and  _177
REMARK   57  A    between atoms: _177  and  _178
REMARK                            x       y       z     vdW  Elec       q    Type
REMARK                         _______ _______ _______ _____ _____    ______ ____
ROOT
ATOM      1  C   UNL     1     -37.652  15.585 -64.530  0.00  0.00    +0.000 C 
ATOM      2  C   UNL     1     -37.729  15.675 -63.018  0.00  0.00    +0.000 C 
ATOM      3  C   UNL     1     -36.238  15.885 -65.007  0.00  0.00    +0.000 C 
ENDROOT
BRANCH   1   4
ATOM      4  C   UNL     1     -38.652  16.544 -65.192  0.00  0.00    +0.000 C 
ATOM      5  C   UNL     1     -38.552  16.389 -66.686  0.00  0.00    +0.000 C 
ENDBRANCH   1   4
TORSDOF 1
REMARK  Name = 
REMARK  57 active torsions:
REMARK  status: ('A' for Active; 'I' for Inactive)
REMARK    1  A    between atoms: _1  and  _3
REMARK    2  A    between atoms: _3  and  _4
REMARK    3  A    between atoms: _4  and  _5
REMARK    4  A    between atoms: _5  and  _6
REMARK    5  A    between atoms: _8  and  _10
REMARK    6  A    between atoms: _10  and  _11
REMARK    7  A    between atoms: _11  and  _12
REMARK    8  A    between atoms: _15  and  _17
REMARK    9  A    between atoms: _17  and  _18
REMARK   10  A    between atoms: _18  and  _19
REMARK   11  A    between atoms: _19  and  _20
REMARK   12  A    between atoms: _22  and  _24
REMARK   13  A    between atoms: _24  and  _26
REMARK   14  A    between atoms: _28  and  _30
REMARK   15  A    between atoms: _33  and  _35
REMARK   16  A    between atoms: _38  and  _40
REMARK   17  A    between atoms: _40  and  _41
REMARK   18  A    between atoms: _47  and  _49
REMARK   19  A    between atoms: _49  and  _50
REMARK   20  A    between atoms: _53  and  _55
REMARK   21  A    between atoms: _55  and  _57
REMARK   22  A    between atoms: _59  and  _61
REMARK   23  A    between atoms: _64  and  _66
REMARK   24  A    between atoms: _66  and  _67
REMARK   25  A    between atoms: _67  and  _68
REMARK   26  A    between atoms: _68  and  _69
REMARK   27  A    between atoms: _73  and  _75
REMARK   28  A    between atoms: _75  and  _76
REMARK   29  A    between atoms: _76  and  _77
REMARK   30  A    between atoms: _80  and  _82
REMARK   31  A    between atoms: _82  and  _83
REMARK   32  A    between atoms: _86  and  _88
REMARK   33  A    between atoms: _88  and  _89
REMARK   34  A    between atoms: _96  and  _98
REMARK   35  A    between atoms: _98  and  _99
REMARK   36  A    between atoms: _101  and  _103
REMARK   37  A    between atoms: _103  and  _104
REMARK   38  A    between atoms: _110  and  _112
REMARK   39  A    between atoms: _114  and  _116
REMARK   40  A    between atoms: _116  and  _117
REMARK   41  A    between atoms: _123  and  _125
REMARK   42  A    between atoms: _125  and  _126
REMARK   43  A    between atoms: _126  and  _127
REMARK   44  A    between atoms: _130  and  _132
REMARK   45  A    between atoms: _132  and  _134
REMARK   46  A    between atoms: _136  and  _138
REMARK   47  A    between atoms: _138  and  _139
REMARK   48  A    between atoms: _146  and  _148
REMARK   49  A    between atoms: _153  and  _155
REMARK   50  A    between atoms: _157  and  _159
REMARK   51  A    between atoms: _159  and  _160
REMARK   52  A    between atoms: _160  and  _161
REMARK   53  A    between atoms: _161  and  _162
REMARK   54  A    between atoms: _166  and  _168
REMARK   55  A    between atoms: _168  and  _169
REMARK   56  A    between atoms: _175  and  _177
REMARK   57  A    between atoms: _177  and  _178
REMARK                            x       y       z     vdW  Elec       q    Type
REMARK                         _______ _______ _______ _____ _____    ______ ____
ROOT
ATOM      1  C   UNL     1     -32.832  17.215 -68.045  0.00  0.00    -0.022 A 
ATOM      2  C   UNL     1     -31.494  17.330 -67.669  0.00  0.00    -0.004 A 
ATOM      3  C   UNL     1     -30.855  16.301 -66.977  0.00  0.00    -0.000 A 
ATOM      4  C   UNL     1     -31.555  15.146 -66.641  0.00  0.00    -0.000 A 
ATOM      5  C   UNL     1     -32.893  15.021 -66.986  0.00  0.00    -0.000 A 
ATOM      6  C   UNL     1     -33.528  16.053 -67.678  0.00  0.00    -0.004 A 
ENDROOT
BRANCH   1   7
ATOM      7  C   UNL     1     -33.514  18.361 -68.766  0.00  0.00    +0.026 C 
BRANCH   7   8
ATOM      8  C   UNL     1     -34.387  17.947 -69.974  0.00  0.00    +0.005 C 
ATOM      9  C   UNL     1     -33.621  17.018 -70.894  0.00  0.00    +0.000 C 
ENDBRANCH   7   8
ENDBRANCH   1   7
TORSDOF 2
REMARK  Name = 
REMARK  57 active torsions:
REMARK  status: ('A' for Active; 'I' for Inactive)
REMARK    1  A    between atoms: _1  and  _3
REMARK    2  A    between atoms: _3  and  _4
REMARK    3  A    between atoms: _4  and  _5
REMARK    4  A    between atoms: _5  and  _6
REMARK    5  A    between atoms: _8  and  _10
REMARK    6  A    between atoms: _10  and  _11
REMARK    7  A    between atoms: _11  and  _12
REMARK    8  A    between atoms: _15  and  _17
REMARK    9  A    between atoms: _17  and  _18
REMARK   10  A    between atoms: _18  and  _19
REMARK   11  A    between atoms: _19  and  _20
REMARK   12  A    between atoms: _22  and  _24
REMARK   13  A    between atoms: _24  and  _26
REMARK   14  A    between atoms: _28  and  _30
REMARK   15  A    between atoms: _33  and  _35
REMARK   16  A    between atoms: _38  and  _40
REMARK   17  A    between atoms: _40  and  _41
REMARK   18  A    between atoms: _47  and  _49
REMARK   19  A    between atoms: _49  and  _50
REMARK   20  A    between atoms: _53  and  _55
REMARK   21  A    between atoms: _55  and  _57
REMARK   22  A    between atoms: _59  and  _61
REMARK   23  A    between atoms: _64  and  _66
REMARK   24  A    between atoms: _66  and  _67
REMARK   25  A    between atoms: _67  and  _68
REMARK   26  A    between atoms: _68  and  _69
REMARK   27  A    between atoms: _73  and  _75
REMARK   28  A    between atoms: _75  and  _76
REMARK   29  A    between atoms: _76  and  _77
REMARK   30  A    between atoms: _80  and  _82
REMARK   31  A    between atoms: _82  and  _83
REMARK   32  A    between atoms: _86  and  _88
REMARK   33  A    between atoms: _88  and  _89
REMARK   34  A    between atoms: _96  and  _98
REMARK   35  A    between atoms: _98  and  _99
REMARK   36  A    between atoms: _101  and  _103
REMARK   37  A    between atoms: _103  and  _104
REMARK   38  A    between atoms: _110  and  _112
REMARK   39  A    between atoms: _114  and  _116
REMARK   40  A    between atoms: _116  and  _117
REMARK   41  A    between atoms: _123  and  _125
REMARK   42  A    between atoms: _125  and  _126
REMARK   43  A    between atoms: _126  and  _127
REMARK   44  A    between atoms: _130  and  _132
REMARK   45  A    between atoms: _132  and  _134
REMARK   46  A    between atoms: _136  and  _138
REMARK   47  A    between atoms: _138  and  _139
REMARK   48  A    between atoms: _146  and  _148
REMARK   49  A    between atoms: _153  and  _155
REMARK   50  A    between atoms: _157  and  _159
REMARK   51  A    between atoms: _159  and  _160
REMARK   52  A    between atoms: _160  and  _161
REMARK   53  A    between atoms: _161  and  _162
REMARK   54  A    between atoms: _166  and  _168
REMARK   55  A    between atoms: _168  and  _169
REMARK   56  A    between atoms: _175  and  _177
REMARK   57  A    between atoms: _177  and  _178
REMARK                            x       y       z     vdW  Elec       q    Type
REMARK                         _______ _______ _______ _____ _____    ______ ____
ROOT
ATOM      1  C   UNL     1     -29.015   9.383 -66.152  0.00  0.00    +0.000 C 
ENDROOT
BRANCH   1   2
ATOM      2  C   UNL     1     -29.393  10.881 -66.294  0.00  0.00    +0.000 C 
ATOM      3  C   UNL     1     -28.677  11.744 -65.269  0.00  0.00    +0.000 C 
ATOM      4  C   UNL     1     -30.888  11.174 -66.279  0.00  0.00    +0.000 C 
ENDBRANCH   1   2
BRANCH   1   5
ATOM      5  C   UNL     1     -27.543   9.010 -65.878  0.00  0.00    +0.000 C 
ATOM      6  C   UNL     1     -27.425   7.712 -65.043  0.00  0.00    +0.000 C 
ENDBRANCH   1   5
TORSDOF 2
REMARK  Name = 
REMARK  57 active torsions:
REMARK  status: ('A' for Active; 'I' for Inactive)
REMARK    1  A    between atoms: _1  and  _3
REMARK    2  A    between atoms: _3  and  _4
REMARK    3  A    between atoms: _4  and  _5
REMARK    4  A    between atoms: _5  and  _6
REMARK    5  A    between atoms: _8  and  _10
REMARK    6  A    between atoms: _10  and  _11
REMARK    7  A    between atoms: _11  and  _12
REMARK    8  A    between atoms: _15  and  _17
REMARK    9  A    between atoms: _17  and  _18
REMARK   10  A    between atoms: _18  and  _19
REMARK   11  A    between atoms: _19  and  _20
REMARK   12  A    between atoms: _22  and  _24
REMARK   13  A    between atoms: _24  and  _26
REMARK   14  A    between atoms: _28  and  _30
REMARK   15  A    between atoms: _33  and  _35
REMARK   16  A    between atoms: _38  and  _40
REMARK   17  A    between atoms: _40  and  _41
REMARK   18  A    between atoms: _47  and  _49
REMARK   19  A    between atoms: _49  and  _50
REMARK   20  A    between atoms: _53  and  _55
REMARK   21  A    between atoms: _55  and  _57
REMARK   22  A    between atoms: _59  and  _61
REMARK   23  A    between atoms: _64  and  _66
REMARK   24  A    between atoms: _66  and  _67
REMARK   25  A    between atoms: _67  and  _68
REMARK   26  A    between atoms: _68  and  _69
REMARK   27  A    between atoms: _73  and  _75
REMARK   28  A    between atoms: _75  and  _76
REMARK   29  A    between atoms: _76  and  _77
REMARK   30  A    between atoms: _80  and  _82
REMARK   31  A    between atoms: _82  and  _83
REMARK   32  A    between atoms: _86  and  _88
REMARK   33  A    between atoms: _88  and  _89
REMARK   34  A    between atoms: _96  and  _98
REMARK   35  A    between atoms: _98  and  _99
REMARK   36  A    between atoms: _101  and  _103
REMARK   37  A    between atoms: _103  and  _104
REMARK   38  A    between atoms: _110  and  _112
REMARK   39  A    between atoms: _114  and  _116
REMARK   40  A    between atoms: _116  and  _117
REMARK   41  A    between atoms: _123  and  _125
REMARK   42  A    between atoms: _125  and  _126
REMARK   43  A    between atoms: _126  and  _127
REMARK   44  A    between atoms: _130  and  _132
REMARK   45  A    between atoms: _132  and  _134
REMARK   46  A    between atoms: _136  and  _138
REMARK   47  A    between atoms: _138  and  _139
REMARK   48  A    between atoms: _146  and  _148
REMARK   49  A    between atoms: _153  and  _155
REMARK   50  A    between atoms: _157  and  _159
REMARK   51  A    between atoms: _159  and  _160
REMARK   52  A    between atoms: _160  and  _161
REMARK   53  A    between atoms: _161  and  _162
REMARK   54  A    between atoms: _166  and  _168
REMARK   55  A    between atoms: _168  and  _169
REMARK   56  A    between atoms: _175  and  _177
REMARK   57  A    between atoms: _177  and  _178
REMARK                            x       y       z     vdW  Elec       q    Type
REMARK                         _______ _______ _______ _____ _____    ______ ____
ROOT
ATOM      1  C   UNL     1     -29.475  21.988 -46.721  0.00  0.00    +0.000 C 
ATOM      2  C   UNL     1     -30.363  22.499 -45.580  0.00  0.00    +0.000 C 
ENDROOT
BRANCH   1   3
ATOM      3  C   UNL     1     -28.492  23.074 -47.213  0.00  0.00    +0.000 C 
ATOM      4  C   UNL     1     -28.120  24.011 -46.070  0.00  0.00    +0.000 C 
ENDBRANCH   1   3
BRANCH   1   5
ATOM      5  C   UNL     1     -30.340  21.491 -47.879  0.00  0.00    +0.000 C 
ATOM      6  C   UNL     1     -30.198  20.014 -48.156  0.00  0.00    +0.000 C 
ENDBRANCH   1   5
TORSDOF 2
REMARK  Name = 
REMARK  57 active torsions:
REMARK  status: ('A' for Active; 'I' for Inactive)
REMARK    1  A    between atoms: _1  and  _3
REMARK    2  A    between atoms: _3  and  _4
REMARK    3  A    between atoms: _4  and  _5
REMARK    4  A    between atoms: _5  and  _6
REMARK    5  A    between atoms: _8  and  _10
REMARK    6  A    between atoms: _10  and  _11
REMARK    7  A    between atoms: _11  and  _12
REMARK    8  A    between atoms: _15  and  _17
REMARK    9  A    between atoms: _17  and  _18
REMARK   10  A    between atoms: _18  and  _19
REMARK   11  A    between atoms: _19  and  _20
REMARK   12  A    between atoms: _22  and  _24
REMARK   13  A    between atoms: _24  and  _26
REMARK   14  A    between atoms: _28  and  _30
REMARK   15  A    between atoms: _33  and  _35
REMARK   16  A    between atoms: _38  and  _40
REMARK   17  A    between atoms: _40  and  _41
REMARK   18  A    between atoms: _47  and  _49
REMARK   19  A    between atoms: _49  and  _50
REMARK   20  A    between atoms: _53  and  _55
REMARK   21  A    between atoms: _55  and  _57
REMARK   22  A    between atoms: _59  and  _61
REMARK   23  A    between atoms: _64  and  _66
REMARK   24  A    between atoms: _66  and  _67
REMARK   25  A    between atoms: _67  and  _68
REMARK   26  A    between atoms: _68  and  _69
REMARK   27  A    between atoms: _73  and  _75
REMARK   28  A    between atoms: _75  and  _76
REMARK   29  A    between atoms: _76  and  _77
REMARK   30  A    between atoms: _80  and  _82
REMARK   31  A    between atoms: _82  and  _83
REMARK   32  A    between atoms: _86  and  _88
REMARK   33  A    between atoms: _88  and  _89
REMARK   34  A    between atoms: _96  and  _98
REMARK   35  A    between atoms: _98  and  _99
REMARK   36  A    between atoms: _101  and  _103
REMARK   37  A    between atoms: _103  and  _104
REMARK   38  A    between atoms: _110  and  _112
REMARK   39  A    between atoms: _114  and  _116
REMARK   40  A    between atoms: _116  and  _117
REMARK   41  A    between atoms: _123  and  _125
REMARK   42  A    between atoms: _125  and  _126
REMARK   43  A    between atoms: _126  and  _127
REMARK   44  A    between atoms: _130  and  _132
REMARK   45  A    between atoms: _132  and  _134
REMARK   46  A    between atoms: _136  and  _138
REMARK   47  A    between atoms: _138  and  _139
REMARK   48  A    between atoms: _146  and  _148
REMARK   49  A    between atoms: _153  and  _155
REMARK   50  A    between atoms: _157  and  _159
REMARK   51  A    between atoms: _159  and  _160
REMARK   52  A    between atoms: _160  and  _161
REMARK   53  A    between atoms: _161  and  _162
REMARK   54  A    between atoms: _166  and  _168
REMARK   55  A    between atoms: _168  and  _169
REMARK   56  A    between atoms: _175  and  _177
REMARK   57  A    between atoms: _177  and  _178
REMARK                            x       y       z     vdW  Elec       q    Type
REMARK                         _______ _______ _______ _____ _____    ______ ____
ROOT
ATOM      1  C   UNL     1     -31.722  26.075 -41.259  0.00  0.00    +0.000 C 
ATOM      2  C   UNL     1     -33.168  26.343 -40.868  0.00  0.00    +0.000 C 
ATOM      3  C   UNL     1     -31.572  24.650 -41.765  0.00  0.00    +0.000 C 
ENDROOT
BRANCH   1   4
ATOM      4  C   UNL     1     -31.258  27.098 -42.318  0.00  0.00    +0.000 C 
ATOM      5  C   UNL     1     -30.903  28.376 -41.591  0.00  0.00    +0.000 C 
ENDBRANCH   1   4
TORSDOF 1
REMARK  Name = 
REMARK  57 active torsions:
REMARK  status: ('A' for Active; 'I' for Inactive)
REMARK    1  A    between atoms: _1  and  _3
REMARK    2  A    between atoms: _3  and  _4
REMARK    3  A    between atoms: _4  and  _5
REMARK    4  A    between atoms: _5  and  _6
REMARK    5  A    between atoms: _8  and  _10
REMARK    6  A    between atoms: _10  and  _11
REMARK    7  A    between atoms: _11  and  _12
REMARK    8  A    between atoms: _15  and  _17
REMARK    9  A    between atoms: _17  and  _18
REMARK   10  A    between atoms: _18  and  _19
REMARK   11  A    between atoms: _19  and  _20
REMARK   12  A    between atoms: _22  and  _24
REMARK   13  A    between atoms: _24  and  _26
REMARK   14  A    between atoms: _28  and  _30
REMARK   15  A    between atoms: _33  and  _35
REMARK   16  A    between atoms: _38  and  _40
REMARK   17  A    between atoms: _40  and  _41
REMARK   18  A    between atoms: _47  and  _49
REMARK   19  A    between atoms: _49  and  _50
REMARK   20  A    between atoms: _53  and  _55
REMARK   21  A    between atoms: _55  and  _57
REMARK   22  A    between atoms: _59  and  _61
REMARK   23  A    between atoms: _64  and  _66
REMARK   24  A    between atoms: _66  and  _67
REMARK   25  A    between atoms: _67  and  _68
REMARK   26  A    between atoms: _68  and  _69
REMARK   27  A    between atoms: _73  and  _75
REMARK   28  A    between atoms: _75  and  _76
REMARK   29  A    between atoms: _76  and  _77
REMARK   30  A    between atoms: _80  and  _82
REMARK   31  A    between atoms: _82  and  _83
REMARK   32  A    between atoms: _86  and  _88
REMARK   33  A    between atoms: _88  and  _89
REMARK   34  A    between atoms: _96  and  _98
REMARK   35  A    between atoms: _98  and  _99
REMARK   36  A    between atoms: _101  and  _103
REMARK   37  A    between atoms: _103  and  _104
REMARK   38  A    between atoms: _110  and  _112
REMARK   39  A    between atoms: _114  and  _116
REMARK   40  A    between atoms: _116  and  _117
REMARK   41  A    between atoms: _123  and  _125
REMARK   42  A    between atoms: _125  and  _126
REMARK   43  A    between atoms: _126  and  _127
REMARK   44  A    between atoms: _130  and  _132
REMARK   45  A    between atoms: _132  and  _134
REMARK   46  A    between atoms: _136  and  _138
REMARK   47  A    between atoms: _138  and  _139
REMARK   48  A    between atoms: _146  and  _148
REMARK   49  A    between atoms: _153  and  _155
REMARK   50  A    between atoms: _157  and  _159
REMARK   51  A    between atoms: _159  and  _160
REMARK   52  A    between atoms: _160  and  _161
REMARK   53  A    between atoms: _161  and  _162
REMARK   54  A    between atoms: _166  and  _168
REMARK   55  A    between atoms: _168  and  _169
REMARK   56  A    between atoms: _175  and  _177
REMARK   57  A    between atoms: _177  and  _178
REMARK                            x       y       z     vdW  Elec       q    Type
REMARK                         _______ _______ _______ _____ _____    ______ ____
ROOT
ATOM      1  C   UNL     1     -28.663  15.941 -45.359  0.00  0.00    +0.220 C 
ENDROOT
BRANCH   1   2
ATOM      2  N   UNL     1     -29.774  15.207 -44.727  0.00  0.00    -0.087 NA
ATOM      3  C   UNL     1     -30.929  15.763 -44.364  0.00  0.00    +0.535 C 
ATOM      4  N   UNL     1     -31.879  15.026 -43.817  0.00  0.00    +0.135 NA
ATOM      5  N   UNL     1     -31.137  17.061 -44.545  0.00  0.00    +0.135 NA
ENDBRANCH   1   2
BRANCH   1   6
ATOM      6  C   UNL     1     -27.987  15.076 -46.422  0.00  0.00    +0.047 C 
BRANCH   6   7
ATOM      7  C   UNL     1     -27.372  15.895 -47.533  0.00  0.00    +0.004 C 
BRANCH   7   8
ATOM      8  C   UNL     1     -25.938  15.508 -47.903  0.00  0.00    +0.000 C 
ATOM      9  C   UNL     1     -25.867  14.910 -49.308  0.00  0.00    +0.000 C 
ENDBRANCH   7   8
ENDBRANCH   6   7
ENDBRANCH   1   6
TORSDOF 4
REMARK  Name = 
REMARK  57 active torsions:
REMARK  status: ('A' for Active; 'I' for Inactive)
REMARK    1  A    between atoms: _1  and  _3
REMARK    2  A    between atoms: _3  and  _4
REMARK    3  A    between atoms: _4  and  _5
REMARK    4  A    between atoms: _5  and  _6
REMARK    5  A    between atoms: _8  and  _10
REMARK    6  A    between atoms: _10  and  _11
REMARK    7  A    between atoms: _11  and  _12
REMARK    8  A    between atoms: _15  and  _17
REMARK    9  A    between atoms: _17  and  _18
REMARK   10  A    between atoms: _18  and  _19
REMARK   11  A    between atoms: _19  and  _20
REMARK   12  A    between atoms: _22  and  _24
REMARK   13  A    between atoms: _24  and  _26
REMARK   14  A    between atoms: _28  and  _30
REMARK   15  A    between atoms: _33  and  _35
REMARK   16  A    between atoms: _38  and  _40
REMARK   17  A    between atoms: _40  and  _41
REMARK   18  A    between atoms: _47  and  _49
REMARK   19  A    between atoms: _49  and  _50
REMARK   20  A    between atoms: _53  and  _55
REMARK   21  A    between atoms: _55  and  _57
REMARK   22  A    between atoms: _59  and  _61
REMARK   23  A    between atoms: _64  and  _66
REMARK   24  A    between atoms: _66  and  _67
REMARK   25  A    between atoms: _67  and  _68
REMARK   26  A    between atoms: _68  and  _69
REMARK   27  A    between atoms: _73  and  _75
REMARK   28  A    between atoms: _75  and  _76
REMARK   29  A    between atoms: _76  and  _77
REMARK   30  A    between atoms: _80  and  _82
REMARK   31  A    between atoms: _82  and  _83
REMARK   32  A    between atoms: _86  and  _88
REMARK   33  A    between atoms: _88  and  _89
REMARK   34  A    between atoms: _96  and  _98
REMARK   35  A    between atoms: _98  and  _99
REMARK   36  A    between atoms: _101  and  _103
REMARK   37  A    between atoms: _103  and  _104
REMARK   38  A    between atoms: _110  and  _112
REMARK   39  A    between atoms: _114  and  _116
REMARK   40  A    between atoms: _116  and  _117
REMARK   41  A    between atoms: _123  and  _125
REMARK   42  A    between atoms: _125  and  _126
REMARK   43  A    between atoms: _126  and  _127
REMARK   44  A    between atoms: _130  and  _132
REMARK   45  A    between atoms: _132  and  _134
REMARK   46  A    between atoms: _136  and  _138
REMARK   47  A    between atoms: _138  and  _139
REMARK   48  A    between atoms: _146  and  _148
REMARK   49  A    between atoms: _153  and  _155
REMARK   50  A    between atoms: _157  and  _159
REMARK   51  A    between atoms: _159  and  _160
REMARK   52  A    between atoms: _160  and  _161
REMARK   53  A    between atoms: _161  and  _162
REMARK   54  A    between atoms: _166  and  _168
REMARK   55  A    between atoms: _168  and  _169
REMARK   56  A    between atoms: _175  and  _177
REMARK   57  A    between atoms: _177  and  _178
REMARK                            x       y       z     vdW  Elec       q    Type
REMARK                         _______ _______ _______ _____ _____    ______ ____
ROOT
ATOM      1  C   UNL     1     -30.690  12.423 -51.098  0.00  0.00    +0.114 C 
ENDROOT
BRANCH   1   2
ATOM      2  C   UNL     1     -30.760  11.142 -50.256  0.00  0.00    +0.365 C 
ATOM      3  O   UNL     1     -30.103  11.084 -49.201  0.00  0.00    -0.246 OA
ATOM      4  O   UNL     1     -31.463  10.185 -50.637  0.00  0.00    -0.246 OA
ENDBRANCH   1   2
BRANCH   1   5
ATOM      5  C   UNL     1     -29.945  12.256 -52.431  0.00  0.00    +0.012 C 
BRANCH   5   6
ATOM      6  C   UNL     1     -28.632  11.459 -52.340  0.00  0.00    +0.001 C 
ATOM      7  C   UNL     1     -28.365  10.672 -53.641  0.00  0.00    +0.000 C 
ENDBRANCH   5   6
ENDBRANCH   1   5
TORSDOF 3
REMARK  Name = 
REMARK  57 active torsions:
REMARK  status: ('A' for Active; 'I' for Inactive)
REMARK    1  A    between atoms: _1  and  _3
REMARK    2  A    between atoms: _3  and  _4
REMARK    3  A    between atoms: _4  and  _5
REMARK    4  A    between atoms: _5  and  _6
REMARK    5  A    between atoms: _8  and  _10
REMARK    6  A    between atoms: _10  and  _11
REMARK    7  A    between atoms: _11  and  _12
REMARK    8  A    between atoms: _15  and  _17
REMARK    9  A    between atoms: _17  and  _18
REMARK   10  A    between atoms: _18  and  _19
REMARK   11  A    between atoms: _19  and  _20
REMARK   12  A    between atoms: _22  and  _24
REMARK   13  A    between atoms: _24  and  _26
REMARK   14  A    between atoms: _28  and  _30
REMARK   15  A    between atoms: _33  and  _35
REMARK   16  A    between atoms: _38  and  _40
REMARK   17  A    between atoms: _40  and  _41
REMARK   18  A    between atoms: _47  and  _49
REMARK   19  A    between atoms: _49  and  _50
REMARK   20  A    between atoms: _53  and  _55
REMARK   21  A    between atoms: _55  and  _57
REMARK   22  A    between atoms: _59  and  _61
REMARK   23  A    between atoms: _64  and  _66
REMARK   24  A    between atoms: _66  and  _67
REMARK   25  A    between atoms: _67  and  _68
REMARK   26  A    between atoms: _68  and  _69
REMARK   27  A    between atoms: _73  and  _75
REMARK   28  A    between atoms: _75  and  _76
REMARK   29  A    between atoms: _76  and  _77
REMARK   30  A    between atoms: _80  and  _82
REMARK   31  A    between atoms: _82  and  _83
REMARK   32  A    between atoms: _86  and  _88
REMARK   33  A    between atoms: _88  and  _89
REMARK   34  A    between atoms: _96  and  _98
REMARK   35  A    between atoms: _98  and  _99
REMARK   36  A    between atoms: _101  and  _103
REMARK   37  A    between atoms: _103  and  _104
REMARK   38  A    between atoms: _110  and  _112
REMARK   39  A    between atoms: _114  and  _116
REMARK   40  A    between atoms: _116  and  _117
REMARK   41  A    between atoms: _123  and  _125
REMARK   42  A    between atoms: _125  and  _126
REMARK   43  A    between atoms: _126  and  _127
REMARK   44  A    between atoms: _130  and  _132
REMARK   45  A    between atoms: _132  and  _134
REMARK   46  A    between atoms: _136  and  _138
REMARK   47  A    between atoms: _138  and  _139
REMARK   48  A    between atoms: _146  and  _148
REMARK   49  A    between atoms: _153  and  _155
REMARK   50  A    between atoms: _157  and  _159
REMARK   51  A    between atoms: _159  and  _160
REMARK   52  A    between atoms: _160  and  _161
REMARK   53  A    between atoms: _161  and  _162
REMARK   54  A    between atoms: _166  and  _168
REMARK   55  A    between atoms: _168  and  _169
REMARK   56  A    between atoms: _175  and  _177
REMARK   57  A    between atoms: _177  and  _178
REMARK                            x       y       z     vdW  Elec       q    Type
REMARK                         _______ _______ _______ _____ _____    ______ ____
ROOT
ATOM      1  C   UNL     1     -31.441   9.223 -57.982  0.00  0.00    +0.000 C 
ENDROOT
BRANCH   1   2
ATOM      2  C   UNL     1     -32.595  10.015 -57.379  0.00  0.00    +0.000 C 
ATOM      3  C   UNL     1     -32.105  11.015 -56.342  0.00  0.00    +0.000 C 
ATOM      4  C   UNL     1     -33.568   9.040 -56.746  0.00  0.00    +0.000 C 
ENDBRANCH   1   2
BRANCH   1   5
ATOM      5  C   UNL     1     -30.955   7.994 -57.218  0.00  0.00    +0.000 C 
ATOM      6  C   UNL     1     -30.854   6.830 -58.191  0.00  0.00    +0.000 C 
ENDBRANCH   1   5
TORSDOF 2
REMARK  Name = 
REMARK  57 active torsions:
REMARK  status: ('A' for Active; 'I' for Inactive)
REMARK    1  A    between atoms: _1  and  _3
REMARK    2  A    between atoms: _3  and  _4
REMARK    3  A    between atoms: _4  and  _5
REMARK    4  A    between atoms: _5  and  _6
REMARK    5  A    between atoms: _8  and  _10
REMARK    6  A    between atoms: _10  and  _11
REMARK    7  A    between atoms: _11  and  _12
REMARK    8  A    between atoms: _15  and  _17
REMARK    9  A    between atoms: _17  and  _18
REMARK   10  A    between atoms: _18  and  _19
REMARK   11  A    between atoms: _19  and  _20
REMARK   12  A    between atoms: _22  and  _24
REMARK   13  A    between atoms: _24  and  _26
REMARK   14  A    between atoms: _28  and  _30
REMARK   15  A    between atoms: _33  and  _35
REMARK   16  A    between atoms: _38  and  _40
REMARK   17  A    between atoms: _40  and  _41
REMARK   18  A    between atoms: _47  and  _49
REMARK   19  A    between atoms: _49  and  _50
REMARK   20  A    between atoms: _53  and  _55
REMARK   21  A    between atoms: _55  and  _57
REMARK   22  A    between atoms: _59  and  _61
REMARK   23  A    between atoms: _64  and  _66
REMARK   24  A    between atoms: _66  and  _67
REMARK   25  A    between atoms: _67  and  _68
REMARK   26  A    between atoms: _68  and  _69
REMARK   27  A    between atoms: _73  and  _75
REMARK   28  A    between atoms: _75  and  _76
REMARK   29  A    between atoms: _76  and  _77
REMARK   30  A    between atoms: _80  and  _82
REMARK   31  A    between atoms: _82  and  _83
REMARK   32  A    between atoms: _86  and  _88
REMARK   33  A    between atoms: _88  and  _89
REMARK   34  A    between atoms: _96  and  _98
REMARK   35  A    between atoms: _98  and  _99
REMARK   36  A    between atoms: _101  and  _103
REMARK   37  A    between atoms: _103  and  _104
REMARK   38  A    between atoms: _110  and  _112
REMARK   39  A    between atoms: _114  and  _116
REMARK   40  A    between atoms: _116  and  _117
REMARK   41  A    between atoms: _123  and  _125
REMARK   42  A    between atoms: _125  and  _126
REMARK   43  A    between atoms: _126  and  _127
REMARK   44  A    between atoms: _130  and  _132
REMARK   45  A    between atoms: _132  and  _134
REMARK   46  A    between atoms: _136  and  _138
REMARK   47  A    between atoms: _138  and  _139
REMARK   48  A    between atoms: _146  and  _148
REMARK   49  A    between atoms: _153  and  _155
REMARK   50  A    between atoms: _157  and  _159
REMARK   51  A    between atoms: _159  and  _160
REMARK   52  A    between atoms: _160  and  _161
REMARK   53  A    between atoms: _161  and  _162
REMARK   54  A    between atoms: _166  and  _168
REMARK   55  A    between atoms: _168  and  _169
REMARK   56  A    between atoms: _175  and  _177
REMARK   57  A    between atoms: _177  and  _178
REMARK                            x       y       z     vdW  Elec       q    Type
REMARK                         _______ _______ _______ _____ _____    ______ ____
ROOT
ATOM      1  C   UNL     1     -36.713   6.513 -60.593  0.00  0.00    -0.022 A 
ATOM      2  C   UNL     1     -35.958   6.905 -59.502  0.00  0.00    -0.001 A 
ATOM      3  C   UNL     1     -36.560   7.263 -58.316  0.00  0.00    +0.042 A 
ATOM      4  C   UNL     1     -37.935   7.220 -58.204  0.00  0.00    +0.196 A 
ATOM      5  O   UNL     1     -38.522   7.579 -57.010  0.00  0.00    -0.287 OA
ATOM      6  C   UNL     1     -38.712   6.842 -59.276  0.00  0.00    +0.042 A 
ATOM      7  C   UNL     1     -38.099   6.488 -60.461  0.00  0.00    -0.001 A 
ENDROOT
BRANCH   1   8
ATOM      8  C   UNL     1     -36.057   6.120 -61.884  0.00  0.00    +0.026 C 
BRANCH   8   9
ATOM      9  C   UNL     1     -36.402   4.729 -62.385  0.00  0.00    +0.005 C 
ATOM     10  C   UNL     1     -35.904   4.562 -63.826  0.00  0.00    +0.000 C 
ENDBRANCH   8   9
ENDBRANCH   1   8
TORSDOF 2
REMARK  Name = 
REMARK  57 active torsions:
REMARK  status: ('A' for Active; 'I' for Inactive)
REMARK    1  A    between atoms: _1  and  _3
REMARK    2  A    between atoms: _3  and  _4
REMARK    3  A    between atoms: _4  and  _5
REMARK    4  A    between atoms: _5  and  _6
REMARK    5  A    between atoms: _8  and  _10
REMARK    6  A    between atoms: _10  and  _11
REMARK    7  A    between atoms: _11  and  _12
REMARK    8  A    between atoms: _15  and  _17
REMARK    9  A    between atoms: _17  and  _18
REMARK   10  A    between atoms: _18  and  _19
REMARK   11  A    between atoms: _19  and  _20
REMARK   12  A    between atoms: _22  and  _24
REMARK   13  A    between atoms: _24  and  _26
REMARK   14  A    between atoms: _28  and  _30
REMARK   15  A    between atoms: _33  and  _35
REMARK   16  A    between atoms: _38  and  _40
REMARK   17  A    between atoms: _40  and  _41
REMARK   18  A    between atoms: _47  and  _49
REMARK   19  A    between atoms: _49  and  _50
REMARK   20  A    between atoms: _53  and  _55
REMARK   21  A    between atoms: _55  and  _57
REMARK   22  A    between atoms: _59  and  _61
REMARK   23  A    between atoms: _64  and  _66
REMARK   24  A    between atoms: _66  and  _67
REMARK   25  A    between atoms: _67  and  _68
REMARK   26  A    between atoms: _68  and  _69
REMARK   27  A    between atoms: _73  and  _75
REMARK   28  A    between atoms: _75  and  _76
REMARK   29  A    between atoms: _76  and  _77
REMARK   30  A    between atoms: _80  and  _82
REMARK   31  A    between atoms: _82  and  _83
REMARK   32  A    between atoms: _86  and  _88
REMARK   33  A    between atoms: _88  and  _89
REMARK   34  A    between atoms: _96  and  _98
REMARK   35  A    between atoms: _98  and  _99
REMARK   36  A    between atoms: _101  and  _103
REMARK   37  A    between atoms: _103  and  _104
REMARK   38  A    between atoms: _110  and  _112
REMARK   39  A    between atoms: _114  and  _116
REMARK   40  A    between atoms: _116  and  _117
REMARK   41  A    between atoms: _123  and  _125
REMARK   42  A    between atoms: _125  and  _126
REMARK   43  A    between atoms: _126  and  _127
REMARK   44  A    between atoms: _130  and  _132
REMARK   45  A    between atoms: _132  and  _134
REMARK   46  A    between atoms: _136  and  _138
REMARK   47  A    between atoms: _138  and  _139
REMARK   48  A    between atoms: _146  and  _148
REMARK   49  A    between atoms: _153  and  _155
REMARK   50  A    between atoms: _157  and  _159
REMARK   51  A    between atoms: _159  and  _160
REMARK   52  A    between atoms: _160  and  _161
REMARK   53  A    between atoms: _161  and  _162
REMARK   54  A    between atoms: _166  and  _168
REMARK   55  A    between atoms: _168  and  _169
REMARK   56  A    between atoms: _175  and  _177
REMARK   57  A    between atoms: _177  and  _178
REMARK                            x       y       z     vdW  Elec       q    Type
REMARK                         _______ _______ _______ _____ _____    ______ ____
ROOT
ATOM      1  C   UNL     1     -44.335   8.459 -57.624  0.00  0.00    +0.000 C 
ENDROOT
BRANCH   1   2
ATOM      2  C   UNL     1     -43.712   9.864 -57.740  0.00  0.00    +0.000 C 
ATOM      3  C   UNL     1     -42.833  10.127 -56.538  0.00  0.00    +0.000 C 
ENDBRANCH   1   2
BRANCH   1   4
ATOM      4  C   UNL     1     -45.797   8.651 -57.348  0.00  0.00    +0.000 C 
ATOM      5  C   UNL     1     -46.583   7.504 -57.901  0.00  0.00    +0.000 C 
ENDBRANCH   1   4
TORSDOF 2
REMARK  Name = 
REMARK  57 active torsions:
REMARK  status: ('A' for Active; 'I' for Inactive)
REMARK    1  A    between atoms: _1  and  _3
REMARK    2  A    between atoms: _3  and  _4
REMARK    3  A    between atoms: _4  and  _5
REMARK    4  A    between atoms: _5  and  _6
REMARK    5  A    between atoms: _8  and  _10
REMARK    6  A    between atoms: _10  and  _11
REMARK    7  A    between atoms: _11  and  _12
REMARK    8  A    between atoms: _15  and  _17
REMARK    9  A    between atoms: _17  and  _18
REMARK   10  A    between atoms: _18  and  _19
REMARK   11  A    between atoms: _19  and  _20
REMARK   12  A    between atoms: _22  and  _24
REMARK   13  A    between atoms: _24  and  _26
REMARK   14  A    between atoms: _28  and  _30
REMARK   15  A    between atoms: _33  and  _35
REMARK   16  A    between atoms: _38  and  _40
REMARK   17  A    between atoms: _40  and  _41
REMARK   18  A    between atoms: _47  and  _49
REMARK   19  A    between atoms: _49  and  _50
REMARK   20  A    between atoms: _53  and  _55
REMARK   21  A    between atoms: _55  and  _57
REMARK   22  A    between atoms: _59  and  _61
REMARK   23  A    between atoms: _64  and  _66
REMARK   24  A    between atoms: _66  and  _67
REMARK   25  A    between atoms: _67  and  _68
REMARK   26  A    between atoms: _68  and  _69
REMARK   27  A    between atoms: _73  and  _75
REMARK   28  A    between atoms: _75  and  _76
REMARK   29  A    between atoms: _76  and  _77
REMARK   30  A    between atoms: _80  and  _82
REMARK   31  A    between atoms: _82  and  _83
REMARK   32  A    between atoms: _86  and  _88
REMARK   33  A    between atoms: _88  and  _89
REMARK   34  A    between atoms: _96  and  _98
REMARK   35  A    between atoms: _98  and  _99
REMARK   36  A    between atoms: _101  and  _103
REMARK   37  A    between atoms: _103  and  _104
REMARK   38  A    between atoms: _110  and  _112
REMARK   39  A    between atoms: _114  and  _116
REMARK   40  A    between atoms: _116  and  _117
REMARK   41  A    between atoms: _123  and  _125
REMARK   42  A    between atoms: _125  and  _126
REMARK   43  A    between atoms: _126  and  _127
REMARK   44  A    between atoms: _130  and  _132
REMARK   45  A    between atoms: _132  and  _134
REMARK   46  A    between atoms: _136  and  _138
REMARK   47  A    between atoms: _138  and  _139
REMARK   48  A    between atoms: _146  and  _148
REMARK   49  A    between atoms: _153  and  _155
REMARK   50  A    between atoms: _157  and  _159
REMARK   51  A    between atoms: _159  and  _160
REMARK   52  A    between atoms: _160  and  _161
REMARK   53  A    between atoms: _161  and  _162
REMARK   54  A    between atoms: _166  and  _168
REMARK   55  A    between atoms: _168  and  _169
REMARK   56  A    between atoms: _175  and  _177
REMARK   57  A    between atoms: _177  and  _178
REMARK                            x       y       z     vdW  Elec       q    Type
REMARK                         _______ _______ _______ _____ _____    ______ ____
ROOT
ATOM      1  C   UNL     1     -40.402  11.962 -53.964  0.00  0.00    -0.022 A 
ATOM      2  C   UNL     1     -39.926  10.655 -53.802  0.00  0.00    -0.004 A 
ATOM      3  C   UNL     1     -38.578  10.406 -53.583  0.00  0.00    -0.000 A 
ATOM      4  C   UNL     1     -37.683  11.464 -53.527  0.00  0.00    -0.000 A 
ATOM      5  C   UNL     1     -38.143  12.765 -53.685  0.00  0.00    -0.000 A 
ATOM      6  C   UNL     1     -39.494  13.011 -53.898  0.00  0.00    -0.004 A 
ENDROOT
BRANCH   1   7
ATOM      7  C   UNL     1     -41.871  12.228 -54.199  0.00  0.00    +0.026 C 
BRANCH   7   8
ATOM      8  C   UNL     1     -42.744  10.960 -54.237  0.00  0.00    +0.005 C 
ATOM      9  C   UNL     1     -43.807  11.026 -53.165  0.00  0.00    +0.000 C 
ENDBRANCH   7   8
ENDBRANCH   1   7
TORSDOF 2
REMARK  Name = 
REMARK  57 active torsions:
REMARK  status: ('A' for Active; 'I' for Inactive)
REMARK    1  A    between atoms: _1  and  _3
REMARK    2  A    between atoms: _3  and  _4
REMARK    3  A    between atoms: _4  and  _5
REMARK    4  A    between atoms: _5  and  _6
REMARK    5  A    between atoms: _8  and  _10
REMARK    6  A    between atoms: _10  and  _11
REMARK    7  A    between atoms: _11  and  _12
REMARK    8  A    between atoms: _15  and  _17
REMARK    9  A    between atoms: _17  and  _18
REMARK   10  A    between atoms: _18  and  _19
REMARK   11  A    between atoms: _19  and  _20
REMARK   12  A    between atoms: _22  and  _24
REMARK   13  A    between atoms: _24  and  _26
REMARK   14  A    between atoms: _28  and  _30
REMARK   15  A    between atoms: _33  and  _35
REMARK   16  A    between atoms: _38  and  _40
REMARK   17  A    between atoms: _40  and  _41
REMARK   18  A    between atoms: _47  and  _49
REMARK   19  A    between atoms: _49  and  _50
REMARK   20  A    between atoms: _53  and  _55
REMARK   21  A    between atoms: _55  and  _57
REMARK   22  A    between atoms: _59  and  _61
REMARK   23  A    between atoms: _64  and  _66
REMARK   24  A    between atoms: _66  and  _67
REMARK   25  A    between atoms: _67  and  _68
REMARK   26  A    between atoms: _68  and  _69
REMARK   27  A    between atoms: _73  and  _75
REMARK   28  A    between atoms: _75  and  _76
REMARK   29  A    between atoms: _76  and  _77
REMARK   30  A    between atoms: _80  and  _82
REMARK   31  A    between atoms: _82  and  _83
REMARK   32  A    between atoms: _86  and  _88
REMARK   33  A    between atoms: _88  and  _89
REMARK   34  A    between atoms: _96  and  _98
REMARK   35  A    between atoms: _98  and  _99
REMARK   36  A    between atoms: _101  and  _103
REMARK   37  A    between atoms: _103  and  _104
REMARK   38  A    between atoms: _110  and  _112
REMARK   39  A    between atoms: _114  and  _116
REMARK   40  A    between atoms: _116  and  _117
REMARK   41  A    between atoms: _123  and  _125
REMARK   42  A    between atoms: _125  and  _126
REMARK   43  A    between atoms: _126  and  _127
REMARK   44  A    between atoms: _130  and  _132
REMARK   45  A    between atoms: _132  and  _134
REMARK   46  A    between atoms: _136  and  _138
REMARK   47  A    between atoms: _138  and  _139
REMARK   48  A    between atoms: _146  and  _148
REMARK   49  A    between atoms: _153  and  _155
REMARK   50  A    between atoms: _157  and  _159
REMARK   51  A    between atoms: _159  and  _160
REMARK   52  A    between atoms: _160  and  _161
REMARK   53  A    between atoms: _161  and  _162
REMARK   54  A    between atoms: _166  and  _168
REMARK   55  A    between atoms: _168  and  _169
REMARK   56  A    between atoms: _175  and  _177
REMARK   57  A    between atoms: _177  and  _178
REMARK                            x       y       z     vdW  Elec       q    Type
REMARK                         _______ _______ _______ _____ _____    ______ ____
ROOT
ATOM      1  C   UNL     1     -44.271  10.729 -50.777  0.00  0.00    +0.036 C 
ATOM      2  C   UNL     1     -43.447  10.868 -49.501  0.00  0.00    +0.003 C 
ENDROOT
BRANCH   1   3
ATOM      3  C   UNL     1     -45.038   9.402 -50.753  0.00  0.00    +0.182 C 
ATOM      4  O   UNL     1     -45.601   9.177 -49.479  0.00  0.00    -0.220 OA
ENDBRANCH   1   3
TORSDOF 1
REMARK  Name = 
REMARK  57 active torsions:
REMARK  status: ('A' for Active; 'I' for Inactive)
REMARK    1  A    between atoms: _1  and  _3
REMARK    2  A    between atoms: _3  and  _4
REMARK    3  A    between atoms: _4  and  _5
REMARK    4  A    between atoms: _5  and  _6
REMARK    5  A    between atoms: _8  and  _10
REMARK    6  A    between atoms: _10  and  _11
REMARK    7  A    between atoms: _11  and  _12
REMARK    8  A    between atoms: _15  and  _17
REMARK    9  A    between atoms: _17  and  _18
REMARK   10  A    between atoms: _18  and  _19
REMARK   11  A    between atoms: _19  and  _20
REMARK   12  A    between atoms: _22  and  _24
REMARK   13  A    between atoms: _24  and  _26
REMARK   14  A    between atoms: _28  and  _30
REMARK   15  A    between atoms: _33  and  _35
REMARK   16  A    between atoms: _38  and  _40
REMARK   17  A    between atoms: _40  and  _41
REMARK   18  A    between atoms: _47  and  _49
REMARK   19  A    between atoms: _49  and  _50
REMARK   20  A    between atoms: _53  and  _55
REMARK   21  A    between atoms: _55  and  _57
REMARK   22  A    between atoms: _59  and  _61
REMARK   23  A    between atoms: _64  and  _66
REMARK   24  A    between atoms: _66  and  _67
REMARK   25  A    between atoms: _67  and  _68
REMARK   26  A    between atoms: _68  and  _69
REMARK   27  A    between atoms: _73  and  _75
REMARK   28  A    between atoms: _75  and  _76
REMARK   29  A    between atoms: _76  and  _77
REMARK   30  A    between atoms: _80  and  _82
REMARK   31  A    between atoms: _82  and  _83
REMARK   32  A    between atoms: _86  and  _88
REMARK   33  A    between atoms: _88  and  _89
REMARK   34  A    between atoms: _96  and  _98
REMARK   35  A    between atoms: _98  and  _99
REMARK   36  A    between atoms: _101  and  _103
REMARK   37  A    between atoms: _103  and  _104
REMARK   38  A    between atoms: _110  and  _112
REMARK   39  A    between atoms: _114  and  _116
REMARK   40  A    between atoms: _116  and  _117
REMARK   41  A    between atoms: _123  and  _125
REMARK   42  A    between atoms: _125  and  _126
REMARK   43  A    between atoms: _126  and  _127
REMARK   44  A    between atoms: _130  and  _132
REMARK   45  A    between atoms: _132  and  _134
REMARK   46  A    between atoms: _136  and  _138
REMARK   47  A    between atoms: _138  and  _139
REMARK   48  A    between atoms: _146  and  _148
REMARK   49  A    between atoms: _153  and  _155
REMARK   50  A    between atoms: _157  and  _159
REMARK   51  A    between atoms: _159  and  _160
REMARK   52  A    between atoms: _160  and  _161
REMARK   53  A    between atoms: _161  and  _162
REMARK   54  A    between atoms: _166  and  _168
REMARK   55  A    between atoms: _168  and  _169
REMARK   56  A    between atoms: _175  and  _177
REMARK   57  A    between atoms: _177  and  _178
REMARK                            x       y       z     vdW  Elec       q    Type
REMARK                         _______ _______ _______ _____ _____    ______ ____
ROOT
ATOM      1  C   UNL     1     -40.813  11.897 -46.761  0.00  0.00    -0.022 A 
ATOM      2  C   UNL     1     -40.854  10.531 -46.492  0.00  0.00    -0.004 A 
ATOM      3  C   UNL     1     -39.754   9.877 -45.956  0.00  0.00    -0.000 A 
ATOM      4  C   UNL     1     -38.597  10.592 -45.687  0.00  0.00    -0.000 A 
ATOM      5  C   UNL     1     -38.539  11.954 -45.957  0.00  0.00    -0.000 A 
ATOM      6  C   UNL     1     -39.640  12.598 -46.494  0.00  0.00    -0.004 A 
ENDROOT
BRANCH   1   7
ATOM      7  C   UNL     1     -42.014  12.597 -47.345  0.00  0.00    +0.026 C 
BRANCH   7   8
ATOM      8  C   UNL     1     -43.321  11.788 -47.251  0.00  0.00    +0.005 C 
ATOM      9  C   UNL     1     -44.262  12.422 -46.246  0.00  0.00    +0.000 C 
ENDBRANCH   7   8
ENDBRANCH   1   7
TORSDOF 2
REMARK  Name = 
REMARK  57 active torsions:
REMARK  status: ('A' for Active; 'I' for Inactive)
REMARK    1  A    between atoms: _1  and  _3
REMARK    2  A    between atoms: _3  and  _4
REMARK    3  A    between atoms: _4  and  _5
REMARK    4  A    between atoms: _5  and  _6
REMARK    5  A    between atoms: _8  and  _10
REMARK    6  A    between atoms: _10  and  _11
REMARK    7  A    between atoms: _11  and  _12
REMARK    8  A    between atoms: _15  and  _17
REMARK    9  A    between atoms: _17  and  _18
REMARK   10  A    between atoms: _18  and  _19
REMARK   11  A    between atoms: _19  and  _20
REMARK   12  A    between atoms: _22  and  _24
REMARK   13  A    between atoms: _24  and  _26
REMARK   14  A    between atoms: _28  and  _30
REMARK   15  A    between atoms: _33  and  _35
REMARK   16  A    between atoms: _38  and  _40
REMARK   17  A    between atoms: _40  and  _41
REMARK   18  A    between atoms: _47  and  _49
REMARK   19  A    between atoms: _49  and  _50
REMARK   20  A    between atoms: _53  and  _55
REMARK   21  A    between atoms: _55  and  _57
REMARK   22  A    between atoms: _59  and  _61
REMARK   23  A    between atoms: _64  and  _66
REMARK   24  A    between atoms: _66  and  _67
REMARK   25  A    between atoms: _67  and  _68
REMARK   26  A    between atoms: _68  and  _69
REMARK   27  A    between atoms: _73  and  _75
REMARK   28  A    between atoms: _75  and  _76
REMARK   29  A    between atoms: _76  and  _77
REMARK   30  A    between atoms: _80  and  _82
REMARK   31  A    between atoms: _82  and  _83
REMARK   32  A    between atoms: _86  and  _88
REMARK   33  A    between atoms: _88  and  _89
REMARK   34  A    between atoms: _96  and  _98
REMARK   35  A    between atoms: _98  and  _99
REMARK   36  A    between atoms: _101  and  _103
REMARK   37  A    between atoms: _103  and  _104
REMARK   38  A    between atoms: _110  and  _112
REMARK   39  A    between atoms: _114  and  _116
REMARK   40  A    between atoms: _116  and  _117
REMARK   41  A    between atoms: _123  and  _125
REMARK   42  A    between atoms: _125  and  _126
REMARK   43  A    between atoms: _126  and  _127
REMARK   44  A    between atoms: _130  and  _132
REMARK   45  A    between atoms: _132  and  _134
REMARK   46  A    between atoms: _136  and  _138
REMARK   47  A    between atoms: _138  and  _139
REMARK   48  A    between atoms: _146  and  _148
REMARK   49  A    between atoms: _153  and  _155
REMARK   50  A    between atoms: _157  and  _159
REMARK   51  A    between atoms: _159  and  _160
REMARK   52  A    between atoms: _160  and  _161
REMARK   53  A    between atoms: _161  and  _162
REMARK   54  A    between atoms: _166  and  _168
REMARK   55  A    between atoms: _168  and  _169
REMARK   56  A    between atoms: _175  and  _177
REMARK   57  A    between atoms: _177  and  _178
REMARK                            x       y       z     vdW  Elec       q    Type
REMARK                         _______ _______ _______ _____ _____    ______ ____
ROOT
ATOM      1  C   UNL     1     -46.385  10.876 -42.621  0.00  0.00    +0.042 C 
ENDROOT
BRANCH   1   2
ATOM      2  C   UNL     1     -46.725   9.855 -43.692  0.00  0.00    +0.050 C 
ATOM      3  O   UNL     1     -46.308   8.683 -43.563  0.00  0.00    -0.549 OA
ATOM      4  O   UNL     1     -47.420  10.224 -44.663  0.00  0.00    -0.549 OA
ENDBRANCH   1   2
BRANCH   1   5
ATOM      5  C   UNL     1     -44.990  11.449 -42.791  0.00  0.00    +0.006 C 
BRANCH   5   6
ATOM      6  C   UNL     1     -44.900  12.524 -43.875  0.00  0.00    +0.000 C 
ATOM      7  C   UNL     1     -44.557  13.873 -43.245  0.00  0.00    +0.000 C 
ENDBRANCH   5   6
ENDBRANCH   1   5
TORSDOF 3
REMARK  Name = 
REMARK  57 active torsions:
REMARK  status: ('A' for Active; 'I' for Inactive)
REMARK    1  A    between atoms: _1  and  _3
REMARK    2  A    between atoms: _3  and  _4
REMARK    3  A    between atoms: _4  and  _5
REMARK    4  A    between atoms: _5  and  _6
REMARK    5  A    between atoms: _8  and  _10
REMARK    6  A    between atoms: _10  and  _11
REMARK    7  A    between atoms: _11  and  _12
REMARK    8  A    between atoms: _15  and  _17
REMARK    9  A    between atoms: _17  and  _18
REMARK   10  A    between atoms: _18  and  _19
REMARK   11  A    between atoms: _19  and  _20
REMARK   12  A    between atoms: _22  and  _24
REMARK   13  A    between atoms: _24  and  _26
REMARK   14  A    between atoms: _28  and  _30
REMARK   15  A    between atoms: _33  and  _35
REMARK   16  A    between atoms: _38  and  _40
REMARK   17  A    between atoms: _40  and  _41
REMARK   18  A    between atoms: _47  and  _49
REMARK   19  A    between atoms: _49  and  _50
REMARK   20  A    between atoms: _53  and  _55
REMARK   21  A    between atoms: _55  and  _57
REMARK   22  A    between atoms: _59  and  _61
REMARK   23  A    between atoms: _64  and  _66
REMARK   24  A    between atoms: _66  and  _67
REMARK   25  A    between atoms: _67  and  _68
REMARK   26  A    between atoms: _68  and  _69
REMARK   27  A    between atoms: _73  and  _75
REMARK   28  A    between atoms: _75  and  _76
REMARK   29  A    between atoms: _76  and  _77
REMARK   30  A    between atoms: _80  and  _82
REMARK   31  A    between atoms: _82  and  _83
REMARK   32  A    between atoms: _86  and  _88
REMARK   33  A    between atoms: _88  and  _89
REMARK   34  A    between atoms: _96  and  _98
REMARK   35  A    between atoms: _98  and  _99
REMARK   36  A    between atoms: _101  and  _103
REMARK   37  A    between atoms: _103  and  _104
REMARK   38  A    between atoms: _110  and  _112
REMARK   39  A    between atoms: _114  and  _116
REMARK   40  A    between atoms: _116  and  _117
REMARK   41  A    between atoms: _123  and  _125
REMARK   42  A    between atoms: _125  and  _126
REMARK   43  A    between atoms: _126  and  _127
REMARK   44  A    between atoms: _130  and  _132
REMARK   45  A    between atoms: _132  and  _134
REMARK   46  A    between atoms: _136  and  _138
REMARK   47  A    between atoms: _138  and  _139
REMARK   48  A    between atoms: _146  and  _148
REMARK   49  A    between atoms: _153  and  _155
REMARK   50  A    between atoms: _157  and  _159
REMARK   51  A    between atoms: _159  and  _160
REMARK   52  A    between atoms: _160  and  _161
REMARK   53  A    between atoms: _161  and  _162
REMARK   54  A    between atoms: _166  and  _168
REMARK   55  A    between atoms: _168  and  _169
REMARK   56  A    between atoms: _175  and  _177
REMARK   57  A    between atoms: _177  and  _178
REMARK                            x       y       z     vdW  Elec       q    Type
REMARK                         _______ _______ _______ _____ _____    ______ ____
ROOT
ATOM      1  C   UNL     1     -38.941  15.864 -40.015  0.00  0.00    +0.000 C 
ATOM      2  C   UNL     1     -38.117  17.146 -40.159  0.00  0.00    +0.000 C 
ENDROOT
BRANCH   1   3
ATOM      3  C   UNL     1     -40.454  16.125 -39.778  0.00  0.00    +0.000 C 
ATOM      4  C   UNL     1     -40.784  17.549 -39.265  0.00  0.00    +0.000 C 
ENDBRANCH   1   3
BRANCH   1   5
ATOM      5  C   UNL     1     -38.367  14.875 -39.015  0.00  0.00    +0.000 C 
ATOM      6  C   UNL     1     -36.903  15.137 -38.746  0.00  0.00    +0.000 C 
ENDBRANCH   1   5
TORSDOF 2
REMARK  Name = 
REMARK  57 active torsions:
REMARK  status: ('A' for Active; 'I' for Inactive)
REMARK    1  A    between atoms: _1  and  _3
REMARK    2  A    between atoms: _3  and  _4
REMARK    3  A    between atoms: _4  and  _5
REMARK    4  A    between atoms: _5  and  _6
REMARK    5  A    between atoms: _8  and  _10
REMARK    6  A    between atoms: _10  and  _11
REMARK    7  A    between atoms: _11  and  _12
REMARK    8  A    between atoms: _15  and  _17
REMARK    9  A    between atoms: _17  and  _18
REMARK   10  A    between atoms: _18  and  _19
REMARK   11  A    between atoms: _19  and  _20
REMARK   12  A    between atoms: _22  and  _24
REMARK   13  A    between atoms: _24  and  _26
REMARK   14  A    between atoms: _28  and  _30
REMARK   15  A    between atoms: _33  and  _35
REMARK   16  A    between atoms: _38  and  _40
REMARK   17  A    between atoms: _40  and  _41
REMARK   18  A    between atoms: _47  and  _49
REMARK   19  A    between atoms: _49  and  _50
REMARK   20  A    between atoms: _53  and  _55
REMARK   21  A    between atoms: _55  and  _57
REMARK   22  A    between atoms: _59  and  _61
REMARK   23  A    between atoms: _64  and  _66
REMARK   24  A    between atoms: _66  and  _67
REMARK   25  A    between atoms: _67  and  _68
REMARK   26  A    between atoms: _68  and  _69
REMARK   27  A    between atoms: _73  and  _75
REMARK   28  A    between atoms: _75  and  _76
REMARK   29  A    between atoms: _76  and  _77
REMARK   30  A    between atoms: _80  and  _82
REMARK   31  A    between atoms: _82  and  _83
REMARK   32  A    between atoms: _86  and  _88
REMARK   33  A    between atoms: _88  and  _89
REMARK   34  A    between atoms: _96  and  _98
REMARK   35  A    between atoms: _98  and  _99
REMARK   36  A    between atoms: _101  and  _103
REMARK   37  A    between atoms: _103  and  _104
REMARK   38  A    between atoms: _110  and  _112
REMARK   39  A    between atoms: _114  and  _116
REMARK   40  A    between atoms: _116  and  _117
REMARK   41  A    between atoms: _123  and  _125
REMARK   42  A    between atoms: _125  and  _126
REMARK   43  A    between atoms: _126  and  _127
REMARK   44  A    between atoms: _130  and  _132
REMARK   45  A    between atoms: _132  and  _134
REMARK   46  A    between atoms: _136  and  _138
REMARK   47  A    between atoms: _138  and  _139
REMARK   48  A    between atoms: _146  and  _148
REMARK   49  A    between atoms: _153  and  _155
REMARK   50  A    between atoms: _157  and  _159
REMARK   51  A    between atoms: _159  and  _160
REMARK   52  A    between atoms: _160  and  _161
REMARK   53  A    between atoms: _161  and  _162
REMARK   54  A    between atoms: _166  and  _168
REMARK   55  A    between atoms: _168  and  _169
REMARK   56  A    between atoms: _175  and  _177
REMARK   57  A    between atoms: _177  and  _178
REMARK                            x       y       z     vdW  Elec       q    Type
REMARK                         _______ _______ _______ _____ _____    ______ ____
ROOT
ATOM      1  C   UNL     1     -34.645  25.730 -45.439  0.00  0.00    -0.022 A 
ATOM      2  C   UNL     1     -35.589  25.975 -44.439  0.00  0.00    -0.001 A 
ATOM      3  C   UNL     1     -35.651  25.183 -43.315  0.00  0.00    +0.042 A 
ATOM      4  C   UNL     1     -34.765  24.128 -43.186  0.00  0.00    +0.196 A 
ATOM      5  O   UNL     1     -34.810  23.330 -42.077  0.00  0.00    -0.287 OA
ATOM      6  C   UNL     1     -33.830  23.861 -44.166  0.00  0.00    +0.042 A 
ATOM      7  C   UNL     1     -33.774  24.663 -45.286  0.00  0.00    -0.001 A 
ENDROOT
BRANCH   1   8
ATOM      8  C   UNL     1     -34.583  26.588 -46.654  0.00  0.00    +0.026 C 
BRANCH   8   9
ATOM      9  C   UNL     1     -33.755  27.861 -46.496  0.00  0.00    +0.005 C 
ATOM     10  C   UNL     1     -33.066  28.105 -47.823  0.00  0.00    +0.000 C 
ENDBRANCH   8   9
ENDBRANCH   1   8
TORSDOF 2
REMARK  Name = 
REMARK  57 active torsions:
REMARK  status: ('A' for Active; 'I' for Inactive)
REMARK    1  A    between atoms: _1  and  _3
REMARK    2  A    between atoms: _3  and  _4
REMARK    3  A    between atoms: _4  and  _5
REMARK    4  A    between atoms: _5  and  _6
REMARK    5  A    between atoms: _8  and  _10
REMARK    6  A    between atoms: _10  and  _11
REMARK    7  A    between atoms: _11  and  _12
REMARK    8  A    between atoms: _15  and  _17
REMARK    9  A    between atoms: _17  and  _18
REMARK   10  A    between atoms: _18  and  _19
REMARK   11  A    between atoms: _19  and  _20
REMARK   12  A    between atoms: _22  and  _24
REMARK   13  A    between atoms: _24  and  _26
REMARK   14  A    between atoms: _28  and  _30
REMARK   15  A    between atoms: _33  and  _35
REMARK   16  A    between atoms: _38  and  _40
REMARK   17  A    between atoms: _40  and  _41
REMARK   18  A    between atoms: _47  and  _49
REMARK   19  A    between atoms: _49  and  _50
REMARK   20  A    between atoms: _53  and  _55
REMARK   21  A    between atoms: _55  and  _57
REMARK   22  A    between atoms: _59  and  _61
REMARK   23  A    between atoms: _64  and  _66
REMARK   24  A    between atoms: _66  and  _67
REMARK   25  A    between atoms: _67  and  _68
REMARK   26  A    between atoms: _68  and  _69
REMARK   27  A    between atoms: _73  and  _75
REMARK   28  A    between atoms: _75  and  _76
REMARK   29  A    between atoms: _76  and  _77
REMARK   30  A    between atoms: _80  and  _82
REMARK   31  A    between atoms: _82  and  _83
REMARK   32  A    between atoms: _86  and  _88
REMARK   33  A    between atoms: _88  and  _89
REMARK   34  A    between atoms: _96  and  _98
REMARK   35  A    between atoms: _98  and  _99
REMARK   36  A    between atoms: _101  and  _103
REMARK   37  A    between atoms: _103  and  _104
REMARK   38  A    between atoms: _110  and  _112
REMARK   39  A    between atoms: _114  and  _116
REMARK   40  A    between atoms: _116  and  _117
REMARK   41  A    between atoms: _123  and  _125
REMARK   42  A    between atoms: _125  and  _126
REMARK   43  A    between atoms: _126  and  _127
REMARK   44  A    between atoms: _130  and  _132
REMARK   45  A    between atoms: _132  and  _134
REMARK   46  A    between atoms: _136  and  _138
REMARK   47  A    between atoms: _138  and  _139
REMARK   48  A    between atoms: _146  and  _148
REMARK   49  A    between atoms: _153  and  _155
REMARK   50  A    between atoms: _157  and  _159
REMARK   51  A    between atoms: _159  and  _160
REMARK   52  A    between atoms: _160  and  _161
REMARK   53  A    between atoms: _161  and  _162
REMARK   54  A    between atoms: _166  and  _168
REMARK   55  A    between atoms: _168  and  _169
REMARK   56  A    between atoms: _175  and  _177
REMARK   57  A    between atoms: _177  and  _178
REMARK                            x       y       z     vdW  Elec       q    Type
REMARK                         _______ _______ _______ _____ _____    ______ ____
ROOT
ATOM      1  C   UNL     1     -30.353  24.475 -50.923  0.00  0.00    +0.013 C 
ATOM      2  C   UNL     1     -29.829  24.487 -52.349  0.00  0.00    +0.001 C 
ENDROOT
BRANCH   1   3
ATOM      3  C   UNL     1     -31.480  23.436 -50.771  0.00  0.00    +0.069 C 
ATOM      4  S   UNL     1     -31.134  21.802 -51.500  0.00  0.00    -0.082 S 
ENDBRANCH   1   3
TORSDOF 1
REMARK  Name = 
REMARK  57 active torsions:
REMARK  status: ('A' for Active; 'I' for Inactive)
REMARK    1  A    between atoms: _1  and  _3
REMARK    2  A    between atoms: _3  and  _4
REMARK    3  A    between atoms: _4  and  _5
REMARK    4  A    between atoms: _5  and  _6
REMARK    5  A    between atoms: _8  and  _10
REMARK    6  A    between atoms: _10  and  _11
REMARK    7  A    between atoms: _11  and  _12
REMARK    8  A    between atoms: _15  and  _17
REMARK    9  A    between atoms: _17  and  _18
REMARK   10  A    between atoms: _18  and  _19
REMARK   11  A    between atoms: _19  and  _20
REMARK   12  A    between atoms: _22  and  _24
REMARK   13  A    between atoms: _24  and  _26
REMARK   14  A    between atoms: _28  and  _30
REMARK   15  A    between atoms: _33  and  _35
REMARK   16  A    between atoms: _38  and  _40
REMARK   17  A    between atoms: _40  and  _41
REMARK   18  A    between atoms: _47  and  _49
REMARK   19  A    between atoms: _49  and  _50
REMARK   20  A    between atoms: _53  and  _55
REMARK   21  A    between atoms: _55  and  _57
REMARK   22  A    between atoms: _59  and  _61
REMARK   23  A    between atoms: _64  and  _66
REMARK   24  A    between atoms: _66  and  _67
REMARK   25  A    between atoms: _67  and  _68
REMARK   26  A    between atoms: _68  and  _69
REMARK   27  A    between atoms: _73  and  _75
REMARK   28  A    between atoms: _75  and  _76
REMARK   29  A    between atoms: _76  and  _77
REMARK   30  A    between atoms: _80  and  _82
REMARK   31  A    between atoms: _82  and  _83
REMARK   32  A    between atoms: _86  and  _88
REMARK   33  A    between atoms: _88  and  _89
REMARK   34  A    between atoms: _96  and  _98
REMARK   35  A    between atoms: _98  and  _99
REMARK   36  A    between atoms: _101  and  _103
REMARK   37  A    between atoms: _103  and  _104
REMARK   38  A    between atoms: _110  and  _112
REMARK   39  A    between atoms: _114  and  _116
REMARK   40  A    between atoms: _116  and  _117
REMARK   41  A    between atoms: _123  and  _125
REMARK   42  A    between atoms: _125  and  _126
REMARK   43  A    between atoms: _126  and  _127
REMARK   44  A    between atoms: _130  and  _132
REMARK   45  A    between atoms: _132  and  _134
REMARK   46  A    between atoms: _136  and  _138
REMARK   47  A    between atoms: _138  and  _139
REMARK   48  A    between atoms: _146  and  _148
REMARK   49  A    between atoms: _153  and  _155
REMARK   50  A    between atoms: _157  and  _159
REMARK   51  A    between atoms: _159  and  _160
REMARK   52  A    between atoms: _160  and  _161
REMARK   53  A    between atoms: _161  and  _162
REMARK   54  A    between atoms: _166  and  _168
REMARK   55  A    between atoms: _168  and  _169
REMARK   56  A    between atoms: _175  and  _177
REMARK   57  A    between atoms: _177  and  _178
REMARK                            x       y       z     vdW  Elec       q    Type
REMARK                         _______ _______ _______ _____ _____    ______ ____
ROOT
ATOM      1  C   UNL     1     -28.485  20.740 -55.540  0.00  0.00    +0.000 C 
ATOM      2  C   UNL     1     -29.932  20.348 -55.813  0.00  0.00    +0.000 C 
ATOM      3  C   UNL     1     -27.624  20.495 -56.756  0.00  0.00    +0.000 C 
ENDROOT
TORSDOF 0
REMARK  Name = 
REMARK  57 active torsions:
REMARK  status: ('A' for Active; 'I' for Inactive)
REMARK    1  A    between atoms: _1  and  _3
REMARK    2  A    between atoms: _3  and  _4
REMARK    3  A    between atoms: _4  and  _5
REMARK    4  A    between atoms: _5  and  _6
REMARK    5  A    between atoms: _8  and  _10
REMARK    6  A    between atoms: _10  and  _11
REMARK    7  A    between atoms: _11  and  _12
REMARK    8  A    between atoms: _15  and  _17
REMARK    9  A    between atoms: _17  and  _18
REMARK   10  A    between atoms: _18  and  _19
REMARK   11  A    between atoms: _19  and  _20
REMARK   12  A    between atoms: _22  and  _24
REMARK   13  A    between atoms: _24  and  _26
REMARK   14  A    between atoms: _28  and  _30
REMARK   15  A    between atoms: _33  and  _35
REMARK   16  A    between atoms: _38  and  _40
REMARK   17  A    between atoms: _40  and  _41
REMARK   18  A    between atoms: _47  and  _49
REMARK   19  A    between atoms: _49  and  _50
REMARK   20  A    between atoms: _53  and  _55
REMARK   21  A    between atoms: _55  and  _57
REMARK   22  A    between atoms: _59  and  _61
REMARK   23  A    between atoms: _64  and  _66
REMARK   24  A    between atoms: _66  and  _67
REMARK   25  A    between atoms: _67  and  _68
REMARK   26  A    between atoms: _68  and  _69
REMARK   27  A    between atoms: _73  and  _75
REMARK   28  A    between atoms: _75  and  _76
REMARK   29  A    between atoms: _76  and  _77
REMARK   30  A    between atoms: _80  and  _82
REMARK   31  A    between atoms: _82  and  _83
REMARK   32  A    between atoms: _86  and  _88
REMARK   33  A    between atoms: _88  and  _89
REMARK   34  A    between atoms: _96  and  _98
REMARK   35  A    between atoms: _98  and  _99
REMARK   36  A    between atoms: _101  and  _103
REMARK   37  A    between atoms: _103  and  _104
REMARK   38  A    between atoms: _110  and  _112
REMARK   39  A    between atoms: _114  and  _116
REMARK   40  A    between atoms: _116  and  _117
REMARK   41  A    between atoms: _123  and  _125
REMARK   42  A    between atoms: _125  and  _126
REMARK   43  A    between atoms: _126  and  _127
REMARK   44  A    between atoms: _130  and  _132
REMARK   45  A    between atoms: _132  and  _134
REMARK   46  A    between atoms: _136  and  _138
REMARK   47  A    between atoms: _138  and  _139
REMARK   48  A    between atoms: _146  and  _148
REMARK   49  A    between atoms: _153  and  _155
REMARK   50  A    between atoms: _157  and  _159
REMARK   51  A    between atoms: _159  and  _160
REMARK   52  A    between atoms: _160  and  _161
REMARK   53  A    between atoms: _161  and  _162
REMARK   54  A    between atoms: _166  and  _168
REMARK   55  A    between atoms: _168  and  _169
REMARK   56  A    between atoms: _175  and  _177
REMARK   57  A    between atoms: _177  and  _178
REMARK                            x       y       z     vdW  Elec       q    Type
REMARK                         _______ _______ _______ _____ _____    ______ ____
ROOT
ATOM      1  C   UNL     1     -35.300   9.710 -38.204  0.00  0.00    +0.036 C 
ATOM      2  C   UNL     1     -36.437  10.742 -38.072  0.00  0.00    +0.003 C 
ENDROOT
BRANCH   1   3
ATOM      3  C   UNL     1     -35.848   8.346 -38.624  0.00  0.00    +0.182 C 
ATOM      4  O   UNL     1     -34.951   7.682 -39.487  0.00  0.00    -0.220 OA
ENDBRANCH   1   3
TORSDOF 1
REMARK  Name = 
REMARK  57 active torsions:
REMARK  status: ('A' for Active; 'I' for Inactive)
REMARK    1  A    between atoms: _1  and  _3
REMARK    2  A    between atoms: _3  and  _4
REMARK    3  A    between atoms: _4  and  _5
REMARK    4  A    between atoms: _5  and  _6
REMARK    5  A    between atoms: _8  and  _10
REMARK    6  A    between atoms: _10  and  _11
REMARK    7  A    between atoms: _11  and  _12
REMARK    8  A    between atoms: _15  and  _17
REMARK    9  A    between atoms: _17  and  _18
REMARK   10  A    between atoms: _18  and  _19
REMARK   11  A    between atoms: _19  and  _20
REMARK   12  A    between atoms: _22  and  _24
REMARK   13  A    between atoms: _24  and  _26
REMARK   14  A    between atoms: _28  and  _30
REMARK   15  A    between atoms: _33  and  _35
REMARK   16  A    between atoms: _38  and  _40
REMARK   17  A    between atoms: _40  and  _41
REMARK   18  A    between atoms: _47  and  _49
REMARK   19  A    between atoms: _49  and  _50
REMARK   20  A    between atoms: _53  and  _55
REMARK   21  A    between atoms: _55  and  _57
REMARK   22  A    between atoms: _59  and  _61
REMARK   23  A    between atoms: _64  and  _66
REMARK   24  A    between atoms: _66  and  _67
REMARK   25  A    between atoms: _67  and  _68
REMARK   26  A    between atoms: _68  and  _69
REMARK   27  A    between atoms: _73  and  _75
REMARK   28  A    between atoms: _75  and  _76
REMARK   29  A    between atoms: _76  and  _77
REMARK   30  A    between atoms: _80  and  _82
REMARK   31  A    between atoms: _82  and  _83
REMARK   32  A    between atoms: _86  and  _88
REMARK   33  A    between atoms: _88  and  _89
REMARK   34  A    between atoms: _96  and  _98
REMARK   35  A    between atoms: _98  and  _99
REMARK   36  A    between atoms: _101  and  _103
REMARK   37  A    between atoms: _103  and  _104
REMARK   38  A    between atoms: _110  and  _112
REMARK   39  A    between atoms: _114  and  _116
REMARK   40  A    between atoms: _116  and  _117
REMARK   41  A    between atoms: _123  and  _125
REMARK   42  A    between atoms: _125  and  _126
REMARK   43  A    between atoms: _126  and  _127
REMARK   44  A    between atoms: _130  and  _132
REMARK   45  A    between atoms: _132  and  _134
REMARK   46  A    between atoms: _136  and  _138
REMARK   47  A    between atoms: _138  and  _139
REMARK   48  A    between atoms: _146  and  _148
REMARK   49  A    between atoms: _153  and  _155
REMARK   50  A    between atoms: _157  and  _159
REMARK   51  A    between atoms: _159  and  _160
REMARK   52  A    between atoms: _160  and  _161
REMARK   53  A    between atoms: _161  and  _162
REMARK   54  A    between atoms: _166  and  _168
REMARK   55  A    between atoms: _168  and  _169
REMARK   56  A    between atoms: _175  and  _177
REMARK   57  A    between atoms: _177  and  _178
REMARK                            x       y       z     vdW  Elec       q    Type
REMARK                         _______ _______ _______ _____ _____    ______ ____
ROOT
ATOM      1  C   UNL     1     -29.770   8.904 -40.964  0.00  0.00    +0.220 C 
ENDROOT
BRANCH   1   2
ATOM      2  N   UNL     1     -30.949   9.749 -40.830  0.00  0.00    -0.087 NA
ATOM      3  C   UNL     1     -32.124   9.494 -41.398  0.00  0.00    +0.535 C 
ATOM      4  N   UNL     1     -33.139  10.323 -41.209  0.00  0.00    +0.135 NA
ATOM      5  N   UNL     1     -32.286   8.413 -42.154  0.00  0.00    +0.135 NA
ENDBRANCH   1   2
BRANCH   1   6
ATOM      6  C   UNL     1     -28.866   8.946 -39.740  0.00  0.00    +0.047 C 
BRANCH   6   7
ATOM      7  C   UNL     1     -29.136  10.162 -38.871  0.00  0.00    +0.004 C 
BRANCH   7   8
ATOM      8  C   UNL     1     -27.925  10.695 -38.075  0.00  0.00    +0.000 C 
ATOM      9  C   UNL     1     -28.334  11.900 -37.250  0.00  0.00    +0.000 C 
ENDBRANCH   7   8
ENDBRANCH   6   7
ENDBRANCH   1   6
TORSDOF 4
REMARK  Name = 
REMARK  57 active torsions:
REMARK  status: ('A' for Active; 'I' for Inactive)
REMARK    1  A    between atoms: _1  and  _3
REMARK    2  A    between atoms: _3  and  _4
REMARK    3  A    between atoms: _4  and  _5
REMARK    4  A    between atoms: _5  and  _6
REMARK    5  A    between atoms: _8  and  _10
REMARK    6  A    between atoms: _10  and  _11
REMARK    7  A    between atoms: _11  and  _12
REMARK    8  A    between atoms: _15  and  _17
REMARK    9  A    between atoms: _17  and  _18
REMARK   10  A    between atoms: _18  and  _19
REMARK   11  A    between atoms: _19  and  _20
REMARK   12  A    between atoms: _22  and  _24
REMARK   13  A    between atoms: _24  and  _26
REMARK   14  A    between atoms: _28  and  _30
REMARK   15  A    between atoms: _33  and  _35
REMARK   16  A    between atoms: _38  and  _40
REMARK   17  A    between atoms: _40  and  _41
REMARK   18  A    between atoms: _47  and  _49
REMARK   19  A    between atoms: _49  and  _50
REMARK   20  A    between atoms: _53  and  _55
REMARK   21  A    between atoms: _55  and  _57
REMARK   22  A    between atoms: _59  and  _61
REMARK   23  A    between atoms: _64  and  _66
REMARK   24  A    between atoms: _66  and  _67
REMARK   25  A    between atoms: _67  and  _68
REMARK   26  A    between atoms: _68  and  _69
REMARK   27  A    between atoms: _73  and  _75
REMARK   28  A    between atoms: _75  and  _76
REMARK   29  A    between atoms: _76  and  _77
REMARK   30  A    between atoms: _80  and  _82
REMARK   31  A    between atoms: _82  and  _83
REMARK   32  A    between atoms: _86  and  _88
REMARK   33  A    between atoms: _88  and  _89
REMARK   34  A    between atoms: _96  and  _98
REMARK   35  A    between atoms: _98  and  _99
REMARK   36  A    between atoms: _101  and  _103
REMARK   37  A    between atoms: _103  and  _104
REMARK   38  A    between atoms: _110  and  _112
REMARK   39  A    between atoms: _114  and  _116
REMARK   40  A    between atoms: _116  and  _117
REMARK   41  A    between atoms: _123  and  _125
REMARK   42  A    between atoms: _125  and  _126
REMARK   43  A    between atoms: _126  and  _127
REMARK   44  A    between atoms: _130  and  _132
REMARK   45  A    between atoms: _132  and  _134
REMARK   46  A    between atoms: _136  and  _138
REMARK   47  A    between atoms: _138  and  _139
REMARK   48  A    between atoms: _146  and  _148
REMARK   49  A    between atoms: _153  and  _155
REMARK   50  A    between atoms: _157  and  _159
REMARK   51  A    between atoms: _159  and  _160
REMARK   52  A    between atoms: _160  and  _161
REMARK   53  A    between atoms: _161  and  _162
REMARK   54  A    between atoms: _166  and  _168
REMARK   55  A    between atoms: _168  and  _169
REMARK   56  A    between atoms: _175  and  _177
REMARK   57  A    between atoms: _177  and  _178
REMARK                            x       y       z     vdW  Elec       q    Type
REMARK                         _______ _______ _______ _____ _____    ______ ____
ROOT
ATOM      1  C   UNL     1     -32.519  15.778 -39.007  0.00  0.00    -0.022 A 
ATOM      2  C   UNL     1     -32.980  15.483 -37.723  0.00  0.00    -0.004 A 
ATOM      3  C   UNL     1     -33.293  14.177 -37.361  0.00  0.00    -0.000 A 
ATOM      4  C   UNL     1     -33.143  13.148 -38.282  0.00  0.00    -0.000 A 
ATOM      5  C   UNL     1     -32.673  13.427 -39.556  0.00  0.00    -0.000 A 
ATOM      6  C   UNL     1     -32.366  14.732 -39.911  0.00  0.00    -0.004 A 
ENDROOT
BRANCH   1   7
ATOM      7  C   UNL     1     -32.169  17.193 -39.410  0.00  0.00    +0.026 C 
BRANCH   7   8
ATOM      8  C   UNL     1     -30.801  17.696 -38.878  0.00  0.00    +0.005 C 
ATOM      9  C   UNL     1     -30.855  18.074 -37.407  0.00  0.00    +0.000 C 
ENDBRANCH   7   8
ENDBRANCH   1   7
TORSDOF 2
REMARK  Name = 
REMARK  57 active torsions:
REMARK  status: ('A' for Active; 'I' for Inactive)
REMARK    1  A    between atoms: _1  and  _3
REMARK    2  A    between atoms: _3  and  _4
REMARK    3  A    between atoms: _4  and  _5
REMARK    4  A    between atoms: _5  and  _6
REMARK    5  A    between atoms: _8  and  _10
REMARK    6  A    between atoms: _10  and  _11
REMARK    7  A    between atoms: _11  and  _12
REMARK    8  A    between atoms: _15  and  _17
REMARK    9  A    between atoms: _17  and  _18
REMARK   10  A    between atoms: _18  and  _19
REMARK   11  A    between atoms: _19  and  _20
REMARK   12  A    between atoms: _22  and  _24
REMARK   13  A    between atoms: _24  and  _26
REMARK   14  A    between atoms: _28  and  _30
REMARK   15  A    between atoms: _33  and  _35
REMARK   16  A    between atoms: _38  and  _40
REMARK   17  A    between atoms: _40  and  _41
REMARK   18  A    between atoms: _47  and  _49
REMARK   19  A    between atoms: _49  and  _50
REMARK   20  A    between atoms: _53  and  _55
REMARK   21  A    between atoms: _55  and  _57
REMARK   22  A    between atoms: _59  and  _61
REMARK   23  A    between atoms: _64  and  _66
REMARK   24  A    between atoms: _66  and  _67
REMARK   25  A    between atoms: _67  and  _68
REMARK   26  A    between atoms: _68  and  _69
REMARK   27  A    between atoms: _73  and  _75
REMARK   28  A    between atoms: _75  and  _76
REMARK   29  A    between atoms: _76  and  _77
REMARK   30  A    between atoms: _80  and  _82
REMARK   31  A    between atoms: _82  and  _83
REMARK   32  A    between atoms: _86  and  _88
REMARK   33  A    between atoms: _88  and  _89
REMARK   34  A    between atoms: _96  and  _98
REMARK   35  A    between atoms: _98  and  _99
REMARK   36  A    between atoms: _101  and  _103
REMARK   37  A    between atoms: _103  and  _104
REMARK   38  A    between atoms: _110  and  _112
REMARK   39  A    between atoms: _114  and  _116
REMARK   40  A    between atoms: _116  and  _117
REMARK   41  A    between atoms: _123  and  _125
REMARK   42  A    between atoms: _125  and  _126
REMARK   43  A    between atoms: _126  and  _127
REMARK   44  A    between atoms: _130  and  _132
REMARK   45  A    between atoms: _132  and  _134
REMARK   46  A    between atoms: _136  and  _138
REMARK   47  A    between atoms: _138  and  _139
REMARK   48  A    between atoms: _146  and  _148
REMARK   49  A    between atoms: _153  and  _155
REMARK   50  A    between atoms: _157  and  _159
REMARK   51  A    between atoms: _159  and  _160
REMARK   52  A    between atoms: _160  and  _161
REMARK   53  A    between atoms: _161  and  _162
REMARK   54  A    between atoms: _166  and  _168
REMARK   55  A    between atoms: _168  and  _169
REMARK   56  A    between atoms: _175  and  _177
REMARK   57  A    between atoms: _177  and  _178
REMARK                            x       y       z     vdW  Elec       q    Type
REMARK                         _______ _______ _______ _____ _____    ______ ____
ROOT
ATOM      1  C   UNL     1     -26.348  20.757 -37.805  0.00  0.00    -0.022 A 
ATOM      2  C   UNL     1     -27.455  20.185 -37.192  0.00  0.00    -0.004 A 
ATOM      3  C   UNL     1     -28.687  20.832 -37.211  0.00  0.00    -0.000 A 
ATOM      4  C   UNL     1     -28.821  22.060 -37.840  0.00  0.00    -0.000 A 
ATOM      5  C   UNL     1     -27.722  22.655 -38.452  0.00  0.00    -0.000 A 
ATOM      6  C   UNL     1     -26.489  22.005 -38.430  0.00  0.00    -0.004 A 
ENDROOT
BRANCH   1   7
ATOM      7  C   UNL     1     -25.024  20.069 -37.787  0.00  0.00    +0.026 C 
BRANCH   7   8
ATOM      8  C   UNL     1     -23.852  20.956 -37.339  0.00  0.00    +0.005 C 
ATOM      9  C   UNL     1     -24.203  21.851 -36.143  0.00  0.00    +0.000 C 
ENDBRANCH   7   8
ENDBRANCH   1   7
TORSDOF 2
REMARK  Name = 
REMARK  57 active torsions:
REMARK  status: ('A' for Active; 'I' for Inactive)
REMARK    1  A    between atoms: _1  and  _3
REMARK    2  A    between atoms: _3  and  _4
REMARK    3  A    between atoms: _4  and  _5
REMARK    4  A    between atoms: _5  and  _6
REMARK    5  A    between atoms: _8  and  _10
REMARK    6  A    between atoms: _10  and  _11
REMARK    7  A    between atoms: _11  and  _12
REMARK    8  A    between atoms: _15  and  _17
REMARK    9  A    between atoms: _17  and  _18
REMARK   10  A    between atoms: _18  and  _19
REMARK   11  A    between atoms: _19  and  _20
REMARK   12  A    between atoms: _22  and  _24
REMARK   13  A    between atoms: _24  and  _26
REMARK   14  A    between atoms: _28  and  _30
REMARK   15  A    between atoms: _33  and  _35
REMARK   16  A    between atoms: _38  and  _40
REMARK   17  A    between atoms: _40  and  _41
REMARK   18  A    between atoms: _47  and  _49
REMARK   19  A    between atoms: _49  and  _50
REMARK   20  A    between atoms: _53  and  _55
REMARK   21  A    between atoms: _55  and  _57
REMARK   22  A    between atoms: _59  and  _61
REMARK   23  A    between atoms: _64  and  _66
REMARK   24  A    between atoms: _66  and  _67
REMARK   25  A    between atoms: _67  and  _68
REMARK   26  A    between atoms: _68  and  _69
REMARK   27  A    between atoms: _73  and  _75
REMARK   28  A    between atoms: _75  and  _76
REMARK   29  A    between atoms: _76  and  _77
REMARK   30  A    between atoms: _80  and  _82
REMARK   31  A    between atoms: _82  and  _83
REMARK   32  A    between atoms: _86  and  _88
REMARK   33  A    between atoms: _88  and  _89
REMARK   34  A    between atoms: _96  and  _98
REMARK   35  A    between atoms: _98  and  _99
REMARK   36  A    between atoms: _101  and  _103
REMARK   37  A    between atoms: _103  and  _104
REMARK   38  A    between atoms: _110  and  _112
REMARK   39  A    between atoms: _114  and  _116
REMARK   40  A    between atoms: _116  and  _117
REMARK   41  A    between atoms: _123  and  _125
REMARK   42  A    between atoms: _125  and  _126
REMARK   43  A    between atoms: _126  and  _127
REMARK   44  A    between atoms: _130  and  _132
REMARK   45  A    between atoms: _132  and  _134
REMARK   46  A    between atoms: _136  and  _138
REMARK   47  A    between atoms: _138  and  _139
REMARK   48  A    between atoms: _146  and  _148
REMARK   49  A    between atoms: _153  and  _155
REMARK   50  A    between atoms: _157  and  _159
REMARK   51  A    between atoms: _159  and  _160
REMARK   52  A    between atoms: _160  and  _161
REMARK   53  A    between atoms: _161  and  _162
REMARK   54  A    between atoms: _166  and  _168
REMARK   55  A    between atoms: _168  and  _169
REMARK   56  A    between atoms: _175  and  _177
REMARK   57  A    between atoms: _177  and  _178
REMARK                            x       y       z     vdW  Elec       q    Type
REMARK                         _______ _______ _______ _____ _____    ______ ____
ROOT
ATOM      1  C   UNL     1     -41.723   3.899 -58.008  0.00  0.00    +0.002 C 
ENDROOT
BRANCH   1   2
ATOM      2  C   UNL     1     -40.996   4.071 -59.319  0.00  0.00    +0.000 C 
BRANCH   2   3
ATOM      3  C   UNL     1     -41.709   3.504 -60.528  0.00  0.00    +0.000 C 
ATOM      4  C   UNL     1     -42.257   4.681 -61.331  0.00  0.00    +0.000 C 
ENDBRANCH   2   3
ENDBRANCH   1   2
BRANCH   1   5
ATOM      5  C   UNL     1     -40.747   3.464 -56.938  0.00  0.00    +0.021 C 
BRANCH   5   6
ATOM      6  C   UNL     1     -41.431   3.386 -55.589  0.00  0.00    +0.109 C 
ATOM      7  N   UNL     1     -42.893   3.264 -55.808  0.00  0.00    -0.131 NA
ENDBRANCH   5   6
ENDBRANCH   1   5
TORSDOF 4
REMARK  Name = 
REMARK  57 active torsions:
REMARK  status: ('A' for Active; 'I' for Inactive)
REMARK    1  A    between atoms: _1  and  _3
REMARK    2  A    between atoms: _3  and  _4
REMARK    3  A    between atoms: _4  and  _5
REMARK    4  A    between atoms: _5  and  _6
REMARK    5  A    between atoms: _8  and  _10
REMARK    6  A    between atoms: _10  and  _11
REMARK    7  A    between atoms: _11  and  _12
REMARK    8  A    between atoms: _15  and  _17
REMARK    9  A    between atoms: _17  and  _18
REMARK   10  A    between atoms: _18  and  _19
REMARK   11  A    between atoms: _19  and  _20
REMARK   12  A    between atoms: _22  and  _24
REMARK   13  A    between atoms: _24  and  _26
REMARK   14  A    between atoms: _28  and  _30
REMARK   15  A    between atoms: _33  and  _35
REMARK   16  A    between atoms: _38  and  _40
REMARK   17  A    between atoms: _40  and  _41
REMARK   18  A    between atoms: _47  and  _49
REMARK   19  A    between atoms: _49  and  _50
REMARK   20  A    between atoms: _53  and  _55
REMARK   21  A    between atoms: _55  and  _57
REMARK   22  A    between atoms: _59  and  _61
REMARK   23  A    between atoms: _64  and  _66
REMARK   24  A    between atoms: _66  and  _67
REMARK   25  A    between atoms: _67  and  _68
REMARK   26  A    between atoms: _68  and  _69
REMARK   27  A    between atoms: _73  and  _75
REMARK   28  A    between atoms: _75  and  _76
REMARK   29  A    between atoms: _76  and  _77
REMARK   30  A    between atoms: _80  and  _82
REMARK   31  A    between atoms: _82  and  _83
REMARK   32  A    between atoms: _86  and  _88
REMARK   33  A    between atoms: _88  and  _89
REMARK   34  A    between atoms: _96  and  _98
REMARK   35  A    between atoms: _98  and  _99
REMARK   36  A    between atoms: _101  and  _103
REMARK   37  A    between atoms: _103  and  _104
REMARK   38  A    between atoms: _110  and  _112
REMARK   39  A    between atoms: _114  and  _116
REMARK   40  A    between atoms: _116  and  _117
REMARK   41  A    between atoms: _123  and  _125
REMARK   42  A    between atoms: _125  and  _126
REMARK   43  A    between atoms: _126  and  _127
REMARK   44  A    between atoms: _130  and  _132
REMARK   45  A    between atoms: _132  and  _134
REMARK   46  A    between atoms: _136  and  _138
REMARK   47  A    between atoms: _138  and  _139
REMARK   48  A    between atoms: _146  and  _148
REMARK   49  A    between atoms: _153  and  _155
REMARK   50  A    between atoms: _157  and  _159
REMARK   51  A    between atoms: _159  and  _160
REMARK   52  A    between atoms: _160  and  _161
REMARK   53  A    between atoms: _161  and  _162
REMARK   54  A    between atoms: _166  and  _168
REMARK   55  A    between atoms: _168  and  _169
REMARK   56  A    between atoms: _175  and  _177
REMARK   57  A    between atoms: _177  and  _178
REMARK                            x       y       z     vdW  Elec       q    Type
REMARK                         _______ _______ _______ _____ _____    ______ ____
ROOT
ATOM      1  C   UNL     1     -39.066  -2.006 -46.963  0.00  0.00    +0.089 C 
ENDROOT
BRANCH   1   2
ATOM      2  C   UNL     1     -40.026  -1.028 -47.600  0.00  0.00    +0.261 C 
ATOM      3  O   UNL     1     -39.933   0.173 -47.369  0.00  0.00    -0.272 OA
ATOM      4  N   UNL     1     -40.949  -1.534 -48.416  0.00  0.00    -0.088 NA
ENDBRANCH   1   2
BRANCH   1   5
ATOM      5  C   UNL     1     -38.783  -3.204 -47.840  0.00  0.00    +0.010 C 
BRANCH   5   6
ATOM      6  C   UNL     1     -37.503  -3.970 -47.484  0.00  0.00    +0.001 C 
ATOM      7  C   UNL     1     -37.853  -5.057 -46.471  0.00  0.00    +0.000 C 
ENDBRANCH   5   6
ENDBRANCH   1   5
TORSDOF 3
REMARK  Name = 
REMARK  57 active torsions:
REMARK  status: ('A' for Active; 'I' for Inactive)
REMARK    1  A    between atoms: _1  and  _3
REMARK    2  A    between atoms: _3  and  _4
REMARK    3  A    between atoms: _4  and  _5
REMARK    4  A    between atoms: _5  and  _6
REMARK    5  A    between atoms: _8  and  _10
REMARK    6  A    between atoms: _10  and  _11
REMARK    7  A    between atoms: _11  and  _12
REMARK    8  A    between atoms: _15  and  _17
REMARK    9  A    between atoms: _17  and  _18
REMARK   10  A    between atoms: _18  and  _19
REMARK   11  A    between atoms: _19  and  _20
REMARK   12  A    between atoms: _22  and  _24
REMARK   13  A    between atoms: _24  and  _26
REMARK   14  A    between atoms: _28  and  _30
REMARK   15  A    between atoms: _33  and  _35
REMARK   16  A    between atoms: _38  and  _40
REMARK   17  A    between atoms: _40  and  _41
REMARK   18  A    between atoms: _47  and  _49
REMARK   19  A    between atoms: _49  and  _50
REMARK   20  A    between atoms: _53  and  _55
REMARK   21  A    between atoms: _55  and  _57
REMARK   22  A    between atoms: _59  and  _61
REMARK   23  A    between atoms: _64  and  _66
REMARK   24  A    between atoms: _66  and  _67
REMARK   25  A    between atoms: _67  and  _68
REMARK   26  A    between atoms: _68  and  _69
REMARK   27  A    between atoms: _73  and  _75
REMARK   28  A    between atoms: _75  and  _76
REMARK   29  A    between atoms: _76  and  _77
REMARK   30  A    between atoms: _80  and  _82
REMARK   31  A    between atoms: _82  and  _83
REMARK   32  A    between atoms: _86  and  _88
REMARK   33  A    between atoms: _88  and  _89
REMARK   34  A    between atoms: _96  and  _98
REMARK   35  A    between atoms: _98  and  _99
REMARK   36  A    between atoms: _101  and  _103
REMARK   37  A    between atoms: _103  and  _104
REMARK   38  A    between atoms: _110  and  _112
REMARK   39  A    between atoms: _114  and  _116
REMARK   40  A    between atoms: _116  and  _117
REMARK   41  A    between atoms: _123  and  _125
REMARK   42  A    between atoms: _125  and  _126
REMARK   43  A    between atoms: _126  and  _127
REMARK   44  A    between atoms: _130  and  _132
REMARK   45  A    between atoms: _132  and  _134
REMARK   46  A    between atoms: _136  and  _138
REMARK   47  A    between atoms: _138  and  _139
REMARK   48  A    between atoms: _146  and  _148
REMARK   49  A    between atoms: _153  and  _155
REMARK   50  A    between atoms: _157  and  _159
REMARK   51  A    between atoms: _159  and  _160
REMARK   52  A    between atoms: _160  and  _161
REMARK   53  A    between atoms: _161  and  _162
REMARK   54  A    between atoms: _166  and  _168
REMARK   55  A    between atoms: _168  and  _169
REMARK   56  A    between atoms: _175  and  _177
REMARK   57  A    between atoms: _177  and  _178
REMARK                            x       y       z     vdW  Elec       q    Type
REMARK                         _______ _______ _______ _____ _____    ______ ____
ROOT
ATOM      1  C   UNL     1     -36.060   0.638 -46.829  0.00  0.00    +0.002 C 
ENDROOT
BRANCH   1   2
ATOM      2  C   UNL     1     -35.909  -0.506 -45.831  0.00  0.00    +0.000 C 
BRANCH   2   3
ATOM      3  C   UNL     1     -34.476  -0.722 -45.338  0.00  0.00    +0.000 C 
ATOM      4  C   UNL     1     -34.469  -0.956 -43.822  0.00  0.00    +0.000 C 
ENDBRANCH   2   3
ENDBRANCH   1   2
BRANCH   1   5
ATOM      5  C   UNL     1     -36.435   0.159 -48.227  0.00  0.00    +0.021 C 
BRANCH   5   6
ATOM      6  C   UNL     1     -35.355   0.505 -49.248  0.00  0.00    +0.109 C 
ATOM      7  N   UNL     1     -33.990   0.063 -48.843  0.00  0.00    -0.131 NA
ENDBRANCH   5   6
ENDBRANCH   1   5
TORSDOF 4
REMARK  Name = 
REMARK  57 active torsions:
REMARK  status: ('A' for Active; 'I' for Inactive)
REMARK    1  A    between atoms: _1  and  _3
REMARK    2  A    between atoms: _3  and  _4
REMARK    3  A    between atoms: _4  and  _5
REMARK    4  A    between atoms: _5  and  _6
REMARK    5  A    between atoms: _8  and  _10
REMARK    6  A    between atoms: _10  and  _11
REMARK    7  A    between atoms: _11  and  _12
REMARK    8  A    between atoms: _15  and  _17
REMARK    9  A    between atoms: _17  and  _18
REMARK   10  A    between atoms: _18  and  _19
REMARK   11  A    between atoms: _19  and  _20
REMARK   12  A    between atoms: _22  and  _24
REMARK   13  A    between atoms: _24  and  _26
REMARK   14  A    between atoms: _28  and  _30
REMARK   15  A    between atoms: _33  and  _35
REMARK   16  A    between atoms: _38  and  _40
REMARK   17  A    between atoms: _40  and  _41
REMARK   18  A    between atoms: _47  and  _49
REMARK   19  A    between atoms: _49  and  _50
REMARK   20  A    between atoms: _53  and  _55
REMARK   21  A    between atoms: _55  and  _57
REMARK   22  A    between atoms: _59  and  _61
REMARK   23  A    between atoms: _64  and  _66
REMARK   24  A    between atoms: _66  and  _67
REMARK   25  A    between atoms: _67  and  _68
REMARK   26  A    between atoms: _68  and  _69
REMARK   27  A    between atoms: _73  and  _75
REMARK   28  A    between atoms: _75  and  _76
REMARK   29  A    between atoms: _76  and  _77
REMARK   30  A    between atoms: _80  and  _82
REMARK   31  A    between atoms: _82  and  _83
REMARK   32  A    between atoms: _86  and  _88
REMARK   33  A    between atoms: _88  and  _89
REMARK   34  A    between atoms: _96  and  _98
REMARK   35  A    between atoms: _98  and  _99
REMARK   36  A    between atoms: _101  and  _103
REMARK   37  A    between atoms: _103  and  _104
REMARK   38  A    between atoms: _110  and  _112
REMARK   39  A    between atoms: _114  and  _116
REMARK   40  A    between atoms: _116  and  _117
REMARK   41  A    between atoms: _123  and  _125
REMARK   42  A    between atoms: _125  and  _126
REMARK   43  A    between atoms: _126  and  _127
REMARK   44  A    between atoms: _130  and  _132
REMARK   45  A    between atoms: _132  and  _134
REMARK   46  A    between atoms: _136  and  _138
REMARK   47  A    between atoms: _138  and  _139
REMARK   48  A    between atoms: _146  and  _148
REMARK   49  A    between atoms: _153  and  _155
REMARK   50  A    between atoms: _157  and  _159
REMARK   51  A    between atoms: _159  and  _160
REMARK   52  A    between atoms: _160  and  _161
REMARK   53  A    between atoms: _161  and  _162
REMARK   54  A    between atoms: _166  and  _168
REMARK   55  A    between atoms: _168  and  _169
REMARK   56  A    between atoms: _175  and  _177
REMARK   57  A    between atoms: _177  and  _178
REMARK                            x       y       z     vdW  Elec       q    Type
REMARK                         _______ _______ _______ _____ _____    ______ ____
ROOT
ATOM      1  C   UNL     1     -37.047  20.271 -62.092  0.00  0.00    +0.000 C 
ATOM      2  C   UNL     1     -36.608  21.352 -61.115  0.00  0.00    +0.000 C 
ENDROOT
BRANCH   1   3
ATOM      3  C   UNL     1     -38.174  20.777 -63.035  0.00  0.00    +0.000 C 
ATOM      4  C   UNL     1     -39.291  21.473 -62.274  0.00  0.00    +0.000 C 
ENDBRANCH   1   3
BRANCH   1   5
ATOM      5  C   UNL     1     -37.508  19.023 -61.336  0.00  0.00    +0.000 C 
ATOM      6  C   UNL     1     -36.713  18.726 -60.091  0.00  0.00    +0.000 C 
ENDBRANCH   1   5
TORSDOF 2
REMARK  Name = 
REMARK  57 active torsions:
REMARK  status: ('A' for Active; 'I' for Inactive)
REMARK    1  A    between atoms: _1  and  _3
REMARK    2  A    between atoms: _3  and  _4
REMARK    3  A    between atoms: _4  and  _5
REMARK    4  A    between atoms: _5  and  _6
REMARK    5  A    between atoms: _8  and  _10
REMARK    6  A    between atoms: _10  and  _11
REMARK    7  A    between atoms: _11  and  _12
REMARK    8  A    between atoms: _15  and  _17
REMARK    9  A    between atoms: _17  and  _18
REMARK   10  A    between atoms: _18  and  _19
REMARK   11  A    between atoms: _19  and  _20
REMARK   12  A    between atoms: _22  and  _24
REMARK   13  A    between atoms: _24  and  _26
REMARK   14  A    between atoms: _28  and  _30
REMARK   15  A    between atoms: _33  and  _35
REMARK   16  A    between atoms: _38  and  _40
REMARK   17  A    between atoms: _40  and  _41
REMARK   18  A    between atoms: _47  and  _49
REMARK   19  A    between atoms: _49  and  _50
REMARK   20  A    between atoms: _53  and  _55
REMARK   21  A    between atoms: _55  and  _57
REMARK   22  A    between atoms: _59  and  _61
REMARK   23  A    between atoms: _64  and  _66
REMARK   24  A    between atoms: _66  and  _67
REMARK   25  A    between atoms: _67  and  _68
REMARK   26  A    between atoms: _68  and  _69
REMARK   27  A    between atoms: _73  and  _75
REMARK   28  A    between atoms: _75  and  _76
REMARK   29  A    between atoms: _76  and  _77
REMARK   30  A    between atoms: _80  and  _82
REMARK   31  A    between atoms: _82  and  _83
REMARK   32  A    between atoms: _86  and  _88
REMARK   33  A    between atoms: _88  and  _89
REMARK   34  A    between atoms: _96  and  _98
REMARK   35  A    between atoms: _98  and  _99
REMARK   36  A    between atoms: _101  and  _103
REMARK   37  A    between atoms: _103  and  _104
REMARK   38  A    between atoms: _110  and  _112
REMARK   39  A    between atoms: _114  and  _116
REMARK   40  A    between atoms: _116  and  _117
REMARK   41  A    between atoms: _123  and  _125
REMARK   42  A    between atoms: _125  and  _126
REMARK   43  A    between atoms: _126  and  _127
REMARK   44  A    between atoms: _130  and  _132
REMARK   45  A    between atoms: _132  and  _134
REMARK   46  A    between atoms: _136  and  _138
REMARK   47  A    between atoms: _138  and  _139
REMARK   48  A    between atoms: _146  and  _148
REMARK   49  A    between atoms: _153  and  _155
REMARK   50  A    between atoms: _157  and  _159
REMARK   51  A    between atoms: _159  and  _160
REMARK   52  A    between atoms: _160  and  _161
REMARK   53  A    between atoms: _161  and  _162
REMARK   54  A    between atoms: _166  and  _168
REMARK   55  A    between atoms: _168  and  _169
REMARK   56  A    between atoms: _175  and  _177
REMARK   57  A    between atoms: _177  and  _178
REMARK                            x       y       z     vdW  Elec       q    Type
REMARK                         _______ _______ _______ _____ _____    ______ ____
ROOT
ATOM      1  C   UNL     1     -40.431  15.369 -59.112  0.00  0.00    +0.000 C 
ATOM      2  C   UNL     1     -40.488  15.600 -57.607  0.00  0.00    +0.000 C 
ATOM      3  C   UNL     1     -39.408  16.286 -59.740  0.00  0.00    +0.000 C 
ENDROOT
BRANCH   1   4
ATOM      4  C   UNL     1     -41.805  15.598 -59.772  0.00  0.00    +0.000 C 
ATOM      5  C   UNL     1     -41.669  15.481 -61.286  0.00  0.00    +0.000 C 
ENDBRANCH   1   4
TORSDOF 1
REMARK  Name = 
REMARK  57 active torsions:
REMARK  status: ('A' for Active; 'I' for Inactive)
REMARK    1  A    between atoms: _1  and  _3
REMARK    2  A    between atoms: _3  and  _4
REMARK    3  A    between atoms: _4  and  _5
REMARK    4  A    between atoms: _5  and  _6
REMARK    5  A    between atoms: _8  and  _10
REMARK    6  A    between atoms: _10  and  _11
REMARK    7  A    between atoms: _11  and  _12
REMARK    8  A    between atoms: _15  and  _17
REMARK    9  A    between atoms: _17  and  _18
REMARK   10  A    between atoms: _18  and  _19
REMARK   11  A    between atoms: _19  and  _20
REMARK   12  A    between atoms: _22  and  _24
REMARK   13  A    between atoms: _24  and  _26
REMARK   14  A    between atoms: _28  and  _30
REMARK   15  A    between atoms: _33  and  _35
REMARK   16  A    between atoms: _38  and  _40
REMARK   17  A    between atoms: _40  and  _41
REMARK   18  A    between atoms: _47  and  _49
REMARK   19  A    between atoms: _49  and  _50
REMARK   20  A    between atoms: _53  and  _55
REMARK   21  A    between atoms: _55  and  _57
REMARK   22  A    between atoms: _59  and  _61
REMARK   23  A    between atoms: _64  and  _66
REMARK   24  A    between atoms: _66  and  _67
REMARK   25  A    between atoms: _67  and  _68
REMARK   26  A    between atoms: _68  and  _69
REMARK   27  A    between atoms: _73  and  _75
REMARK   28  A    between atoms: _75  and  _76
REMARK   29  A    between atoms: _76  and  _77
REMARK   30  A    between atoms: _80  and  _82
REMARK   31  A    between atoms: _82  and  _83
REMARK   32  A    between atoms: _86  and  _88
REMARK   33  A    between atoms: _88  and  _89
REMARK   34  A    between atoms: _96  and  _98
REMARK   35  A    between atoms: _98  and  _99
REMARK   36  A    between atoms: _101  and  _103
REMARK   37  A    between atoms: _103  and  _104
REMARK   38  A    between atoms: _110  and  _112
REMARK   39  A    between atoms: _114  and  _116
REMARK   40  A    between atoms: _116  and  _117
REMARK   41  A    between atoms: _123  and  _125
REMARK   42  A    between atoms: _125  and  _126
REMARK   43  A    between atoms: _126  and  _127
REMARK   44  A    between atoms: _130  and  _132
REMARK   45  A    between atoms: _132  and  _134
REMARK   46  A    between atoms: _136  and  _138
REMARK   47  A    between atoms: _138  and  _139
REMARK   48  A    between atoms: _146  and  _148
REMARK   49  A    between atoms: _153  and  _155
REMARK   50  A    between atoms: _157  and  _159
REMARK   51  A    between atoms: _159  and  _160
REMARK   52  A    between atoms: _160  and  _161
REMARK   53  A    between atoms: _161  and  _162
REMARK   54  A    between atoms: _166  and  _168
REMARK   55  A    between atoms: _168  and  _169
REMARK   56  A    between atoms: _175  and  _177
REMARK   57  A    between atoms: _177  and  _178
REMARK                            x       y       z     vdW  Elec       q    Type
REMARK                         _______ _______ _______ _____ _____    ______ ____
ROOT
ATOM      1  C   UNL     1     -37.652  15.585 -64.530  0.00  0.00    +0.000 C 
ATOM      2  C   UNL     1     -37.528  15.865 -63.045  0.00  0.00    +0.000 C 
ATOM      3  C   UNL     1     -36.292  15.693 -65.204  0.00  0.00    +0.000 C 
ENDROOT
BRANCH   1   4
ATOM      4  C   UNL     1     -38.652  16.544 -65.192  0.00  0.00    +0.000 C 
ATOM      5  C   UNL     1     -38.552  16.389 -66.686  0.00  0.00    +0.000 C 
ENDBRANCH   1   4
TORSDOF 1
REMARK  Name = 
REMARK  57 active torsions:
REMARK  status: ('A' for Active; 'I' for Inactive)
REMARK    1  A    between atoms: _1  and  _3
REMARK    2  A    between atoms: _3  and  _4
REMARK    3  A    between atoms: _4  and  _5
REMARK    4  A    between atoms: _5  and  _6
REMARK    5  A    between atoms: _8  and  _10
REMARK    6  A    between atoms: _10  and  _11
REMARK    7  A    between atoms: _11  and  _12
REMARK    8  A    between atoms: _15  and  _17
REMARK    9  A    between atoms: _17  and  _18
REMARK   10  A    between atoms: _18  and  _19
REMARK   11  A    between atoms: _19  and  _20
REMARK   12  A    between atoms: _22  and  _24
REMARK   13  A    between atoms: _24  and  _26
REMARK   14  A    between atoms: _28  and  _30
REMARK   15  A    between atoms: _33  and  _35
REMARK   16  A    between atoms: _38  and  _40
REMARK   17  A    between atoms: _40  and  _41
REMARK   18  A    between atoms: _47  and  _49
REMARK   19  A    between atoms: _49  and  _50
REMARK   20  A    between atoms: _53  and  _55
REMARK   21  A    between atoms: _55  and  _57
REMARK   22  A    between atoms: _59  and  _61
REMARK   23  A    between atoms: _64  and  _66
REMARK   24  A    between atoms: _66  and  _67
REMARK   25  A    between atoms: _67  and  _68
REMARK   26  A    between atoms: _68  and  _69
REMARK   27  A    between atoms: _73  and  _75
REMARK   28  A    between atoms: _75  and  _76
REMARK   29  A    between atoms: _76  and  _77
REMARK   30  A    between atoms: _80  and  _82
REMARK   31  A    between atoms: _82  and  _83
REMARK   32  A    between atoms: _86  and  _88
REMARK   33  A    between atoms: _88  and  _89
REMARK   34  A    between atoms: _96  and  _98
REMARK   35  A    between atoms: _98  and  _99
REMARK   36  A    between atoms: _101  and  _103
REMARK   37  A    between atoms: _103  and  _104
REMARK   38  A    between atoms: _110  and  _112
REMARK   39  A    between atoms: _114  and  _116
REMARK   40  A    between atoms: _116  and  _117
REMARK   41  A    between atoms: _123  and  _125
REMARK   42  A    between atoms: _125  and  _126
REMARK   43  A    between atoms: _126  and  _127
REMARK   44  A    between atoms: _130  and  _132
REMARK   45  A    between atoms: _132  and  _134
REMARK   46  A    between atoms: _136  and  _138
REMARK   47  A    between atoms: _138  and  _139
REMARK   48  A    between atoms: _146  and  _148
REMARK   49  A    between atoms: _153  and  _155
REMARK   50  A    between atoms: _157  and  _159
REMARK   51  A    between atoms: _159  and  _160
REMARK   52  A    between atoms: _160  and  _161
REMARK   53  A    between atoms: _161  and  _162
REMARK   54  A    between atoms: _166  and  _168
REMARK   55  A    between atoms: _168  and  _169
REMARK   56  A    between atoms: _175  and  _177
REMARK   57  A    between atoms: _177  and  _178
REMARK                            x       y       z     vdW  Elec       q    Type
REMARK                         _______ _______ _______ _____ _____    ______ ____
ROOT
ATOM      1  C   UNL     1     -32.822  17.217 -68.053  0.00  0.00    -0.022 A 
ATOM      2  C   UNL     1     -31.492  17.351 -67.653  0.00  0.00    -0.004 A 
ATOM      3  C   UNL     1     -30.843  16.322 -66.969  0.00  0.00    -0.000 A 
ATOM      4  C   UNL     1     -31.526  15.149 -66.664  0.00  0.00    -0.000 A 
ATOM      5  C   UNL     1     -32.856  15.004 -67.032  0.00  0.00    -0.000 A 
ATOM      6  C   UNL     1     -33.499  16.035 -67.718  0.00  0.00    -0.004 A 
ENDROOT
BRANCH   1   7
ATOM      7  C   UNL     1     -33.514  18.361 -68.766  0.00  0.00    +0.026 C 
BRANCH   7   8
ATOM      8  C   UNL     1     -34.387  17.947 -69.974  0.00  0.00    +0.005 C 
ATOM      9  C   UNL     1     -33.621  17.018 -70.894  0.00  0.00    +0.000 C 
ENDBRANCH   7   8
ENDBRANCH   1   7
TORSDOF 2
REMARK  Name = 
REMARK  57 active torsions:
REMARK  status: ('A' for Active; 'I' for Inactive)
REMARK    1  A    between atoms: _1  and  _3
REMARK    2  A    between atoms: _3  and  _4
REMARK    3  A    between atoms: _4  and  _5
REMARK    4  A    between atoms: _5  and  _6
REMARK    5  A    between atoms: _8  and  _10
REMARK    6  A    between atoms: _10  and  _11
REMARK    7  A    between atoms: _11  and  _12
REMARK    8  A    between atoms: _15  and  _17
REMARK    9  A    between atoms: _17  and  _18
REMARK   10  A    between atoms: _18  and  _19
REMARK   11  A    between atoms: _19  and  _20
REMARK   12  A    between atoms: _22  and  _24
REMARK   13  A    between atoms: _24  and  _26
REMARK   14  A    between atoms: _28  and  _30
REMARK   15  A    between atoms: _33  and  _35
REMARK   16  A    between atoms: _38  and  _40
REMARK   17  A    between atoms: _40  and  _41
REMARK   18  A    between atoms: _47  and  _49
REMARK   19  A    between atoms: _49  and  _50
REMARK   20  A    between atoms: _53  and  _55
REMARK   21  A    between atoms: _55  and  _57
REMARK   22  A    between atoms: _59  and  _61
REMARK   23  A    between atoms: _64  and  _66
REMARK   24  A    between atoms: _66  and  _67
REMARK   25  A    between atoms: _67  and  _68
REMARK   26  A    between atoms: _68  and  _69
REMARK   27  A    between atoms: _73  and  _75
REMARK   28  A    between atoms: _75  and  _76
REMARK   29  A    between atoms: _76  and  _77
REMARK   30  A    between atoms: _80  and  _82
REMARK   31  A    between atoms: _82  and  _83
REMARK   32  A    between atoms: _86  and  _88
REMARK   33  A    between atoms: _88  and  _89
REMARK   34  A    between atoms: _96  and  _98
REMARK   35  A    between atoms: _98  and  _99
REMARK   36  A    between atoms: _101  and  _103
REMARK   37  A    between atoms: _103  and  _104
REMARK   38  A    between atoms: _110  and  _112
REMARK   39  A    between atoms: _114  and  _116
REMARK   40  A    between atoms: _116  and  _117
REMARK   41  A    between atoms: _123  and  _125
REMARK   42  A    between atoms: _125  and  _126
REMARK   43  A    between atoms: _126  and  _127
REMARK   44  A    between atoms: _130  and  _132
REMARK   45  A    between atoms: _132  and  _134
REMARK   46  A    between atoms: _136  and  _138
REMARK   47  A    between atoms: _138  and  _139
REMARK   48  A    between atoms: _146  and  _148
REMARK   49  A    between atoms: _153  and  _155
REMARK   50  A    between atoms: _157  and  _159
REMARK   51  A    between atoms: _159  and  _160
REMARK   52  A    between atoms: _160  and  _161
REMARK   53  A    between atoms: _161  and  _162
REMARK   54  A    between atoms: _166  and  _168
REMARK   55  A    between atoms: _168  and  _169
REMARK   56  A    between atoms: _175  and  _177
REMARK   57  A    between atoms: _177  and  _178
REMARK                            x       y       z     vdW  Elec       q    Type
REMARK                         _______ _______ _______ _____ _____    ______ ____
ROOT
ATOM      1  C   UNL     1     -29.015   9.383 -66.152  0.00  0.00    +0.000 C 
ENDROOT
BRANCH   1   2
ATOM      2  C   UNL     1     -29.585  10.684 -65.528  0.00  0.00    +0.000 C 
ATOM      3  C   UNL     1     -28.589  11.830 -65.404  0.00  0.00    +0.000 C 
ATOM      4  C   UNL     1     -30.840  11.152 -66.243  0.00  0.00    +0.000 C 
ENDBRANCH   1   2
BRANCH   1   5
ATOM      5  C   UNL     1     -27.543   9.010 -65.878  0.00  0.00    +0.000 C 
ATOM      6  C   UNL     1     -27.425   7.712 -65.043  0.00  0.00    +0.000 C 
ENDBRANCH   1   5
TORSDOF 2
REMARK  Name = 
REMARK  57 active torsions:
REMARK  status: ('A' for Active; 'I' for Inactive)
REMARK    1  A    between atoms: _1  and  _3
REMARK    2  A    between atoms: _3  and  _4
REMARK    3  A    between atoms: _4  and  _5
REMARK    4  A    between atoms: _5  and  _6
REMARK    5  A    between atoms: _8  and  _10
REMARK    6  A    between atoms: _10  and  _11
REMARK    7  A    between atoms: _11  and  _12
REMARK    8  A    between atoms: _15  and  _17
REMARK    9  A    between atoms: _17  and  _18
REMARK   10  A    between atoms: _18  and  _19
REMARK   11  A    between atoms: _19  and  _20
REMARK   12  A    between atoms: _22  and  _24
REMARK   13  A    between atoms: _24  and  _26
REMARK   14  A    between atoms: _28  and  _30
REMARK   15  A    between atoms: _33  and  _35
REMARK   16  A    between atoms: _38  and  _40
REMARK   17  A    between atoms: _40  and  _41
REMARK   18  A    between atoms: _47  and  _49
REMARK   19  A    between atoms: _49  and  _50
REMARK   20  A    between atoms: _53  and  _55
REMARK   21  A    between atoms: _55  and  _57
REMARK   22  A    between atoms: _59  and  _61
REMARK   23  A    between atoms: _64  and  _66
REMARK   24  A    between atoms: _66  and  _67
REMARK   25  A    between atoms: _67  and  _68
REMARK   26  A    between atoms: _68  and  _69
REMARK   27  A    between atoms: _73  and  _75
REMARK   28  A    between atoms: _75  and  _76
REMARK   29  A    between atoms: _76  and  _77
REMARK   30  A    between atoms: _80  and  _82
REMARK   31  A    between atoms: _82  and  _83
REMARK   32  A    between atoms: _86  and  _88
REMARK   33  A    between atoms: _88  and  _89
REMARK   34  A    between atoms: _96  and  _98
REMARK   35  A    between atoms: _98  and  _99
REMARK   36  A    between atoms: _101  and  _103
REMARK   37  A    between atoms: _103  and  _104
REMARK   38  A    between atoms: _110  and  _112
REMARK   39  A    between atoms: _114  and  _116
REMARK   40  A    between atoms: _116  and  _117
REMARK   41  A    between atoms: _123  and  _125
REMARK   42  A    between atoms: _125  and  _126
REMARK   43  A    between atoms: _126  and  _127
REMARK   44  A    between atoms: _130  and  _132
REMARK   45  A    between atoms: _132  and  _134
REMARK   46  A    between atoms: _136  and  _138
REMARK   47  A    between atoms: _138  and  _139
REMARK   48  A    between atoms: _146  and  _148
REMARK   49  A    between atoms: _153  and  _155
REMARK   50  A    between atoms: _157  and  _159
REMARK   51  A    between atoms: _159  and  _160
REMARK   52  A    between atoms: _160  and  _161
REMARK   53  A    between atoms: _161  and  _162
REMARK   54  A    between atoms: _166  and  _168
REMARK   55  A    between atoms: _168  and  _169
REMARK   56  A    between atoms: _175  and  _177
REMARK   57  A    between atoms: _177  and  _178
REMARK                            x       y       z     vdW  Elec       q    Type
REMARK                         _______ _______ _______ _____ _____    ______ ____
ROOT
ATOM      1  C   UNL     1     -29.475  21.988 -46.721  0.00  0.00    +0.000 C 
ATOM      2  C   UNL     1     -28.748  20.691 -46.346  0.00  0.00    +0.000 C 
ENDROOT
BRANCH   1   3
ATOM      3  C   UNL     1     -28.492  23.074 -47.213  0.00  0.00    +0.000 C 
ATOM      4  C   UNL     1     -28.120  24.011 -46.070  0.00  0.00    +0.000 C 
ENDBRANCH   1   3
BRANCH   1   5
ATOM      5  C   UNL     1     -30.282  22.503 -45.530  0.00  0.00    +0.000 C 
ATOM      6  C   UNL     1     -31.580  21.765 -45.308  0.00  0.00    +0.000 C 
ENDBRANCH   1   5
TORSDOF 2
REMARK  Name = 
REMARK  57 active torsions:
REMARK  status: ('A' for Active; 'I' for Inactive)
REMARK    1  A    between atoms: _1  and  _3
REMARK    2  A    between atoms: _3  and  _4
REMARK    3  A    between atoms: _4  and  _5
REMARK    4  A    between atoms: _5  and  _6
REMARK    5  A    between atoms: _8  and  _10
REMARK    6  A    between atoms: _10  and  _11
REMARK    7  A    between atoms: _11  and  _12
REMARK    8  A    between atoms: _15  and  _17
REMARK    9  A    between atoms: _17  and  _18
REMARK   10  A    between atoms: _18  and  _19
REMARK   11  A    between atoms: _19  and  _20
REMARK   12  A    between atoms: _22  and  _24
REMARK   13  A    between atoms: _24  and  _26
REMARK   14  A    between atoms: _28  and  _30
REMARK   15  A    between atoms: _33  and  _35
REMARK   16  A    between atoms: _38  and  _40
REMARK   17  A    between atoms: _40  and  _41
REMARK   18  A    between atoms: _47  and  _49
REMARK   19  A    between atoms: _49  and  _50
REMARK   20  A    between atoms: _53  and  _55
REMARK   21  A    between atoms: _55  and  _57
REMARK   22  A    between atoms: _59  and  _61
REMARK   23  A    between atoms: _64  and  _66
REMARK   24  A    between atoms: _66  and  _67
REMARK   25  A    between atoms: _67  and  _68
REMARK   26  A    between atoms: _68  and  _69
REMARK   27  A    between atoms: _73  and  _75
REMARK   28  A    between atoms: _75  and  _76
REMARK   29  A    between atoms: _76  and  _77
REMARK   30  A    between atoms: _80  and  _82
REMARK   31  A    between atoms: _82  and  _83
REMARK   32  A    between atoms: _86  and  _88
REMARK   33  A    between atoms: _88  and  _89
REMARK   34  A    between atoms: _96  and  _98
REMARK   35  A    between atoms: _98  and  _99
REMARK   36  A    between atoms: _101  and  _103
REMARK   37  A    between atoms: _103  and  _104
REMARK   38  A    between atoms: _110  and  _112
REMARK   39  A    between atoms: _114  and  _116
REMARK   40  A    between atoms: _116  and  _117
REMARK   41  A    between atoms: _123  and  _125
REMARK   42  A    between atoms: _125  and  _126
REMARK   43  A    between atoms: _126  and  _127
REMARK   44  A    between atoms: _130  and  _132
REMARK   45  A    between atoms: _132  and  _134
REMARK   46  A    between atoms: _136  and  _138
REMARK   47  A    between atoms: _138  and  _139
REMARK   48  A    between atoms: _146  and  _148
REMARK   49  A    between atoms: _153  and  _155
REMARK   50  A    between atoms: _157  and  _159
REMARK   51  A    between atoms: _159  and  _160
REMARK   52  A    between atoms: _160  and  _161
REMARK   53  A    between atoms: _161  and  _162
REMARK   54  A    between atoms: _166  and  _168
REMARK   55  A    between atoms: _168  and  _169
REMARK   56  A    between atoms: _175  and  _177
REMARK   57  A    between atoms: _177  and  _178
REMARK                            x       y       z     vdW  Elec       q    Type
REMARK                         _______ _______ _______ _____ _____    ______ ____
ROOT
ATOM      1  C   UNL     1     -31.722  26.075 -41.259  0.00  0.00    +0.000 C 
ATOM      2  C   UNL     1     -33.086  26.468 -40.711  0.00  0.00    +0.000 C 
ATOM      3  C   UNL     1     -31.774  24.670 -41.834  0.00  0.00    +0.000 C 
ENDROOT
BRANCH   1   4
ATOM      4  C   UNL     1     -31.258  27.098 -42.318  0.00  0.00    +0.000 C 
ATOM      5  C   UNL     1     -30.903  28.376 -41.591  0.00  0.00    +0.000 C 
ENDBRANCH   1   4
TORSDOF 1
REMARK  Name = 
REMARK  57 active torsions:
REMARK  status: ('A' for Active; 'I' for Inactive)
REMARK    1  A    between atoms: _1  and  _3
REMARK    2  A    between atoms: _3  and  _4
REMARK    3  A    between atoms: _4  and  _5
REMARK    4  A    between atoms: _5  and  _6
REMARK    5  A    between atoms: _8  and  _10
REMARK    6  A    between atoms: _10  and  _11
REMARK    7  A    between atoms: _11  and  _12
REMARK    8  A    between atoms: _15  and  _17
REMARK    9  A    between atoms: _17  and  _18
REMARK   10  A    between atoms: _18  and  _19
REMARK   11  A    between atoms: _19  and  _20
REMARK   12  A    between atoms: _22  and  _24
REMARK   13  A    between atoms: _24  and  _26
REMARK   14  A    between atoms: _28  and  _30
REMARK   15  A    between atoms: _33  and  _35
REMARK   16  A    between atoms: _38  and  _40
REMARK   17  A    between atoms: _40  and  _41
REMARK   18  A    between atoms: _47  and  _49
REMARK   19  A    between atoms: _49  and  _50
REMARK   20  A    between atoms: _53  and  _55
REMARK   21  A    between atoms: _55  and  _57
REMARK   22  A    between atoms: _59  and  _61
REMARK   23  A    between atoms: _64  and  _66
REMARK   24  A    between atoms: _66  and  _67
REMARK   25  A    between atoms: _67  and  _68
REMARK   26  A    between atoms: _68  and  _69
REMARK   27  A    between atoms: _73  and  _75
REMARK   28  A    between atoms: _75  and  _76
REMARK   29  A    between atoms: _76  and  _77
REMARK   30  A    between atoms: _80  and  _82
REMARK   31  A    between atoms: _82  and  _83
REMARK   32  A    between atoms: _86  and  _88
REMARK   33  A    between atoms: _88  and  _89
REMARK   34  A    between atoms: _96  and  _98
REMARK   35  A    between atoms: _98  and  _99
REMARK   36  A    between atoms: _101  and  _103
REMARK   37  A    between atoms: _103  and  _104
REMARK   38  A    between atoms: _110  and  _112
REMARK   39  A    between atoms: _114  and  _116
REMARK   40  A    between atoms: _116  and  _117
REMARK   41  A    between atoms: _123  and  _125
REMARK   42  A    between atoms: _125  and  _126
REMARK   43  A    between atoms: _126  and  _127
REMARK   44  A    between atoms: _130  and  _132
REMARK   45  A    between atoms: _132  and  _134
REMARK   46  A    between atoms: _136  and  _138
REMARK   47  A    between atoms: _138  and  _139
REMARK   48  A    between atoms: _146  and  _148
REMARK   49  A    between atoms: _153  and  _155
REMARK   50  A    between atoms: _157  and  _159
REMARK   51  A    between atoms: _159  and  _160
REMARK   52  A    between atoms: _160  and  _161
REMARK   53  A    between atoms: _161  and  _162
REMARK   54  A    between atoms: _166  and  _168
REMARK   55  A    between atoms: _168  and  _169
REMARK   56  A    between atoms: _175  and  _177
REMARK   57  A    between atoms: _177  and  _178
REMARK                            x       y       z     vdW  Elec       q    Type
REMARK                         _______ _______ _______ _____ _____    ______ ____
ROOT
ATOM      1  C   UNL     1     -29.461  15.403 -46.194  0.00  0.00    +0.220 C 
ENDROOT
BRANCH   1   2
ATOM      2  N   UNL     1     -29.736  16.736 -46.757  0.00  0.00    -0.087 NA
ATOM      3  C   UNL     1     -30.897  17.094 -47.302  0.00  0.00    +0.535 C 
ATOM      4  N   UNL     1     -31.898  16.228 -47.382  0.00  0.00    +0.135 NA
ATOM      5  N   UNL     1     -31.063  18.319 -47.770  0.00  0.00    +0.135 NA
ENDBRANCH   1   2
BRANCH   1   6
ATOM      6  C   UNL     1     -28.100  14.892 -46.669  0.00  0.00    +0.047 C 
BRANCH   6   7
ATOM      7  C   UNL     1     -27.372  15.895 -47.533  0.00  0.00    +0.004 C 
BRANCH   7   8
ATOM      8  C   UNL     1     -25.938  15.508 -47.903  0.00  0.00    +0.000 C 
ATOM      9  C   UNL     1     -25.867  14.910 -49.308  0.00  0.00    +0.000 C 
ENDBRANCH   7   8
ENDBRANCH   6   7
ENDBRANCH   1   6
TORSDOF 4
REMARK  Name = 
REMARK  57 active torsions:
REMARK  status: ('A' for Active; 'I' for Inactive)
REMARK    1  A    between atoms: _1  and  _3
REMARK    2  A    between atoms: _3  and  _4
REMARK    3  A    between atoms: _4  and  _5
REMARK    4  A    between atoms: _5  and  _6
REMARK    5  A    between atoms: _8  and  _10
REMARK    6  A    between atoms: _10  and  _11
REMARK    7  A    between atoms: _11  and  _12
REMARK    8  A    between atoms: _15  and  _17
REMARK    9  A    between atoms: _17  and  _18
REMARK   10  A    between atoms: _18  and  _19
REMARK   11  A    between atoms: _19  and  _20
REMARK   12  A    between atoms: _22  and  _24
REMARK   13  A    between atoms: _24  and  _26
REMARK   14  A    between atoms: _28  and  _30
REMARK   15  A    between atoms: _33  and  _35
REMARK   16  A    between atoms: _38  and  _40
REMARK   17  A    between atoms: _40  and  _41
REMARK   18  A    between atoms: _47  and  _49
REMARK   19  A    between atoms: _49  and  _50
REMARK   20  A    between atoms: _53  and  _55
REMARK   21  A    between atoms: _55  and  _57
REMARK   22  A    between atoms: _59  and  _61
REMARK   23  A    between atoms: _64  and  _66
REMARK   24  A    between atoms: _66  and  _67
REMARK   25  A    between atoms: _67  and  _68
REMARK   26  A    between atoms: _68  and  _69
REMARK   27  A    between atoms: _73  and  _75
REMARK   28  A    between atoms: _75  and  _76
REMARK   29  A    between atoms: _76  and  _77
REMARK   30  A    between atoms: _80  and  _82
REMARK   31  A    between atoms: _82  and  _83
REMARK   32  A    between atoms: _86  and  _88
REMARK   33  A    between atoms: _88  and  _89
REMARK   34  A    between atoms: _96  and  _98
REMARK   35  A    between atoms: _98  and  _99
REMARK   36  A    between atoms: _101  and  _103
REMARK   37  A    between atoms: _103  and  _104
REMARK   38  A    between atoms: _110  and  _112
REMARK   39  A    between atoms: _114  and  _116
REMARK   40  A    between atoms: _116  and  _117
REMARK   41  A    between atoms: _123  and  _125
REMARK   42  A    between atoms: _125  and  _126
REMARK   43  A    between atoms: _126  and  _127
REMARK   44  A    between atoms: _130  and  _132
REMARK   45  A    between atoms: _132  and  _134
REMARK   46  A    between atoms: _136  and  _138
REMARK   47  A    between atoms: _138  and  _139
REMARK   48  A    between atoms: _146  and  _148
REMARK   49  A    between atoms: _153  and  _155
REMARK   50  A    between atoms: _157  and  _159
REMARK   51  A    between atoms: _159  and  _160
REMARK   52  A    between atoms: _160  and  _161
REMARK   53  A    between atoms: _161  and  _162
REMARK   54  A    between atoms: _166  and  _168
REMARK   55  A    between atoms: _168  and  _169
REMARK   56  A    between atoms: _175  and  _177
REMARK   57  A    between atoms: _177  and  _178
REMARK                            x       y       z     vdW  Elec       q    Type
REMARK                         _______ _______ _______ _____ _____    ______ ____
ROOT
ATOM      1  C   UNL     1     -30.968  11.938 -51.330  0.00  0.00    +0.114 C 
ENDROOT
BRANCH   1   2
ATOM      2  C   UNL     1     -30.987  12.954 -50.181  0.00  0.00    +0.365 C 
ATOM      3  O   UNL     1     -29.946  13.128 -49.520  0.00  0.00    -0.246 OA
ATOM      4  O   UNL     1     -32.033  13.583 -49.924  0.00  0.00    -0.246 OA
ENDBRANCH   1   2
BRANCH   1   5
ATOM      5  C   UNL     1     -29.945  12.256 -52.431  0.00  0.00    +0.012 C 
BRANCH   5   6
ATOM      6  C   UNL     1     -28.632  11.459 -52.340  0.00  0.00    +0.001 C 
ATOM      7  C   UNL     1     -28.365  10.672 -53.641  0.00  0.00    +0.000 C 
ENDBRANCH   5   6
ENDBRANCH   1   5
TORSDOF 3
REMARK  Name = 
REMARK  57 active torsions:
REMARK  status: ('A' for Active; 'I' for Inactive)
REMARK    1  A    between atoms: _1  and  _3
REMARK    2  A    between atoms: _3  and  _4
REMARK    3  A    between atoms: _4  and  _5
REMARK    4  A    between atoms: _5  and  _6
REMARK    5  A    between atoms: _8  and  _10
REMARK    6  A    between atoms: _10  and  _11
REMARK    7  A    between atoms: _11  and  _12
REMARK    8  A    between atoms: _15  and  _17
REMARK    9  A    between atoms: _17  and  _18
REMARK   10  A    between atoms: _18  and  _19
REMARK   11  A    between atoms: _19  and  _20
REMARK   12  A    between atoms: _22  and  _24
REMARK   13  A    between atoms: _24  and  _26
REMARK   14  A    between atoms: _28  and  _30
REMARK   15  A    between atoms: _33  and  _35
REMARK   16  A    between atoms: _38  and  _40
REMARK   17  A    between atoms: _40  and  _41
REMARK   18  A    between atoms: _47  and  _49
REMARK   19  A    between atoms: _49  and  _50
REMARK   20  A    between atoms: _53  and  _55
REMARK   21  A    between atoms: _55  and  _57
REMARK   22  A    between atoms: _59  and  _61
REMARK   23  A    between atoms: _64  and  _66
REMARK   24  A    between atoms: _66  and  _67
REMARK   25  A    between atoms: _67  and  _68
REMARK   26  A    between atoms: _68  and  _69
REMARK   27  A    between atoms: _73  and  _75
REMARK   28  A    between atoms: _75  and  _76
REMARK   29  A    between atoms: _76  and  _77
REMARK   30  A    between atoms: _80  and  _82
REMARK   31  A    between atoms: _82  and  _83
REMARK   32  A    between atoms: _86  and  _88
REMARK   33  A    between atoms: _88  and  _89
REMARK   34  A    between atoms: _96  and  _98
REMARK   35  A    between atoms: _98  and  _99
REMARK   36  A    between atoms: _101  and  _103
REMARK   37  A    between atoms: _103  and  _104
REMARK   38  A    between atoms: _110  and  _112
REMARK   39  A    between atoms: _114  and  _116
REMARK   40  A    between atoms: _116  and  _117
REMARK   41  A    between atoms: _123  and  _125
REMARK   42  A    between atoms: _125  and  _126
REMARK   43  A    between atoms: _126  and  _127
REMARK   44  A    between atoms: _130  and  _132
REMARK   45  A    between atoms: _132  and  _134
REMARK   46  A    between atoms: _136  and  _138
REMARK   47  A    between atoms: _138  and  _139
REMARK   48  A    between atoms: _146  and  _148
REMARK   49  A    between atoms: _153  and  _155
REMARK   50  A    between atoms: _157  and  _159
REMARK   51  A    between atoms: _159  and  _160
REMARK   52  A    between atoms: _160  and  _161
REMARK   53  A    between atoms: _161  and  _162
REMARK   54  A    between atoms: _166  and  _168
REMARK   55  A    between atoms: _168  and  _169
REMARK   56  A    between atoms: _175  and  _177
REMARK   57  A    between atoms: _177  and  _178
REMARK                            x       y       z     vdW  Elec       q    Type
REMARK                         _______ _______ _______ _____ _____    ______ ____
ROOT
ATOM      1  C   UNL     1     -31.441   9.223 -57.982  0.00  0.00    +0.000 C 
ENDROOT
BRANCH   1   2
ATOM      2  C   UNL     1     -32.509  10.085 -57.320  0.00  0.00    +0.000 C 
ATOM      3  C   UNL     1     -33.666   9.243 -56.802  0.00  0.00    +0.000 C 
ATOM      4  C   UNL     1     -33.010  11.093 -58.336  0.00  0.00    +0.000 C 
ENDBRANCH   1   2
BRANCH   1   5
ATOM      5  C   UNL     1     -30.955   7.994 -57.218  0.00  0.00    +0.000 C 
ATOM      6  C   UNL     1     -30.854   6.830 -58.191  0.00  0.00    +0.000 C 
ENDBRANCH   1   5
TORSDOF 2
REMARK  Name = 
REMARK  57 active torsions:
REMARK  status: ('A' for Active; 'I' for Inactive)
REMARK    1  A    between atoms: _1  and  _3
REMARK    2  A    between atoms: _3  and  _4
REMARK    3  A    between atoms: _4  and  _5
REMARK    4  A    between atoms: _5  and  _6
REMARK    5  A    between atoms: _8  and  _10
REMARK    6  A    between atoms: _10  and  _11
REMARK    7  A    between atoms: _11  and  _12
REMARK    8  A    between atoms: _15  and  _17
REMARK    9  A    between atoms: _17  and  _18
REMARK   10  A    between atoms: _18  and  _19
REMARK   11  A    between atoms: _19  and  _20
REMARK   12  A    between atoms: _22  and  _24
REMARK   13  A    between atoms: _24  and  _26
REMARK   14  A    between atoms: _28  and  _30
REMARK   15  A    between atoms: _33  and  _35
REMARK   16  A    between atoms: _38  and  _40
REMARK   17  A    between atoms: _40  and  _41
REMARK   18  A    between atoms: _47  and  _49
REMARK   19  A    between atoms: _49  and  _50
REMARK   20  A    between atoms: _53  and  _55
REMARK   21  A    between atoms: _55  and  _57
REMARK   22  A    between atoms: _59  and  _61
REMARK   23  A    between atoms: _64  and  _66
REMARK   24  A    between atoms: _66  and  _67
REMARK   25  A    between atoms: _67  and  _68
REMARK   26  A    between atoms: _68  and  _69
REMARK   27  A    between atoms: _73  and  _75
REMARK   28  A    between atoms: _75  and  _76
REMARK   29  A    between atoms: _76  and  _77
REMARK   30  A    between atoms: _80  and  _82
REMARK   31  A    between atoms: _82  and  _83
REMARK   32  A    between atoms: _86  and  _88
REMARK   33  A    between atoms: _88  and  _89
REMARK   34  A    between atoms: _96  and  _98
REMARK   35  A    between atoms: _98  and  _99
REMARK   36  A    between atoms: _101  and  _103
REMARK   37  A    between atoms: _103  and  _104
REMARK   38  A    between atoms: _110  and  _112
REMARK   39  A    between atoms: _114  and  _116
REMARK   40  A    between atoms: _116  and  _117
REMARK   41  A    between atoms: _123  and  _125
REMARK   42  A    between atoms: _125  and  _126
REMARK   43  A    between atoms: _126  and  _127
REMARK   44  A    between atoms: _130  and  _132
REMARK   45  A    between atoms: _132  and  _134
REMARK   46  A    between atoms: _136  and  _138
REMARK   47  A    between atoms: _138  and  _139
REMARK   48  A    between atoms: _146  and  _148
REMARK   49  A    between atoms: _153  and  _155
REMARK   50  A    between atoms: _157  and  _159
REMARK   51  A    between atoms: _159  and  _160
REMARK   52  A    between atoms: _160  and  _161
REMARK   53  A    between atoms: _161  and  _162
REMARK   54  A    between atoms: _166  and  _168
REMARK   55  A    between atoms: _168  and  _169
REMARK   56  A    between atoms: _175  and  _177
REMARK   57  A    between atoms: _177  and  _178
REMARK                            x       y       z     vdW  Elec       q    Type
REMARK                         _______ _______ _______ _____ _____    ______ ____
ROOT
ATOM      1  C   UNL     1     -36.713   6.513 -60.593  0.00  0.00    -0.022 A 
ATOM      2  C   UNL     1     -35.960   6.934 -59.512  0.00  0.00    -0.001 A 
ATOM      3  C   UNL     1     -36.562   7.292 -58.325  0.00  0.00    +0.042 A 
ATOM      4  C   UNL     1     -37.935   7.221 -58.204  0.00  0.00    +0.196 A 
ATOM      5  O   UNL     1     -38.523   7.579 -57.011  0.00  0.00    -0.287 OA
ATOM      6  C   UNL     1     -38.711   6.814 -59.267  0.00  0.00    +0.042 A 
ATOM      7  C   UNL     1     -38.098   6.460 -60.452  0.00  0.00    -0.001 A 
ENDROOT
BRANCH   1   8
ATOM      8  C   UNL     1     -36.057   6.120 -61.884  0.00  0.00    +0.026 C 
BRANCH   8   9
ATOM      9  C   UNL     1     -36.402   4.729 -62.385  0.00  0.00    +0.005 C 
ATOM     10  C   UNL     1     -35.904   4.562 -63.826  0.00  0.00    +0.000 C 
ENDBRANCH   8   9
ENDBRANCH   1   8
TORSDOF 2
REMARK  Name = 
REMARK  57 active torsions:
REMARK  status: ('A' for Active; 'I' for Inactive)
REMARK    1  A    between atoms: _1  and  _3
REMARK    2  A    between atoms: _3  and  _4
REMARK    3  A    between atoms: _4  and  _5
REMARK    4  A    between atoms: _5  and  _6
REMARK    5  A    between atoms: _8  and  _10
REMARK    6  A    between atoms: _10  and  _11
REMARK    7  A    between atoms: _11  and  _12
REMARK    8  A    between atoms: _15  and  _17
REMARK    9  A    between atoms: _17  and  _18
REMARK   10  A    between atoms: _18  and  _19
REMARK   11  A    between atoms: _19  and  _20
REMARK   12  A    between atoms: _22  and  _24
REMARK   13  A    between atoms: _24  and  _26
REMARK   14  A    between atoms: _28  and  _30
REMARK   15  A    between atoms: _33  and  _35
REMARK   16  A    between atoms: _38  and  _40
REMARK   17  A    between atoms: _40  and  _41
REMARK   18  A    between atoms: _47  and  _49
REMARK   19  A    between atoms: _49  and  _50
REMARK   20  A    between atoms: _53  and  _55
REMARK   21  A    between atoms: _55  and  _57
REMARK   22  A    between atoms: _59  and  _61
REMARK   23  A    between atoms: _64  and  _66
REMARK   24  A    between atoms: _66  and  _67
REMARK   25  A    between atoms: _67  and  _68
REMARK   26  A    between atoms: _68  and  _69
REMARK   27  A    between atoms: _73  and  _75
REMARK   28  A    between atoms: _75  and  _76
REMARK   29  A    between atoms: _76  and  _77
REMARK   30  A    between atoms: _80  and  _82
REMARK   31  A    between atoms: _82  and  _83
REMARK   32  A    between atoms: _86  and  _88
REMARK   33  A    between atoms: _88  and  _89
REMARK   34  A    between atoms: _96  and  _98
REMARK   35  A    between atoms: _98  and  _99
REMARK   36  A    between atoms: _101  and  _103
REMARK   37  A    between atoms: _103  and  _104
REMARK   38  A    between atoms: _110  and  _112
REMARK   39  A    between atoms: _114  and  _116
REMARK   40  A    between atoms: _116  and  _117
REMARK   41  A    between atoms: _123  and  _125
REMARK   42  A    between atoms: _125  and  _126
REMARK   43  A    between atoms: _126  and  _127
REMARK   44  A    between atoms: _130  and  _132
REMARK   45  A    between atoms: _132  and  _134
REMARK   46  A    between atoms: _136  and  _138
REMARK   47  A    between atoms: _138  and  _139
REMARK   48  A    between atoms: _146  and  _148
REMARK   49  A    between atoms: _153  and  _155
REMARK   50  A    between atoms: _157  and  _159
REMARK   51  A    between atoms: _159  and  _160
REMARK   52  A    between atoms: _160  and  _161
REMARK   53  A    between atoms: _161  and  _162
REMARK   54  A    between atoms: _166  and  _168
REMARK   55  A    between atoms: _168  and  _169
REMARK   56  A    between atoms: _175  and  _177
REMARK   57  A    between atoms: _177  and  _178
REMARK                            x       y       z     vdW  Elec       q    Type
REMARK                         _______ _______ _______ _____ _____    ______ ____
ROOT
ATOM      1  C   UNL     1     -44.335   8.459 -57.624  0.00  0.00    +0.000 C 
ENDROOT
BRANCH   1   2
ATOM      2  C   UNL     1     -43.712   9.864 -57.740  0.00  0.00    +0.000 C 
ATOM      3  C   UNL     1     -42.833  10.127 -56.538  0.00  0.00    +0.000 C 
ENDBRANCH   1   2
BRANCH   1   4
ATOM      4  C   UNL     1     -45.811   8.650 -57.431  0.00  0.00    +0.000 C 
ATOM      5  C   UNL     1     -46.169   8.491 -55.987  0.00  0.00    +0.000 C 
ENDBRANCH   1   4
TORSDOF 2
REMARK  Name = 
REMARK  57 active torsions:
REMARK  status: ('A' for Active; 'I' for Inactive)
REMARK    1  A    between atoms: _1  and  _3
REMARK    2  A    between atoms: _3  and  _4
REMARK    3  A    between atoms: _4  and  _5
REMARK    4  A    between atoms: _5  and  _6
REMARK    5  A    between atoms: _8  and  _10
REMARK    6  A    between atoms: _10  and  _11
REMARK    7  A    between atoms: _11  and  _12
REMARK    8  A    between atoms: _15  and  _17
REMARK    9  A    between atoms: _17  and  _18
REMARK   10  A    between atoms: _18  and  _19
REMARK   11  A    between atoms: _19  and  _20
REMARK   12  A    between atoms: _22  and  _24
REMARK   13  A    between atoms: _24  and  _26
REMARK   14  A    between atoms: _28  and  _30
REMARK   15  A    between atoms: _33  and  _35
REMARK   16  A    between atoms: _38  and  _40
REMARK   17  A    between atoms: _40  and  _41
REMARK   18  A    between atoms: _47  and  _49
REMARK   19  A    between atoms: _49  and  _50
REMARK   20  A    between atoms: _53  and  _55
REMARK   21  A    between atoms: _55  and  _57
REMARK   22  A    between atoms: _59  and  _61
REMARK   23  A    between atoms: _64  and  _66
REMARK   24  A    between atoms: _66  and  _67
REMARK   25  A    between atoms: _67  and  _68
REMARK   26  A    between atoms: _68  and  _69
REMARK   27  A    between atoms: _73  and  _75
REMARK   28  A    between atoms: _75  and  _76
REMARK   29  A    between atoms: _76  and  _77
REMARK   30  A    between atoms: _80  and  _82
REMARK   31  A    between atoms: _82  and  _83
REMARK   32  A    between atoms: _86  and  _88
REMARK   33  A    between atoms: _88  and  _89
REMARK   34  A    between atoms: _96  and  _98
REMARK   35  A    between atoms: _98  and  _99
REMARK   36  A    between atoms: _101  and  _103
REMARK   37  A    between atoms: _103  and  _104
REMARK   38  A    between atoms: _110  and  _112
REMARK   39  A    between atoms: _114  and  _116
REMARK   40  A    between atoms: _116  and  _117
REMARK   41  A    between atoms: _123  and  _125
REMARK   42  A    between atoms: _125  and  _126
REMARK   43  A    between atoms: _126  and  _127
REMARK   44  A    between atoms: _130  and  _132
REMARK   45  A    between atoms: _132  and  _134
REMARK   46  A    between atoms: _136  and  _138
REMARK   47  A    between atoms: _138  and  _139
REMARK   48  A    between atoms: _146  and  _148
REMARK   49  A    between atoms: _153  and  _155
REMARK   50  A    between atoms: _157  and  _159
REMARK   51  A    between atoms: _159  and  _160
REMARK   52  A    between atoms: _160  and  _161
REMARK   53  A    between atoms: _161  and  _162
REMARK   54  A    between atoms: _166  and  _168
REMARK   55  A    between atoms: _168  and  _169
REMARK   56  A    between atoms: _175  and  _177
REMARK   57  A    between atoms: _177  and  _178
REMARK                            x       y       z     vdW  Elec       q    Type
REMARK                         _______ _______ _______ _____ _____    ______ ____
ROOT
ATOM      1  C   UNL     1     -42.654  13.517 -54.109  0.00  0.00    -0.022 A 
ATOM      2  C   UNL     1     -42.971  14.079 -52.866  0.00  0.00    -0.004 A 
ATOM      3  C   UNL     1     -43.693  15.262 -52.777  0.00  0.00    -0.000 A 
ATOM      4  C   UNL     1     -44.106  15.904 -53.935  0.00  0.00    -0.000 A 
ATOM      5  C   UNL     1     -43.799  15.355 -55.174  0.00  0.00    -0.000 A 
ATOM      6  C   UNL     1     -43.082  14.168 -55.258  0.00  0.00    -0.004 A 
ENDROOT
BRANCH   1   7
ATOM      7  C   UNL     1     -41.871  12.228 -54.199  0.00  0.00    +0.026 C 
BRANCH   7   8
ATOM      8  C   UNL     1     -42.744  10.960 -54.237  0.00  0.00    +0.005 C 
ATOM      9  C   UNL     1     -43.807  11.026 -53.165  0.00  0.00    +0.000 C 
ENDBRANCH   7   8
ENDBRANCH   1   7
TORSDOF 2
REMARK  Name = 
REMARK  57 active torsions:
REMARK  status: ('A' for Active; 'I' for Inactive)
REMARK    1  A    between atoms: _1  and  _3
REMARK    2  A    between atoms: _3  and  _4
REMARK    3  A    between atoms: _4  and  _5
REMARK    4  A    between atoms: _5  and  _6
REMARK    5  A    between atoms: _8  and  _10
REMARK    6  A    between atoms: _10  and  _11
REMARK    7  A    between atoms: _11  and  _12
REMARK    8  A    between atoms: _15  and  _17
REMARK    9  A    between atoms: _17  and  _18
REMARK   10  A    between atoms: _18  and  _19
REMARK   11  A    between atoms: _19  and  _20
REMARK   12  A    between atoms: _22  and  _24
REMARK   13  A    between atoms: _24  and  _26
REMARK   14  A    between atoms: _28  and  _30
REMARK   15  A    between atoms: _33  and  _35
REMARK   16  A    between atoms: _38  and  _40
REMARK   17  A    between atoms: _40  and  _41
REMARK   18  A    between atoms: _47  and  _49
REMARK   19  A    between atoms: _49  and  _50
REMARK   20  A    between atoms: _53  and  _55
REMARK   21  A    between atoms: _55  and  _57
REMARK   22  A    between atoms: _59  and  _61
REMARK   23  A    between atoms: _64  and  _66
REMARK   24  A    between atoms: _66  and  _67
REMARK   25  A    between atoms: _67  and  _68
REMARK   26  A    between atoms: _68  and  _69
REMARK   27  A    between atoms: _73  and  _75
REMARK   28  A    between atoms: _75  and  _76
REMARK   29  A    between atoms: _76  and  _77
REMARK   30  A    between atoms: _80  and  _82
REMARK   31  A    between atoms: _82  and  _83
REMARK   32  A    between atoms: _86  and  _88
REMARK   33  A    between atoms: _88  and  _89
REMARK   34  A    between atoms: _96  and  _98
REMARK   35  A    between atoms: _98  and  _99
REMARK   36  A    between atoms: _101  and  _103
REMARK   37  A    between atoms: _103  and  _104
REMARK   38  A    between atoms: _110  and  _112
REMARK   39  A    between atoms: _114  and  _116
REMARK   40  A    between atoms: _116  and  _117
REMARK   41  A    between atoms: _123  and  _125
REMARK   42  A    between atoms: _125  and  _126
REMARK   43  A    between atoms: _126  and  _127
REMARK   44  A    between atoms: _130  and  _132
REMARK   45  A    between atoms: _132  and  _134
REMARK   46  A    between atoms: _136  and  _138
REMARK   47  A    between atoms: _138  and  _139
REMARK   48  A    between atoms: _146  and  _148
REMARK   49  A    between atoms: _153  and  _155
REMARK   50  A    between atoms: _157  and  _159
REMARK   51  A    between atoms: _159  and  _160
REMARK   52  A    between atoms: _160  and  _161
REMARK   53  A    between atoms: _161  and  _162
REMARK   54  A    between atoms: _166  and  _168
REMARK   55  A    between atoms: _168  and  _169
REMARK   56  A    between atoms: _175  and  _177
REMARK   57  A    between atoms: _177  and  _178
REMARK                            x       y       z     vdW  Elec       q    Type
REMARK                         _______ _______ _______ _____ _____    ______ ____
ROOT
ATOM      1  C   UNL     1     -44.271  10.729 -50.777  0.00  0.00    +0.036 C 
ATOM      2  C   UNL     1     -43.447  10.868 -49.501  0.00  0.00    +0.003 C 
ENDROOT
BRANCH   1   3
ATOM      3  C   UNL     1     -45.038   9.402 -50.753  0.00  0.00    +0.182 C 
ATOM      4  O   UNL     1     -45.595   9.174 -49.477  0.00  0.00    -0.220 OA
ENDBRANCH   1   3
TORSDOF 1
REMARK  Name = 
REMARK  57 active torsions:
REMARK  status: ('A' for Active; 'I' for Inactive)
REMARK    1  A    between atoms: _1  and  _3
REMARK    2  A    between atoms: _3  and  _4
REMARK    3  A    between atoms: _4  and  _5
REMARK    4  A    between atoms: _5  and  _6
REMARK    5  A    between atoms: _8  and  _10
REMARK    6  A    between atoms: _10  and  _11
REMARK    7  A    between atoms: _11  and  _12
REMARK    8  A    between atoms: _15  and  _17
REMARK    9  A    between atoms: _17  and  _18
REMARK   10  A    between atoms: _18  and  _19
REMARK   11  A    between atoms: _19  and  _20
REMARK   12  A    between atoms: _22  and  _24
REMARK   13  A    between atoms: _24  and  _26
REMARK   14  A    between atoms: _28  and  _30
REMARK   15  A    between atoms: _33  and  _35
REMARK   16  A    between atoms: _38  and  _40
REMARK   17  A    between atoms: _40  and  _41
REMARK   18  A    between atoms: _47  and  _49
REMARK   19  A    between atoms: _49  and  _50
REMARK   20  A    between atoms: _53  and  _55
REMARK   21  A    between atoms: _55  and  _57
REMARK   22  A    between atoms: _59  and  _61
REMARK   23  A    between atoms: _64  and  _66
REMARK   24  A    between atoms: _66  and  _67
REMARK   25  A    between atoms: _67  and  _68
REMARK   26  A    between atoms: _68  and  _69
REMARK   27  A    between atoms: _73  and  _75
REMARK   28  A    between atoms: _75  and  _76
REMARK   29  A    between atoms: _76  and  _77
REMARK   30  A    between atoms: _80  and  _82
REMARK   31  A    between atoms: _82  and  _83
REMARK   32  A    between atoms: _86  and  _88
REMARK   33  A    between atoms: _88  and  _89
REMARK   34  A    between atoms: _96  and  _98
REMARK   35  A    between atoms: _98  and  _99
REMARK   36  A    between atoms: _101  and  _103
REMARK   37  A    between atoms: _103  and  _104
REMARK   38  A    between atoms: _110  and  _112
REMARK   39  A    between atoms: _114  and  _116
REMARK   40  A    between atoms: _116  and  _117
REMARK   41  A    between atoms: _123  and  _125
REMARK   42  A    between atoms: _125  and  _126
REMARK   43  A    between atoms: _126  and  _127
REMARK   44  A    between atoms: _130  and  _132
REMARK   45  A    between atoms: _132  and  _134
REMARK   46  A    between atoms: _136  and  _138
REMARK   47  A    between atoms: _138  and  _139
REMARK   48  A    between atoms: _146  and  _148
REMARK   49  A    between atoms: _153  and  _155
REMARK   50  A    between atoms: _157  and  _159
REMARK   51  A    between atoms: _159  and  _160
REMARK   52  A    between atoms: _160  and  _161
REMARK   53  A    between atoms: _161  and  _162
REMARK   54  A    between atoms: _166  and  _168
REMARK   55  A    between atoms: _168  and  _169
REMARK   56  A    between atoms: _175  and  _177
REMARK   57  A    between atoms: _177  and  _178
REMARK                            x       y       z     vdW  Elec       q    Type
REMARK                         _______ _______ _______ _____ _____    ______ ____
ROOT
ATOM      1  C   UNL     1     -42.216  14.063 -47.635  0.00  0.00    -0.022 A 
ATOM      2  C   UNL     1     -42.103  15.011 -46.622  0.00  0.00    -0.004 A 
ATOM      3  C   UNL     1     -42.288  16.357 -46.890  0.00  0.00    -0.000 A 
ATOM      4  C   UNL     1     -42.598  16.770 -48.181  0.00  0.00    -0.000 A 
ATOM      5  C   UNL     1     -42.725  15.836 -49.199  0.00  0.00    -0.000 A 
ATOM      6  C   UNL     1     -42.536  14.491 -48.922  0.00  0.00    -0.004 A 
ENDROOT
BRANCH   1   7
ATOM      7  C   UNL     1     -42.014  12.597 -47.345  0.00  0.00    +0.026 C 
BRANCH   7   8
ATOM      8  C   UNL     1     -43.321  11.788 -47.251  0.00  0.00    +0.005 C 
ATOM      9  C   UNL     1     -44.262  12.422 -46.246  0.00  0.00    +0.000 C 
ENDBRANCH   7   8
ENDBRANCH   1   7
TORSDOF 2
REMARK  Name = 
REMARK  57 active torsions:
REMARK  status: ('A' for Active; 'I' for Inactive)
REMARK    1  A    between atoms: _1  and  _3
REMARK    2  A    between atoms: _3  and  _4
REMARK    3  A    between atoms: _4  and  _5
REMARK    4  A    between atoms: _5  and  _6
REMARK    5  A    between atoms: _8  and  _10
REMARK    6  A    between atoms: _10  and  _11
REMARK    7  A    between atoms: _11  and  _12
REMARK    8  A    between atoms: _15  and  _17
REMARK    9  A    between atoms: _17  and  _18
REMARK   10  A    between atoms: _18  and  _19
REMARK   11  A    between atoms: _19  and  _20
REMARK   12  A    between atoms: _22  and  _24
REMARK   13  A    between atoms: _24  and  _26
REMARK   14  A    between atoms: _28  and  _30
REMARK   15  A    between atoms: _33  and  _35
REMARK   16  A    between atoms: _38  and  _40
REMARK   17  A    between atoms: _40  and  _41
REMARK   18  A    between atoms: _47  and  _49
REMARK   19  A    between atoms: _49  and  _50
REMARK   20  A    between atoms: _53  and  _55
REMARK   21  A    between atoms: _55  and  _57
REMARK   22  A    between atoms: _59  and  _61
REMARK   23  A    between atoms: _64  and  _66
REMARK   24  A    between atoms: _66  and  _67
REMARK   25  A    between atoms: _67  and  _68
REMARK   26  A    between atoms: _68  and  _69
REMARK   27  A    between atoms: _73  and  _75
REMARK   28  A    between atoms: _75  and  _76
REMARK   29  A    between atoms: _76  and  _77
REMARK   30  A    between atoms: _80  and  _82
REMARK   31  A    between atoms: _82  and  _83
REMARK   32  A    between atoms: _86  and  _88
REMARK   33  A    between atoms: _88  and  _89
REMARK   34  A    between atoms: _96  and  _98
REMARK   35  A    between atoms: _98  and  _99
REMARK   36  A    between atoms: _101  and  _103
REMARK   37  A    between atoms: _103  and  _104
REMARK   38  A    between atoms: _110  and  _112
REMARK   39  A    between atoms: _114  and  _116
REMARK   40  A    between atoms: _116  and  _117
REMARK   41  A    between atoms: _123  and  _125
REMARK   42  A    between atoms: _125  and  _126
REMARK   43  A    between atoms: _126  and  _127
REMARK   44  A    between atoms: _130  and  _132
REMARK   45  A    between atoms: _132  and  _134
REMARK   46  A    between atoms: _136  and  _138
REMARK   47  A    between atoms: _138  and  _139
REMARK   48  A    between atoms: _146  and  _148
REMARK   49  A    between atoms: _153  and  _155
REMARK   50  A    between atoms: _157  and  _159
REMARK   51  A    between atoms: _159  and  _160
REMARK   52  A    between atoms: _160  and  _161
REMARK   53  A    between atoms: _161  and  _162
REMARK   54  A    between atoms: _166  and  _168
REMARK   55  A    between atoms: _168  and  _169
REMARK   56  A    between atoms: _175  and  _177
REMARK   57  A    between atoms: _177  and  _178
REMARK                            x       y       z     vdW  Elec       q    Type
REMARK                         _______ _______ _______ _____ _____    ______ ____
ROOT
ATOM      1  C   UNL     1     -46.413  11.034 -42.468  0.00  0.00    +0.042 C 
ENDROOT
BRANCH   1   2
ATOM      2  C   UNL     1     -47.000  10.113 -43.523  0.00  0.00    +0.050 C 
ATOM      3  O   UNL     1     -48.210  10.227 -43.817  0.00  0.00    -0.549 OA
ATOM      4  O   UNL     1     -46.246   9.279 -44.067  0.00  0.00    -0.549 OA
ENDBRANCH   1   2
BRANCH   1   5
ATOM      5  C   UNL     1     -44.990  11.449 -42.791  0.00  0.00    +0.006 C 
BRANCH   5   6
ATOM      6  C   UNL     1     -44.900  12.524 -43.875  0.00  0.00    +0.000 C 
ATOM      7  C   UNL     1     -44.557  13.873 -43.245  0.00  0.00    +0.000 C 
ENDBRANCH   5   6
ENDBRANCH   1   5
TORSDOF 3
REMARK  Name = 
REMARK  57 active torsions:
REMARK  status: ('A' for Active; 'I' for Inactive)
REMARK    1  A    between atoms: _1  and  _3
REMARK    2  A    between atoms: _3  and  _4
REMARK    3  A    between atoms: _4  and  _5
REMARK    4  A    between atoms: _5  and  _6
REMARK    5  A    between atoms: _8  and  _10
REMARK    6  A    between atoms: _10  and  _11
REMARK    7  A    between atoms: _11  and  _12
REMARK    8  A    between atoms: _15  and  _17
REMARK    9  A    between atoms: _17  and  _18
REMARK   10  A    between atoms: _18  and  _19
REMARK   11  A    between atoms: _19  and  _20
REMARK   12  A    between atoms: _22  and  _24
REMARK   13  A    between atoms: _24  and  _26
REMARK   14  A    between atoms: _28  and  _30
REMARK   15  A    between atoms: _33  and  _35
REMARK   16  A    between atoms: _38  and  _40
REMARK   17  A    between atoms: _40  and  _41
REMARK   18  A    between atoms: _47  and  _49
REMARK   19  A    between atoms: _49  and  _50
REMARK   20  A    between atoms: _53  and  _55
REMARK   21  A    between atoms: _55  and  _57
REMARK   22  A    between atoms: _59  and  _61
REMARK   23  A    between atoms: _64  and  _66
REMARK   24  A    between atoms: _66  and  _67
REMARK   25  A    between atoms: _67  and  _68
REMARK   26  A    between atoms: _68  and  _69
REMARK   27  A    between atoms: _73  and  _75
REMARK   28  A    between atoms: _75  and  _76
REMARK   29  A    between atoms: _76  and  _77
REMARK   30  A    between atoms: _80  and  _82
REMARK   31  A    between atoms: _82  and  _83
REMARK   32  A    between atoms: _86  and  _88
REMARK   33  A    between atoms: _88  and  _89
REMARK   34  A    between atoms: _96  and  _98
REMARK   35  A    between atoms: _98  and  _99
REMARK   36  A    between atoms: _101  and  _103
REMARK   37  A    between atoms: _103  and  _104
REMARK   38  A    between atoms: _110  and  _112
REMARK   39  A    between atoms: _114  and  _116
REMARK   40  A    between atoms: _116  and  _117
REMARK   41  A    between atoms: _123  and  _125
REMARK   42  A    between atoms: _125  and  _126
REMARK   43  A    between atoms: _126  and  _127
REMARK   44  A    between atoms: _130  and  _132
REMARK   45  A    between atoms: _132  and  _134
REMARK   46  A    between atoms: _136  and  _138
REMARK   47  A    between atoms: _138  and  _139
REMARK   48  A    between atoms: _146  and  _148
REMARK   49  A    between atoms: _153  and  _155
REMARK   50  A    between atoms: _157  and  _159
REMARK   51  A    between atoms: _159  and  _160
REMARK   52  A    between atoms: _160  and  _161
REMARK   53  A    between atoms: _161  and  _162
REMARK   54  A    between atoms: _166  and  _168
REMARK   55  A    between atoms: _168  and  _169
REMARK   56  A    between atoms: _175  and  _177
REMARK   57  A    between atoms: _177  and  _178
REMARK                            x       y       z     vdW  Elec       q    Type
REMARK                         _______ _______ _______ _____ _____    ______ ____
ROOT
ATOM      1  C   UNL     1     -38.941  15.864 -40.015  0.00  0.00    +0.000 C 
ATOM      2  C   UNL     1     -38.116  17.146 -40.154  0.00  0.00    +0.000 C 
ENDROOT
BRANCH   1   3
ATOM      3  C   UNL     1     -40.454  16.125 -39.778  0.00  0.00    +0.000 C 
ATOM      4  C   UNL     1     -40.784  17.549 -39.265  0.00  0.00    +0.000 C 
ENDBRANCH   1   3
BRANCH   1   5
ATOM      5  C   UNL     1     -38.369  14.871 -39.019  0.00  0.00    +0.000 C 
ATOM      6  C   UNL     1     -36.879  15.053 -38.840  0.00  0.00    +0.000 C 
ENDBRANCH   1   5
TORSDOF 2
REMARK  Name = 
REMARK  57 active torsions:
REMARK  status: ('A' for Active; 'I' for Inactive)
REMARK    1  A    between atoms: _1  and  _3
REMARK    2  A    between atoms: _3  and  _4
REMARK    3  A    between atoms: _4  and  _5
REMARK    4  A    between atoms: _5  and  _6
REMARK    5  A    between atoms: _8  and  _10
REMARK    6  A    between atoms: _10  and  _11
REMARK    7  A    between atoms: _11  and  _12
REMARK    8  A    between atoms: _15  and  _17
REMARK    9  A    between atoms: _17  and  _18
REMARK   10  A    between atoms: _18  and  _19
REMARK   11  A    between atoms: _19  and  _20
REMARK   12  A    between atoms: _22  and  _24
REMARK   13  A    between atoms: _24  and  _26
REMARK   14  A    between atoms: _28  and  _30
REMARK   15  A    between atoms: _33  and  _35
REMARK   16  A    between atoms: _38  and  _40
REMARK   17  A    between atoms: _40  and  _41
REMARK   18  A    between atoms: _47  and  _49
REMARK   19  A    between atoms: _49  and  _50
REMARK   20  A    between atoms: _53  and  _55
REMARK   21  A    between atoms: _55  and  _57
REMARK   22  A    between atoms: _59  and  _61
REMARK   23  A    between atoms: _64  and  _66
REMARK   24  A    between atoms: _66  and  _67
REMARK   25  A    between atoms: _67  and  _68
REMARK   26  A    between atoms: _68  and  _69
REMARK   27  A    between atoms: _73  and  _75
REMARK   28  A    between atoms: _75  and  _76
REMARK   29  A    between atoms: _76  and  _77
REMARK   30  A    between atoms: _80  and  _82
REMARK   31  A    between atoms: _82  and  _83
REMARK   32  A    between atoms: _86  and  _88
REMARK   33  A    between atoms: _88  and  _89
REMARK   34  A    between atoms: _96  and  _98
REMARK   35  A    between atoms: _98  and  _99
REMARK   36  A    between atoms: _101  and  _103
REMARK   37  A    between atoms: _103  and  _104
REMARK   38  A    between atoms: _110  and  _112
REMARK   39  A    between atoms: _114  and  _116
REMARK   40  A    between atoms: _116  and  _117
REMARK   41  A    between atoms: _123  and  _125
REMARK   42  A    between atoms: _125  and  _126
REMARK   43  A    between atoms: _126  and  _127
REMARK   44  A    between atoms: _130  and  _132
REMARK   45  A    between atoms: _132  and  _134
REMARK   46  A    between atoms: _136  and  _138
REMARK   47  A    between atoms: _138  and  _139
REMARK   48  A    between atoms: _146  and  _148
REMARK   49  A    between atoms: _153  and  _155
REMARK   50  A    between atoms: _157  and  _159
REMARK   51  A    between atoms: _159  and  _160
REMARK   52  A    between atoms: _160  and  _161
REMARK   53  A    between atoms: _161  and  _162
REMARK   54  A    between atoms: _166  and  _168
REMARK   55  A    between atoms: _168  and  _169
REMARK   56  A    between atoms: _175  and  _177
REMARK   57  A    between atoms: _177  and  _178
REMARK                            x       y       z     vdW  Elec       q    Type
REMARK                         _______ _______ _______ _____ _____    ______ ____
ROOT
ATOM      1  C   UNL     1     -34.746  25.792 -45.407  0.00  0.00    -0.022 A 
ATOM      2  C   UNL     1     -35.428  26.318 -44.321  0.00  0.00    -0.001 A 
ATOM      3  C   UNL     1     -35.578  25.588 -43.161  0.00  0.00    +0.042 A 
ATOM      4  C   UNL     1     -35.041  24.319 -43.083  0.00  0.00    +0.196 A 
ATOM      5  O   UNL     1     -35.198  23.601 -41.929  0.00  0.00    -0.287 OA
ATOM      6  C   UNL     1     -34.349  23.772 -44.149  0.00  0.00    +0.042 A 
ATOM      7  C   UNL     1     -34.203  24.510 -45.301  0.00  0.00    -0.001 A 
ENDROOT
BRANCH   1   8
ATOM      8  C   UNL     1     -34.583  26.588 -46.654  0.00  0.00    +0.026 C 
BRANCH   8   9
ATOM      9  C   UNL     1     -33.755  27.861 -46.496  0.00  0.00    +0.005 C 
ATOM     10  C   UNL     1     -33.066  28.105 -47.823  0.00  0.00    +0.000 C 
ENDBRANCH   8   9
ENDBRANCH   1   8
TORSDOF 2
REMARK  Name = 
REMARK  57 active torsions:
REMARK  status: ('A' for Active; 'I' for Inactive)
REMARK    1  A    between atoms: _1  and  _3
REMARK    2  A    between atoms: _3  and  _4
REMARK    3  A    between atoms: _4  and  _5
REMARK    4  A    between atoms: _5  and  _6
REMARK    5  A    between atoms: _8  and  _10
REMARK    6  A    between atoms: _10  and  _11
REMARK    7  A    between atoms: _11  and  _12
REMARK    8  A    between atoms: _15  and  _17
REMARK    9  A    between atoms: _17  and  _18
REMARK   10  A    between atoms: _18  and  _19
REMARK   11  A    between atoms: _19  and  _20
REMARK   12  A    between atoms: _22  and  _24
REMARK   13  A    between atoms: _24  and  _26
REMARK   14  A    between atoms: _28  and  _30
REMARK   15  A    between atoms: _33  and  _35
REMARK   16  A    between atoms: _38  and  _40
REMARK   17  A    between atoms: _40  and  _41
REMARK   18  A    between atoms: _47  and  _49
REMARK   19  A    between atoms: _49  and  _50
REMARK   20  A    between atoms: _53  and  _55
REMARK   21  A    between atoms: _55  and  _57
REMARK   22  A    between atoms: _59  and  _61
REMARK   23  A    between atoms: _64  and  _66
REMARK   24  A    between atoms: _66  and  _67
REMARK   25  A    between atoms: _67  and  _68
REMARK   26  A    between atoms: _68  and  _69
REMARK   27  A    between atoms: _73  and  _75
REMARK   28  A    between atoms: _75  and  _76
REMARK   29  A    between atoms: _76  and  _77
REMARK   30  A    between atoms: _80  and  _82
REMARK   31  A    between atoms: _82  and  _83
REMARK   32  A    between atoms: _86  and  _88
REMARK   33  A    between atoms: _88  and  _89
REMARK   34  A    between atoms: _96  and  _98
REMARK   35  A    between atoms: _98  and  _99
REMARK   36  A    between atoms: _101  and  _103
REMARK   37  A    between atoms: _103  and  _104
REMARK   38  A    between atoms: _110  and  _112
REMARK   39  A    between atoms: _114  and  _116
REMARK   40  A    between atoms: _116  and  _117
REMARK   41  A    between atoms: _123  and  _125
REMARK   42  A    between atoms: _125  and  _126
REMARK   43  A    between atoms: _126  and  _127
REMARK   44  A    between atoms: _130  and  _132
REMARK   45  A    between atoms: _132  and  _134
REMARK   46  A    between atoms: _136  and  _138
REMARK   47  A    between atoms: _138  and  _139
REMARK   48  A    between atoms: _146  and  _148
REMARK   49  A    between atoms: _153  and  _155
REMARK   50  A    between atoms: _157  and  _159
REMARK   51  A    between atoms: _159  and  _160
REMARK   52  A    between atoms: _160  and  _161
REMARK   53  A    between atoms: _161  and  _162
REMARK   54  A    between atoms: _166  and  _168
REMARK   55  A    between atoms: _168  and  _169
REMARK   56  A    between atoms: _175  and  _177
REMARK   57  A    between atoms: _177  and  _178
REMARK                            x       y       z     vdW  Elec       q    Type
REMARK                         _______ _______ _______ _____ _____    ______ ____
ROOT
ATOM      1  C   UNL     1     -30.353  24.475 -50.923  0.00  0.00    +0.013 C 
ATOM      2  C   UNL     1     -29.829  24.487 -52.349  0.00  0.00    +0.001 C 
ENDROOT
BRANCH   1   3
ATOM      3  C   UNL     1     -31.480  23.436 -50.771  0.00  0.00    +0.069 C 
ATOM      4  S   UNL     1     -30.933  21.756 -50.325  0.00  0.00    -0.082 S 
ENDBRANCH   1   3
TORSDOF 1
REMARK  Name = 
REMARK  57 active torsions:
REMARK  status: ('A' for Active; 'I' for Inactive)
REMARK    1  A    between atoms: _1  and  _3
REMARK    2  A    between atoms: _3  and  _4
REMARK    3  A    between atoms: _4  and  _5
REMARK    4  A    between atoms: _5  and  _6
REMARK    5  A    between atoms: _8  and  _10
REMARK    6  A    between atoms: _10  and  _11
REMARK    7  A    between atoms: _11  and  _12
REMARK    8  A    between atoms: _15  and  _17
REMARK    9  A    between atoms: _17  and  _18
REMARK   10  A    between atoms: _18  and  _19
REMARK   11  A    between atoms: _19  and  _20
REMARK   12  A    between atoms: _22  and  _24
REMARK   13  A    between atoms: _24  and  _26
REMARK   14  A    between atoms: _28  and  _30
REMARK   15  A    between atoms: _33  and  _35
REMARK   16  A    between atoms: _38  and  _40
REMARK   17  A    between atoms: _40  and  _41
REMARK   18  A    between atoms: _47  and  _49
REMARK   19  A    between atoms: _49  and  _50
REMARK   20  A    between atoms: _53  and  _55
REMARK   21  A    between atoms: _55  and  _57
REMARK   22  A    between atoms: _59  and  _61
REMARK   23  A    between atoms: _64  and  _66
REMARK   24  A    between atoms: _66  and  _67
REMARK   25  A    between atoms: _67  and  _68
REMARK   26  A    between atoms: _68  and  _69
REMARK   27  A    between atoms: _73  and  _75
REMARK   28  A    between atoms: _75  and  _76
REMARK   29  A    between atoms: _76  and  _77
REMARK   30  A    between atoms: _80  and  _82
REMARK   31  A    between atoms: _82  and  _83
REMARK   32  A    between atoms: _86  and  _88
REMARK   33  A    between atoms: _88  and  _89
REMARK   34  A    between atoms: _96  and  _98
REMARK   35  A    between atoms: _98  and  _99
REMARK   36  A    between atoms: _101  and  _103
REMARK   37  A    between atoms: _103  and  _104
REMARK   38  A    between atoms: _110  and  _112
REMARK   39  A    between atoms: _114  and  _116
REMARK   40  A    between atoms: _116  and  _117
REMARK   41  A    between atoms: _123  and  _125
REMARK   42  A    between atoms: _125  and  _126
REMARK   43  A    between atoms: _126  and  _127
REMARK   44  A    between atoms: _130  and  _132
REMARK   45  A    between atoms: _132  and  _134
REMARK   46  A    between atoms: _136  and  _138
REMARK   47  A    between atoms: _138  and  _139
REMARK   48  A    between atoms: _146  and  _148
REMARK   49  A    between atoms: _153  and  _155
REMARK   50  A    between atoms: _157  and  _159
REMARK   51  A    between atoms: _159  and  _160
REMARK   52  A    between atoms: _160  and  _161
REMARK   53  A    between atoms: _161  and  _162
REMARK   54  A    between atoms: _166  and  _168
REMARK   55  A    between atoms: _168  and  _169
REMARK   56  A    between atoms: _175  and  _177
REMARK   57  A    between atoms: _177  and  _178
REMARK                            x       y       z     vdW  Elec       q    Type
REMARK                         _______ _______ _______ _____ _____    ______ ____
ROOT
ATOM      1  C   UNL     1     -28.485  20.740 -55.540  0.00  0.00    +0.000 C 
ATOM      2  C   UNL     1     -29.932  20.348 -55.813  0.00  0.00    +0.000 C 
ATOM      3  C   UNL     1     -27.624  20.495 -56.756  0.00  0.00    +0.000 C 
ENDROOT
TORSDOF 0
REMARK  Name = 
REMARK  57 active torsions:
REMARK  status: ('A' for Active; 'I' for Inactive)
REMARK    1  A    between atoms: _1  and  _3
REMARK    2  A    between atoms: _3  and  _4
REMARK    3  A    between atoms: _4  and  _5
REMARK    4  A    between atoms: _5  and  _6
REMARK    5  A    between atoms: _8  and  _10
REMARK    6  A    between atoms: _10  and  _11
REMARK    7  A    between atoms: _11  and  _12
REMARK    8  A    between atoms: _15  and  _17
REMARK    9  A    between atoms: _17  and  _18
REMARK   10  A    between atoms: _18  and  _19
REMARK   11  A    between atoms: _19  and  _20
REMARK   12  A    between atoms: _22  and  _24
REMARK   13  A    between atoms: _24  and  _26
REMARK   14  A    between atoms: _28  and  _30
REMARK   15  A    between atoms: _33  and  _35
REMARK   16  A    between atoms: _38  and  _40
REMARK   17  A    between atoms: _40  and  _41
REMARK   18  A    between atoms: _47  and  _49
REMARK   19  A    between atoms: _49  and  _50
REMARK   20  A    between atoms: _53  and  _55
REMARK   21  A    between atoms: _55  and  _57
REMARK   22  A    between atoms: _59  and  _61
REMARK   23  A    between atoms: _64  and  _66
REMARK   24  A    between atoms: _66  and  _67
REMARK   25  A    between atoms: _67  and  _68
REMARK   26  A    between atoms: _68  and  _69
REMARK   27  A    between atoms: _73  and  _75
REMARK   28  A    between atoms: _75  and  _76
REMARK   29  A    between atoms: _76  and  _77
REMARK   30  A    between atoms: _80  and  _82
REMARK   31  A    between atoms: _82  and  _83
REMARK   32  A    between atoms: _86  and  _88
REMARK   33  A    between atoms: _88  and  _89
REMARK   34  A    between atoms: _96  and  _98
REMARK   35  A    between atoms: _98  and  _99
REMARK   36  A    between atoms: _101  and  _103
REMARK   37  A    between atoms: _103  and  _104
REMARK   38  A    between atoms: _110  and  _112
REMARK   39  A    between atoms: _114  and  _116
REMARK   40  A    between atoms: _116  and  _117
REMARK   41  A    between atoms: _123  and  _125
REMARK   42  A    between atoms: _125  and  _126
REMARK   43  A    between atoms: _126  and  _127
REMARK   44  A    between atoms: _130  and  _132
REMARK   45  A    between atoms: _132  and  _134
REMARK   46  A    between atoms: _136  and  _138
REMARK   47  A    between atoms: _138  and  _139
REMARK   48  A    between atoms: _146  and  _148
REMARK   49  A    between atoms: _153  and  _155
REMARK   50  A    between atoms: _157  and  _159
REMARK   51  A    between atoms: _159  and  _160
REMARK   52  A    between atoms: _160  and  _161
REMARK   53  A    between atoms: _161  and  _162
REMARK   54  A    between atoms: _166  and  _168
REMARK   55  A    between atoms: _168  and  _169
REMARK   56  A    between atoms: _175  and  _177
REMARK   57  A    between atoms: _177  and  _178
REMARK                            x       y       z     vdW  Elec       q    Type
REMARK                         _______ _______ _______ _____ _____    ______ ____
ROOT
ATOM      1  C   UNL     1     -35.300   9.710 -38.204  0.00  0.00    +0.036 C 
ATOM      2  C   UNL     1     -36.437  10.742 -38.072  0.00  0.00    +0.003 C 
ENDROOT
BRANCH   1   3
ATOM      3  C   UNL     1     -35.848   8.346 -38.624  0.00  0.00    +0.182 C 
ATOM      4  O   UNL     1     -34.922   7.653 -39.431  0.00  0.00    -0.220 OA
ENDBRANCH   1   3
TORSDOF 1
REMARK  Name = 
REMARK  57 active torsions:
REMARK  status: ('A' for Active; 'I' for Inactive)
REMARK    1  A    between atoms: _1  and  _3
REMARK    2  A    between atoms: _3  and  _4
REMARK    3  A    between atoms: _4  and  _5
REMARK    4  A    between atoms: _5  and  _6
REMARK    5  A    between atoms: _8  and  _10
REMARK    6  A    between atoms: _10  and  _11
REMARK    7  A    between atoms: _11  and  _12
REMARK    8  A    between atoms: _15  and  _17
REMARK    9  A    between atoms: _17  and  _18
REMARK   10  A    between atoms: _18  and  _19
REMARK   11  A    between atoms: _19  and  _20
REMARK   12  A    between atoms: _22  and  _24
REMARK   13  A    between atoms: _24  and  _26
REMARK   14  A    between atoms: _28  and  _30
REMARK   15  A    between atoms: _33  and  _35
REMARK   16  A    between atoms: _38  and  _40
REMARK   17  A    between atoms: _40  and  _41
REMARK   18  A    between atoms: _47  and  _49
REMARK   19  A    between atoms: _49  and  _50
REMARK   20  A    between atoms: _53  and  _55
REMARK   21  A    between atoms: _55  and  _57
REMARK   22  A    between atoms: _59  and  _61
REMARK   23  A    between atoms: _64  and  _66
REMARK   24  A    between atoms: _66  and  _67
REMARK   25  A    between atoms: _67  and  _68
REMARK   26  A    between atoms: _68  and  _69
REMARK   27  A    between atoms: _73  and  _75
REMARK   28  A    between atoms: _75  and  _76
REMARK   29  A    between atoms: _76  and  _77
REMARK   30  A    between atoms: _80  and  _82
REMARK   31  A    between atoms: _82  and  _83
REMARK   32  A    between atoms: _86  and  _88
REMARK   33  A    between atoms: _88  and  _89
REMARK   34  A    between atoms: _96  and  _98
REMARK   35  A    between atoms: _98  and  _99
REMARK   36  A    between atoms: _101  and  _103
REMARK   37  A    between atoms: _103  and  _104
REMARK   38  A    between atoms: _110  and  _112
REMARK   39  A    between atoms: _114  and  _116
REMARK   40  A    between atoms: _116  and  _117
REMARK   41  A    between atoms: _123  and  _125
REMARK   42  A    between atoms: _125  and  _126
REMARK   43  A    between atoms: _126  and  _127
REMARK   44  A    between atoms: _130  and  _132
REMARK   45  A    between atoms: _132  and  _134
REMARK   46  A    between atoms: _136  and  _138
REMARK   47  A    between atoms: _138  and  _139
REMARK   48  A    between atoms: _146  and  _148
REMARK   49  A    between atoms: _153  and  _155
REMARK   50  A    between atoms: _157  and  _159
REMARK   51  A    between atoms: _159  and  _160
REMARK   52  A    between atoms: _160  and  _161
REMARK   53  A    between atoms: _161  and  _162
REMARK   54  A    between atoms: _166  and  _168
REMARK   55  A    between atoms: _168  and  _169
REMARK   56  A    between atoms: _175  and  _177
REMARK   57  A    between atoms: _177  and  _178
REMARK                            x       y       z     vdW  Elec       q    Type
REMARK                         _______ _______ _______ _____ _____    ______ ____
ROOT
ATOM      1  C   UNL     1     -29.386   7.918 -39.996  0.00  0.00    +0.220 C 
ENDROOT
BRANCH   1   2
ATOM      2  N   UNL     1     -29.753   7.367 -41.295  0.00  0.00    -0.087 NA
ATOM      3  C   UNL     1     -30.968   7.453 -41.830  0.00  0.00    +0.535 C 
ATOM      4  N   UNL     1     -31.950   8.063 -41.176  0.00  0.00    +0.135 NA
ATOM      5  N   UNL     1     -31.199   6.924 -43.022  0.00  0.00    +0.135 NA
ENDBRANCH   1   2
BRANCH   1   6
ATOM      6  C   UNL     1     -28.801   9.320 -40.089  0.00  0.00    +0.047 C 
BRANCH   6   7
ATOM      7  C   UNL     1     -29.136  10.162 -38.871  0.00  0.00    +0.004 C 
BRANCH   7   8
ATOM      8  C   UNL     1     -27.925  10.695 -38.075  0.00  0.00    +0.000 C 
ATOM      9  C   UNL     1     -28.334  11.900 -37.250  0.00  0.00    +0.000 C 
ENDBRANCH   7   8
ENDBRANCH   6   7
ENDBRANCH   1   6
TORSDOF 4
REMARK  Name = 
REMARK  57 active torsions:
REMARK  status: ('A' for Active; 'I' for Inactive)
REMARK    1  A    between atoms: _1  and  _3
REMARK    2  A    between atoms: _3  and  _4
REMARK    3  A    between atoms: _4  and  _5
REMARK    4  A    between atoms: _5  and  _6
REMARK    5  A    between atoms: _8  and  _10
REMARK    6  A    between atoms: _10  and  _11
REMARK    7  A    between atoms: _11  and  _12
REMARK    8  A    between atoms: _15  and  _17
REMARK    9  A    between atoms: _17  and  _18
REMARK   10  A    between atoms: _18  and  _19
REMARK   11  A    between atoms: _19  and  _20
REMARK   12  A    between atoms: _22  and  _24
REMARK   13  A    between atoms: _24  and  _26
REMARK   14  A    between atoms: _28  and  _30
REMARK   15  A    between atoms: _33  and  _35
REMARK   16  A    between atoms: _38  and  _40
REMARK   17  A    between atoms: _40  and  _41
REMARK   18  A    between atoms: _47  and  _49
REMARK   19  A    between atoms: _49  and  _50
REMARK   20  A    between atoms: _53  and  _55
REMARK   21  A    between atoms: _55  and  _57
REMARK   22  A    between atoms: _59  and  _61
REMARK   23  A    between atoms: _64  and  _66
REMARK   24  A    between atoms: _66  and  _67
REMARK   25  A    between atoms: _67  and  _68
REMARK   26  A    between atoms: _68  and  _69
REMARK   27  A    between atoms: _73  and  _75
REMARK   28  A    between atoms: _75  and  _76
REMARK   29  A    between atoms: _76  and  _77
REMARK   30  A    between atoms: _80  and  _82
REMARK   31  A    between atoms: _82  and  _83
REMARK   32  A    between atoms: _86  and  _88
REMARK   33  A    between atoms: _88  and  _89
REMARK   34  A    between atoms: _96  and  _98
REMARK   35  A    between atoms: _98  and  _99
REMARK   36  A    between atoms: _101  and  _103
REMARK   37  A    between atoms: _103  and  _104
REMARK   38  A    between atoms: _110  and  _112
REMARK   39  A    between atoms: _114  and  _116
REMARK   40  A    between atoms: _116  and  _117
REMARK   41  A    between atoms: _123  and  _125
REMARK   42  A    between atoms: _125  and  _126
REMARK   43  A    between atoms: _126  and  _127
REMARK   44  A    between atoms: _130  and  _132
REMARK   45  A    between atoms: _132  and  _134
REMARK   46  A    between atoms: _136  and  _138
REMARK   47  A    between atoms: _138  and  _139
REMARK   48  A    between atoms: _146  and  _148
REMARK   49  A    between atoms: _153  and  _155
REMARK   50  A    between atoms: _157  and  _159
REMARK   51  A    between atoms: _159  and  _160
REMARK   52  A    between atoms: _160  and  _161
REMARK   53  A    between atoms: _161  and  _162
REMARK   54  A    between atoms: _166  and  _168
REMARK   55  A    between atoms: _168  and  _169
REMARK   56  A    between atoms: _175  and  _177
REMARK   57  A    between atoms: _177  and  _178
REMARK                            x       y       z     vdW  Elec       q    Type
REMARK                         _______ _______ _______ _____ _____    ______ ____
ROOT
ATOM      1  C   UNL     1     -32.740  18.009 -40.548  0.00  0.00    -0.022 A 
ATOM      2  C   UNL     1     -32.354  19.334 -40.756  0.00  0.00    -0.004 A 
ATOM      3  C   UNL     1     -32.891  20.077 -41.801  0.00  0.00    -0.000 A 
ATOM      4  C   UNL     1     -33.826  19.502 -42.651  0.00  0.00    -0.000 A 
ATOM      5  C   UNL     1     -34.227  18.191 -42.447  0.00  0.00    -0.000 A 
ATOM      6  C   UNL     1     -33.686  17.455 -41.404  0.00  0.00    -0.004 A 
ENDROOT
BRANCH   1   7
ATOM      7  C   UNL     1     -32.169  17.193 -39.410  0.00  0.00    +0.026 C 
BRANCH   7   8
ATOM      8  C   UNL     1     -30.801  17.696 -38.878  0.00  0.00    +0.005 C 
ATOM      9  C   UNL     1     -30.855  18.074 -37.407  0.00  0.00    +0.000 C 
ENDBRANCH   7   8
ENDBRANCH   1   7
TORSDOF 2
REMARK  Name = 
REMARK  57 active torsions:
REMARK  status: ('A' for Active; 'I' for Inactive)
REMARK    1  A    between atoms: _1  and  _3
REMARK    2  A    between atoms: _3  and  _4
REMARK    3  A    between atoms: _4  and  _5
REMARK    4  A    between atoms: _5  and  _6
REMARK    5  A    between atoms: _8  and  _10
REMARK    6  A    between atoms: _10  and  _11
REMARK    7  A    between atoms: _11  and  _12
REMARK    8  A    between atoms: _15  and  _17
REMARK    9  A    between atoms: _17  and  _18
REMARK   10  A    between atoms: _18  and  _19
REMARK   11  A    between atoms: _19  and  _20
REMARK   12  A    between atoms: _22  and  _24
REMARK   13  A    between atoms: _24  and  _26
REMARK   14  A    between atoms: _28  and  _30
REMARK   15  A    between atoms: _33  and  _35
REMARK   16  A    between atoms: _38  and  _40
REMARK   17  A    between atoms: _40  and  _41
REMARK   18  A    between atoms: _47  and  _49
REMARK   19  A    between atoms: _49  and  _50
REMARK   20  A    between atoms: _53  and  _55
REMARK   21  A    between atoms: _55  and  _57
REMARK   22  A    between atoms: _59  and  _61
REMARK   23  A    between atoms: _64  and  _66
REMARK   24  A    between atoms: _66  and  _67
REMARK   25  A    between atoms: _67  and  _68
REMARK   26  A    between atoms: _68  and  _69
REMARK   27  A    between atoms: _73  and  _75
REMARK   28  A    between atoms: _75  and  _76
REMARK   29  A    between atoms: _76  and  _77
REMARK   30  A    between atoms: _80  and  _82
REMARK   31  A    between atoms: _82  and  _83
REMARK   32  A    between atoms: _86  and  _88
REMARK   33  A    between atoms: _88  and  _89
REMARK   34  A    between atoms: _96  and  _98
REMARK   35  A    between atoms: _98  and  _99
REMARK   36  A    between atoms: _101  and  _103
REMARK   37  A    between atoms: _103  and  _104
REMARK   38  A    between atoms: _110  and  _112
REMARK   39  A    between atoms: _114  and  _116
REMARK   40  A    between atoms: _116  and  _117
REMARK   41  A    between atoms: _123  and  _125
REMARK   42  A    between atoms: _125  and  _126
REMARK   43  A    between atoms: _126  and  _127
REMARK   44  A    between atoms: _130  and  _132
REMARK   45  A    between atoms: _132  and  _134
REMARK   46  A    between atoms: _136  and  _138
REMARK   47  A    between atoms: _138  and  _139
REMARK   48  A    between atoms: _146  and  _148
REMARK   49  A    between atoms: _153  and  _155
REMARK   50  A    between atoms: _157  and  _159
REMARK   51  A    between atoms: _159  and  _160
REMARK   52  A    between atoms: _160  and  _161
REMARK   53  A    between atoms: _161  and  _162
REMARK   54  A    between atoms: _166  and  _168
REMARK   55  A    between atoms: _168  and  _169
REMARK   56  A    between atoms: _175  and  _177
REMARK   57  A    between atoms: _177  and  _178
REMARK                            x       y       z     vdW  Elec       q    Type
REMARK                         _______ _______ _______ _____ _____    ______ ____
ROOT
ATOM      1  C   UNL     1     -26.348  20.757 -37.805  0.00  0.00    -0.022 A 
ATOM      2  C   UNL     1     -27.455  20.185 -37.191  0.00  0.00    -0.004 A 
ATOM      3  C   UNL     1     -28.687  20.833 -37.210  0.00  0.00    -0.000 A 
ATOM      4  C   UNL     1     -28.821  22.060 -37.840  0.00  0.00    -0.000 A 
ATOM      5  C   UNL     1     -27.722  22.654 -38.453  0.00  0.00    -0.000 A 
ATOM      6  C   UNL     1     -26.489  22.004 -38.431  0.00  0.00    -0.004 A 
ENDROOT
BRANCH   1   7
ATOM      7  C   UNL     1     -25.024  20.069 -37.787  0.00  0.00    +0.026 C 
BRANCH   7   8
ATOM      8  C   UNL     1     -23.852  20.956 -37.339  0.00  0.00    +0.005 C 
ATOM      9  C   UNL     1     -24.203  21.851 -36.143  0.00  0.00    +0.000 C 
ENDBRANCH   7   8
ENDBRANCH   1   7
TORSDOF 2
REMARK  Name = 
REMARK  57 active torsions:
REMARK  status: ('A' for Active; 'I' for Inactive)
REMARK    1  A    between atoms: _1  and  _3
REMARK    2  A    between atoms: _3  and  _4
REMARK    3  A    between atoms: _4  and  _5
REMARK    4  A    between atoms: _5  and  _6
REMARK    5  A    between atoms: _8  and  _10
REMARK    6  A    between atoms: _10  and  _11
REMARK    7  A    between atoms: _11  and  _12
REMARK    8  A    between atoms: _15  and  _17
REMARK    9  A    between atoms: _17  and  _18
REMARK   10  A    between atoms: _18  and  _19
REMARK   11  A    between atoms: _19  and  _20
REMARK   12  A    between atoms: _22  and  _24
REMARK   13  A    between atoms: _24  and  _26
REMARK   14  A    between atoms: _28  and  _30
REMARK   15  A    between atoms: _33  and  _35
REMARK   16  A    between atoms: _38  and  _40
REMARK   17  A    between atoms: _40  and  _41
REMARK   18  A    between atoms: _47  and  _49
REMARK   19  A    between atoms: _49  and  _50
REMARK   20  A    between atoms: _53  and  _55
REMARK   21  A    between atoms: _55  and  _57
REMARK   22  A    between atoms: _59  and  _61
REMARK   23  A    between atoms: _64  and  _66
REMARK   24  A    between atoms: _66  and  _67
REMARK   25  A    between atoms: _67  and  _68
REMARK   26  A    between atoms: _68  and  _69
REMARK   27  A    between atoms: _73  and  _75
REMARK   28  A    between atoms: _75  and  _76
REMARK   29  A    between atoms: _76  and  _77
REMARK   30  A    between atoms: _80  and  _82
REMARK   31  A    between atoms: _82  and  _83
REMARK   32  A    between atoms: _86  and  _88
REMARK   33  A    between atoms: _88  and  _89
REMARK   34  A    between atoms: _96  and  _98
REMARK   35  A    between atoms: _98  and  _99
REMARK   36  A    between atoms: _101  and  _103
REMARK   37  A    between atoms: _103  and  _104
REMARK   38  A    between atoms: _110  and  _112
REMARK   39  A    between atoms: _114  and  _116
REMARK   40  A    between atoms: _116  and  _117
REMARK   41  A    between atoms: _123  and  _125
REMARK   42  A    between atoms: _125  and  _126
REMARK   43  A    between atoms: _126  and  _127
REMARK   44  A    between atoms: _130  and  _132
REMARK   45  A    between atoms: _132  and  _134
REMARK   46  A    between atoms: _136  and  _138
REMARK   47  A    between atoms: _138  and  _139
REMARK   48  A    between atoms: _146  and  _148
REMARK   49  A    between atoms: _153  and  _155
REMARK   50  A    between atoms: _157  and  _159
REMARK   51  A    between atoms: _159  and  _160
REMARK   52  A    between atoms: _160  and  _161
REMARK   53  A    between atoms: _161  and  _162
REMARK   54  A    between atoms: _166  and  _168
REMARK   55  A    between atoms: _168  and  _169
REMARK   56  A    between atoms: _175  and  _177
REMARK   57  A    between atoms: _177  and  _178
REMARK                            x       y       z     vdW  Elec       q    Type
REMARK                         _______ _______ _______ _____ _____    ______ ____
ROOT
ATOM      1  C   UNL     1     -41.411   3.478 -57.995  0.00  0.00    +0.002 C 
ENDROOT
BRANCH   1   2
ATOM      2  C   UNL     1     -40.996   4.071 -59.319  0.00  0.00    +0.000 C 
BRANCH   2   3
ATOM      3  C   UNL     1     -41.709   3.504 -60.528  0.00  0.00    +0.000 C 
ATOM      4  C   UNL     1     -42.257   4.681 -61.331  0.00  0.00    +0.000 C 
ENDBRANCH   2   3
ENDBRANCH   1   2
BRANCH   1   5
ATOM      5  C   UNL     1     -40.182   3.149 -57.178  0.00  0.00    +0.021 C 
BRANCH   5   6
ATOM      6  C   UNL     1     -39.758   4.341 -56.344  0.00  0.00    +0.109 C 
ATOM      7  N   UNL     1     -38.287   4.287 -56.159  0.00  0.00    -0.131 NA
ENDBRANCH   5   6
ENDBRANCH   1   5
TORSDOF 4
REMARK  Name = 
REMARK  57 active torsions:
REMARK  status: ('A' for Active; 'I' for Inactive)
REMARK    1  A    between atoms: _1  and  _3
REMARK    2  A    between atoms: _3  and  _4
REMARK    3  A    between atoms: _4  and  _5
REMARK    4  A    between atoms: _5  and  _6
REMARK    5  A    between atoms: _8  and  _10
REMARK    6  A    between atoms: _10  and  _11
REMARK    7  A    between atoms: _11  and  _12
REMARK    8  A    between atoms: _15  and  _17
REMARK    9  A    between atoms: _17  and  _18
REMARK   10  A    between atoms: _18  and  _19
REMARK   11  A    between atoms: _19  and  _20
REMARK   12  A    between atoms: _22  and  _24
REMARK   13  A    between atoms: _24  and  _26
REMARK   14  A    between atoms: _28  and  _30
REMARK   15  A    between atoms: _33  and  _35
REMARK   16  A    between atoms: _38  and  _40
REMARK   17  A    between atoms: _40  and  _41
REMARK   18  A    between atoms: _47  and  _49
REMARK   19  A    between atoms: _49  and  _50
REMARK   20  A    between atoms: _53  and  _55
REMARK   21  A    between atoms: _55  and  _57
REMARK   22  A    between atoms: _59  and  _61
REMARK   23  A    between atoms: _64  and  _66
REMARK   24  A    between atoms: _66  and  _67
REMARK   25  A    between atoms: _67  and  _68
REMARK   26  A    between atoms: _68  and  _69
REMARK   27  A    between atoms: _73  and  _75
REMARK   28  A    between atoms: _75  and  _76
REMARK   29  A    between atoms: _76  and  _77
REMARK   30  A    between atoms: _80  and  _82
REMARK   31  A    between atoms: _82  and  _83
REMARK   32  A    between atoms: _86  and  _88
REMARK   33  A    between atoms: _88  and  _89
REMARK   34  A    between atoms: _96  and  _98
REMARK   35  A    between atoms: _98  and  _99
REMARK   36  A    between atoms: _101  and  _103
REMARK   37  A    between atoms: _103  and  _104
REMARK   38  A    between atoms: _110  and  _112
REMARK   39  A    between atoms: _114  and  _116
REMARK   40  A    between atoms: _116  and  _117
REMARK   41  A    between atoms: _123  and  _125
REMARK   42  A    between atoms: _125  and  _126
REMARK   43  A    between atoms: _126  and  _127
REMARK   44  A    between atoms: _130  and  _132
REMARK   45  A    between atoms: _132  and  _134
REMARK   46  A    between atoms: _136  and  _138
REMARK   47  A    between atoms: _138  and  _139
REMARK   48  A    between atoms: _146  and  _148
REMARK   49  A    between atoms: _153  and  _155
REMARK   50  A    between atoms: _157  and  _159
REMARK   51  A    between atoms: _159  and  _160
REMARK   52  A    between atoms: _160  and  _161
REMARK   53  A    between atoms: _161  and  _162
REMARK   54  A    between atoms: _166  and  _168
REMARK   55  A    between atoms: _168  and  _169
REMARK   56  A    between atoms: _175  and  _177
REMARK   57  A    between atoms: _177  and  _178
REMARK                            x       y       z     vdW  Elec       q    Type
REMARK                         _______ _______ _______ _____ _____    ______ ____
ROOT
ATOM      1  C   UNL     1     -38.638  -1.699 -47.844  0.00  0.00    +0.089 C 
ENDROOT
BRANCH   1   2
ATOM      2  C   UNL     1     -39.487  -1.026 -46.791  0.00  0.00    +0.261 C 
ATOM      3  N   UNL     1     -40.059  -1.816 -45.883  0.00  0.00    -0.088 NA
ATOM      4  O   UNL     1     -39.638   0.191 -46.798  0.00  0.00    -0.272 OA
ENDBRANCH   1   2
BRANCH   1   5
ATOM      5  C   UNL     1     -38.783  -3.204 -47.840  0.00  0.00    +0.010 C 
BRANCH   5   6
ATOM      6  C   UNL     1     -37.503  -3.970 -47.484  0.00  0.00    +0.001 C 
ATOM      7  C   UNL     1     -37.853  -5.057 -46.471  0.00  0.00    +0.000 C 
ENDBRANCH   5   6
ENDBRANCH   1   5
TORSDOF 3
REMARK  Name = 
REMARK  57 active torsions:
REMARK  status: ('A' for Active; 'I' for Inactive)
REMARK    1  A    between atoms: _1  and  _3
REMARK    2  A    between atoms: _3  and  _4
REMARK    3  A    between atoms: _4  and  _5
REMARK    4  A    between atoms: _5  and  _6
REMARK    5  A    between atoms: _8  and  _10
REMARK    6  A    between atoms: _10  and  _11
REMARK    7  A    between atoms: _11  and  _12
REMARK    8  A    between atoms: _15  and  _17
REMARK    9  A    between atoms: _17  and  _18
REMARK   10  A    between atoms: _18  and  _19
REMARK   11  A    between atoms: _19  and  _20
REMARK   12  A    between atoms: _22  and  _24
REMARK   13  A    between atoms: _24  and  _26
REMARK   14  A    between atoms: _28  and  _30
REMARK   15  A    between atoms: _33  and  _35
REMARK   16  A    between atoms: _38  and  _40
REMARK   17  A    between atoms: _40  and  _41
REMARK   18  A    between atoms: _47  and  _49
REMARK   19  A    between atoms: _49  and  _50
REMARK   20  A    between atoms: _53  and  _55
REMARK   21  A    between atoms: _55  and  _57
REMARK   22  A    between atoms: _59  and  _61
REMARK   23  A    between atoms: _64  and  _66
REMARK   24  A    between atoms: _66  and  _67
REMARK   25  A    between atoms: _67  and  _68
REMARK   26  A    between atoms: _68  and  _69
REMARK   27  A    between atoms: _73  and  _75
REMARK   28  A    between atoms: _75  and  _76
REMARK   29  A    between atoms: _76  and  _77
REMARK   30  A    between atoms: _80  and  _82
REMARK   31  A    between atoms: _82  and  _83
REMARK   32  A    between atoms: _86  and  _88
REMARK   33  A    between atoms: _88  and  _89
REMARK   34  A    between atoms: _96  and  _98
REMARK   35  A    between atoms: _98  and  _99
REMARK   36  A    between atoms: _101  and  _103
REMARK   37  A    between atoms: _103  and  _104
REMARK   38  A    between atoms: _110  and  _112
REMARK   39  A    between atoms: _114  and  _116
REMARK   40  A    between atoms: _116  and  _117
REMARK   41  A    between atoms: _123  and  _125
REMARK   42  A    between atoms: _125  and  _126
REMARK   43  A    between atoms: _126  and  _127
REMARK   44  A    between atoms: _130  and  _132
REMARK   45  A    between atoms: _132  and  _134
REMARK   46  A    between atoms: _136  and  _138
REMARK   47  A    between atoms: _138  and  _139
REMARK   48  A    between atoms: _146  and  _148
REMARK   49  A    between atoms: _153  and  _155
REMARK   50  A    between atoms: _157  and  _159
REMARK   51  A    between atoms: _159  and  _160
REMARK   52  A    between atoms: _160  and  _161
REMARK   53  A    between atoms: _161  and  _162
REMARK   54  A    between atoms: _166  and  _168
REMARK   55  A    between atoms: _168  and  _169
REMARK   56  A    between atoms: _175  and  _177
REMARK   57  A    between atoms: _177  and  _178
REMARK                            x       y       z     vdW  Elec       q    Type
REMARK                         _______ _______ _______ _____ _____    ______ ____
ROOT
ATOM      1  C   UNL     1     -36.133   0.830 -46.534  0.00  0.00    +0.002 C 
ENDROOT
BRANCH   1   2
ATOM      2  C   UNL     1     -35.909  -0.506 -45.831  0.00  0.00    +0.000 C 
BRANCH   2   3
ATOM      3  C   UNL     1     -34.476  -0.722 -45.338  0.00  0.00    +0.000 C 
ATOM      4  C   UNL     1     -34.469  -0.956 -43.822  0.00  0.00    +0.000 C 
ENDBRANCH   2   3
ENDBRANCH   1   2
BRANCH   1   5
ATOM      5  C   UNL     1     -35.347   0.954 -47.834  0.00  0.00    +0.021 C 
BRANCH   5   6
ATOM      6  C   UNL     1     -36.270   0.965 -49.049  0.00  0.00    +0.109 C 
ATOM      7  N   UNL     1     -36.042  -0.178 -49.980  0.00  0.00    -0.131 NA
ENDBRANCH   5   6
ENDBRANCH   1   5
TORSDOF 4
REMARK  Name = 
REMARK  57 active torsions:
REMARK  status: ('A' for Active; 'I' for Inactive)
REMARK    1  A    between atoms: _1  and  _3
REMARK    2  A    between atoms: _3  and  _4
REMARK    3  A    between atoms: _4  and  _5
REMARK    4  A    between atoms: _5  and  _6
REMARK    5  A    between atoms: _8  and  _10
REMARK    6  A    between atoms: _10  and  _11
REMARK    7  A    between atoms: _11  and  _12
REMARK    8  A    between atoms: _15  and  _17
REMARK    9  A    between atoms: _17  and  _18
REMARK   10  A    between atoms: _18  and  _19
REMARK   11  A    between atoms: _19  and  _20
REMARK   12  A    between atoms: _22  and  _24
REMARK   13  A    between atoms: _24  and  _26
REMARK   14  A    between atoms: _28  and  _30
REMARK   15  A    between atoms: _33  and  _35
REMARK   16  A    between atoms: _38  and  _40
REMARK   17  A    between atoms: _40  and  _41
REMARK   18  A    between atoms: _47  and  _49
REMARK   19  A    between atoms: _49  and  _50
REMARK   20  A    between atoms: _53  and  _55
REMARK   21  A    between atoms: _55  and  _57
REMARK   22  A    between atoms: _59  and  _61
REMARK   23  A    between atoms: _64  and  _66
REMARK   24  A    between atoms: _66  and  _67
REMARK   25  A    between atoms: _67  and  _68
REMARK   26  A    between atoms: _68  and  _69
REMARK   27  A    between atoms: _73  and  _75
REMARK   28  A    between atoms: _75  and  _76
REMARK   29  A    between atoms: _76  and  _77
REMARK   30  A    between atoms: _80  and  _82
REMARK   31  A    between atoms: _82  and  _83
REMARK   32  A    between atoms: _86  and  _88
REMARK   33  A    between atoms: _88  and  _89
REMARK   34  A    between atoms: _96  and  _98
REMARK   35  A    between atoms: _98  and  _99
REMARK   36  A    between atoms: _101  and  _103
REMARK   37  A    between atoms: _103  and  _104
REMARK   38  A    between atoms: _110  and  _112
REMARK   39  A    between atoms: _114  and  _116
REMARK   40  A    between atoms: _116  and  _117
REMARK   41  A    between atoms: _123  and  _125
REMARK   42  A    between atoms: _125  and  _126
REMARK   43  A    between atoms: _126  and  _127
REMARK   44  A    between atoms: _130  and  _132
REMARK   45  A    between atoms: _132  and  _134
REMARK   46  A    between atoms: _136  and  _138
REMARK   47  A    between atoms: _138  and  _139
REMARK   48  A    between atoms: _146  and  _148
REMARK   49  A    between atoms: _153  and  _155
REMARK   50  A    between atoms: _157  and  _159
REMARK   51  A    between atoms: _159  and  _160
REMARK   52  A    between atoms: _160  and  _161
REMARK   53  A    between atoms: _161  and  _162
REMARK   54  A    between atoms: _166  and  _168
REMARK   55  A    between atoms: _168  and  _169
REMARK   56  A    between atoms: _175  and  _177
REMARK   57  A    between atoms: _177  and  _178
REMARK                            x       y       z     vdW  Elec       q    Type
REMARK                         _______ _______ _______ _____ _____    ______ ____
ROOT
ATOM      1  C   UNL     1     -37.047  20.271 -62.092  0.00  0.00    +0.000 C 
ATOM      2  C   UNL     1     -37.296  20.687 -60.650  0.00  0.00    +0.000 C 
ENDROOT
BRANCH   1   3
ATOM      3  C   UNL     1     -38.174  20.777 -63.035  0.00  0.00    +0.000 C 
ATOM      4  C   UNL     1     -39.291  21.473 -62.274  0.00  0.00    +0.000 C 
ENDBRANCH   1   3
BRANCH   1   5
ATOM      5  C   UNL     1     -36.913  18.750 -62.194  0.00  0.00    +0.000 C 
ATOM      6  C   UNL     1     -35.532  18.229 -61.889  0.00  0.00    +0.000 C 
ENDBRANCH   1   5
TORSDOF 2
REMARK  Name = 
REMARK  57 active torsions:
REMARK  status: ('A' for Active; 'I' for Inactive)
REMARK    1  A    between atoms: _1  and  _3
REMARK    2  A    between atoms: _3  and  _4
REMARK    3  A    between atoms: _4  and  _5
REMARK    4  A    between atoms: _5  and  _6
REMARK    5  A    between atoms: _8  and  _10
REMARK    6  A    between atoms: _10  and  _11
REMARK    7  A    between atoms: _11  and  _12
REMARK    8  A    between atoms: _15  and  _17
REMARK    9  A    between atoms: _17  and  _18
REMARK   10  A    between atoms: _18  and  _19
REMARK   11  A    between atoms: _19  and  _20
REMARK   12  A    between atoms: _22  and  _24
REMARK   13  A    between atoms: _24  and  _26
REMARK   14  A    between atoms: _28  and  _30
REMARK   15  A    between atoms: _33  and  _35
REMARK   16  A    between atoms: _38  and  _40
REMARK   17  A    between atoms: _40  and  _41
REMARK   18  A    between atoms: _47  and  _49
REMARK   19  A    between atoms: _49  and  _50
REMARK   20  A    between atoms: _53  and  _55
REMARK   21  A    between atoms: _55  and  _57
REMARK   22  A    between atoms: _59  and  _61
REMARK   23  A    between atoms: _64  and  _66
REMARK   24  A    between atoms: _66  and  _67
REMARK   25  A    between atoms: _67  and  _68
REMARK   26  A    between atoms: _68  and  _69
REMARK   27  A    between atoms: _73  and  _75
REMARK   28  A    between atoms: _75  and  _76
REMARK   29  A    between atoms: _76  and  _77
REMARK   30  A    between atoms: _80  and  _82
REMARK   31  A    between atoms: _82  and  _83
REMARK   32  A    between atoms: _86  and  _88
REMARK   33  A    between atoms: _88  and  _89
REMARK   34  A    between atoms: _96  and  _98
REMARK   35  A    between atoms: _98  and  _99
REMARK   36  A    between atoms: _101  and  _103
REMARK   37  A    between atoms: _103  and  _104
REMARK   38  A    between atoms: _110  and  _112
REMARK   39  A    between atoms: _114  and  _116
REMARK   40  A    between atoms: _116  and  _117
REMARK   41  A    between atoms: _123  and  _125
REMARK   42  A    between atoms: _125  and  _126
REMARK   43  A    between atoms: _126  and  _127
REMARK   44  A    between atoms: _130  and  _132
REMARK   45  A    between atoms: _132  and  _134
REMARK   46  A    between atoms: _136  and  _138
REMARK   47  A    between atoms: _138  and  _139
REMARK   48  A    between atoms: _146  and  _148
REMARK   49  A    between atoms: _153  and  _155
REMARK   50  A    between atoms: _157  and  _159
REMARK   51  A    between atoms: _159  and  _160
REMARK   52  A    between atoms: _160  and  _161
REMARK   53  A    between atoms: _161  and  _162
REMARK   54  A    between atoms: _166  and  _168
REMARK   55  A    between atoms: _168  and  _169
REMARK   56  A    between atoms: _175  and  _177
REMARK   57  A    between atoms: _177  and  _178
REMARK                            x       y       z     vdW  Elec       q    Type
REMARK                         _______ _______ _______ _____ _____    ______ ____
ROOT
ATOM      1  C   UNL     1     -40.431  15.369 -59.112  0.00  0.00    +0.000 C 
ATOM      2  C   UNL     1     -40.508  15.509 -57.597  0.00  0.00    +0.000 C 
ATOM      3  C   UNL     1     -39.429  16.350 -59.674  0.00  0.00    +0.000 C 
ENDROOT
BRANCH   1   4
ATOM      4  C   UNL     1     -41.805  15.598 -59.772  0.00  0.00    +0.000 C 
ATOM      5  C   UNL     1     -41.669  15.481 -61.286  0.00  0.00    +0.000 C 
ENDBRANCH   1   4
TORSDOF 1
REMARK  Name = 
REMARK  57 active torsions:
REMARK  status: ('A' for Active; 'I' for Inactive)
REMARK    1  A    between atoms: _1  and  _3
REMARK    2  A    between atoms: _3  and  _4
REMARK    3  A    between atoms: _4  and  _5
REMARK    4  A    between atoms: _5  and  _6
REMARK    5  A    between atoms: _8  and  _10
REMARK    6  A    between atoms: _10  and  _11
REMARK    7  A    between atoms: _11  and  _12
REMARK    8  A    between atoms: _15  and  _17
REMARK    9  A    between atoms: _17  and  _18
REMARK   10  A    between atoms: _18  and  _19
REMARK   11  A    between atoms: _19  and  _20
REMARK   12  A    between atoms: _22  and  _24
REMARK   13  A    between atoms: _24  and  _26
REMARK   14  A    between atoms: _28  and  _30
REMARK   15  A    between atoms: _33  and  _35
REMARK   16  A    between atoms: _38  and  _40
REMARK   17  A    between atoms: _40  and  _41
REMARK   18  A    between atoms: _47  and  _49
REMARK   19  A    between atoms: _49  and  _50
REMARK   20  A    between atoms: _53  and  _55
REMARK   21  A    between atoms: _55  and  _57
REMARK   22  A    between atoms: _59  and  _61
REMARK   23  A    between atoms: _64  and  _66
REMARK   24  A    between atoms: _66  and  _67
REMARK   25  A    between atoms: _67  and  _68
REMARK   26  A    between atoms: _68  and  _69
REMARK   27  A    between atoms: _73  and  _75
REMARK   28  A    between atoms: _75  and  _76
REMARK   29  A    between atoms: _76  and  _77
REMARK   30  A    between atoms: _80  and  _82
REMARK   31  A    between atoms: _82  and  _83
REMARK   32  A    between atoms: _86  and  _88
REMARK   33  A    between atoms: _88  and  _89
REMARK   34  A    between atoms: _96  and  _98
REMARK   35  A    between atoms: _98  and  _99
REMARK   36  A    between atoms: _101  and  _103
REMARK   37  A    between atoms: _103  and  _104
REMARK   38  A    between atoms: _110  and  _112
REMARK   39  A    between atoms: _114  and  _116
REMARK   40  A    between atoms: _116  and  _117
REMARK   41  A    between atoms: _123  and  _125
REMARK   42  A    between atoms: _125  and  _126
REMARK   43  A    between atoms: _126  and  _127
REMARK   44  A    between atoms: _130  and  _132
REMARK   45  A    between atoms: _132  and  _134
REMARK   46  A    between atoms: _136  and  _138
REMARK   47  A    between atoms: _138  and  _139
REMARK   48  A    between atoms: _146  and  _148
REMARK   49  A    between atoms: _153  and  _155
REMARK   50  A    between atoms: _157  and  _159
REMARK   51  A    between atoms: _159  and  _160
REMARK   52  A    between atoms: _160  and  _161
REMARK   53  A    between atoms: _161  and  _162
REMARK   54  A    between atoms: _166  and  _168
REMARK   55  A    between atoms: _168  and  _169
REMARK   56  A    between atoms: _175  and  _177
REMARK   57  A    between atoms: _177  and  _178
REMARK                            x       y       z     vdW  Elec       q    Type
REMARK                         _______ _______ _______ _____ _____    ______ ____
ROOT
ATOM      1  C   UNL     1     -37.652  15.585 -64.530  0.00  0.00    +0.000 C 
ATOM      2  C   UNL     1     -37.927  15.449 -63.045  0.00  0.00    +0.000 C 
ATOM      3  C   UNL     1     -36.227  16.066 -64.762  0.00  0.00    +0.000 C 
ENDROOT
BRANCH   1   4
ATOM      4  C   UNL     1     -38.652  16.544 -65.192  0.00  0.00    +0.000 C 
ATOM      5  C   UNL     1     -38.552  16.389 -66.686  0.00  0.00    +0.000 C 
ENDBRANCH   1   4
TORSDOF 1
REMARK  Name = 
REMARK  57 active torsions:
REMARK  status: ('A' for Active; 'I' for Inactive)
REMARK    1  A    between atoms: _1  and  _3
REMARK    2  A    between atoms: _3  and  _4
REMARK    3  A    between atoms: _4  and  _5
REMARK    4  A    between atoms: _5  and  _6
REMARK    5  A    between atoms: _8  and  _10
REMARK    6  A    between atoms: _10  and  _11
REMARK    7  A    between atoms: _11  and  _12
REMARK    8  A    between atoms: _15  and  _17
REMARK    9  A    between atoms: _17  and  _18
REMARK   10  A    between atoms: _18  and  _19
REMARK   11  A    between atoms: _19  and  _20
REMARK   12  A    between atoms: _22  and  _24
REMARK   13  A    between atoms: _24  and  _26
REMARK   14  A    between atoms: _28  and  _30
REMARK   15  A    between atoms: _33  and  _35
REMARK   16  A    between atoms: _38  and  _40
REMARK   17  A    between atoms: _40  and  _41
REMARK   18  A    between atoms: _47  and  _49
REMARK   19  A    between atoms: _49  and  _50
REMARK   20  A    between atoms: _53  and  _55
REMARK   21  A    between atoms: _55  and  _57
REMARK   22  A    between atoms: _59  and  _61
REMARK   23  A    between atoms: _64  and  _66
REMARK   24  A    between atoms: _66  and  _67
REMARK   25  A    between atoms: _67  and  _68
REMARK   26  A    between atoms: _68  and  _69
REMARK   27  A    between atoms: _73  and  _75
REMARK   28  A    between atoms: _75  and  _76
REMARK   29  A    between atoms: _76  and  _77
REMARK   30  A    between atoms: _80  and  _82
REMARK   31  A    between atoms: _82  and  _83
REMARK   32  A    between atoms: _86  and  _88
REMARK   33  A    between atoms: _88  and  _89
REMARK   34  A    between atoms: _96  and  _98
REMARK   35  A    between atoms: _98  and  _99
REMARK   36  A    between atoms: _101  and  _103
REMARK   37  A    between atoms: _103  and  _104
REMARK   38  A    between atoms: _110  and  _112
REMARK   39  A    between atoms: _114  and  _116
REMARK   40  A    between atoms: _116  and  _117
REMARK   41  A    between atoms: _123  and  _125
REMARK   42  A    between atoms: _125  and  _126
REMARK   43  A    between atoms: _126  and  _127
REMARK   44  A    between atoms: _130  and  _132
REMARK   45  A    between atoms: _132  and  _134
REMARK   46  A    between atoms: _136  and  _138
REMARK   47  A    between atoms: _138  and  _139
REMARK   48  A    between atoms: _146  and  _148
REMARK   49  A    between atoms: _153  and  _155
REMARK   50  A    between atoms: _157  and  _159
REMARK   51  A    between atoms: _159  and  _160
REMARK   52  A    between atoms: _160  and  _161
REMARK   53  A    between atoms: _161  and  _162
REMARK   54  A    between atoms: _166  and  _168
REMARK   55  A    between atoms: _168  and  _169
REMARK   56  A    between atoms: _175  and  _177
REMARK   57  A    between atoms: _177  and  _178
REMARK                            x       y       z     vdW  Elec       q    Type
REMARK                         _______ _______ _______ _____ _____    ______ ____
ROOT
ATOM      1  C   UNL     1     -32.874  17.212 -68.013  0.00  0.00    -0.022 A 
ATOM      2  C   UNL     1     -33.623  16.114 -67.562  0.00  0.00    -0.004 A 
ATOM      3  C   UNL     1     -33.024  15.080 -66.842  0.00  0.00    -0.000 A 
ATOM      4  C   UNL     1     -31.668  15.137 -66.555  0.00  0.00    -0.000 A 
ATOM      5  C   UNL     1     -30.914  16.228 -66.975  0.00  0.00    -0.000 A 
ATOM      6  C   UNL     1     -31.518  17.261 -67.694  0.00  0.00    -0.004 A 
ENDROOT
BRANCH   1   7
ATOM      7  C   UNL     1     -33.514  18.361 -68.766  0.00  0.00    +0.026 C 
BRANCH   7   8
ATOM      8  C   UNL     1     -34.387  17.947 -69.974  0.00  0.00    +0.005 C 
ATOM      9  C   UNL     1     -33.621  17.018 -70.894  0.00  0.00    +0.000 C 
ENDBRANCH   7   8
ENDBRANCH   1   7
TORSDOF 2
REMARK  Name = 
REMARK  57 active torsions:
REMARK  status: ('A' for Active; 'I' for Inactive)
REMARK    1  A    between atoms: _1  and  _3
REMARK    2  A    between atoms: _3  and  _4
REMARK    3  A    between atoms: _4  and  _5
REMARK    4  A    between atoms: _5  and  _6
REMARK    5  A    between atoms: _8  and  _10
REMARK    6  A    between atoms: _10  and  _11
REMARK    7  A    between atoms: _11  and  _12
REMARK    8  A    between atoms: _15  and  _17
REMARK    9  A    between atoms: _17  and  _18
REMARK   10  A    between atoms: _18  and  _19
REMARK   11  A    between atoms: _19  and  _20
REMARK   12  A    between atoms: _22  and  _24
REMARK   13  A    between atoms: _24  and  _26
REMARK   14  A    between atoms: _28  and  _30
REMARK   15  A    between atoms: _33  and  _35
REMARK   16  A    between atoms: _38  and  _40
REMARK   17  A    between atoms: _40  and  _41
REMARK   18  A    between atoms: _47  and  _49
REMARK   19  A    between atoms: _49  and  _50
REMARK   20  A    between atoms: _53  and  _55
REMARK   21  A    between atoms: _55  and  _57
REMARK   22  A    between atoms: _59  and  _61
REMARK   23  A    between atoms: _64  and  _66
REMARK   24  A    between atoms: _66  and  _67
REMARK   25  A    between atoms: _67  and  _68
REMARK   26  A    between atoms: _68  and  _69
REMARK   27  A    between atoms: _73  and  _75
REMARK   28  A    between atoms: _75  and  _76
REMARK   29  A    between atoms: _76  and  _77
REMARK   30  A    between atoms: _80  and  _82
REMARK   31  A    between atoms: _82  and  _83
REMARK   32  A    between atoms: _86  and  _88
REMARK   33  A    between atoms: _88  and  _89
REMARK   34  A    between atoms: _96  and  _98
REMARK   35  A    between atoms: _98  and  _99
REMARK   36  A    between atoms: _101  and  _103
REMARK   37  A    between atoms: _103  and  _104
REMARK   38  A    between atoms: _110  and  _112
REMARK   39  A    between atoms: _114  and  _116
REMARK   40  A    between atoms: _116  and  _117
REMARK   41  A    between atoms: _123  and  _125
REMARK   42  A    between atoms: _125  and  _126
REMARK   43  A    between atoms: _126  and  _127
REMARK   44  A    between atoms: _130  and  _132
REMARK   45  A    between atoms: _132  and  _134
REMARK   46  A    between atoms: _136  and  _138
REMARK   47  A    between atoms: _138  and  _139
REMARK   48  A    between atoms: _146  and  _148
REMARK   49  A    between atoms: _153  and  _155
REMARK   50  A    between atoms: _157  and  _159
REMARK   51  A    between atoms: _159  and  _160
REMARK   52  A    between atoms: _160  and  _161
REMARK   53  A    between atoms: _161  and  _162
REMARK   54  A    between atoms: _166  and  _168
REMARK   55  A    between atoms: _168  and  _169
REMARK   56  A    between atoms: _175  and  _177
REMARK   57  A    between atoms: _177  and  _178
REMARK                            x       y       z     vdW  Elec       q    Type
REMARK                         _______ _______ _______ _____ _____    ______ ____
ROOT
ATOM      1  C   UNL     1     -29.015   9.383 -66.152  0.00  0.00    +0.000 C 
ENDROOT
BRANCH   1   2
ATOM      2  C   UNL     1     -29.589  10.678 -65.517  0.00  0.00    +0.000 C 
ATOM      3  C   UNL     1     -28.602  11.833 -65.406  0.00  0.00    +0.000 C 
ATOM      4  C   UNL     1     -30.858  11.135 -66.214  0.00  0.00    +0.000 C 
ENDBRANCH   1   2
BRANCH   1   5
ATOM      5  C   UNL     1     -27.543   9.010 -65.878  0.00  0.00    +0.000 C 
ATOM      6  C   UNL     1     -27.425   7.712 -65.043  0.00  0.00    +0.000 C 
ENDBRANCH   1   5
TORSDOF 2
REMARK  Name = 
REMARK  57 active torsions:
REMARK  status: ('A' for Active; 'I' for Inactive)
REMARK    1  A    between atoms: _1  and  _3
REMARK    2  A    between atoms: _3  and  _4
REMARK    3  A    between atoms: _4  and  _5
REMARK    4  A    between atoms: _5  and  _6
REMARK    5  A    between atoms: _8  and  _10
REMARK    6  A    between atoms: _10  and  _11
REMARK    7  A    between atoms: _11  and  _12
REMARK    8  A    between atoms: _15  and  _17
REMARK    9  A    between atoms: _17  and  _18
REMARK   10  A    between atoms: _18  and  _19
REMARK   11  A    between atoms: _19  and  _20
REMARK   12  A    between atoms: _22  and  _24
REMARK   13  A    between atoms: _24  and  _26
REMARK   14  A    between atoms: _28  and  _30
REMARK   15  A    between atoms: _33  and  _35
REMARK   16  A    between atoms: _38  and  _40
REMARK   17  A    between atoms: _40  and  _41
REMARK   18  A    between atoms: _47  and  _49
REMARK   19  A    between atoms: _49  and  _50
REMARK   20  A    between atoms: _53  and  _55
REMARK   21  A    between atoms: _55  and  _57
REMARK   22  A    between atoms: _59  and  _61
REMARK   23  A    between atoms: _64  and  _66
REMARK   24  A    between atoms: _66  and  _67
REMARK   25  A    between atoms: _67  and  _68
REMARK   26  A    between atoms: _68  and  _69
REMARK   27  A    between atoms: _73  and  _75
REMARK   28  A    between atoms: _75  and  _76
REMARK   29  A    between atoms: _76  and  _77
REMARK   30  A    between atoms: _80  and  _82
REMARK   31  A    between atoms: _82  and  _83
REMARK   32  A    between atoms: _86  and  _88
REMARK   33  A    between atoms: _88  and  _89
REMARK   34  A    between atoms: _96  and  _98
REMARK   35  A    between atoms: _98  and  _99
REMARK   36  A    between atoms: _101  and  _103
REMARK   37  A    between atoms: _103  and  _104
REMARK   38  A    between atoms: _110  and  _112
REMARK   39  A    between atoms: _114  and  _116
REMARK   40  A    between atoms: _116  and  _117
REMARK   41  A    between atoms: _123  and  _125
REMARK   42  A    between atoms: _125  and  _126
REMARK   43  A    between atoms: _126  and  _127
REMARK   44  A    between atoms: _130  and  _132
REMARK   45  A    between atoms: _132  and  _134
REMARK   46  A    between atoms: _136  and  _138
REMARK   47  A    between atoms: _138  and  _139
REMARK   48  A    between atoms: _146  and  _148
REMARK   49  A    between atoms: _153  and  _155
REMARK   50  A    between atoms: _157  and  _159
REMARK   51  A    between atoms: _159  and  _160
REMARK   52  A    between atoms: _160  and  _161
REMARK   53  A    between atoms: _161  and  _162
REMARK   54  A    between atoms: _166  and  _168
REMARK   55  A    between atoms: _168  and  _169
REMARK   56  A    between atoms: _175  and  _177
REMARK   57  A    between atoms: _177  and  _178
REMARK                            x       y       z     vdW  Elec       q    Type
REMARK                         _______ _______ _______ _____ _____    ______ ____
ROOT
ATOM      1  C   UNL     1     -29.475  21.988 -46.721  0.00  0.00    +0.000 C 
ATOM      2  C   UNL     1     -30.356  22.496 -45.573  0.00  0.00    +0.000 C 
ENDROOT
BRANCH   1   3
ATOM      3  C   UNL     1     -28.492  23.074 -47.213  0.00  0.00    +0.000 C 
ATOM      4  C   UNL     1     -28.120  24.011 -46.070  0.00  0.00    +0.000 C 
ENDBRANCH   1   3
BRANCH   1   5
ATOM      5  C   UNL     1     -30.347  21.498 -47.877  0.00  0.00    +0.000 C 
ATOM      6  C   UNL     1     -30.147  20.041 -48.216  0.00  0.00    +0.000 C 
ENDBRANCH   1   5
TORSDOF 2
REMARK  Name = 
REMARK  57 active torsions:
REMARK  status: ('A' for Active; 'I' for Inactive)
REMARK    1  A    between atoms: _1  and  _3
REMARK    2  A    between atoms: _3  and  _4
REMARK    3  A    between atoms: _4  and  _5
REMARK    4  A    between atoms: _5  and  _6
REMARK    5  A    between atoms: _8  and  _10
REMARK    6  A    between atoms: _10  and  _11
REMARK    7  A    between atoms: _11  and  _12
REMARK    8  A    between atoms: _15  and  _17
REMARK    9  A    between atoms: _17  and  _18
REMARK   10  A    between atoms: _18  and  _19
REMARK   11  A    between atoms: _19  and  _20
REMARK   12  A    between atoms: _22  and  _24
REMARK   13  A    between atoms: _24  and  _26
REMARK   14  A    between atoms: _28  and  _30
REMARK   15  A    between atoms: _33  and  _35
REMARK   16  A    between atoms: _38  and  _40
REMARK   17  A    between atoms: _40  and  _41
REMARK   18  A    between atoms: _47  and  _49
REMARK   19  A    between atoms: _49  and  _50
REMARK   20  A    between atoms: _53  and  _55
REMARK   21  A    between atoms: _55  and  _57
REMARK   22  A    between atoms: _59  and  _61
REMARK   23  A    between atoms: _64  and  _66
REMARK   24  A    between atoms: _66  and  _67
REMARK   25  A    between atoms: _67  and  _68
REMARK   26  A    between atoms: _68  and  _69
REMARK   27  A    between atoms: _73  and  _75
REMARK   28  A    between atoms: _75  and  _76
REMARK   29  A    between atoms: _76  and  _77
REMARK   30  A    between atoms: _80  and  _82
REMARK   31  A    between atoms: _82  and  _83
REMARK   32  A    between atoms: _86  and  _88
REMARK   33  A    between atoms: _88  and  _89
REMARK   34  A    between atoms: _96  and  _98
REMARK   35  A    between atoms: _98  and  _99
REMARK   36  A    between atoms: _101  and  _103
REMARK   37  A    between atoms: _103  and  _104
REMARK   38  A    between atoms: _110  and  _112
REMARK   39  A    between atoms: _114  and  _116
REMARK   40  A    between atoms: _116  and  _117
REMARK   41  A    between atoms: _123  and  _125
REMARK   42  A    between atoms: _125  and  _126
REMARK   43  A    between atoms: _126  and  _127
REMARK   44  A    between atoms: _130  and  _132
REMARK   45  A    between atoms: _132  and  _134
REMARK   46  A    between atoms: _136  and  _138
REMARK   47  A    between atoms: _138  and  _139
REMARK   48  A    between atoms: _146  and  _148
REMARK   49  A    between atoms: _153  and  _155
REMARK   50  A    between atoms: _157  and  _159
REMARK   51  A    between atoms: _159  and  _160
REMARK   52  A    between atoms: _160  and  _161
REMARK   53  A    between atoms: _161  and  _162
REMARK   54  A    between atoms: _166  and  _168
REMARK   55  A    between atoms: _168  and  _169
REMARK   56  A    between atoms: _175  and  _177
REMARK   57  A    between atoms: _177  and  _178
REMARK                            x       y       z     vdW  Elec       q    Type
REMARK                         _______ _______ _______ _____ _____    ______ ____
ROOT
ATOM      1  C   UNL     1     -31.722  26.075 -41.259  0.00  0.00    +0.000 C 
ATOM      2  C   UNL     1     -33.111  26.436 -40.753  0.00  0.00    +0.000 C 
ATOM      3  C   UNL     1     -31.719  24.662 -41.818  0.00  0.00    +0.000 C 
ENDROOT
BRANCH   1   4
ATOM      4  C   UNL     1     -31.258  27.098 -42.318  0.00  0.00    +0.000 C 
ATOM      5  C   UNL     1     -30.903  28.376 -41.591  0.00  0.00    +0.000 C 
ENDBRANCH   1   4
TORSDOF 1
REMARK  Name = 
REMARK  57 active torsions:
REMARK  status: ('A' for Active; 'I' for Inactive)
REMARK    1  A    between atoms: _1  and  _3
REMARK    2  A    between atoms: _3  and  _4
REMARK    3  A    between atoms: _4  and  _5
REMARK    4  A    between atoms: _5  and  _6
REMARK    5  A    between atoms: _8  and  _10
REMARK    6  A    between atoms: _10  and  _11
REMARK    7  A    between atoms: _11  and  _12
REMARK    8  A    between atoms: _15  and  _17
REMARK    9  A    between atoms: _17  and  _18
REMARK   10  A    between atoms: _18  and  _19
REMARK   11  A    between atoms: _19  and  _20
REMARK   12  A    between atoms: _22  and  _24
REMARK   13  A    between atoms: _24  and  _26
REMARK   14  A    between atoms: _28  and  _30
REMARK   15  A    between atoms: _33  and  _35
REMARK   16  A    between atoms: _38  and  _40
REMARK   17  A    between atoms: _40  and  _41
REMARK   18  A    between atoms: _47  and  _49
REMARK   19  A    between atoms: _49  and  _50
REMARK   20  A    between atoms: _53  and  _55
REMARK   21  A    between atoms: _55  and  _57
REMARK   22  A    between atoms: _59  and  _61
REMARK   23  A    between atoms: _64  and  _66
REMARK   24  A    between atoms: _66  and  _67
REMARK   25  A    between atoms: _67  and  _68
REMARK   26  A    between atoms: _68  and  _69
REMARK   27  A    between atoms: _73  and  _75
REMARK   28  A    between atoms: _75  and  _76
REMARK   29  A    between atoms: _76  and  _77
REMARK   30  A    between atoms: _80  and  _82
REMARK   31  A    between atoms: _82  and  _83
REMARK   32  A    between atoms: _86  and  _88
REMARK   33  A    between atoms: _88  and  _89
REMARK   34  A    between atoms: _96  and  _98
REMARK   35  A    between atoms: _98  and  _99
REMARK   36  A    between atoms: _101  and  _103
REMARK   37  A    between atoms: _103  and  _104
REMARK   38  A    between atoms: _110  and  _112
REMARK   39  A    between atoms: _114  and  _116
REMARK   40  A    between atoms: _116  and  _117
REMARK   41  A    between atoms: _123  and  _125
REMARK   42  A    between atoms: _125  and  _126
REMARK   43  A    between atoms: _126  and  _127
REMARK   44  A    between atoms: _130  and  _132
REMARK   45  A    between atoms: _132  and  _134
REMARK   46  A    between atoms: _136  and  _138
REMARK   47  A    between atoms: _138  and  _139
REMARK   48  A    between atoms: _146  and  _148
REMARK   49  A    between atoms: _153  and  _155
REMARK   50  A    between atoms: _157  and  _159
REMARK   51  A    between atoms: _159  and  _160
REMARK   52  A    between atoms: _160  and  _161
REMARK   53  A    between atoms: _161  and  _162
REMARK   54  A    between atoms: _166  and  _168
REMARK   55  A    between atoms: _168  and  _169
REMARK   56  A    between atoms: _175  and  _177
REMARK   57  A    between atoms: _177  and  _178
REMARK                            x       y       z     vdW  Elec       q    Type
REMARK                         _______ _______ _______ _____ _____    ______ ____
ROOT
ATOM      1  C   UNL     1     -29.469  14.663 -46.839  0.00  0.00    +0.220 C 
ENDROOT
BRANCH   1   2
ATOM      2  N   UNL     1     -30.402  15.802 -46.771  0.00  0.00    -0.087 NA
ATOM      3  C   UNL     1     -30.506  16.624 -45.729  0.00  0.00    +0.535 C 
ATOM      4  N   UNL     1     -29.755  16.442 -44.651  0.00  0.00    +0.135 NA
ATOM      5  N   UNL     1     -31.360  17.632 -45.760  0.00  0.00    +0.135 NA
ENDBRANCH   1   2
BRANCH   1   6
ATOM      6  C   UNL     1     -28.427  14.890 -47.934  0.00  0.00    +0.047 C 
BRANCH   6   7
ATOM      7  C   UNL     1     -27.372  15.895 -47.533  0.00  0.00    +0.004 C 
BRANCH   7   8
ATOM      8  C   UNL     1     -25.938  15.508 -47.903  0.00  0.00    +0.000 C 
ATOM      9  C   UNL     1     -25.867  14.910 -49.308  0.00  0.00    +0.000 C 
ENDBRANCH   7   8
ENDBRANCH   6   7
ENDBRANCH   1   6
TORSDOF 4
REMARK  Name = 
REMARK  57 active torsions:
REMARK  status: ('A' for Active; 'I' for Inactive)
REMARK    1  A    between atoms: _1  and  _3
REMARK    2  A    between atoms: _3  and  _4
REMARK    3  A    between atoms: _4  and  _5
REMARK    4  A    between atoms: _5  and  _6
REMARK    5  A    between atoms: _8  and  _10
REMARK    6  A    between atoms: _10  and  _11
REMARK    7  A    between atoms: _11  and  _12
REMARK    8  A    between atoms: _15  and  _17
REMARK    9  A    between atoms: _17  and  _18
REMARK   10  A    between atoms: _18  and  _19
REMARK   11  A    between atoms: _19  and  _20
REMARK   12  A    between atoms: _22  and  _24
REMARK   13  A    between atoms: _24  and  _26
REMARK   14  A    between atoms: _28  and  _30
REMARK   15  A    between atoms: _33  and  _35
REMARK   16  A    between atoms: _38  and  _40
REMARK   17  A    between atoms: _40  and  _41
REMARK   18  A    between atoms: _47  and  _49
REMARK   19  A    between atoms: _49  and  _50
REMARK   20  A    between atoms: _53  and  _55
REMARK   21  A    between atoms: _55  and  _57
REMARK   22  A    between atoms: _59  and  _61
REMARK   23  A    between atoms: _64  and  _66
REMARK   24  A    between atoms: _66  and  _67
REMARK   25  A    between atoms: _67  and  _68
REMARK   26  A    between atoms: _68  and  _69
REMARK   27  A    between atoms: _73  and  _75
REMARK   28  A    between atoms: _75  and  _76
REMARK   29  A    between atoms: _76  and  _77
REMARK   30  A    between atoms: _80  and  _82
REMARK   31  A    between atoms: _82  and  _83
REMARK   32  A    between atoms: _86  and  _88
REMARK   33  A    between atoms: _88  and  _89
REMARK   34  A    between atoms: _96  and  _98
REMARK   35  A    between atoms: _98  and  _99
REMARK   36  A    between atoms: _101  and  _103
REMARK   37  A    between atoms: _103  and  _104
REMARK   38  A    between atoms: _110  and  _112
REMARK   39  A    between atoms: _114  and  _116
REMARK   40  A    between atoms: _116  and  _117
REMARK   41  A    between atoms: _123  and  _125
REMARK   42  A    between atoms: _125  and  _126
REMARK   43  A    between atoms: _126  and  _127
REMARK   44  A    between atoms: _130  and  _132
REMARK   45  A    between atoms: _132  and  _134
REMARK   46  A    between atoms: _136  and  _138
REMARK   47  A    between atoms: _138  and  _139
REMARK   48  A    between atoms: _146  and  _148
REMARK   49  A    between atoms: _153  and  _155
REMARK   50  A    between atoms: _157  and  _159
REMARK   51  A    between atoms: _159  and  _160
REMARK   52  A    between atoms: _160  and  _161
REMARK   53  A    between atoms: _161  and  _162
REMARK   54  A    between atoms: _166  and  _168
REMARK   55  A    between atoms: _168  and  _169
REMARK   56  A    between atoms: _175  and  _177
REMARK   57  A    between atoms: _177  and  _178
REMARK                            x       y       z     vdW  Elec       q    Type
REMARK                         _______ _______ _______ _____ _____    ______ ____
ROOT
ATOM      1  C   UNL     1     -31.087  11.717 -51.555  0.00  0.00    +0.114 C 
ENDROOT
BRANCH   1   2
ATOM      2  C   UNL     1     -31.403  12.589 -50.334  0.00  0.00    +0.365 C 
ATOM      3  O   UNL     1     -30.784  12.411 -49.265  0.00  0.00    -0.246 OA
ATOM      4  O   UNL     1     -32.277  13.469 -50.438  0.00  0.00    -0.246 OA
ENDBRANCH   1   2
BRANCH   1   5
ATOM      5  C   UNL     1     -29.945  12.256 -52.431  0.00  0.00    +0.012 C 
BRANCH   5   6
ATOM      6  C   UNL     1     -28.632  11.459 -52.340  0.00  0.00    +0.001 C 
ATOM      7  C   UNL     1     -28.365  10.672 -53.641  0.00  0.00    +0.000 C 
ENDBRANCH   5   6
ENDBRANCH   1   5
TORSDOF 3
REMARK  Name = 
REMARK  57 active torsions:
REMARK  status: ('A' for Active; 'I' for Inactive)
REMARK    1  A    between atoms: _1  and  _3
REMARK    2  A    between atoms: _3  and  _4
REMARK    3  A    between atoms: _4  and  _5
REMARK    4  A    between atoms: _5  and  _6
REMARK    5  A    between atoms: _8  and  _10
REMARK    6  A    between atoms: _10  and  _11
REMARK    7  A    between atoms: _11  and  _12
REMARK    8  A    between atoms: _15  and  _17
REMARK    9  A    between atoms: _17  and  _18
REMARK   10  A    between atoms: _18  and  _19
REMARK   11  A    between atoms: _19  and  _20
REMARK   12  A    between atoms: _22  and  _24
REMARK   13  A    between atoms: _24  and  _26
REMARK   14  A    between atoms: _28  and  _30
REMARK   15  A    between atoms: _33  and  _35
REMARK   16  A    between atoms: _38  and  _40
REMARK   17  A    between atoms: _40  and  _41
REMARK   18  A    between atoms: _47  and  _49
REMARK   19  A    between atoms: _49  and  _50
REMARK   20  A    between atoms: _53  and  _55
REMARK   21  A    between atoms: _55  and  _57
REMARK   22  A    between atoms: _59  and  _61
REMARK   23  A    between atoms: _64  and  _66
REMARK   24  A    between atoms: _66  and  _67
REMARK   25  A    between atoms: _67  and  _68
REMARK   26  A    between atoms: _68  and  _69
REMARK   27  A    between atoms: _73  and  _75
REMARK   28  A    between atoms: _75  and  _76
REMARK   29  A    between atoms: _76  and  _77
REMARK   30  A    between atoms: _80  and  _82
REMARK   31  A    between atoms: _82  and  _83
REMARK   32  A    between atoms: _86  and  _88
REMARK   33  A    between atoms: _88  and  _89
REMARK   34  A    between atoms: _96  and  _98
REMARK   35  A    between atoms: _98  and  _99
REMARK   36  A    between atoms: _101  and  _103
REMARK   37  A    between atoms: _103  and  _104
REMARK   38  A    between atoms: _110  and  _112
REMARK   39  A    between atoms: _114  and  _116
REMARK   40  A    between atoms: _116  and  _117
REMARK   41  A    between atoms: _123  and  _125
REMARK   42  A    between atoms: _125  and  _126
REMARK   43  A    between atoms: _126  and  _127
REMARK   44  A    between atoms: _130  and  _132
REMARK   45  A    between atoms: _132  and  _134
REMARK   46  A    between atoms: _136  and  _138
REMARK   47  A    between atoms: _138  and  _139
REMARK   48  A    between atoms: _146  and  _148
REMARK   49  A    between atoms: _153  and  _155
REMARK   50  A    between atoms: _157  and  _159
REMARK   51  A    between atoms: _159  and  _160
REMARK   52  A    between atoms: _160  and  _161
REMARK   53  A    between atoms: _161  and  _162
REMARK   54  A    between atoms: _166  and  _168
REMARK   55  A    between atoms: _168  and  _169
REMARK   56  A    between atoms: _175  and  _177
REMARK   57  A    between atoms: _177  and  _178
REMARK                            x       y       z     vdW  Elec       q    Type
REMARK                         _______ _______ _______ _____ _____    ______ ____
ROOT
ATOM      1  C   UNL     1     -31.441   9.223 -57.982  0.00  0.00    +0.000 C 
ENDROOT
BRANCH   1   2
ATOM      2  C   UNL     1     -32.684   9.931 -57.457  0.00  0.00    +0.000 C 
ATOM      3  C   UNL     1     -33.025   9.487 -56.042  0.00  0.00    +0.000 C 
ATOM      4  C   UNL     1     -33.839   9.632 -58.392  0.00  0.00    +0.000 C 
ENDBRANCH   1   2
BRANCH   1   5
ATOM      5  C   UNL     1     -30.955   7.994 -57.218  0.00  0.00    +0.000 C 
ATOM      6  C   UNL     1     -30.854   6.830 -58.191  0.00  0.00    +0.000 C 
ENDBRANCH   1   5
TORSDOF 2
REMARK  Name = 
REMARK  57 active torsions:
REMARK  status: ('A' for Active; 'I' for Inactive)
REMARK    1  A    between atoms: _1  and  _3
REMARK    2  A    between atoms: _3  and  _4
REMARK    3  A    between atoms: _4  and  _5
REMARK    4  A    between atoms: _5  and  _6
REMARK    5  A    between atoms: _8  and  _10
REMARK    6  A    between atoms: _10  and  _11
REMARK    7  A    between atoms: _11  and  _12
REMARK    8  A    between atoms: _15  and  _17
REMARK    9  A    between atoms: _17  and  _18
REMARK   10  A    between atoms: _18  and  _19
REMARK   11  A    between atoms: _19  and  _20
REMARK   12  A    between atoms: _22  and  _24
REMARK   13  A    between atoms: _24  and  _26
REMARK   14  A    between atoms: _28  and  _30
REMARK   15  A    between atoms: _33  and  _35
REMARK   16  A    between atoms: _38  and  _40
REMARK   17  A    between atoms: _40  and  _41
REMARK   18  A    between atoms: _47  and  _49
REMARK   19  A    between atoms: _49  and  _50
REMARK   20  A    between atoms: _53  and  _55
REMARK   21  A    between atoms: _55  and  _57
REMARK   22  A    between atoms: _59  and  _61
REMARK   23  A    between atoms: _64  and  _66
REMARK   24  A    between atoms: _66  and  _67
REMARK   25  A    between atoms: _67  and  _68
REMARK   26  A    between atoms: _68  and  _69
REMARK   27  A    between atoms: _73  and  _75
REMARK   28  A    between atoms: _75  and  _76
REMARK   29  A    between atoms: _76  and  _77
REMARK   30  A    between atoms: _80  and  _82
REMARK   31  A    between atoms: _82  and  _83
REMARK   32  A    between atoms: _86  and  _88
REMARK   33  A    between atoms: _88  and  _89
REMARK   34  A    between atoms: _96  and  _98
REMARK   35  A    between atoms: _98  and  _99
REMARK   36  A    between atoms: _101  and  _103
REMARK   37  A    between atoms: _103  and  _104
REMARK   38  A    between atoms: _110  and  _112
REMARK   39  A    between atoms: _114  and  _116
REMARK   40  A    between atoms: _116  and  _117
REMARK   41  A    between atoms: _123  and  _125
REMARK   42  A    between atoms: _125  and  _126
REMARK   43  A    between atoms: _126  and  _127
REMARK   44  A    between atoms: _130  and  _132
REMARK   45  A    between atoms: _132  and  _134
REMARK   46  A    between atoms: _136  and  _138
REMARK   47  A    between atoms: _138  and  _139
REMARK   48  A    between atoms: _146  and  _148
REMARK   49  A    between atoms: _153  and  _155
REMARK   50  A    between atoms: _157  and  _159
REMARK   51  A    between atoms: _159  and  _160
REMARK   52  A    between atoms: _160  and  _161
REMARK   53  A    between atoms: _161  and  _162
REMARK   54  A    between atoms: _166  and  _168
REMARK   55  A    between atoms: _168  and  _169
REMARK   56  A    between atoms: _175  and  _177
REMARK   57  A    between atoms: _177  and  _178
REMARK                            x       y       z     vdW  Elec       q    Type
REMARK                         _______ _______ _______ _____ _____    ______ ____
ROOT
ATOM      1  C   UNL     1     -36.728   6.520 -60.603  0.00  0.00    -0.022 A 
ATOM      2  C   UNL     1     -35.985   6.866 -59.488  0.00  0.00    -0.001 A 
ATOM      3  C   UNL     1     -36.602   7.231 -58.312  0.00  0.00    +0.042 A 
ATOM      4  C   UNL     1     -37.980   7.242 -58.233  0.00  0.00    +0.196 A 
ATOM      5  O   UNL     1     -38.581   7.607 -57.049  0.00  0.00    -0.287 OA
ATOM      6  C   UNL     1     -38.745   6.912 -59.330  0.00  0.00    +0.042 A 
ATOM      7  C   UNL     1     -38.117   6.550 -60.505  0.00  0.00    -0.001 A 
ENDROOT
BRANCH   1   8
ATOM      8  C   UNL     1     -36.057   6.120 -61.884  0.00  0.00    +0.026 C 
BRANCH   8   9
ATOM      9  C   UNL     1     -36.402   4.729 -62.385  0.00  0.00    +0.005 C 
ATOM     10  C   UNL     1     -35.904   4.562 -63.826  0.00  0.00    +0.000 C 
ENDBRANCH   8   9
ENDBRANCH   1   8
TORSDOF 2
REMARK  Name = 
REMARK  57 active torsions:
REMARK  status: ('A' for Active; 'I' for Inactive)
REMARK    1  A    between atoms: _1  and  _3
REMARK    2  A    between atoms: _3  and  _4
REMARK    3  A    between atoms: _4  and  _5
REMARK    4  A    between atoms: _5  and  _6
REMARK    5  A    between atoms: _8  and  _10
REMARK    6  A    between atoms: _10  and  _11
REMARK    7  A    between atoms: _11  and  _12
REMARK    8  A    between atoms: _15  and  _17
REMARK    9  A    between atoms: _17  and  _18
REMARK   10  A    between atoms: _18  and  _19
REMARK   11  A    between atoms: _19  and  _20
REMARK   12  A    between atoms: _22  and  _24
REMARK   13  A    between atoms: _24  and  _26
REMARK   14  A    between atoms: _28  and  _30
REMARK   15  A    between atoms: _33  and  _35
REMARK   16  A    between atoms: _38  and  _40
REMARK   17  A    between atoms: _40  and  _41
REMARK   18  A    between atoms: _47  and  _49
REMARK   19  A    between atoms: _49  and  _50
REMARK   20  A    between atoms: _53  and  _55
REMARK   21  A    between atoms: _55  and  _57
REMARK   22  A    between atoms: _59  and  _61
REMARK   23  A    between atoms: _64  and  _66
REMARK   24  A    between atoms: _66  and  _67
REMARK   25  A    between atoms: _67  and  _68
REMARK   26  A    between atoms: _68  and  _69
REMARK   27  A    between atoms: _73  and  _75
REMARK   28  A    between atoms: _75  and  _76
REMARK   29  A    between atoms: _76  and  _77
REMARK   30  A    between atoms: _80  and  _82
REMARK   31  A    between atoms: _82  and  _83
REMARK   32  A    between atoms: _86  and  _88
REMARK   33  A    between atoms: _88  and  _89
REMARK   34  A    between atoms: _96  and  _98
REMARK   35  A    between atoms: _98  and  _99
REMARK   36  A    between atoms: _101  and  _103
REMARK   37  A    between atoms: _103  and  _104
REMARK   38  A    between atoms: _110  and  _112
REMARK   39  A    between atoms: _114  and  _116
REMARK   40  A    between atoms: _116  and  _117
REMARK   41  A    between atoms: _123  and  _125
REMARK   42  A    between atoms: _125  and  _126
REMARK   43  A    between atoms: _126  and  _127
REMARK   44  A    between atoms: _130  and  _132
REMARK   45  A    between atoms: _132  and  _134
REMARK   46  A    between atoms: _136  and  _138
REMARK   47  A    between atoms: _138  and  _139
REMARK   48  A    between atoms: _146  and  _148
REMARK   49  A    between atoms: _153  and  _155
REMARK   50  A    between atoms: _157  and  _159
REMARK   51  A    between atoms: _159  and  _160
REMARK   52  A    between atoms: _160  and  _161
REMARK   53  A    between atoms: _161  and  _162
REMARK   54  A    between atoms: _166  and  _168
REMARK   55  A    between atoms: _168  and  _169
REMARK   56  A    between atoms: _175  and  _177
REMARK   57  A    between atoms: _177  and  _178
REMARK                            x       y       z     vdW  Elec       q    Type
REMARK                         _______ _______ _______ _____ _____    ______ ____
ROOT
ATOM      1  C   UNL     1     -44.335   8.459 -57.624  0.00  0.00    +0.000 C 
ENDROOT
BRANCH   1   2
ATOM      2  C   UNL     1     -43.712   9.864 -57.740  0.00  0.00    +0.000 C 
ATOM      3  C   UNL     1     -42.833  10.127 -56.538  0.00  0.00    +0.000 C 
ENDBRANCH   1   2
BRANCH   1   4
ATOM      4  C   UNL     1     -45.812   8.650 -57.442  0.00  0.00    +0.000 C 
ATOM      5  C   UNL     1     -46.179   8.503 -55.999  0.00  0.00    +0.000 C 
ENDBRANCH   1   4
TORSDOF 2
REMARK  Name = 
REMARK  57 active torsions:
REMARK  status: ('A' for Active; 'I' for Inactive)
REMARK    1  A    between atoms: _1  and  _3
REMARK    2  A    between atoms: _3  and  _4
REMARK    3  A    between atoms: _4  and  _5
REMARK    4  A    between atoms: _5  and  _6
REMARK    5  A    between atoms: _8  and  _10
REMARK    6  A    between atoms: _10  and  _11
REMARK    7  A    between atoms: _11  and  _12
REMARK    8  A    between atoms: _15  and  _17
REMARK    9  A    between atoms: _17  and  _18
REMARK   10  A    between atoms: _18  and  _19
REMARK   11  A    between atoms: _19  and  _20
REMARK   12  A    between atoms: _22  and  _24
REMARK   13  A    between atoms: _24  and  _26
REMARK   14  A    between atoms: _28  and  _30
REMARK   15  A    between atoms: _33  and  _35
REMARK   16  A    between atoms: _38  and  _40
REMARK   17  A    between atoms: _40  and  _41
REMARK   18  A    between atoms: _47  and  _49
REMARK   19  A    between atoms: _49  and  _50
REMARK   20  A    between atoms: _53  and  _55
REMARK   21  A    between atoms: _55  and  _57
REMARK   22  A    between atoms: _59  and  _61
REMARK   23  A    between atoms: _64  and  _66
REMARK   24  A    between atoms: _66  and  _67
REMARK   25  A    between atoms: _67  and  _68
REMARK   26  A    between atoms: _68  and  _69
REMARK   27  A    between atoms: _73  and  _75
REMARK   28  A    between atoms: _75  and  _76
REMARK   29  A    between atoms: _76  and  _77
REMARK   30  A    between atoms: _80  and  _82
REMARK   31  A    between atoms: _82  and  _83
REMARK   32  A    between atoms: _86  and  _88
REMARK   33  A    between atoms: _88  and  _89
REMARK   34  A    between atoms: _96  and  _98
REMARK   35  A    between atoms: _98  and  _99
REMARK   36  A    between atoms: _101  and  _103
REMARK   37  A    between atoms: _103  and  _104
REMARK   38  A    between atoms: _110  and  _112
REMARK   39  A    between atoms: _114  and  _116
REMARK   40  A    between atoms: _116  and  _117
REMARK   41  A    between atoms: _123  and  _125
REMARK   42  A    between atoms: _125  and  _126
REMARK   43  A    between atoms: _126  and  _127
REMARK   44  A    between atoms: _130  and  _132
REMARK   45  A    between atoms: _132  and  _134
REMARK   46  A    between atoms: _136  and  _138
REMARK   47  A    between atoms: _138  and  _139
REMARK   48  A    between atoms: _146  and  _148
REMARK   49  A    between atoms: _153  and  _155
REMARK   50  A    between atoms: _157  and  _159
REMARK   51  A    between atoms: _159  and  _160
REMARK   52  A    between atoms: _160  and  _161
REMARK   53  A    between atoms: _161  and  _162
REMARK   54  A    between atoms: _166  and  _168
REMARK   55  A    between atoms: _168  and  _169
REMARK   56  A    between atoms: _175  and  _177
REMARK   57  A    between atoms: _177  and  _178
REMARK                            x       y       z     vdW  Elec       q    Type
REMARK                         _______ _______ _______ _____ _____    ______ ____
ROOT
ATOM      1  C   UNL     1     -40.389  11.964 -54.329  0.00  0.00    -0.022 A 
ATOM      2  C   UNL     1     -39.638  11.531 -53.229  0.00  0.00    -0.004 A 
ATOM      3  C   UNL     1     -38.275  11.290 -53.343  0.00  0.00    -0.000 A 
ATOM      4  C   UNL     1     -37.643  11.475 -54.564  0.00  0.00    -0.000 A 
ATOM      5  C   UNL     1     -38.377  11.906 -55.661  0.00  0.00    -0.000 A 
ATOM      6  C   UNL     1     -39.739  12.152 -55.542  0.00  0.00    -0.004 A 
ENDROOT
BRANCH   1   7
ATOM      7  C   UNL     1     -41.871  12.228 -54.199  0.00  0.00    +0.026 C 
BRANCH   7   8
ATOM      8  C   UNL     1     -42.744  10.960 -54.237  0.00  0.00    +0.005 C 
ATOM      9  C   UNL     1     -43.807  11.026 -53.165  0.00  0.00    +0.000 C 
ENDBRANCH   7   8
ENDBRANCH   1   7
TORSDOF 2
REMARK  Name = 
REMARK  57 active torsions:
REMARK  status: ('A' for Active; 'I' for Inactive)
REMARK    1  A    between atoms: _1  and  _3
REMARK    2  A    between atoms: _3  and  _4
REMARK    3  A    between atoms: _4  and  _5
REMARK    4  A    between atoms: _5  and  _6
REMARK    5  A    between atoms: _8  and  _10
REMARK    6  A    between atoms: _10  and  _11
REMARK    7  A    between atoms: _11  and  _12
REMARK    8  A    between atoms: _15  and  _17
REMARK    9  A    between atoms: _17  and  _18
REMARK   10  A    between atoms: _18  and  _19
REMARK   11  A    between atoms: _19  and  _20
REMARK   12  A    between atoms: _22  and  _24
REMARK   13  A    between atoms: _24  and  _26
REMARK   14  A    between atoms: _28  and  _30
REMARK   15  A    between atoms: _33  and  _35
REMARK   16  A    between atoms: _38  and  _40
REMARK   17  A    between atoms: _40  and  _41
REMARK   18  A    between atoms: _47  and  _49
REMARK   19  A    between atoms: _49  and  _50
REMARK   20  A    between atoms: _53  and  _55
REMARK   21  A    between atoms: _55  and  _57
REMARK   22  A    between atoms: _59  and  _61
REMARK   23  A    between atoms: _64  and  _66
REMARK   24  A    between atoms: _66  and  _67
REMARK   25  A    between atoms: _67  and  _68
REMARK   26  A    between atoms: _68  and  _69
REMARK   27  A    between atoms: _73  and  _75
REMARK   28  A    between atoms: _75  and  _76
REMARK   29  A    between atoms: _76  and  _77
REMARK   30  A    between atoms: _80  and  _82
REMARK   31  A    between atoms: _82  and  _83
REMARK   32  A    between atoms: _86  and  _88
REMARK   33  A    between atoms: _88  and  _89
REMARK   34  A    between atoms: _96  and  _98
REMARK   35  A    between atoms: _98  and  _99
REMARK   36  A    between atoms: _101  and  _103
REMARK   37  A    between atoms: _103  and  _104
REMARK   38  A    between atoms: _110  and  _112
REMARK   39  A    between atoms: _114  and  _116
REMARK   40  A    between atoms: _116  and  _117
REMARK   41  A    between atoms: _123  and  _125
REMARK   42  A    between atoms: _125  and  _126
REMARK   43  A    between atoms: _126  and  _127
REMARK   44  A    between atoms: _130  and  _132
REMARK   45  A    between atoms: _132  and  _134
REMARK   46  A    between atoms: _136  and  _138
REMARK   47  A    between atoms: _138  and  _139
REMARK   48  A    between atoms: _146  and  _148
REMARK   49  A    between atoms: _153  and  _155
REMARK   50  A    between atoms: _157  and  _159
REMARK   51  A    between atoms: _159  and  _160
REMARK   52  A    between atoms: _160  and  _161
REMARK   53  A    between atoms: _161  and  _162
REMARK   54  A    between atoms: _166  and  _168
REMARK   55  A    between atoms: _168  and  _169
REMARK   56  A    between atoms: _175  and  _177
REMARK   57  A    between atoms: _177  and  _178
REMARK                            x       y       z     vdW  Elec       q    Type
REMARK                         _______ _______ _______ _____ _____    ______ ____
ROOT
ATOM      1  C   UNL     1     -44.271  10.729 -50.777  0.00  0.00    +0.036 C 
ATOM      2  C   UNL     1     -43.447  10.868 -49.501  0.00  0.00    +0.003 C 
ENDROOT
BRANCH   1   3
ATOM      3  C   UNL     1     -45.038   9.402 -50.753  0.00  0.00    +0.182 C 
ATOM      4  O   UNL     1     -45.597   9.175 -49.477  0.00  0.00    -0.220 OA
ENDBRANCH   1   3
TORSDOF 1
REMARK  Name = 
REMARK  57 active torsions:
REMARK  status: ('A' for Active; 'I' for Inactive)
REMARK    1  A    between atoms: _1  and  _3
REMARK    2  A    between atoms: _3  and  _4
REMARK    3  A    between atoms: _4  and  _5
REMARK    4  A    between atoms: _5  and  _6
REMARK    5  A    between atoms: _8  and  _10
REMARK    6  A    between atoms: _10  and  _11
REMARK    7  A    between atoms: _11  and  _12
REMARK    8  A    between atoms: _15  and  _17
REMARK    9  A    between atoms: _17  and  _18
REMARK   10  A    between atoms: _18  and  _19
REMARK   11  A    between atoms: _19  and  _20
REMARK   12  A    between atoms: _22  and  _24
REMARK   13  A    between atoms: _24  and  _26
REMARK   14  A    between atoms: _28  and  _30
REMARK   15  A    between atoms: _33  and  _35
REMARK   16  A    between atoms: _38  and  _40
REMARK   17  A    between atoms: _40  and  _41
REMARK   18  A    between atoms: _47  and  _49
REMARK   19  A    between atoms: _49  and  _50
REMARK   20  A    between atoms: _53  and  _55
REMARK   21  A    between atoms: _55  and  _57
REMARK   22  A    between atoms: _59  and  _61
REMARK   23  A    between atoms: _64  and  _66
REMARK   24  A    between atoms: _66  and  _67
REMARK   25  A    between atoms: _67  and  _68
REMARK   26  A    between atoms: _68  and  _69
REMARK   27  A    between atoms: _73  and  _75
REMARK   28  A    between atoms: _75  and  _76
REMARK   29  A    between atoms: _76  and  _77
REMARK   30  A    between atoms: _80  and  _82
REMARK   31  A    between atoms: _82  and  _83
REMARK   32  A    between atoms: _86  and  _88
REMARK   33  A    between atoms: _88  and  _89
REMARK   34  A    between atoms: _96  and  _98
REMARK   35  A    between atoms: _98  and  _99
REMARK   36  A    between atoms: _101  and  _103
REMARK   37  A    between atoms: _103  and  _104
REMARK   38  A    between atoms: _110  and  _112
REMARK   39  A    between atoms: _114  and  _116
REMARK   40  A    between atoms: _116  and  _117
REMARK   41  A    between atoms: _123  and  _125
REMARK   42  A    between atoms: _125  and  _126
REMARK   43  A    between atoms: _126  and  _127
REMARK   44  A    between atoms: _130  and  _132
REMARK   45  A    between atoms: _132  and  _134
REMARK   46  A    between atoms: _136  and  _138
REMARK   47  A    between atoms: _138  and  _139
REMARK   48  A    between atoms: _146  and  _148
REMARK   49  A    between atoms: _153  and  _155
REMARK   50  A    between atoms: _157  and  _159
REMARK   51  A    between atoms: _159  and  _160
REMARK   52  A    between atoms: _160  and  _161
REMARK   53  A    between atoms: _161  and  _162
REMARK   54  A    between atoms: _166  and  _168
REMARK   55  A    between atoms: _168  and  _169
REMARK   56  A    between atoms: _175  and  _177
REMARK   57  A    between atoms: _177  and  _178
REMARK                            x       y       z     vdW  Elec       q    Type
REMARK                         _______ _______ _______ _____ _____    ______ ____
ROOT
ATOM      1  C   UNL     1     -42.219  14.078 -47.545  0.00  0.00    -0.022 A 
ATOM      2  C   UNL     1     -42.069  14.966 -46.484  0.00  0.00    -0.004 A 
ATOM      3  C   UNL     1     -42.257  16.326 -46.670  0.00  0.00    -0.000 A 
ATOM      4  C   UNL     1     -42.606  16.812 -47.924  0.00  0.00    -0.000 A 
ATOM      5  C   UNL     1     -42.769  15.938 -48.989  0.00  0.00    -0.000 A 
ATOM      6  C   UNL     1     -42.577  14.578 -48.795  0.00  0.00    -0.004 A 
ENDROOT
BRANCH   1   7
ATOM      7  C   UNL     1     -42.014  12.597 -47.345  0.00  0.00    +0.026 C 
BRANCH   7   8
ATOM      8  C   UNL     1     -43.321  11.788 -47.251  0.00  0.00    +0.005 C 
ATOM      9  C   UNL     1     -44.262  12.422 -46.246  0.00  0.00    +0.000 C 
ENDBRANCH   7   8
ENDBRANCH   1   7
TORSDOF 2
REMARK  Name = 
REMARK  57 active torsions:
REMARK  status: ('A' for Active; 'I' for Inactive)
REMARK    1  A    between atoms: _1  and  _3
REMARK    2  A    between atoms: _3  and  _4
REMARK    3  A    between atoms: _4  and  _5
REMARK    4  A    between atoms: _5  and  _6
REMARK    5  A    between atoms: _8  and  _10
REMARK    6  A    between atoms: _10  and  _11
REMARK    7  A    between atoms: _11  and  _12
REMARK    8  A    between atoms: _15  and  _17
REMARK    9  A    between atoms: _17  and  _18
REMARK   10  A    between atoms: _18  and  _19
REMARK   11  A    between atoms: _19  and  _20
REMARK   12  A    between atoms: _22  and  _24
REMARK   13  A    between atoms: _24  and  _26
REMARK   14  A    between atoms: _28  and  _30
REMARK   15  A    between atoms: _33  and  _35
REMARK   16  A    between atoms: _38  and  _40
REMARK   17  A    between atoms: _40  and  _41
REMARK   18  A    between atoms: _47  and  _49
REMARK   19  A    between atoms: _49  and  _50
REMARK   20  A    between atoms: _53  and  _55
REMARK   21  A    between atoms: _55  and  _57
REMARK   22  A    between atoms: _59  and  _61
REMARK   23  A    between atoms: _64  and  _66
REMARK   24  A    between atoms: _66  and  _67
REMARK   25  A    between atoms: _67  and  _68
REMARK   26  A    between atoms: _68  and  _69
REMARK   27  A    between atoms: _73  and  _75
REMARK   28  A    between atoms: _75  and  _76
REMARK   29  A    between atoms: _76  and  _77
REMARK   30  A    between atoms: _80  and  _82
REMARK   31  A    between atoms: _82  and  _83
REMARK   32  A    between atoms: _86  and  _88
REMARK   33  A    between atoms: _88  and  _89
REMARK   34  A    between atoms: _96  and  _98
REMARK   35  A    between atoms: _98  and  _99
REMARK   36  A    between atoms: _101  and  _103
REMARK   37  A    between atoms: _103  and  _104
REMARK   38  A    between atoms: _110  and  _112
REMARK   39  A    between atoms: _114  and  _116
REMARK   40  A    between atoms: _116  and  _117
REMARK   41  A    between atoms: _123  and  _125
REMARK   42  A    between atoms: _125  and  _126
REMARK   43  A    between atoms: _126  and  _127
REMARK   44  A    between atoms: _130  and  _132
REMARK   45  A    between atoms: _132  and  _134
REMARK   46  A    between atoms: _136  and  _138
REMARK   47  A    between atoms: _138  and  _139
REMARK   48  A    between atoms: _146  and  _148
REMARK   49  A    between atoms: _153  and  _155
REMARK   50  A    between atoms: _157  and  _159
REMARK   51  A    between atoms: _159  and  _160
REMARK   52  A    between atoms: _160  and  _161
REMARK   53  A    between atoms: _161  and  _162
REMARK   54  A    between atoms: _166  and  _168
REMARK   55  A    between atoms: _168  and  _169
REMARK   56  A    between atoms: _175  and  _177
REMARK   57  A    between atoms: _177  and  _178
REMARK                            x       y       z     vdW  Elec       q    Type
REMARK                         _______ _______ _______ _____ _____    ______ ____
ROOT
ATOM      1  C   UNL     1     -46.412  11.138 -42.364  0.00  0.00    +0.042 C 
ENDROOT
BRANCH   1   2
ATOM      2  C   UNL     1     -47.312  10.811 -43.543  0.00  0.00    +0.050 C 
ATOM      3  O   UNL     1     -48.286  11.558 -43.769  0.00  0.00    -0.549 OA
ATOM      4  O   UNL     1     -47.053   9.803 -44.237  0.00  0.00    -0.549 OA
ENDBRANCH   1   2
BRANCH   1   5
ATOM      5  C   UNL     1     -44.990  11.449 -42.791  0.00  0.00    +0.006 C 
BRANCH   5   6
ATOM      6  C   UNL     1     -44.900  12.524 -43.875  0.00  0.00    +0.000 C 
ATOM      7  C   UNL     1     -44.557  13.873 -43.245  0.00  0.00    +0.000 C 
ENDBRANCH   5   6
ENDBRANCH   1   5
TORSDOF 3
REMARK  Name = 
REMARK  57 active torsions:
REMARK  status: ('A' for Active; 'I' for Inactive)
REMARK    1  A    between atoms: _1  and  _3
REMARK    2  A    between atoms: _3  and  _4
REMARK    3  A    between atoms: _4  and  _5
REMARK    4  A    between atoms: _5  and  _6
REMARK    5  A    between atoms: _8  and  _10
REMARK    6  A    between atoms: _10  and  _11
REMARK    7  A    between atoms: _11  and  _12
REMARK    8  A    between atoms: _15  and  _17
REMARK    9  A    between atoms: _17  and  _18
REMARK   10  A    between atoms: _18  and  _19
REMARK   11  A    between atoms: _19  and  _20
REMARK   12  A    between atoms: _22  and  _24
REMARK   13  A    between atoms: _24  and  _26
REMARK   14  A    between atoms: _28  and  _30
REMARK   15  A    between atoms: _33  and  _35
REMARK   16  A    between atoms: _38  and  _40
REMARK   17  A    between atoms: _40  and  _41
REMARK   18  A    between atoms: _47  and  _49
REMARK   19  A    between atoms: _49  and  _50
REMARK   20  A    between atoms: _53  and  _55
REMARK   21  A    between atoms: _55  and  _57
REMARK   22  A    between atoms: _59  and  _61
REMARK   23  A    between atoms: _64  and  _66
REMARK   24  A    between atoms: _66  and  _67
REMARK   25  A    between atoms: _67  and  _68
REMARK   26  A    between atoms: _68  and  _69
REMARK   27  A    between atoms: _73  and  _75
REMARK   28  A    between atoms: _75  and  _76
REMARK   29  A    between atoms: _76  and  _77
REMARK   30  A    between atoms: _80  and  _82
REMARK   31  A    between atoms: _82  and  _83
REMARK   32  A    between atoms: _86  and  _88
REMARK   33  A    between atoms: _88  and  _89
REMARK   34  A    between atoms: _96  and  _98
REMARK   35  A    between atoms: _98  and  _99
REMARK   36  A    between atoms: _101  and  _103
REMARK   37  A    between atoms: _103  and  _104
REMARK   38  A    between atoms: _110  and  _112
REMARK   39  A    between atoms: _114  and  _116
REMARK   40  A    between atoms: _116  and  _117
REMARK   41  A    between atoms: _123  and  _125
REMARK   42  A    between atoms: _125  and  _126
REMARK   43  A    between atoms: _126  and  _127
REMARK   44  A    between atoms: _130  and  _132
REMARK   45  A    between atoms: _132  and  _134
REMARK   46  A    between atoms: _136  and  _138
REMARK   47  A    between atoms: _138  and  _139
REMARK   48  A    between atoms: _146  and  _148
REMARK   49  A    between atoms: _153  and  _155
REMARK   50  A    between atoms: _157  and  _159
REMARK   51  A    between atoms: _159  and  _160
REMARK   52  A    between atoms: _160  and  _161
REMARK   53  A    between atoms: _161  and  _162
REMARK   54  A    between atoms: _166  and  _168
REMARK   55  A    between atoms: _168  and  _169
REMARK   56  A    between atoms: _175  and  _177
REMARK   57  A    between atoms: _177  and  _178
REMARK                            x       y       z     vdW  Elec       q    Type
REMARK                         _______ _______ _______ _____ _____    ______ ____
ROOT
ATOM      1  C   UNL     1     -38.941  15.864 -40.015  0.00  0.00    +0.000 C 
ATOM      2  C   UNL     1     -38.119  17.146 -40.175  0.00  0.00    +0.000 C 
ENDROOT
BRANCH   1   3
ATOM      3  C   UNL     1     -40.454  16.125 -39.778  0.00  0.00    +0.000 C 
ATOM      4  C   UNL     1     -40.784  17.549 -39.265  0.00  0.00    +0.000 C 
ENDBRANCH   1   3
BRANCH   1   5
ATOM      5  C   UNL     1     -38.364  14.888 -39.005  0.00  0.00    +0.000 C 
ATOM      6  C   UNL     1     -36.873  15.071 -38.839  0.00  0.00    +0.000 C 
ENDBRANCH   1   5
TORSDOF 2
REMARK  Name = 
REMARK  57 active torsions:
REMARK  status: ('A' for Active; 'I' for Inactive)
REMARK    1  A    between atoms: _1  and  _3
REMARK    2  A    between atoms: _3  and  _4
REMARK    3  A    between atoms: _4  and  _5
REMARK    4  A    between atoms: _5  and  _6
REMARK    5  A    between atoms: _8  and  _10
REMARK    6  A    between atoms: _10  and  _11
REMARK    7  A    between atoms: _11  and  _12
REMARK    8  A    between atoms: _15  and  _17
REMARK    9  A    between atoms: _17  and  _18
REMARK   10  A    between atoms: _18  and  _19
REMARK   11  A    between atoms: _19  and  _20
REMARK   12  A    between atoms: _22  and  _24
REMARK   13  A    between atoms: _24  and  _26
REMARK   14  A    between atoms: _28  and  _30
REMARK   15  A    between atoms: _33  and  _35
REMARK   16  A    between atoms: _38  and  _40
REMARK   17  A    between atoms: _40  and  _41
REMARK   18  A    between atoms: _47  and  _49
REMARK   19  A    between atoms: _49  and  _50
REMARK   20  A    between atoms: _53  and  _55
REMARK   21  A    between atoms: _55  and  _57
REMARK   22  A    between atoms: _59  and  _61
REMARK   23  A    between atoms: _64  and  _66
REMARK   24  A    between atoms: _66  and  _67
REMARK   25  A    between atoms: _67  and  _68
REMARK   26  A    between atoms: _68  and  _69
REMARK   27  A    between atoms: _73  and  _75
REMARK   28  A    between atoms: _75  and  _76
REMARK   29  A    between atoms: _76  and  _77
REMARK   30  A    between atoms: _80  and  _82
REMARK   31  A    between atoms: _82  and  _83
REMARK   32  A    between atoms: _86  and  _88
REMARK   33  A    between atoms: _88  and  _89
REMARK   34  A    between atoms: _96  and  _98
REMARK   35  A    between atoms: _98  and  _99
REMARK   36  A    between atoms: _101  and  _103
REMARK   37  A    between atoms: _103  and  _104
REMARK   38  A    between atoms: _110  and  _112
REMARK   39  A    between atoms: _114  and  _116
REMARK   40  A    between atoms: _116  and  _117
REMARK   41  A    between atoms: _123  and  _125
REMARK   42  A    between atoms: _125  and  _126
REMARK   43  A    between atoms: _126  and  _127
REMARK   44  A    between atoms: _130  and  _132
REMARK   45  A    between atoms: _132  and  _134
REMARK   46  A    between atoms: _136  and  _138
REMARK   47  A    between atoms: _138  and  _139
REMARK   48  A    between atoms: _146  and  _148
REMARK   49  A    between atoms: _153  and  _155
REMARK   50  A    between atoms: _157  and  _159
REMARK   51  A    between atoms: _159  and  _160
REMARK   52  A    between atoms: _160  and  _161
REMARK   53  A    between atoms: _161  and  _162
REMARK   54  A    between atoms: _166  and  _168
REMARK   55  A    between atoms: _168  and  _169
REMARK   56  A    between atoms: _175  and  _177
REMARK   57  A    between atoms: _177  and  _178
REMARK                            x       y       z     vdW  Elec       q    Type
REMARK                         _______ _______ _______ _____ _____    ______ ____
ROOT
ATOM      1  C   UNL     1     -34.731  25.783 -45.410  0.00  0.00    -0.022 A 
ATOM      2  C   UNL     1     -35.535  26.232 -44.360  0.00  0.00    -0.001 A 
ATOM      3  C   UNL     1     -35.676  25.489 -43.210  0.00  0.00    +0.042 A 
ATOM      4  C   UNL     1     -35.014  24.279 -43.105  0.00  0.00    +0.196 A 
ATOM      5  O   UNL     1     -35.141  23.527 -41.970  0.00  0.00    -0.287 OA
ATOM      6  C   UNL     1     -34.222  23.811 -44.135  0.00  0.00    +0.042 A 
ATOM      7  C   UNL     1     -34.085  24.564 -45.281  0.00  0.00    -0.001 A 
ENDROOT
BRANCH   1   8
ATOM      8  C   UNL     1     -34.583  26.588 -46.654  0.00  0.00    +0.026 C 
BRANCH   8   9
ATOM      9  C   UNL     1     -33.755  27.861 -46.496  0.00  0.00    +0.005 C 
ATOM     10  C   UNL     1     -33.066  28.105 -47.823  0.00  0.00    +0.000 C 
ENDBRANCH   8   9
ENDBRANCH   1   8
TORSDOF 2
REMARK  Name = 
REMARK  57 active torsions:
REMARK  status: ('A' for Active; 'I' for Inactive)
REMARK    1  A    between atoms: _1  and  _3
REMARK    2  A    between atoms: _3  and  _4
REMARK    3  A    between atoms: _4  and  _5
REMARK    4  A    between atoms: _5  and  _6
REMARK    5  A    between atoms: _8  and  _10
REMARK    6  A    between atoms: _10  and  _11
REMARK    7  A    between atoms: _11  and  _12
REMARK    8  A    between atoms: _15  and  _17
REMARK    9  A    between atoms: _17  and  _18
REMARK   10  A    between atoms: _18  and  _19
REMARK   11  A    between atoms: _19  and  _20
REMARK   12  A    between atoms: _22  and  _24
REMARK   13  A    between atoms: _24  and  _26
REMARK   14  A    between atoms: _28  and  _30
REMARK   15  A    between atoms: _33  and  _35
REMARK   16  A    between atoms: _38  and  _40
REMARK   17  A    between atoms: _40  and  _41
REMARK   18  A    between atoms: _47  and  _49
REMARK   19  A    between atoms: _49  and  _50
REMARK   20  A    between atoms: _53  and  _55
REMARK   21  A    between atoms: _55  and  _57
REMARK   22  A    between atoms: _59  and  _61
REMARK   23  A    between atoms: _64  and  _66
REMARK   24  A    between atoms: _66  and  _67
REMARK   25  A    between atoms: _67  and  _68
REMARK   26  A    between atoms: _68  and  _69
REMARK   27  A    between atoms: _73  and  _75
REMARK   28  A    between atoms: _75  and  _76
REMARK   29  A    between atoms: _76  and  _77
REMARK   30  A    between atoms: _80  and  _82
REMARK   31  A    between atoms: _82  and  _83
REMARK   32  A    between atoms: _86  and  _88
REMARK   33  A    between atoms: _88  and  _89
REMARK   34  A    between atoms: _96  and  _98
REMARK   35  A    between atoms: _98  and  _99
REMARK   36  A    between atoms: _101  and  _103
REMARK   37  A    between atoms: _103  and  _104
REMARK   38  A    between atoms: _110  and  _112
REMARK   39  A    between atoms: _114  and  _116
REMARK   40  A    between atoms: _116  and  _117
REMARK   41  A    between atoms: _123  and  _125
REMARK   42  A    between atoms: _125  and  _126
REMARK   43  A    between atoms: _126  and  _127
REMARK   44  A    between atoms: _130  and  _132
REMARK   45  A    between atoms: _132  and  _134
REMARK   46  A    between atoms: _136  and  _138
REMARK   47  A    between atoms: _138  and  _139
REMARK   48  A    between atoms: _146  and  _148
REMARK   49  A    between atoms: _153  and  _155
REMARK   50  A    between atoms: _157  and  _159
REMARK   51  A    between atoms: _159  and  _160
REMARK   52  A    between atoms: _160  and  _161
REMARK   53  A    between atoms: _161  and  _162
REMARK   54  A    between atoms: _166  and  _168
REMARK   55  A    between atoms: _168  and  _169
REMARK   56  A    between atoms: _175  and  _177
REMARK   57  A    between atoms: _177  and  _178
REMARK                            x       y       z     vdW  Elec       q    Type
REMARK                         _______ _______ _______ _____ _____    ______ ____
ROOT
ATOM      1  C   UNL     1     -30.353  24.475 -50.923  0.00  0.00    +0.013 C 
ATOM      2  C   UNL     1     -29.829  24.487 -52.349  0.00  0.00    +0.001 C 
ENDROOT
BRANCH   1   3
ATOM      3  C   UNL     1     -31.480  23.436 -50.771  0.00  0.00    +0.069 C 
ATOM      4  S   UNL     1     -31.150  21.815 -51.535  0.00  0.00    -0.082 S 
ENDBRANCH   1   3
TORSDOF 1
REMARK  Name = 
REMARK  57 active torsions:
REMARK  status: ('A' for Active; 'I' for Inactive)
REMARK    1  A    between atoms: _1  and  _3
REMARK    2  A    between atoms: _3  and  _4
REMARK    3  A    between atoms: _4  and  _5
REMARK    4  A    between atoms: _5  and  _6
REMARK    5  A    between atoms: _8  and  _10
REMARK    6  A    between atoms: _10  and  _11
REMARK    7  A    between atoms: _11  and  _12
REMARK    8  A    between atoms: _15  and  _17
REMARK    9  A    between atoms: _17  and  _18
REMARK   10  A    between atoms: _18  and  _19
REMARK   11  A    between atoms: _19  and  _20
REMARK   12  A    between atoms: _22  and  _24
REMARK   13  A    between atoms: _24  and  _26
REMARK   14  A    between atoms: _28  and  _30
REMARK   15  A    between atoms: _33  and  _35
REMARK   16  A    between atoms: _38  and  _40
REMARK   17  A    between atoms: _40  and  _41
REMARK   18  A    between atoms: _47  and  _49
REMARK   19  A    between atoms: _49  and  _50
REMARK   20  A    between atoms: _53  and  _55
REMARK   21  A    between atoms: _55  and  _57
REMARK   22  A    between atoms: _59  and  _61
REMARK   23  A    between atoms: _64  and  _66
REMARK   24  A    between atoms: _66  and  _67
REMARK   25  A    between atoms: _67  and  _68
REMARK   26  A    between atoms: _68  and  _69
REMARK   27  A    between atoms: _73  and  _75
REMARK   28  A    between atoms: _75  and  _76
REMARK   29  A    between atoms: _76  and  _77
REMARK   30  A    between atoms: _80  and  _82
REMARK   31  A    between atoms: _82  and  _83
REMARK   32  A    between atoms: _86  and  _88
REMARK   33  A    between atoms: _88  and  _89
REMARK   34  A    between atoms: _96  and  _98
REMARK   35  A    between atoms: _98  and  _99
REMARK   36  A    between atoms: _101  and  _103
REMARK   37  A    between atoms: _103  and  _104
REMARK   38  A    between atoms: _110  and  _112
REMARK   39  A    between atoms: _114  and  _116
REMARK   40  A    between atoms: _116  and  _117
REMARK   41  A    between atoms: _123  and  _125
REMARK   42  A    between atoms: _125  and  _126
REMARK   43  A    between atoms: _126  and  _127
REMARK   44  A    between atoms: _130  and  _132
REMARK   45  A    between atoms: _132  and  _134
REMARK   46  A    between atoms: _136  and  _138
REMARK   47  A    between atoms: _138  and  _139
REMARK   48  A    between atoms: _146  and  _148
REMARK   49  A    between atoms: _153  and  _155
REMARK   50  A    between atoms: _157  and  _159
REMARK   51  A    between atoms: _159  and  _160
REMARK   52  A    between atoms: _160  and  _161
REMARK   53  A    between atoms: _161  and  _162
REMARK   54  A    between atoms: _166  and  _168
REMARK   55  A    between atoms: _168  and  _169
REMARK   56  A    between atoms: _175  and  _177
REMARK   57  A    between atoms: _177  and  _178
REMARK                            x       y       z     vdW  Elec       q    Type
REMARK                         _______ _______ _______ _____ _____    ______ ____
ROOT
ATOM      1  C   UNL     1     -28.485  20.740 -55.540  0.00  0.00    +0.000 C 
ATOM      2  C   UNL     1     -29.932  20.348 -55.813  0.00  0.00    +0.000 C 
ATOM      3  C   UNL     1     -27.624  20.495 -56.756  0.00  0.00    +0.000 C 
ENDROOT
TORSDOF 0
REMARK  Name = 
REMARK  57 active torsions:
REMARK  status: ('A' for Active; 'I' for Inactive)
REMARK    1  A    between atoms: _1  and  _3
REMARK    2  A    between atoms: _3  and  _4
REMARK    3  A    between atoms: _4  and  _5
REMARK    4  A    between atoms: _5  and  _6
REMARK    5  A    between atoms: _8  and  _10
REMARK    6  A    between atoms: _10  and  _11
REMARK    7  A    between atoms: _11  and  _12
REMARK    8  A    between atoms: _15  and  _17
REMARK    9  A    between atoms: _17  and  _18
REMARK   10  A    between atoms: _18  and  _19
REMARK   11  A    between atoms: _19  and  _20
REMARK   12  A    between atoms: _22  and  _24
REMARK   13  A    between atoms: _24  and  _26
REMARK   14  A    between atoms: _28  and  _30
REMARK   15  A    between atoms: _33  and  _35
REMARK   16  A    between atoms: _38  and  _40
REMARK   17  A    between atoms: _40  and  _41
REMARK   18  A    between atoms: _47  and  _49
REMARK   19  A    between atoms: _49  and  _50
REMARK   20  A    between atoms: _53  and  _55
REMARK   21  A    between atoms: _55  and  _57
REMARK   22  A    between atoms: _59  and  _61
REMARK   23  A    between atoms: _64  and  _66
REMARK   24  A    between atoms: _66  and  _67
REMARK   25  A    between atoms: _67  and  _68
REMARK   26  A    between atoms: _68  and  _69
REMARK   27  A    between atoms: _73  and  _75
REMARK   28  A    between atoms: _75  and  _76
REMARK   29  A    between atoms: _76  and  _77
REMARK   30  A    between atoms: _80  and  _82
REMARK   31  A    between atoms: _82  and  _83
REMARK   32  A    between atoms: _86  and  _88
REMARK   33  A    between atoms: _88  and  _89
REMARK   34  A    between atoms: _96  and  _98
REMARK   35  A    between atoms: _98  and  _99
REMARK   36  A    between atoms: _101  and  _103
REMARK   37  A    between atoms: _103  and  _104
REMARK   38  A    between atoms: _110  and  _112
REMARK   39  A    between atoms: _114  and  _116
REMARK   40  A    between atoms: _116  and  _117
REMARK   41  A    between atoms: _123  and  _125
REMARK   42  A    between atoms: _125  and  _126
REMARK   43  A    between atoms: _126  and  _127
REMARK   44  A    between atoms: _130  and  _132
REMARK   45  A    between atoms: _132  and  _134
REMARK   46  A    between atoms: _136  and  _138
REMARK   47  A    between atoms: _138  and  _139
REMARK   48  A    between atoms: _146  and  _148
REMARK   49  A    between atoms: _153  and  _155
REMARK   50  A    between atoms: _157  and  _159
REMARK   51  A    between atoms: _159  and  _160
REMARK   52  A    between atoms: _160  and  _161
REMARK   53  A    between atoms: _161  and  _162
REMARK   54  A    between atoms: _166  and  _168
REMARK   55  A    between atoms: _168  and  _169
REMARK   56  A    between atoms: _175  and  _177
REMARK   57  A    between atoms: _177  and  _178
REMARK                            x       y       z     vdW  Elec       q    Type
REMARK                         _______ _______ _______ _____ _____    ______ ____
ROOT
ATOM      1  C   UNL     1     -35.300   9.710 -38.204  0.00  0.00    +0.036 C 
ATOM      2  C   UNL     1     -36.437  10.742 -38.072  0.00  0.00    +0.003 C 
ENDROOT
BRANCH   1   3
ATOM      3  C   UNL     1     -35.848   8.346 -38.624  0.00  0.00    +0.182 C 
ATOM      4  O   UNL     1     -37.248   8.290 -38.462  0.00  0.00    -0.220 OA
ENDBRANCH   1   3
TORSDOF 1
REMARK  Name = 
REMARK  57 active torsions:
REMARK  status: ('A' for Active; 'I' for Inactive)
REMARK    1  A    between atoms: _1  and  _3
REMARK    2  A    between atoms: _3  and  _4
REMARK    3  A    between atoms: _4  and  _5
REMARK    4  A    between atoms: _5  and  _6
REMARK    5  A    between atoms: _8  and  _10
REMARK    6  A    between atoms: _10  and  _11
REMARK    7  A    between atoms: _11  and  _12
REMARK    8  A    between atoms: _15  and  _17
REMARK    9  A    between atoms: _17  and  _18
REMARK   10  A    between atoms: _18  and  _19
REMARK   11  A    between atoms: _19  and  _20
REMARK   12  A    between atoms: _22  and  _24
REMARK   13  A    between atoms: _24  and  _26
REMARK   14  A    between atoms: _28  and  _30
REMARK   15  A    between atoms: _33  and  _35
REMARK   16  A    between atoms: _38  and  _40
REMARK   17  A    between atoms: _40  and  _41
REMARK   18  A    between atoms: _47  and  _49
REMARK   19  A    between atoms: _49  and  _50
REMARK   20  A    between atoms: _53  and  _55
REMARK   21  A    between atoms: _55  and  _57
REMARK   22  A    between atoms: _59  and  _61
REMARK   23  A    between atoms: _64  and  _66
REMARK   24  A    between atoms: _66  and  _67
REMARK   25  A    between atoms: _67  and  _68
REMARK   26  A    between atoms: _68  and  _69
REMARK   27  A    between atoms: _73  and  _75
REMARK   28  A    between atoms: _75  and  _76
REMARK   29  A    between atoms: _76  and  _77
REMARK   30  A    between atoms: _80  and  _82
REMARK   31  A    between atoms: _82  and  _83
REMARK   32  A    between atoms: _86  and  _88
REMARK   33  A    between atoms: _88  and  _89
REMARK   34  A    between atoms: _96  and  _98
REMARK   35  A    between atoms: _98  and  _99
REMARK   36  A    between atoms: _101  and  _103
REMARK   37  A    between atoms: _103  and  _104
REMARK   38  A    between atoms: _110  and  _112
REMARK   39  A    between atoms: _114  and  _116
REMARK   40  A    between atoms: _116  and  _117
REMARK   41  A    between atoms: _123  and  _125
REMARK   42  A    between atoms: _125  and  _126
REMARK   43  A    between atoms: _126  and  _127
REMARK   44  A    between atoms: _130  and  _132
REMARK   45  A    between atoms: _132  and  _134
REMARK   46  A    between atoms: _136  and  _138
REMARK   47  A    between atoms: _138  and  _139
REMARK   48  A    between atoms: _146  and  _148
REMARK   49  A    between atoms: _153  and  _155
REMARK   50  A    between atoms: _157  and  _159
REMARK   51  A    between atoms: _159  and  _160
REMARK   52  A    between atoms: _160  and  _161
REMARK   53  A    between atoms: _161  and  _162
REMARK   54  A    between atoms: _166  and  _168
REMARK   55  A    between atoms: _168  and  _169
REMARK   56  A    between atoms: _175  and  _177
REMARK   57  A    between atoms: _177  and  _178
REMARK                            x       y       z     vdW  Elec       q    Type
REMARK                         _______ _______ _______ _____ _____    ______ ____
ROOT
ATOM      1  C   UNL     1     -28.981   7.816 -39.785  0.00  0.00    +0.220 C 
ENDROOT
BRANCH   1   2
ATOM      2  N   UNL     1     -29.188   7.022 -40.990  0.00  0.00    -0.087 NA
ATOM      3  C   UNL     1     -28.918   5.723 -41.089  0.00  0.00    +0.535 C 
ATOM      4  N   UNL     1     -28.418   5.059 -40.053  0.00  0.00    +0.135 NA
ATOM      5  N   UNL     1     -29.148   5.090 -42.229  0.00  0.00    +0.135 NA
ENDBRANCH   1   2
BRANCH   1   6
ATOM      6  C   UNL     1     -28.801   9.299 -40.075  0.00  0.00    +0.047 C 
BRANCH   6   7
ATOM      7  C   UNL     1     -29.136  10.162 -38.871  0.00  0.00    +0.004 C 
BRANCH   7   8
ATOM      8  C   UNL     1     -27.925  10.695 -38.075  0.00  0.00    +0.000 C 
ATOM      9  C   UNL     1     -28.334  11.900 -37.250  0.00  0.00    +0.000 C 
ENDBRANCH   7   8
ENDBRANCH   6   7
ENDBRANCH   1   6
TORSDOF 4
REMARK  Name = 
REMARK  57 active torsions:
REMARK  status: ('A' for Active; 'I' for Inactive)
REMARK    1  A    between atoms: _1  and  _3
REMARK    2  A    between atoms: _3  and  _4
REMARK    3  A    between atoms: _4  and  _5
REMARK    4  A    between atoms: _5  and  _6
REMARK    5  A    between atoms: _8  and  _10
REMARK    6  A    between atoms: _10  and  _11
REMARK    7  A    between atoms: _11  and  _12
REMARK    8  A    between atoms: _15  and  _17
REMARK    9  A    between atoms: _17  and  _18
REMARK   10  A    between atoms: _18  and  _19
REMARK   11  A    between atoms: _19  and  _20
REMARK   12  A    between atoms: _22  and  _24
REMARK   13  A    between atoms: _24  and  _26
REMARK   14  A    between atoms: _28  and  _30
REMARK   15  A    between atoms: _33  and  _35
REMARK   16  A    between atoms: _38  and  _40
REMARK   17  A    between atoms: _40  and  _41
REMARK   18  A    between atoms: _47  and  _49
REMARK   19  A    between atoms: _49  and  _50
REMARK   20  A    between atoms: _53  and  _55
REMARK   21  A    between atoms: _55  and  _57
REMARK   22  A    between atoms: _59  and  _61
REMARK   23  A    between atoms: _64  and  _66
REMARK   24  A    between atoms: _66  and  _67
REMARK   25  A    between atoms: _67  and  _68
REMARK   26  A    between atoms: _68  and  _69
REMARK   27  A    between atoms: _73  and  _75
REMARK   28  A    between atoms: _75  and  _76
REMARK   29  A    between atoms: _76  and  _77
REMARK   30  A    between atoms: _80  and  _82
REMARK   31  A    between atoms: _82  and  _83
REMARK   32  A    between atoms: _86  and  _88
REMARK   33  A    between atoms: _88  and  _89
REMARK   34  A    between atoms: _96  and  _98
REMARK   35  A    between atoms: _98  and  _99
REMARK   36  A    between atoms: _101  and  _103
REMARK   37  A    between atoms: _103  and  _104
REMARK   38  A    between atoms: _110  and  _112
REMARK   39  A    between atoms: _114  and  _116
REMARK   40  A    between atoms: _116  and  _117
REMARK   41  A    between atoms: _123  and  _125
REMARK   42  A    between atoms: _125  and  _126
REMARK   43  A    between atoms: _126  and  _127
REMARK   44  A    between atoms: _130  and  _132
REMARK   45  A    between atoms: _132  and  _134
REMARK   46  A    between atoms: _136  and  _138
REMARK   47  A    between atoms: _138  and  _139
REMARK   48  A    between atoms: _146  and  _148
REMARK   49  A    between atoms: _153  and  _155
REMARK   50  A    between atoms: _157  and  _159
REMARK   51  A    between atoms: _159  and  _160
REMARK   52  A    between atoms: _160  and  _161
REMARK   53  A    between atoms: _161  and  _162
REMARK   54  A    between atoms: _166  and  _168
REMARK   55  A    between atoms: _168  and  _169
REMARK   56  A    between atoms: _175  and  _177
REMARK   57  A    between atoms: _177  and  _178
REMARK                            x       y       z     vdW  Elec       q    Type
REMARK                         _______ _______ _______ _____ _____    ______ ____
ROOT
ATOM      1  C   UNL     1     -33.047  18.270 -40.007  0.00  0.00    -0.022 A 
ATOM      2  C   UNL     1     -34.372  18.399 -39.605  0.00  0.00    -0.004 A 
ATOM      3  C   UNL     1     -35.189  19.387 -40.134  0.00  0.00    -0.000 A 
ATOM      4  C   UNL     1     -34.688  20.266 -41.081  0.00  0.00    -0.000 A 
ATOM      5  C   UNL     1     -33.364  20.161 -41.488  0.00  0.00    -0.000 A 
ATOM      6  C   UNL     1     -32.550  19.170 -40.951  0.00  0.00    -0.004 A 
ENDROOT
BRANCH   1   7
ATOM      7  C   UNL     1     -32.169  17.193 -39.410  0.00  0.00    +0.026 C 
BRANCH   7   8
ATOM      8  C   UNL     1     -30.801  17.696 -38.878  0.00  0.00    +0.005 C 
ATOM      9  C   UNL     1     -30.855  18.074 -37.407  0.00  0.00    +0.000 C 
ENDBRANCH   7   8
ENDBRANCH   1   7
TORSDOF 2
REMARK  Name = 
REMARK  57 active torsions:
REMARK  status: ('A' for Active; 'I' for Inactive)
REMARK    1  A    between atoms: _1  and  _3
REMARK    2  A    between atoms: _3  and  _4
REMARK    3  A    between atoms: _4  and  _5
REMARK    4  A    between atoms: _5  and  _6
REMARK    5  A    between atoms: _8  and  _10
REMARK    6  A    between atoms: _10  and  _11
REMARK    7  A    between atoms: _11  and  _12
REMARK    8  A    between atoms: _15  and  _17
REMARK    9  A    between atoms: _17  and  _18
REMARK   10  A    between atoms: _18  and  _19
REMARK   11  A    between atoms: _19  and  _20
REMARK   12  A    between atoms: _22  and  _24
REMARK   13  A    between atoms: _24  and  _26
REMARK   14  A    between atoms: _28  and  _30
REMARK   15  A    between atoms: _33  and  _35
REMARK   16  A    between atoms: _38  and  _40
REMARK   17  A    between atoms: _40  and  _41
REMARK   18  A    between atoms: _47  and  _49
REMARK   19  A    between atoms: _49  and  _50
REMARK   20  A    between atoms: _53  and  _55
REMARK   21  A    between atoms: _55  and  _57
REMARK   22  A    between atoms: _59  and  _61
REMARK   23  A    between atoms: _64  and  _66
REMARK   24  A    between atoms: _66  and  _67
REMARK   25  A    between atoms: _67  and  _68
REMARK   26  A    between atoms: _68  and  _69
REMARK   27  A    between atoms: _73  and  _75
REMARK   28  A    between atoms: _75  and  _76
REMARK   29  A    between atoms: _76  and  _77
REMARK   30  A    between atoms: _80  and  _82
REMARK   31  A    between atoms: _82  and  _83
REMARK   32  A    between atoms: _86  and  _88
REMARK   33  A    between atoms: _88  and  _89
REMARK   34  A    between atoms: _96  and  _98
REMARK   35  A    between atoms: _98  and  _99
REMARK   36  A    between atoms: _101  and  _103
REMARK   37  A    between atoms: _103  and  _104
REMARK   38  A    between atoms: _110  and  _112
REMARK   39  A    between atoms: _114  and  _116
REMARK   40  A    between atoms: _116  and  _117
REMARK   41  A    between atoms: _123  and  _125
REMARK   42  A    between atoms: _125  and  _126
REMARK   43  A    between atoms: _126  and  _127
REMARK   44  A    between atoms: _130  and  _132
REMARK   45  A    between atoms: _132  and  _134
REMARK   46  A    between atoms: _136  and  _138
REMARK   47  A    between atoms: _138  and  _139
REMARK   48  A    between atoms: _146  and  _148
REMARK   49  A    between atoms: _153  and  _155
REMARK   50  A    between atoms: _157  and  _159
REMARK   51  A    between atoms: _159  and  _160
REMARK   52  A    between atoms: _160  and  _161
REMARK   53  A    between atoms: _161  and  _162
REMARK   54  A    between atoms: _166  and  _168
REMARK   55  A    between atoms: _168  and  _169
REMARK   56  A    between atoms: _175  and  _177
REMARK   57  A    between atoms: _177  and  _178
REMARK                            x       y       z     vdW  Elec       q    Type
REMARK                         _______ _______ _______ _____ _____    ______ ____
ROOT
ATOM      1  C   UNL     1     -26.348  20.757 -37.805  0.00  0.00    -0.022 A 
ATOM      2  C   UNL     1     -27.463  20.162 -37.198  0.00  0.00    -0.004 A 
ATOM      3  C   UNL     1     -28.704  20.797 -37.209  0.00  0.00    -0.000 A 
ATOM      4  C   UNL     1     -28.835  22.033 -37.837  0.00  0.00    -0.000 A 
ATOM      5  C   UNL     1     -27.740  22.621 -38.449  0.00  0.00    -0.000 A 
ATOM      6  C   UNL     1     -26.502  21.986 -38.435  0.00  0.00    -0.004 A 
ENDROOT
BRANCH   1   7
ATOM      7  C   UNL     1     -25.024  20.069 -37.787  0.00  0.00    +0.026 C 
BRANCH   7   8
ATOM      8  C   UNL     1     -23.852  20.956 -37.339  0.00  0.00    +0.005 C 
ATOM      9  C   UNL     1     -24.203  21.851 -36.143  0.00  0.00    +0.000 C 
ENDBRANCH   7   8
ENDBRANCH   1   7
TORSDOF 2
REMARK  Name = 
REMARK  57 active torsions:
REMARK  status: ('A' for Active; 'I' for Inactive)
REMARK    1  A    between atoms: _1  and  _3
REMARK    2  A    between atoms: _3  and  _4
REMARK    3  A    between atoms: _4  and  _5
REMARK    4  A    between atoms: _5  and  _6
REMARK    5  A    between atoms: _8  and  _10
REMARK    6  A    between atoms: _10  and  _11
REMARK    7  A    between atoms: _11  and  _12
REMARK    8  A    between atoms: _15  and  _17
REMARK    9  A    between atoms: _17  and  _18
REMARK   10  A    between atoms: _18  and  _19
REMARK   11  A    between atoms: _19  and  _20
REMARK   12  A    between atoms: _22  and  _24
REMARK   13  A    between atoms: _24  and  _26
REMARK   14  A    between atoms: _28  and  _30
REMARK   15  A    between atoms: _33  and  _35
REMARK   16  A    between atoms: _38  and  _40
REMARK   17  A    between atoms: _40  and  _41
REMARK   18  A    between atoms: _47  and  _49
REMARK   19  A    between atoms: _49  and  _50
REMARK   20  A    between atoms: _53  and  _55
REMARK   21  A    between atoms: _55  and  _57
REMARK   22  A    between atoms: _59  and  _61
REMARK   23  A    between atoms: _64  and  _66
REMARK   24  A    between atoms: _66  and  _67
REMARK   25  A    between atoms: _67  and  _68
REMARK   26  A    between atoms: _68  and  _69
REMARK   27  A    between atoms: _73  and  _75
REMARK   28  A    between atoms: _75  and  _76
REMARK   29  A    between atoms: _76  and  _77
REMARK   30  A    between atoms: _80  and  _82
REMARK   31  A    between atoms: _82  and  _83
REMARK   32  A    between atoms: _86  and  _88
REMARK   33  A    between atoms: _88  and  _89
REMARK   34  A    between atoms: _96  and  _98
REMARK   35  A    between atoms: _98  and  _99
REMARK   36  A    between atoms: _101  and  _103
REMARK   37  A    between atoms: _103  and  _104
REMARK   38  A    between atoms: _110  and  _112
REMARK   39  A    between atoms: _114  and  _116
REMARK   40  A    between atoms: _116  and  _117
REMARK   41  A    between atoms: _123  and  _125
REMARK   42  A    between atoms: _125  and  _126
REMARK   43  A    between atoms: _126  and  _127
REMARK   44  A    between atoms: _130  and  _132
REMARK   45  A    between atoms: _132  and  _134
REMARK   46  A    between atoms: _136  and  _138
REMARK   47  A    between atoms: _138  and  _139
REMARK   48  A    between atoms: _146  and  _148
REMARK   49  A    between atoms: _153  and  _155
REMARK   50  A    between atoms: _157  and  _159
REMARK   51  A    between atoms: _159  and  _160
REMARK   52  A    between atoms: _160  and  _161
REMARK   53  A    between atoms: _161  and  _162
REMARK   54  A    between atoms: _166  and  _168
REMARK   55  A    between atoms: _168  and  _169
REMARK   56  A    between atoms: _175  and  _177
REMARK   57  A    between atoms: _177  and  _178
REMARK                            x       y       z     vdW  Elec       q    Type
REMARK                         _______ _______ _______ _____ _____    ______ ____
ROOT
ATOM      1  C   UNL     1     -41.698   3.852 -58.001  0.00  0.00    +0.002 C 
ENDROOT
BRANCH   1   2
ATOM      2  C   UNL     1     -40.996   4.071 -59.319  0.00  0.00    +0.000 C 
BRANCH   2   3
ATOM      3  C   UNL     1     -41.709   3.504 -60.528  0.00  0.00    +0.000 C 
ATOM      4  C   UNL     1     -42.257   4.681 -61.331  0.00  0.00    +0.000 C 
ENDBRANCH   2   3
ENDBRANCH   1   2
BRANCH   1   5
ATOM      5  C   UNL     1     -40.933   4.545 -56.896  0.00  0.00    +0.021 C 
BRANCH   5   6
ATOM      6  C   UNL     1     -39.501   4.055 -56.846  0.00  0.00    +0.109 C 
ATOM      7  N   UNL     1     -39.482   2.724 -56.190  0.00  0.00    -0.131 NA
ENDBRANCH   5   6
ENDBRANCH   1   5
TORSDOF 4
REMARK  Name = 
REMARK  57 active torsions:
REMARK  status: ('A' for Active; 'I' for Inactive)
REMARK    1  A    between atoms: _1  and  _3
REMARK    2  A    between atoms: _3  and  _4
REMARK    3  A    between atoms: _4  and  _5
REMARK    4  A    between atoms: _5  and  _6
REMARK    5  A    between atoms: _8  and  _10
REMARK    6  A    between atoms: _10  and  _11
REMARK    7  A    between atoms: _11  and  _12
REMARK    8  A    between atoms: _15  and  _17
REMARK    9  A    between atoms: _17  and  _18
REMARK   10  A    between atoms: _18  and  _19
REMARK   11  A    between atoms: _19  and  _20
REMARK   12  A    between atoms: _22  and  _24
REMARK   13  A    between atoms: _24  and  _26
REMARK   14  A    between atoms: _28  and  _30
REMARK   15  A    between atoms: _33  and  _35
REMARK   16  A    between atoms: _38  and  _40
REMARK   17  A    between atoms: _40  and  _41
REMARK   18  A    between atoms: _47  and  _49
REMARK   19  A    between atoms: _49  and  _50
REMARK   20  A    between atoms: _53  and  _55
REMARK   21  A    between atoms: _55  and  _57
REMARK   22  A    between atoms: _59  and  _61
REMARK   23  A    between atoms: _64  and  _66
REMARK   24  A    between atoms: _66  and  _67
REMARK   25  A    between atoms: _67  and  _68
REMARK   26  A    between atoms: _68  and  _69
REMARK   27  A    between atoms: _73  and  _75
REMARK   28  A    between atoms: _75  and  _76
REMARK   29  A    between atoms: _76  and  _77
REMARK   30  A    between atoms: _80  and  _82
REMARK   31  A    between atoms: _82  and  _83
REMARK   32  A    between atoms: _86  and  _88
REMARK   33  A    between atoms: _88  and  _89
REMARK   34  A    between atoms: _96  and  _98
REMARK   35  A    between atoms: _98  and  _99
REMARK   36  A    between atoms: _101  and  _103
REMARK   37  A    between atoms: _103  and  _104
REMARK   38  A    between atoms: _110  and  _112
REMARK   39  A    between atoms: _114  and  _116
REMARK   40  A    between atoms: _116  and  _117
REMARK   41  A    between atoms: _123  and  _125
REMARK   42  A    between atoms: _125  and  _126
REMARK   43  A    between atoms: _126  and  _127
REMARK   44  A    between atoms: _130  and  _132
REMARK   45  A    between atoms: _132  and  _134
REMARK   46  A    between atoms: _136  and  _138
REMARK   47  A    between atoms: _138  and  _139
REMARK   48  A    between atoms: _146  and  _148
REMARK   49  A    between atoms: _153  and  _155
REMARK   50  A    between atoms: _157  and  _159
REMARK   51  A    between atoms: _159  and  _160
REMARK   52  A    between atoms: _160  and  _161
REMARK   53  A    between atoms: _161  and  _162
REMARK   54  A    between atoms: _166  and  _168
REMARK   55  A    between atoms: _168  and  _169
REMARK   56  A    between atoms: _175  and  _177
REMARK   57  A    between atoms: _177  and  _178
REMARK                            x       y       z     vdW  Elec       q    Type
REMARK                         _______ _______ _______ _____ _____    ______ ____
ROOT
ATOM      1  C   UNL     1     -38.949  -1.884 -47.122  0.00  0.00    +0.089 C 
ENDROOT
BRANCH   1   2
ATOM      2  C   UNL     1     -40.367  -1.365 -47.171  0.00  0.00    +0.261 C 
ATOM      3  O   UNL     1     -40.896  -0.908 -46.163  0.00  0.00    -0.272 OA
ATOM      4  N   UNL     1     -40.989  -1.421 -48.348  0.00  0.00    -0.088 NA
ENDBRANCH   1   2
BRANCH   1   5
ATOM      5  C   UNL     1     -38.783  -3.204 -47.840  0.00  0.00    +0.010 C 
BRANCH   5   6
ATOM      6  C   UNL     1     -37.503  -3.970 -47.484  0.00  0.00    +0.001 C 
ATOM      7  C   UNL     1     -37.853  -5.057 -46.471  0.00  0.00    +0.000 C 
ENDBRANCH   5   6
ENDBRANCH   1   5
TORSDOF 3
REMARK  Name = 
REMARK  57 active torsions:
REMARK  status: ('A' for Active; 'I' for Inactive)
REMARK    1  A    between atoms: _1  and  _3
REMARK    2  A    between atoms: _3  and  _4
REMARK    3  A    between atoms: _4  and  _5
REMARK    4  A    between atoms: _5  and  _6
REMARK    5  A    between atoms: _8  and  _10
REMARK    6  A    between atoms: _10  and  _11
REMARK    7  A    between atoms: _11  and  _12
REMARK    8  A    between atoms: _15  and  _17
REMARK    9  A    between atoms: _17  and  _18
REMARK   10  A    between atoms: _18  and  _19
REMARK   11  A    between atoms: _19  and  _20
REMARK   12  A    between atoms: _22  and  _24
REMARK   13  A    between atoms: _24  and  _26
REMARK   14  A    between atoms: _28  and  _30
REMARK   15  A    between atoms: _33  and  _35
REMARK   16  A    between atoms: _38  and  _40
REMARK   17  A    between atoms: _40  and  _41
REMARK   18  A    between atoms: _47  and  _49
REMARK   19  A    between atoms: _49  and  _50
REMARK   20  A    between atoms: _53  and  _55
REMARK   21  A    between atoms: _55  and  _57
REMARK   22  A    between atoms: _59  and  _61
REMARK   23  A    between atoms: _64  and  _66
REMARK   24  A    between atoms: _66  and  _67
REMARK   25  A    between atoms: _67  and  _68
REMARK   26  A    between atoms: _68  and  _69
REMARK   27  A    between atoms: _73  and  _75
REMARK   28  A    between atoms: _75  and  _76
REMARK   29  A    between atoms: _76  and  _77
REMARK   30  A    between atoms: _80  and  _82
REMARK   31  A    between atoms: _82  and  _83
REMARK   32  A    between atoms: _86  and  _88
REMARK   33  A    between atoms: _88  and  _89
REMARK   34  A    between atoms: _96  and  _98
REMARK   35  A    between atoms: _98  and  _99
REMARK   36  A    between atoms: _101  and  _103
REMARK   37  A    between atoms: _103  and  _104
REMARK   38  A    between atoms: _110  and  _112
REMARK   39  A    between atoms: _114  and  _116
REMARK   40  A    between atoms: _116  and  _117
REMARK   41  A    between atoms: _123  and  _125
REMARK   42  A    between atoms: _125  and  _126
REMARK   43  A    between atoms: _126  and  _127
REMARK   44  A    between atoms: _130  and  _132
REMARK   45  A    between atoms: _132  and  _134
REMARK   46  A    between atoms: _136  and  _138
REMARK   47  A    between atoms: _138  and  _139
REMARK   48  A    between atoms: _146  and  _148
REMARK   49  A    between atoms: _153  and  _155
REMARK   50  A    between atoms: _157  and  _159
REMARK   51  A    between atoms: _159  and  _160
REMARK   52  A    between atoms: _160  and  _161
REMARK   53  A    between atoms: _161  and  _162
REMARK   54  A    between atoms: _166  and  _168
REMARK   55  A    between atoms: _168  and  _169
REMARK   56  A    between atoms: _175  and  _177
REMARK   57  A    between atoms: _177  and  _178
REMARK                            x       y       z     vdW  Elec       q    Type
REMARK                         _______ _______ _______ _____ _____    ______ ____
ROOT
[truncated: 379,332 more chars]
