# Supplementary material for: A Novel Class of Small Molecule Agonists with Preference for Human over Mouse TLR4 Activation
Source: PLoS One. 2016 Oct 13;11(10):e0164632. doi: 10.1371/journal.pone.0164632 (PMC5063506; doi:10.1371/journal.pone.0164632)
Supplement: S1 File — Sequence and structure files used for bioinformatics analysis and docking, provided as a ZIP archive of a directory tree. To view, uncompress onto your local file system and open the file Readme.txt at the top directory level of the archive. That file describes individual directories and files inside the archive. (ZIP) [file pone.0164632.s007.zip › S1_File/docking.receptor_dimer/ligands/AZ12857161.opt.pdbqt]

REMARK  Name = 
REMARK  12 active torsions:
REMARK  status: ('A' for Active; 'I' for Inactive)
REMARK    1  A    between atoms: C_3  and  C_47
REMARK    2  A    between atoms: C_6  and  N_8
REMARK    3  A    between atoms: N_8  and  C_9
REMARK    4  A    between atoms: C_9  and  C_10
REMARK    5  A    between atoms: C_9  and  C_20
REMARK    6  A    between atoms: C_13  and  C_16
REMARK    7  A    between atoms: C_16  and  C_17
REMARK    8  A    between atoms: C_17  and  O_19
REMARK    9  A    between atoms: N_22  and  C_23
REMARK   10  A    between atoms: C_28  and  C_30
REMARK   11  A    between atoms: N_32  and  C_41
REMARK   12  A    between atoms: C_33  and  C_35
REMARK                            x       y       z     vdW  Elec       q    Type
REMARK                         _______ _______ _______ _____ _____    ______ ____
ROOT
ATOM      1  N   UNL     1      -1.296   1.395  -0.534  0.00  0.00    -0.250 N 
ATOM      2  C   UNL     1      -1.981   0.225  -0.323  0.00  0.00    +0.272 C 
ATOM      3  O   UNL     1      -3.161   0.279  -0.029  0.00  0.00    -0.268 OA
ENDROOT
BRANCH   1   7
ATOM      4 CL   UNL     1      -3.902   5.680  -1.735  0.00  0.00    -0.083 Cl
ATOM      5  C   UNL     1      -3.107   4.670  -0.573  0.00  0.00    +0.046 A 
ATOM      6  C   UNL     1      -2.559   3.464  -1.004  0.00  0.00    +0.043 A 
ATOM      7  C   UNL     1      -1.891   2.632  -0.104  0.00  0.00    +0.039 A 
ATOM      8  C   UNL     1      -1.795   3.007   1.236  0.00  0.00    +0.024 A 
ATOM      9  C   UNL     1      -2.345   4.211   1.669  0.00  0.00    +0.006 A 
ATOM     10  C   UNL     1      -3.001   5.054   0.770  0.00  0.00    -0.032 A 
ATOM     11  C   UNL     1      -3.581   6.373   1.258  0.00  0.00    +0.045 C 
ENDBRANCH   1   7
BRANCH   2  12
ATOM     12  C   UNL     1      -1.326  -1.135  -0.419  0.00  0.00    +0.149 A 
ATOM     13  C   UNL     1      -2.049  -2.303  -0.301  0.00  0.00    +0.063 A 
ATOM     14  C   UNL     1      -1.127  -3.319  -0.372  0.00  0.00    +0.075 A 
ATOM     15  N   UNL     1       0.064  -2.707  -0.628  0.00  0.00    -0.231 N 
ATOM     16  N   UNL     1       0.006  -1.353  -0.524  0.00  0.00    -0.161 NA
BRANCH  14  17
ATOM     17  C   UNL     1      -1.367  -4.691  -0.165  0.00  0.00    +0.000 A 
ATOM     18  C   UNL     1      -2.680  -5.166  -0.026  0.00  0.00    +0.010 A 
ATOM     19  C   UNL     1      -2.935  -6.521   0.180  0.00  0.00    +0.001 A 
ATOM     20  C   UNL     1      -1.883  -7.426   0.261  0.00  0.00    +0.000 A 
ATOM     21  C   UNL     1      -0.574  -6.972   0.141  0.00  0.00    +0.001 A 
ATOM     22  C   UNL     1      -0.318  -5.618  -0.066  0.00  0.00    +0.010 A 
ENDBRANCH  14  17
BRANCH  15  23
ATOM     23  C   UNL     1       0.940  -3.212  -1.539  0.00  0.00    +0.066 A 
ATOM     24  C   UNL     1       0.497  -3.671  -2.784  0.00  0.00    +0.028 A 
ATOM     25  C   UNL     1       1.415  -4.171  -3.705  0.00  0.00    +0.002 A 
ATOM     26  C   UNL     1       2.773  -4.197  -3.395  0.00  0.00    +0.000 A 
ATOM     27  C   UNL     1       3.217  -3.724  -2.161  0.00  0.00    +0.002 A 
ATOM     28  C   UNL     1       2.302  -3.230  -1.233  0.00  0.00    +0.028 A 
ENDBRANCH  15  23
ENDBRANCH   2  12
BRANCH   1  29
ATOM     29  C   UNL     1       0.003   1.485  -1.268  0.00  0.00    +0.197 C 
BRANCH  29  30
ATOM     30  C   UNL     1      -0.003   0.809  -2.643  0.00  0.00    -0.018 A 
ATOM     31  C   UNL     1       1.149   0.155  -3.087  0.00  0.00    +0.006 A 
ATOM     32  C   UNL     1       1.169  -0.485  -4.324  0.00  0.00    +0.004 A 
ATOM     33  C   UNL     1       0.038  -0.472  -5.141  0.00  0.00    -0.037 A 
ATOM     34  C   UNL     1      -1.113   0.184  -4.704  0.00  0.00    +0.004 A 
ATOM     35  C   UNL     1      -1.133   0.821  -3.465  0.00  0.00    +0.006 A 
BRANCH  33  36
ATOM     36  C   UNL     1       0.059  -1.167  -6.494  0.00  0.00    +0.155 C 
BRANCH  36  37
ATOM     37  C   UNL     1      -0.367  -2.619  -6.389  0.00  0.00    +0.309 C 
ATOM     38  O   UNL     1      -1.288  -3.005  -5.699  0.00  0.00    -0.251 OA
BRANCH  37  39
ATOM     39  O   UNL     1       0.322  -3.429  -7.151  0.00  0.00    -0.480 OA
ATOM     40  H   UNL     1       0.987  -2.902  -7.623  0.00  0.00    +0.295 HD
ENDBRANCH  37  39
ENDBRANCH  36  37
ENDBRANCH  33  36
ENDBRANCH  29  30
BRANCH  29  41
ATOM     41  C   UNL     1       0.553   2.902  -1.400  0.00  0.00    +0.239 C 
ATOM     42  N   UNL     1       1.154   3.383  -0.285  0.00  0.00    -0.311 N 
ATOM     43  H   UNL     1       1.217   2.771   0.514  0.00  0.00    +0.149 HD
ATOM     44  O   UNL     1       0.366   3.588  -2.387  0.00  0.00    -0.273 OA
BRANCH  42  45
ATOM     45  C   UNL     1       1.651   4.755  -0.092  0.00  0.00    +0.073 C 
ATOM     46  C   UNL     1       0.541   5.827  -0.054  0.00  0.00    +0.022 C 
ATOM     47  C   UNL     1       1.206   7.092  -0.609  0.00  0.00    +0.002 C 
ATOM     48  C   UNL     1       2.150   6.559  -1.695  0.00  0.00    +0.002 C 
ATOM     49  C   UNL     1       2.693   5.234  -1.131  0.00  0.00    +0.022 C 
ENDBRANCH  42  45
ENDBRANCH  29  41
ENDBRANCH   1  29
TORSDOF 11
