# Supplementary material for: A Novel Class of Small Molecule Agonists with Preference for Human over Mouse TLR4 Activation
Source: PLoS One. 2016 Oct 13;11(10):e0164632. doi: 10.1371/journal.pone.0164632 (PMC5063506; doi:10.1371/journal.pone.0164632)
Supplement: S1 File — Sequence and structure files used for bioinformatics analysis and docking, provided as a ZIP archive of a directory tree. To view, uncompress onto your local file system and open the file Readme.txt at the top directory level of the archive. That file describes individual directories and files inside the archive. (ZIP) [file pone.0164632.s007.zip › S1_File/docking.receptor_dimer/ligands/AZ12857839.opt.pdbqt]

REMARK  Name = 
REMARK  14 active torsions:
REMARK  status: ('A' for Active; 'I' for Inactive)
REMARK    1  A    between atoms: N_1  and  C_43
REMARK    2  A    between atoms: C_3  and  C_12
REMARK    3  A    between atoms: C_5  and  C_6
REMARK    4  A    between atoms: N_14  and  C_15
REMARK    5  A    between atoms: N_14  and  C_34
REMARK    6  A    between atoms: C_15  and  C_16
REMARK    7  A    between atoms: C_15  and  C_26
REMARK    8  A    between atoms: C_19  and  C_22
REMARK    9  A    between atoms: C_22  and  C_23
REMARK   10  A    between atoms: C_23  and  O_25
REMARK   11  A    between atoms: N_28  and  C_29
REMARK   12  A    between atoms: C_34  and  C_35
REMARK   13  A    between atoms: C_36  and  C_42
REMARK   14  A    between atoms: C_37  and  C_41
REMARK                            x       y       z     vdW  Elec       q    Type
REMARK                         _______ _______ _______ _____ _____    ______ ____
ROOT
ATOM      1  C   UNL     1      -1.293  -1.548   0.591  0.00  0.00    +0.268 C 
ATOM      2  N   UNL     1      -2.592  -1.461   0.210  0.00  0.00    -0.276 N 
ATOM      3  O   UNL     1      -0.841  -2.610   0.973  0.00  0.00    -0.268 OA
ENDROOT
BRANCH   1   7
ATOM      4  N   UNL     1       1.297   0.852   0.195  0.00  0.00    -0.231 N 
ATOM      5  C   UNL     1       0.304   1.579  -0.397  0.00  0.00    +0.075 A 
ATOM      6  C   UNL     1      -0.795   0.759  -0.393  0.00  0.00    +0.063 A 
ATOM      7  C   UNL     1      -0.407  -0.369   0.295  0.00  0.00    +0.148 A 
ATOM      8  N   UNL     1       0.886  -0.348   0.694  0.00  0.00    -0.161 NA
BRANCH   4   9
ATOM      9  C   UNL     1       2.590   0.944  -0.213  0.00  0.00    +0.066 A 
ATOM     10  C   UNL     1       3.592   1.141   0.739  0.00  0.00    +0.028 A 
ATOM     11  C   UNL     1       4.923   1.234   0.337  0.00  0.00    +0.002 A 
ATOM     12  C   UNL     1       5.255   1.119  -1.012  0.00  0.00    +0.000 A 
ATOM     13  C   UNL     1       4.256   0.906  -1.961  0.00  0.00    +0.002 A 
ATOM     14  C   UNL     1       2.923   0.814  -1.564  0.00  0.00    +0.028 A 
ENDBRANCH   4   9
BRANCH   5  15
ATOM     15  C   UNL     1       0.349   2.906  -0.870  0.00  0.00    +0.000 A 
ATOM     16  C   UNL     1       1.432   3.757  -0.600  0.00  0.00    +0.010 A 
ATOM     17  C   UNL     1       1.450   5.068  -1.072  0.00  0.00    +0.001 A 
ATOM     18  C   UNL     1       0.385   5.558  -1.819  0.00  0.00    +0.000 A 
ATOM     19  C   UNL     1      -0.703   4.734  -2.087  0.00  0.00    +0.001 A 
ATOM     20  C   UNL     1      -0.722   3.424  -1.614  0.00  0.00    +0.010 A 
ENDBRANCH   5  15
ENDBRANCH   1   7
BRANCH   2  21
ATOM     21  C   UNL     1      -3.078  -2.286  -0.918  0.00  0.00    +0.144 C 
BRANCH  21  22
ATOM     22  C   UNL     1      -4.196  -3.267  -0.570  0.00  0.00    -0.027 A 
ATOM     23  C   UNL     1      -3.866  -4.355   0.239  0.00  0.00    +0.005 A 
ATOM     24  C   UNL     1      -4.836  -5.271   0.624  0.00  0.00    +0.001 A 
ATOM     25  C   UNL     1      -6.146  -5.111   0.194  0.00  0.00    +0.003 A 
ATOM     26  C   UNL     1      -6.499  -4.042  -0.632  0.00  0.00    -0.047 A 
ATOM     27  C   UNL     1      -7.954  -3.932  -1.072  0.00  0.00    +0.044 C 
ATOM     28  C   UNL     1      -5.520  -3.107  -1.025  0.00  0.00    -0.043 A 
ATOM     29  C   UNL     1      -5.874  -1.929  -1.936  0.00  0.00    +0.044 C 
ENDBRANCH  21  22
ENDBRANCH   2  21
BRANCH   2  30
ATOM     30  C   UNL     1      -3.606  -0.681   0.976  0.00  0.00    +0.193 C 
BRANCH  30  31
ATOM     31  C   UNL     1      -4.430  -1.542   1.931  0.00  0.00    -0.018 A 
ATOM     32  C   UNL     1      -5.824  -1.528   1.854  0.00  0.00    +0.006 A 
ATOM     33  C   UNL     1      -6.586  -2.339   2.691  0.00  0.00    +0.004 A 
ATOM     34  C   UNL     1      -5.964  -3.166   3.628  0.00  0.00    -0.037 A 
ATOM     35  C   UNL     1      -4.572  -3.169   3.720  0.00  0.00    +0.004 A 
ATOM     36  C   UNL     1      -3.810  -2.361   2.879  0.00  0.00    +0.006 A 
BRANCH  34  37
ATOM     37  C   UNL     1      -6.801  -4.057   4.535  0.00  0.00    +0.155 C 
BRANCH  37  38
ATOM     38  C   UNL     1      -7.681  -3.243   5.462  0.00  0.00    +0.309 C 
ATOM     39  O   UNL     1      -8.875  -3.103   5.295  0.00  0.00    -0.251 OA
BRANCH  38  40
ATOM     40  O   UNL     1      -7.020  -2.606   6.393  0.00  0.00    -0.480 OA
ATOM     41  H   UNL     1      -6.075  -2.802   6.271  0.00  0.00    +0.295 HD
ENDBRANCH  38  40
ENDBRANCH  37  38
ENDBRANCH  34  37
ENDBRANCH  30  31
BRANCH  30  42
ATOM     42  C   UNL     1      -3.052   0.507   1.753  0.00  0.00    +0.238 C 
ATOM     43  N   UNL     1      -3.430   1.722   1.295  0.00  0.00    -0.311 N 
ATOM     44  H   UNL     1      -4.060   1.771   0.509  0.00  0.00    +0.149 HD
ATOM     45  O   UNL     1      -2.298   0.388   2.699  0.00  0.00    -0.273 OA
BRANCH  43  46
ATOM     46  C   UNL     1      -2.955   2.994   1.852  0.00  0.00    +0.073 C 
ATOM     47  C   UNL     1      -3.570   3.336   3.219  0.00  0.00    +0.022 C 
ATOM     48  C   UNL     1      -3.418   4.862   3.361  0.00  0.00    +0.002 C 
ATOM     49  C   UNL     1      -3.191   5.409   1.938  0.00  0.00    +0.002 C 
ATOM     50  C   UNL     1      -3.348   4.205   0.995  0.00  0.00    +0.022 C 
ENDBRANCH  43  46
ENDBRANCH  30  42
ENDBRANCH   2  30
TORSDOF 12
