# Supplementary material for: A Novel Class of Small Molecule Agonists with Preference for Human over Mouse TLR4 Activation
Source: PLoS One. 2016 Oct 13;11(10):e0164632. doi: 10.1371/journal.pone.0164632 (PMC5063506; doi:10.1371/journal.pone.0164632)
Supplement: S1 File — Sequence and structure files used for bioinformatics analysis and docking, provided as a ZIP archive of a directory tree. To view, uncompress onto your local file system and open the file Readme.txt at the top directory level of the archive. That file describes individual directories and files inside the archive. (ZIP) [file pone.0164632.s007.zip › S1_File/docking.receptor_dimer/ligands/AZ12900617.opt.ml2]

@<TRIPOS>MOLECULE
*****
 86 92 0 0 0
SMALL
GASTEIGER

@<TRIPOS>ATOM
      1 N           1.5122   -5.0276   -0.0609 N.ar    1  UNL1       -0.2314
      2 N           0.2264   -4.5924   -0.0015 N.ar    1  UNL1       -0.1611
      3 C           0.3765   -3.2466   -0.0213 C.ar    1  UNL1        0.1486
      4 C           1.6994   -2.8603   -0.0002 C.ar    1  UNL1       -0.0034
      5 C           2.4301   -4.0239    0.0376 C.ar    1  UNL1        0.0754
      6 C           3.8239   -4.1333    0.2170 C.ar    1  UNL1        0.0005
      7 C           4.4457   -5.3671    0.4650 C.ar    1  UNL1       -0.0526
      8 C           5.8250   -5.4532    0.6438 C.ar    1  UNL1       -0.0611
      9 C           6.6111   -4.3077    0.5858 C.ar    1  UNL1       -0.0617
     10 C           6.0119   -3.0741    0.3558 C.ar    1  UNL1       -0.0611
     11 C           4.6323   -2.9869    0.1781 C.ar    1  UNL1       -0.0526
     12 C          -0.7527   -2.2368   -0.0066 C.2     1  UNL1        0.2719
     13 O          -0.4630   -1.0567    0.0428 O.2     1  UNL1       -0.2679
     14 N          -2.0689   -2.6297   -0.0452 N.am    1  UNL1       -0.2501
     15 C          -3.1863   -1.6493    0.0192 C.3     1  UNL1        0.1324
     16 C          -3.4385   -1.1814    1.4546 C.ar    1  UNL1       -0.0178
     17 C          -2.7265   -0.1226    2.0275 C.ar    1  UNL1       -0.0561
     18 C          -2.9670    0.2631    3.3443 C.ar    1  UNL1       -0.0577
     19 C          -3.9204   -0.4069    4.1125 C.ar    1  UNL1       -0.0368
     20 C          -4.6290   -1.4675    3.5466 C.ar    1  UNL1       -0.0577
     21 C          -4.3903   -1.8496    2.2284 C.ar    1  UNL1       -0.0561
     22 C          -4.1858    0.0095    5.5520 C.3     1  UNL1        0.0699
     23 C          -5.5907    0.5485    5.7304 C.2     1  UNL1        0.3091
     24 O          -6.4783   -0.0702    6.2799 O.2     1  UNL1       -0.2507
     25 O          -5.7899    1.7050    5.1543 O.3     1  UNL1       -0.4804
     26 C          -3.1167   -0.5208   -1.0086 C.2     1  UNL1        0.2387
     27 O          -3.5313    0.6010   -0.7878 O.2     1  UNL1       -0.2734
     28 N          -2.6662   -0.8941   -2.2312 N.am    1  UNL1       -0.3106
     29 C          -2.4672   -0.0109   -3.3915 C.3     1  UNL1        0.0232
     30 C          -3.7771    0.5223   -4.0102 C.3     1  UNL1       -0.0345
     31 C          -3.4122    1.9085   -4.5571 C.3     1  UNL1       -0.0513
     32 C          -2.3956    2.4464   -3.5415 C.3     1  UNL1       -0.0513
     33 C          -1.5641    1.2188   -3.1316 C.3     1  UNL1       -0.0345
     34 C          -2.5089   -3.9832   -0.1940 C.ar    1  UNL1        0.0381
     35 C          -2.7945   -4.7527    0.9390 C.ar    1  UNL1       -0.0368
     36 C          -3.1911   -6.0740    0.7624 C.ar    1  UNL1       -0.0424
     37 C          -3.3088   -6.6191   -0.4967 C.ar    1  UNL1       -0.0441
     38 C          -3.0403   -5.8646   -1.6342 C.ar    1  UNL1       -0.0566
     39 C          -2.6397   -4.5365   -1.4755 C.ar    1  UNL1       -0.0400
     40 C          -3.7334   -8.0646   -0.4378 C.3     1  UNL1       -0.0271
     41 C          -3.6040   -8.4235    1.0653 C.3     1  UNL1       -0.0450
     42 C          -3.5202   -7.0802    1.8357 C.3     1  UNL1       -0.0271
     43 C           1.7457   -6.1509   -0.7908 C.ar    1  UNL1        0.0660
     44 C           2.2595   -6.0685   -2.0882 C.ar    1  UNL1       -0.0362
     45 C           2.4690   -7.2326   -2.8255 C.ar    1  UNL1       -0.0598
     46 C           2.1562   -8.4747   -2.2749 C.ar    1  UNL1       -0.0616
     47 C           1.6285   -8.5549   -0.9871 C.ar    1  UNL1       -0.0598
     48 C           1.4188   -7.3938   -0.2454 C.ar    1  UNL1       -0.0362
     49 H           2.0651   -1.8391    0.0536 H       1  UNL1        0.0662
     50 H           3.8687   -6.2809    0.5524 H       1  UNL1        0.0624
     51 H           6.2868   -6.4184    0.8370 H       1  UNL1        0.0618
     52 H           7.6872   -4.3753    0.7262 H       1  UNL1        0.0618
     53 H           6.6218   -2.1749    0.3137 H       1  UNL1        0.0618
     54 H           4.2067   -2.0059   -0.0078 H       1  UNL1        0.0624
     55 H          -4.0850   -2.1853   -0.3006 H       1  UNL1        0.0651
     56 H          -1.9832    0.4179    1.4478 H       1  UNL1        0.0621
     57 H          -2.4035    1.0917    3.7668 H       1  UNL1        0.0621
     58 H          -5.3750   -2.0002    4.1325 H       1  UNL1        0.0621
     59 H          -4.9510   -2.6799    1.8053 H       1  UNL1        0.0621
     60 H          -3.4664    0.7691    5.8680 H       1  UNL1        0.0426
     61 H          -4.0454   -0.8510    6.2110 H       1  UNL1        0.0426
     62 H          -4.9637    1.9585    4.7076 H       1  UNL1        0.2951
     63 H          -2.3592   -1.8484   -2.3386 H       1  UNL1        0.1490
     64 H          -1.9692   -0.6108   -4.1584 H       1  UNL1        0.0498
     65 H          -4.5514    0.6306   -3.2468 H       1  UNL1        0.0283
     66 H          -4.1555   -0.1378   -4.7941 H       1  UNL1        0.0283
     67 H          -4.2862    2.5578   -4.6478 H       1  UNL1        0.0266
     68 H          -2.9404    1.8092   -5.5380 H       1  UNL1        0.0266
     69 H          -2.9241    2.8383   -2.6684 H       1  UNL1        0.0266
     70 H          -1.7752    3.2414   -3.9617 H       1  UNL1        0.0266
     71 H          -1.2385    1.2948   -2.0911 H       1  UNL1        0.0283
     72 H          -0.6721    1.1506   -3.7591 H       1  UNL1        0.0283
     73 H          -2.6894   -4.3359    1.9379 H       1  UNL1        0.0639
     74 H          -3.1317   -6.3011   -2.6256 H       1  UNL1        0.0621
     75 H          -2.4141   -3.9372   -2.3541 H       1  UNL1        0.0636
     76 H          -3.0946   -8.7003   -1.0555 H       1  UNL1        0.0313
     77 H          -4.7693   -8.1644   -0.7706 H       1  UNL1        0.0313
     78 H          -2.6800   -8.9858    1.2220 H       1  UNL1        0.0272
     79 H          -4.4415   -9.0353    1.4087 H       1  UNL1        0.0272
     80 H          -2.7507   -7.1126    2.6106 H       1  UNL1        0.0313
     81 H          -4.4818   -6.8375    2.2940 H       1  UNL1        0.0313
     82 H           2.4970   -5.1030   -2.5288 H       1  UNL1        0.0639
     83 H           2.8734   -7.1712   -3.8328 H       1  UNL1        0.0618
     84 H           2.3186   -9.3814   -2.8526 H       1  UNL1        0.0618
     85 H           1.3777   -9.5232   -0.5613 H       1  UNL1        0.0618
     86 H           1.0010   -7.4596    0.7567 H       1  UNL1        0.0639
@<TRIPOS>BOND
     1     1     2   ar
     2     2     3   ar
     3     3     4   ar
     4     4     5   ar
     5     1     5   ar
     6     5     6    1
     7     6     7   ar
     8     7     8   ar
     9     8     9   ar
    10     9    10   ar
    11    10    11   ar
    12     6    11   ar
    13     3    12    1
    14    12    13    2
    15    12    14   am
    16    14    15    1
    17    15    16    1
    18    16    17   ar
    19    17    18   ar
    20    18    19   ar
    21    19    20   ar
    22    20    21   ar
    23    16    21   ar
    24    19    22    1
    25    22    23    1
    26    23    24    2
    27    23    25    1
    28    15    26    1
    29    26    27    2
    30    26    28   am
    31    28    29    1
    32    29    30    1
    33    30    31    1
    34    31    32    1
    35    32    33    1
    36    29    33    1
    37    14    34    1
    38    34    35   ar
    39    35    36   ar
    40    36    37   ar
    41    37    38   ar
    42    38    39   ar
    43    34    39   ar
    44    37    40    1
    45    40    41    1
    46    41    42    1
    47    36    42    1
    48     1    43    1
    49    43    44   ar
    50    44    45   ar
    51    45    46   ar
    52    46    47   ar
    53    47    48   ar
    54    43    48   ar
    55     4    49    1
    56     7    50    1
    57     8    51    1
    58     9    52    1
    59    10    53    1
    60    11    54    1
    61    15    55    1
    62    17    56    1
    63    18    57    1
    64    20    58    1
    65    21    59    1
    66    22    60    1
    67    22    61    1
    68    25    62    1
    69    28    63    1
    70    29    64    1
    71    30    65    1
    72    30    66    1
    73    31    67    1
    74    31    68    1
    75    32    69    1
    76    32    70    1
    77    33    71    1
    78    33    72    1
    79    35    73    1
    80    38    74    1
    81    39    75    1
    82    40    76    1
    83    40    77    1
    84    41    78    1
    85    41    79    1
    86    42    80    1
    87    42    81    1
    88    44    82    1
    89    45    83    1
    90    46    84    1
    91    47    85    1
    92    48    86    1
