# Supplementary material for: A Novel Class of Small Molecule Agonists with Preference for Human over Mouse TLR4 Activation
Source: PLoS One. 2016 Oct 13;11(10):e0164632. doi: 10.1371/journal.pone.0164632 (PMC5063506; doi:10.1371/journal.pone.0164632)
Supplement: S1 File — Sequence and structure files used for bioinformatics analysis and docking, provided as a ZIP archive of a directory tree. To view, uncompress onto your local file system and open the file Readme.txt at the top directory level of the archive. That file describes individual directories and files inside the archive. (ZIP) [file pone.0164632.s007.zip › S1_File/docking.receptor_dimer/ligands/AZ12900618.opt.pdbqt]

REMARK  Name = 
REMARK  13 active torsions:
REMARK  status: ('A' for Active; 'I' for Inactive)
REMARK    1  A    between atoms: N_1  and  C_42
REMARK    2  A    between atoms: C_3  and  C_12
REMARK    3  A    between atoms: C_5  and  C_6
REMARK    4  A    between atoms: N_14  and  C_15
REMARK    5  A    between atoms: N_14  and  C_34
REMARK    6  A    between atoms: C_15  and  C_16
REMARK    7  A    between atoms: C_15  and  C_26
REMARK    8  A    between atoms: C_19  and  C_22
REMARK    9  A    between atoms: C_22  and  C_23
REMARK   10  A    between atoms: C_23  and  O_25
REMARK   11  A    between atoms: N_28  and  C_29
REMARK   12  A    between atoms: C_36  and  C_41
REMARK   13  A    between atoms: C_38  and  C_40
REMARK                            x       y       z     vdW  Elec       q    Type
REMARK                         _______ _______ _______ _____ _____    ______ ____
ROOT
ATOM      1  C   UNL     1       0.470  -0.086   1.239  0.00  0.00    +0.272 C 
ATOM      2  N   UNL     1      -0.766  -0.295   0.709  0.00  0.00    -0.250 N 
ATOM      3  O   UNL     1       1.020  -0.968   1.871  0.00  0.00    -0.268 OA
ENDROOT
BRANCH   2   4
ATOM      4  C   UNL     1      -1.091  -1.587   0.165  0.00  0.00    +0.038 A 
ATOM      5  C   UNL     1      -2.018  -2.446   0.762  0.00  0.00    +0.027 A 
ATOM      6  C   UNL     1      -2.306  -3.685   0.187  0.00  0.00    -0.048 A 
ATOM      7  C   UNL     1      -3.342  -4.598   0.816  0.00  0.00    +0.044 C 
ATOM      8  C   UNL     1      -1.643  -4.079  -0.975  0.00  0.00    +0.006 A 
ATOM      9  C   UNL     1      -0.695  -3.242  -1.564  0.00  0.00    -0.048 A 
ATOM     10  C   UNL     1       0.050  -3.689  -2.809  0.00  0.00    +0.044 C 
ATOM     11  C   UNL     1      -0.427  -1.998  -0.993  0.00  0.00    +0.027 A 
ENDBRANCH   2   4
BRANCH   1  15
ATOM     12  N   UNL     1       2.630   2.727   0.965  0.00  0.00    -0.231 N 
ATOM     13  C   UNL     1       1.697   3.150   0.064  0.00  0.00    +0.075 A 
ATOM     14  C   UNL     1       0.786   2.128  -0.018  0.00  0.00    +0.063 A 
ATOM     15  C   UNL     1       1.176   1.210   0.932  0.00  0.00    +0.149 A 
ATOM     16  N   UNL     1       2.315   1.551   1.578  0.00  0.00    -0.161 NA
BRANCH  12  17
ATOM     17  C   UNL     1       3.952   2.995   0.791  0.00  0.00    +0.066 A 
ATOM     18  C   UNL     1       4.580   2.722  -0.427  0.00  0.00    +0.028 A 
ATOM     19  C   UNL     1       5.938   2.997  -0.584  0.00  0.00    +0.002 A 
ATOM     20  C   UNL     1       6.668   3.535   0.474  0.00  0.00    +0.000 A 
ATOM     21  C   UNL     1       6.044   3.794   1.694  0.00  0.00    +0.002 A 
ATOM     22  C   UNL     1       4.687   3.520   1.856  0.00  0.00    +0.028 A 
ENDBRANCH  12  17
BRANCH  13  23
ATOM     23  C   UNL     1       1.623   4.385  -0.613  0.00  0.00    +0.000 A 
ATOM     24  C   UNL     1       2.469   5.458  -0.295  0.00  0.00    +0.010 A 
ATOM     25  C   UNL     1       2.371   6.674  -0.970  0.00  0.00    +0.001 A 
ATOM     26  C   UNL     1       1.422   6.844  -1.972  0.00  0.00    +0.000 A 
ATOM     27  C   UNL     1       0.566   5.796  -2.292  0.00  0.00    +0.001 A 
ATOM     28  C   UNL     1       0.663   4.581  -1.617  0.00  0.00    +0.010 A 
ENDBRANCH  13  23
ENDBRANCH   1  15
BRANCH   2  29
ATOM     29  C   UNL     1      -1.844   0.711   0.937  0.00  0.00    +0.197 C 
BRANCH  29  30
ATOM     30  C   UNL     1      -2.759   0.351   2.110  0.00  0.00    -0.018 A 
ATOM     31  C   UNL     1      -4.123   0.072   1.951  0.00  0.00    +0.006 A 
ATOM     32  C   UNL     1      -4.916  -0.231   3.055  0.00  0.00    +0.004 A 
ATOM     33  C   UNL     1      -4.363  -0.262   4.336  0.00  0.00    -0.037 A 
ATOM     34  C   UNL     1      -3.006   0.013   4.500  0.00  0.00    +0.004 A 
ATOM     35  C   UNL     1      -2.213   0.319   3.396  0.00  0.00    +0.006 A 
BRANCH  33  36
ATOM     36  C   UNL     1      -5.234  -0.582   5.543  0.00  0.00    +0.155 C 
BRANCH  36  37
ATOM     37  C   UNL     1      -5.861   0.659   6.152  0.00  0.00    +0.309 C 
ATOM     38  O   UNL     1      -5.559   1.796   5.851  0.00  0.00    -0.251 OA
BRANCH  37  39
ATOM     39  O   UNL     1      -6.744   0.393   7.078  0.00  0.00    -0.480 OA
ATOM     40  H   UNL     1      -6.812  -0.574   7.159  0.00  0.00    +0.295 HD
ENDBRANCH  37  39
ENDBRANCH  36  37
ENDBRANCH  33  36
ENDBRANCH  29  30
BRANCH  29  41
ATOM     41  C   UNL     1      -2.609   1.091  -0.335  0.00  0.00    +0.239 C 
ATOM     42  N   UNL     1      -2.931   2.389  -0.560  0.00  0.00    -0.311 N 
ATOM     43  H   UNL     1      -3.456   2.581  -1.400  0.00  0.00    +0.149 HD
ATOM     44  O   UNL     1      -2.974   0.264  -1.146  0.00  0.00    -0.273 OA
BRANCH  42  45
ATOM     45  C   UNL     1      -2.608   3.566   0.263  0.00  0.00    +0.073 C 
ATOM     46  C   UNL     1      -3.439   3.688   1.556  0.00  0.00    +0.022 C 
ATOM     47  C   UNL     1      -3.482   5.193   1.892  0.00  0.00    +0.002 C 
ATOM     48  C   UNL     1      -2.937   5.929   0.654  0.00  0.00    +0.002 C 
ATOM     49  C   UNL     1      -2.924   4.880  -0.465  0.00  0.00    +0.022 C 
ENDBRANCH  42  45
ENDBRANCH  29  41
ENDBRANCH   2  29
TORSDOF 11
