# Supplementary material for: A Novel Class of Small Molecule Agonists with Preference for Human over Mouse TLR4 Activation
Source: PLoS One. 2016 Oct 13;11(10):e0164632. doi: 10.1371/journal.pone.0164632 (PMC5063506; doi:10.1371/journal.pone.0164632)
Supplement: S1 File — Sequence and structure files used for bioinformatics analysis and docking, provided as a ZIP archive of a directory tree. To view, uncompress onto your local file system and open the file Readme.txt at the top directory level of the archive. That file describes individual directories and files inside the archive. (ZIP) [file pone.0164632.s007.zip › S1_File/docking.receptor_dimer/ligands/AZ12900902.opt.cml]

<?xml version="1.0" encoding="UTF-8"?>
<molecule xmlns="http://www.xml-cml.org/schema" xmlns:cml="http://www.xml-cml.org/dict/cml" xmlns:units="http://www.xml-cml.org/units/units" xmlns:xsd="http://www.w3c.org/2001/XMLSchema" xmlns:iupac="http://www.iupac.org">
  <atomArray>
    <atom id="a1" elementType="N" x3="2.0651" y3="3.3059" z3="-1.0088" />
    <atom id="a2" elementType="N" x3="1.6515" y3="2.2411" z3="-1.7489" />
    <atom id="a3" elementType="C" x3="0.686" y3="1.7142" z3="-0.9594" />
    <atom id="a4" elementType="C" x3="0.4861" y3="2.4257" z3="0.2031" />
    <atom id="a5" elementType="C" x3="1.339" y3="3.4986" z3="0.1296" />
    <atom id="a6" elementType="C" x3="1.3936" y3="4.5836" z3="1.0272" />
    <atom id="a7" elementType="C" x3="2.109" y3="5.7543" z3="0.7322" />
    <atom id="a8" elementType="C" x3="2.1414" y3="6.8209" z3="1.6282" />
    <atom id="a9" elementType="C" x3="1.4563" y3="6.7415" z3="2.8356" />
    <atom id="a10" elementType="C" x3="0.7337" y3="5.5936" z3="3.1416" />
    <atom id="a11" elementType="C" x3="0.6992" y3="4.5272" z3="2.245" />
    <atom id="a12" elementType="C" x3="-0.0182" y3="0.4453" z3="-1.3716" />
    <atom id="a13" elementType="O" x3="0.4317" y3="-0.2259" z3="-2.282" />
    <atom id="a14" elementType="N" x3="-1.0593" y3="-0.0397" z3="-0.6326" />
    <atom id="a15" elementType="C" x3="-2.3111" y3="0.7337" z3="-0.3851" />
    <atom id="a16" elementType="C" x3="-2.858" y3="0.5816" z3="1.0396" />
    <atom id="a17" elementType="C" x3="-4.2413" y3="0.5792" z3="1.2342" />
    <atom id="a18" elementType="C" x3="-4.7785" y3="0.4429" z3="2.5119" />
    <atom id="a19" elementType="C" x3="-3.9386" y3="0.3025" z3="3.6169" />
    <atom id="a20" elementType="C" x3="-2.5561" y3="0.3015" z3="3.4283" />
    <atom id="a21" elementType="C" x3="-2.0196" y3="0.4391" z3="2.1502" />
    <atom id="a22" elementType="C" x3="-4.5263" y3="0.1613" z3="5.0138" />
    <atom id="a23" elementType="C" x3="-4.7845" y3="1.5065" z3="5.6673" />
    <atom id="a24" elementType="O" x3="-4.2691" y3="2.5469" z3="5.3118" />
    <atom id="a25" elementType="O" x3="-5.5707" y3="1.4367" z3="6.7094" />
    <atom id="a26" elementType="C" x3="-2.3536" y3="2.1703" z3="-0.9062" />
    <atom id="a27" elementType="O" x3="-2.2205" y3="2.425" z3="-2.0869" />
    <atom id="a28" elementType="N" x3="-2.5852" y3="3.1442" z3="0.0049" />
    <atom id="a29" elementType="C" x3="-2.6545" y3="4.5758" z3="-0.3085" />
    <atom id="a30" elementType="C" x3="-3.9501" y3="4.9822" z3="-1.0287" />
    <atom id="a31" elementType="C" x3="-4.0708" y3="6.4979" z3="-0.7981" />
    <atom id="a32" elementType="C" x3="-3.2727" y3="6.8005" z3="0.4859" />
    <atom id="a33" elementType="C" x3="-2.6776" y3="5.4593" z3="0.9479" />
    <atom id="a34" elementType="C" x3="-1.2341" y3="-1.4615" z3="-0.5324" />
    <atom id="a35" elementType="C" x3="-0.6013" y3="-2.1638" z3="0.4906" />
    <atom id="a36" elementType="C" x3="-0.7768" y3="-3.5399" z3="0.6165" />
    <atom id="a37" elementType="C" x3="-1.5845" y3="-4.2491" z3="-0.2856" />
    <atom id="a38" elementType="C" x3="-2.1955" y3="-3.5322" z3="-1.3232" />
    <atom id="a39" elementType="C" x3="-2.0228" y3="-2.1561" z3="-1.4486" />
    <atom id="a40" elementType="C" x3="-1.8118" y3="-5.7719" z3="-0.1794" />
    <atom id="a41" elementType="C" x3="-1.2814" y3="-6.4741" z3="-1.4549" />
    <atom id="a42" elementType="C" x3="-1.0971" y3="-6.4222" z3="1.0356" />
    <atom id="a43" elementType="C" x3="-3.3256" y3="-6.0725" z3="-0.0319" />
    <atom id="a44" elementType="C" x3="3.384" y3="3.6297" z3="-1.0779" />
    <atom id="a45" elementType="C" x3="3.8493" y3="4.3592" z3="-2.1735" />
    <atom id="a46" elementType="C" x3="5.2006" y3="4.6877" z3="-2.2663" />
    <atom id="a47" elementType="C" x3="6.0878" y3="4.2813" z3="-1.2706" />
    <atom id="a48" elementType="C" x3="5.6261" y3="3.5407" z3="-0.1835" />
    <atom id="a49" elementType="C" x3="4.2758" y3="3.209" z3="-0.087" />
    <atom id="a50" elementType="H" x3="-0.2359" y3="2.2131" z3="0.9787" />
    <atom id="a51" elementType="H" x3="2.6261" y3="5.8742" z3="-0.2132" />
    <atom id="a52" elementType="H" x3="2.6972" y3="7.7213" z3="1.378" />
    <atom id="a53" elementType="H" x3="1.4806" y3="7.575" z3="3.5336" />
    <atom id="a54" elementType="H" x3="0.1929" y3="5.5286" z3="4.0827" />
    <atom id="a55" elementType="H" x3="0.1286" y3="3.6479" z3="2.5264" />
    <atom id="a56" elementType="H" x3="-3.0562" y3="0.2624" z3="-1.0315" />
    <atom id="a57" elementType="H" x3="-4.9106" y3="0.6903" z3="0.3839" />
    <atom id="a58" elementType="H" x3="-5.8583" y3="0.4509" z3="2.6427" />
    <atom id="a59" elementType="H" x3="-1.8885" y3="0.1956" z3="4.2804" />
    <atom id="a60" elementType="H" x3="-0.9405" y3="0.4238" z3="2.0316" />
    <atom id="a61" elementType="H" x3="-3.8487" y3="-0.4159" z3="5.6478" />
    <atom id="a62" elementType="H" x3="-5.4608" y3="-0.4031" z3="4.9585" />
    <atom id="a63" elementType="H" x3="-5.8441" y3="0.5102" z3="6.819" />
    <atom id="a64" elementType="H" x3="-2.7193" y3="2.88" z3="0.9694" />
    <atom id="a65" elementType="H" x3="-1.7946" y3="4.8547" z3="-0.926" />
    <atom id="a66" elementType="H" x3="-4.8055" y3="4.4746" z3="-0.5745" />
    <atom id="a67" elementType="H" x3="-3.9217" y3="4.7346" z3="-2.0926" />
    <atom id="a68" elementType="H" x3="-5.1168" y3="6.7989" z3="-0.7026" />
    <atom id="a69" elementType="H" x3="-3.6306" y3="7.0388" z3="-1.6396" />
    <atom id="a70" elementType="H" x3="-3.9102" y3="7.2316" z3="1.2617" />
    <atom id="a71" elementType="H" x3="-2.4713" y3="7.5097" z3="0.2639" />
    <atom id="a72" elementType="H" x3="-3.3284" y3="5.0152" z3="1.7064" />
    <atom id="a73" elementType="H" x3="-1.6827" y3="5.5893" z3="1.3749" />
    <atom id="a74" elementType="H" x3="0.0324" y3="-1.6391" z3="1.2011" />
    <atom id="a75" elementType="H" x3="-0.267" y3="-4.039" z3="1.4342" />
    <atom id="a76" elementType="H" x3="-2.8174" y3="-4.0437" z3="-2.0528" />
    <atom id="a77" elementType="H" x3="-2.5039" y3="-1.6286" z3="-2.2689" />
    <atom id="a78" elementType="H" x3="-0.2167" y3="-6.2687" z3="-1.5911" />
    <atom id="a79" elementType="H" x3="-1.8078" y3="-6.1311" z3="-2.3481" />
    <atom id="a80" elementType="H" x3="-1.412" y3="-7.5572" z3="-1.3888" />
    <atom id="a81" elementType="H" x3="-0.0143" y3="-6.2886" z3="0.9719" />
    <atom id="a82" elementType="H" x3="-1.294" y3="-7.4965" z3="1.0752" />
    <atom id="a83" elementType="H" x3="-1.4472" y3="-5.9875" z3="1.9751" />
    <atom id="a84" elementType="H" x3="-3.8888" y3="-5.7323" z3="-0.9034" />
    <atom id="a85" elementType="H" x3="-3.7321" y3="-5.5712" z3="0.8499" />
    <atom id="a86" elementType="H" x3="-3.5029" y3="-7.1455" z3="0.0764" />
    <atom id="a87" elementType="H" x3="3.1604" y3="4.6738" z3="-2.9544" />
    <atom id="a88" elementType="H" x3="5.5628" y3="5.2587" z3="-3.1175" />
    <atom id="a89" elementType="H" x3="7.142" y3="4.537" z3="-1.3453" />
    <atom id="a90" elementType="H" x3="6.3204" y3="3.218" z3="0.5883" />
    <atom id="a91" elementType="H" x3="3.9247" y3="2.6239" z3="0.7598" />
  </atomArray>
  <bondArray>
    <bond atomRefs2="a1 a2" order="1" />
    <bond atomRefs2="a2 a3" order="2" />
    <bond atomRefs2="a3 a4" order="1" />
    <bond atomRefs2="a4 a5" order="2" />
    <bond atomRefs2="a1 a5" order="1" />
    <bond atomRefs2="a5 a6" order="1" />
    <bond atomRefs2="a6 a7" order="2" />
    <bond atomRefs2="a7 a8" order="1" />
    <bond atomRefs2="a8 a9" order="2" />
    <bond atomRefs2="a9 a10" order="1" />
    <bond atomRefs2="a10 a11" order="2" />
    <bond atomRefs2="a6 a11" order="1" />
    <bond atomRefs2="a3 a12" order="1" />
    <bond atomRefs2="a12 a13" order="2" />
    <bond atomRefs2="a12 a14" order="1" />
    <bond atomRefs2="a14 a15" order="1" />
    <bond atomRefs2="a15 a16" order="1" />
    <bond atomRefs2="a16 a17" order="2" />
    <bond atomRefs2="a17 a18" order="1" />
    <bond atomRefs2="a18 a19" order="2" />
    <bond atomRefs2="a19 a20" order="1" />
    <bond atomRefs2="a20 a21" order="2" />
    <bond atomRefs2="a16 a21" order="1" />
    <bond atomRefs2="a19 a22" order="1" />
    <bond atomRefs2="a22 a23" order="1" />
    <bond atomRefs2="a23 a24" order="2" />
    <bond atomRefs2="a23 a25" order="1" />
    <bond atomRefs2="a15 a26" order="1" />
    <bond atomRefs2="a26 a27" order="2" />
    <bond atomRefs2="a26 a28" order="1" />
    <bond atomRefs2="a28 a29" order="1" />
    <bond atomRefs2="a29 a30" order="1" />
    <bond atomRefs2="a30 a31" order="1" />
    <bond atomRefs2="a31 a32" order="1" />
    <bond atomRefs2="a32 a33" order="1" />
    <bond atomRefs2="a29 a33" order="1" />
    <bond atomRefs2="a14 a34" order="1" />
    <bond atomRefs2="a34 a35" order="2" />
    <bond atomRefs2="a35 a36" order="1" />
    <bond atomRefs2="a36 a37" order="2" />
    <bond atomRefs2="a37 a38" order="1" />
    <bond atomRefs2="a38 a39" order="2" />
    <bond atomRefs2="a34 a39" order="1" />
    <bond atomRefs2="a37 a40" order="1" />
    <bond atomRefs2="a40 a41" order="1" />
    <bond atomRefs2="a40 a42" order="1" />
    <bond atomRefs2="a40 a43" order="1" />
    <bond atomRefs2="a1 a44" order="1" />
    <bond atomRefs2="a44 a45" order="2" />
    <bond atomRefs2="a45 a46" order="1" />
    <bond atomRefs2="a46 a47" order="2" />
    <bond atomRefs2="a47 a48" order="1" />
    <bond atomRefs2="a48 a49" order="2" />
    <bond atomRefs2="a44 a49" order="1" />
    <bond atomRefs2="a4 a50" order="1" />
    <bond atomRefs2="a7 a51" order="1" />
    <bond atomRefs2="a8 a52" order="1" />
    <bond atomRefs2="a9 a53" order="1" />
    <bond atomRefs2="a10 a54" order="1" />
    <bond atomRefs2="a11 a55" order="1" />
    <bond atomRefs2="a15 a56" order="1" />
    <bond atomRefs2="a17 a57" order="1" />
    <bond atomRefs2="a18 a58" order="1" />
    <bond atomRefs2="a20 a59" order="1" />
    <bond atomRefs2="a21 a60" order="1" />
    <bond atomRefs2="a22 a61" order="1" />
    <bond atomRefs2="a22 a62" order="1" />
    <bond atomRefs2="a25 a63" order="1" />
    <bond atomRefs2="a28 a64" order="1" />
    <bond atomRefs2="a29 a65" order="1" />
    <bond atomRefs2="a30 a66" order="1" />
    <bond atomRefs2="a30 a67" order="1" />
    <bond atomRefs2="a31 a68" order="1" />
    <bond atomRefs2="a31 a69" order="1" />
    <bond atomRefs2="a32 a70" order="1" />
    <bond atomRefs2="a32 a71" order="1" />
    <bond atomRefs2="a33 a72" order="1" />
    <bond atomRefs2="a33 a73" order="1" />
    <bond atomRefs2="a35 a74" order="1" />
    <bond atomRefs2="a36 a75" order="1" />
    <bond atomRefs2="a38 a76" order="1" />
    <bond atomRefs2="a39 a77" order="1" />
    <bond atomRefs2="a41 a78" order="1" />
    <bond atomRefs2="a41 a79" order="1" />
    <bond atomRefs2="a41 a80" order="1" />
    <bond atomRefs2="a42 a81" order="1" />
    <bond atomRefs2="a42 a82" order="1" />
    <bond atomRefs2="a42 a83" order="1" />
    <bond atomRefs2="a43 a84" order="1" />
    <bond atomRefs2="a43 a85" order="1" />
    <bond atomRefs2="a43 a86" order="1" />
    <bond atomRefs2="a45 a87" order="1" />
    <bond atomRefs2="a46 a88" order="1" />
    <bond atomRefs2="a47 a89" order="1" />
    <bond atomRefs2="a48 a90" order="1" />
    <bond atomRefs2="a49 a91" order="1" />
  </bondArray>
</molecule>
