# Supplementary material for: A Novel Class of Small Molecule Agonists with Preference for Human over Mouse TLR4 Activation
Source: PLoS One. 2016 Oct 13;11(10):e0164632. doi: 10.1371/journal.pone.0164632 (PMC5063506; doi:10.1371/journal.pone.0164632)
Supplement: S1 File — Sequence and structure files used for bioinformatics analysis and docking, provided as a ZIP archive of a directory tree. To view, uncompress onto your local file system and open the file Readme.txt at the top directory level of the archive. That file describes individual directories and files inside the archive. (ZIP) [file pone.0164632.s007.zip › S1_File/docking.receptor_dimer/ligands/AZ12900902.opt.pdbqt]

REMARK  Name = 
REMARK  15 active torsions:
REMARK  status: ('A' for Active; 'I' for Inactive)
REMARK    1  A    between atoms: N_1  and  C_44
REMARK    2  A    between atoms: C_3  and  C_12
REMARK    3  A    between atoms: C_5  and  C_6
REMARK    4  A    between atoms: N_14  and  C_15
REMARK    5  A    between atoms: N_14  and  C_34
REMARK    6  A    between atoms: C_15  and  C_16
REMARK    7  A    between atoms: C_15  and  C_26
REMARK    8  A    between atoms: C_19  and  C_22
REMARK    9  A    between atoms: C_22  and  C_23
REMARK   10  A    between atoms: C_23  and  O_25
REMARK   11  A    between atoms: N_28  and  C_29
REMARK   12  A    between atoms: C_37  and  C_40
REMARK   13  A    between atoms: C_40  and  C_41
REMARK   14  A    between atoms: C_40  and  C_42
REMARK   15  A    between atoms: C_40  and  C_43
REMARK                            x       y       z     vdW  Elec       q    Type
REMARK                         _______ _______ _______ _____ _____    ______ ____
ROOT
ATOM      1  C   UNL     1      -0.018   0.445  -1.372  0.00  0.00    +0.272 C 
ATOM      2  N   UNL     1      -1.059  -0.040  -0.633  0.00  0.00    -0.250 N 
ATOM      3  O   UNL     1       0.432  -0.226  -2.282  0.00  0.00    -0.268 OA
ENDROOT
BRANCH   2   4
ATOM      4  C   UNL     1      -1.234  -1.462  -0.532  0.00  0.00    +0.038 A 
ATOM      5  C   UNL     1      -2.023  -2.156  -1.449  0.00  0.00    +0.024 A 
ATOM      6  C   UNL     1      -2.196  -3.532  -1.323  0.00  0.00    +0.006 A 
ATOM      7  C   UNL     1      -1.585  -4.249  -0.286  0.00  0.00    -0.042 A 
ATOM      8  C   UNL     1      -0.777  -3.540   0.617  0.00  0.00    +0.006 A 
ATOM      9  C   UNL     1      -0.601  -2.164   0.491  0.00  0.00    +0.024 A 
BRANCH   7  10
ATOM     10  C   UNL     1      -1.812  -5.772  -0.179  0.00  0.00    -0.013 C 
ATOM     11  C   UNL     1      -3.326  -6.072  -0.032  0.00  0.00    +0.015 C 
ATOM     12  C   UNL     1      -1.097  -6.422   1.036  0.00  0.00    +0.015 C 
ATOM     13  C   UNL     1      -1.281  -6.474  -1.455  0.00  0.00    +0.015 C 
ENDBRANCH   7  10
ENDBRANCH   2   4
BRANCH   1  17
ATOM     14  N   UNL     1       2.065   3.306  -1.009  0.00  0.00    -0.231 N 
ATOM     15  C   UNL     1       1.339   3.499   0.130  0.00  0.00    +0.075 A 
ATOM     16  C   UNL     1       0.486   2.426   0.203  0.00  0.00    +0.063 A 
ATOM     17  C   UNL     1       0.686   1.714  -0.959  0.00  0.00    +0.149 A 
ATOM     18  N   UNL     1       1.651   2.241  -1.749  0.00  0.00    -0.161 NA
BRANCH  14  19
ATOM     19  C   UNL     1       3.384   3.630  -1.078  0.00  0.00    +0.066 A 
ATOM     20  C   UNL     1       4.276   3.209  -0.087  0.00  0.00    +0.028 A 
ATOM     21  C   UNL     1       5.626   3.541  -0.183  0.00  0.00    +0.002 A 
ATOM     22  C   UNL     1       6.088   4.281  -1.271  0.00  0.00    +0.000 A 
ATOM     23  C   UNL     1       5.201   4.688  -2.266  0.00  0.00    +0.002 A 
ATOM     24  C   UNL     1       3.849   4.359  -2.174  0.00  0.00    +0.028 A 
ENDBRANCH  14  19
BRANCH  15  25
ATOM     25  C   UNL     1       1.394   4.584   1.027  0.00  0.00    +0.000 A 
ATOM     26  C   UNL     1       0.699   4.527   2.245  0.00  0.00    +0.010 A 
ATOM     27  C   UNL     1       0.734   5.594   3.142  0.00  0.00    +0.001 A 
ATOM     28  C   UNL     1       1.456   6.742   2.836  0.00  0.00    +0.000 A 
ATOM     29  C   UNL     1       2.141   6.821   1.628  0.00  0.00    +0.001 A 
ATOM     30  C   UNL     1       2.109   5.754   0.732  0.00  0.00    +0.010 A 
ENDBRANCH  15  25
ENDBRANCH   1  17
BRANCH   2  31
ATOM     31  C   UNL     1      -2.311   0.734  -0.385  0.00  0.00    +0.197 C 
BRANCH  31  32
ATOM     32  C   UNL     1      -2.858   0.582   1.040  0.00  0.00    -0.018 A 
ATOM     33  C   UNL     1      -2.020   0.439   2.150  0.00  0.00    +0.006 A 
ATOM     34  C   UNL     1      -2.556   0.301   3.428  0.00  0.00    +0.004 A 
ATOM     35  C   UNL     1      -3.939   0.302   3.617  0.00  0.00    -0.037 A 
ATOM     36  C   UNL     1      -4.779   0.443   2.512  0.00  0.00    +0.004 A 
ATOM     37  C   UNL     1      -4.241   0.579   1.234  0.00  0.00    +0.006 A 
BRANCH  35  38
ATOM     38  C   UNL     1      -4.526   0.161   5.014  0.00  0.00    +0.155 C 
BRANCH  38  39
ATOM     39  C   UNL     1      -4.785   1.506   5.667  0.00  0.00    +0.309 C 
ATOM     40  O   UNL     1      -4.269   2.547   5.312  0.00  0.00    -0.251 OA
BRANCH  39  41
ATOM     41  O   UNL     1      -5.571   1.437   6.709  0.00  0.00    -0.480 OA
ATOM     42  H   UNL     1      -5.844   0.510   6.819  0.00  0.00    +0.295 HD
ENDBRANCH  39  41
ENDBRANCH  38  39
ENDBRANCH  35  38
ENDBRANCH  31  32
BRANCH  31  43
ATOM     43  C   UNL     1      -2.354   2.170  -0.906  0.00  0.00    +0.239 C 
ATOM     44  N   UNL     1      -2.585   3.144   0.005  0.00  0.00    -0.311 N 
ATOM     45  H   UNL     1      -2.719   2.880   0.969  0.00  0.00    +0.149 HD
ATOM     46  O   UNL     1      -2.220   2.425  -2.087  0.00  0.00    -0.273 OA
BRANCH  44  47
ATOM     47  C   UNL     1      -2.655   4.576  -0.308  0.00  0.00    +0.073 C 
ATOM     48  C   UNL     1      -2.678   5.459   0.948  0.00  0.00    +0.022 C 
ATOM     49  C   UNL     1      -3.273   6.801   0.486  0.00  0.00    +0.002 C 
ATOM     50  C   UNL     1      -4.071   6.498  -0.798  0.00  0.00    +0.002 C 
ATOM     51  C   UNL     1      -3.950   4.982  -1.029  0.00  0.00    +0.022 C 
ENDBRANCH  44  47
ENDBRANCH  31  43
ENDBRANCH   2  31
TORSDOF 12
