# Supplementary material for: A Novel Class of Small Molecule Agonists with Preference for Human over Mouse TLR4 Activation
Source: PLoS One. 2016 Oct 13;11(10):e0164632. doi: 10.1371/journal.pone.0164632 (PMC5063506; doi:10.1371/journal.pone.0164632)
Supplement: S1 File — Sequence and structure files used for bioinformatics analysis and docking, provided as a ZIP archive of a directory tree. To view, uncompress onto your local file system and open the file Readme.txt at the top directory level of the archive. That file describes individual directories and files inside the archive. (ZIP) [file pone.0164632.s007.zip › S1_File/docking.receptor_dimer/receptor/human/lig.pdb]

HETATM    1  P45 LP4 H 202     -42.555   6.404 -53.756  1.00 41.14           P  
HETATM    2  C1  LP4 H 202     -41.551   7.386 -48.486  1.00 47.33           C  
HETATM    3  C2  LP4 H 202     -40.441   7.820 -49.427  1.00 44.48           C  
HETATM    4  N2  LP4 H 202     -39.932   9.107 -48.938  1.00 46.40           N  
HETATM    5  C3  LP4 H 202     -41.007   7.984 -50.838  1.00 43.13           C  
HETATM    6  O3  LP4 H 202     -39.872   7.987 -51.699  1.00 42.37           O  
HETATM    7  C4  LP4 H 202     -41.953   6.816 -51.236  1.00 44.05           C  
HETATM    8  O4  LP4 H 202     -42.763   7.154 -52.361  1.00 43.82           O  
HETATM    9  C5  LP4 H 202     -42.899   6.492 -50.130  1.00 46.19           C  
HETATM   10  O5  LP4 H 202     -42.165   6.166 -48.959  1.00 49.87           O  
HETATM   11  C6  LP4 H 202     -43.671   5.251 -50.473  1.00 48.17           C  
HETATM   12  O6  LP4 H 202     -44.595   5.055 -49.407  1.00 53.40           O  
HETATM   13  C7  LP4 H 202     -38.639   9.441 -48.804  1.00 48.83           C  
HETATM   14  O7  LP4 H 202     -37.691   8.722 -49.095  1.00 52.08           O  
HETATM   15  C8  LP4 H 202     -38.409  10.834 -48.220  1.00 48.69           C  
HETATM   16  C16 LP4 H 202     -37.630  11.718 -49.192  1.00 50.18           C  
HETATM   17  C17 LP4 H 202     -38.400  12.998 -49.510  1.00 49.04           C  
HETATM   18  C18 LP4 H 202     -38.606  13.153 -51.018  1.00 46.27           C  
HETATM   19  C19 LP4 H 202     -38.434  14.622 -51.412  1.00 45.53           C  
HETATM   20  C20 LP4 H 202     -39.170  14.961 -52.717  1.00 46.79           C  
HETATM   21  C21 LP4 H 202     -38.368  16.054 -53.457  1.00 51.32           C  
HETATM   22  C22 LP4 H 202     -39.189  16.724 -54.579  1.00 53.85           C  
HETATM   23  C23 LP4 H 202     -38.272  17.713 -55.337  1.00 56.00           C  
HETATM   24  C24 LP4 H 202     -39.089  18.873 -55.952  1.00 56.58           C  
HETATM   25  C25 LP4 H 202     -38.202  20.112 -56.207  1.00 53.14           C  
HETATM   26  C28 LP4 H 202     -39.757   9.063 -52.508  1.00 41.16           C  
HETATM   27  C29 LP4 H 202     -38.937   8.769 -53.772  1.00 40.97           C  
HETATM   28  C30 LP4 H 202     -37.886   9.827 -54.097  1.00 41.77           C  
HETATM   29  C31 LP4 H 202     -38.547  11.133 -54.520  1.00 40.20           C  
HETATM   30  C32 LP4 H 202     -37.457  12.121 -54.953  1.00 40.24           C  
HETATM   31  C33 LP4 H 202     -36.854  11.688 -56.296  1.00 36.92           C  
HETATM   32  C34 LP4 H 202     -36.075  12.858 -56.893  1.00 37.78           C  
HETATM   33  C35 LP4 H 202     -35.787  12.536 -58.360  1.00 39.19           C  
HETATM   34  C36 LP4 H 202     -35.024  13.676 -59.066  1.00 41.06           C  
HETATM   35  C37 LP4 H 202     -34.355  13.111 -60.328  1.00 42.95           C  
HETATM   36  C38 LP4 H 202     -33.917  14.229 -61.280  1.00 46.14           C  
HETATM   37  C39 LP4 H 202     -33.542  13.619 -62.642  1.00 47.35           C  
HETATM   38  C40 LP4 H 202     -32.443  14.453 -63.292  1.00 49.36           C  
HETATM   39  C41 LP4 H 202     -32.833  14.750 -64.735  1.00 53.76           C  
HETATM   40  O42 LP4 H 202     -40.265  10.168 -52.284  1.00 41.44           O  
HETATM   41  O43 LP4 H 202     -37.008  10.066 -52.994  1.00 43.02           O  
HETATM   42  O44 LP4 H 202     -36.418  12.084 -48.543  1.00 55.36           O  
HETATM   43  O46 LP4 H 202     -41.138   6.595 -54.148  1.00 40.06           O  
HETATM   44  O47 LP4 H 202     -43.454   7.332 -54.618  1.00 37.60           O1-
HETATM   45  O48 LP4 H 202     -43.087   4.997 -53.769  1.00 43.08           O  
HETATM   46  P45 LP5 H 203     -39.032   6.122 -41.941  1.00 70.43           P  
HETATM   47  C1  LP5 H 203     -38.762   7.536 -44.294  1.00 52.67           C  
HETATM   48  O1  LP5 H 203     -39.286   7.394 -42.936  1.00 63.80           O  
HETATM   49  C2  LP5 H 203     -38.516   8.986 -44.574  1.00 52.10           C  
HETATM   50  N2  LP5 H 203     -37.632   9.495 -43.545  1.00 54.36           N  
HETATM   51  C3  LP5 H 203     -39.812   9.825 -44.481  1.00 52.36           C  
HETATM   52  O3  LP5 H 203     -39.603  11.127 -45.036  1.00 53.21           O  
HETATM   53  C4  LP5 H 203     -40.937   9.222 -45.298  1.00 49.64           C  
HETATM   54  O4  LP5 H 203     -42.159   9.862 -44.889  1.00 50.17           O  
HETATM   55  C5  LP5 H 203     -41.016   7.713 -45.091  1.00 49.95           C  
HETATM   56  O5  LP5 H 203     -39.724   7.109 -45.237  1.00 51.54           O  
HETATM   57  C6  LP5 H 203     -41.749   7.103 -46.260  1.00 50.10           C  
HETATM   58  O6  LP5 H 203     -40.789   7.008 -47.326  1.00 50.09           O  
HETATM   59  C7  LP5 H 203     -36.648  10.322 -43.841  1.00 53.87           C  
HETATM   60  O7  LP5 H 203     -36.380  10.698 -44.977  1.00 53.43           O  
HETATM   61  C8  LP5 H 203     -35.867  10.766 -42.631  1.00 57.19           C  
HETATM   62  C16 LP5 H 203     -34.551  11.406 -43.020  1.00 55.69           C  
HETATM   63  C17 LP5 H 203     -34.421  12.617 -42.123  1.00 56.36           C  
HETATM   64  C18 LP5 H 203     -33.093  13.315 -42.346  1.00 56.85           C  
HETATM   65  C19 LP5 H 203     -33.127  14.077 -43.666  1.00 57.06           C  
HETATM   66  C20 LP5 H 203     -34.105  15.225 -43.567  1.00 54.91           C  
HETATM   67  C21 LP5 H 203     -33.308  16.494 -43.504  1.00 53.67           C  
HETATM   68  C22 LP5 H 203     -33.815  17.429 -44.587  1.00 56.94           C  
HETATM   69  C23 LP5 H 203     -34.174  18.783 -43.975  1.00 55.10           C  
HETATM   70  C24 LP5 H 203     -32.900  19.576 -43.703  1.00 53.86           C  
HETATM   71  C25 LP5 H 203     -33.237  20.893 -42.997  1.00 53.10           C  
HETATM   72  C26 LP5 H 203     -33.507  20.635 -41.513  1.00 53.36           C  
HETATM   73  C27 LP5 H 203     -33.012  21.787 -40.642  1.00 49.84           C  
HETATM   74  C28 LP5 H 203     -39.097  12.150 -44.291  1.00 54.23           C  
HETATM   75  C29 LP5 H 203     -38.419  13.243 -45.134  1.00 54.63           C  
HETATM   76  C30 LP5 H 203     -38.128  14.492 -44.315  1.00 54.78           C  
HETATM   77  C31 LP5 H 203     -37.478  15.552 -45.202  1.00 52.21           C  
HETATM   78  C32 LP5 H 203     -38.531  16.301 -46.015  1.00 52.99           C  
HETATM   79  C33 LP5 H 203     -38.074  16.407 -47.459  1.00 56.94           C  
HETATM   80  C34 LP5 H 203     -38.124  17.865 -47.914  1.00 58.65           C  
HETATM   81  C35 LP5 H 203     -38.679  17.921 -49.342  1.00 59.80           C  
HETATM   82  C36 LP5 H 203     -39.018  19.374 -49.701  1.00 64.21           C  
HETATM   83  C37 LP5 H 203     -38.560  19.674 -51.138  1.00 66.83           C  
HETATM   84  C38 LP5 H 203     -37.240  20.449 -51.122  1.00 64.45           C  
HETATM   85  C39 LP5 H 203     -36.612  20.396 -52.512  1.00 64.16           C  
HETATM   86  C40 LP5 H 203     -35.140  20.793 -52.421  1.00 59.53           C  
HETATM   87  C41 LP5 H 203     -34.463  20.534 -53.760  1.00 54.80           C  
HETATM   88  O42 LP5 H 203     -39.121  12.211 -43.066  1.00 57.87           O  
HETATM   89  O43 LP5 H 203     -39.349  14.989 -43.748  1.00 57.88           O  
HETATM   90  O44 LP5 H 203     -33.499  10.478 -42.768  1.00 56.43           O  
HETATM   91  O46 LP5 H 203     -38.391   4.905 -42.792  1.00 66.55           O  
HETATM   92  O47 LP5 H 203     -40.536   5.569 -41.563  1.00 64.77           O1-
HETATM   93  O48 LP5 H 203     -38.208   6.538 -40.782  1.00 60.85           O  
HETATM   94  C1  DAO H 204     -35.021  11.831 -48.235  1.00 54.57           C  
HETATM   95  C2  DAO H 204     -35.175  12.968 -47.254  1.00 54.44           C  
HETATM   96  O2  DAO H 204     -34.145  10.972 -48.002  1.00 58.99           O  
HETATM   97  C3  DAO H 204     -33.840  13.669 -47.071  1.00 54.19           C  
HETATM   98  C4  DAO H 204     -33.430  14.457 -48.302  1.00 53.32           C  
HETATM   99  C5  DAO H 204     -34.396  15.598 -48.568  1.00 53.21           C  
HETATM  100  C6  DAO H 204     -33.628  16.827 -49.021  1.00 52.82           C  
HETATM  101  C7  DAO H 204     -34.538  18.044 -49.122  1.00 54.55           C  
HETATM  102  C8  DAO H 204     -34.188  19.076 -48.053  1.00 52.60           C  
HETATM  103  C9  DAO H 204     -34.357  20.480 -48.617  1.00 50.09           C  
HETATM  104  C10 DAO H 204     -34.616  21.504 -47.519  1.00 51.43           C  
HETATM  105  C11 DAO H 204     -36.068  21.963 -47.532  1.00 52.93           C  
HETATM  106  C12 DAO H 204     -36.521  22.408 -46.161  1.00 52.03           C  
HETATM  107  C1  MYR H 205     -35.933   9.103 -53.031  1.00 54.74           C  
HETATM  108  C2  MYR H 205     -35.392   9.606 -51.710  1.00 55.69           C  
HETATM  109  O2  MYR H 205     -35.147   8.877 -53.978  1.00 66.45           O  
HETATM  110  C3  MYR H 205     -34.099  10.365 -51.957  1.00 56.52           C  
HETATM  111  C4  MYR H 205     -34.420  11.858 -51.922  1.00 60.39           C  
HETATM  112  C5  MYR H 205     -33.598  12.637 -52.955  1.00 56.63           C  
HETATM  113  C6  MYR H 205     -33.590  14.090 -52.512  1.00 54.10           C  
HETATM  114  C7  MYR H 205     -33.036  14.998 -53.591  1.00 54.09           C  
HETATM  115  C8  MYR H 205     -33.779  16.327 -53.567  1.00 52.68           C  
HETATM  116  C9  MYR H 205     -34.513  16.524 -54.880  1.00 55.03           C  
HETATM  117  C10 MYR H 205     -33.771  17.474 -55.805  1.00 53.07           C  
HETATM  118  C11 MYR H 205     -33.932  17.027 -57.250  1.00 56.51           C  
HETATM  119  C12 MYR H 205     -34.857  17.926 -58.061  1.00 55.51           C  
HETATM  120  C13 MYR H 205     -34.070  18.640 -59.151  1.00 53.92           C  
HETATM  121  C14 MYR H 205     -34.210  17.995 -60.511  1.00 51.27           C  
HETATM  122  C1  KDO H 206     -46.243   3.878 -50.109  1.00 65.04           C  
HETATM  123  O1A KDO H 206     -46.080   2.705 -50.502  1.00 66.85           O  
HETATM  124  O1B KDO H 206     -46.876   4.705 -50.794  1.00 62.56           O  
HETATM  125  C2  KDO H 206     -45.633   4.307 -48.788  1.00 64.86           C  
HETATM  126  C3  KDO H 206     -46.677   4.503 -47.682  1.00 63.22           C  
HETATM  127  C4  KDO H 206     -45.953   4.925 -46.401  1.00 67.70           C  
HETATM  128  O4  KDO H 206     -46.878   5.162 -45.323  1.00 70.01           O  
HETATM  129  C5  KDO H 206     -44.877   3.896 -46.030  1.00 68.10           C  
HETATM  130  O5  KDO H 206     -45.500   2.651 -45.708  1.00 71.11           O  
HETATM  131  C6  KDO H 206     -43.911   3.683 -47.204  1.00 68.57           C  
HETATM  132  O6  KDO H 206     -44.654   3.342 -48.380  1.00 66.83           O  
HETATM  133  C7  KDO H 206     -42.856   2.586 -47.043  1.00 69.76           C  
HETATM  134  O7  KDO H 206     -42.482   2.382 -45.682  1.00 73.04           O  
HETATM  135  C8  KDO H 206     -41.609   2.945 -47.835  1.00 69.33           C  
HETATM  136  O8  KDO H 206     -41.079   1.760 -48.423  1.00 68.72           O  
CONECT    1    8   43   44   45
CONECT    2    3   10   58
CONECT    3    2    4    5
CONECT    4    3   13
CONECT    5    3    6    7
CONECT    6    5   26
CONECT    7    5    8    9
CONECT    8    1    7
CONECT    9    7   10   11
CONECT   10    2    9
CONECT   11    9   12
CONECT   12   11  125
CONECT   13    4   14   15
CONECT   14   13
CONECT   15   13   16
CONECT   16   15   17   42
CONECT   17   16   18
CONECT   18   17   19
CONECT   19   18   20
CONECT   20   19   21
CONECT   21   20   22
CONECT   22   21   23
CONECT   23   22   24
CONECT   24   23   25
CONECT   25   24
CONECT   26    6   27   40
CONECT   27   26   28
CONECT   28   27   29   41
CONECT   29   28   30
CONECT   30   29   31
CONECT   31   30   32
CONECT   32   31   33
CONECT   33   32   34
CONECT   34   33   35
CONECT   35   34   36
CONECT   36   35   37
CONECT   37   36   38
CONECT   38   37   39
CONECT   39   38
CONECT   40   26
CONECT   41   28  107
CONECT   42   16   94
CONECT   43    1
CONECT   44    1
CONECT   45    1
CONECT   46   48   91   92   93
CONECT   47   48   49   56
CONECT   48   46   47
CONECT   49   47   50   51
CONECT   50   49   59
CONECT   51   49   52   53
CONECT   52   51   74
CONECT   53   51   54   55
CONECT   54   53
CONECT   55   53   56   57
CONECT   56   47   55
CONECT   57   55   58
CONECT   58    2   57
CONECT   59   50   60   61
CONECT   60   59
CONECT   61   59   62
CONECT   62   61   63   90
CONECT   63   62   64
CONECT   64   63   65
CONECT   65   64   66
CONECT   66   65   67
CONECT   67   66   68
CONECT   68   67   69
CONECT   69   68   70
CONECT   70   69   71
CONECT   71   70   72
CONECT   72   71   73
CONECT   73   72
CONECT   74   52   75   88
CONECT   75   74   76
CONECT   76   75   77   89
CONECT   77   76   78
CONECT   78   77   79
CONECT   79   78   80
CONECT   80   79   81
CONECT   81   80   82
CONECT   82   81   83
CONECT   83   82   84
CONECT   84   83   85
CONECT   85   84   86
CONECT   86   85   87
CONECT   87   86
CONECT   88   74
CONECT   89   76
CONECT   90   62
CONECT   91   46
CONECT   92   46
CONECT   93   46
CONECT   94   42   95   96
CONECT   95   94   97
CONECT   96   94
CONECT   97   95   98
CONECT   98   97   99
CONECT   99   98  100
CONECT  100   99  101
CONECT  101  100  102
CONECT  102  101  103
CONECT  103  102  104
CONECT  104  103  105
CONECT  105  104  106
CONECT  106  105
CONECT  107   41  108  109
CONECT  108  107  110
CONECT  109  107
CONECT  110  108  111
CONECT  111  110  112
CONECT  112  111  113
CONECT  113  112  114
CONECT  114  113  115
CONECT  115  114  116
CONECT  116  115  117
CONECT  117  116  118
CONECT  118  117  119
CONECT  119  118  120
CONECT  120  119  121
CONECT  121  120
CONECT  122  123  124  125
CONECT  123  122
CONECT  124  122
CONECT  125   12  122  126  132
CONECT  126  125  127
CONECT  127  126  128  129
CONECT  128  127
CONECT  129  127  130  131
CONECT  130  129
CONECT  131  129  132  133
CONECT  132  125  131
CONECT  133  131  134  135
CONECT  134  133
CONECT  135  133  136
CONECT  136  135
END
