# Supplementary material for: A Novel Class of Small Molecule Agonists with Preference for Human over Mouse TLR4 Activation
Source: PLoS One. 2016 Oct 13;11(10):e0164632. doi: 10.1371/journal.pone.0164632 (PMC5063506; doi:10.1371/journal.pone.0164632)
Supplement: S1 File — Sequence and structure files used for bioinformatics analysis and docking, provided as a ZIP archive of a directory tree. To view, uncompress onto your local file system and open the file Readme.txt at the top directory level of the archive. That file describes individual directories and files inside the archive. (ZIP) [file pone.0164632.s007.zip › S1_File/docking.receptor_dimer/receptor/ligs_ali_human_mouse.pdb]

HETATM    1  P45 LP4 M 300     -42.335   5.533 -53.581  1.00 70.90           P  
HETATM    2  C1  LP4 M 300     -41.608   7.029 -48.284  1.00 57.03           C  
HETATM    3  C2  LP4 M 300     -40.595   7.464 -49.328  1.00 52.77           C  
HETATM    4  N2  LP4 M 300     -40.207   8.843 -49.000  1.00 63.43           N  
HETATM    5  C3  LP4 M 300     -41.205   7.404 -50.749  1.00 54.34           C  
HETATM    6  O3  LP4 M 300     -40.174   7.451 -51.727  1.00 49.19           O  
HETATM    7  C4  LP4 M 300     -41.953   6.097 -50.995  1.00 57.49           C  
HETATM    8  O4  LP4 M 300     -42.673   6.280 -52.203  1.00 78.50           O  
HETATM    9  C5  LP4 M 300     -42.949   5.806 -49.861  1.00 62.86           C  
HETATM   10  O5  LP4 M 300     -42.223   5.756 -48.615  1.00 59.18           O  
HETATM   11  C6  LP4 M 300     -43.669   4.467 -50.125  1.00 58.60           C  
HETATM   12  O6  LP4 M 300     -44.864   4.310 -49.330  1.00 74.60           O  
HETATM   13  C7  LP4 M 300     -38.985   9.197 -48.569  1.00 61.33           C  
HETATM   14  O7  LP4 M 300     -38.064   8.412 -48.374  1.00 82.88           O  
HETATM   15  C8  LP4 M 300     -38.824  10.686 -48.248  1.00 64.56           C  
HETATM   16  C16 LP4 M 300     -37.928  11.412 -49.242  1.00 59.38           C  
HETATM   17  C17 LP4 M 300     -38.674  12.639 -49.782  1.00 64.10           C  
HETATM   18  C18 LP4 M 300     -38.603  12.725 -51.312  1.00 58.22           C  
HETATM   19  C19 LP4 M 300     -38.112  14.123 -51.725  1.00 60.74           C  
HETATM   20  C20 LP4 M 300     -38.843  14.626 -52.977  1.00 66.17           C  
HETATM   21  C21 LP4 M 300     -38.035  15.776 -53.612  1.00 58.38           C  
HETATM   22  C22 LP4 M 300     -38.968  16.789 -54.282  1.00 49.36           C  
HETATM   23  C23 LP4 M 300     -38.148  17.871 -55.024  1.00 69.23           C  
HETATM   24  C24 LP4 M 300     -39.102  18.910 -55.646  1.00 76.42           C  
HETATM   25  C25 LP4 M 300     -38.447  19.662 -56.815  1.00 74.92           C  
HETATM   26  C28 LP4 M 300     -40.029   8.546 -52.507  1.00 53.14           C  
HETATM   27  C29 LP4 M 300     -39.173   8.275 -53.764  1.00 54.84           C  
HETATM   28  C30 LP4 M 300     -38.059   9.307 -54.013  1.00 58.37           C  
HETATM   29  C31 LP4 M 300     -38.611  10.595 -54.654  1.00 45.32           C  
HETATM   30  C32 LP4 M 300     -37.474  11.542 -55.061  1.00 64.08           C  
HETATM   31  C33 LP4 M 300     -37.892  12.490 -56.199  1.00 51.94           C  
HETATM   32  C34 LP4 M 300     -36.625  13.121 -56.804  1.00 63.94           C  
HETATM   33  C35 LP4 M 300     -36.868  13.543 -58.253  1.00 69.50           C  
HETATM   34  C36 LP4 M 300     -35.746  14.458 -58.765  1.00 65.71           C  
HETATM   35  C37 LP4 M 300     -34.948  13.677 -59.811  1.00 83.62           C  
HETATM   36  C38 LP4 M 300     -34.195  14.599 -60.776  1.00 76.16           C  
HETATM   37  C39 LP4 M 300     -34.061  13.839 -62.102  1.00 74.89           C  
HETATM   38  C40 LP4 M 300     -32.765  14.211 -62.802  1.00 73.69           C  
HETATM   39  C41 LP4 M 300     -32.506  13.141 -63.857  1.00 99.60           C  
HETATM   40  O42 LP4 M 300     -40.532   9.640 -52.270  1.00 65.20           O  
HETATM   41  O43 LP4 M 300     -37.343   9.530 -52.786  1.00 75.15           O  
HETATM   42  O44 LP4 M 300     -36.759  11.830 -48.530  1.00 78.63           O  
HETATM   43  O46 LP4 M 300     -40.900   5.557 -53.920  1.00 81.17           O  
HETATM   44  O47 LP4 M 300     -43.123   6.569 -54.525  1.00 77.20           O1-
HETATM   45  O48 LP4 M 300     -43.020   4.219 -53.572  1.00 79.20           O  
HETATM   46  P45 LP5 M 301     -39.602   6.112 -41.489  1.00 82.94           P  
HETATM   47  C1  LP5 M 301     -39.424   7.374 -43.846  1.00 63.73           C  
HETATM   48  O1  LP5 M 301     -39.903   7.378 -42.481  1.00 76.58           O  
HETATM   49  C2  LP5 M 301     -39.000   8.750 -44.268  1.00 66.79           C  
HETATM   50  N2  LP5 M 301     -37.942   9.147 -43.363  1.00 61.08           N  
HETATM   51  C3  LP5 M 301     -40.177   9.708 -44.228  1.00 57.34           C  
HETATM   52  O3  LP5 M 301     -39.784  10.899 -44.880  1.00 65.15           O  
HETATM   53  C4  LP5 M 301     -41.308   9.125 -45.098  1.00 59.00           C  
HETATM   54  O4  LP5 M 301     -42.501   9.857 -44.871  1.00 66.29           O  
HETATM   55  C5  LP5 M 301     -41.575   7.644 -44.791  1.00 57.21           C  
HETATM   56  O5  LP5 M 301     -40.383   6.892 -44.768  1.00 57.44           O  
HETATM   57  C6  LP5 M 301     -42.361   6.991 -45.914  1.00 48.04           C  
HETATM   58  O6  LP5 M 301     -41.418   6.565 -46.923  1.00 62.05           O  
HETATM   59  C7  LP5 M 301     -36.909   9.888 -43.736  1.00 80.98           C  
HETATM   60  O7  LP5 M 301     -36.752  10.362 -44.863  1.00 75.82           O  
HETATM   61  C8  LP5 M 301     -35.925  10.092 -42.588  1.00 85.56           C  
HETATM   62  C16 LP5 M 301     -34.811  11.054 -42.937  1.00 69.54           C  
HETATM   63  C17 LP5 M 301     -34.947  12.186 -41.938  1.00 72.97           C  
HETATM   64  C18 LP5 M 301     -33.743  13.105 -42.018  1.00 72.11           C  
HETATM   65  C19 LP5 M 301     -33.882  13.960 -43.257  1.00 61.25           C  
HETATM   66  C20 LP5 M 301     -34.326  15.353 -42.842  1.00 51.73           C  
HETATM   67  C21 LP5 M 301     -33.181  16.308 -43.127  1.00 63.39           C  
HETATM   68  C22 LP5 M 301     -33.366  16.970 -44.493  1.00 84.92           C  
HETATM   69  C23 LP5 M 301     -33.929  18.392 -44.341  1.00 96.51           C  
HETATM   70  C24 LP5 M 301     -32.945  19.284 -43.583  1.00 81.11           C  
HETATM   71  C25 LP5 M 301     -33.689  20.475 -42.974  1.00107.86           C  
HETATM   72  C26 LP5 M 301     -33.897  20.253 -41.474  1.00103.74           C  
HETATM   73  C27 LP5 M 301     -32.963  21.172 -40.681  1.00100.82           C  
HETATM   74  C28 LP5 M 301     -39.363  12.014 -44.210  1.00 68.47           C  
HETATM   75  C29 LP5 M 301     -38.811  13.081 -45.155  1.00 54.15           C  
HETATM   76  C30 LP5 M 301     -38.300  14.289 -44.387  1.00 65.63           C  
HETATM   77  C31 LP5 M 301     -37.773  15.332 -45.387  1.00 61.86           C  
HETATM   78  C32 LP5 M 301     -38.922  16.161 -45.971  1.00 68.30           C  
HETATM   79  C33 LP5 M 301     -38.749  16.322 -47.473  1.00 67.10           C  
HETATM   80  C34 LP5 M 301     -38.285  17.746 -47.780  1.00 60.00           C  
HETATM   81  C35 LP5 M 301     -38.346  17.972 -49.290  1.00 60.91           C  
HETATM   82  C36 LP5 M 301     -38.240  19.465 -49.600  1.00 70.90           C  
HETATM   83  C37 LP5 M 301     -38.605  19.692 -51.067  1.00 72.40           C  
HETATM   84  C38 LP5 M 301     -37.819  20.884 -51.602  1.00 77.91           C  
HETATM   85  C39 LP5 M 301     -36.769  20.399 -52.602  1.00 80.72           C  
HETATM   86  C40 LP5 M 301     -35.427  21.055 -52.287  1.00101.49           C  
HETATM   87  C41 LP5 M 301     -34.471  20.860 -53.466  1.00109.72           C  
HETATM   88  O42 LP5 M 301     -39.413  12.202 -42.994  1.00 60.92           O  
HETATM   89  O43 LP5 M 301     -39.366  14.811 -43.595  1.00 71.28           O  
HETATM   90  O44 LP5 M 301     -33.559  10.387 -42.748  1.00102.01           O  
HETATM   91  O46 LP5 M 301     -39.212   4.796 -42.348  1.00 86.46           O  
HETATM   92  O47 LP5 M 301     -41.073   5.794 -40.955  1.00 67.82           O1-
HETATM   93  O48 LP5 M 301     -38.573   6.389 -40.476  1.00 72.97           O  
HETATM   94  C1  DAO M 302     -35.393  11.606 -48.078  1.00 85.71           C  
HETATM   95  C2  DAO M 302     -35.454  12.943 -47.373  1.00 90.74           C  
HETATM   96  O2  DAO M 302     -35.023  10.603 -47.429  1.00 84.98           O  
HETATM   97  C3  DAO M 302     -34.109  13.665 -47.441  1.00 68.81           C  
HETATM   98  C4  DAO M 302     -33.916  14.374 -48.775  1.00 77.36           C  
HETATM   99  C5  DAO M 302     -34.561  15.755 -48.809  1.00 71.26           C  
HETATM  100  C6  DAO M 302     -33.516  16.829 -49.090  1.00 88.73           C  
HETATM  101  C7  DAO M 302     -34.145  18.194 -49.353  1.00 75.88           C  
HETATM  102  C8  DAO M 302     -34.059  19.067 -48.102  1.00 82.92           C  
HETATM  103  C9  DAO M 302     -34.163  20.557 -48.415  1.00 71.08           C  
HETATM  104  C10 DAO M 302     -34.456  21.355 -47.147  1.00 70.12           C  
HETATM  105  C11 DAO M 302     -35.859  21.941 -47.189  1.00 78.16           C  
HETATM  106  C12 DAO M 302     -36.439  22.141 -45.808  1.00 74.99           C  
HETATM  107  C1  MYR M 303     -36.222   8.824 -52.174  1.00 82.20           C  
HETATM  108  C2  MYR M 303     -34.909   9.008 -51.431  1.00 71.16           C  
HETATM  109  O2  MYR M 303     -36.387   7.762 -52.816  1.00 68.56           O  
HETATM  110  C3  MYR M 303     -33.885   9.674 -52.350  1.00 77.65           C  
HETATM  111  C4  MYR M 303     -33.705  11.156 -52.024  1.00 73.14           C  
HETATM  112  C5  MYR M 303     -33.776  12.026 -53.274  1.00 76.61           C  
HETATM  113  C6  MYR M 303     -34.332  13.408 -52.952  1.00 79.93           C  
HETATM  114  C7  MYR M 303     -33.261  14.476 -53.110  1.00 87.87           C  
HETATM  115  C8  MYR M 303     -33.881  15.780 -53.587  1.00 99.02           C  
HETATM  116  C9  MYR M 303     -33.421  16.105 -55.006  1.00 86.25           C  
HETATM  117  C10 MYR M 303     -33.358  17.616 -55.199  1.00 92.09           C  
HETATM  118  C11 MYR M 303     -32.896  17.970 -56.604  1.00 95.39           C  
HETATM  119  C12 MYR M 303     -34.037  18.547 -57.430  1.00 78.96           C  
HETATM  120  C13 MYR M 303     -33.473  19.209 -58.677  1.00 95.06           C  
HETATM  121  C14 MYR M 303     -33.198  18.184 -59.757  1.00122.64           C  
HETATM  122  P45 LP4 H 202     -42.555   6.404 -53.756  1.00 41.14           P  
HETATM  123  C1  LP4 H 202     -41.551   7.386 -48.486  1.00 47.33           C  
HETATM  124  C2  LP4 H 202     -40.441   7.820 -49.427  1.00 44.48           C  
HETATM  125  N2  LP4 H 202     -39.932   9.107 -48.938  1.00 46.40           N  
HETATM  126  C3  LP4 H 202     -41.007   7.984 -50.838  1.00 43.13           C  
HETATM  127  O3  LP4 H 202     -39.872   7.987 -51.699  1.00 42.37           O  
HETATM  128  C4  LP4 H 202     -41.953   6.816 -51.236  1.00 44.05           C  
HETATM  129  O4  LP4 H 202     -42.763   7.154 -52.361  1.00 43.82           O  
HETATM  130  C5  LP4 H 202     -42.899   6.492 -50.130  1.00 46.19           C  
HETATM  131  O5  LP4 H 202     -42.165   6.166 -48.959  1.00 49.87           O  
HETATM  132  C6  LP4 H 202     -43.671   5.251 -50.473  1.00 48.17           C  
HETATM  133  O6  LP4 H 202     -44.595   5.055 -49.407  1.00 53.40           O  
HETATM  134  C7  LP4 H 202     -38.639   9.441 -48.804  1.00 48.83           C  
HETATM  135  O7  LP4 H 202     -37.691   8.722 -49.095  1.00 52.08           O  
HETATM  136  C8  LP4 H 202     -38.409  10.834 -48.220  1.00 48.69           C  
HETATM  137  C16 LP4 H 202     -37.630  11.718 -49.192  1.00 50.18           C  
HETATM  138  C17 LP4 H 202     -38.400  12.998 -49.510  1.00 49.04           C  
HETATM  139  C18 LP4 H 202     -38.606  13.153 -51.018  1.00 46.27           C  
HETATM  140  C19 LP4 H 202     -38.434  14.622 -51.412  1.00 45.53           C  
HETATM  141  C20 LP4 H 202     -39.170  14.961 -52.717  1.00 46.79           C  
HETATM  142  C21 LP4 H 202     -38.368  16.054 -53.457  1.00 51.32           C  
HETATM  143  C22 LP4 H 202     -39.189  16.724 -54.579  1.00 53.85           C  
HETATM  144  C23 LP4 H 202     -38.272  17.713 -55.337  1.00 56.00           C  
HETATM  145  C24 LP4 H 202     -39.089  18.873 -55.952  1.00 56.58           C  
HETATM  146  C25 LP4 H 202     -38.202  20.112 -56.207  1.00 53.14           C  
HETATM  147  C28 LP4 H 202     -39.757   9.063 -52.508  1.00 41.16           C  
HETATM  148  C29 LP4 H 202     -38.937   8.769 -53.772  1.00 40.97           C  
HETATM  149  C30 LP4 H 202     -37.886   9.827 -54.097  1.00 41.77           C  
HETATM  150  C31 LP4 H 202     -38.547  11.133 -54.520  1.00 40.20           C  
HETATM  151  C32 LP4 H 202     -37.457  12.121 -54.953  1.00 40.24           C  
HETATM  152  C33 LP4 H 202     -36.854  11.688 -56.296  1.00 36.92           C  
HETATM  153  C34 LP4 H 202     -36.075  12.858 -56.893  1.00 37.78           C  
HETATM  154  C35 LP4 H 202     -35.787  12.536 -58.360  1.00 39.19           C  
HETATM  155  C36 LP4 H 202     -35.024  13.676 -59.066  1.00 41.06           C  
HETATM  156  C37 LP4 H 202     -34.355  13.111 -60.328  1.00 42.95           C  
HETATM  157  C38 LP4 H 202     -33.917  14.229 -61.280  1.00 46.14           C  
HETATM  158  C39 LP4 H 202     -33.542  13.619 -62.642  1.00 47.35           C  
HETATM  159  C40 LP4 H 202     -32.443  14.453 -63.292  1.00 49.36           C  
HETATM  160  C41 LP4 H 202     -32.833  14.750 -64.735  1.00 53.76           C  
HETATM  161  O42 LP4 H 202     -40.265  10.168 -52.284  1.00 41.44           O  
HETATM  162  O43 LP4 H 202     -37.008  10.066 -52.994  1.00 43.02           O  
HETATM  163  O44 LP4 H 202     -36.418  12.084 -48.543  1.00 55.36           O  
HETATM  164  O46 LP4 H 202     -41.138   6.595 -54.148  1.00 40.06           O  
HETATM  165  O47 LP4 H 202     -43.454   7.332 -54.618  1.00 37.60           O1-
HETATM  166  O48 LP4 H 202     -43.087   4.997 -53.769  1.00 43.08           O  
HETATM  167  P45 LP5 H 203     -39.032   6.122 -41.941  1.00 70.43           P  
HETATM  168  C1  LP5 H 203     -38.762   7.536 -44.294  1.00 52.67           C  
HETATM  169  O1  LP5 H 203     -39.286   7.394 -42.936  1.00 63.80           O  
HETATM  170  C2  LP5 H 203     -38.516   8.986 -44.574  1.00 52.10           C  
HETATM  171  N2  LP5 H 203     -37.632   9.495 -43.545  1.00 54.36           N  
HETATM  172  C3  LP5 H 203     -39.812   9.825 -44.481  1.00 52.36           C  
HETATM  173  O3  LP5 H 203     -39.603  11.127 -45.036  1.00 53.21           O  
HETATM  174  C4  LP5 H 203     -40.937   9.222 -45.298  1.00 49.64           C  
HETATM  175  O4  LP5 H 203     -42.159   9.862 -44.889  1.00 50.17           O  
HETATM  176  C5  LP5 H 203     -41.016   7.713 -45.091  1.00 49.95           C  
HETATM  177  O5  LP5 H 203     -39.724   7.109 -45.237  1.00 51.54           O  
HETATM  178  C6  LP5 H 203     -41.749   7.103 -46.260  1.00 50.10           C  
HETATM  179  O6  LP5 H 203     -40.789   7.008 -47.326  1.00 50.09           O  
HETATM  180  C7  LP5 H 203     -36.648  10.322 -43.841  1.00 53.87           C  
HETATM  181  O7  LP5 H 203     -36.380  10.698 -44.977  1.00 53.43           O  
HETATM  182  C8  LP5 H 203     -35.867  10.766 -42.631  1.00 57.19           C  
HETATM  183  C16 LP5 H 203     -34.551  11.406 -43.020  1.00 55.69           C  
HETATM  184  C17 LP5 H 203     -34.421  12.617 -42.123  1.00 56.36           C  
HETATM  185  C18 LP5 H 203     -33.093  13.315 -42.346  1.00 56.85           C  
HETATM  186  C19 LP5 H 203     -33.127  14.077 -43.666  1.00 57.06           C  
HETATM  187  C20 LP5 H 203     -34.105  15.225 -43.567  1.00 54.91           C  
HETATM  188  C21 LP5 H 203     -33.308  16.494 -43.504  1.00 53.67           C  
HETATM  189  C22 LP5 H 203     -33.815  17.429 -44.587  1.00 56.94           C  
HETATM  190  C23 LP5 H 203     -34.174  18.783 -43.975  1.00 55.10           C  
HETATM  191  C24 LP5 H 203     -32.900  19.576 -43.703  1.00 53.86           C  
HETATM  192  C25 LP5 H 203     -33.237  20.893 -42.997  1.00 53.10           C  
HETATM  193  C26 LP5 H 203     -33.507  20.635 -41.513  1.00 53.36           C  
HETATM  194  C27 LP5 H 203     -33.012  21.787 -40.642  1.00 49.84           C  
HETATM  195  C28 LP5 H 203     -39.097  12.150 -44.291  1.00 54.23           C  
HETATM  196  C29 LP5 H 203     -38.419  13.243 -45.134  1.00 54.63           C  
HETATM  197  C30 LP5 H 203     -38.128  14.492 -44.315  1.00 54.78           C  
HETATM  198  C31 LP5 H 203     -37.478  15.552 -45.202  1.00 52.21           C  
HETATM  199  C32 LP5 H 203     -38.531  16.301 -46.015  1.00 52.99           C  
HETATM  200  C33 LP5 H 203     -38.074  16.407 -47.459  1.00 56.94           C  
HETATM  201  C34 LP5 H 203     -38.124  17.865 -47.914  1.00 58.65           C  
HETATM  202  C35 LP5 H 203     -38.679  17.921 -49.342  1.00 59.80           C  
HETATM  203  C36 LP5 H 203     -39.018  19.374 -49.701  1.00 64.21           C  
HETATM  204  C37 LP5 H 203     -38.560  19.674 -51.138  1.00 66.83           C  
HETATM  205  C38 LP5 H 203     -37.240  20.449 -51.122  1.00 64.45           C  
HETATM  206  C39 LP5 H 203     -36.612  20.396 -52.512  1.00 64.16           C  
HETATM  207  C40 LP5 H 203     -35.140  20.793 -52.421  1.00 59.53           C  
HETATM  208  C41 LP5 H 203     -34.463  20.534 -53.760  1.00 54.80           C  
HETATM  209  O42 LP5 H 203     -39.121  12.211 -43.066  1.00 57.87           O  
HETATM  210  O43 LP5 H 203     -39.349  14.989 -43.748  1.00 57.88           O  
HETATM  211  O44 LP5 H 203     -33.499  10.478 -42.768  1.00 56.43           O  
HETATM  212  O46 LP5 H 203     -38.391   4.905 -42.792  1.00 66.55           O  
HETATM  213  O47 LP5 H 203     -40.536   5.569 -41.563  1.00 64.77           O1-
HETATM  214  O48 LP5 H 203     -38.208   6.538 -40.782  1.00 60.85           O  
HETATM  215  C1  DAO H 204     -35.021  11.831 -48.235  1.00 54.57           C  
HETATM  216  C2  DAO H 204     -35.175  12.968 -47.254  1.00 54.44           C  
HETATM  217  O2  DAO H 204     -34.145  10.972 -48.002  1.00 58.99           O  
HETATM  218  C3  DAO H 204     -33.840  13.669 -47.071  1.00 54.19           C  
HETATM  219  C4  DAO H 204     -33.430  14.457 -48.302  1.00 53.32           C  
HETATM  220  C5  DAO H 204     -34.396  15.598 -48.568  1.00 53.21           C  
HETATM  221  C6  DAO H 204     -33.628  16.827 -49.021  1.00 52.82           C  
HETATM  222  C7  DAO H 204     -34.538  18.044 -49.122  1.00 54.55           C  
HETATM  223  C8  DAO H 204     -34.188  19.076 -48.053  1.00 52.60           C  
HETATM  224  C9  DAO H 204     -34.357  20.480 -48.617  1.00 50.09           C  
HETATM  225  C10 DAO H 204     -34.616  21.504 -47.519  1.00 51.43           C  
HETATM  226  C11 DAO H 204     -36.068  21.963 -47.532  1.00 52.93           C  
HETATM  227  C12 DAO H 204     -36.521  22.408 -46.161  1.00 52.03           C  
HETATM  228  C1  MYR H 205     -35.933   9.103 -53.031  1.00 54.74           C  
HETATM  229  C2  MYR H 205     -35.392   9.606 -51.710  1.00 55.69           C  
HETATM  230  O2  MYR H 205     -35.147   8.877 -53.978  1.00 66.45           O  
HETATM  231  C3  MYR H 205     -34.099  10.365 -51.957  1.00 56.52           C  
HETATM  232  C4  MYR H 205     -34.420  11.858 -51.922  1.00 60.39           C  
HETATM  233  C5  MYR H 205     -33.598  12.637 -52.955  1.00 56.63           C  
HETATM  234  C6  MYR H 205     -33.590  14.090 -52.512  1.00 54.10           C  
HETATM  235  C7  MYR H 205     -33.036  14.998 -53.591  1.00 54.09           C  
HETATM  236  C8  MYR H 205     -33.779  16.327 -53.567  1.00 52.68           C  
HETATM  237  C9  MYR H 205     -34.513  16.524 -54.880  1.00 55.03           C  
HETATM  238  C10 MYR H 205     -33.771  17.474 -55.805  1.00 53.07           C  
HETATM  239  C11 MYR H 205     -33.932  17.027 -57.250  1.00 56.51           C  
HETATM  240  C12 MYR H 205     -34.857  17.926 -58.061  1.00 55.51           C  
HETATM  241  C13 MYR H 205     -34.070  18.640 -59.151  1.00 53.92           C  
HETATM  242  C14 MYR H 205     -34.210  17.995 -60.511  1.00 51.27           C  
HETATM  243  C1  KDO H 206     -46.243   3.878 -50.109  1.00 65.04           C  
HETATM  244  O1A KDO H 206     -46.080   2.705 -50.502  1.00 66.85           O  
HETATM  245  O1B KDO H 206     -46.876   4.705 -50.794  1.00 62.56           O  
HETATM  246  C2  KDO H 206     -45.633   4.307 -48.788  1.00 64.86           C  
HETATM  247  C3  KDO H 206     -46.677   4.503 -47.682  1.00 63.22           C  
HETATM  248  C4  KDO H 206     -45.953   4.925 -46.401  1.00 67.70           C  
HETATM  249  O4  KDO H 206     -46.878   5.162 -45.323  1.00 70.01           O  
HETATM  250  C5  KDO H 206     -44.877   3.896 -46.030  1.00 68.10           C  
HETATM  251  O5  KDO H 206     -45.500   2.651 -45.708  1.00 71.11           O  
HETATM  252  C6  KDO H 206     -43.911   3.683 -47.204  1.00 68.57           C  
HETATM  253  O6  KDO H 206     -44.654   3.342 -48.380  1.00 66.83           O  
HETATM  254  C7  KDO H 206     -42.856   2.586 -47.043  1.00 69.76           C  
HETATM  255  O7  KDO H 206     -42.482   2.382 -45.682  1.00 73.04           O  
HETATM  256  C8  KDO H 206     -41.609   2.945 -47.835  1.00 69.33           C  
HETATM  257  O8  KDO H 206     -41.079   1.760 -48.423  1.00 68.72           O  
CONECT    1    8   43   44   45
CONECT    2    3   10   58
CONECT    3    2    4    5
CONECT    4    3   13
CONECT    5    3    6    7
CONECT    6    5   26
CONECT    7    5    8    9
CONECT    8    1    7
CONECT    9    7   10   11
CONECT   10    2    9
CONECT   11    9   12
CONECT   12   11
CONECT   13    4   14   15
CONECT   14   13
CONECT   15   13   16
CONECT   16   15   17   42
CONECT   17   16   18
CONECT   18   17   19
CONECT   19   18   20
CONECT   20   19   21
CONECT   21   20   22
CONECT   22   21   23
CONECT   23   22   24
CONECT   24   23   25
CONECT   25   24
CONECT   26    6   27   40
CONECT   27   26   28
CONECT   28   27   29   41
CONECT   29   28   30
CONECT   30   29   31
CONECT   31   30   32
CONECT   32   31   33
CONECT   33   32   34
CONECT   34   33   35
CONECT   35   34   36
CONECT   36   35   37
CONECT   37   36   38
CONECT   38   37   39
CONECT   39   38
CONECT   40   26
CONECT   41   28  107
CONECT   42   16   94
CONECT   43    1
CONECT   44    1
CONECT   45    1
CONECT   46   48   91   92   93
CONECT   47   48   49   56
CONECT   48   46   47
CONECT   49   47   50   51
CONECT   50   49   59
CONECT   51   49   52   53
CONECT   52   51   74
CONECT   53   51   54   55
CONECT   54   53
CONECT   55   53   56   57
CONECT   56   47   55
CONECT   57   55   58
CONECT   58    2   57
CONECT   59   50   60   61
CONECT   60   59
CONECT   61   59   62
CONECT   62   61   63   90
CONECT   63   62   64
CONECT   64   63   65
CONECT   65   64   66
CONECT   66   65   67
CONECT   67   66   68
CONECT   68   67   69
CONECT   69   68   70
CONECT   70   69   71
CONECT   71   70   72
CONECT   72   71   73
CONECT   73   72
CONECT   74   52   75   88
CONECT   75   74   76
CONECT   76   75   77   89
CONECT   77   76   78
CONECT   78   77   79
CONECT   79   78   80
CONECT   80   79   81
CONECT   81   80   82
CONECT   82   81   83
CONECT   83   82   84
CONECT   84   83   85
CONECT   85   84   86
CONECT   86   85   87
CONECT   87   86
CONECT   88   74
CONECT   89   76
CONECT   90   62
CONECT   91   46
CONECT   92   46
CONECT   93   46
CONECT   94   42   95   96
CONECT   95   94   97
CONECT   96   94
CONECT   97   95   98
CONECT   98   97   99
CONECT   99   98  100
CONECT  100   99  101
CONECT  101  100  102
CONECT  102  101  103
CONECT  103  102  104
CONECT  104  103  105
CONECT  105  104  106
CONECT  106  105
CONECT  107   41  108  109
CONECT  108  107  110
CONECT  109  107
CONECT  110  108  111
CONECT  111  110  112
CONECT  112  111  113
CONECT  113  112  114
CONECT  114  113  115
CONECT  115  114  116
CONECT  116  115  117
CONECT  117  116  118
CONECT  118  117  119
CONECT  119  118  120
CONECT  120  119  121
CONECT  121  120
CONECT  122  129  164  165  166
CONECT  123  124  131  179
CONECT  124  123  125  126
CONECT  125  124  134
CONECT  126  124  127  128
CONECT  127  126  147
CONECT  128  126  129  130
CONECT  129  122  128
CONECT  130  128  131  132
CONECT  131  123  130
CONECT  132  130  133
CONECT  133  132  246
CONECT  134  125  135  136
CONECT  135  134
CONECT  136  134  137
CONECT  137  136  138  163
CONECT  138  137  139
CONECT  139  138  140
CONECT  140  139  141
CONECT  141  140  142
CONECT  142  141  143
CONECT  143  142  144
CONECT  144  143  145
CONECT  145  144  146
CONECT  146  145
CONECT  147  127  148  161
CONECT  148  147  149
CONECT  149  148  150  162
CONECT  150  149  151
CONECT  151  150  152
CONECT  152  151  153
CONECT  153  152  154
CONECT  154  153  155
CONECT  155  154  156
CONECT  156  155  157
CONECT  157  156  158
CONECT  158  157  159
CONECT  159  158  160
CONECT  160  159
CONECT  161  147
CONECT  162  149  228
CONECT  163  137  215
CONECT  164  122
CONECT  165  122
CONECT  166  122
CONECT  167  169  212  213  214
CONECT  168  169  170  177
CONECT  169  167  168
CONECT  170  168  171  172
CONECT  171  170  180
CONECT  172  170  173  174
CONECT  173  172  195
CONECT  174  172  175  176
CONECT  175  174
CONECT  176  174  177  178
CONECT  177  168  176
CONECT  178  176  179
CONECT  179  123  178
CONECT  180  171  181  182
CONECT  181  180
CONECT  182  180  183
CONECT  183  182  184  211
CONECT  184  183  185
CONECT  185  184  186
CONECT  186  185  187
CONECT  187  186  188
CONECT  188  187  189
CONECT  189  188  190
CONECT  190  189  191
CONECT  191  190  192
CONECT  192  191  193
CONECT  193  192  194
CONECT  194  193
CONECT  195  173  196  209
CONECT  196  195  197
CONECT  197  196  198  210
CONECT  198  197  199
CONECT  199  198  200
CONECT  200  199  201
CONECT  201  200  202
CONECT  202  201  203
CONECT  203  202  204
CONECT  204  203  205
CONECT  205  204  206
CONECT  206  205  207
CONECT  207  206  208
CONECT  208  207
CONECT  209  195
CONECT  210  197
CONECT  211  183
CONECT  212  167
CONECT  213  167
CONECT  214  167
CONECT  215  163  216  217
CONECT  216  215  218
CONECT  217  215
CONECT  218  216  219
CONECT  219  218  220
CONECT  220  219  221
CONECT  221  220  222
CONECT  222  221  223
CONECT  223  222  224
CONECT  224  223  225
CONECT  225  224  226
CONECT  226  225  227
CONECT  227  226
CONECT  228  162  229  230
CONECT  229  228  231
CONECT  230  228
CONECT  231  229  232
CONECT  232  231  233
CONECT  233  232  234
CONECT  234  233  235
CONECT  235  234  236
CONECT  236  235  237
CONECT  237  236  238
CONECT  238  237  239
CONECT  239  238  240
CONECT  240  239  241
CONECT  241  240  242
CONECT  242  241
CONECT  243  244  245  246
CONECT  244  243
CONECT  245  243
CONECT  246  133  243  247  253
CONECT  247  246  248
CONECT  248  247  249  250
CONECT  249  248
CONECT  250  248  251  252
CONECT  251  250
CONECT  252  250  253  254
CONECT  253  246  252
CONECT  254  252  255  256
CONECT  255  254
CONECT  256  254  257
CONECT  257  256
END
