# Supplementary material for: A Novel Class of Small Molecule Agonists with Preference for Human over Mouse TLR4 Activation
Source: PLoS One. 2016 Oct 13;11(10):e0164632. doi: 10.1371/journal.pone.0164632 (PMC5063506; doi:10.1371/journal.pone.0164632)
Supplement: S1 File — Sequence and structure files used for bioinformatics analysis and docking, provided as a ZIP archive of a directory tree. To view, uncompress onto your local file system and open the file Readme.txt at the top directory level of the archive. That file describes individual directories and files inside the archive. (ZIP) [file pone.0164632.s007.zip › S1_File/database/pdb_biomol/5ijb.pdb1]

HEADER    IMMUNE SYSTEM                           01-MAR-16   XXXX              
TITLE     THE LIGAND-FREE STRUCTURE OF THE MOUSE TLR4/MD-2 COMPLEX              
KEYWDS    LEUCINE-RICH REPEATS, IMMUNE SYSTEM                                   
EXPDTA    X-RAY DIFFRACTION                                                     
AUTHOR    Y.WANG,L.SU,M.D.MORIN,B.T.JONES,L.R.WHITBY,M.SURAKATTULA,H.HUANG,     
AUTHOR   2 H.SHI,J.H.CHOI,K.WANG,E.M.MORESCO,M.BERGER,X.ZHAN,H.ZHANG,D.L.BOGER, 
AUTHOR   3 B.BEUTLER                                                            
JRNL        AUTH   Y.WANG,L.SU,M.D.MORIN,B.T.JONES,L.R.WHITBY,M.M.SURAKATTULA,  
JRNL        AUTH 2 H.HUANG,H.SHI,J.H.CHOI,K.W.WANG,E.M.MORESCO,M.BERGER,X.ZHAN, 
JRNL        AUTH 3 H.ZHANG,D.L.BOGER,B.BEUTLER                                  
JRNL        TITL   TLR4/MD-2 ACTIVATION BY A SYNTHETIC AGONIST WITH NO          
JRNL        TITL 2 SIMILARITY TO LPS.                                           
JRNL        REF    PROC.NATL.ACAD.SCI.USA        V. 113  E884 2016              
JRNL        REFN                   ESSN 1091-6490                               
JRNL        PMID   26831104                                                     
JRNL        DOI    10.1073/PNAS.1525639113                                      
SEQRES   1 A  594  ASN PRO CYS ILE GLU VAL VAL PRO ASN ILE THR TYR GLN          
SEQRES   2 A  594  CYS MET ASP GLN LYS LEU SER LYS VAL PRO ASP ASP ILE          
SEQRES   3 A  594  PRO SER SER THR LYS ASN ILE ASP LEU SER PHE ASN PRO          
SEQRES   4 A  594  LEU LYS ILE LEU LYS SER TYR SER PHE SER ASN PHE SER          
SEQRES   5 A  594  GLU LEU GLN TRP LEU ASP LEU SER ARG CYS GLU ILE GLU          
SEQRES   6 A  594  THR ILE GLU ASP LYS ALA TRP HIS GLY LEU HIS HIS LEU          
SEQRES   7 A  594  SER ASN LEU ILE LEU THR GLY ASN PRO ILE GLN SER PHE          
SEQRES   8 A  594  SER PRO GLY SER PHE SER GLY LEU THR SER LEU GLU ASN          
SEQRES   9 A  594  LEU VAL ALA VAL GLU THR LYS LEU ALA SER LEU GLU SER          
SEQRES  10 A  594  PHE PRO ILE GLY GLN LEU ILE THR LEU LYS LYS LEU ASN          
SEQRES  11 A  594  VAL ALA HIS ASN PHE ILE HIS SER CYS LYS LEU PRO ALA          
SEQRES  12 A  594  TYR PHE SER ASN LEU THR ASN LEU VAL HIS VAL ASP LEU          
SEQRES  13 A  594  SER TYR ASN TYR ILE GLN THR ILE THR VAL ASN ASP LEU          
SEQRES  14 A  594  GLN PHE LEU ARG GLU ASN PRO GLN VAL ASN LEU SER LEU          
SEQRES  15 A  594  ASP MET SER LEU ASN PRO ILE ASP PHE ILE GLN ASP GLN          
SEQRES  16 A  594  ALA PHE GLN GLY ILE LYS LEU HIS GLU LEU THR LEU ARG          
SEQRES  17 A  594  GLY ASN PHE ASN SER SER ASN ILE MET LYS THR CYS LEU          
SEQRES  18 A  594  GLN ASN LEU ALA GLY LEU HIS VAL HIS ARG LEU ILE LEU          
SEQRES  19 A  594  GLY GLU PHE LYS ASP GLU ARG ASN LEU GLU ILE PHE GLU          
SEQRES  20 A  594  PRO SER ILE MET GLU GLY LEU CYS ASP VAL THR ILE ASP          
SEQRES  21 A  594  GLU PHE ARG LEU THR TYR THR ASN ASP PHE SER ASP ASP          
SEQRES  22 A  594  ILE VAL LYS PHE HIS CYS LEU ALA ASN VAL SER ALA MET          
SEQRES  23 A  594  SER LEU ALA GLY VAL SER ILE LYS TYR LEU GLU ASP VAL          
SEQRES  24 A  594  PRO LYS HIS PHE LYS TRP GLN SER LEU SER ILE ILE ARG          
SEQRES  25 A  594  CYS GLN LEU LYS GLN PHE PRO THR LEU ASP LEU PRO PHE          
SEQRES  26 A  594  LEU LYS SER LEU THR LEU THR MET ASN LYS GLY SER ILE          
SEQRES  27 A  594  SER PHE LYS LYS VAL ALA LEU PRO SER LEU SER TYR LEU          
SEQRES  28 A  594  ASP LEU SER ARG ASN ALA LEU SER PHE SER GLY CYS CYS          
SEQRES  29 A  594  SER TYR SER ASP LEU GLY THR ASN SER LEU ARG HIS LEU          
SEQRES  30 A  594  ASP LEU SER PHE ASN GLY ALA ILE ILE MET SER ALA ASN          
SEQRES  31 A  594  PHE MET GLY LEU GLU GLU LEU GLN HIS LEU ASP PHE GLN          
SEQRES  32 A  594  HIS SER THR LEU LYS ARG VAL THR GLU PHE SER ALA PHE          
SEQRES  33 A  594  LEU SER LEU GLU LYS LEU LEU TYR LEU ASP ILE SER TYR          
SEQRES  34 A  594  THR ASN THR LYS ILE ASP PHE ASP GLY ILE PHE LEU GLY          
SEQRES  35 A  594  LEU THR SER LEU ASN THR LEU LYS MET ALA GLY ASN SER          
SEQRES  36 A  594  PHE LYS ASP ASN THR LEU SER ASN VAL PHE ALA ASN THR          
SEQRES  37 A  594  THR ASN LEU THR PHE LEU ASP LEU SER LYS CYS GLN LEU          
SEQRES  38 A  594  GLU GLN ILE SER TRP GLY VAL PHE ASP THR LEU HIS ARG          
SEQRES  39 A  594  LEU GLN LEU LEU ASN MET SER HIS ASN ASN LEU LEU PHE          
SEQRES  40 A  594  LEU ASP SER SER HIS TYR ASN GLN LEU TYR SER LEU LYS          
SEQRES  41 A  594  GLU LEU ALA LEU ASP THR ASN GLN LEU LYS SER VAL PRO          
SEQRES  42 A  594  ASP GLY ILE PHE ASP ARG LEU THR SER LEU GLN LYS ILE          
SEQRES  43 A  594  TRP LEU HIS THR ASN PRO TRP ASP CYS SER CYS PRO ARG          
SEQRES  44 A  594  ILE ASP TYR LEU SER ARG TRP LEU ASN LYS ASN SER GLN          
SEQRES  45 A  594  LYS GLU GLN GLY SER ALA LYS CYS SER GLY SER GLY LYS          
SEQRES  46 A  594  PRO VAL ARG SER ILE ILE CYS PRO THR                          
SEQRES   1 C  150  GLU LYS GLN GLN TRP PHE CYS ASN SER SER ASP ALA ILE          
SEQRES   2 C  150  ILE SER TYR SER TYR CYS ASP HIS LEU LYS PHE PRO ILE          
SEQRES   3 C  150  SER ILE SER SER GLU PRO CYS ILE ARG LEU ARG GLY THR          
SEQRES   4 C  150  ASN GLY PHE VAL HIS VAL GLU PHE ILE PRO ARG GLY ASN          
SEQRES   5 C  150  LEU LYS TYR LEU TYR PHE ASN LEU PHE ILE SER VAL ASN          
SEQRES   6 C  150  SER ILE GLU LEU PRO LYS ARG LYS GLU VAL LEU CYS HIS          
SEQRES   7 C  150  GLY HIS ASP ASP ASP TYR SER PHE CYS ARG ALA LEU LYS          
SEQRES   8 C  150  GLY GLU THR VAL ASN THR SER ILE PRO PHE SER PHE GLU          
SEQRES   9 C  150  GLY ILE LEU PHE PRO LYS GLY HIS TYR ARG CYS VAL ALA          
SEQRES  10 C  150  GLU ALA ILE ALA GLY ASP THR GLU GLU LYS LEU PHE CYS          
SEQRES  11 C  150  LEU ASN PHE THR ILE ILE HIS ARG ARG ASP VAL ASN LYS          
SEQRES  12 C  150  GLY GLU ASN LEU TYR PHE GLN                                  
SEQRES   1 B  594  ASN PRO CYS ILE GLU VAL VAL PRO ASN ILE THR TYR GLN          
SEQRES   2 B  594  CYS MET ASP GLN LYS LEU SER LYS VAL PRO ASP ASP ILE          
SEQRES   3 B  594  PRO SER SER THR LYS ASN ILE ASP LEU SER PHE ASN PRO          
SEQRES   4 B  594  LEU LYS ILE LEU LYS SER TYR SER PHE SER ASN PHE SER          
SEQRES   5 B  594  GLU LEU GLN TRP LEU ASP LEU SER ARG CYS GLU ILE GLU          
SEQRES   6 B  594  THR ILE GLU ASP LYS ALA TRP HIS GLY LEU HIS HIS LEU          
SEQRES   7 B  594  SER ASN LEU ILE LEU THR GLY ASN PRO ILE GLN SER PHE          
SEQRES   8 B  594  SER PRO GLY SER PHE SER GLY LEU THR SER LEU GLU ASN          
SEQRES   9 B  594  LEU VAL ALA VAL GLU THR LYS LEU ALA SER LEU GLU SER          
SEQRES  10 B  594  PHE PRO ILE GLY GLN LEU ILE THR LEU LYS LYS LEU ASN          
SEQRES  11 B  594  VAL ALA HIS ASN PHE ILE HIS SER CYS LYS LEU PRO ALA          
SEQRES  12 B  594  TYR PHE SER ASN LEU THR ASN LEU VAL HIS VAL ASP LEU          
SEQRES  13 B  594  SER TYR ASN TYR ILE GLN THR ILE THR VAL ASN ASP LEU          
SEQRES  14 B  594  GLN PHE LEU ARG GLU ASN PRO GLN VAL ASN LEU SER LEU          
SEQRES  15 B  594  ASP MET SER LEU ASN PRO ILE ASP PHE ILE GLN ASP GLN          
SEQRES  16 B  594  ALA PHE GLN GLY ILE LYS LEU HIS GLU LEU THR LEU ARG          
SEQRES  17 B  594  GLY ASN PHE ASN SER SER ASN ILE MET LYS THR CYS LEU          
SEQRES  18 B  594  GLN ASN LEU ALA GLY LEU HIS VAL HIS ARG LEU ILE LEU          
SEQRES  19 B  594  GLY GLU PHE LYS ASP GLU ARG ASN LEU GLU ILE PHE GLU          
SEQRES  20 B  594  PRO SER ILE MET GLU GLY LEU CYS ASP VAL THR ILE ASP          
SEQRES  21 B  594  GLU PHE ARG LEU THR TYR THR ASN ASP PHE SER ASP ASP          
SEQRES  22 B  594  ILE VAL LYS PHE HIS CYS LEU ALA ASN VAL SER ALA MET          
SEQRES  23 B  594  SER LEU ALA GLY VAL SER ILE LYS TYR LEU GLU ASP VAL          
SEQRES  24 B  594  PRO LYS HIS PHE LYS TRP GLN SER LEU SER ILE ILE ARG          
SEQRES  25 B  594  CYS GLN LEU LYS GLN PHE PRO THR LEU ASP LEU PRO PHE          
SEQRES  26 B  594  LEU LYS SER LEU THR LEU THR MET ASN LYS GLY SER ILE          
SEQRES  27 B  594  SER PHE LYS LYS VAL ALA LEU PRO SER LEU SER TYR LEU          
SEQRES  28 B  594  ASP LEU SER ARG ASN ALA LEU SER PHE SER GLY CYS CYS          
SEQRES  29 B  594  SER TYR SER ASP LEU GLY THR ASN SER LEU ARG HIS LEU          
SEQRES  30 B  594  ASP LEU SER PHE ASN GLY ALA ILE ILE MET SER ALA ASN          
SEQRES  31 B  594  PHE MET GLY LEU GLU GLU LEU GLN HIS LEU ASP PHE GLN          
SEQRES  32 B  594  HIS SER THR LEU LYS ARG VAL THR GLU PHE SER ALA PHE          
SEQRES  33 B  594  LEU SER LEU GLU LYS LEU LEU TYR LEU ASP ILE SER TYR          
SEQRES  34 B  594  THR ASN THR LYS ILE ASP PHE ASP GLY ILE PHE LEU GLY          
SEQRES  35 B  594  LEU THR SER LEU ASN THR LEU LYS MET ALA GLY ASN SER          
SEQRES  36 B  594  PHE LYS ASP ASN THR LEU SER ASN VAL PHE ALA ASN THR          
SEQRES  37 B  594  THR ASN LEU THR PHE LEU ASP LEU SER LYS CYS GLN LEU          
SEQRES  38 B  594  GLU GLN ILE SER TRP GLY VAL PHE ASP THR LEU HIS ARG          
SEQRES  39 B  594  LEU GLN LEU LEU ASN MET SER HIS ASN ASN LEU LEU PHE          
SEQRES  40 B  594  LEU ASP SER SER HIS TYR ASN GLN LEU TYR SER LEU LYS          
SEQRES  41 B  594  GLU LEU ALA LEU ASP THR ASN GLN LEU LYS SER VAL PRO          
SEQRES  42 B  594  ASP GLY ILE PHE ASP ARG LEU THR SER LEU GLN LYS ILE          
SEQRES  43 B  594  TRP LEU HIS THR ASN PRO TRP ASP CYS SER CYS PRO ARG          
SEQRES  44 B  594  ILE ASP TYR LEU SER ARG TRP LEU ASN LYS ASN SER GLN          
SEQRES  45 B  594  LYS GLU GLN GLY SER ALA LYS CYS SER GLY SER GLY LYS          
SEQRES  46 B  594  PRO VAL ARG SER ILE ILE CYS PRO THR                          
SEQRES   1 D  150  GLU LYS GLN GLN TRP PHE CYS ASN SER SER ASP ALA ILE          
SEQRES   2 D  150  ILE SER TYR SER TYR CYS ASP HIS LEU LYS PHE PRO ILE          
SEQRES   3 D  150  SER ILE SER SER GLU PRO CYS ILE ARG LEU ARG GLY THR          
SEQRES   4 D  150  ASN GLY PHE VAL HIS VAL GLU PHE ILE PRO ARG GLY ASN          
SEQRES   5 D  150  LEU LYS TYR LEU TYR PHE ASN LEU PHE ILE SER VAL ASN          
SEQRES   6 D  150  SER ILE GLU LEU PRO LYS ARG LYS GLU VAL LEU CYS HIS          
SEQRES   7 D  150  GLY HIS ASP ASP ASP TYR SER PHE CYS ARG ALA LEU LYS          
SEQRES   8 D  150  GLY GLU THR VAL ASN THR SER ILE PRO PHE SER PHE GLU          
SEQRES   9 D  150  GLY ILE LEU PHE PRO LYS GLY HIS TYR ARG CYS VAL ALA          
SEQRES  10 D  150  GLU ALA ILE ALA GLY ASP THR GLU GLU LYS LEU PHE CYS          
SEQRES  11 D  150  LEU ASN PHE THR ILE ILE HIS ARG ARG ASP VAL ASN LYS          
SEQRES  12 D  150  GLY GLU ASN LEU TYR PHE GLN                                  
HETNAM     NAG N-ACETYL-D-GLUCOSAMINE                                           
FORMUL   5  NAG    18(C8 H15 N O6)                                              
HELIX    1 AA1 PRO A  167  LEU A  173  5                                   7    
HELIX    2 AA2 LEU A  194  ASN A  200  1                                   7    
HELIX    3 AA3 SER A  238  LEU A  249  1                                  12    
HELIX    4 AA4 GLU A  272  GLU A  277  5                                   6    
HELIX    5 AA5 SER A  296  VAL A  300  5                                   5    
HELIX    6 AA6 PHE A  302  VAL A  308  5                                   7    
HELIX    7 AA7 SER A  390  LEU A  394  5                                   5    
HELIX    8 AA8 PHE A  461  LEU A  466  5                                   6    
HELIX    9 AA9 ASP A  534  TYR A  538  5                                   5    
HELIX   10 AB1 ILE A  585  ASN A  595  1                                  11    
HELIX   11 AB2 TYR C  102  ALA C  107  5                                   6    
HELIX   12 AB3 PRO B  167  LEU B  173  5                                   7    
HELIX   13 AB4 LEU B  194  GLU B  199  1                                   6    
HELIX   14 AB5 SER B  238  ASN B  248  1                                  11    
HELIX   15 AB6 GLU B  272  GLU B  277  5                                   6    
HELIX   16 AB7 SER B  296  VAL B  300  5                                   5    
HELIX   17 AB8 PHE B  302  ALA B  306  5                                   5    
HELIX   18 AB9 SER B  390  LEU B  394  5                                   5    
HELIX   19 AC1 ILE B  585  ASN B  595  1                                  11    
HELIX   20 AC2 TYR D  102  ALA D  107  5                                   6    
SHEET    1 AA125 ILE A  29  VAL A  32  0                                        
SHEET    2 AA125 THR A  36  GLN A  38 -1  O  GLN A  38   N  ILE A  29           
SHEET    3 AA125 ASN A  57  ASP A  59  1  O  ASP A  59   N  TYR A  37           
SHEET    4 AA125 TRP A  81  ASP A  83  1  O  ASP A  83   N  ILE A  58           
SHEET    5 AA125 ASN A 105  ILE A 107  1  O  ASN A 105   N  LEU A  82           
SHEET    6 AA125 ASN A 129  VAL A 131  1  O  ASN A 129   N  LEU A 106           
SHEET    7 AA125 LYS A 153  ASN A 155  1  O  ASN A 155   N  LEU A 130           
SHEET    8 AA125 HIS A 178  ASP A 180  1  O  HIS A 178   N  LEU A 154           
SHEET    9 AA125 SER A 206  ASP A 208  1  O  SER A 206   N  VAL A 179           
SHEET   10 AA125 ILE A 225  ARG A 233  1  O  GLU A 229   N  LEU A 207           
SHEET   11 AA125 LEU A 252  GLY A 260  1  O  ILE A 258   N  LEU A 232           
SHEET   12 AA125 THR A 283  LEU A 289  1  O  THR A 283   N  LEU A 252           
SHEET   13 AA125 SER A 312  ALA A 314  1  O  SER A 312   N  LEU A 289           
SHEET   14 AA125 SER A 332  ILE A 336  1  O  SER A 334   N  LEU A 313           
SHEET   15 AA125 SER A 353  THR A 357  1  O  THR A 355   N  ILE A 335           
SHEET   16 AA125 TYR A 375  ASP A 377  1  O  TYR A 375   N  LEU A 354           
SHEET   17 AA125 HIS A 401  ASP A 403  1  O  ASP A 403   N  LEU A 376           
SHEET   18 AA125 HIS A 424  ASP A 426  1  O  HIS A 424   N  LEU A 402           
SHEET   19 AA125 TYR A 449  ASP A 451  1  O  ASP A 451   N  LEU A 425           
SHEET   20 AA125 THR A 473  LYS A 475  1  O  LYS A 475   N  LEU A 450           
SHEET   21 AA125 PHE A 498  ASP A 500  1  O  PHE A 498   N  LEU A 474           
SHEET   22 AA125 LEU A 522  ASN A 524  1  O  ASN A 524   N  LEU A 499           
SHEET   23 AA125 GLU A 546  ALA A 548  1  O  GLU A 546   N  LEU A 523           
SHEET   24 AA125 LYS A 570  TRP A 572  1  O  TRP A 572   N  LEU A 547           
SHEET   25 AA125 GLU A 599  GLN A 600  1  O  GLN A 600   N  ILE A 571           
SHEET    1 AA2 2 THR A 188  ILE A 189  0                                        
SHEET    2 AA2 2 PHE A 216  ILE A 217  1  O  PHE A 216   N  ILE A 189           
SHEET    1 AA3 3 PHE A 385  CYS A 388  0                                        
SHEET    2 AA3 3 ALA A 409  MET A 412  1  O  ILE A 411   N  PHE A 385           
SHEET    3 AA3 3 THR A 431  LYS A 433  1  O  THR A 431   N  ILE A 410           
SHEET    1 AA4 2 LYS A 458  ILE A 459  0                                        
SHEET    2 AA4 2 SER A 480  PHE A 481  1  O  SER A 480   N  ILE A 459           
SHEET    1 AA5 2 THR A 485  LEU A 486  0                                        
SHEET    2 AA5 2 GLN A 508  ILE A 509  1  O  GLN A 508   N  LEU A 486           
SHEET    1 AA6 6 TRP C  23  SER C  27  0                                        
SHEET    2 AA6 6 ALA C  30  TYR C  36 -1  O  ALA C  30   N  SER C  27           
SHEET    3 AA6 6 GLU C 144  HIS C 155 -1  O  ASN C 150   N  SER C  35           
SHEET    4 AA6 6 CYS C 133  ALA C 139 -1  N  CYS C 133   O  PHE C 151           
SHEET    5 AA6 6 LEU C  74  VAL C  82 -1  N  TYR C  75   O  ILE C 138           
SHEET    6 AA6 6 ILE C  85  VAL C  93 -1  O  GLU C  92   N  PHE C  76           
SHEET    1 AA7 3 SER C  45  GLU C  49  0                                        
SHEET    2 AA7 3 THR C  57  PHE C  65 -1  O  HIS C  62   N  SER C  47           
SHEET    3 AA7 3 VAL C 113  PHE C 121 -1  O  ILE C 117   N  VAL C  61           
SHEET    1 AA8 5 ILE B  29  VAL B  32  0                                        
SHEET    2 AA8 5 THR B  36  GLN B  38 -1  O  GLN B  38   N  ILE B  29           
SHEET    3 AA8 5 ASN B  57  ASP B  59  1  O  ASP B  59   N  TYR B  37           
SHEET    4 AA8 5 LEU B  82  ASP B  83  1  O  ASP B  83   N  ILE B  58           
SHEET    5 AA8 5 LEU B 106  ILE B 107  1  O  ILE B 107   N  LEU B  82           
SHEET    1 AA919 ASN B 129  VAL B 131  0                                        
SHEET    2 AA919 LYS B 153  ASN B 155  1  O  ASN B 155   N  LEU B 130           
SHEET    3 AA919 HIS B 178  ASP B 180  1  O  ASP B 180   N  LEU B 154           
SHEET    4 AA919 SER B 206  ASP B 208  1  O  SER B 206   N  VAL B 179           
SHEET    5 AA919 ILE B 225  ARG B 233  1  O  GLU B 229   N  LEU B 207           
SHEET    6 AA919 LEU B 252  GLY B 260  1  O  ARG B 256   N  HIS B 228           
SHEET    7 AA919 THR B 283  LEU B 289  1  O  GLU B 286   N  HIS B 255           
SHEET    8 AA919 ALA B 310  ALA B 314  1  O  ALA B 310   N  PHE B 287           
SHEET    9 AA919 SER B 332  ILE B 336  1  O  SER B 334   N  LEU B 313           
SHEET   10 AA919 SER B 353  THR B 357  1  O  THR B 355   N  ILE B 335           
SHEET   11 AA919 TYR B 375  ASP B 377  1  O  TYR B 375   N  LEU B 354           
SHEET   12 AA919 HIS B 401  ASP B 403  1  O  HIS B 401   N  LEU B 376           
SHEET   13 AA919 LEU B 425  ASP B 426  1  O  ASP B 426   N  LEU B 402           
SHEET   14 AA919 TYR B 449  ASP B 451  1  O  TYR B 449   N  LEU B 425           
SHEET   15 AA919 THR B 473  LYS B 475  1  O  THR B 473   N  LEU B 450           
SHEET   16 AA919 PHE B 498  ASP B 500  1  O  PHE B 498   N  LEU B 474           
SHEET   17 AA919 LEU B 522  ASN B 524  1  O  ASN B 524   N  LEU B 499           
SHEET   18 AA919 GLU B 546  ALA B 548  1  O  GLU B 546   N  LEU B 523           
SHEET   19 AA919 LYS B 570  TRP B 572  1  O  TRP B 572   N  LEU B 547           
SHEET    1 AB1 2 THR B 188  ILE B 189  0                                        
SHEET    2 AB1 2 PHE B 216  ILE B 217  1  O  PHE B 216   N  ILE B 189           
SHEET    1 AB2 3 PHE B 385  CYS B 388  0                                        
SHEET    2 AB2 3 ALA B 409  MET B 412  1  O  ILE B 411   N  PHE B 385           
SHEET    3 AB2 3 THR B 431  LYS B 433  1  O  THR B 431   N  ILE B 410           
SHEET    1 AB3 2 LYS B 458  ILE B 459  0                                        
SHEET    2 AB3 2 SER B 480  PHE B 481  1  O  SER B 480   N  ILE B 459           
SHEET    1 AB4 2 THR B 485  LEU B 486  0                                        
SHEET    2 AB4 2 GLN B 508  ILE B 509  1  O  GLN B 508   N  LEU B 486           
SHEET    1 AB5 2 TRP B 578  ASP B 579  0                                        
SHEET    2 AB5 2 CYS B 605  SER B 606  1  O  SER B 606   N  TRP B 578           
SHEET    1 AB6 6 CYS D  25  ASN D  26  0                                        
SHEET    2 AB6 6 ILE D  31  SER D  35 -1  O  ILE D  32   N  CYS D  25           
SHEET    3 AB6 6 GLU D 144  ILE D 154 -1  O  ASN D 150   N  SER D  35           
SHEET    4 AB6 6 HIS D 130  ALA D 139 -1  N  ALA D 137   O  LEU D 146           
SHEET    5 AB6 6 LEU D  74  VAL D  82 -1  N  TYR D  75   O  ILE D 138           
SHEET    6 AB6 6 ILE D  85  GLU D  86 -1  O  ILE D  85   N  VAL D  82           
SHEET    1 AB7 6 CYS D  25  ASN D  26  0                                        
SHEET    2 AB7 6 ILE D  31  SER D  35 -1  O  ILE D  32   N  CYS D  25           
SHEET    3 AB7 6 GLU D 144  ILE D 154 -1  O  ASN D 150   N  SER D  35           
SHEET    4 AB7 6 HIS D 130  ALA D 139 -1  N  ALA D 137   O  LEU D 146           
SHEET    5 AB7 6 LEU D  74  VAL D  82 -1  N  TYR D  75   O  ILE D 138           
SHEET    6 AB7 6 ARG D  90  VAL D  93 -1  O  GLU D  92   N  PHE D  76           
SHEET    1 AB8 3 SER D  45  GLU D  49  0                                        
SHEET    2 AB8 3 GLY D  59  GLU D  64 -1  O  GLU D  64   N  SER D  45           
SHEET    3 AB8 3 SER D 116  PHE D 119 -1  O  ILE D 117   N  VAL D  61           
SSBOND   1 CYS A   28    CYS A   39                          1555   1555  2.04  
SSBOND   2 CYS A  280    CYS A  304                          1555   1555  2.05  
SSBOND   3 CYS A  388    CYS A  389                          1555   1555  2.04  
SSBOND   4 CYS A  580    CYS A  605                          1555   1555  2.02  
SSBOND   5 CYS A  582    CYS A  617                          1555   1555  2.05  
SSBOND   6 CYS C   25    CYS C   51                          1555   1555  2.04  
SSBOND   7 CYS C   37    CYS C  148                          1555   1555  2.06  
SSBOND   8 CYS C   95    CYS C  105                          1555   1555  2.02  
SSBOND   9 CYS B   28    CYS B   39                          1555   1555  2.04  
SSBOND  10 CYS B  280    CYS B  304                          1555   1555  2.04  
SSBOND  11 CYS B  388    CYS B  389                          1555   1555  2.02  
SSBOND  12 CYS B  580    CYS B  605                          1555   1555  2.03  
SSBOND  13 CYS D   25    CYS D   51                          1555   1555  2.04  
SSBOND  14 CYS D   37    CYS D  148                          1555   1555  2.04  
SSBOND  15 CYS D   95    CYS D  105                          1555   1555  2.05  
LINK         ND2 ASN A 204                 C1  NAG A 701     1555   1555  1.45  
LINK         ND2 ASN A 237                 C1  NAG A 702     1555   1555  1.45  
LINK         ND2 ASN A 492                 C1  NAG A 703     1555   1555  1.49  
LINK         ND2 ASN A 524                 C1  NAG A 704     1555   1555  1.45  
LINK         ND2 ASN C 114                 C1  NAG C 201     1555   1555  1.47  
LINK         ND2 ASN C 150                 C1  NAG C 202     1555   1555  1.47  
LINK         ND2 ASN B 204                 C1  NAG B 701     1555   1555  1.46  
LINK         ND2 ASN B 307                 C1  NAG B 707     1555   1555  1.44  
LINK         ND2 ASN B 492                 C1  NAG B 703     1555   1555  1.44  
LINK         ND2 ASN B 524                 C1  NAG B 705     1555   1555  1.48  
LINK         ND2 ASN D 114                 C1  NAG D 202     1555   1555  1.46  
LINK         ND2 ASN D 150                 C1  NAG D 201     1555   1555  1.47  
LINK         O4  NAG A 704                 C1  NAG A 705     1555   1555  1.45  
LINK         O4  NAG C 202                 C1  NAG C 203     1555   1555  1.38  
LINK         O4  NAG B 701                 C1  NAG B 702     1555   1555  1.45  
LINK         O4  NAG B 703                 C1  NAG B 704     1555   1555  1.44  
LINK         O4  NAG B 705                 C1  NAG B 706     1555   1555  1.37  
LINK         O4  NAG B 707                 C1  NAG B 708     1555   1555  1.45  
CISPEP   1 CYS A  388    CYS A  389          0        -8.11                     
CISPEP   2 CYS A  582    PRO A  583          0         3.92                     
CISPEP   3 GLU C   49    PRO C   50          0         5.96                     
CISPEP   4 CYS B  388    CYS B  389          0       -16.53                     
CISPEP   5 CYS B  582    PRO B  583          0        10.52                     
CISPEP   6 GLU D   49    PRO D   50          0        -4.24                     
SITE     1 AC1  3 VAL A 177  ASN A 204  HIS A 228                               
SITE     1 AC2  1 ASN A 237                                                     
SITE     1 AC3  1 ASN A 492                                                     
SITE     1 AC4  4 SER A 502  LYS A 503  ASN A 524  SER A 526                    
SITE     1 AC5  4 VAL B 177  ASN B 204  HIS B 228  ARG B 256                    
SITE     1 AC6  1 ASN B 307                                                     
SITE     1 AC7  2 LEU B 466  ASN B 492                                          
SITE     1 AC8  5 SER B 502  LYS B 503  ASN B 524  SER B 526                    
SITE     2 AC8  5 HIS B 527                                                     
SITE     1 AC9  2 GLU C  64  ASN C 114                                          
SITE     1 AD1  6 ARG B 584  CYS C  37  ASP C  38  ARG C 132                    
SITE     2 AD1  6 VAL C 134  ASN C 150                                          
SITE     1 AD2  3 HIS D  62  GLU D  64  ASN D 114                               
SITE     1 AD3  4 CYS D  37  ASP D  38  ARG D 132  ASN D 150                    
CRYST1  128.320  128.320  277.507  90.00  90.00  90.00 P 43 21 2    16          
ORIGX1      1.000000  0.000000  0.000000        0.00000                         
ORIGX2      0.000000  1.000000  0.000000        0.00000                         
ORIGX3      0.000000  0.000000  1.000000        0.00000                         
SCALE1      0.007793  0.000000  0.000000        0.00000                         
SCALE2      0.000000  0.007793  0.000000        0.00000                         
SCALE3      0.000000  0.000000  0.003604        0.00000                         
MODEL        1                                                                  
ATOM      1  N   PRO A  27      18.833  25.125 -42.671  1.00120.87           N  
ANISOU    1  N   PRO A  27    15571  15670  14682   -425    791    938       N  
ATOM      2  CA  PRO A  27      18.234  24.030 -41.888  1.00118.49           C  
ANISOU    2  CA  PRO A  27    15295  15381  14344   -427    768    895       C  
ATOM      3  C   PRO A  27      19.174  22.822 -41.653  1.00115.74           C  
ANISOU    3  C   PRO A  27    15012  15106  13857   -433    723    820       C  
ATOM      4  O   PRO A  27      19.778  22.710 -40.588  1.00104.99           O  
ANISOU    4  O   PRO A  27    13677  13745  12467   -443    763    734       O  
ATOM      5  CB  PRO A  27      16.993  23.654 -42.712  1.00118.31           C  
ANISOU    5  CB  PRO A  27    15242  15358  14350   -415    710    989       C  
ATOM      6  CG  PRO A  27      17.255  24.196 -44.096  1.00118.61           C  
ANISOU    6  CG  PRO A  27    15257  15418  14390   -408    678   1072       C  
ATOM      7  CD  PRO A  27      18.057  25.441 -43.884  1.00117.52           C  
ANISOU    7  CD  PRO A  27    15103  15242  14307   -413    752   1053       C  
ATOM      8  N   CYS A  28      19.304  21.943 -42.643  1.00123.09           N  
ANISOU    8  N   CYS A  28    15966  16098  14705   -427    640    853       N  
ATOM      9  CA  CYS A  28      20.068  20.697 -42.493  1.00127.47           C  
ANISOU    9  CA  CYS A  28    16579  16718  15136   -431    593    790       C  
ATOM     10  C   CYS A  28      21.564  20.932 -42.640  1.00121.69           C  
ANISOU   10  C   CYS A  28    15878  16022  14336   -437    604    743       C  
ATOM     11  O   CYS A  28      21.984  21.997 -43.056  1.00127.32           O  
ANISOU   11  O   CYS A  28    16568  16715  15091   -437    638    768       O  
ATOM     12  CB  CYS A  28      19.624  19.662 -43.541  1.00131.13           C  
ANISOU   12  CB  CYS A  28    17052  17231  15540   -424    502    839       C  
ATOM     13  SG  CYS A  28      17.881  19.171 -43.443  1.00134.55           S  
ANISOU   13  SG  CYS A  28    17451  17632  16039   -417    474    894       S  
ATOM     14  N   ILE A  29      22.361  19.927 -42.298  1.00117.35           N  
ANISOU   14  N   ILE A  29    15377  15523  13685   -441    577    677       N  
ATOM     15  CA  ILE A  29      23.800  19.974 -42.516  1.00118.01           C  
ANISOU   15  CA  ILE A  29    15494  15648  13693   -447    578    634       C  
ATOM     16  C   ILE A  29      24.072  19.341 -43.858  1.00119.84           C  
ANISOU   16  C   ILE A  29    15742  15938  13852   -439    501    677       C  
ATOM     17  O   ILE A  29      23.414  18.380 -44.228  1.00129.46           O  
ANISOU   17  O   ILE A  29    16967  17179  15040   -435    443    699       O  
ATOM     18  CB  ILE A  29      24.569  19.174 -41.458  1.00118.72           C  
ANISOU   18  CB  ILE A  29    15628  15769  13710   -455    587    543       C  
ATOM     19  CG1 ILE A  29      24.245  19.682 -40.051  1.00116.98           C  
ANISOU   19  CG1 ILE A  29    15391  15501  13552   -465    660    495       C  
ATOM     20  CG2 ILE A  29      26.067  19.242 -41.722  1.00117.52           C  
ANISOU   20  CG2 ILE A  29    15507  15660  13483   -460    587    503       C  
ATOM     21  CD1 ILE A  29      24.389  18.610 -38.993  1.00118.31           C  
ANISOU   21  CD1 ILE A  29    15591  15698  13660   -470    654    430       C  
ATOM     22  N   GLU A  30      25.064  19.855 -44.566  1.00120.76           N  
ANISOU   22  N   GLU A  30    15866  16079  13937   -440    503    684       N  
ATOM     23  CA  GLU A  30      25.277  19.488 -45.952  1.00122.79           C  
ANISOU   23  CA  GLU A  30    16130  16389  14135   -434    438    733       C  
ATOM     24  C   GLU A  30      26.529  18.628 -46.098  1.00124.56           C  
ANISOU   24  C   GLU A  30    16407  16676  14245   -437    407    674       C  
ATOM     25  O   GLU A  30      27.370  18.875 -46.970  1.00116.85           O  
ANISOU   25  O   GLU A  30    15438  15735  13223   -436    392    689       O  
ATOM     26  CB  GLU A  30      25.392  20.766 -46.771  1.00126.16           C  
ANISOU   26  CB  GLU A  30    16518  16797  14617   -431    462    800       C  
ATOM     27  CG  GLU A  30      25.343  20.569 -48.272  1.00133.33           C  
ANISOU   27  CG  GLU A  30    17419  17757  15480   -425    397    871       C  
ATOM     28  CD  GLU A  30      25.343  21.889 -49.013  1.00132.47           C  
ANISOU   28  CD  GLU A  30    17265  17627  15440   -420    426    948       C  
ATOM     29  OE1 GLU A  30      26.375  22.593 -48.946  1.00130.18           O  
ANISOU   29  OE1 GLU A  30    16980  17331  15149   -423    467    925       O  
ATOM     30  OE2 GLU A  30      24.315  22.220 -49.649  1.00123.18           O  
ANISOU   30  OE2 GLU A  30    16045  16437  14320   -415    407   1032       O  
ATOM     31  N   VAL A  31      26.639  17.600 -45.254  1.00128.23           N  
ANISOU   31  N   VAL A  31    16903  17153  14662   -441    397    610       N  
ATOM     32  CA  VAL A  31      27.836  16.738 -45.220  1.00130.19           C  
ANISOU   32  CA  VAL A  31    17199  17456  14809   -443    374    549       C  
ATOM     33  C   VAL A  31      28.436  16.543 -46.607  1.00131.73           C  
ANISOU   33  C   VAL A  31    17407  17704  14938   -440    324    580       C  
ATOM     34  O   VAL A  31      29.653  16.621 -46.776  1.00130.11           O  
ANISOU   34  O   VAL A  31    17225  17529  14678   -442    332    548       O  
ATOM     35  CB  VAL A  31      27.577  15.342 -44.595  1.00126.11           C  
ANISOU   35  CB  VAL A  31    16710  16959  14247   -443    341    506       C  
ATOM     36  CG1 VAL A  31      27.314  15.443 -43.097  1.00128.55           C  
ANISOU   36  CG1 VAL A  31    17015  17229  14598   -449    395    460       C  
ATOM     37  CG2 VAL A  31      26.441  14.626 -45.299  1.00126.77           C  
ANISOU   37  CG2 VAL A  31    16782  17049  14336   -438    282    555       C  
ATOM     38  N   VAL A  32      27.577  16.298 -47.593  1.00133.71           N  
ANISOU   38  N   VAL A  32    17639  17969  15194   -435    273    643       N  
ATOM     39  CA  VAL A  32      28.004  16.215 -48.984  1.00139.35           C  
ANISOU   39  CA  VAL A  32    18358  18737  15850   -433    227    680       C  
ATOM     40  C   VAL A  32      27.133  17.139 -49.826  1.00142.30           C  
ANISOU   40  C   VAL A  32    18683  19094  16289   -430    223    772       C  
ATOM     41  O   VAL A  32      25.918  16.942 -49.903  1.00136.68           O  
ANISOU   41  O   VAL A  32    17945  18365  15620   -428    200    813       O  
ATOM     42  CB  VAL A  32      27.931  14.776 -49.529  1.00137.45           C  
ANISOU   42  CB  VAL A  32    18146  18549  15527   -434    157    661       C  
ATOM     43  CG1 VAL A  32      28.395  14.718 -50.974  1.00129.52           C  
ANISOU   43  CG1 VAL A  32    17145  17605  14458   -434    111    695       C  
ATOM     44  CG2 VAL A  32      28.780  13.856 -48.665  1.00142.06           C  
ANISOU   44  CG2 VAL A  32    18774  19147  16055   -436    163    576       C  
ATOM     45  N   PRO A  33      27.754  18.164 -50.441  1.00148.02           N  
ANISOU   45  N   PRO A  33    19391  19824  17025   -428    246    809       N  
ATOM     46  CA  PRO A  33      27.065  19.108 -51.313  1.00140.68           C  
ANISOU   46  CA  PRO A  33    18411  18883  16156   -424    244    904       C  
ATOM     47  C   PRO A  33      26.067  18.454 -52.280  1.00136.49           C  
ANISOU   47  C   PRO A  33    17865  18391  15603   -423    173    962       C  
ATOM     48  O   PRO A  33      26.451  17.666 -53.143  1.00125.53           O  
ANISOU   48  O   PRO A  33    16501  17070  14123   -426    117    955       O  
ATOM     49  CB  PRO A  33      28.218  19.767 -52.064  1.00143.05           C  
ANISOU   49  CB  PRO A  33    18715  19215  16421   -423    256    919       C  
ATOM     50  CG  PRO A  33      29.327  19.792 -51.063  1.00143.71           C  
ANISOU   50  CG  PRO A  33    18833  19282  16486   -427    303    832       C  
ATOM     51  CD  PRO A  33      29.167  18.553 -50.233  1.00146.08           C  
ANISOU   51  CD  PRO A  33    19170  19588  16743   -430    283    761       C  
ATOM     52  N   ASN A  34      24.788  18.773 -52.088  1.00140.75           N  
ANISOU   52  N   ASN A  34    18363  18887  16227   -421    178   1014       N  
ATOM     53  CA  ASN A  34      23.691  18.340 -52.971  1.00145.22           C  
ANISOU   53  CA  ASN A  34    18904  19484  16790   -422    115   1081       C  
ATOM     54  C   ASN A  34      23.496  16.829 -53.125  1.00140.30           C  
ANISOU   54  C   ASN A  34    18315  18908  16083   -428     50   1034       C  
ATOM     55  O   ASN A  34      22.954  16.367 -54.123  1.00135.91           O  
ANISOU   55  O   ASN A  34    17747  18401  15491   -432    -10   1078       O  
ATOM     56  CB  ASN A  34      23.814  19.013 -54.359  1.00151.52           C  
ANISOU   56  CB  ASN A  34    19669  20328  17572   -420     91   1167       C  
ATOM     57  CG  ASN A  34      22.811  20.150 -54.558  1.00156.18           C  
ANISOU   57  CG  ASN A  34    20194  20873  18275   -414    115   1266       C  
ATOM     58  OD1 ASN A  34      22.099  20.537 -53.630  1.00162.01           O  
ANISOU   58  OD1 ASN A  34    20910  21538  19107   -411    159   1267       O  
ATOM     59  ND2 ASN A  34      22.754  20.687 -55.777  1.00148.84           N  
ANISOU   59  ND2 ASN A  34    19229  19986  17336   -413     89   1354       N  
ATOM     60  N   ILE A  35      23.915  16.060 -52.130  1.00143.79           N  
ANISOU   60  N   ILE A  35    18799  19336  16498   -429     64    948       N  
ATOM     61  CA  ILE A  35      23.778  14.604 -52.189  1.00145.43           C  
ANISOU   61  CA  ILE A  35    19038  19580  16636   -435      8    900       C  
ATOM     62  C   ILE A  35      23.293  14.065 -50.841  1.00140.33           C  
ANISOU   62  C   ILE A  35    18403  18883  16030   -433     33    849       C  
ATOM     63  O   ILE A  35      22.191  13.523 -50.731  1.00146.10           O  
ANISOU   63  O   ILE A  35    19118  19599  16791   -434      5    867       O  
ATOM     64  CB  ILE A  35      25.109  13.926 -52.605  1.00147.76           C  
ANISOU   64  CB  ILE A  35    19381  19935  16824   -438    -12    840       C  
ATOM     65  CG1 ILE A  35      25.557  14.427 -53.990  1.00145.64           C  
ANISOU   65  CG1 ILE A  35    19101  19724  16511   -440    -38    893       C  
ATOM     66  CG2 ILE A  35      24.956  12.408 -52.615  1.00146.71           C  
ANISOU   66  CG2 ILE A  35    19278  19832  16629   -444    -64    788       C  
ATOM     67  CD1 ILE A  35      27.006  14.149 -54.326  1.00144.52           C  
ANISOU   67  CD1 ILE A  35    19000  19629  16279   -441    -38    841       C  
ATOM     68  N   THR A  36      24.118  14.241 -49.820  1.00131.78           N  
ANISOU   68  N   THR A  36    17345  17774  14949   -432     85    788       N  
ATOM     69  CA  THR A  36      23.839  13.721 -48.498  1.00122.90           C  
ANISOU   69  CA  THR A  36    16234  16611  13851   -431    112    735       C  
ATOM     70  C   THR A  36      23.505  14.879 -47.588  1.00118.73           C  
ANISOU   70  C   THR A  36    15677  16018  13417   -429    183    748       C  
ATOM     71  O   THR A  36      24.123  15.941 -47.668  1.00112.59           O  
ANISOU   71  O   THR A  36    14890  15228  12661   -429    225    758       O  
ATOM     72  CB  THR A  36      25.062  12.975 -47.939  1.00120.66           C  
ANISOU   72  CB  THR A  36    15999  16354  13491   -433    119    652       C  
ATOM     73  OG1 THR A  36      25.522  12.028 -48.908  1.00117.13           O  
ANISOU   73  OG1 THR A  36    15577  15967  12957   -436     59    639       O  
ATOM     74  CG2 THR A  36      24.728  12.248 -46.630  1.00120.46           C  
ANISOU   74  CG2 THR A  36    15986  16299  13483   -433    137    601       C  
ATOM     75  N   TYR A  37      22.525  14.666 -46.718  1.00121.60           N  
ANISOU   75  N   TYR A  37    16025  16337  13839   -428    198    745       N  
ATOM     76  CA  TYR A  37      22.195  15.652 -45.709  1.00121.40           C  
ANISOU   76  CA  TYR A  37    15975  16249  13902   -427    270    744       C  
ATOM     77  C   TYR A  37      22.051  15.063 -44.319  1.00116.03           C  
ANISOU   77  C   TYR A  37    15311  15545  13228   -429    299    681       C  
ATOM     78  O   TYR A  37      22.009  13.853 -44.131  1.00109.17           O  
ANISOU   78  O   TYR A  37    14468  14703  12308   -429    260    650       O  
ATOM     79  CB  TYR A  37      20.966  16.450 -46.129  1.00124.54           C  
ANISOU   79  CB  TYR A  37    16319  16606  14395   -423    275    828       C  
ATOM     80  CG  TYR A  37      21.324  17.484 -47.169  1.00132.83           C  
ANISOU   80  CG  TYR A  37    17344  17665  15458   -421    279    887       C  
ATOM     81  CD1 TYR A  37      21.345  17.162 -48.519  1.00136.50           C  
ANISOU   81  CD1 TYR A  37    17808  18186  15869   -421    214    935       C  
ATOM     82  CD2 TYR A  37      21.694  18.772 -46.797  1.00141.66           C  
ANISOU   82  CD2 TYR A  37    18442  18739  16642   -421    349    891       C  
ATOM     83  CE1 TYR A  37      21.694  18.104 -49.474  1.00142.04           C  
ANISOU   83  CE1 TYR A  37    18485  18901  16580   -419    217    994       C  
ATOM     84  CE2 TYR A  37      22.044  19.720 -47.742  1.00143.76           C  
ANISOU   84  CE2 TYR A  37    18683  19012  16925   -418    354    949       C  
ATOM     85  CZ  TYR A  37      22.040  19.384 -49.080  1.00142.69           C  
ANISOU   85  CZ  TYR A  37    18545  18935  16734   -417    288   1003       C  
ATOM     86  OH  TYR A  37      22.391  20.329 -50.016  1.00141.05           O  
ANISOU   86  OH  TYR A  37    18311  18739  16542   -414    294   1066       O  
ATOM     87  N   GLN A  38      22.036  15.951 -43.342  1.00114.94           N  
ANISOU   87  N   GLN A  38    15157  15360  13155   -432    370    662       N  
ATOM     88  CA  GLN A  38      22.035  15.561 -41.961  1.00114.92           C  
ANISOU   88  CA  GLN A  38    15168  15340  13154   -436    407    600       C  
ATOM     89  C   GLN A  38      21.077  16.480 -41.248  1.00114.83           C  
ANISOU   89  C   GLN A  38    15115  15262  13250   -436    466    621       C  
ATOM     90  O   GLN A  38      21.460  17.505 -40.695  1.00116.45           O  
ANISOU   90  O   GLN A  38    15308  15437  13498   -442    531    598       O  
ATOM     91  CB  GLN A  38      23.451  15.640 -41.384  1.00114.99           C  
ANISOU   91  CB  GLN A  38    15210  15375  13103   -443    440    528       C  
ATOM     92  CG  GLN A  38      24.009  14.294 -40.972  1.00115.68           C  
ANISOU   92  CG  GLN A  38    15339  15509  13105   -444    406    475       C  
ATOM     93  CD  GLN A  38      23.159  13.648 -39.901  1.00118.69           C  
ANISOU   93  CD  GLN A  38    15714  15868  13511   -443    416    457       C  
ATOM     94  OE1 GLN A  38      22.600  14.329 -39.044  1.00111.95           O  
ANISOU   94  OE1 GLN A  38    14837  14972  12727   -447    471    453       O  
ATOM     95  NE2 GLN A  38      23.034  12.330 -39.959  1.00127.23           N  
ANISOU   95  NE2 GLN A  38    16816  16980  14543   -439    365    448       N  
ATOM     96  N   CYS A  39      19.811  16.094 -41.287  1.00113.89           N  
ANISOU   96  N   CYS A  39    14973  15120  13177   -431    442    663       N  
ATOM     97  CA  CYS A  39      18.736  16.894 -40.733  1.00109.41           C  
ANISOU   97  CA  CYS A  39    14362  14488  12719   -429    491    693       C  
ATOM     98  C   CYS A  39      18.367  16.420 -39.354  1.00100.82           C  
ANISOU   98  C   CYS A  39    13280  13382  11642   -433    525    641       C  
ATOM     99  O   CYS A  39      17.308  16.781 -38.836  1.00 96.73           O  
ANISOU   99  O   CYS A  39    12730  12814  11209   -431    558    664       O  
ATOM    100  CB  CYS A  39      17.525  16.786 -41.642  1.00116.18           C  
ANISOU  100  CB  CYS A  39    15185  15332  13623   -421    444    777       C  
ATOM    101  SG  CYS A  39      17.933  17.130 -43.359  1.00123.88           S  
ANISOU  101  SG  CYS A  39    16153  16347  14565   -418    390    843       S  
ATOM    102  N   MET A  40      19.240  15.613 -38.757  1.00 97.29           N  
ANISOU  102  N   MET A  40    12875  12977  11112   -438    519    574       N  
ATOM    103  CA  MET A  40      18.983  15.048 -37.434  1.00 94.64           C  
ANISOU  103  CA  MET A  40    12547  12637  10775   -441    547    525       C  
ATOM    104  C   MET A  40      18.705  16.152 -36.411  1.00 92.44           C  
ANISOU  104  C   MET A  40    12241  12307  10574   -449    633    502       C  
ATOM    105  O   MET A  40      19.194  17.263 -36.543  1.00 96.84           O  
ANISOU  105  O   MET A  40    12786  12845  11162   -455    677    497       O  
ATOM    106  CB  MET A  40      20.166  14.184 -36.999  1.00 90.98           C  
ANISOU  106  CB  MET A  40    12129  12230  10209   -446    533    460       C  
ATOM    107  CG  MET A  40      19.988  13.532 -35.650  1.00 91.63           C  
ANISOU  107  CG  MET A  40    12219  12317  10279   -450    559    414       C  
ATOM    108  SD  MET A  40      21.217  12.280 -35.212  1.00 90.87           S  
ANISOU  108  SD  MET A  40    12169  12290  10065   -452    530    354       S  
ATOM    109  CE  MET A  40      21.199  11.245 -36.668  1.00 91.03           C  
ANISOU  109  CE  MET A  40    12207  12340  10040   -441    437    396       C  
ATOM    110  N   ASP A  41      17.889  15.837 -35.417  1.00 92.60           N  
ANISOU  110  N   ASP A  41    12248  12305  10628   -449    658    489       N  
ATOM    111  CA  ASP A  41      17.591  16.736 -34.304  1.00 96.45           C  
ANISOU  111  CA  ASP A  41    12711  12749  11183   -459    742    457       C  
ATOM    112  C   ASP A  41      17.593  18.223 -34.704  1.00 99.96           C  
ANISOU  112  C   ASP A  41    13123  13145  11710   -462    793    479       C  
ATOM    113  O   ASP A  41      18.376  19.019 -34.191  1.00104.18           O  
ANISOU  113  O   ASP A  41    13659  13675  12246   -475    851    427       O  
ATOM    114  CB  ASP A  41      18.557  16.452 -33.138  1.00 93.94           C  
ANISOU  114  CB  ASP A  41    12422  12472  10797   -472    778    371       C  
ATOM    115  CG  ASP A  41      17.992  16.866 -31.796  1.00 96.16           C  
ANISOU  115  CG  ASP A  41    12681  12723  11130   -482    851    333       C  
ATOM    116  OD1 ASP A  41      16.905  17.482 -31.761  1.00101.63           O  
ANISOU  116  OD1 ASP A  41    13336  13357  11920   -478    881    370       O  
ATOM    117  OD2 ASP A  41      18.632  16.576 -30.766  1.00 96.82           O  
ANISOU  117  OD2 ASP A  41    12784  12845  11158   -494    879    267       O  
ATOM    118  N   GLN A  42      16.713  18.577 -35.637  1.00105.47           N  
ANISOU  118  N   GLN A  42    13788  13806  12476   -451    769    558       N  
ATOM    119  CA  GLN A  42      16.507  19.971 -36.052  1.00106.87           C  
ANISOU  119  CA  GLN A  42    13926  13930  12750   -451    817    595       C  
ATOM    120  C   GLN A  42      15.138  20.476 -35.612  1.00105.19           C  
ANISOU  120  C   GLN A  42    13665  13648  12652   -447    859    631       C  
ATOM    121  O   GLN A  42      14.574  21.350 -36.250  1.00104.87           O  
ANISOU  121  O   GLN A  42    13583  13561  12701   -441    873    695       O  
ATOM    122  CB  GLN A  42      16.595  20.096 -37.585  1.00109.15           C  
ANISOU  122  CB  GLN A  42    14208  14232  13031   -441    757    670       C  
ATOM    123  CG  GLN A  42      17.963  19.854 -38.203  1.00112.50           C  
ANISOU  123  CG  GLN A  42    14672  14716  13356   -444    723    645       C  
ATOM    124  CD  GLN A  42      19.032  20.797 -37.689  1.00110.25           C  
ANISOU  124  CD  GLN A  42    14392  14423  13074   -457    790    586       C  
ATOM    125  OE1 GLN A  42      18.733  21.799 -37.046  1.00115.02           O  
ANISOU  125  OE1 GLN A  42    14964  14971  13766   -463    864    572       O  
ATOM    126  NE2 GLN A  42      20.290  20.473 -37.968  1.00104.02           N  
ANISOU  126  NE2 GLN A  42    13641  13687  12191   -461    766    548       N  
ATOM    127  N   LYS A  43      14.595  19.921 -34.534  1.00110.06           N  
ANISOU  127  N   LYS A  43    14285  14261  13271   -450    879    595       N  
ATOM    128  CA  LYS A  43      13.250  20.272 -34.070  1.00112.34           C  
ANISOU  128  CA  LYS A  43    14530  14486  13665   -446    917    627       C  
ATOM    129  C   LYS A  43      12.298  20.584 -35.225  1.00111.92           C  
ANISOU  129  C   LYS A  43    14437  14398  13687   -431    881    730       C  
ATOM    130  O   LYS A  43      11.493  21.500 -35.114  1.00114.92           O  
ANISOU  130  O   LYS A  43    14770  14712  14180   -429    932    765       O  
ATOM    131  CB  LYS A  43      13.297  21.477 -33.121  1.00111.00           C  
ANISOU  131  CB  LYS A  43    14334  14266  13575   -459   1020    578       C  
ATOM    132  CG  LYS A  43      14.296  21.345 -31.992  1.00113.72           C  
ANISOU  132  CG  LYS A  43    14712  14648  13847   -477   1062    476       C  
ATOM    133  CD  LYS A  43      13.909  22.233 -30.821  1.00118.66           C  
ANISOU  133  CD  LYS A  43    15307  15223  14553   -490   1161    425       C  
ATOM    134  CE  LYS A  43      14.745  21.924 -29.584  1.00122.04           C  
ANISOU  134  CE  LYS A  43    15767  15702  14901   -510   1197    323       C  
ATOM    135  NZ  LYS A  43      13.947  22.032 -28.328  1.00122.97           N  
ANISOU  135  NZ  LYS A  43    15863  15793  15067   -518   1262    285       N  
ATOM    136  N   LEU A  44      12.374  19.822 -36.317  1.00111.47           N  
ANISOU  136  N   LEU A  44    14397  14385  13569   -423    794    777       N  
ATOM    137  CA  LEU A  44      11.567  20.109 -37.512  1.00117.12           C  
ANISOU  137  CA  LEU A  44    15075  15080  14344   -412    753    877       C  
ATOM    138  C   LEU A  44      10.124  19.630 -37.420  1.00126.21           C  
ANISOU  138  C   LEU A  44    16197  16203  15554   -403    731    929       C  
ATOM    139  O   LEU A  44       9.850  18.431 -37.559  1.00118.09           O  
ANISOU  139  O   LEU A  44    15190  15212  14465   -400    666    932       O  
ATOM    140  CB  LEU A  44      12.193  19.507 -38.765  1.00117.02           C  
ANISOU  140  CB  LEU A  44    15090  15132  14240   -409    668    906       C  
ATOM    141  CG  LEU A  44      13.450  20.208 -39.265  1.00117.99           C  
ANISOU  141  CG  LEU A  44    15227  15276  14327   -414    682    889       C  
ATOM    142  CD1 LEU A  44      14.073  19.380 -40.376  1.00115.95           C  
ANISOU  142  CD1 LEU A  44    15002  15089  13963   -411    596    905       C  
ATOM    143  CD2 LEU A  44      13.161  21.641 -39.710  1.00117.60           C  
ANISOU  143  CD2 LEU A  44    15125  15169  14386   -410    731    948       C  
ATOM    144  N   SER A  45       9.221  20.597 -37.218  1.00140.31           N  
ANISOU  144  N   SER A  45    17930  17918  17463   -399    787    971       N  
ATOM    145  CA  SER A  45       7.769  20.384 -37.159  1.00143.18           C  
ANISOU  145  CA  SER A  45    18254  18241  17906   -391    777   1031       C  
ATOM    146  C   SER A  45       7.282  19.504 -38.307  1.00138.24           C  
ANISOU  146  C   SER A  45    17627  17656  17239   -383    677   1101       C  
ATOM    147  O   SER A  45       6.624  18.491 -38.090  1.00137.19           O  
ANISOU  147  O   SER A  45    17503  17537  17086   -381    636   1103       O  
ATOM    148  CB  SER A  45       7.032  21.737 -37.213  1.00146.83           C  
ANISOU  148  CB  SER A  45    18654  18625  18511   -386    842   1087       C  
ATOM    149  OG  SER A  45       7.458  22.620 -36.182  1.00145.21           O  
ANISOU  149  OG  SER A  45    18443  18377  18350   -395    939   1019       O  
ATOM    150  N   LYS A  46       7.625  19.904 -39.524  1.00134.93           N  
ANISOU  150  N   LYS A  46    17198  17259  16808   -381    639   1156       N  
ATOM    151  CA  LYS A  46       7.214  19.200 -40.727  1.00135.75           C  
ANISOU  151  CA  LYS A  46    17298  17408  16872   -377    545   1224       C  
ATOM    152  C   LYS A  46       8.443  18.616 -41.397  1.00132.19           C  
ANISOU  152  C   LYS A  46    16898  17033  16295   -383    491   1188       C  
ATOM    153  O   LYS A  46       9.507  18.569 -40.797  1.00135.83           O  
ANISOU  153  O   LYS A  46    17399  17510  16697   -389    521   1109       O  
ATOM    154  CB  LYS A  46       6.526  20.197 -41.664  1.00141.10           C  
ANISOU  154  CB  LYS A  46    17914  18053  17643   -371    545   1328       C  
ATOM    155  CG  LYS A  46       5.344  20.920 -41.030  1.00143.53           C  
ANISOU  155  CG  LYS A  46    18167  18278  18090   -364    608   1368       C  
ATOM    156  CD  LYS A  46       4.456  21.583 -42.076  1.00144.88           C  
ANISOU  156  CD  LYS A  46    18273  18427  18346   -357    585   1487       C  
ATOM    157  CE  LYS A  46       2.993  21.569 -41.659  1.00143.78           C  
ANISOU  157  CE  LYS A  46    18087  18231  18311   -350    600   1536       C  
ATOM    158  NZ  LYS A  46       2.109  22.101 -42.732  1.00142.89           N  
ANISOU  158  NZ  LYS A  46    17910  18105  18275   -343    568   1659       N  
ATOM    159  N   VAL A  47       8.293  18.158 -42.634  1.00133.07           N  
ANISOU  159  N   VAL A  47    17005  17192  16362   -382    410   1245       N  
ATOM    160  CA  VAL A  47       9.434  17.976 -43.537  1.00141.25           C  
ANISOU  160  CA  VAL A  47    18075  18294  17298   -387    366   1232       C  
ATOM    161  C   VAL A  47       9.841  19.379 -44.014  1.00153.24           C  
ANISOU  161  C   VAL A  47    19563  19789  18871   -385    411   1276       C  
ATOM    162  O   VAL A  47       9.009  20.296 -43.973  1.00157.20           O  
ANISOU  162  O   VAL A  47    20009  20232  19485   -379    451   1338       O  
ATOM    163  CB  VAL A  47       9.065  17.101 -44.768  1.00142.75           C  
ANISOU  163  CB  VAL A  47    18265  18545  17428   -389    268   1283       C  
ATOM    164  CG1 VAL A  47      10.296  16.795 -45.632  1.00136.05           C  
ANISOU  164  CG1 VAL A  47    17455  17768  16466   -395    224   1258       C  
ATOM    165  CG2 VAL A  47       8.360  15.814 -44.331  1.00142.68           C  
ANISOU  165  CG2 VAL A  47    18270  18543  17397   -390    227   1257       C  
ATOM    166  N   PRO A  48      11.114  19.571 -44.442  1.00161.34           N  
ANISOU  166  N   PRO A  48    20619  20856  19823   -388    408   1245       N  
ATOM    167  CA  PRO A  48      11.477  20.837 -45.090  1.00163.30           C  
ANISOU  167  CA  PRO A  48    20835  21089  20121   -386    440   1299       C  
ATOM    168  C   PRO A  48      11.324  20.765 -46.601  1.00164.35           C  
ANISOU  168  C   PRO A  48    20948  21276  20220   -384    366   1385       C  
ATOM    169  O   PRO A  48      11.485  19.692 -47.190  1.00161.24           O  
ANISOU  169  O   PRO A  48    20585  20949  19727   -389    290   1373       O  
ATOM    170  CB  PRO A  48      12.959  21.026 -44.719  1.00160.46           C  
ANISOU  170  CB  PRO A  48    20522  20750  19696   -392    474   1217       C  
ATOM    171  CG  PRO A  48      13.286  19.915 -43.779  1.00161.19           C  
ANISOU  171  CG  PRO A  48    20666  20863  19714   -397    467   1123       C  
ATOM    172  CD  PRO A  48      12.325  18.813 -44.105  1.00159.49           C  
ANISOU  172  CD  PRO A  48    20449  20671  19477   -395    396   1153       C  
ATOM    173  N   ASP A  49      11.027  21.913 -47.208  1.00166.28           N  
ANISOU  173  N   ASP A  49    21137  21492  20547   -378    390   1471       N  
ATOM    174  CA  ASP A  49      10.787  22.008 -48.658  1.00166.43           C  
ANISOU  174  CA  ASP A  49    21126  21562  20545   -377    325   1567       C  
ATOM    175  C   ASP A  49      12.004  22.544 -49.434  1.00167.40           C  
ANISOU  175  C   ASP A  49    21262  21729  20614   -378    324   1574       C  
ATOM    176  O   ASP A  49      12.217  22.159 -50.587  1.00154.60           O  
ANISOU  176  O   ASP A  49    19644  20181  18913   -382    255   1614       O  
ATOM    177  CB  ASP A  49       9.512  22.828 -48.976  1.00159.67           C  
ANISOU  177  CB  ASP A  49    20192  20656  19817   -369    339   1679       C  
ATOM    178  CG  ASP A  49       9.209  23.913 -47.940  1.00156.97           C  
ANISOU  178  CG  ASP A  49    19817  20214  19609   -362    440   1673       C  
ATOM    179  OD1 ASP A  49      10.140  24.380 -47.248  1.00146.55           O  
ANISOU  179  OD1 ASP A  49    18523  18869  18289   -365    503   1600       O  
ATOM    180  OD2 ASP A  49       8.026  24.300 -47.821  1.00153.44           O  
ANISOU  180  OD2 ASP A  49    19315  19714  19269   -356    457   1739       O  
ATOM    181  N   ASP A  50      12.813  23.394 -48.791  1.00170.26           N  
ANISOU  181  N   ASP A  50    21630  22047  21012   -377    401   1529       N  
ATOM    182  CA  ASP A  50      13.975  24.033 -49.438  1.00167.35           C  
ANISOU  182  CA  ASP A  50    21269  21708  20606   -377    412   1536       C  
ATOM    183  C   ASP A  50      15.130  23.072 -49.758  1.00163.56           C  
ANISOU  183  C   ASP A  50    20856  21310  19977   -385    361   1465       C  
ATOM    184  O   ASP A  50      16.226  23.519 -50.117  1.00158.17           O  
ANISOU  184  O   ASP A  50    20189  20651  19256   -386    376   1452       O  
ATOM    185  CB  ASP A  50      14.507  25.201 -48.576  1.00171.03           C  
ANISOU  185  CB  ASP A  50    21722  22099  21159   -376    513   1501       C  
ATOM    186  CG  ASP A  50      15.349  24.733 -47.375  1.00176.76           C  
ANISOU  186  CG  ASP A  50    22508  22819  21832   -384    549   1371       C  
ATOM    187  OD1 ASP A  50      14.966  23.745 -46.711  1.00184.67           O  
ANISOU  187  OD1 ASP A  50    23541  23829  22796   -388    528   1318       O  
ATOM    188  OD2 ASP A  50      16.395  25.363 -47.088  1.00176.25           O  
ANISOU  188  OD2 ASP A  50    22458  22743  21765   -388    600   1325       O  
ATOM    189  N   ILE A  51      14.889  21.766 -49.642  1.00155.88           N  
ANISOU  189  N   ILE A  51    19922  20378  18926   -390    304   1421       N  
ATOM    190  CA  ILE A  51      15.951  20.782 -49.815  1.00148.51           C  
ANISOU  190  CA  ILE A  51    19052  19514  17860   -397    261   1346       C  
ATOM    191  C   ILE A  51      16.066  20.410 -51.295  1.00140.88           C  
ANISOU  191  C   ILE A  51    18082  18630  16814   -400    182   1404       C  
ATOM    192  O   ILE A  51      15.059  20.282 -51.991  1.00136.48           O  
ANISOU  192  O   ILE A  51    17487  18089  16279   -400    136   1480       O  
ATOM    193  CB  ILE A  51      15.722  19.507 -48.968  1.00147.94           C  
ANISOU  193  CB  ILE A  51    19022  19446  17741   -402    240   1267       C  
ATOM    194  CG1 ILE A  51      15.309  19.870 -47.527  1.00149.84           C  
ANISOU  194  CG1 ILE A  51    19255  19607  18069   -399    314   1225       C  
ATOM    195  CG2 ILE A  51      16.986  18.644 -48.961  1.00140.09           C  
ANISOU  195  CG2 ILE A  51    18093  18511  16624   -408    215   1182       C  
ATOM    196  CD1 ILE A  51      14.693  18.728 -46.741  1.00147.46           C  
ANISOU  196  CD1 ILE A  51    18977  19302  17750   -401    293   1176       C  
ATOM    197  N   PRO A  52      17.302  20.255 -51.784  1.00132.00           N  
ANISOU  197  N   PRO A  52    16996  17561  15597   -404    168   1368       N  
ATOM    198  CA  PRO A  52      17.559  19.765 -53.127  1.00128.20           C  
ANISOU  198  CA  PRO A  52    16520  17167  15022   -409     94   1403       C  
ATOM    199  C   PRO A  52      16.838  18.465 -53.439  1.00128.66           C  
ANISOU  199  C   PRO A  52    16592  17269  15022   -417     18   1393       C  
ATOM    200  O   PRO A  52      16.556  17.680 -52.528  1.00132.96           O  
ANISOU  200  O   PRO A  52    17163  17787  15567   -418     21   1329       O  
ATOM    201  CB  PRO A  52      19.065  19.515 -53.120  1.00129.98           C  
ANISOU  201  CB  PRO A  52    16801  17431  15154   -412    101   1327       C  
ATOM    202  CG  PRO A  52      19.600  20.498 -52.144  1.00130.92           C  
ANISOU  202  CG  PRO A  52    16917  17481  15344   -407    188   1296       C  
ATOM    203  CD  PRO A  52      18.530  20.742 -51.129  1.00132.21           C  
ANISOU  203  CD  PRO A  52    17053  17566  15613   -403    229   1300       C  
ATOM    204  N   SER A  53      16.572  18.255 -54.730  1.00128.90           N  
ANISOU  204  N   SER A  53    16603  17369  15003   -423    -47   1456       N  
ATOM    205  CA  SER A  53      15.916  17.048 -55.261  1.00126.60           C  
ANISOU  205  CA  SER A  53    16319  17131  14650   -433   -126   1451       C  
ATOM    206  C   SER A  53      16.900  16.007 -55.788  1.00126.20           C  
ANISOU  206  C   SER A  53    16324  17158  14468   -444   -173   1379       C  
ATOM    207  O   SER A  53      16.515  14.870 -56.043  1.00123.34           O  
ANISOU  207  O   SER A  53    15977  16833  14051   -454   -231   1350       O  
ATOM    208  CB  SER A  53      14.964  17.427 -56.400  1.00127.57           C  
ANISOU  208  CB  SER A  53    16382  17292  14796   -437   -173   1564       C  
ATOM    209  OG  SER A  53      14.926  16.426 -57.404  1.00125.94           O  
ANISOU  209  OG  SER A  53    16190  17175  14486   -452   -255   1557       O  
ATOM    210  N   SER A  54      18.155  16.406 -55.979  1.00132.07           N  
ANISOU  210  N   SER A  54    17093  17924  15163   -441   -148   1353       N  
ATOM    211  CA  SER A  54      19.201  15.510 -56.481  1.00132.49           C  
ANISOU  211  CA  SER A  54    17198  18047  15093   -449   -185   1285       C  
ATOM    212  C   SER A  54      19.547  14.418 -55.469  1.00135.33           C  
ANISOU  212  C   SER A  54    17610  18384  15422   -451   -179   1179       C  
ATOM    213  O   SER A  54      19.884  13.294 -55.858  1.00134.54           O  
ANISOU  213  O   SER A  54    17545  18338  15235   -460   -228   1126       O  
ATOM    214  CB  SER A  54      20.461  16.318 -56.827  1.00128.98           C  
ANISOU  214  CB  SER A  54    16765  17622  14619   -445   -151   1287       C  
ATOM    215  OG  SER A  54      20.770  17.253 -55.803  1.00127.75           O  
ANISOU  215  OG  SER A  54    16604  17389  14544   -434    -72   1277       O  
ATOM    216  N   THR A  55      19.429  14.775 -54.183  1.00139.58           N  
ANISOU  216  N   THR A  55    18150  18845  16036   -442   -118   1151       N  
ATOM    217  CA  THR A  55      19.876  13.970 -53.024  1.00136.50           C  
ANISOU  217  CA  THR A  55    17806  18427  15628   -440    -95   1055       C  
ATOM    218  C   THR A  55      19.536  12.470 -53.071  1.00131.02           C  
ANISOU  218  C   THR A  55    17138  17763  14879   -448   -153   1007       C  
ATOM    219  O   THR A  55      18.404  12.080 -53.377  1.00123.42           O  
ANISOU  219  O   THR A  55    16148  16803  13941   -453   -194   1044       O  
ATOM    220  CB  THR A  55      19.318  14.562 -51.699  1.00134.48           C  
ANISOU  220  CB  THR A  55    17533  18086  15477   -432    -30   1052       C  
ATOM    221  OG1 THR A  55      17.954  14.957 -51.885  1.00130.90           O  
ANISOU  221  OG1 THR A  55    17027  17602  15105   -431    -39   1130       O  
ATOM    222  CG2 THR A  55      20.093  15.793 -51.276  1.00136.89           C  
ANISOU  222  CG2 THR A  55    17834  18356  15822   -426     41   1052       C  
ATOM    223  N   LYS A  56      20.533  11.641 -52.768  1.00127.96           N  
ANISOU  223  N   LYS A  56    16801  17398  14419   -450   -155    924       N  
ATOM    224  CA  LYS A  56      20.348  10.193 -52.670  1.00131.42           C  
ANISOU  224  CA  LYS A  56    17265  17857  14811   -457   -200    869       C  
ATOM    225  C   LYS A  56      20.226   9.736 -51.205  1.00128.83           C  
ANISOU  225  C   LYS A  56    16954  17471  14524   -450   -161    815       C  
ATOM    226  O   LYS A  56      19.924   8.562 -50.935  1.00128.03           O  
ANISOU  226  O   LYS A  56    16868  17372  14405   -454   -191    774       O  
ATOM    227  CB  LYS A  56      21.500   9.463 -53.362  1.00132.82           C  
ANISOU  227  CB  LYS A  56    17483  18099  14883   -463   -231    815       C  
ATOM    228  CG  LYS A  56      21.565   9.705 -54.861  1.00132.89           C  
ANISOU  228  CG  LYS A  56    17476  18176  14838   -472   -277    863       C  
ATOM    229  CD  LYS A  56      22.898   9.257 -55.443  1.00134.32           C  
ANISOU  229  CD  LYS A  56    17698  18415  14921   -476   -290    809       C  
ATOM    230  CE  LYS A  56      23.160   9.911 -56.789  1.00133.68           C  
ANISOU  230  CE  LYS A  56    17599  18398  14795   -482   -314    866       C  
ATOM    231  NZ  LYS A  56      24.490   9.530 -57.333  1.00134.77           N  
ANISOU  231  NZ  LYS A  56    17776  18590  14838   -485   -321    814       N  
ATOM    232  N   ASN A  57      20.441  10.664 -50.268  1.00118.90           N  
ANISOU  232  N   ASN A  57    15690  16162  13322   -442    -94    814       N  
ATOM    233  CA  ASN A  57      20.408  10.349 -48.850  1.00110.53           C  
ANISOU  233  CA  ASN A  57    14645  15055  12296   -437    -52    764       C  
ATOM    234  C   ASN A  57      19.884  11.488 -48.001  1.00104.94           C  
ANISOU  234  C   ASN A  57    13906  14283  11683   -431     11    794       C  
ATOM    235  O   ASN A  57      20.232  12.644 -48.211  1.00103.76           O  
ANISOU  235  O   ASN A  57    13741  14123  11559   -429     46    824       O  
ATOM    236  CB  ASN A  57      21.809  10.002 -48.365  1.00112.83           C  
ANISOU  236  CB  ASN A  57    14981  15365  12521   -437    -29    690       C  
ATOM    237  CG  ASN A  57      22.587   9.192 -49.378  1.00116.57           C  
ANISOU  237  CG  ASN A  57    15485  15905  12901   -442    -81    664       C  
ATOM    238  OD1 ASN A  57      22.232   8.057 -49.690  1.00115.62           O  
ANISOU  238  OD1 ASN A  57    15373  15807  12751   -446   -130    646       O  
ATOM    239  ND2 ASN A  57      23.643   9.783 -49.917  1.00122.61           N  
ANISOU  239  ND2 ASN A  57    16263  16701  13623   -442    -68    661       N  
ATOM    240  N   ILE A  58      19.049  11.151 -47.029  1.00102.17           N  
ANISOU  240  N   ILE A  58    13544  13888  11385   -429     27    784       N  
ATOM    241  CA  ILE A  58      18.765  12.076 -45.958  1.00104.20           C  
ANISOU  241  CA  ILE A  58    13782  14086  11723   -424     98    787       C  
ATOM    242  C   ILE A  58      18.425  11.379 -44.645  1.00 99.71           C  
ANISOU  242  C   ILE A  58    13224  13486  11173   -423    121    739       C  
ATOM    243  O   ILE A  58      17.592  10.489 -44.602  1.00103.31           O  
ANISOU  243  O   ILE A  58    13674  13940  11637   -422     85    747       O  
ATOM    244  CB  ILE A  58      17.639  13.040 -46.312  1.00107.50           C  
ANISOU  244  CB  ILE A  58    14147  14465  12232   -422    108    868       C  
ATOM    245  CG1 ILE A  58      17.143  13.722 -45.035  1.00114.66           C  
ANISOU  245  CG1 ILE A  58    15033  15303  13227   -418    181    860       C  
ATOM    246  CG2 ILE A  58      16.504  12.294 -46.971  1.00111.34           C  
ANISOU  246  CG2 ILE A  58    14612  14963  12726   -423     44    913       C  
ATOM    247  CD1 ILE A  58      16.289  14.937 -45.290  1.00121.14           C  
ANISOU  247  CD1 ILE A  58    15801  16078  14149   -414    210    936       C  
ATOM    248  N   ASP A  59      19.094  11.809 -43.582  1.00 95.39           N  
ANISOU  248  N   ASP A  59    12691  12920  10631   -423    184    691       N  
ATOM    249  CA  ASP A  59      18.772  11.405 -42.241  1.00 94.91           C  
ANISOU  249  CA  ASP A  59    12634  12831  10597   -422    218    652       C  
ATOM    250  C   ASP A  59      17.874  12.455 -41.595  1.00 93.27           C  
ANISOU  250  C   ASP A  59    12386  12561  10491   -420    276    683       C  
ATOM    251  O   ASP A  59      18.321  13.567 -41.305  1.00 92.01           O  
ANISOU  251  O   ASP A  59    12218  12380  10362   -423    332    676       O  
ATOM    252  CB  ASP A  59      20.038  11.252 -41.409  1.00 93.96           C  
ANISOU  252  CB  ASP A  59    12549  12731  10418   -425    254    579       C  
ATOM    253  CG  ASP A  59      19.752  10.766 -40.006  1.00 95.34           C  
ANISOU  253  CG  ASP A  59    12728  12886  10610   -425    288    539       C  
ATOM    254  OD1 ASP A  59      18.629  10.972 -39.475  1.00 87.73           O  
ANISOU  254  OD1 ASP A  59    11734  11880   9719   -423    309    565       O  
ATOM    255  OD2 ASP A  59      20.671  10.159 -39.437  1.00 99.06           O  
ANISOU  255  OD2 ASP A  59    13230  13389  11019   -428    293    484       O  
ATOM    256  N   LEU A  60      16.629  12.059 -41.334  1.00 90.23           N  
ANISOU  256  N   LEU A  60    11976  12146  10159   -417    263    713       N  
ATOM    257  CA  LEU A  60      15.633  12.902 -40.685  1.00 88.14           C  
ANISOU  257  CA  LEU A  60    11672  11821   9997   -415    315    743       C  
ATOM    258  C   LEU A  60      15.318  12.489 -39.258  1.00 82.80           C  
ANISOU  258  C   LEU A  60    10999  11121   9339   -415    356    698       C  
ATOM    259  O   LEU A  60      14.377  12.997 -38.665  1.00 77.57           O  
ANISOU  259  O   LEU A  60    10303  10408   8760   -413    396    720       O  
ATOM    260  CB  LEU A  60      14.334  12.845 -41.473  1.00 92.67           C  
ANISOU  260  CB  LEU A  60    12207  12375  10626   -410    272    820       C  
ATOM    261  CG  LEU A  60      14.176  13.834 -42.620  1.00 94.87           C  
ANISOU  261  CG  LEU A  60    12455  12651  10939   -409    262    889       C  
ATOM    262  CD1 LEU A  60      12.928  13.464 -43.414  1.00 96.69           C  
ANISOU  262  CD1 LEU A  60    12652  12879  11205   -407    205    961       C  
ATOM    263  CD2 LEU A  60      14.094  15.273 -42.119  1.00 92.91           C  
ANISOU  263  CD2 LEU A  60    12175  12347  10777   -408    341    904       C  
ATOM    264  N   SER A  61      16.105  11.582 -38.706  1.00 82.00           N  
ANISOU  264  N   SER A  61    10936  11057   9163   -417    348    638       N  
ATOM    265  CA  SER A  61      15.836  11.067 -37.376  1.00 84.97           C  
ANISOU  265  CA  SER A  61    11316  11421   9548   -417    381    600       C  
ATOM    266  C   SER A  61      15.639  12.166 -36.351  1.00 84.54           C  
ANISOU  266  C   SER A  61    11238  11323   9557   -422    464    583       C  
ATOM    267  O   SER A  61      16.064  13.279 -36.552  1.00 87.71           O  
ANISOU  267  O   SER A  61    11631  11710   9982   -426    502    584       O  
ATOM    268  CB  SER A  61      16.998  10.205 -36.908  1.00 88.24           C  
ANISOU  268  CB  SER A  61    11771  11885   9869   -420    373    536       C  
ATOM    269  OG  SER A  61      18.103  11.016 -36.558  1.00 89.85           O  
ANISOU  269  OG  SER A  61    11990  12102  10047   -428    421    494       O  
ATOM    270  N   PHE A  62      14.992  11.837 -35.246  1.00 86.29           N  
ANISOU  270  N   PHE A  62    11449  11525   9809   -421    495    567       N  
ATOM    271  CA  PHE A  62      14.920  12.713 -34.077  1.00 88.75           C  
ANISOU  271  CA  PHE A  62    11745  11806  10167   -429    578    534       C  
ATOM    272  C   PHE A  62      14.161  14.044 -34.243  1.00 95.45           C  
ANISOU  272  C   PHE A  62    12552  12594  11121   -429    625    573       C  
ATOM    273  O   PHE A  62      14.196  14.897 -33.344  1.00100.02           O  
ANISOU  273  O   PHE A  62    13116  13145  11742   -437    700    539       O  
ATOM    274  CB  PHE A  62      16.331  12.928 -33.519  1.00 85.74           C  
ANISOU  274  CB  PHE A  62    11395  11465   9716   -440    612    464       C  
ATOM    275  CG  PHE A  62      16.812  11.789 -32.691  1.00 82.47           C  
ANISOU  275  CG  PHE A  62    11008  11096   9228   -441    600    419       C  
ATOM    276  CD1 PHE A  62      17.363  10.681 -33.289  1.00 80.62           C  
ANISOU  276  CD1 PHE A  62    10804  10907   8920   -436    534    419       C  
ATOM    277  CD2 PHE A  62      16.683  11.815 -31.297  1.00 81.85           C  
ANISOU  277  CD2 PHE A  62    10923  11017   9157   -448    657    377       C  
ATOM    278  CE1 PHE A  62      17.794   9.609 -32.513  1.00 82.19           C  
ANISOU  278  CE1 PHE A  62    11024  11146   9058   -436    525    383       C  
ATOM    279  CE2 PHE A  62      17.111  10.750 -30.520  1.00 79.18           C  
ANISOU  279  CE2 PHE A  62    10606  10725   8751   -449    646    343       C  
ATOM    280  CZ  PHE A  62      17.659   9.641 -31.127  1.00 77.38           C  
ANISOU  280  CZ  PHE A  62    10407  10538   8456   -442    580    349       C  
ATOM    281  N   ASN A  63      13.442  14.204 -35.355  1.00101.38           N  
ANISOU  281  N   ASN A  63    13279  13323  11917   -420    583    644       N  
ATOM    282  CA  ASN A  63      12.632  15.408 -35.604  1.00105.43           C  
ANISOU  282  CA  ASN A  63    13745  13775  12536   -418    622    695       C  
ATOM    283  C   ASN A  63      11.157  15.105 -35.322  1.00107.97           C  
ANISOU  283  C   ASN A  63    14033  14056  12933   -411    619    739       C  
ATOM    284  O   ASN A  63      10.697  14.014 -35.653  1.00111.58           O  
ANISOU  284  O   ASN A  63    14498  14535  13361   -405    556    762       O  
ATOM    285  CB  ASN A  63      12.810  15.877 -37.051  1.00103.22           C  
ANISOU  285  CB  ASN A  63    13456  13502  12259   -414    580    753       C  
ATOM    286  CG  ASN A  63      14.275  16.125 -37.417  1.00102.40           C  
ANISOU  286  CG  ASN A  63    13386  13441  12079   -421    579    713       C  
ATOM    287  OD1 ASN A  63      15.008  16.801 -36.689  1.00104.29           O  
ANISOU  287  OD1 ASN A  63    13632  13673  12319   -429    642    659       O  
ATOM    288  ND2 ASN A  63      14.705  15.579 -38.553  1.00 97.94           N  
ANISOU  288  ND2 ASN A  63    12841  12923  11449   -418    509    738       N  
ATOM    289  N   PRO A  64      10.411  16.049 -34.704  1.00109.22           N  
ANISOU  289  N   PRO A  64    14153  14154  13192   -411    688    751       N  
ATOM    290  CA  PRO A  64       9.013  15.731 -34.379  1.00110.23           C  
ANISOU  290  CA  PRO A  64    14247  14242  13391   -404    687    792       C  
ATOM    291  C   PRO A  64       8.077  15.809 -35.588  1.00111.18           C  
ANISOU  291  C   PRO A  64    14333  14342  13566   -394    633    885       C  
ATOM    292  O   PRO A  64       7.392  16.809 -35.774  1.00114.82           O  
ANISOU  292  O   PRO A  64    14750  14749  14126   -391    669    933       O  
ATOM    293  CB  PRO A  64       8.641  16.785 -33.315  1.00112.53           C  
ANISOU  293  CB  PRO A  64    14509  14477  13769   -409    784    766       C  
ATOM    294  CG  PRO A  64       9.925  17.445 -32.924  1.00114.73           C  
ANISOU  294  CG  PRO A  64    14810  14774  14005   -422    834    697       C  
ATOM    295  CD  PRO A  64      10.811  17.342 -34.126  1.00111.11           C  
ANISOU  295  CD  PRO A  64    14376  14357  13481   -420    774    716       C  
ATOM    296  N   LEU A  65       8.051  14.748 -36.393  1.00113.79           N  
ANISOU  296  N   LEU A  65    14683  14717  13835   -391    547    908       N  
ATOM    297  CA  LEU A  65       7.191  14.680 -37.590  1.00116.79           C  
ANISOU  297  CA  LEU A  65    15031  15090  14251   -385    486    994       C  
ATOM    298  C   LEU A  65       5.767  14.194 -37.295  1.00125.89           C  
ANISOU  298  C   LEU A  65    16151  16208  15472   -379    474   1036       C  
ATOM    299  O   LEU A  65       4.870  14.436 -38.096  1.00132.66           O  
ANISOU  299  O   LEU A  65    16970  17046  16389   -374    443   1113       O  
ATOM    300  CB  LEU A  65       7.795  13.774 -38.671  1.00110.52           C  
ANISOU  300  CB  LEU A  65    14269  14362  13358   -387    399    998       C  
ATOM    301  CG  LEU A  65       9.266  13.969 -39.029  1.00106.80           C  
ANISOU  301  CG  LEU A  65    13837  13937  12802   -393    397    953       C  
ATOM    302  CD1 LEU A  65       9.549  13.397 -40.411  1.00104.66           C  
ANISOU  302  CD1 LEU A  65    13579  13720  12465   -394    312    985       C  
ATOM    303  CD2 LEU A  65       9.661  15.436 -38.969  1.00108.16           C  
ANISOU  303  CD2 LEU A  65    13991  14076  13029   -394    465    959       C  
ATOM    304  N   LYS A  66       5.575  13.474 -36.187  1.00128.58           N  
ANISOU  304  N   LYS A  66    16507  16546  15801   -379    494    990       N  
ATOM    305  CA  LYS A  66       4.237  13.144 -35.658  1.00125.60           C  
ANISOU  305  CA  LYS A  66    16096  16126  15499   -372    501   1023       C  
ATOM    306  C   LYS A  66       3.363  12.247 -36.587  1.00127.43           C  
ANISOU  306  C   LYS A  66    16312  16370  15733   -369    415   1084       C  
ATOM    307  O   LYS A  66       3.022  11.119 -36.221  1.00129.52           O  
ANISOU  307  O   LYS A  66    16589  16649  15973   -367    383   1069       O  
ATOM    308  CB  LYS A  66       3.512  14.443 -35.264  1.00122.58           C  
ANISOU  308  CB  LYS A  66    15666  15675  15234   -370    577   1054       C  
ATOM    309  CG  LYS A  66       4.265  15.334 -34.268  1.00121.06           C  
ANISOU  309  CG  LYS A  66    15484  15466  15048   -376    668    987       C  
ATOM    310  CD  LYS A  66       3.771  15.123 -32.838  1.00125.01           C  
ANISOU  310  CD  LYS A  66    15978  15940  15577   -377    728    945       C  
ATOM    311  CE  LYS A  66       4.662  15.758 -31.775  1.00127.28           C  
ANISOU  311  CE  LYS A  66    16284  16230  15844   -388    810    862       C  
ATOM    312  NZ  LYS A  66       4.717  17.245 -31.829  1.00128.33           N  
ANISOU  312  NZ  LYS A  66    16386  16313  16058   -392    880    868       N  
ATOM    313  N   ILE A  67       2.992  12.760 -37.760  1.00127.98           N  
ANISOU  313  N   ILE A  67    16352  16436  15836   -368    378   1154       N  
ATOM    314  CA  ILE A  67       2.293  11.995 -38.814  1.00130.72           C  
ANISOU  314  CA  ILE A  67    16684  16807  16174   -368    290   1211       C  
ATOM    315  C   ILE A  67       3.252  11.886 -39.977  1.00131.59           C  
ANISOU  315  C   ILE A  67    16822  16978  16198   -375    234   1209       C  
ATOM    316  O   ILE A  67       4.224  12.632 -40.048  1.00140.39           O  
ANISOU  316  O   ILE A  67    17953  18103  17285   -377    267   1184       O  
ATOM    317  CB  ILE A  67       1.003  12.727 -39.291  1.00129.52           C  
ANISOU  317  CB  ILE A  67    16469  16607  16133   -364    291   1303       C  
ATOM    318  CG1 ILE A  67      -0.180  12.361 -38.398  1.00130.00           C  
ANISOU  318  CG1 ILE A  67    16503  16620  16270   -357    315   1315       C  
ATOM    319  CG2 ILE A  67       0.631  12.414 -40.741  1.00124.88           C  
ANISOU  319  CG2 ILE A  67    15864  16059  15527   -368    203   1370       C  
ATOM    320  CD1 ILE A  67      -1.389  13.241 -38.615  1.00133.30           C  
ANISOU  320  CD1 ILE A  67    16857  16980  16809   -351    337   1400       C  
ATOM    321  N   LEU A  68       2.998  10.947 -40.879  1.00132.10           N  
ANISOU  321  N   LEU A  68    16890  17084  16218   -380    150   1230       N  
ATOM    322  CA  LEU A  68       3.696  10.935 -42.155  1.00133.26           C  
ANISOU  322  CA  LEU A  68    17050  17288  16292   -387     93   1243       C  
ATOM    323  C   LEU A  68       2.689  11.246 -43.246  1.00131.66           C  
ANISOU  323  C   LEU A  68    16797  17086  16140   -389     45   1336       C  
ATOM    324  O   LEU A  68       1.764  10.475 -43.493  1.00127.81           O  
ANISOU  324  O   LEU A  68    16290  16601  15668   -392     -5   1363       O  
ATOM    325  CB  LEU A  68       4.396   9.596 -42.387  1.00135.41           C  
ANISOU  325  CB  LEU A  68    17370  17619  16459   -394     35   1184       C  
ATOM    326  CG  LEU A  68       5.761   9.718 -43.072  1.00135.05           C  
ANISOU  326  CG  LEU A  68    17363  17629  16320   -400     19   1150       C  
ATOM    327  CD1 LEU A  68       6.724  10.552 -42.235  1.00134.67           C  
ANISOU  327  CD1 LEU A  68    17337  17562  16268   -395     97   1104       C  
ATOM    328  CD2 LEU A  68       6.346   8.343 -43.347  1.00133.53           C  
ANISOU  328  CD2 LEU A  68    17212  17489  16032   -407    -39   1095       C  
ATOM    329  N   LYS A  69       2.869  12.395 -43.886  1.00137.83           N  
ANISOU  329  N   LYS A  69    17554  17866  16949   -388     62   1386       N  
ATOM    330  CA  LYS A  69       1.833  12.946 -44.757  1.00147.03           C  
ANISOU  330  CA  LYS A  69    18659  19020  18182   -388     33   1486       C  
ATOM    331  C   LYS A  69       1.747  12.159 -46.057  1.00146.91           C  
ANISOU  331  C   LYS A  69    18645  19077  18095   -400    -64   1513       C  
ATOM    332  O   LYS A  69       2.703  11.482 -46.449  1.00150.31           O  
ANISOU  332  O   LYS A  69    19122  19566  18422   -408   -101   1458       O  
ATOM    333  CB  LYS A  69       2.086  14.436 -45.049  1.00147.75           C  
ANISOU  333  CB  LYS A  69    18720  19087  18329   -383     84   1537       C  
ATOM    334  CG  LYS A  69       0.817  15.291 -45.102  1.00146.65           C  
ANISOU  334  CG  LYS A  69    18510  18889  18318   -375    108   1630       C  
ATOM    335  CD  LYS A  69       0.416  15.838 -43.733  1.00142.90           C  
ANISOU  335  CD  LYS A  69    18023  18332  17940   -365    200   1606       C  
ATOM    336  CE  LYS A  69       1.266  17.039 -43.326  1.00142.33           C  
ANISOU  336  CE  LYS A  69    17954  18227  17895   -361    282   1582       C  
ATOM    337  NZ  LYS A  69       0.864  17.646 -42.024  1.00142.39           N  
ANISOU  337  NZ  LYS A  69    17946  18156  17998   -354    376   1556       N  
ATOM    338  N   SER A  70       0.589  12.232 -46.708  1.00142.03           N  
ANISOU  338  N   SER A  70    17975  18457  17533   -403   -105   1596       N  
ATOM    339  CA  SER A  70       0.436  11.644 -48.021  1.00138.67           C  
ANISOU  339  CA  SER A  70    17541  18104  17044   -418   -196   1630       C  
ATOM    340  C   SER A  70       1.163  12.554 -48.985  1.00140.19           C  
ANISOU  340  C   SER A  70    17726  18337  17203   -420   -200   1669       C  
ATOM    341  O   SER A  70       0.873  13.745 -49.046  1.00135.48           O  
ANISOU  341  O   SER A  70    17086  17704  16685   -411   -158   1738       O  
ATOM    342  CB  SER A  70      -1.028  11.512 -48.409  1.00136.91           C  
ANISOU  342  CB  SER A  70    17258  17867  16892   -421   -238   1710       C  
ATOM    343  OG  SER A  70      -1.149  10.638 -49.512  1.00133.67           O  
ANISOU  343  OG  SER A  70    16848  17532  16405   -439   -330   1718       O  
ATOM    344  N   TYR A  71       2.121  11.985 -49.712  1.00146.04           N  
ANISOU  344  N   TYR A  71    18507  19151  17829   -431   -248   1626       N  
ATOM    345  CA  TYR A  71       3.012  12.739 -50.587  1.00153.92           C  
ANISOU  345  CA  TYR A  71    19508  20196  18779   -433   -250   1650       C  
ATOM    346  C   TYR A  71       4.062  13.544 -49.806  1.00157.83           C  
ANISOU  346  C   TYR A  71    20032  20652  19281   -421   -168   1604       C  
ATOM    347  O   TYR A  71       4.667  14.452 -50.373  1.00163.94           O  
ANISOU  347  O   TYR A  71    20796  21443  20047   -419   -151   1638       O  
ATOM    348  CB  TYR A  71       2.223  13.689 -51.508  1.00158.56           C  
ANISOU  348  CB  TYR A  71    20026  20790  19427   -433   -268   1770       C  
ATOM    349  CG  TYR A  71       1.274  13.021 -52.482  1.00165.43           C  
ANISOU  349  CG  TYR A  71    20863  21714  20279   -449   -355   1824       C  
ATOM    350  CD1 TYR A  71       0.602  11.836 -52.161  1.00167.19           C  
ANISOU  350  CD1 TYR A  71    21095  21934  20495   -457   -395   1785       C  
ATOM    351  CD2 TYR A  71       1.023  13.597 -53.727  1.00166.01           C  
ANISOU  351  CD2 TYR A  71    20889  21841  20344   -456   -399   1917       C  
ATOM    352  CE1 TYR A  71      -0.269  11.241 -53.053  1.00166.63           C  
ANISOU  352  CE1 TYR A  71    20990  21912  20408   -473   -475   1831       C  
ATOM    353  CE2 TYR A  71       0.151  13.005 -54.626  1.00169.32           C  
ANISOU  353  CE2 TYR A  71    21274  22316  20742   -473   -480   1966       C  
ATOM    354  CZ  TYR A  71      -0.491  11.826 -54.280  1.00168.15           C  
ANISOU  354  CZ  TYR A  71    21137  22162  20587   -482   -518   1919       C  
ATOM    355  OH  TYR A  71      -1.359  11.221 -55.152  1.00165.41           O  
ANISOU  355  OH  TYR A  71    20755  21870  20220   -502   -599   1962       O  
ATOM    356  N   SER A  72       4.302  13.203 -48.533  1.00157.08           N  
ANISOU  356  N   SER A  72    19971  20510  19199   -414   -117   1528       N  
ATOM    357  CA  SER A  72       5.242  13.959 -47.664  1.00150.10           C  
ANISOU  357  CA  SER A  72    19113  19588  18327   -405    -35   1479       C  
ATOM    358  C   SER A  72       6.653  14.059 -48.267  1.00148.27           C  
ANISOU  358  C   SER A  72    18922  19415  17998   -410    -45   1441       C  
ATOM    359  O   SER A  72       7.429  14.935 -47.881  1.00146.44           O  
ANISOU  359  O   SER A  72    18700  19160  17781   -404     16   1423       O  
ATOM    360  CB  SER A  72       5.316  13.345 -46.244  1.00146.34           C  
ANISOU  360  CB  SER A  72    18672  19071  17859   -401      8   1396       C  
ATOM    361  OG  SER A  72       5.838  14.253 -45.277  1.00137.23           O  
ANISOU  361  OG  SER A  72    17524  17867  16748   -393     96   1363       O  
ATOM    362  N   PHE A  73       6.979  13.154 -49.194  1.00145.24           N  
ANISOU  362  N   PHE A  73    18561  19105  17516   -421   -121   1427       N  
ATOM    363  CA  PHE A  73       8.258  13.175 -49.905  1.00144.13           C  
ANISOU  363  CA  PHE A  73    18457  19026  17279   -426   -138   1397       C  
ATOM    364  C   PHE A  73       8.058  12.974 -51.403  1.00147.83           C  
ANISOU  364  C   PHE A  73    18904  19569  17693   -438   -217   1455       C  
ATOM    365  O   PHE A  73       8.978  12.541 -52.090  1.00149.89           O  
ANISOU  365  O   PHE A  73    19200  19896  17855   -447   -253   1419       O  
ATOM    366  CB  PHE A  73       9.198  12.080 -49.358  1.00142.63           C  
ANISOU  366  CB  PHE A  73    18331  18859  17001   -430   -144   1291       C  
ATOM    367  CG  PHE A  73       9.241  12.015 -47.856  1.00139.79           C  
ANISOU  367  CG  PHE A  73    17991  18438  16686   -421    -79   1233       C  
ATOM    368  CD1 PHE A  73      10.013  12.910 -47.131  1.00136.93           C  
ANISOU  368  CD1 PHE A  73    17640  18042  16345   -414     -4   1205       C  
ATOM    369  CD2 PHE A  73       8.483  11.076 -47.166  1.00135.49           C  
ANISOU  369  CD2 PHE A  73    17448  17869  16163   -421    -91   1209       C  
ATOM    370  CE1 PHE A  73      10.034  12.863 -45.750  1.00136.61           C  
ANISOU  370  CE1 PHE A  73    17614  17951  16340   -408     55   1151       C  
ATOM    371  CE2 PHE A  73       8.500  11.026 -45.786  1.00133.21           C  
ANISOU  371  CE2 PHE A  73    17173  17529  15911   -413    -30   1160       C  
ATOM    372  CZ  PHE A  73       9.277  11.919 -45.077  1.00134.90           C  
ANISOU  372  CZ  PHE A  73    17399  17715  16139   -408     42   1130       C  
ATOM    373  N   SER A  74       6.874  13.307 -51.915  1.00151.78           N  
ANISOU  373  N   SER A  74    19347  20063  18258   -440   -243   1544       N  
ATOM    374  CA  SER A  74       6.530  13.015 -53.314  1.00149.27           C  
ANISOU  374  CA  SER A  74    19005  19823  17888   -454   -324   1600       C  
ATOM    375  C   SER A  74       7.409  13.740 -54.322  1.00153.23           C  
ANISOU  375  C   SER A  74    19503  20381  18334   -457   -332   1635       C  
ATOM    376  O   SER A  74       7.769  13.169 -55.350  1.00153.77           O  
ANISOU  376  O   SER A  74    19585  20533  18306   -471   -395   1628       O  
ATOM    377  CB  SER A  74       5.058  13.307 -53.598  1.00144.92           C  
ANISOU  377  CB  SER A  74    18386  19251  17424   -455   -347   1696       C  
ATOM    378  OG  SER A  74       4.269  12.165 -53.318  1.00146.66           O  
ANISOU  378  OG  SER A  74    18611  19468  17644   -463   -389   1665       O  
ATOM    379  N   ASN A  75       7.755  14.991 -54.028  1.00163.61           N  
ANISOU  379  N   ASN A  75    20801  21652  19711   -443   -264   1670       N  
ATOM    380  CA  ASN A  75       8.654  15.758 -54.894  1.00170.39           C  
ANISOU  380  CA  ASN A  75    21656  22557  20525   -443   -262   1704       C  
ATOM    381  C   ASN A  75      10.041  15.083 -54.987  1.00168.70           C  
ANISOU  381  C   ASN A  75    21511  22394  20192   -449   -273   1607       C  
ATOM    382  O   ASN A  75      10.505  14.787 -56.091  1.00162.44           O  
ANISOU  382  O   ASN A  75    20726  21684  19307   -461   -327   1616       O  
ATOM    383  CB  ASN A  75       8.770  17.223 -54.419  1.00174.89           C  
ANISOU  383  CB  ASN A  75    22194  23057  21198   -427   -178   1752       C  
ATOM    384  CG  ASN A  75       7.449  17.992 -54.513  1.00173.56           C  
ANISOU  384  CG  ASN A  75    21951  22844  21150   -421   -168   1861       C  
ATOM    385  OD1 ASN A  75       6.564  17.647 -55.300  1.00175.00           O  
ANISOU  385  OD1 ASN A  75    22096  23068  21326   -430   -232   1925       O  
ATOM    386  ND2 ASN A  75       7.316  19.046 -53.706  1.00167.42           N  
ANISOU  386  ND2 ASN A  75    21146  21979  20484   -406    -85   1881       N  
ATOM    387  N   PHE A  76      10.677  14.815 -53.838  1.00171.89           N  
ANISOU  387  N   PHE A  76    21962  22752  20595   -442   -223   1517       N  
ATOM    388  CA  PHE A  76      11.980  14.104 -53.795  1.00165.92           C  
ANISOU  388  CA  PHE A  76    21271  22037  19732   -447   -230   1422       C  
ATOM    389  C   PHE A  76      11.791  12.737 -54.451  1.00165.25           C  
ANISOU  389  C   PHE A  76    21207  22019  19561   -463   -311   1389       C  
ATOM    390  O   PHE A  76      10.778  12.087 -54.209  1.00176.81           O  
ANISOU  390  O   PHE A  76    22655  23465  21057   -467   -338   1393       O  
ATOM    391  CB  PHE A  76      12.503  13.892 -52.354  1.00158.83           C  
ANISOU  391  CB  PHE A  76    20414  21080  18853   -438   -168   1333       C  
ATOM    392  CG  PHE A  76      12.376  15.098 -51.444  1.00159.47           C  
ANISOU  392  CG  PHE A  76    20471  21081  19039   -426    -84   1355       C  
ATOM    393  CD1 PHE A  76      13.130  16.247 -51.663  1.00163.21           C  
ANISOU  393  CD1 PHE A  76    20935  21548  19528   -420    -39   1380       C  
ATOM    394  CD2 PHE A  76      11.523  15.067 -50.341  1.00161.25           C  
ANISOU  394  CD2 PHE A  76    20682  21236  19348   -420    -46   1346       C  
ATOM    395  CE1 PHE A  76      13.015  17.348 -50.818  1.00166.13           C  
ANISOU  395  CE1 PHE A  76    21281  21841  19999   -411     41   1393       C  
ATOM    396  CE2 PHE A  76      11.408  16.160 -49.490  1.00162.90           C  
ANISOU  396  CE2 PHE A  76    20868  21372  19654   -410     33   1358       C  
ATOM    397  CZ  PHE A  76      12.153  17.304 -49.730  1.00166.16           C  
ANISOU  397  CZ  PHE A  76    21270  21777  20084   -406     78   1380       C  
ATOM    398  N   SER A  77      12.737  12.294 -55.277  1.00164.91           N  
ANISOU  398  N   SER A  77    21195  22050  19411   -472   -348   1354       N  
ATOM    399  CA  SER A  77      12.528  11.053 -56.049  1.00164.09           C  
ANISOU  399  CA  SER A  77    21104  22014  19226   -490   -426   1326       C  
ATOM    400  C   SER A  77      13.787  10.418 -56.655  1.00153.14           C  
ANISOU  400  C   SER A  77    19767  20697  17720   -499   -452   1257       C  
ATOM    401  O   SER A  77      13.736   9.844 -57.745  1.00151.54           O  
ANISOU  401  O   SER A  77    19562  20571  17445   -516   -516   1261       O  
ATOM    402  CB  SER A  77      11.481  11.302 -57.153  1.00169.26           C  
ANISOU  402  CB  SER A  77    21702  22713  19894   -501   -483   1421       C  
ATOM    403  OG  SER A  77      11.792  12.459 -57.914  1.00171.02           O  
ANISOU  403  OG  SER A  77    21895  22965  20119   -498   -471   1498       O  
ATOM    404  N   GLU A  78      14.908  10.512 -55.947  1.00140.72           N  
ANISOU  404  N   GLU A  78    18237  19099  16128   -489   -401   1193       N  
ATOM    405  CA  GLU A  78      16.123   9.784 -56.321  1.00133.30           C  
ANISOU  405  CA  GLU A  78    17349  18214  15083   -495   -419   1117       C  
ATOM    406  C   GLU A  78      16.834   9.253 -55.082  1.00125.89           C  
ANISOU  406  C   GLU A  78    16458  17229  14145   -486   -375   1028       C  
ATOM    407  O   GLU A  78      18.054   9.029 -55.084  1.00120.15           O  
ANISOU  407  O   GLU A  78    15772  16525  13351   -485   -362    970       O  
ATOM    408  CB  GLU A  78      17.057  10.688 -57.119  1.00131.30           C  
ANISOU  408  CB  GLU A  78    17095  18005  14785   -494   -407   1150       C  
ATOM    409  CG  GLU A  78      16.539  11.014 -58.502  1.00132.11           C  
ANISOU  409  CG  GLU A  78    17156  18178  14861   -506   -461   1231       C  
ATOM    410  CD  GLU A  78      17.652  11.117 -59.517  1.00136.23           C  
ANISOU  410  CD  GLU A  78    17697  18778  15285   -512   -478   1222       C  
ATOM    411  OE1 GLU A  78      18.763  11.563 -59.141  1.00139.99           O  
ANISOU  411  OE1 GLU A  78    18203  19238  15747   -501   -429   1190       O  
ATOM    412  OE2 GLU A  78      17.411  10.743 -60.686  1.00132.29           O  
ANISOU  412  OE2 GLU A  78    17183  18359  14720   -529   -539   1246       O  
ATOM    413  N   LEU A  79      16.047   9.019 -54.037  1.00122.37           N  
ANISOU  413  N   LEU A  79    16004  16719  13772   -480   -353   1020       N  
ATOM    414  CA  LEU A  79      16.575   8.771 -52.704  1.00121.39           C  
ANISOU  414  CA  LEU A  79    15913  16542  13666   -469   -300    953       C  
ATOM    415  C   LEU A  79      16.822   7.278 -52.520  1.00118.49           C  
ANISOU  415  C   LEU A  79    15582  16193  13243   -475   -334    875       C  
ATOM    416  O   LEU A  79      15.930   6.476 -52.788  1.00120.98           O  
ANISOU  416  O   LEU A  79    15883  16516  13567   -484   -381    880       O  
ATOM    417  CB  LEU A  79      15.579   9.293 -51.662  1.00119.99           C  
ANISOU  417  CB  LEU A  79    15705  16288  13596   -459   -257    986       C  
ATOM    418  CG  LEU A  79      16.095   9.786 -50.314  1.00119.55           C  
ANISOU  418  CG  LEU A  79    15666  16175  13581   -447   -180    947       C  
ATOM    419  CD1 LEU A  79      17.059  10.953 -50.451  1.00120.37           C  
ANISOU  419  CD1 LEU A  79    15774  16281  13679   -443   -135    958       C  
ATOM    420  CD2 LEU A  79      14.905  10.195 -49.462  1.00120.87           C  
ANISOU  420  CD2 LEU A  79    15797  16274  13853   -441   -147    984       C  
ATOM    421  N   GLN A  80      18.037   6.918 -52.099  1.00111.60           N  
ANISOU  421  N   GLN A  80    14754  15329  12318   -472   -310    806       N  
ATOM    422  CA  GLN A  80      18.413   5.520 -51.862  1.00109.81           C  
ANISOU  422  CA  GLN A  80    14563  15116  12044   -476   -334    730       C  
ATOM    423  C   GLN A  80      18.288   5.152 -50.385  1.00109.05           C  
ANISOU  423  C   GLN A  80    14476  14959  11996   -465   -291    694       C  
ATOM    424  O   GLN A  80      17.939   4.017 -50.025  1.00103.74           O  
ANISOU  424  O   GLN A  80    13812  14278  11326   -467   -312    658       O  
ATOM    425  CB  GLN A  80      19.853   5.289 -52.294  1.00110.78           C  
ANISOU  425  CB  GLN A  80    14725  15286  12078   -478   -334    678       C  
ATOM    426  CG  GLN A  80      20.133   5.657 -53.736  1.00114.40           C  
ANISOU  426  CG  GLN A  80    15176  15810  12477   -488   -372    710       C  
ATOM    427  CD  GLN A  80      21.509   5.201 -54.176  1.00117.45           C  
ANISOU  427  CD  GLN A  80    15605  16246  12775   -491   -376    650       C  
ATOM    428  OE1 GLN A  80      22.492   5.328 -53.436  1.00118.02           O  
ANISOU  428  OE1 GLN A  80    15706  16299  12837   -481   -331    610       O  
ATOM    429  NE2 GLN A  80      21.587   4.656 -55.384  1.00118.21           N  
ANISOU  429  NE2 GLN A  80    15702  16406  12805   -505   -430    643       N  
ATOM    430  N   TRP A  81      18.584   6.130 -49.538  1.00105.24           N  
ANISOU  430  N   TRP A  81    13992  14439  11553   -455   -228    703       N  
ATOM    431  CA  TRP A  81      18.601   5.940 -48.112  1.00 98.76           C  
ANISOU  431  CA  TRP A  81    13182  13570  10771   -446   -180    668       C  
ATOM    432  C   TRP A  81      17.727   7.028 -47.529  1.00100.75           C  
ANISOU  432  C   TRP A  81    13398  13769  11113   -440   -137    721       C  
ATOM    433  O   TRP A  81      17.935   8.212 -47.796  1.00104.00           O  
ANISOU  433  O   TRP A  81    13795  14176  11544   -438   -109    756       O  
ATOM    434  CB  TRP A  81      20.039   6.053 -47.610  1.00 94.93           C  
ANISOU  434  CB  TRP A  81    12734  13097  10235   -442   -141    612       C  
ATOM    435  CG  TRP A  81      20.278   5.648 -46.180  1.00 93.24           C  
ANISOU  435  CG  TRP A  81    12536  12850  10038   -435    -97    566       C  
ATOM    436  CD1 TRP A  81      20.504   4.384 -45.700  1.00 91.61           C  
ANISOU  436  CD1 TRP A  81    12352  12650   9805   -434   -112    517       C  
ATOM    437  CD2 TRP A  81      20.360   6.524 -45.051  1.00 91.67           C  
ANISOU  437  CD2 TRP A  81    12331  12612   9886   -429    -31    564       C  
ATOM    438  NE1 TRP A  81      20.698   4.424 -44.332  1.00 91.08           N  
ANISOU  438  NE1 TRP A  81    12291  12553   9762   -428    -61    491       N  
ATOM    439  CE2 TRP A  81      20.621   5.727 -43.915  1.00 89.57           C  
ANISOU  439  CE2 TRP A  81    12083  12336   9613   -426    -10    515       C  
ATOM    440  CE3 TRP A  81      20.239   7.904 -44.892  1.00 92.86           C  
ANISOU  440  CE3 TRP A  81    12460  12735  10086   -428     14    598       C  
ATOM    441  CZ2 TRP A  81      20.765   6.269 -42.640  1.00 90.44           C  
ANISOU  441  CZ2 TRP A  81    12191  12416   9755   -423     52    497       C  
ATOM    442  CZ3 TRP A  81      20.376   8.442 -43.620  1.00 97.16           C  
ANISOU  442  CZ3 TRP A  81    13004  13245  10668   -425     79    575       C  
ATOM    443  CH2 TRP A  81      20.639   7.625 -42.508  1.00 91.46           C  
ANISOU  443  CH2 TRP A  81    12301  12520   9930   -423     97    524       C  
ATOM    444  N   LEU A  82      16.718   6.610 -46.772  1.00 99.08           N  
ANISOU  444  N   LEU A  82    13168  13516  10961   -437   -133    727       N  
ATOM    445  CA  LEU A  82      15.870   7.517 -46.029  1.00 95.06           C  
ANISOU  445  CA  LEU A  82    12625  12950  10541   -431    -86    768       C  
ATOM    446  C   LEU A  82      15.739   6.969 -44.613  1.00 95.92           C  
ANISOU  446  C   LEU A  82    12744  13022  10676   -425    -49    725       C  
ATOM    447  O   LEU A  82      15.462   5.777 -44.424  1.00 98.48           O  
ANISOU  447  O   LEU A  82    13079  13353  10986   -426    -81    700       O  
ATOM    448  CB  LEU A  82      14.516   7.612 -46.712  1.00 95.07           C  
ANISOU  448  CB  LEU A  82    12583  12941  10596   -434   -125    837       C  
ATOM    449  CG  LEU A  82      13.383   8.262 -45.927  1.00 95.80           C  
ANISOU  449  CG  LEU A  82    12637  12970  10792   -428    -84    880       C  
ATOM    450  CD1 LEU A  82      13.794   9.608 -45.353  1.00 97.37           C  
ANISOU  450  CD1 LEU A  82    12828  13135  11032   -422    -11    888       C  
ATOM    451  CD2 LEU A  82      12.175   8.386 -46.831  1.00 92.12           C  
ANISOU  451  CD2 LEU A  82    12127  12505  10369   -432   -131    955       C  
ATOM    452  N   ASP A  83      15.954   7.831 -43.623  1.00 93.87           N  
ANISOU  452  N   ASP A  83    12482  12728  10454   -420     19    715       N  
ATOM    453  CA  ASP A  83      16.005   7.398 -42.233  1.00 93.16           C  
ANISOU  453  CA  ASP A  83    12404  12615  10378   -416     60    671       C  
ATOM    454  C   ASP A  83      15.129   8.270 -41.381  1.00 93.37           C  
ANISOU  454  C   ASP A  83    12396  12584  10493   -413    116    698       C  
ATOM    455  O   ASP A  83      15.380   9.467 -41.276  1.00100.21           O  
ANISOU  455  O   ASP A  83    13252  13433  11390   -413    163    709       O  
ATOM    456  CB  ASP A  83      17.433   7.477 -41.706  1.00 92.80           C  
ANISOU  456  CB  ASP A  83    12394  12593  10270   -417     95    610       C  
ATOM    457  CG  ASP A  83      17.565   6.918 -40.307  1.00 94.30           C  
ANISOU  457  CG  ASP A  83    12596  12772  10460   -414    132    565       C  
ATOM    458  OD1 ASP A  83      16.597   7.050 -39.532  1.00 99.81           O  
ANISOU  458  OD1 ASP A  83    13269  13430  11224   -412    159    582       O  
ATOM    459  OD2 ASP A  83      18.627   6.332 -39.982  1.00 93.30           O  
ANISOU  459  OD2 ASP A  83    12502  12677  10268   -415    133    514       O  
ATOM    460  N   LEU A  84      14.124   7.668 -40.747  1.00 89.15           N  
ANISOU  460  N   LEU A  84    11846  12022  10005   -409    113    707       N  
ATOM    461  CA  LEU A  84      13.169   8.414 -39.947  1.00 87.14           C  
ANISOU  461  CA  LEU A  84    11556  11712   9840   -406    165    735       C  
ATOM    462  C   LEU A  84      13.108   7.836 -38.558  1.00 88.58           C  
ANISOU  462  C   LEU A  84    11747  11881  10027   -403    201    692       C  
ATOM    463  O   LEU A  84      12.044   7.807 -37.924  1.00 91.09           O  
ANISOU  463  O   LEU A  84    12038  12159  10412   -399    220    715       O  
ATOM    464  CB  LEU A  84      11.807   8.338 -40.583  1.00 87.07           C  
ANISOU  464  CB  LEU A  84    11508  11678   9893   -404    126    801       C  
ATOM    465  CG  LEU A  84      11.880   8.507 -42.094  1.00 93.50           C  
ANISOU  465  CG  LEU A  84    12316  12526  10681   -409     69    842       C  
ATOM    466  CD1 LEU A  84      10.829   7.640 -42.757  1.00 97.76           C  
ANISOU  466  CD1 LEU A  84    12836  13071  11236   -411      2    880       C  
ATOM    467  CD2 LEU A  84      11.751   9.967 -42.501  1.00 94.33           C  
ANISOU  467  CD2 LEU A  84    12392  12608  10839   -408    102    893       C  
ATOM    468  N   SER A  85      14.254   7.388 -38.062  1.00 83.82           N  
ANISOU  468  N   SER A  85    11180  11312   9354   -405    213    633       N  
ATOM    469  CA  SER A  85      14.295   6.816 -36.735  1.00 80.72           C  
ANISOU  469  CA  SER A  85    10795  10916   8956   -403    247    595       C  
ATOM    470  C   SER A  85      13.735   7.829 -35.730  1.00 80.39           C  
ANISOU  470  C   SER A  85    10727  10831   8985   -404    320    599       C  
ATOM    471  O   SER A  85      13.808   9.026 -35.941  1.00 80.68           O  
ANISOU  471  O   SER A  85    10750  10847   9055   -407    355    611       O  
ATOM    472  CB  SER A  85      15.725   6.412 -36.362  1.00 79.93           C  
ANISOU  472  CB  SER A  85    10735  10862   8771   -406    256    535       C  
ATOM    473  OG  SER A  85      16.317   5.563 -37.336  1.00 77.35           O  
ANISOU  473  OG  SER A  85    10433  10574   8382   -406    194    528       O  
ATOM    474  N   ARG A  86      13.127   7.329 -34.666  1.00 81.96           N  
ANISOU  474  N   ARG A  86    10915  11013   9210   -401    344    591       N  
ATOM    475  CA  ARG A  86      12.641   8.147 -33.562  1.00 83.86           C  
ANISOU  475  CA  ARG A  86    11132  11218   9510   -403    417    584       C  
ATOM    476  C   ARG A  86      11.970   9.460 -33.991  1.00 85.06           C  
ANISOU  476  C   ARG A  86    11251  11322   9743   -403    446    625       C  
ATOM    477  O   ARG A  86      12.110  10.484 -33.333  1.00 83.16           O  
ANISOU  477  O   ARG A  86    11000  11060   9535   -409    514    604       O  
ATOM    478  CB  ARG A  86      13.801   8.393 -32.588  1.00 86.59           C  
ANISOU  478  CB  ARG A  86    11502  11596   9799   -411    469    519       C  
ATOM    479  CG  ARG A  86      13.456   8.959 -31.207  1.00 90.77           C  
ANISOU  479  CG  ARG A  86    12014  12105  10369   -416    547    493       C  
ATOM    480  CD  ARG A  86      12.131   8.476 -30.634  1.00 96.02           C  
ANISOU  480  CD  ARG A  86    12649  12736  11094   -409    551    524       C  
ATOM    481  NE  ARG A  86      12.078   7.018 -30.541  1.00 97.37           N  
ANISOU  481  NE  ARG A  86    12835  12936  11225   -402    500    528       N  
ATOM    482  CZ  ARG A  86      12.298   6.313 -29.444  1.00 93.21           C  
ANISOU  482  CZ  ARG A  86    12315  12437  10664   -402    520    498       C  
ATOM    483  NH1 ARG A  86      12.594   6.906 -28.305  1.00 96.92           N  
ANISOU  483  NH1 ARG A  86    12781  12916  11127   -411    589    458       N  
ATOM    484  NH2 ARG A  86      12.225   4.995 -29.497  1.00 93.07           N  
ANISOU  484  NH2 ARG A  86    12305  12438  10618   -394    471    508       N  
ATOM    485  N   CYS A  87      11.215   9.416 -35.083  1.00 87.65           N  
ANISOU  485  N   CYS A  87    11560  11635  10108   -399    396    684       N  
ATOM    486  CA  CYS A  87      10.473  10.580 -35.546  1.00 89.10           C  
ANISOU  486  CA  CYS A  87    11705  11771  10375   -398    418    736       C  
ATOM    487  C   CYS A  87       9.004  10.604 -35.063  1.00 90.43           C  
ANISOU  487  C   CYS A  87    11833  11888  10638   -392    436    778       C  
ATOM    488  O   CYS A  87       8.118  11.074 -35.769  1.00 85.64           O  
ANISOU  488  O   CYS A  87    11191  11249  10098   -388    420    840       O  
ATOM    489  CB  CYS A  87      10.552  10.656 -37.069  1.00 91.25           C  
ANISOU  489  CB  CYS A  87    11975  12062  10631   -397    355    782       C  
ATOM    490  SG  CYS A  87      12.191  11.071 -37.704  1.00 93.18           S  
ANISOU  490  SG  CYS A  87    12258  12355  10790   -403    351    745       S  
ATOM    491  N   GLU A  88       8.747  10.094 -33.857  1.00 98.00           N  
ANISOU  491  N   GLU A  88    12793  12840  11599   -391    469    745       N  
ATOM    492  CA  GLU A  88       7.430  10.233 -33.190  1.00 98.77           C  
ANISOU  492  CA  GLU A  88    12853  12887  11788   -386    501    776       C  
ATOM    493  C   GLU A  88       6.210   9.834 -34.047  1.00 95.04           C  
ANISOU  493  C   GLU A  88    12349  12389  11370   -379    443    849       C  
ATOM    494  O   GLU A  88       5.082  10.132 -33.683  1.00 89.88           O  
ANISOU  494  O   GLU A  88    11658  11688  10802   -374    469    886       O  
ATOM    495  CB  GLU A  88       7.255  11.676 -32.684  1.00102.45           C  
ANISOU  495  CB  GLU A  88    13292  13307  12327   -390    584    773       C  
ATOM    496  CG  GLU A  88       7.539  11.882 -31.204  1.00107.08           C  
ANISOU  496  CG  GLU A  88    13884  13893  12907   -396    661    710       C  
ATOM    497  CD  GLU A  88       7.134  13.273 -30.719  1.00114.93           C  
ANISOU  497  CD  GLU A  88    14843  14832  13990   -400    745    709       C  
ATOM    498  OE1 GLU A  88       7.823  14.252 -31.108  1.00114.19           O  
ANISOU  498  OE1 GLU A  88    14752  14733  13900   -407    770    697       O  
ATOM    499  OE2 GLU A  88       6.132  13.388 -29.953  1.00116.03           O  
ANISOU  499  OE2 GLU A  88    14953  14931  14200   -398    786    720       O  
ATOM    500  N   ILE A  89       6.448   9.129 -35.155  1.00 95.39           N  
ANISOU  500  N   ILE A  89    12409  12469  11364   -379    365    867       N  
ATOM    501  CA  ILE A  89       5.412   8.819 -36.151  1.00 92.84           C  
ANISOU  501  CA  ILE A  89    12056  12133  11083   -376    303    935       C  
ATOM    502  C   ILE A  89       4.363   7.871 -35.595  1.00 98.63           C  
ANISOU  502  C   ILE A  89    12773  12846  11854   -371    288    950       C  
ATOM    503  O   ILE A  89       4.708   6.839 -35.018  1.00100.80           O  
ANISOU  503  O   ILE A  89    13073  13145  12079   -370    277    909       O  
ATOM    504  CB  ILE A  89       5.996   8.137 -37.403  1.00 88.43           C  
ANISOU  504  CB  ILE A  89    11522  11627  10449   -381    222    938       C  
ATOM    505  CG1 ILE A  89       7.095   9.020 -38.036  1.00 88.29           C  
ANISOU  505  CG1 ILE A  89    11522  11635  10387   -385    232    926       C  
ATOM    506  CG2 ILE A  89       4.868   7.806 -38.366  1.00 87.22           C  
ANISOU  506  CG2 ILE A  89    11335  11465  10338   -381    159   1005       C  
ATOM    507  CD1 ILE A  89       7.656   8.544 -39.365  1.00 84.89           C  
ANISOU  507  CD1 ILE A  89    11112  11257   9885   -391    158    933       C  
ATOM    508  N   GLU A  90       3.088   8.224 -35.786  1.00106.17           N  
ANISOU  508  N   GLU A  90    13683  13756  12900   -367    287   1012       N  
ATOM    509  CA  GLU A  90       1.944   7.401 -35.345  1.00104.98           C  
ANISOU  509  CA  GLU A  90    13508  13579  12798   -362    271   1036       C  
ATOM    510  C   GLU A  90       1.031   6.927 -36.482  1.00112.52           C  
ANISOU  510  C   GLU A  90    14436  14534  13781   -363    194   1099       C  
ATOM    511  O   GLU A  90       0.144   6.094 -36.262  1.00117.41           O  
ANISOU  511  O   GLU A  90    15038  15138  14434   -360    169   1117       O  
ATOM    512  CB  GLU A  90       1.117   8.185 -34.337  1.00 99.12           C  
ANISOU  512  CB  GLU A  90    12731  12780  12148   -356    348   1052       C  
ATOM    513  CG  GLU A  90       1.756   8.202 -32.967  1.00 98.36           C  
ANISOU  513  CG  GLU A  90    12660  12690  12023   -356    417    985       C  
ATOM    514  CD  GLU A  90       1.079   9.156 -32.019  1.00 98.20           C  
ANISOU  514  CD  GLU A  90    12606  12616  12088   -353    501    992       C  
ATOM    515  OE1 GLU A  90       0.042   9.743 -32.385  1.00 99.70           O  
ANISOU  515  OE1 GLU A  90    12753  12759  12369   -349    506   1052       O  
ATOM    516  OE2 GLU A  90       1.593   9.324 -30.902  1.00101.91           O  
ANISOU  516  OE2 GLU A  90    13092  13094  12535   -356    564    935       O  
ATOM    517  N   THR A  91       1.255   7.438 -37.691  1.00117.77           N  
ANISOU  517  N   THR A  91    15095  15218  14431   -369    156   1131       N  
ATOM    518  CA  THR A  91       0.295   7.292 -38.776  1.00121.38           C  
ANISOU  518  CA  THR A  91    15517  15675  14926   -372     92   1200       C  
ATOM    519  C   THR A  91       0.962   7.398 -40.140  1.00122.28           C  
ANISOU  519  C   THR A  91    15644  15841  14975   -381     33   1211       C  
ATOM    520  O   THR A  91       1.433   8.473 -40.530  1.00118.04           O  
ANISOU  520  O   THR A  91    15103  15307  14440   -381     59   1228       O  
ATOM    521  CB  THR A  91      -0.783   8.398 -38.702  1.00124.68           C  
ANISOU  521  CB  THR A  91    15881  16036  15456   -366    131   1269       C  
ATOM    522  OG1 THR A  91      -1.274   8.522 -37.357  1.00121.96           O  
ANISOU  522  OG1 THR A  91    15525  15641  15171   -358    201   1253       O  
ATOM    523  CG2 THR A  91      -1.934   8.102 -39.664  1.00123.32           C  
ANISOU  523  CG2 THR A  91    15665  15861  15328   -370     64   1344       C  
ATOM    524  N   ILE A  92       0.995   6.283 -40.863  1.00124.70           N  
ANISOU  524  N   ILE A  92    15964  16190  15225   -389    -42   1201       N  
ATOM    525  CA  ILE A  92       1.482   6.284 -42.231  1.00127.52           C  
ANISOU  525  CA  ILE A  92    16329  16602  15520   -400   -103   1214       C  
ATOM    526  C   ILE A  92       0.269   6.270 -43.127  1.00134.52           C  
ANISOU  526  C   ILE A  92    17166  17485  16457   -407   -159   1290       C  
ATOM    527  O   ILE A  92      -0.315   5.214 -43.396  1.00138.23           O  
ANISOU  527  O   ILE A  92    17630  17968  16923   -414   -215   1289       O  
ATOM    528  CB  ILE A  92       2.373   5.070 -42.551  1.00127.87           C  
ANISOU  528  CB  ILE A  92    16419  16700  15464   -408   -153   1149       C  
ATOM    529  CG1 ILE A  92       3.593   5.044 -41.627  1.00129.13           C  
ANISOU  529  CG1 ILE A  92    16625  16864  15571   -402    -99   1077       C  
ATOM    530  CG2 ILE A  92       2.823   5.115 -44.007  1.00126.06           C  
ANISOU  530  CG2 ILE A  92    16196  16531  15171   -421   -215   1164       C  
ATOM    531  CD1 ILE A  92       4.251   3.687 -41.540  1.00130.67           C  
ANISOU  531  CD1 ILE A  92    16859  17094  15694   -406   -134   1014       C  
ATOM    532  N   GLU A  93      -0.118   7.456 -43.573  1.00141.97           N  
ANISOU  532  N   GLU A  93    18073  18413  17455   -404   -141   1357       N  
ATOM    533  CA  GLU A  93      -1.200   7.577 -44.523  1.00148.54           C  
ANISOU  533  CA  GLU A  93    18854  19251  18333   -411   -194   1437       C  
ATOM    534  C   GLU A  93      -0.822   6.846 -45.813  1.00146.65           C  
ANISOU  534  C   GLU A  93    18629  19087  18002   -428   -282   1430       C  
ATOM    535  O   GLU A  93       0.307   6.948 -46.304  1.00139.52           O  
ANISOU  535  O   GLU A  93    17761  18232  17018   -433   -290   1395       O  
ATOM    536  CB  GLU A  93      -1.520   9.058 -44.794  1.00156.48           C  
ANISOU  536  CB  GLU A  93    19816  20228  19409   -405   -155   1513       C  
ATOM    537  CG  GLU A  93      -2.653   9.330 -45.790  1.00162.15           C  
ANISOU  537  CG  GLU A  93    20474  20953  20181   -411   -207   1609       C  
ATOM    538  CD  GLU A  93      -4.003   8.736 -45.392  1.00164.71           C  
ANISOU  538  CD  GLU A  93    20763  21239  20580   -410   -223   1640       C  
ATOM    539  OE1 GLU A  93      -4.238   8.484 -44.187  1.00166.92           O  
ANISOU  539  OE1 GLU A  93    21053  21467  20902   -400   -172   1603       O  
ATOM    540  OE2 GLU A  93      -4.846   8.532 -46.295  1.00162.68           O  
ANISOU  540  OE2 GLU A  93    20465  21006  20339   -421   -287   1702       O  
ATOM    541  N   ASP A  94      -1.772   6.064 -46.310  1.00149.15           N  
ANISOU  541  N   ASP A  94    18919  19417  18335   -439   -345   1457       N  
ATOM    542  CA  ASP A  94      -1.764   5.547 -47.670  1.00152.53           C  
ANISOU  542  CA  ASP A  94    19341  19915  18697   -459   -431   1470       C  
ATOM    543  C   ASP A  94      -1.008   6.483 -48.630  1.00148.97           C  
ANISOU  543  C   ASP A  94    18892  19513  18197   -463   -437   1499       C  
ATOM    544  O   ASP A  94      -1.295   7.682 -48.699  1.00140.22           O  
ANISOU  544  O   ASP A  94    17748  18380  17149   -454   -401   1567       O  
ATOM    545  CB  ASP A  94      -3.225   5.404 -48.132  1.00160.46           C  
ANISOU  545  CB  ASP A  94    20285  20910  19769   -467   -477   1544       C  
ATOM    546  CG  ASP A  94      -3.405   4.383 -49.231  1.00166.23           C  
ANISOU  546  CG  ASP A  94    21014  21708  20436   -491   -570   1533       C  
ATOM    547  OD1 ASP A  94      -2.848   3.273 -49.105  1.00173.28           O  
ANISOU  547  OD1 ASP A  94    21948  22621  21268   -498   -592   1453       O  
ATOM    548  OD2 ASP A  94      -4.135   4.681 -50.204  1.00166.79           O  
ANISOU  548  OD2 ASP A  94    21038  21811  20522   -504   -620   1604       O  
ATOM    549  N   LYS A  95      -0.034   5.928 -49.349  1.00151.03           N  
ANISOU  549  N   LYS A  95    19192  19841  18352   -475   -478   1448       N  
ATOM    550  CA  LYS A  95       0.673   6.642 -50.428  1.00158.88           C  
ANISOU  550  CA  LYS A  95    20186  20894  19286   -482   -497   1475       C  
ATOM    551  C   LYS A  95       1.596   7.778 -49.932  1.00157.64           C  
ANISOU  551  C   LYS A  95    20047  20711  19136   -466   -421   1470       C  
ATOM    552  O   LYS A  95       1.812   8.774 -50.634  1.00159.23           O  
ANISOU  552  O   LYS A  95    20227  20934  19336   -466   -417   1526       O  
ATOM    553  CB  LYS A  95      -0.333   7.157 -51.479  1.00165.64           C  
ANISOU  553  CB  LYS A  95    20979  21777  20177   -493   -545   1575       C  
ATOM    554  CG  LYS A  95      -1.312   6.092 -51.984  1.00170.62           C  
ANISOU  554  CG  LYS A  95    21586  22434  20806   -511   -621   1582       C  
ATOM    555  CD  LYS A  95      -2.598   6.674 -52.572  1.00172.77           C  
ANISOU  555  CD  LYS A  95    21786  22706  21150   -516   -651   1690       C  
ATOM    556  CE  LYS A  95      -3.450   7.388 -51.528  1.00172.84           C  
ANISOU  556  CE  LYS A  95    21761  22622  21286   -495   -585   1740       C  
ATOM    557  NZ  LYS A  95      -4.902   7.401 -51.870  1.00173.10           N  
ANISOU  557  NZ  LYS A  95    21728  22645  21395   -502   -623   1823       N  
ATOM    558  N   ALA A  96       2.154   7.607 -48.733  1.00152.37           N  
ANISOU  558  N   ALA A  96    19418  20000  18474   -453   -362   1404       N  
ATOM    559  CA  ALA A  96       3.066   8.593 -48.139  1.00146.03           C  
ANISOU  559  CA  ALA A  96    18635  19171  17676   -440   -288   1386       C  
ATOM    560  C   ALA A  96       4.401   8.647 -48.882  1.00140.53           C  
ANISOU  560  C   ALA A  96    17978  18539  16877   -447   -305   1349       C  
ATOM    561  O   ALA A  96       4.880   9.719 -49.253  1.00140.21           O  
ANISOU  561  O   ALA A  96    17928  18504  16839   -443   -278   1384       O  
ATOM    562  CB  ALA A  96       3.293   8.286 -46.663  1.00142.69           C  
ANISOU  562  CB  ALA A  96    18242  18695  17277   -429   -226   1320       C  
ATOM    563  N   TRP A  97       4.982   7.479 -49.128  1.00138.02           N  
ANISOU  563  N   TRP A  97    17701  18267  16473   -457   -349   1282       N  
ATOM    564  CA  TRP A  97       6.276   7.397 -49.801  1.00137.12           C  
ANISOU  564  CA  TRP A  97    17627  18214  16258   -463   -366   1240       C  
ATOM    565  C   TRP A  97       6.127   7.541 -51.296  1.00136.97           C  
ANISOU  565  C   TRP A  97    17583  18262  16194   -478   -431   1293       C  
ATOM    566  O   TRP A  97       7.066   7.241 -52.024  1.00127.99           O  
ANISOU  566  O   TRP A  97    16477  17187  14966   -487   -460   1257       O  
ATOM    567  CB  TRP A  97       6.952   6.039 -49.565  1.00133.48           C  
ANISOU  567  CB  TRP A  97    17216  17778  15723   -469   -390   1149       C  
ATOM    568  CG  TRP A  97       6.730   5.472 -48.245  1.00131.81           C  
ANISOU  568  CG  TRP A  97    17017  17510  15552   -459   -352   1106       C  
ATOM    569  CD1 TRP A  97       5.870   4.471 -47.924  1.00135.37           C  
ANISOU  569  CD1 TRP A  97    17458  17942  16034   -462   -380   1096       C  
ATOM    570  CD2 TRP A  97       7.364   5.869 -47.039  1.00132.16           C  
ANISOU  570  CD2 TRP A  97    17086  17513  15613   -445   -278   1068       C  
ATOM    571  NE1 TRP A  97       5.929   4.212 -46.577  1.00138.06           N  
ANISOU  571  NE1 TRP A  97    17814  18233  16409   -449   -327   1058       N  
ATOM    572  CE2 TRP A  97       6.840   5.058 -46.006  1.00135.98           C  
ANISOU  572  CE2 TRP A  97    17572  17957  16135   -439   -264   1039       C  
ATOM    573  CE3 TRP A  97       8.327   6.828 -46.726  1.00130.07           C  
ANISOU  573  CE3 TRP A  97    16840  17245  15335   -437   -222   1054       C  
ATOM    574  CZ2 TRP A  97       7.246   5.180 -44.676  1.00134.10           C  
ANISOU  574  CZ2 TRP A  97    17354  17681  15916   -427   -197    998       C  
ATOM    575  CZ3 TRP A  97       8.732   6.949 -45.413  1.00137.92           C  
ANISOU  575  CZ3 TRP A  97    17854  18198  16349   -427   -156   1010       C  
ATOM    576  CH2 TRP A  97       8.193   6.124 -44.399  1.00137.75           C  
ANISOU  576  CH2 TRP A  97    17834  18143  16359   -422   -144    982       C  
ATOM    577  N   HIS A  98       4.973   7.992 -51.769  1.00141.42           N  
ANISOU  577  N   HIS A  98    18092  18820  16821   -481   -454   1378       N  
ATOM    578  CA  HIS A  98       4.590   7.650 -53.121  1.00152.56           C  
ANISOU  578  CA  HIS A  98    19478  20303  18183   -501   -534   1416       C  
ATOM    579  C   HIS A  98       5.658   7.924 -54.197  1.00158.13           C  
ANISOU  579  C   HIS A  98    20203  21087  18792   -510   -558   1411       C  
ATOM    580  O   HIS A  98       5.786   7.144 -55.140  1.00168.17           O  
ANISOU  580  O   HIS A  98    21483  22430  19984   -529   -624   1389       O  
ATOM    581  CB  HIS A  98       3.252   8.265 -53.512  1.00157.32           C  
ANISOU  581  CB  HIS A  98    20012  20892  18868   -503   -553   1520       C  
ATOM    582  CG  HIS A  98       2.735   7.743 -54.816  1.00162.92           C  
ANISOU  582  CG  HIS A  98    20694  21680  19526   -526   -640   1553       C  
ATOM    583  ND1 HIS A  98       2.200   6.478 -54.953  1.00158.94           N  
ANISOU  583  ND1 HIS A  98    20195  21196  18999   -543   -697   1512       N  
ATOM    584  CD2 HIS A  98       2.729   8.293 -56.053  1.00163.67           C  
ANISOU  584  CD2 HIS A  98    20759  21845  19583   -538   -682   1620       C  
ATOM    585  CE1 HIS A  98       1.864   6.282 -56.215  1.00160.73           C  
ANISOU  585  CE1 HIS A  98    20393  21500  19175   -565   -769   1549       C  
ATOM    586  NE2 HIS A  98       2.174   7.367 -56.903  1.00163.81           N  
ANISOU  586  NE2 HIS A  98    20761  21925  19552   -563   -762   1616       N  
ATOM    587  N   GLY A  99       6.435   8.996 -54.051  1.00157.85           N  
ANISOU  587  N   GLY A  99    20174  21038  18762   -497   -504   1427       N  
ATOM    588  CA  GLY A  99       7.399   9.399 -55.094  1.00157.20           C  
ANISOU  588  CA  GLY A  99    20104  21028  18597   -504   -523   1435       C  
ATOM    589  C   GLY A  99       8.789   8.752 -55.136  1.00156.28           C  
ANISOU  589  C   GLY A  99    20051  20950  18378   -507   -523   1340       C  
ATOM    590  O   GLY A  99       9.576   9.048 -56.040  1.00157.50           O  
ANISOU  590  O   GLY A  99    20215  21167  18460   -514   -540   1347       O  
ATOM    591  N   LEU A 100       9.091   7.860 -54.191  1.00156.72           N  
ANISOU  591  N   LEU A 100    20148  20971  18425   -503   -505   1256       N  
ATOM    592  CA  LEU A 100      10.466   7.373 -53.966  1.00150.40           C  
ANISOU  592  CA  LEU A 100    19407  20191  17546   -502   -489   1167       C  
ATOM    593  C   LEU A 100      10.749   5.996 -54.582  1.00148.25           C  
ANISOU  593  C   LEU A 100    19163  19976  17186   -519   -551   1101       C  
ATOM    594  O   LEU A 100      10.919   5.010 -53.869  1.00144.78           O  
ANISOU  594  O   LEU A 100    18754  19513  16741   -518   -546   1031       O  
ATOM    595  CB  LEU A 100      10.740   7.320 -52.463  1.00148.30           C  
ANISOU  595  CB  LEU A 100    19167  19851  17326   -485   -422   1116       C  
ATOM    596  CG  LEU A 100      10.401   8.595 -51.694  1.00149.36           C  
ANISOU  596  CG  LEU A 100    19274  19920  17555   -469   -353   1167       C  
ATOM    597  CD1 LEU A 100      10.323   8.327 -50.201  1.00150.23           C  
ANISOU  597  CD1 LEU A 100    19402  19962  17715   -458   -299   1118       C  
ATOM    598  CD2 LEU A 100      11.421   9.675 -51.998  1.00153.04           C  
ANISOU  598  CD2 LEU A 100    19748  20401  17997   -464   -316   1181       C  
ATOM    599  N   HIS A 101      10.842   5.942 -55.906  1.00155.27           N  
ANISOU  599  N   HIS A 101    20042  20944  18009   -536   -607   1124       N  
ATOM    600  CA  HIS A 101      10.960   4.657 -56.625  1.00151.12           C  
ANISOU  600  CA  HIS A 101    19535  20478  17405   -557   -670   1064       C  
ATOM    601  C   HIS A 101      12.403   4.096 -56.703  1.00145.41           C  
ANISOU  601  C   HIS A 101    18869  19787  16593   -558   -661    977       C  
ATOM    602  O   HIS A 101      12.616   2.991 -57.220  1.00138.37           O  
ANISOU  602  O   HIS A 101    17996  18938  15639   -575   -706    917       O  
ATOM    603  CB  HIS A 101      10.275   4.714 -58.022  1.00152.60           C  
ANISOU  603  CB  HIS A 101    19680  20741  17558   -580   -740   1123       C  
ATOM    604  CG  HIS A 101      10.629   5.915 -58.857  1.00148.95           C  
ANISOU  604  CG  HIS A 101    19196  20325  17070   -579   -736   1195       C  
ATOM    605  ND1 HIS A 101      10.072   7.160 -58.652  1.00145.49           N  
ANISOU  605  ND1 HIS A 101    18716  19849  16712   -565   -703   1289       N  
ATOM    606  CD2 HIS A 101      11.448   6.044 -59.928  1.00148.18           C  
ANISOU  606  CD2 HIS A 101    19110  20310  16880   -590   -761   1192       C  
ATOM    607  CE1 HIS A 101      10.554   8.010 -59.541  1.00146.71           C  
ANISOU  607  CE1 HIS A 101    18857  20059  16827   -567   -706   1341       C  
ATOM    608  NE2 HIS A 101      11.389   7.358 -60.329  1.00147.37           N  
ANISOU  608  NE2 HIS A 101    18973  20218  16803   -582   -742   1285       N  
ATOM    609  N   HIS A 102      13.377   4.835 -56.168  1.00137.92           N  
ANISOU  609  N   HIS A 102    17945  18815  15642   -541   -603    968       N  
ATOM    610  CA  HIS A 102      14.775   4.382 -56.134  1.00132.28           C  
ANISOU  610  CA  HIS A 102    17283  18125  14852   -539   -587    889       C  
ATOM    611  C   HIS A 102      15.261   4.077 -54.716  1.00121.33           C  
ANISOU  611  C   HIS A 102    15929  16671  13498   -522   -531    832       C  
ATOM    612  O   HIS A 102      16.452   3.835 -54.496  1.00107.83           O  
ANISOU  612  O   HIS A 102    14261  14972  11737   -517   -508    773       O  
ATOM    613  CB  HIS A 102      15.680   5.429 -56.792  1.00134.88           C  
ANISOU  613  CB  HIS A 102    17616  18495  15135   -536   -570    921       C  
ATOM    614  CG  HIS A 102      15.344   5.683 -58.225  1.00136.77           C  
ANISOU  614  CG  HIS A 102    17825  18813  15328   -553   -625    976       C  
ATOM    615  ND1 HIS A 102      15.757   4.849 -59.242  1.00137.89           N  
ANISOU  615  ND1 HIS A 102    17984  19032  15377   -573   -678    932       N  
ATOM    616  CD2 HIS A 102      14.604   6.654 -58.808  1.00138.06           C  
ANISOU  616  CD2 HIS A 102    17939  18991  15527   -555   -636   1072       C  
ATOM    617  CE1 HIS A 102      15.296   5.303 -60.393  1.00139.96           C  
ANISOU  617  CE1 HIS A 102    18207  19358  15610   -588   -721    998       C  
ATOM    618  NE2 HIS A 102      14.595   6.398 -60.158  1.00144.21           N  
ANISOU  618  NE2 HIS A 102    18705  19861  16227   -576   -697   1087       N  
ATOM    619  N   LEU A 103      14.337   4.069 -53.759  1.00120.32           N  
ANISOU  619  N   LEU A 103    15781  16478  13455   -514   -510    851       N  
ATOM    620  CA  LEU A 103      14.688   3.821 -52.359  1.00119.81           C  
ANISOU  620  CA  LEU A 103    15742  16354  13425   -498   -456    804       C  
ATOM    621  C   LEU A 103      14.954   2.329 -52.089  1.00116.63           C  
ANISOU  621  C   LEU A 103    15368  15955  12988   -503   -479    726       C  
ATOM    622  O   LEU A 103      14.122   1.470 -52.417  1.00113.48           O  
ANISOU  622  O   LEU A 103    14953  15561  12600   -515   -526    723       O  
ATOM    623  CB  LEU A 103      13.607   4.378 -51.421  1.00115.65           C  
ANISOU  623  CB  LEU A 103    15181  15758  13000   -487   -421    852       C  
ATOM    624  CG  LEU A 103      14.004   4.547 -49.956  1.00118.52           C  
ANISOU  624  CG  LEU A 103    15565  16064  13403   -471   -352    818       C  
ATOM    625  CD1 LEU A 103      15.041   5.645 -49.771  1.00119.06           C  
ANISOU  625  CD1 LEU A 103    15649  16132  13454   -463   -299    818       C  
ATOM    626  CD2 LEU A 103      12.777   4.848 -49.109  1.00122.72           C  
ANISOU  626  CD2 LEU A 103    16062  16533  14033   -464   -327    860       C  
ATOM    627  N   SER A 104      16.134   2.051 -51.520  1.00107.84           N  
ANISOU  627  N   SER A 104    14297  14840  11837   -495   -445    665       N  
ATOM    628  CA  SER A 104      16.581   0.699 -51.174  1.00102.51           C  
ANISOU  628  CA  SER A 104    13651  14165  11134   -497   -456    592       C  
ATOM    629  C   SER A 104      16.547   0.444 -49.653  1.00104.22           C  
ANISOU  629  C   SER A 104    13874  14320  11402   -481   -406    571       C  
ATOM    630  O   SER A 104      16.437  -0.706 -49.194  1.00104.00           O  
ANISOU  630  O   SER A 104    13855  14276  11383   -481   -417    530       O  
ATOM    631  CB  SER A 104      17.995   0.481 -51.706  1.00 97.46           C  
ANISOU  631  CB  SER A 104    13048  13573  10406   -499   -457    541       C  
ATOM    632  OG  SER A 104      18.833   1.549 -51.327  1.00 95.94           O  
ANISOU  632  OG  SER A 104    12870  13375  10205   -488   -406    552       O  
ATOM    633  N   ASN A 105      16.639   1.522 -48.882  1.00 99.38           N  
ANISOU  633  N   ASN A 105    13257  13675  10826   -469   -351    599       N  
ATOM    634  CA  ASN A 105      16.708   1.432 -47.447  1.00 94.99           C  
ANISOU  634  CA  ASN A 105    12709  13071  10311   -456   -299    579       C  
ATOM    635  C   ASN A 105      15.773   2.441 -46.828  1.00 90.41           C  
ANISOU  635  C   ASN A 105    12095  12444   9810   -449   -263    635       C  
ATOM    636  O   ASN A 105      15.901   3.649 -47.020  1.00 88.51           O  
ANISOU  636  O   ASN A 105    11844  12202   9581   -447   -237    670       O  
ATOM    637  CB  ASN A 105      18.134   1.702 -46.971  1.00 98.89           C  
ANISOU  637  CB  ASN A 105    13239  13578  10756   -449   -256    536       C  
ATOM    638  CG  ASN A 105      19.138   0.739 -47.565  1.00101.65           C  
ANISOU  638  CG  ASN A 105    13621  13973  11029   -454   -286    480       C  
ATOM    639  OD1 ASN A 105      19.132  -0.441 -47.236  1.00108.39           O  
ANISOU  639  OD1 ASN A 105    14483  14819  11880   -454   -301    442       O  
ATOM    640  ND2 ASN A 105      20.005   1.235 -48.447  1.00101.93           N  
ANISOU  640  ND2 ASN A 105    13672  14051  11004   -459   -294    476       N  
ATOM    641  N   LEU A 106      14.816   1.927 -46.087  1.00 88.95           N  
ANISOU  641  N   LEU A 106    11892  12219   9685   -445   -260    643       N  
ATOM    642  CA  LEU A 106      13.948   2.752 -45.303  1.00 87.29           C  
ANISOU  642  CA  LEU A 106    11652  11958   9554   -438   -219    686       C  
ATOM    643  C   LEU A 106      14.094   2.251 -43.891  1.00 85.72           C  
ANISOU  643  C   LEU A 106    11465  11728   9375   -428   -176    649       C  
ATOM    644  O   LEU A 106      14.116   1.042 -43.641  1.00 86.45           O  
ANISOU  644  O   LEU A 106    11569  11823   9453   -428   -198    615       O  
ATOM    645  CB  LEU A 106      12.518   2.611 -45.787  1.00 89.43           C  
ANISOU  645  CB  LEU A 106    11882  12213   9882   -443   -259    740       C  
ATOM    646  CG  LEU A 106      11.433   3.156 -44.862  1.00 93.82           C  
ANISOU  646  CG  LEU A 106    12405  12710  10531   -435   -219    781       C  
ATOM    647  CD1 LEU A 106      11.576   4.654 -44.601  1.00 92.71           C  
ANISOU  647  CD1 LEU A 106    12252  12548  10425   -429   -163    814       C  
ATOM    648  CD2 LEU A 106      10.078   2.833 -45.474  1.00 96.87           C  
ANISOU  648  CD2 LEU A 106    12752  13087  10966   -442   -270    831       C  
ATOM    649  N   ILE A 107      14.201   3.192 -42.971  1.00 82.34           N  
ANISOU  649  N   ILE A 107    11033  11271   8981   -421   -112    656       N  
ATOM    650  CA  ILE A 107      14.425   2.878 -41.595  1.00 79.41           C  
ANISOU  650  CA  ILE A 107    10673  10879   8621   -413    -65    621       C  
ATOM    651  C   ILE A 107      13.384   3.599 -40.767  1.00 81.13           C  
ANISOU  651  C   ILE A 107    10856  11045   8922   -408    -22    658       C  
ATOM    652  O   ILE A 107      13.228   4.813 -40.884  1.00 85.28           O  
ANISOU  652  O   ILE A 107    11366  11554   9481   -409      8    689       O  
ATOM    653  CB  ILE A 107      15.852   3.304 -41.216  1.00 77.30           C  
ANISOU  653  CB  ILE A 107    10438  10636   8295   -412    -25    577       C  
ATOM    654  CG1 ILE A 107      16.855   2.368 -41.916  1.00 75.21           C  
ANISOU  654  CG1 ILE A 107    10207  10419   7951   -416    -68    536       C  
ATOM    655  CG2 ILE A 107      16.031   3.325 -39.699  1.00 75.47           C  
ANISOU  655  CG2 ILE A 107    10210  10383   8080   -406     33    549       C  
ATOM    656  CD1 ILE A 107      18.296   2.828 -41.862  1.00 75.86           C  
ANISOU  656  CD1 ILE A 107    10320  10532   7970   -416    -40    498       C  
ATOM    657  N   LEU A 108      12.678   2.852 -39.924  1.00 83.43           N  
ANISOU  657  N   LEU A 108    11136  11310   9252   -404    -16    656       N  
ATOM    658  CA  LEU A 108      11.598   3.409 -39.099  1.00 83.17           C  
ANISOU  658  CA  LEU A 108    11070  11227   9302   -399     24    690       C  
ATOM    659  C   LEU A 108      11.758   3.147 -37.614  1.00 80.43           C  
ANISOU  659  C   LEU A 108    10729  10866   8962   -393     78    658       C  
ATOM    660  O   LEU A 108      10.803   3.311 -36.851  1.00 82.07           O  
ANISOU  660  O   LEU A 108    10910  11036   9236   -388    108    681       O  
ATOM    661  CB  LEU A 108      10.261   2.831 -39.551  1.00 85.41           C  
ANISOU  661  CB  LEU A 108    11322  11489   9640   -399    -22    735       C  
ATOM    662  CG  LEU A 108       9.860   3.260 -40.960  1.00 87.46           C  
ANISOU  662  CG  LEU A 108    11564  11761   9904   -407    -71    779       C  
ATOM    663  CD1 LEU A 108       8.816   2.306 -41.508  1.00 88.29           C  
ANISOU  663  CD1 LEU A 108    11646  11861  10036   -411   -132    805       C  
ATOM    664  CD2 LEU A 108       9.348   4.691 -40.969  1.00 86.69           C  
ANISOU  664  CD2 LEU A 108    11437  11633   9868   -405    -31    829       C  
ATOM    665  N   THR A 109      12.954   2.764 -37.194  1.00 76.82           N  
ANISOU  665  N   THR A 109    10306  10444   8438   -393     92    607       N  
ATOM    666  CA  THR A 109      13.180   2.386 -35.818  1.00 77.77           C  
ANISOU  666  CA  THR A 109    10431  10562   8554   -388    136    577       C  
ATOM    667  C   THR A 109      12.490   3.318 -34.835  1.00 81.27           C  
ANISOU  667  C   THR A 109    10849  10969   9060   -387    200    592       C  
ATOM    668  O   THR A 109      12.631   4.519 -34.935  1.00 89.37           O  
ANISOU  668  O   THR A 109    11869  11984  10102   -391    235    596       O  
ATOM    669  CB  THR A 109      14.666   2.454 -35.476  1.00 79.51           C  
ANISOU  669  CB  THR A 109    10686  10825   8699   -391    160    525       C  
ATOM    670  OG1 THR A 109      15.415   1.587 -36.344  1.00 77.48           O  
ANISOU  670  OG1 THR A 109    10454  10602   8382   -392    107    506       O  
ATOM    671  CG2 THR A 109      14.887   2.082 -33.993  1.00 81.83           C  
ANISOU  671  CG2 THR A 109    10982  11125   8986   -388    208    498       C  
ATOM    672  N   GLY A 110      11.758   2.777 -33.875  1.00 84.42           N  
ANISOU  672  N   GLY A 110    11230  11348   9497   -382    219    598       N  
ATOM    673  CA  GLY A 110      11.318   3.577 -32.727  1.00 87.24           C  
ANISOU  673  CA  GLY A 110    11567  11679   9900   -382    289    598       C  
ATOM    674  C   GLY A 110      10.236   4.613 -32.983  1.00 90.23           C  
ANISOU  674  C   GLY A 110    11912  12009  10362   -382    309    642       C  
ATOM    675  O   GLY A 110      10.174   5.626 -32.300  1.00 91.34           O  
ANISOU  675  O   GLY A 110    12041  12130  10534   -385    372    633       O  
ATOM    676  N   ASN A 111       9.384   4.361 -33.971  1.00 93.94           N  
ANISOU  676  N   ASN A 111    12363  12458  10870   -379    255    689       N  
ATOM    677  CA  ASN A 111       8.153   5.128 -34.159  1.00 95.18           C  
ANISOU  677  CA  ASN A 111    12480  12565  11116   -377    268    742       C  
ATOM    678  C   ASN A 111       6.945   4.326 -33.644  1.00 93.07           C  
ANISOU  678  C   ASN A 111    12186  12269  10905   -371    258    770       C  
ATOM    679  O   ASN A 111       6.826   3.160 -33.974  1.00 93.35           O  
ANISOU  679  O   ASN A 111    12228  12319  10920   -369    204    773       O  
ATOM    680  CB  ASN A 111       7.973   5.416 -35.642  1.00 98.04           C  
ANISOU  680  CB  ASN A 111    12835  12931  11485   -380    213    783       C  
ATOM    681  CG  ASN A 111       9.045   6.334 -36.193  1.00 99.02           C  
ANISOU  681  CG  ASN A 111    12979  13078  11564   -386    226    765       C  
ATOM    682  OD1 ASN A 111       9.213   7.463 -35.724  1.00103.03           O  
ANISOU  682  OD1 ASN A 111    13478  13566  12102   -387    288    759       O  
ATOM    683  ND2 ASN A 111       9.767   5.862 -37.203  1.00 98.10           N  
ANISOU  683  ND2 ASN A 111    12888  13005  11382   -390    170    755       N  
ATOM    684  N   PRO A 112       6.046   4.928 -32.839  1.00 95.99           N  
ANISOU  684  N   PRO A 112    12525  12595  11350   -367    312    791       N  
ATOM    685  CA  PRO A 112       4.893   4.139 -32.348  1.00 96.56           C  
ANISOU  685  CA  PRO A 112    12571  12640  11477   -361    302    820       C  
ATOM    686  C   PRO A 112       3.785   3.942 -33.384  1.00 98.09           C  
ANISOU  686  C   PRO A 112    12734  12806  11727   -359    244    881       C  
ATOM    687  O   PRO A 112       2.646   4.355 -33.157  1.00104.50           O  
ANISOU  687  O   PRO A 112    13508  13573  12623   -355    265    924       O  
ATOM    688  CB  PRO A 112       4.379   4.968 -31.156  1.00 96.47           C  
ANISOU  688  CB  PRO A 112    12535  12593  11523   -359    385    818       C  
ATOM    689  CG  PRO A 112       5.523   5.854 -30.786  1.00 98.48           C  
ANISOU  689  CG  PRO A 112    12815  12872  11731   -366    437    769       C  
ATOM    690  CD  PRO A 112       6.160   6.194 -32.099  1.00 99.35           C  
ANISOU  690  CD  PRO A 112    12940  12999  11806   -370    391    776       C  
ATOM    691  N   ILE A 113       4.122   3.295 -34.499  1.00 96.84           N  
ANISOU  691  N   ILE A 113    12591  12678  11524   -364    172    883       N  
ATOM    692  CA  ILE A 113       3.219   3.105 -35.641  1.00 94.81           C  
ANISOU  692  CA  ILE A 113    12308  12409  11306   -366    109    936       C  
ATOM    693  C   ILE A 113       2.416   1.840 -35.373  1.00 99.57           C  
ANISOU  693  C   ILE A 113    12897  13000  11936   -363     74    946       C  
ATOM    694  O   ILE A 113       2.515   0.857 -36.103  1.00113.51           O  
ANISOU  694  O   ILE A 113    14671  14788  13667   -368     10    939       O  
ATOM    695  CB  ILE A 113       4.014   2.905 -36.960  1.00 91.75           C  
ANISOU  695  CB  ILE A 113    11944  12067  10847   -375     46    925       C  
ATOM    696  CG1 ILE A 113       5.017   4.039 -37.174  1.00 93.24           C  
ANISOU  696  CG1 ILE A 113    12153  12275  10998   -378     81    908       C  
ATOM    697  CG2 ILE A 113       3.083   2.772 -38.164  1.00 88.50           C  
ANISOU  697  CG2 ILE A 113    11503  11652  10470   -382    -19    980       C  
ATOM    698  CD1 ILE A 113       6.169   3.654 -38.080  1.00 93.89           C  
ANISOU  698  CD1 ILE A 113    12273  12412  10990   -385     35    875       C  
ATOM    699  N   GLN A 114       1.614   1.855 -34.324  1.00101.50           N  
ANISOU  699  N   GLN A 114    13117  13206  12242   -355    119    961       N  
ATOM    700  CA  GLN A 114       1.044   0.616 -33.791  1.00103.52           C  
ANISOU  700  CA  GLN A 114    13362  13451  12517   -350    101    962       C  
ATOM    701  C   GLN A 114       0.635  -0.407 -34.878  1.00103.68           C  
ANISOU  701  C   GLN A 114    13376  13481  12536   -357     15    979       C  
ATOM    702  O   GLN A 114       0.821  -1.605 -34.694  1.00 98.37           O  
ANISOU  702  O   GLN A 114    12714  12821  11840   -356    -10    956       O  
ATOM    703  CB  GLN A 114      -0.142   0.954 -32.897  1.00105.00           C  
ANISOU  703  CB  GLN A 114    13511  13588  12794   -342    148    999       C  
ATOM    704  CG  GLN A 114      -0.605  -0.183 -32.021  1.00109.96           C  
ANISOU  704  CG  GLN A 114    14130  14206  13441   -335    150    997       C  
ATOM    705  CD  GLN A 114      -0.425   0.127 -30.555  1.00120.03           C  
ANISOU  705  CD  GLN A 114    15408  15478  14719   -328    231    974       C  
ATOM    706  OE1 GLN A 114      -0.969   1.108 -30.048  1.00128.22           O  
ANISOU  706  OE1 GLN A 114    16423  16484  15809   -326    286    991       O  
ATOM    707  NE2 GLN A 114       0.329  -0.713 -29.858  1.00131.42           N  
ANISOU  707  NE2 GLN A 114    16874  16953  16105   -325    239    935       N  
ATOM    708  N   SER A 115       0.096   0.078 -36.002  1.00106.38           N  
ANISOU  708  N   SER A 115    13698  13818  12903   -364    -25   1020       N  
ATOM    709  CA  SER A 115      -0.465  -0.773 -37.052  1.00104.98           C  
ANISOU  709  CA  SER A 115    13505  13649  12731   -373   -105   1040       C  
ATOM    710  C   SER A 115      -0.215  -0.149 -38.398  1.00 99.90           C  
ANISOU  710  C   SER A 115    12863  13035  12056   -385   -148   1057       C  
ATOM    711  O   SER A 115      -0.297   1.063 -38.535  1.00 97.82           O  
ANISOU  711  O   SER A 115    12587  12762  11815   -383   -117   1087       O  
ATOM    712  CB  SER A 115      -1.978  -0.917 -36.848  1.00109.58           C  
ANISOU  712  CB  SER A 115    14039  14184  13410   -370   -111   1095       C  
ATOM    713  OG  SER A 115      -2.628  -1.354 -38.028  1.00116.06           O  
ANISOU  713  OG  SER A 115    14837  15014  14244   -383   -187   1124       O  
ATOM    714  N   PHE A 116       0.051  -0.984 -39.392  1.00103.06           N  
ANISOU  714  N   PHE A 116    13275  13473  12408   -397   -217   1039       N  
ATOM    715  CA  PHE A 116       0.364  -0.512 -40.738  1.00112.34           C  
ANISOU  715  CA  PHE A 116    14453  14688  13541   -410   -263   1051       C  
ATOM    716  C   PHE A 116      -0.761  -0.857 -41.708  1.00119.97           C  
ANISOU  716  C   PHE A 116    15380  15656  14546   -423   -331   1098       C  
ATOM    717  O   PHE A 116      -1.047  -2.034 -41.946  1.00117.62           O  
ANISOU  717  O   PHE A 116    15079  15364  14244   -431   -378   1078       O  
ATOM    718  CB  PHE A 116       1.674  -1.132 -41.226  1.00112.57           C  
ANISOU  718  CB  PHE A 116    14528  14769  13472   -417   -290    988       C  
ATOM    719  CG  PHE A 116       2.888  -0.696 -40.441  1.00113.31           C  
ANISOU  719  CG  PHE A 116    14660  14872  13518   -407   -230    945       C  
ATOM    720  CD1 PHE A 116       3.074  -1.112 -39.124  1.00108.70           C  
ANISOU  720  CD1 PHE A 116    14087  14265  12946   -395   -180    917       C  
ATOM    721  CD2 PHE A 116       3.857   0.121 -41.022  1.00114.80           C  
ANISOU  721  CD2 PHE A 116    14873  15096  13649   -411   -223    933       C  
ATOM    722  CE1 PHE A 116       4.193  -0.720 -38.405  1.00107.17           C  
ANISOU  722  CE1 PHE A 116    13927  14085  12705   -389   -127    876       C  
ATOM    723  CE2 PHE A 116       4.978   0.514 -40.303  1.00113.60           C  
ANISOU  723  CE2 PHE A 116    14754  14953  13453   -403   -169    892       C  
ATOM    724  CZ  PHE A 116       5.146   0.093 -38.993  1.00110.15           C  
ANISOU  724  CZ  PHE A 116    14328  14496  13027   -393   -122    862       C  
ATOM    725  N   SER A 117      -1.388   0.178 -42.267  1.00131.72           N  
ANISOU  725  N   SER A 117    16834  17137  16073   -425   -334   1160       N  
ATOM    726  CA  SER A 117      -2.497   0.008 -43.216  1.00132.93           C  
ANISOU  726  CA  SER A 117    16944  17296  16265   -439   -397   1214       C  
ATOM    727  C   SER A 117      -2.072  -0.754 -44.458  1.00133.49           C  
ANISOU  727  C   SER A 117    17030  17429  16260   -459   -474   1185       C  
ATOM    728  O   SER A 117      -0.941  -0.599 -44.918  1.00133.00           O  
ANISOU  728  O   SER A 117    17003  17411  16118   -463   -478   1147       O  
ATOM    729  CB  SER A 117      -3.058   1.361 -43.665  1.00131.11           C  
ANISOU  729  CB  SER A 117    16677  17056  16083   -437   -384   1290       C  
ATOM    730  OG  SER A 117      -3.948   1.863 -42.699  1.00131.77           O  
ANISOU  730  OG  SER A 117    16729  17075  16262   -423   -330   1330       O  
ATOM    731  N   PRO A 118      -2.974  -1.591 -44.997  1.00130.74           N  
ANISOU  731  N   PRO A 118    16652  17085  15937   -473   -536   1199       N  
ATOM    732  CA  PRO A 118      -2.735  -2.200 -46.301  1.00129.68           C  
ANISOU  732  CA  PRO A 118    16522  17013  15735   -497   -612   1177       C  
ATOM    733  C   PRO A 118      -2.379  -1.147 -47.349  1.00130.85           C  
ANISOU  733  C   PRO A 118    16666  17211  15839   -505   -629   1213       C  
ATOM    734  O   PRO A 118      -3.085  -0.150 -47.482  1.00134.30           O  
ANISOU  734  O   PRO A 118    17065  17633  16330   -501   -618   1287       O  
ATOM    735  CB  PRO A 118      -4.071  -2.870 -46.636  1.00128.44           C  
ANISOU  735  CB  PRO A 118    16318  16843  15639   -511   -665   1210       C  
ATOM    736  CG  PRO A 118      -4.836  -2.951 -45.357  1.00128.39           C  
ANISOU  736  CG  PRO A 118    16294  16764  15724   -492   -615   1231       C  
ATOM    737  CD  PRO A 118      -4.086  -2.237 -44.278  1.00129.06           C  
ANISOU  737  CD  PRO A 118    16409  16820  15807   -468   -533   1217       C  
ATOM    738  N   GLY A 119      -1.284  -1.366 -48.071  1.00129.57           N  
ANISOU  738  N   GLY A 119    16540  17107  15581   -516   -654   1164       N  
ATOM    739  CA  GLY A 119      -0.741  -0.347 -48.959  1.00132.36           C  
ANISOU  739  CA  GLY A 119    16896  17510  15885   -521   -661   1194       C  
ATOM    740  C   GLY A 119      -0.179   0.867 -48.223  1.00135.96           C  
ANISOU  740  C   GLY A 119    17364  17933  16358   -499   -583   1213       C  
ATOM    741  O   GLY A 119      -0.181   1.977 -48.761  1.00140.56           O  
ANISOU  741  O   GLY A 119    17929  18533  16945   -498   -577   1269       O  
ATOM    742  N   SER A 120       0.292   0.666 -46.989  1.00136.39           N  
ANISOU  742  N   SER A 120    17449  17945  16427   -482   -524   1168       N  
ATOM    743  CA  SER A 120       1.019   1.709 -46.255  1.00125.32           C  
ANISOU  743  CA  SER A 120    16066  16519  15028   -464   -449   1166       C  
ATOM    744  C   SER A 120       2.339   1.996 -46.959  1.00121.97           C  
ANISOU  744  C   SER A 120    15679  16152  14509   -470   -457   1132       C  
ATOM    745  O   SER A 120       2.787   3.134 -46.990  1.00123.65           O  
ANISOU  745  O   SER A 120    15893  16365  14722   -463   -418   1157       O  
ATOM    746  CB  SER A 120       1.283   1.302 -44.798  1.00119.65           C  
ANISOU  746  CB  SER A 120    15373  15754  14333   -448   -390   1119       C  
ATOM    747  OG  SER A 120       0.176   1.615 -43.973  1.00116.05           O  
ANISOU  747  OG  SER A 120    14880  15238  13974   -438   -354   1163       O  
ATOM    748  N   PHE A 121       2.952   0.960 -47.527  1.00121.18           N  
ANISOU  748  N   PHE A 121    15608  16098  14333   -483   -504   1075       N  
ATOM    749  CA  PHE A 121       4.216   1.099 -48.247  1.00122.30           C  
ANISOU  749  CA  PHE A 121    15788  16299  14382   -489   -515   1038       C  
ATOM    750  C   PHE A 121       3.980   1.240 -49.744  1.00130.14           C  
ANISOU  750  C   PHE A 121    16758  17354  15334   -509   -582   1073       C  
ATOM    751  O   PHE A 121       4.486   2.178 -50.361  1.00131.15           O  
ANISOU  751  O   PHE A 121    16886  17513  15429   -509   -576   1102       O  
ATOM    752  CB  PHE A 121       5.134  -0.101 -47.972  1.00120.22           C  
ANISOU  752  CB  PHE A 121    15569  16050  14057   -491   -522    951       C  
ATOM    753  CG  PHE A 121       5.341  -0.375 -46.507  1.00118.85           C  
ANISOU  753  CG  PHE A 121    15414  15824  13918   -473   -462    918       C  
ATOM    754  CD1 PHE A 121       5.901   0.593 -45.682  1.00116.28           C  
ANISOU  754  CD1 PHE A 121    15102  15474  13602   -457   -393    921       C  
ATOM    755  CD2 PHE A 121       4.962  -1.584 -45.945  1.00116.14           C  
ANISOU  755  CD2 PHE A 121    15071  15456  13598   -472   -473    886       C  
ATOM    756  CE1 PHE A 121       6.077   0.361 -44.331  1.00112.97           C  
ANISOU  756  CE1 PHE A 121    14698  15015  13210   -443   -338    891       C  
ATOM    757  CE2 PHE A 121       5.139  -1.820 -44.592  1.00113.86           C  
ANISOU  757  CE2 PHE A 121    14796  15125  13340   -456   -418    862       C  
ATOM    758  CZ  PHE A 121       5.696  -0.847 -43.784  1.00112.29           C  
ANISOU  758  CZ  PHE A 121    14611  14909  13144   -442   -351    864       C  
ATOM    759  N   SER A 122       3.201   0.313 -50.309  1.00139.19           N  
ANISOU  759  N   SER A 122    17883  18518  16484   -526   -645   1072       N  
ATOM    760  CA  SER A 122       3.022   0.193 -51.763  1.00141.87           C  
ANISOU  760  CA  SER A 122    18205  18929  16770   -550   -716   1091       C  
ATOM    761  C   SER A 122       3.249   1.536 -52.448  1.00133.97           C  
ANISOU  761  C   SER A 122    17188  17961  15753   -549   -708   1156       C  
ATOM    762  O   SER A 122       2.512   2.489 -52.215  1.00132.19           O  
ANISOU  762  O   SER A 122    16925  17701  15601   -539   -683   1231       O  
ATOM    763  CB  SER A 122       1.635  -0.355 -52.100  1.00145.93           C  
ANISOU  763  CB  SER A 122    18671  19437  17336   -565   -770   1126       C  
ATOM    764  OG  SER A 122       0.624   0.541 -51.686  1.00149.04           O  
ANISOU  764  OG  SER A 122    19021  19785  17821   -554   -744   1209       O  
ATOM    765  N   GLY A 123       4.280   1.585 -53.287  1.00128.32           N  
ANISOU  765  N   GLY A 123    16499  17310  14945   -558   -727   1126       N  
ATOM    766  CA  GLY A 123       4.858   2.838 -53.768  1.00126.91           C  
ANISOU  766  CA  GLY A 123    16317  17158  14741   -553   -705   1173       C  
ATOM    767  C   GLY A 123       6.364   2.703 -53.940  1.00127.64           C  
ANISOU  767  C   GLY A 123    16464  17289  14742   -552   -690   1105       C  
ATOM    768  O   GLY A 123       6.941   3.234 -54.893  1.00129.94           O  
ANISOU  768  O   GLY A 123    16758  17641  14973   -559   -708   1124       O  
ATOM    769  N   LEU A 124       6.992   1.970 -53.020  1.00126.87           N  
ANISOU  769  N   LEU A 124    16408  17157  14637   -542   -659   1028       N  
ATOM    770  CA  LEU A 124       8.446   1.747 -53.008  1.00127.90           C  
ANISOU  770  CA  LEU A 124    16591  17315  14687   -539   -639    959       C  
ATOM    771  C   LEU A 124       8.859   0.553 -53.893  1.00131.02           C  
ANISOU  771  C   LEU A 124    17008  17772  15002   -560   -699    895       C  
ATOM    772  O   LEU A 124       8.669  -0.600 -53.502  1.00128.10           O  
ANISOU  772  O   LEU A 124    16648  17381  14641   -564   -713    841       O  
ATOM    773  CB  LEU A 124       8.905   1.490 -51.565  1.00125.46           C  
ANISOU  773  CB  LEU A 124    16313  16943  14411   -519   -577    910       C  
ATOM    774  CG  LEU A 124       8.468   2.497 -50.496  1.00125.01           C  
ANISOU  774  CG  LEU A 124    16238  16819  14439   -500   -512    956       C  
ATOM    775  CD1 LEU A 124       8.673   1.942 -49.092  1.00119.69           C  
ANISOU  775  CD1 LEU A 124    15588  16091  13795   -485   -465    905       C  
ATOM    776  CD2 LEU A 124       9.215   3.808 -50.687  1.00127.07           C  
ANISOU  776  CD2 LEU A 124    16503  17091  14683   -492   -473    985       C  
ATOM    777  N   THR A 125       9.444   0.814 -55.064  1.00135.42           N  
ANISOU  777  N   THR A 125    17570  18402  15480   -574   -731    897       N  
ATOM    778  CA  THR A 125       9.704  -0.262 -56.043  1.00134.65           C  
ANISOU  778  CA  THR A 125    17485  18369  15305   -598   -791    840       C  
ATOM    779  C   THR A 125      11.027  -1.034 -55.844  1.00135.30           C  
ANISOU  779  C   THR A 125    17622  18462  15324   -596   -773    746       C  
ATOM    780  O   THR A 125      11.085  -2.231 -56.148  1.00137.17           O  
ANISOU  780  O   THR A 125    17870  18717  15530   -611   -808    682       O  
ATOM    781  CB  THR A 125       9.642   0.258 -57.500  1.00131.04           C  
ANISOU  781  CB  THR A 125    17004  17998  14785   -619   -840    885       C  
ATOM    782  OG1 THR A 125      10.769   1.103 -57.775  1.00129.76           O  
ANISOU  782  OG1 THR A 125    16865  17866  14569   -609   -809    891       O  
ATOM    783  CG2 THR A 125       8.349   1.024 -57.744  1.00129.60           C  
ANISOU  783  CG2 THR A 125    16764  17809  14667   -622   -859    984       C  
ATOM    784  N   SER A 126      12.067  -0.360 -55.341  1.00131.97           N  
ANISOU  784  N   SER A 126    17231  18027  14886   -577   -719    739       N  
ATOM    785  CA  SER A 126      13.434  -0.921 -55.319  1.00128.27           C  
ANISOU  785  CA  SER A 126    16811  17578  14347   -575   -703    660       C  
ATOM    786  C   SER A 126      13.967  -1.196 -53.908  1.00123.76           C  
ANISOU  786  C   SER A 126    16268  16941  13812   -553   -645    620       C  
ATOM    787  O   SER A 126      15.177  -1.386 -53.723  1.00119.96           O  
ANISOU  787  O   SER A 126    15825  16470  13281   -546   -619    568       O  
ATOM    788  CB  SER A 126      14.412   0.021 -56.047  1.00128.42           C  
ANISOU  788  CB  SER A 126    16844  17651  14299   -574   -693    678       C  
ATOM    789  OG  SER A 126      13.874   0.517 -57.261  1.00125.49           O  
ANISOU  789  OG  SER A 126    16439  17339  13900   -591   -739    734       O  
ATOM    790  N   LEU A 127      13.069  -1.236 -52.924  1.00121.79           N  
ANISOU  790  N   LEU A 127    15998  16628  13646   -543   -624    644       N  
ATOM    791  CA  LEU A 127      13.454  -1.400 -51.512  1.00116.71           C  
ANISOU  791  CA  LEU A 127    15377  15927  13041   -522   -567    616       C  
ATOM    792  C   LEU A 127      14.053  -2.765 -51.207  1.00113.56           C  
ANISOU  792  C   LEU A 127    15006  15525  12617   -524   -573    538       C  
ATOM    793  O   LEU A 127      13.453  -3.807 -51.513  1.00110.36           O  
ANISOU  793  O   LEU A 127    14588  15119  12222   -536   -615    515       O  
ATOM    794  CB  LEU A 127      12.266  -1.167 -50.582  1.00117.08           C  
ANISOU  794  CB  LEU A 127    15390  15910  13182   -512   -546    662       C  
ATOM    795  CG  LEU A 127      12.654  -0.978 -49.112  1.00123.04           C  
ANISOU  795  CG  LEU A 127    16163  16612  13975   -491   -478    647       C  
ATOM    796  CD1 LEU A 127      13.195   0.424 -48.843  1.00123.62           C  
ANISOU  796  CD1 LEU A 127    16241  16681  14048   -480   -427    678       C  
ATOM    797  CD2 LEU A 127      11.470  -1.277 -48.201  1.00126.46           C  
ANISOU  797  CD2 LEU A 127    16567  16986  14495   -485   -467    672       C  
ATOM    798  N   GLU A 128      15.228  -2.733 -50.580  1.00105.23           N  
ANISOU  798  N   GLU A 128    13987  14464  11531   -510   -529    499       N  
ATOM    799  CA  GLU A 128      15.987  -3.930 -50.256  1.00103.05           C  
ANISOU  799  CA  GLU A 128    13738  14185  11229   -509   -526    428       C  
ATOM    800  C   GLU A 128      16.063  -4.176 -48.742  1.00101.68           C  
ANISOU  800  C   GLU A 128    13571  13956  11106   -490   -475    419       C  
ATOM    801  O   GLU A 128      16.223  -5.319 -48.288  1.00100.75           O  
ANISOU  801  O   GLU A 128    13460  13820  10997   -487   -477    377       O  
ATOM    802  CB  GLU A 128      17.382  -3.803 -50.871  1.00102.89           C  
ANISOU  802  CB  GLU A 128    13752  14214  11124   -511   -522    389       C  
ATOM    803  CG  GLU A 128      17.350  -3.544 -52.376  1.00104.27           C  
ANISOU  803  CG  GLU A 128    13921  14453  11242   -531   -571    399       C  
ATOM    804  CD  GLU A 128      18.721  -3.261 -52.971  1.00106.53           C  
ANISOU  804  CD  GLU A 128    14240  14788  11446   -531   -562    367       C  
ATOM    805  OE1 GLU A 128      19.706  -3.937 -52.597  1.00101.12           O  
ANISOU  805  OE1 GLU A 128    13585  14100  10734   -525   -542    310       O  
ATOM    806  OE2 GLU A 128      18.814  -2.357 -53.832  1.00111.84           O  
ANISOU  806  OE2 GLU A 128    14906  15503  12082   -538   -574    404       O  
ATOM    807  N   ASN A 129      15.918  -3.106 -47.965  1.00 99.37           N  
ANISOU  807  N   ASN A 129    13272  13637  10847   -477   -429    461       N  
ATOM    808  CA  ASN A 129      16.078  -3.162 -46.522  1.00 96.89           C  
ANISOU  808  CA  ASN A 129    12963  13280  10570   -460   -376    453       C  
ATOM    809  C   ASN A 129      14.958  -2.397 -45.798  1.00 91.80           C  
ANISOU  809  C   ASN A 129    12287  12590  10001   -453   -349    510       C  
ATOM    810  O   ASN A 129      14.931  -1.165 -45.794  1.00 86.85           O  
ANISOU  810  O   ASN A 129    11653  11961   9384   -450   -323    546       O  
ATOM    811  CB  ASN A 129      17.442  -2.564 -46.159  1.00 98.68           C  
ANISOU  811  CB  ASN A 129    13222  13524  10745   -452   -331    429       C  
ATOM    812  CG  ASN A 129      17.975  -3.068 -44.831  1.00103.10           C  
ANISOU  812  CG  ASN A 129    13797  14060  11316   -439   -288    398       C  
ATOM    813  OD1 ASN A 129      18.576  -4.139 -44.766  1.00109.13           O  
ANISOU  813  OD1 ASN A 129    14576  14833  12053   -438   -298    354       O  
ATOM    814  ND2 ASN A 129      17.777  -2.290 -43.768  1.00102.96           N  
ANISOU  814  ND2 ASN A 129    13771  14014  11335   -429   -237    422       N  
ATOM    815  N   LEU A 130      14.032  -3.118 -45.182  1.00 88.85           N  
ANISOU  815  N   LEU A 130    11892  12178   9687   -450   -354    517       N  
ATOM    816  CA  LEU A 130      13.062  -2.458 -44.319  1.00 88.94           C  
ANISOU  816  CA  LEU A 130    11876  12145   9772   -442   -320    565       C  
ATOM    817  C   LEU A 130      13.379  -2.651 -42.845  1.00 82.94           C  
ANISOU  817  C   LEU A 130    11125  11355   9032   -427   -265    546       C  
ATOM    818  O   LEU A 130      13.434  -3.783 -42.363  1.00 77.65           O  
ANISOU  818  O   LEU A 130    10459  10676   8368   -424   -270    518       O  
ATOM    819  CB  LEU A 130      11.660  -2.970 -44.590  1.00 93.03           C  
ANISOU  819  CB  LEU A 130    12357  12638  10350   -448   -360    597       C  
ATOM    820  CG  LEU A 130      10.597  -2.381 -43.657  1.00 95.35           C  
ANISOU  820  CG  LEU A 130    12620  12882  10726   -439   -324    646       C  
ATOM    821  CD1 LEU A 130      10.594  -0.861 -43.678  1.00 96.41           C  
ANISOU  821  CD1 LEU A 130    12746  13011  10871   -435   -288    687       C  
ATOM    822  CD2 LEU A 130       9.238  -2.915 -44.053  1.00 97.76           C  
ANISOU  822  CD2 LEU A 130    12888  13166  11088   -446   -369    679       C  
ATOM    823  N   VAL A 131      13.559  -1.545 -42.130  1.00 79.16           N  
ANISOU  823  N   VAL A 131    10647  10863   8566   -420   -210    563       N  
ATOM    824  CA  VAL A 131      13.775  -1.617 -40.694  1.00 82.40           C  
ANISOU  824  CA  VAL A 131    11062  11251   8995   -408   -155    548       C  
ATOM    825  C   VAL A 131      12.549  -1.054 -39.990  1.00 83.44           C  
ANISOU  825  C   VAL A 131    11158  11337   9206   -403   -126    593       C  
ATOM    826  O   VAL A 131      12.189   0.103 -40.204  1.00 86.73           O  
ANISOU  826  O   VAL A 131    11560  11742   9649   -405   -108    627       O  
ATOM    827  CB  VAL A 131      15.072  -0.892 -40.240  1.00 81.50           C  
ANISOU  827  CB  VAL A 131    10976  11160   8829   -405   -107    518       C  
ATOM    828  CG1 VAL A 131      15.226  -0.965 -38.728  1.00 79.85           C  
ANISOU  828  CG1 VAL A 131    10768  10935   8636   -396    -51    504       C  
ATOM    829  CG2 VAL A 131      16.301  -1.495 -40.923  1.00 80.32           C  
ANISOU  829  CG2 VAL A 131    10860  11055   8602   -409   -134    474       C  
ATOM    830  N   ALA A 132      11.908  -1.895 -39.177  1.00 81.62           N  
ANISOU  830  N   ALA A 132    10913  11080   9018   -397   -121    595       N  
ATOM    831  CA  ALA A 132      10.705  -1.519 -38.435  1.00 81.05           C  
ANISOU  831  CA  ALA A 132    10807  10963   9024   -392    -93    636       C  
ATOM    832  C   ALA A 132      10.912  -1.894 -36.998  1.00 79.68           C  
ANISOU  832  C   ALA A 132    10636  10778   8858   -382    -44    617       C  
ATOM    833  O   ALA A 132      10.017  -2.386 -36.325  1.00 82.63           O  
ANISOU  833  O   ALA A 132    10986  11122   9287   -377    -37    637       O  
ATOM    834  CB  ALA A 132       9.485  -2.238 -38.987  1.00 79.62           C  
ANISOU  834  CB  ALA A 132    10596  10759   8894   -396   -145    668       C  
ATOM    835  N   VAL A 133      12.116  -1.664 -36.527  1.00 79.63           N  
ANISOU  835  N   VAL A 133    10658  10801   8794   -381    -10    580       N  
ATOM    836  CA  VAL A 133      12.462  -2.014 -35.171  1.00 79.59           C  
ANISOU  836  CA  VAL A 133    10658  10799   8784   -373     35    560       C  
ATOM    837  C   VAL A 133      11.719  -1.111 -34.201  1.00 78.29           C  
ANISOU  837  C   VAL A 133    10469  10604   8673   -371     92    584       C  
ATOM    838  O   VAL A 133      11.559   0.068 -34.435  1.00 81.24           O  
ANISOU  838  O   VAL A 133    10837  10967   9064   -375    114    597       O  
ATOM    839  CB  VAL A 133      13.980  -1.893 -34.981  1.00 81.52           C  
ANISOU  839  CB  VAL A 133    10936  11086   8950   -375     56    515       C  
ATOM    840  CG1 VAL A 133      14.358  -1.895 -33.513  1.00 84.26           C  
ANISOU  840  CG1 VAL A 133    11284  11443   9287   -370    114    498       C  
ATOM    841  CG2 VAL A 133      14.674  -3.033 -35.723  1.00 83.40           C  
ANISOU  841  CG2 VAL A 133    11194  11350   9142   -375      5    489       C  
ATOM    842  N   GLU A 134      11.256  -1.682 -33.107  1.00 79.59           N  
ANISOU  842  N   GLU A 134    10618  10755   8866   -364    117    589       N  
ATOM    843  CA  GLU A 134      10.519  -0.941 -32.086  1.00 80.37           C  
ANISOU  843  CA  GLU A 134    10693  10827   9016   -361    175    608       C  
ATOM    844  C   GLU A 134       9.386  -0.054 -32.614  1.00 83.77           C  
ANISOU  844  C   GLU A 134    11096  11215   9516   -363    173    650       C  
ATOM    845  O   GLU A 134       9.203   1.074 -32.128  1.00 82.13           O  
ANISOU  845  O   GLU A 134    10877  10991   9334   -365    227    654       O  
ATOM    846  CB  GLU A 134      11.473  -0.126 -31.229  1.00 78.57           C  
ANISOU  846  CB  GLU A 134    10482  10627   8744   -365    236    572       C  
ATOM    847  CG  GLU A 134      10.980  -0.009 -29.809  1.00 79.44           C  
ANISOU  847  CG  GLU A 134    10571  10726   8883   -362    295    575       C  
ATOM    848  CD  GLU A 134      11.491   1.209 -29.087  1.00 81.41           C  
ANISOU  848  CD  GLU A 134    10826  10989   9117   -370    362    546       C  
ATOM    849  OE1 GLU A 134      12.591   1.700 -29.412  1.00 82.85           O  
ANISOU  849  OE1 GLU A 134    11035  11201   9244   -377    367    513       O  
ATOM    850  OE2 GLU A 134      10.782   1.668 -28.167  1.00 86.38           O  
ANISOU  850  OE2 GLU A 134    11432  11598   9790   -370    413    554       O  
ATOM    851  N   THR A 135       8.621  -0.587 -33.578  1.00 86.62           N  
ANISOU  851  N   THR A 135    11442  11558   9909   -364    114    681       N  
ATOM    852  CA  THR A 135       7.396   0.063 -34.089  1.00 91.34           C  
ANISOU  852  CA  THR A 135    12007  12116  10581   -365    105    731       C  
ATOM    853  C   THR A 135       6.086  -0.516 -33.510  1.00 95.02           C  
ANISOU  853  C   THR A 135    12438  12542  11122   -358    105    766       C  
ATOM    854  O   THR A 135       5.060  -0.611 -34.214  1.00 90.37           O  
ANISOU  854  O   THR A 135    11823  11927  10587   -360     66    808       O  
ATOM    855  CB  THR A 135       7.312  -0.022 -35.620  1.00 89.92           C  
ANISOU  855  CB  THR A 135    11828  11946  10389   -372     37    748       C  
ATOM    856  OG1 THR A 135       7.667  -1.344 -36.036  1.00 92.52           O  
ANISOU  856  OG1 THR A 135    12173  12299  10680   -374    -15    725       O  
ATOM    857  CG2 THR A 135       8.242   0.963 -36.238  1.00 91.35           C  
ANISOU  857  CG2 THR A 135    12031  12153  10523   -378     45    734       C  
ATOM    858  N   LYS A 136       6.123  -0.896 -32.234  1.00 94.78           N  
ANISOU  858  N   LYS A 136    12405  12510  11094   -351    149    752       N  
ATOM    859  CA  LYS A 136       4.946  -1.417 -31.559  1.00 97.78           C  
ANISOU  859  CA  LYS A 136    12752  12854  11543   -344    158    785       C  
ATOM    860  C   LYS A 136       4.160  -2.412 -32.434  1.00100.07           C  
ANISOU  860  C   LYS A 136    13025  13128  11869   -345     87    813       C  
ATOM    861  O   LYS A 136       2.955  -2.282 -32.596  1.00109.39           O  
ANISOU  861  O   LYS A 136    14171  14269  13120   -344     77    857       O  
ATOM    862  CB  LYS A 136       4.035  -0.252 -31.159  1.00 97.27           C  
ANISOU  862  CB  LYS A 136    12658  12751  11548   -343    207    816       C  
ATOM    863  CG  LYS A 136       4.483   0.529 -29.938  1.00 97.19           C  
ANISOU  863  CG  LYS A 136    12654  12749  11524   -343    288    788       C  
ATOM    864  CD  LYS A 136       3.367   1.448 -29.467  1.00 96.89           C  
ANISOU  864  CD  LYS A 136    12579  12663  11570   -341    336    822       C  
ATOM    865  CE  LYS A 136       3.615   1.957 -28.063  1.00100.82           C  
ANISOU  865  CE  LYS A 136    13076  13168  12060   -341    418    791       C  
ATOM    866  NZ  LYS A 136       2.318   2.263 -27.396  1.00105.45           N  
ANISOU  866  NZ  LYS A 136    13623  13708  12734   -336    458    826       N  
ATOM    867  N   LEU A 137       4.836  -3.398 -33.004  1.00 99.54           N  
ANISOU  867  N   LEU A 137    12980  13088  11752   -348     39    787       N  
ATOM    868  CA  LEU A 137       4.193  -4.293 -33.960  1.00 97.30           C  
ANISOU  868  CA  LEU A 137    12681  12792  11495   -352    -30    804       C  
ATOM    869  C   LEU A 137       3.810  -5.618 -33.297  1.00 97.28           C  
ANISOU  869  C   LEU A 137    12664  12775  11523   -345    -37    806       C  
ATOM    870  O   LEU A 137       4.562  -6.171 -32.492  1.00 94.02           O  
ANISOU  870  O   LEU A 137    12267  12382  11075   -338    -11    779       O  
ATOM    871  CB  LEU A 137       5.097  -4.495 -35.184  1.00 97.07           C  
ANISOU  871  CB  LEU A 137    12681  12801  11400   -363    -81    773       C  
ATOM    872  CG  LEU A 137       4.546  -5.347 -36.330  1.00 95.22           C  
ANISOU  872  CG  LEU A 137    12433  12563  11181   -372   -155    780       C  
ATOM    873  CD1 LEU A 137       5.003  -4.812 -37.664  1.00 94.31           C  
ANISOU  873  CD1 LEU A 137    12334  12480  11019   -385   -195    772       C  
ATOM    874  CD2 LEU A 137       4.970  -6.798 -36.195  1.00 97.49           C  
ANISOU  874  CD2 LEU A 137    12731  12859  11452   -371   -179    747       C  
ATOM    875  N   ALA A 138       2.633  -6.120 -33.676  1.00102.38           N  
ANISOU  875  N   ALA A 138    13277  13387  12235   -347    -74    840       N  
ATOM    876  CA  ALA A 138       1.963  -7.248 -33.011  1.00101.26           C  
ANISOU  876  CA  ALA A 138    13110  13218  12146   -339    -77    855       C  
ATOM    877  C   ALA A 138       2.061  -8.584 -33.763  1.00102.44           C  
ANISOU  877  C   ALA A 138    13260  13370  12291   -345   -140    836       C  
ATOM    878  O   ALA A 138       2.064  -9.648 -33.129  1.00101.45           O  
ANISOU  878  O   ALA A 138    13125  13235  12185   -337   -136    832       O  
ATOM    879  CB  ALA A 138       0.504  -6.897 -32.779  1.00102.33           C  
ANISOU  879  CB  ALA A 138    13204  13308  12369   -336    -69    908       C  
ATOM    880  N   SER A 139       2.099  -8.539 -35.097  1.00103.35           N  
ANISOU  880  N   SER A 139    13381  13499  12387   -360   -197    825       N  
ATOM    881  CA  SER A 139       2.450  -9.720 -35.887  1.00106.08           C  
ANISOU  881  CA  SER A 139    13734  13856  12714   -369   -252    792       C  
ATOM    882  C   SER A 139       2.792  -9.414 -37.322  1.00108.58           C  
ANISOU  882  C   SER A 139    14067  14205  12983   -386   -304    771       C  
ATOM    883  O   SER A 139       2.567  -8.308 -37.817  1.00108.86           O  
ANISOU  883  O   SER A 139    14101  14249  13010   -392   -305    794       O  
ATOM    884  CB  SER A 139       1.335 -10.759 -35.886  1.00111.05           C  
ANISOU  884  CB  SER A 139    14325  14446  13421   -370   -284    813       C  
ATOM    885  OG  SER A 139       1.792 -11.940 -36.526  1.00114.85           O  
ANISOU  885  OG  SER A 139    14814  14937  13885   -379   -328    772       O  
ATOM    886  N   LEU A 140       3.319 -10.438 -37.984  1.00115.78           N  
ANISOU  886  N   LEU A 140    14990  15132  13865   -395   -346    729       N  
ATOM    887  CA  LEU A 140       3.694 -10.363 -39.386  1.00124.06           C  
ANISOU  887  CA  LEU A 140    16054  16217  14863   -414   -399    702       C  
ATOM    888  C   LEU A 140       2.497 -10.452 -40.307  1.00124.81           C  
ANISOU  888  C   LEU A 140    16115  16301  15005   -431   -454    729       C  
ATOM    889  O   LEU A 140       2.496  -9.818 -41.352  1.00125.33           O  
ANISOU  889  O   LEU A 140    16184  16398  15036   -445   -487    733       O  
ATOM    890  CB  LEU A 140       4.655 -11.502 -39.752  1.00127.91           C  
ANISOU  890  CB  LEU A 140    16565  16726  15310   -419   -422    643       C  
ATOM    891  CG  LEU A 140       5.988 -11.581 -39.013  1.00124.92           C  
ANISOU  891  CG  LEU A 140    16220  16366  14877   -406   -377    611       C  
ATOM    892  CD1 LEU A 140       6.832 -12.710 -39.584  1.00125.80           C  
ANISOU  892  CD1 LEU A 140    16348  16494  14956   -413   -406    555       C  
ATOM    893  CD2 LEU A 140       6.726 -10.254 -39.091  1.00123.58           C  
ANISOU  893  CD2 LEU A 140    16078  16229  14644   -404   -349    612       C  
ATOM    894  N   GLU A 141       1.492 -11.245 -39.937  1.00129.22           N  
ANISOU  894  N   GLU A 141    16639  16819  15639   -430   -466    749       N  
ATOM    895  CA  GLU A 141       0.390 -11.567 -40.866  1.00135.95           C  
ANISOU  895  CA  GLU A 141    17456  17662  16534   -449   -526    766       C  
ATOM    896  C   GLU A 141      -0.306 -10.309 -41.399  1.00125.83           C  
ANISOU  896  C   GLU A 141    16158  16390  15260   -455   -536    817       C  
ATOM    897  O   GLU A 141      -0.521 -10.185 -42.608  1.00118.39           O  
ANISOU  897  O   GLU A 141    15208  15479  14294   -476   -590    816       O  
ATOM    898  CB  GLU A 141      -0.642 -12.513 -40.221  1.00142.29           C  
ANISOU  898  CB  GLU A 141    18221  18412  17428   -444   -528    786       C  
ATOM    899  CG  GLU A 141      -0.103 -13.872 -39.766  1.00146.62           C  
ANISOU  899  CG  GLU A 141    18776  18946  17985   -439   -522    742       C  
ATOM    900  CD  GLU A 141       0.378 -14.766 -40.901  1.00152.85           C  
ANISOU  900  CD  GLU A 141    19575  19761  18740   -460   -578    683       C  
ATOM    901  OE1 GLU A 141       1.076 -15.764 -40.606  1.00153.45           O  
ANISOU  901  OE1 GLU A 141    19663  19830  18812   -455   -568    641       O  
ATOM    902  OE2 GLU A 141       0.066 -14.480 -42.081  1.00158.07           O  
ANISOU  902  OE2 GLU A 141    20230  20450  19377   -483   -629    677       O  
ATOM    903  N   SER A 142      -0.616  -9.375 -40.496  1.00120.04           N  
ANISOU  903  N   SER A 142    15418  15632  14558   -438   -481    861       N  
ATOM    904  CA  SER A 142      -1.271  -8.113 -40.859  1.00120.15           C  
ANISOU  904  CA  SER A 142    15412  15647  14591   -440   -480    916       C  
ATOM    905  C   SER A 142      -0.328  -7.196 -41.631  1.00119.15           C  
ANISOU  905  C   SER A 142    15316  15570  14385   -447   -483    902       C  
ATOM    906  O   SER A 142      -0.768  -6.317 -42.369  1.00121.54           O  
ANISOU  906  O   SER A 142    15602  15886  14692   -455   -503    942       O  
ATOM    907  CB  SER A 142      -1.781  -7.371 -39.608  1.00119.40           C  
ANISOU  907  CB  SER A 142    15303  15509  14555   -420   -412    959       C  
ATOM    908  OG  SER A 142      -0.852  -6.397 -39.149  1.00117.10           O  
ANISOU  908  OG  SER A 142    15042  15234  14215   -409   -358    949       O  
ATOM    909  N   PHE A 143       0.970  -7.414 -41.449  1.00118.51           N  
ANISOU  909  N   PHE A 143    15277  15514  14235   -442   -463    849       N  
ATOM    910  CA  PHE A 143       2.016  -6.525 -41.961  1.00113.54           C  
ANISOU  910  CA  PHE A 143    14680  14929  13530   -444   -454    834       C  
ATOM    911  C   PHE A 143       2.050  -6.431 -43.507  1.00109.14           C  
ANISOU  911  C   PHE A 143    14120  14418  12927   -467   -519    831       C  
ATOM    912  O   PHE A 143       2.399  -7.394 -44.192  1.00106.58           O  
ANISOU  912  O   PHE A 143    13807  14121  12566   -481   -565    786       O  
ATOM    913  CB  PHE A 143       3.368  -6.983 -41.395  1.00111.05           C  
ANISOU  913  CB  PHE A 143    14408  14630  13156   -435   -422    776       C  
ATOM    914  CG  PHE A 143       4.395  -5.899 -41.321  1.00104.95           C  
ANISOU  914  CG  PHE A 143    13666  13885  12325   -429   -383    767       C  
ATOM    915  CD1 PHE A 143       4.119  -4.711 -40.682  1.00 98.78           C  
ANISOU  915  CD1 PHE A 143    12875  13082  11573   -419   -332    806       C  
ATOM    916  CD2 PHE A 143       5.649  -6.084 -41.876  1.00103.32           C  
ANISOU  916  CD2 PHE A 143    13497  13723  12037   -435   -395    718       C  
ATOM    917  CE1 PHE A 143       5.067  -3.721 -40.613  1.00 97.28           C  
ANISOU  917  CE1 PHE A 143    12711  12914  11334   -415   -294    795       C  
ATOM    918  CE2 PHE A 143       6.604  -5.095 -41.803  1.00 99.45           C  
ANISOU  918  CE2 PHE A 143    13034  13257  11495   -430   -359    710       C  
ATOM    919  CZ  PHE A 143       6.312  -3.913 -41.168  1.00 96.31           C  
ANISOU  919  CZ  PHE A 143    12625  12836  11129   -420   -309    748       C  
ATOM    920  N   PRO A 144       1.704  -5.254 -44.055  1.00105.63           N  
ANISOU  920  N   PRO A 144    13661  13987  12486   -470   -522    880       N  
ATOM    921  CA  PRO A 144       1.320  -5.050 -45.464  1.00106.79           C  
ANISOU  921  CA  PRO A 144    13788  14175  12609   -492   -586    902       C  
ATOM    922  C   PRO A 144       2.448  -5.078 -46.505  1.00106.02           C  
ANISOU  922  C   PRO A 144    13724  14143  12413   -505   -616    858       C  
ATOM    923  O   PRO A 144       2.496  -4.240 -47.414  1.00100.99           O  
ANISOU  923  O   PRO A 144    13080  13545  11745   -515   -637    890       O  
ATOM    924  CB  PRO A 144       0.677  -3.663 -45.426  1.00109.53           C  
ANISOU  924  CB  PRO A 144    14108  14507  13001   -485   -561    976       C  
ATOM    925  CG  PRO A 144       1.413  -2.959 -44.339  1.00108.89           C  
ANISOU  925  CG  PRO A 144    14053  14403  12918   -464   -484    967       C  
ATOM    926  CD  PRO A 144       1.629  -4.000 -43.284  1.00104.10           C  
ANISOU  926  CD  PRO A 144    13462  13766  12322   -454   -459    921       C  
ATOM    927  N   ILE A 145       3.316  -6.066 -46.416  1.00110.06           N  
ANISOU  927  N   ILE A 145    14268  14667  12880   -507   -620    790       N  
ATOM    928  CA  ILE A 145       4.574  -6.015 -47.155  1.00120.47           C  
ANISOU  928  CA  ILE A 145    15625  16042  14107   -515   -632    744       C  
ATOM    929  C   ILE A 145       4.665  -7.017 -48.295  1.00123.33           C  
ANISOU  929  C   ILE A 145    15987  16446  14424   -539   -698    698       C  
ATOM    930  O   ILE A 145       5.671  -7.042 -49.007  1.00121.98           O  
ANISOU  930  O   ILE A 145    15846  16325  14174   -548   -711    657       O  
ATOM    931  CB  ILE A 145       5.778  -6.212 -46.205  1.00125.57           C  
ANISOU  931  CB  ILE A 145    16312  16676  14721   -497   -577    696       C  
ATOM    932  CG1 ILE A 145       5.641  -7.510 -45.398  1.00131.74           C  
ANISOU  932  CG1 ILE A 145    17093  17420  15542   -491   -571    661       C  
ATOM    933  CG2 ILE A 145       5.882  -5.035 -45.250  1.00123.60           C  
ANISOU  933  CG2 ILE A 145    16065  16399  14496   -477   -511    734       C  
ATOM    934  CD1 ILE A 145       6.921  -7.975 -44.741  1.00130.91           C  
ANISOU  934  CD1 ILE A 145    17028  17318  15394   -478   -533    607       C  
ATOM    935  N   GLY A 146       3.621  -7.828 -48.476  1.00127.09           N  
ANISOU  935  N   GLY A 146    16430  16904  14951   -552   -738    702       N  
ATOM    936  CA  GLY A 146       3.603  -8.854 -49.519  1.00127.78           C  
ANISOU  936  CA  GLY A 146    16514  17030  15005   -579   -801    652       C  
ATOM    937  C   GLY A 146       3.838  -8.307 -50.918  1.00130.81           C  
ANISOU  937  C   GLY A 146    16898  17489  15315   -601   -847    657       C  
ATOM    938  O   GLY A 146       4.062  -9.070 -51.858  1.00130.69           O  
ANISOU  938  O   GLY A 146    16886  17516  15251   -625   -894    606       O  
ATOM    939  N   GLN A 147       3.801  -6.981 -51.045  1.00139.29           N  
ANISOU  939  N   GLN A 147    17966  18577  16379   -594   -829    719       N  
ATOM    940  CA  GLN A 147       3.927  -6.286 -52.329  1.00145.20           C  
ANISOU  940  CA  GLN A 147    18707  19397  17063   -612   -869    742       C  
ATOM    941  C   GLN A 147       5.379  -6.107 -52.812  1.00137.56           C  
ANISOU  941  C   GLN A 147    17785  18481  16000   -613   -859    695       C  
ATOM    942  O   GLN A 147       5.622  -5.807 -53.985  1.00129.20           O  
ANISOU  942  O   GLN A 147    16724  17490  14873   -632   -898    698       O  
ATOM    943  CB  GLN A 147       3.267  -4.894 -52.218  1.00153.28           C  
ANISOU  943  CB  GLN A 147    19701  20409  18128   -601   -850    836       C  
ATOM    944  CG  GLN A 147       1.822  -4.882 -51.710  1.00158.56           C  
ANISOU  944  CG  GLN A 147    20323  21025  18896   -598   -854    894       C  
ATOM    945  CD  GLN A 147       0.826  -5.535 -52.667  1.00160.02           C  
ANISOU  945  CD  GLN A 147    20467  21242  19088   -628   -929    902       C  
ATOM    946  OE1 GLN A 147       1.193  -6.033 -53.734  1.00159.57           O  
ANISOU  946  OE1 GLN A 147    20418  21251  18960   -653   -979    860       O  
ATOM    947  NE2 GLN A 147      -0.449  -5.529 -52.284  1.00159.34           N  
ANISOU  947  NE2 GLN A 147    20338  21112  19089   -626   -935    954       N  
ATOM    948  N   LEU A 148       6.334  -6.309 -51.911  1.00134.19           N  
ANISOU  948  N   LEU A 148    17397  18023  15566   -592   -806    653       N  
ATOM    949  CA  LEU A 148       7.711  -5.865 -52.115  1.00131.47           C  
ANISOU  949  CA  LEU A 148    17093  17714  15143   -586   -781    623       C  
ATOM    950  C   LEU A 148       8.609  -6.991 -52.643  1.00136.09           C  
ANISOU  950  C   LEU A 148    17708  18333  15664   -600   -804    536       C  
ATOM    951  O   LEU A 148       9.082  -7.839 -51.886  1.00143.89           O  
ANISOU  951  O   LEU A 148    18717  19286  16667   -589   -779    485       O  
ATOM    952  CB  LEU A 148       8.244  -5.303 -50.797  1.00127.02           C  
ANISOU  952  CB  LEU A 148    16551  17099  14608   -556   -707    632       C  
ATOM    953  CG  LEU A 148       7.312  -4.274 -50.143  1.00126.32           C  
ANISOU  953  CG  LEU A 148    16432  16968  14595   -543   -677    710       C  
ATOM    954  CD1 LEU A 148       7.768  -3.903 -48.742  1.00126.94           C  
ANISOU  954  CD1 LEU A 148    16530  16995  14705   -517   -604    708       C  
ATOM    955  CD2 LEU A 148       7.212  -3.032 -51.010  1.00127.54           C  
ANISOU  955  CD2 LEU A 148    16570  17162  14726   -548   -689    769       C  
ATOM    956  N   ILE A 149       8.858  -6.984 -53.947  1.00136.84           N  
ANISOU  956  N   ILE A 149    17804  18499  15688   -623   -851    520       N  
ATOM    957  CA  ILE A 149       9.543  -8.108 -54.592  1.00135.63           C  
ANISOU  957  CA  ILE A 149    17672  18380  15478   -641   -879    435       C  
ATOM    958  C   ILE A 149      11.048  -8.060 -54.300  1.00133.09           C  
ANISOU  958  C   ILE A 149    17398  18066  15101   -626   -836    388       C  
ATOM    959  O   ILE A 149      11.656  -9.100 -54.018  1.00135.49           O  
ANISOU  959  O   ILE A 149    17723  18353  15400   -624   -826    320       O  
ATOM    960  CB  ILE A 149       9.325  -8.194 -56.140  1.00138.47           C  
ANISOU  960  CB  ILE A 149    18015  18823  15772   -675   -945    425       C  
ATOM    961  CG1 ILE A 149       8.380  -7.102 -56.696  1.00140.87           C  
ANISOU  961  CG1 ILE A 149    18280  19157  16085   -683   -972    514       C  
ATOM    962  CG2 ILE A 149       8.837  -9.589 -56.524  1.00132.27           C  
ANISOU  962  CG2 ILE A 149    17215  18038  15001   -700   -989    361       C  
ATOM    963  CD1 ILE A 149       9.029  -5.742 -56.920  1.00140.30           C  
ANISOU  963  CD1 ILE A 149    18220  19117  15969   -670   -945    566       C  
ATOM    964  N   THR A 150      11.636  -6.859 -54.345  1.00126.02           N  
ANISOU  964  N   THR A 150    16517  17193  14170   -614   -808    427       N  
ATOM    965  CA  THR A 150      13.102  -6.703 -54.277  1.00123.05           C  
ANISOU  965  CA  THR A 150    16186  16837  13731   -603   -773    387       C  
ATOM    966  C   THR A 150      13.648  -6.628 -52.846  1.00115.45           C  
ANISOU  966  C   THR A 150    15244  15813  12806   -574   -708    381       C  
ATOM    967  O   THR A 150      14.817  -6.307 -52.640  1.00110.96           O  
ANISOU  967  O   THR A 150    14709  15256  12193   -562   -673    360       O  
ATOM    968  CB  THR A 150      13.599  -5.451 -55.047  1.00120.75           C  
ANISOU  968  CB  THR A 150    15899  16601  13378   -605   -772    427       C  
ATOM    969  OG1 THR A 150      13.415  -4.283 -54.238  1.00118.81           O  
ANISOU  969  OG1 THR A 150    15646  16317  13177   -583   -726    493       O  
ATOM    970  CG2 THR A 150      12.875  -5.285 -56.392  1.00118.13           C  
ANISOU  970  CG2 THR A 150    15536  16333  13012   -632   -835    456       C  
ATOM    971  N   LEU A 151      12.806  -6.926 -51.864  1.00114.13           N  
ANISOU  971  N   LEU A 151    15058  15585  12721   -563   -693    402       N  
ATOM    972  CA  LEU A 151      13.211  -6.880 -50.464  1.00111.95           C  
ANISOU  972  CA  LEU A 151    14798  15256  12482   -538   -633    400       C  
ATOM    973  C   LEU A 151      14.143  -8.030 -50.093  1.00111.10           C  
ANISOU  973  C   LEU A 151    14717  15139  12355   -534   -619    329       C  
ATOM    974  O   LEU A 151      13.870  -9.196 -50.407  1.00109.67           O  
ANISOU  974  O   LEU A 151    14527  14954  12187   -546   -652    289       O  
ATOM    975  CB  LEU A 151      11.993  -6.925 -49.556  1.00110.29           C  
ANISOU  975  CB  LEU A 151    14555  14987  12363   -529   -621    444       C  
ATOM    976  CG  LEU A 151      12.299  -6.580 -48.106  1.00112.03           C  
ANISOU  976  CG  LEU A 151    14786  15160  12618   -504   -556    456       C  
ATOM    977  CD1 LEU A 151      12.524  -5.083 -47.970  1.00116.85           C  
ANISOU  977  CD1 LEU A 151    15400  15778  13218   -495   -520    502       C  
ATOM    978  CD2 LEU A 151      11.175  -7.042 -47.192  1.00111.84           C  
ANISOU  978  CD2 LEU A 151    14732  15079  12682   -497   -547    481       C  
ATOM    979  N   LYS A 152      15.224  -7.679 -49.397  1.00107.09           N  
ANISOU  979  N   LYS A 152    14238  14627  11821   -516   -570    317       N  
ATOM    980  CA  LYS A 152      16.279  -8.613 -49.033  1.00101.49           C  
ANISOU  980  CA  LYS A 152    13556  13914  11089   -509   -552    256       C  
ATOM    981  C   LYS A 152      16.332  -8.854 -47.526  1.00 98.06           C  
ANISOU  981  C   LYS A 152    13121  13428  10706   -488   -502    264       C  
ATOM    982  O   LYS A 152      16.454  -9.986 -47.079  1.00 97.40           O  
ANISOU  982  O   LYS A 152    13036  13320  10648   -484   -500    231       O  
ATOM    983  CB  LYS A 152      17.622  -8.074 -49.520  1.00 98.91           C  
ANISOU  983  CB  LYS A 152    13264  13634  10681   -509   -537    232       C  
ATOM    984  CG  LYS A 152      17.689  -7.843 -51.023  1.00 96.22           C  
ANISOU  984  CG  LYS A 152    12925  13354  10280   -530   -584    223       C  
ATOM    985  CD  LYS A 152      19.064  -8.215 -51.562  1.00 95.79           C  
ANISOU  985  CD  LYS A 152    12904  13339  10152   -533   -580    163       C  
ATOM    986  CE  LYS A 152      19.200  -7.974 -53.057  1.00 95.34           C  
ANISOU  986  CE  LYS A 152    12849  13348  10026   -555   -624    153       C  
ATOM    987  NZ  LYS A 152      19.112  -6.523 -53.375  1.00 95.92           N  
ANISOU  987  NZ  LYS A 152    12918  13448  10077   -553   -618    214       N  
ATOM    988  N   LYS A 153      16.251  -7.787 -46.749  1.00 94.42           N  
ANISOU  988  N   LYS A 153    12660  12953  10261   -474   -462    308       N  
ATOM    989  CA  LYS A 153      16.272  -7.911 -45.312  1.00 95.85           C  
ANISOU  989  CA  LYS A 153    12839  13093  10485   -456   -414    318       C  
ATOM    990  C   LYS A 153      15.094  -7.209 -44.696  1.00 92.26           C  
ANISOU  990  C   LYS A 153    12355  12604  10094   -450   -398    376       C  
ATOM    991  O   LYS A 153      14.728  -6.103 -45.085  1.00 94.58           O  
ANISOU  991  O   LYS A 153    12641  12907  10386   -454   -399    414       O  
ATOM    992  CB  LYS A 153      17.534  -7.288 -44.740  1.00101.35           C  
ANISOU  992  CB  LYS A 153    13566  13807  11134   -444   -366    305       C  
ATOM    993  CG  LYS A 153      18.817  -7.846 -45.312  1.00107.71           C  
ANISOU  993  CG  LYS A 153    14400  14648  11874   -447   -374    251       C  
ATOM    994  CD  LYS A 153      20.021  -7.305 -44.556  1.00114.49           C  
ANISOU  994  CD  LYS A 153    15285  15519  12694   -434   -324    241       C  
ATOM    995  CE  LYS A 153      21.265  -8.152 -44.805  1.00122.22           C  
ANISOU  995  CE  LYS A 153    16289  16521  13625   -434   -325    187       C  
ATOM    996  NZ  LYS A 153      22.312  -7.949 -43.761  1.00124.36           N  
ANISOU  996  NZ  LYS A 153    16578  16796  13875   -419   -275    178       N  
ATOM    997  N   LEU A 154      14.521  -7.853 -43.701  1.00 89.00           N  
ANISOU  997  N   LEU A 154    11924  12149   9740   -441   -382    384       N  
ATOM    998  CA  LEU A 154      13.467  -7.261 -42.919  1.00 88.38           C  
ANISOU  998  CA  LEU A 154    11820  12034   9726   -433   -358    436       C  
ATOM    999  C   LEU A 154      13.858  -7.340 -41.441  1.00 85.59           C  
ANISOU  999  C   LEU A 154    11472  11659   9389   -416   -300    434       C  
ATOM   1000  O   LEU A 154      14.158  -8.414 -40.891  1.00 82.44           O  
ANISOU 1000  O   LEU A 154    11073  11249   8998   -409   -295    410       O  
ATOM   1001  CB  LEU A 154      12.139  -7.970 -43.191  1.00 88.39           C  
ANISOU 1001  CB  LEU A 154    11785  12005   9790   -441   -398    455       C  
ATOM   1002  CG  LEU A 154      11.098  -7.795 -42.080  1.00 89.37           C  
ANISOU 1002  CG  LEU A 154    11880  12082   9992   -430   -367    500       C  
ATOM   1003  CD1 LEU A 154      10.646  -6.351 -41.980  1.00 90.54           C  
ANISOU 1003  CD1 LEU A 154    12019  12225  10154   -427   -342    548       C  
ATOM   1004  CD2 LEU A 154       9.917  -8.713 -42.299  1.00 91.72           C  
ANISOU 1004  CD2 LEU A 154    12145  12350  10352   -437   -407    513       C  
ATOM   1005  N   ASN A 155      13.855  -6.193 -40.797  1.00 82.51           N  
ANISOU 1005  N   ASN A 155    11082  11264   9003   -409   -256    461       N  
ATOM   1006  CA  ASN A 155      14.233  -6.156 -39.429  1.00 88.99           C  
ANISOU 1006  CA  ASN A 155    11907  12074   9831   -396   -201    458       C  
ATOM   1007  C   ASN A 155      13.056  -5.654 -38.588  1.00 92.53           C  
ANISOU 1007  C   ASN A 155    12324  12483  10349   -390   -172    504       C  
ATOM   1008  O   ASN A 155      12.676  -4.472 -38.649  1.00 98.06           O  
ANISOU 1008  O   ASN A 155    13016  13177  11064   -392   -153    532       O  
ATOM   1009  CB  ASN A 155      15.472  -5.282 -39.279  1.00 91.24           C  
ANISOU 1009  CB  ASN A 155    12221  12391  10052   -394   -165    437       C  
ATOM   1010  CG  ASN A 155      16.078  -5.351 -37.890  1.00 95.95           C  
ANISOU 1010  CG  ASN A 155    12824  12989  10641   -383   -111    425       C  
ATOM   1011  OD1 ASN A 155      15.646  -6.118 -37.024  1.00 93.01           O  
ANISOU 1011  OD1 ASN A 155    12435  12596  10306   -375    -99    434       O  
ATOM   1012  ND2 ASN A 155      17.088  -4.535 -37.669  1.00102.71           N  
ANISOU 1012  ND2 ASN A 155    13704  13873  11448   -383    -77    407       N  
ATOM   1013  N   VAL A 156      12.487  -6.566 -37.802  1.00 86.89           N  
ANISOU 1013  N   VAL A 156    11590  11741   9681   -382   -167    512       N  
ATOM   1014  CA  VAL A 156      11.357  -6.252 -36.959  1.00 84.68           C  
ANISOU 1014  CA  VAL A 156    11280  11424   9470   -376   -140    553       C  
ATOM   1015  C   VAL A 156      11.641  -6.612 -35.514  1.00 87.67           C  
ANISOU 1015  C   VAL A 156    11656  11798   9854   -364    -90    549       C  
ATOM   1016  O   VAL A 156      10.729  -6.895 -34.744  1.00 96.41           O  
ANISOU 1016  O   VAL A 156    12736  12875  11020   -357    -74    577       O  
ATOM   1017  CB  VAL A 156      10.109  -6.993 -37.434  1.00 84.54           C  
ANISOU 1017  CB  VAL A 156    11231  11374   9515   -380   -185    578       C  
ATOM   1018  CG1 VAL A 156       9.877  -6.717 -38.908  1.00 86.12           C  
ANISOU 1018  CG1 VAL A 156    11431  11588   9700   -395   -239    580       C  
ATOM   1019  CG2 VAL A 156      10.231  -8.492 -37.196  1.00 84.92           C  
ANISOU 1019  CG2 VAL A 156    11275  11414   9576   -376   -204    557       C  
ATOM   1020  N   ALA A 157      12.902  -6.582 -35.121  1.00 85.33           N  
ANISOU 1020  N   ALA A 157    11388  11537   9497   -361    -64    516       N  
ATOM   1021  CA  ALA A 157      13.237  -6.848 -33.736  1.00 83.78           C  
ANISOU 1021  CA  ALA A 157    11187  11346   9297   -351    -15    514       C  
ATOM   1022  C   ALA A 157      12.646  -5.801 -32.800  1.00 84.28           C  
ANISOU 1022  C   ALA A 157    11236  11397   9390   -349     37    538       C  
ATOM   1023  O   ALA A 157      12.134  -4.773 -33.246  1.00 84.55           O  
ANISOU 1023  O   ALA A 157    11264  11416   9442   -355     40    554       O  
ATOM   1024  CB  ALA A 157      14.739  -6.892 -33.573  1.00 85.90           C  
ANISOU 1024  CB  ALA A 157    11487  11659   9491   -351      0    476       C  
ATOM   1025  N   HIS A 158      12.731  -6.071 -31.498  1.00 85.26           N  
ANISOU 1025  N   HIS A 158    11349  11527   9516   -341     80    542       N  
ATOM   1026  CA  HIS A 158      12.187  -5.181 -30.464  1.00 84.33           C  
ANISOU 1026  CA  HIS A 158    11216  11401   9425   -340    137    559       C  
ATOM   1027  C   HIS A 158      10.738  -4.814 -30.737  1.00 85.68           C  
ANISOU 1027  C   HIS A 158    11357  11523   9672   -341    128    598       C  
ATOM   1028  O   HIS A 158      10.411  -3.645 -30.850  1.00 86.62           O  
ANISOU 1028  O   HIS A 158    11473  11629   9807   -346    151    606       O  
ATOM   1029  CB  HIS A 158      13.017  -3.905 -30.348  1.00 83.58           C  
ANISOU 1029  CB  HIS A 158    11142  11332   9280   -348    176    532       C  
ATOM   1030  CG  HIS A 158      12.835  -3.184 -29.048  1.00 84.77           C  
ANISOU 1030  CG  HIS A 158    11280  11488   9440   -349    243    533       C  
ATOM   1031  ND1 HIS A 158      13.853  -2.478 -28.443  1.00 84.14           N  
ANISOU 1031  ND1 HIS A 158    11218  11448   9303   -356    287    498       N  
ATOM   1032  CD2 HIS A 158      11.768  -3.091 -28.217  1.00 83.46           C  
ANISOU 1032  CD2 HIS A 158    11084  11296   9331   -345    274    561       C  
ATOM   1033  CE1 HIS A 158      13.417  -1.960 -27.309  1.00 84.69           C  
ANISOU 1033  CE1 HIS A 158    11269  11515   9391   -357    343    502       C  
ATOM   1034  NE2 HIS A 158      12.155  -2.316 -27.150  1.00 85.77           N  
ANISOU 1034  NE2 HIS A 158    11378  11613   9598   -350    337    540       N  
ATOM   1035  N   ASN A 159       9.870  -5.814 -30.851  1.00 89.86           N  
ANISOU 1035  N   ASN A 159    11863  12023  10254   -335     95    624       N  
ATOM   1036  CA  ASN A 159       8.441  -5.571 -31.115  1.00 92.15           C  
ANISOU 1036  CA  ASN A 159    12123  12267  10622   -335     82    665       C  
ATOM   1037  C   ASN A 159       7.532  -6.329 -30.111  1.00 93.62           C  
ANISOU 1037  C   ASN A 159    12275  12427  10866   -325    100    695       C  
ATOM   1038  O   ASN A 159       8.017  -6.815 -29.094  1.00 94.83           O  
ANISOU 1038  O   ASN A 159    12430  12602  10997   -319    132    687       O  
ATOM   1039  CB  ASN A 159       8.127  -5.842 -32.608  1.00 86.22           C  
ANISOU 1039  CB  ASN A 159    11373  11505   9882   -343     14    669       C  
ATOM   1040  CG  ASN A 159       8.444  -4.636 -33.492  1.00 83.77           C  
ANISOU 1040  CG  ASN A 159    11078  11206   9543   -353      9    664       C  
ATOM   1041  OD1 ASN A 159       8.211  -3.493 -33.106  1.00 83.23           O  
ANISOU 1041  OD1 ASN A 159    11004  11128   9491   -353     52    677       O  
ATOM   1042  ND2 ASN A 159       8.963  -4.885 -34.680  1.00 82.80           N  
ANISOU 1042  ND2 ASN A 159    10974  11104   9381   -361    -40    645       N  
ATOM   1043  N   PHE A 160       6.225  -6.379 -30.350  1.00 96.85           N  
ANISOU 1043  N   PHE A 160    12654  12793  11350   -324     82    734       N  
ATOM   1044  CA  PHE A 160       5.326  -7.106 -29.450  1.00 98.03           C  
ANISOU 1044  CA  PHE A 160    12771  12916  11560   -315     98    766       C  
ATOM   1045  C   PHE A 160       4.888  -8.469 -30.019  1.00 99.01           C  
ANISOU 1045  C   PHE A 160    12880  13019  11721   -313     40    776       C  
ATOM   1046  O   PHE A 160       3.935  -9.075 -29.528  1.00105.39           O  
ANISOU 1046  O   PHE A 160    13655  13794  12593   -306     42    809       O  
ATOM   1047  CB  PHE A 160       4.118  -6.231 -29.084  1.00 96.85           C  
ANISOU 1047  CB  PHE A 160    12592  12729  11476   -313    129    803       C  
ATOM   1048  CG  PHE A 160       4.442  -5.126 -28.117  1.00 97.79           C  
ANISOU 1048  CG  PHE A 160    12717  12865  11572   -313    201    791       C  
ATOM   1049  CD1 PHE A 160       4.695  -5.407 -26.782  1.00102.80           C  
ANISOU 1049  CD1 PHE A 160    13347  13521  12190   -307    251    786       C  
ATOM   1050  CD2 PHE A 160       4.480  -3.802 -28.531  1.00 99.34           C  
ANISOU 1050  CD2 PHE A 160    12921  13056  11765   -321    219    785       C  
ATOM   1051  CE1 PHE A 160       4.990  -4.388 -25.877  1.00104.24           C  
ANISOU 1051  CE1 PHE A 160    13534  13724  12349   -310    318    768       C  
ATOM   1052  CE2 PHE A 160       4.780  -2.783 -27.633  1.00101.53           C  
ANISOU 1052  CE2 PHE A 160    13202  13346  12026   -323    288    768       C  
ATOM   1053  CZ  PHE A 160       5.035  -3.074 -26.303  1.00100.50           C  
ANISOU 1053  CZ  PHE A 160    13068  13240  11875   -319    338    757       C  
ATOM   1054  N   ILE A 161       5.608  -8.969 -31.020  1.00 95.22           N  
ANISOU 1054  N   ILE A 161    12422  12556  11200   -320     -7    746       N  
ATOM   1055  CA  ILE A 161       5.296 -10.267 -31.615  1.00 91.96           C  
ANISOU 1055  CA  ILE A 161    11995  12123  10820   -321    -60    746       C  
ATOM   1056  C   ILE A 161       5.444 -11.427 -30.615  1.00 93.74           C  
ANISOU 1056  C   ILE A 161    12206  12346  11064   -308    -41    752       C  
ATOM   1057  O   ILE A 161       6.493 -11.612 -29.963  1.00 86.97           O  
ANISOU 1057  O   ILE A 161    11366  11522  10154   -302    -11    733       O  
ATOM   1058  CB  ILE A 161       6.154 -10.546 -32.866  1.00 88.25           C  
ANISOU 1058  CB  ILE A 161    11554  11678  10296   -332   -110    704       C  
ATOM   1059  CG1 ILE A 161       5.793  -9.586 -33.969  1.00 85.63           C  
ANISOU 1059  CG1 ILE A 161    11227  11347   9959   -345   -139    708       C  
ATOM   1060  CG2 ILE A 161       5.923 -11.940 -33.415  1.00 89.21           C  
ANISOU 1060  CG2 ILE A 161    11662  11781  10452   -335   -159    694       C  
ATOM   1061  CD1 ILE A 161       6.540  -9.882 -35.242  1.00 86.03           C  
ANISOU 1061  CD1 ILE A 161    11303  11425   9958   -358   -190    669       C  
ATOM   1062  N   HIS A 162       4.369 -12.211 -30.539  1.00 95.68           N  
ANISOU 1062  N   HIS A 162    12416  12550  11386   -305    -60    783       N  
ATOM   1063  CA  HIS A 162       4.312 -13.402 -29.713  1.00 95.68           C  
ANISOU 1063  CA  HIS A 162    12393  12537  11420   -292    -48    798       C  
ATOM   1064  C   HIS A 162       4.448 -14.679 -30.547  1.00 92.63           C  
ANISOU 1064  C   HIS A 162    12002  12135  11056   -297   -102    777       C  
ATOM   1065  O   HIS A 162       4.464 -15.755 -29.971  1.00 94.20           O  
ANISOU 1065  O   HIS A 162    12180  12320  11289   -287    -96    789       O  
ATOM   1066  CB  HIS A 162       2.987 -13.439 -28.915  1.00 99.10           C  
ANISOU 1066  CB  HIS A 162    12785  12932  11933   -284    -25    850       C  
ATOM   1067  CG  HIS A 162       2.885 -12.398 -27.835  1.00101.97           C  
ANISOU 1067  CG  HIS A 162    13149  13312  12281   -278     38    868       C  
ATOM   1068  ND1 HIS A 162       3.187 -12.660 -26.512  1.00105.93           N  
ANISOU 1068  ND1 HIS A 162    13640  13835  12770   -265     89    883       N  
ATOM   1069  CD2 HIS A 162       2.509 -11.097 -27.881  1.00105.22           C  
ANISOU 1069  CD2 HIS A 162    13565  13723  12689   -283     60    874       C  
ATOM   1070  CE1 HIS A 162       3.008 -11.564 -25.792  1.00105.15           C  
ANISOU 1070  CE1 HIS A 162    13543  13750  12658   -265    141    890       C  
ATOM   1071  NE2 HIS A 162       2.599 -10.600 -26.599  1.00108.36           N  
ANISOU 1071  NE2 HIS A 162    13958  14139  13073   -275    126    885       N  
ATOM   1072  N   SER A 163       4.527 -14.578 -31.881  1.00 92.54           N  
ANISOU 1072  N   SER A 163    12006  12125  11028   -313   -154    747       N  
ATOM   1073  CA  SER A 163       4.608 -15.772 -32.768  1.00 92.20           C  
ANISOU 1073  CA  SER A 163    11957  12067  11007   -321   -206    719       C  
ATOM   1074  C   SER A 163       5.772 -15.851 -33.750  1.00 93.96           C  
ANISOU 1074  C   SER A 163    12217  12324  11159   -332   -234    664       C  
ATOM   1075  O   SER A 163       6.126 -14.855 -34.374  1.00 96.39           O  
ANISOU 1075  O   SER A 163    12551  12660  11410   -341   -241    648       O  
ATOM   1076  CB  SER A 163       3.356 -15.864 -33.628  1.00 91.40           C  
ANISOU 1076  CB  SER A 163    11830  11931  10967   -335   -254    733       C  
ATOM   1077  OG  SER A 163       3.636 -16.625 -34.791  1.00 88.29           O  
ANISOU 1077  OG  SER A 163    11441  11537  10565   -350   -308    689       O  
ATOM   1078  N   CYS A 164       6.297 -17.062 -33.957  1.00 98.15           N  
ANISOU 1078  N   CYS A 164    12744  12847  11699   -332   -252    636       N  
ATOM   1079  CA  CYS A 164       7.324 -17.309 -34.999  1.00100.97           C  
ANISOU 1079  CA  CYS A 164    13132  13232  11998   -344   -283    579       C  
ATOM   1080  C   CYS A 164       6.751 -17.784 -36.367  1.00 98.65           C  
ANISOU 1080  C   CYS A 164    12829  12923  11730   -366   -346    550       C  
ATOM   1081  O   CYS A 164       7.494 -18.263 -37.229  1.00 89.18           O  
ANISOU 1081  O   CYS A 164    11647  11740  10495   -377   -373    499       O  
ATOM   1082  CB  CYS A 164       8.371 -18.313 -34.499  1.00 99.65           C  
ANISOU 1082  CB  CYS A 164    12969  13071  11822   -332   -262    559       C  
ATOM   1083  SG  CYS A 164       9.639 -18.682 -35.736  1.00106.29           S  
ANISOU 1083  SG  CYS A 164    13844  13941  12597   -346   -295    488       S  
ATOM   1084  N   LYS A 165       5.443 -17.629 -36.563  1.00 99.69           N  
ANISOU 1084  N   LYS A 165    12932  13026  11920   -373   -368    580       N  
ATOM   1085  CA  LYS A 165       4.795 -18.086 -37.781  1.00 98.99           C  
ANISOU 1085  CA  LYS A 165    12828  12925  11858   -395   -429    556       C  
ATOM   1086  C   LYS A 165       5.297 -17.274 -38.965  1.00 99.86           C  
ANISOU 1086  C   LYS A 165    12970  13082  11889   -413   -459    524       C  
ATOM   1087  O   LYS A 165       5.087 -16.060 -39.045  1.00104.94           O  
ANISOU 1087  O   LYS A 165    13623  13745  12501   -414   -452    551       O  
ATOM   1088  CB  LYS A 165       3.274 -17.979 -37.659  1.00 98.52           C  
ANISOU 1088  CB  LYS A 165    12729  12828  11876   -398   -443    604       C  
ATOM   1089  CG  LYS A 165       2.490 -18.320 -38.917  1.00102.47           C  
ANISOU 1089  CG  LYS A 165    13210  13322  12402   -424   -508    584       C  
ATOM   1090  CD  LYS A 165       2.625 -19.779 -39.334  1.00103.74           C  
ANISOU 1090  CD  LYS A 165    13356  13460  12601   -435   -536    537       C  
ATOM   1091  CE  LYS A 165       1.750 -20.105 -40.543  1.00103.43           C  
ANISOU 1091  CE  LYS A 165    13292  13416  12588   -464   -601    515       C  
ATOM   1092  NZ  LYS A 165       2.043 -21.451 -41.112  1.00102.61           N  
ANISOU 1092  NZ  LYS A 165    13179  13297  12510   -479   -628    454       N  
ATOM   1093  N   LEU A 166       5.987 -17.971 -39.858  1.00 99.46           N  
ANISOU 1093  N   LEU A 166    12933  13048  11806   -427   -491    466       N  
ATOM   1094  CA  LEU A 166       6.369 -17.450 -41.148  1.00 98.87           C  
ANISOU 1094  CA  LEU A 166    12882  13018  11662   -448   -530    431       C  
ATOM   1095  C   LEU A 166       5.105 -17.354 -41.984  1.00101.30           C  
ANISOU 1095  C   LEU A 166    13161  13319  12008   -469   -581    445       C  
ATOM   1096  O   LEU A 166       4.472 -18.374 -42.283  1.00104.78           O  
ANISOU 1096  O   LEU A 166    13573  13731  12508   -481   -612    428       O  
ATOM   1097  CB  LEU A 166       7.369 -18.383 -41.816  1.00100.26           C  
ANISOU 1097  CB  LEU A 166    13077  13211  11806   -458   -547    362       C  
ATOM   1098  CG  LEU A 166       8.824 -18.261 -41.338  1.00102.61           C  
ANISOU 1098  CG  LEU A 166    13410  13533  12042   -442   -505    341       C  
ATOM   1099  CD1 LEU A 166       8.983 -18.184 -39.827  1.00 98.38           C  
ANISOU 1099  CD1 LEU A 166    12869  12976  11531   -414   -447    385       C  
ATOM   1100  CD2 LEU A 166       9.626 -19.431 -41.894  1.00104.74           C  
ANISOU 1100  CD2 LEU A 166    13687  13803  12305   -450   -520    277       C  
ATOM   1101  N   PRO A 167       4.716 -16.126 -42.346  1.00 99.34           N  
ANISOU 1101  N   PRO A 167    12917  13096  11731   -474   -588    480       N  
ATOM   1102  CA  PRO A 167       3.495 -15.954 -43.081  1.00 98.53           C  
ANISOU 1102  CA  PRO A 167    12783  12989  11664   -493   -635    504       C  
ATOM   1103  C   PRO A 167       3.533 -16.634 -44.419  1.00102.25           C  
ANISOU 1103  C   PRO A 167    13251  13488  12111   -523   -696    449       C  
ATOM   1104  O   PRO A 167       4.613 -16.959 -44.943  1.00 94.40           O  
ANISOU 1104  O   PRO A 167    12286  12525  11056   -529   -701    392       O  
ATOM   1105  CB  PRO A 167       3.416 -14.448 -43.302  1.00 98.24           C  
ANISOU 1105  CB  PRO A 167    12757  12984  11585   -492   -628    545       C  
ATOM   1106  CG  PRO A 167       4.233 -13.866 -42.221  1.00101.03           C  
ANISOU 1106  CG  PRO A 167    13137  13335  11913   -467   -564    558       C  
ATOM   1107  CD  PRO A 167       5.351 -14.836 -42.050  1.00100.80           C  
ANISOU 1107  CD  PRO A 167    13132  13311  11856   -462   -552    502       C  
ATOM   1108  N   ALA A 168       2.321 -16.832 -44.937  1.00107.68           N  
ANISOU 1108  N   ALA A 168    13901  14163  12849   -541   -740    467       N  
ATOM   1109  CA  ALA A 168       2.076 -17.328 -46.276  1.00106.37           C  
ANISOU 1109  CA  ALA A 168    13723  14028  12663   -574   -804    423       C  
ATOM   1110  C   ALA A 168       2.620 -16.366 -47.339  1.00105.41           C  
ANISOU 1110  C   ALA A 168    13628  13978  12446   -589   -828    415       C  
ATOM   1111  O   ALA A 168       3.200 -16.810 -48.325  1.00 99.49           O  
ANISOU 1111  O   ALA A 168    12891  13268  11641   -611   -861    354       O  
ATOM   1112  CB  ALA A 168       0.585 -17.547 -46.463  1.00105.57           C  
ANISOU 1112  CB  ALA A 168    13573  13900  12638   -589   -841    457       C  
ATOM   1113  N   TYR A 169       2.473 -15.055 -47.128  1.00106.80           N  
ANISOU 1113  N   TYR A 169    13809  14168  12602   -577   -808    475       N  
ATOM   1114  CA  TYR A 169       2.951 -14.079 -48.129  1.00112.23           C  
ANISOU 1114  CA  TYR A 169    14516  14921  13204   -590   -829    477       C  
ATOM   1115  C   TYR A 169       4.454 -14.147 -48.471  1.00112.55           C  
ANISOU 1115  C   TYR A 169    14603  15003  13157   -589   -816    418       C  
ATOM   1116  O   TYR A 169       4.880 -13.568 -49.478  1.00107.33           O  
ANISOU 1116  O   TYR A 169    13956  14401  12422   -604   -842    408       O  
ATOM   1117  CB  TYR A 169       2.521 -12.626 -47.813  1.00111.29           C  
ANISOU 1117  CB  TYR A 169    14390  14803  13089   -576   -806    555       C  
ATOM   1118  CG  TYR A 169       2.990 -12.000 -46.512  1.00107.69           C  
ANISOU 1118  CG  TYR A 169    13955  14315  12647   -544   -734    583       C  
ATOM   1119  CD1 TYR A 169       4.292 -11.542 -46.357  1.00103.17           C  
ANISOU 1119  CD1 TYR A 169    13425  13768  12005   -532   -699    558       C  
ATOM   1120  CD2 TYR A 169       2.093 -11.793 -45.457  1.00111.88           C  
ANISOU 1120  CD2 TYR A 169    14459  14791  13258   -526   -702    637       C  
ATOM   1121  CE1 TYR A 169       4.700 -10.941 -45.176  1.00101.15           C  
ANISOU 1121  CE1 TYR A 169    13184  13487  11758   -506   -635    582       C  
ATOM   1122  CE2 TYR A 169       2.492 -11.193 -44.269  1.00107.01           C  
ANISOU 1122  CE2 TYR A 169    13859  14149  12650   -499   -636    660       C  
ATOM   1123  CZ  TYR A 169       3.795 -10.768 -44.133  1.00102.07           C  
ANISOU 1123  CZ  TYR A 169    13275  13553  11954   -490   -603    631       C  
ATOM   1124  OH  TYR A 169       4.187 -10.182 -42.955  1.00 96.40           O  
ANISOU 1124  OH  TYR A 169    12571  12814  11242   -467   -538    649       O  
ATOM   1125  N   PHE A 170       5.246 -14.845 -47.661  1.00109.25           N  
ANISOU 1125  N   PHE A 170    14205  14554  12748   -572   -776    382       N  
ATOM   1126  CA  PHE A 170       6.657 -15.012 -47.976  1.00109.94           C  
ANISOU 1126  CA  PHE A 170    14333  14676  12759   -571   -763    325       C  
ATOM   1127  C   PHE A 170       6.863 -15.523 -49.388  1.00108.86           C  
ANISOU 1127  C   PHE A 170    14199  14589  12571   -603   -819    265       C  
ATOM   1128  O   PHE A 170       7.649 -14.957 -50.135  1.00110.47           O  
ANISOU 1128  O   PHE A 170    14429  14849  12692   -611   -826    248       O  
ATOM   1129  CB  PHE A 170       7.333 -15.927 -46.966  1.00112.47           C  
ANISOU 1129  CB  PHE A 170    14666  14955  13111   -551   -721    295       C  
ATOM   1130  CG  PHE A 170       7.882 -15.207 -45.768  1.00113.47           C  
ANISOU 1130  CG  PHE A 170    14813  15067  13233   -521   -659    332       C  
ATOM   1131  CD1 PHE A 170       7.471 -13.919 -45.445  1.00111.98           C  
ANISOU 1131  CD1 PHE A 170    14622  14883  13041   -511   -640    393       C  
ATOM   1132  CD2 PHE A 170       8.799 -15.835 -44.944  1.00117.59           C  
ANISOU 1132  CD2 PHE A 170    15352  15570  13756   -502   -618    306       C  
ATOM   1133  CE1 PHE A 170       7.980 -13.272 -44.338  1.00112.40           C  
ANISOU 1133  CE1 PHE A 170    14693  14924  13089   -487   -581    420       C  
ATOM   1134  CE2 PHE A 170       9.310 -15.192 -43.830  1.00117.98           C  
ANISOU 1134  CE2 PHE A 170    15418  15612  13796   -477   -562    338       C  
ATOM   1135  CZ  PHE A 170       8.899 -13.908 -43.527  1.00113.99           C  
ANISOU 1135  CZ  PHE A 170    14912  15112  13285   -471   -543    391       C  
ATOM   1136  N   SER A 171       6.134 -16.565 -49.766  1.00108.85           N  
ANISOU 1136  N   SER A 171    14168  14571  12619   -623   -856    235       N  
ATOM   1137  CA  SER A 171       6.112 -17.045 -51.164  1.00106.47           C  
ANISOU 1137  CA  SER A 171    13860  14319  12272   -659   -914    178       C  
ATOM   1138  C   SER A 171       6.344 -15.939 -52.218  1.00107.15           C  
ANISOU 1138  C   SER A 171    13960  14484  12268   -674   -942    195       C  
ATOM   1139  O   SER A 171       7.151 -16.109 -53.131  1.00100.27           O  
ANISOU 1139  O   SER A 171    13110  13665  11321   -692   -960    139       O  
ATOM   1140  CB  SER A 171       4.766 -17.722 -51.455  1.00101.63           C  
ANISOU 1140  CB  SER A 171    13200  13684  11731   -682   -959    181       C  
ATOM   1141  OG  SER A 171       3.696 -16.782 -51.410  1.00 94.53           O  
ANISOU 1141  OG  SER A 171    12274  12787  10855   -681   -974    260       O  
ATOM   1142  N   ASN A 172       5.614 -14.828 -52.091  1.00111.84           N  
ANISOU 1142  N   ASN A 172    14538  15082  12872   -668   -943    274       N  
ATOM   1143  CA  ASN A 172       5.735 -13.696 -53.022  1.00117.05           C  
ANISOU 1143  CA  ASN A 172    15203  15812  13457   -679   -967    306       C  
ATOM   1144  C   ASN A 172       7.125 -13.046 -52.959  1.00114.02           C  
ANISOU 1144  C   ASN A 172    14866  15458  12998   -663   -928    293       C  
ATOM   1145  O   ASN A 172       7.665 -12.633 -53.988  1.00115.61           O  
ANISOU 1145  O   ASN A 172    15081  15727  13117   -679   -952    277       O  
ATOM   1146  CB  ASN A 172       4.634 -12.625 -52.769  1.00121.20           C  
ANISOU 1146  CB  ASN A 172    15697  16325  14026   -672   -969    401       C  
ATOM   1147  CG  ASN A 172       3.316 -12.904 -53.522  1.00128.06           C  
ANISOU 1147  CG  ASN A 172    16517  17209  14927   -701  -1031    420       C  
ATOM   1148  OD1 ASN A 172       2.240 -12.949 -52.922  1.00127.74           O  
ANISOU 1148  OD1 ASN A 172    16443  17119  14970   -695  -1030    466       O  
ATOM   1149  ND2 ASN A 172       3.397 -13.058 -54.841  1.00129.69           N  
ANISOU 1149  ND2 ASN A 172    16720  17490  15067   -734  -1086    386       N  
ATOM   1150  N   LEU A 173       7.705 -12.990 -51.758  1.00115.36           N  
ANISOU 1150  N   LEU A 173    15058  15578  13194   -632   -868    299       N  
ATOM   1151  CA  LEU A 173       8.957 -12.241 -51.491  1.00117.81           C  
ANISOU 1151  CA  LEU A 173    15409  15908  13443   -613   -824    297       C  
ATOM   1152  C   LEU A 173      10.242 -12.969 -51.909  1.00118.00           C  
ANISOU 1152  C   LEU A 173    15468  15960  13406   -618   -821    217       C  
ATOM   1153  O   LEU A 173      11.153 -13.168 -51.101  1.00111.34           O  
ANISOU 1153  O   LEU A 173    14651  15092  12560   -597   -774    197       O  
ATOM   1154  CB  LEU A 173       9.044 -11.849 -50.006  1.00118.09           C  
ANISOU 1154  CB  LEU A 173    15452  15887  13530   -580   -762    336       C  
ATOM   1155  CG  LEU A 173       8.458 -10.498 -49.577  1.00120.66           C  
ANISOU 1155  CG  LEU A 173    15764  16202  13878   -567   -739    416       C  
ATOM   1156  CD1 LEU A 173       7.147 -10.180 -50.276  1.00121.78           C  
ANISOU 1156  CD1 LEU A 173    15864  16354  14050   -585   -787    464       C  
ATOM   1157  CD2 LEU A 173       8.282 -10.455 -48.062  1.00120.62           C  
ANISOU 1157  CD2 LEU A 173    15757  16134  13938   -539   -683    444       C  
ATOM   1158  N   THR A 174      10.298 -13.334 -53.187  1.00122.52           N  
ANISOU 1158  N   THR A 174    16037  16587  13926   -648   -870    173       N  
ATOM   1159  CA  THR A 174      11.469 -13.951 -53.822  1.00123.20           C  
ANISOU 1159  CA  THR A 174    16154  16710  13946   -658   -873     95       C  
ATOM   1160  C   THR A 174      12.868 -13.595 -53.240  1.00125.20           C  
ANISOU 1160  C   THR A 174    16449  16961  14158   -633   -818     83       C  
ATOM   1161  O   THR A 174      13.671 -14.503 -53.023  1.00125.73           O  
ANISOU 1161  O   THR A 174    16534  17011  14224   -629   -800     23       O  
ATOM   1162  CB  THR A 174      11.455 -13.712 -55.360  1.00124.14           C  
ANISOU 1162  CB  THR A 174    16269  16912  13986   -691   -927     74       C  
ATOM   1163  OG1 THR A 174      12.780 -13.839 -55.883  1.00124.03           O  
ANISOU 1163  OG1 THR A 174    16291  16940  13893   -694   -915     16       O  
ATOM   1164  CG2 THR A 174      10.920 -12.326 -55.724  1.00126.55           C  
ANISOU 1164  CG2 THR A 174    16560  17254  14266   -692   -941    156       C  
ATOM   1165  N   ASN A 175      13.166 -12.315 -52.977  1.00121.37           N  
ANISOU 1165  N   ASN A 175    15978  16491  13644   -617   -792    138       N  
ATOM   1166  CA  ASN A 175      14.552 -11.905 -52.625  1.00111.17           C  
ANISOU 1166  CA  ASN A 175    14726  15210  12300   -598   -746    122       C  
ATOM   1167  C   ASN A 175      14.925 -11.868 -51.141  1.00105.02           C  
ANISOU 1167  C   ASN A 175    13959  14375  11568   -567   -687    140       C  
ATOM   1168  O   ASN A 175      16.110 -11.782 -50.804  1.00100.87           O  
ANISOU 1168  O   ASN A 175    13464  13856  11003   -553   -651    117       O  
ATOM   1169  CB  ASN A 175      14.891 -10.564 -53.283  1.00106.52           C  
ANISOU 1169  CB  ASN A 175    14150  14678  11645   -600   -749    161       C  
ATOM   1170  CG  ASN A 175      15.004 -10.679 -54.787  1.00106.77           C  
ANISOU 1170  CG  ASN A 175    14180  14781  11605   -629   -800    129       C  
ATOM   1171  OD1 ASN A 175      14.752 -11.742 -55.366  1.00 97.95           O  
ANISOU 1171  OD1 ASN A 175    13053  13674  10490   -651   -835     75       O  
ATOM   1172  ND2 ASN A 175      15.383  -9.584 -55.432  1.00110.95           N  
ANISOU 1172  ND2 ASN A 175    14719  15364  12072   -632   -802    162       N  
ATOM   1173  N   LEU A 176      13.924 -11.946 -50.270  1.00104.72           N  
ANISOU 1173  N   LEU A 176    13894  14285  11608   -557   -678    181       N  
ATOM   1174  CA  LEU A 176      14.125 -11.865 -48.812  1.00100.68           C  
ANISOU 1174  CA  LEU A 176    13387  13723  11141   -530   -622    205       C  
ATOM   1175  C   LEU A 176      14.937 -13.029 -48.237  1.00 99.38           C  
ANISOU 1175  C   LEU A 176    13237  13534  10988   -520   -599    153       C  
ATOM   1176  O   LEU A 176      14.511 -14.175 -48.338  1.00 99.65           O  
ANISOU 1176  O   LEU A 176    13252  13543  11066   -528   -620    123       O  
ATOM   1177  CB  LEU A 176      12.764 -11.835 -48.118  1.00 97.63           C  
ANISOU 1177  CB  LEU A 176    12966  13289  10840   -524   -622    257       C  
ATOM   1178  CG  LEU A 176      12.767 -11.968 -46.604  1.00 97.57           C  
ANISOU 1178  CG  LEU A 176    12955  13230  10886   -499   -570    279       C  
ATOM   1179  CD1 LEU A 176      13.612 -10.876 -45.976  1.00101.66           C  
ANISOU 1179  CD1 LEU A 176    13500  13761  11365   -482   -520    299       C  
ATOM   1180  CD2 LEU A 176      11.350 -11.904 -46.085  1.00 98.91           C  
ANISOU 1180  CD2 LEU A 176    13088  13357  11137   -497   -574    330       C  
ATOM   1181  N   VAL A 177      16.075 -12.729 -47.600  1.00 96.86           N  
ANISOU 1181  N   VAL A 177    12946  13220  10635   -502   -554    146       N  
ATOM   1182  CA  VAL A 177      16.955 -13.772 -47.021  1.00 93.21           C  
ANISOU 1182  CA  VAL A 177    12495  12738  10181   -490   -528    103       C  
ATOM   1183  C   VAL A 177      17.302 -13.645 -45.520  1.00 95.05           C  
ANISOU 1183  C   VAL A 177    12731  12940  10443   -464   -472    133       C  
ATOM   1184  O   VAL A 177      17.906 -14.560 -44.934  1.00 88.41           O  
ANISOU 1184  O   VAL A 177    11892  12080   9620   -454   -451    108       O  
ATOM   1185  CB  VAL A 177      18.281 -13.832 -47.779  1.00 90.90           C  
ANISOU 1185  CB  VAL A 177    12235  12490   9811   -496   -529     51       C  
ATOM   1186  CG1 VAL A 177      18.042 -14.093 -49.271  1.00 92.91           C  
ANISOU 1186  CG1 VAL A 177    12488  12783  10031   -524   -582     13       C  
ATOM   1187  CG2 VAL A 177      19.062 -12.557 -47.533  1.00 88.80           C  
ANISOU 1187  CG2 VAL A 177    11996  12254   9488   -485   -496     77       C  
ATOM   1188  N   HIS A 178      16.950 -12.516 -44.909  1.00 94.83           N  
ANISOU 1188  N   HIS A 178    12701  12910  10418   -455   -448    184       N  
ATOM   1189  CA  HIS A 178      17.205 -12.307 -43.501  1.00 96.06           C  
ANISOU 1189  CA  HIS A 178    12858  13044  10596   -434   -395    211       C  
ATOM   1190  C   HIS A 178      15.973 -11.700 -42.889  1.00 92.99           C  
ANISOU 1190  C   HIS A 178    12443  12626  10263   -430   -387    267       C  
ATOM   1191  O   HIS A 178      15.550 -10.635 -43.287  1.00 95.83           O  
ANISOU 1191  O   HIS A 178    12802  12999  10610   -436   -393    295       O  
ATOM   1192  CB  HIS A 178      18.414 -11.374 -43.285  1.00100.14           C  
ANISOU 1192  CB  HIS A 178    13407  13596  11045   -426   -360    207       C  
ATOM   1193  CG  HIS A 178      18.916 -11.334 -41.865  1.00105.74           C  
ANISOU 1193  CG  HIS A 178    14119  14293  11764   -407   -306    221       C  
ATOM   1194  ND1 HIS A 178      18.360 -10.523 -40.896  1.00107.26           N  
ANISOU 1194  ND1 HIS A 178    14299  14470  11983   -398   -273    265       N  
ATOM   1195  CD2 HIS A 178      19.934 -11.995 -41.258  1.00107.92           C  
ANISOU 1195  CD2 HIS A 178    14406  14573  12025   -396   -281    198       C  
ATOM   1196  CE1 HIS A 178      19.004 -10.696 -39.753  1.00107.11           C  
ANISOU 1196  CE1 HIS A 178    14284  14450  11960   -385   -230    266       C  
ATOM   1197  NE2 HIS A 178      19.966 -11.580 -39.946  1.00107.39           N  
ANISOU 1197  NE2 HIS A 178    14333  14498  11970   -383   -235    229       N  
ATOM   1198  N   VAL A 179      15.402 -12.397 -41.919  1.00 93.26           N  
ANISOU 1198  N   VAL A 179    12454  12619  10361   -419   -370    285       N  
ATOM   1199  CA  VAL A 179      14.381 -11.836 -41.049  1.00 88.15           C  
ANISOU 1199  CA  VAL A 179    11783  11943   9768   -411   -348    338       C  
ATOM   1200  C   VAL A 179      14.946 -11.787 -39.639  1.00 84.55           C  
ANISOU 1200  C   VAL A 179    11331  11480   9312   -392   -291    350       C  
ATOM   1201  O   VAL A 179      15.605 -12.730 -39.199  1.00 82.95           O  
ANISOU 1201  O   VAL A 179    11131  11275   9110   -384   -280    328       O  
ATOM   1202  CB  VAL A 179      13.117 -12.698 -41.089  1.00 87.81           C  
ANISOU 1202  CB  VAL A 179    11702  11858   9801   -415   -377    353       C  
ATOM   1203  CG1 VAL A 179      12.079 -12.199 -40.094  1.00 86.84           C  
ANISOU 1203  CG1 VAL A 179    11554  11703   9738   -405   -350    409       C  
ATOM   1204  CG2 VAL A 179      12.561 -12.690 -42.504  1.00 89.29           C  
ANISOU 1204  CG2 VAL A 179    11884  12060   9981   -437   -435    341       C  
ATOM   1205  N   ASP A 180      14.712 -10.684 -38.943  1.00 81.54           N  
ANISOU 1205  N   ASP A 180    10949  11100   8932   -386   -255    384       N  
ATOM   1206  CA  ASP A 180      15.223 -10.540 -37.597  1.00 82.71           C  
ANISOU 1206  CA  ASP A 180    11100  11251   9075   -371   -200    394       C  
ATOM   1207  C   ASP A 180      14.082 -10.369 -36.601  1.00 80.20           C  
ANISOU 1207  C   ASP A 180    10751  10898   8821   -363   -175    439       C  
ATOM   1208  O   ASP A 180      13.499  -9.292 -36.496  1.00 77.33           O  
ANISOU 1208  O   ASP A 180    10382  10529   8470   -365   -159    465       O  
ATOM   1209  CB  ASP A 180      16.194  -9.358 -37.503  1.00 87.08           C  
ANISOU 1209  CB  ASP A 180    11683  11841   9562   -371   -168    383       C  
ATOM   1210  CG  ASP A 180      16.887  -9.257 -36.121  1.00 92.63           C  
ANISOU 1210  CG  ASP A 180    12390  12557  10248   -359   -112    385       C  
ATOM   1211  OD1 ASP A 180      16.516 -10.019 -35.199  1.00 96.43           O  
ANISOU 1211  OD1 ASP A 180    12849  13018  10769   -349    -97    402       O  
ATOM   1212  OD2 ASP A 180      17.803  -8.411 -35.945  1.00 95.60           O  
ANISOU 1212  OD2 ASP A 180    12789  12964  10569   -360    -84    371       O  
ATOM   1213  N   LEU A 181      13.814 -11.429 -35.842  1.00 78.29           N  
ANISOU 1213  N   LEU A 181    10488  10633   8623   -354   -167    449       N  
ATOM   1214  CA  LEU A 181      12.771 -11.424 -34.848  1.00 81.60           C  
ANISOU 1214  CA  LEU A 181    10877  11022   9106   -345   -142    491       C  
ATOM   1215  C   LEU A 181      13.282 -11.265 -33.379  1.00 84.07           C  
ANISOU 1215  C   LEU A 181    11188  11351   9403   -332    -83    503       C  
ATOM   1216  O   LEU A 181      12.652 -11.744 -32.425  1.00 86.91           O  
ANISOU 1216  O   LEU A 181    11521  11690   9812   -322    -62    534       O  
ATOM   1217  CB  LEU A 181      11.947 -12.703 -35.002  1.00 86.57           C  
ANISOU 1217  CB  LEU A 181    11475  11612   9803   -344   -175    501       C  
ATOM   1218  CG  LEU A 181      11.179 -12.942 -36.312  1.00 91.51           C  
ANISOU 1218  CG  LEU A 181    12092  12220  10457   -359   -234    493       C  
ATOM   1219  CD1 LEU A 181      11.862 -13.990 -37.184  1.00 96.80           C  
ANISOU 1219  CD1 LEU A 181    12773  12898  11108   -367   -271    446       C  
ATOM   1220  CD2 LEU A 181       9.767 -13.421 -36.034  1.00 92.26           C  
ANISOU 1220  CD2 LEU A 181    12146  12268  10638   -358   -246    530       C  
ATOM   1221  N   SER A 182      14.390 -10.564 -33.176  1.00 81.59           N  
ANISOU 1221  N   SER A 182    10902  11076   9020   -333    -55    481       N  
ATOM   1222  CA  SER A 182      14.922 -10.387 -31.824  1.00 81.10           C  
ANISOU 1222  CA  SER A 182    10838  11038   8935   -324     -1    489       C  
ATOM   1223  C   SER A 182      14.047  -9.581 -30.854  1.00 80.91           C  
ANISOU 1223  C   SER A 182    10794  11003   8943   -322     41    522       C  
ATOM   1224  O   SER A 182      13.075  -8.919 -31.237  1.00 76.31           O  
ANISOU 1224  O   SER A 182    10202  10393   8399   -327     33    539       O  
ATOM   1225  CB  SER A 182      16.296  -9.727 -31.889  1.00 82.80           C  
ANISOU 1225  CB  SER A 182    11088  11301   9070   -328     17    455       C  
ATOM   1226  OG  SER A 182      17.177 -10.544 -32.611  1.00 88.92           O  
ANISOU 1226  OG  SER A 182    11880  12089   9816   -328    -13    426       O  
ATOM   1227  N   TYR A 183      14.437  -9.656 -29.581  1.00 84.98           N  
ANISOU 1227  N   TYR A 183    11302  11543   9441   -315     87    529       N  
ATOM   1228  CA  TYR A 183      13.801  -8.934 -28.481  1.00 86.96           C  
ANISOU 1228  CA  TYR A 183    11535  11793   9711   -313    136    553       C  
ATOM   1229  C   TYR A 183      12.303  -8.865 -28.685  1.00 89.16           C  
ANISOU 1229  C   TYR A 183    11787  12021  10068   -313    123    587       C  
ATOM   1230  O   TYR A 183      11.711  -7.788 -28.624  1.00 93.63           O  
ANISOU 1230  O   TYR A 183    12349  12573  10650   -318    145    595       O  
ATOM   1231  CB  TYR A 183      14.402  -7.532 -28.348  1.00 86.81           C  
ANISOU 1231  CB  TYR A 183    11539  11803   9639   -323    172    528       C  
ATOM   1232  CG  TYR A 183      14.199  -6.834 -27.017  1.00 89.00           C  
ANISOU 1232  CG  TYR A 183    11803  12098   9914   -324    235    536       C  
ATOM   1233  CD1 TYR A 183      14.373  -7.498 -25.803  1.00 93.90           C  
ANISOU 1233  CD1 TYR A 183    12406  12746  10525   -317    264    550       C  
ATOM   1234  CD2 TYR A 183      13.901  -5.478 -26.977  1.00 93.99           C  
ANISOU 1234  CD2 TYR A 183    12437  12723  10549   -333    266    528       C  
ATOM   1235  CE1 TYR A 183      14.210  -6.833 -24.594  1.00 99.69           C  
ANISOU 1235  CE1 TYR A 183    13126  13503  11248   -321    323    553       C  
ATOM   1236  CE2 TYR A 183      13.743  -4.797 -25.779  1.00 95.74           C  
ANISOU 1236  CE2 TYR A 183    12647  12962  10767   -337    327    527       C  
ATOM   1237  CZ  TYR A 183      13.892  -5.472 -24.595  1.00101.32           C  
ANISOU 1237  CZ  TYR A 183    13337  13699  11459   -332    354    538       C  
ATOM   1238  OH  TYR A 183      13.715  -4.765 -23.432  1.00108.44           O  
ANISOU 1238  OH  TYR A 183    14226  14623  12352   -338    415    533       O  
ATOM   1239  N   ASN A 184      11.703 -10.025 -28.938  1.00 88.22           N  
ANISOU 1239  N   ASN A 184    11647  11871  10001   -306     88    606       N  
ATOM   1240  CA  ASN A 184      10.268 -10.125 -29.093  1.00 91.42           C  
ANISOU 1240  CA  ASN A 184    12023  12228  10485   -305     72    641       C  
ATOM   1241  C   ASN A 184       9.715 -10.903 -27.913  1.00 97.49           C  
ANISOU 1241  C   ASN A 184    12757  12985  11297   -293     99    676       C  
ATOM   1242  O   ASN A 184      10.378 -10.975 -26.861  1.00102.78           O  
ANISOU 1242  O   ASN A 184    13429  13692  11930   -287    141    675       O  
ATOM   1243  CB  ASN A 184       9.908 -10.716 -30.462  1.00 90.05           C  
ANISOU 1243  CB  ASN A 184    11849  12025  10338   -311      7    633       C  
ATOM   1244  CG  ASN A 184       9.824  -9.644 -31.545  1.00 89.14           C  
ANISOU 1244  CG  ASN A 184    11752  11910  10204   -324    -13    621       C  
ATOM   1245  OD1 ASN A 184       9.120  -8.643 -31.394  1.00 82.41           O  
ANISOU 1245  OD1 ASN A 184    10890  11044   9376   -326      7    642       O  
ATOM   1246  ND2 ASN A 184      10.549  -9.847 -32.638  1.00 88.70           N  
ANISOU 1246  ND2 ASN A 184    11721  11873  10107   -332    -53    588       N  
ATOM   1247  N   TYR A 185       8.503 -11.443 -28.049  1.00 98.60           N  
ANISOU 1247  N   TYR A 185    12867  13079  11515   -289     78    708       N  
ATOM   1248  CA  TYR A 185       7.872 -12.181 -26.953  1.00 93.79           C  
ANISOU 1248  CA  TYR A 185    12223  12456  10955   -277    103    747       C  
ATOM   1249  C   TYR A 185       7.578 -13.640 -27.308  1.00 93.87           C  
ANISOU 1249  C   TYR A 185    12212  12435  11020   -271     62    760       C  
ATOM   1250  O   TYR A 185       6.760 -14.286 -26.647  1.00 93.70           O  
ANISOU 1250  O   TYR A 185    12154  12386  11060   -261     72    799       O  
ATOM   1251  CB  TYR A 185       6.601 -11.451 -26.536  1.00 91.06           C  
ANISOU 1251  CB  TYR A 185    11852  12080  10664   -277    127    780       C  
ATOM   1252  CG  TYR A 185       6.887 -10.220 -25.731  1.00 87.91           C  
ANISOU 1252  CG  TYR A 185    11465  11713  10222   -280    186    772       C  
ATOM   1253  CD1 TYR A 185       7.004 -10.306 -24.360  1.00 87.13           C  
ANISOU 1253  CD1 TYR A 185    11351  11642  10110   -273    239    787       C  
ATOM   1254  CD2 TYR A 185       7.062  -8.970 -26.332  1.00 86.87           C  
ANISOU 1254  CD2 TYR A 185    11357  11586  10063   -291    190    748       C  
ATOM   1255  CE1 TYR A 185       7.280  -9.196 -23.590  1.00 85.15           C  
ANISOU 1255  CE1 TYR A 185    11109  11424   9818   -278    295    772       C  
ATOM   1256  CE2 TYR A 185       7.330  -7.846 -25.562  1.00 85.02           C  
ANISOU 1256  CE2 TYR A 185    11129  11377   9795   -295    247    736       C  
ATOM   1257  CZ  TYR A 185       7.440  -7.980 -24.187  1.00 82.97           C  
ANISOU 1257  CZ  TYR A 185    10857  11147   9522   -290    300    745       C  
ATOM   1258  OH  TYR A 185       7.699  -6.931 -23.363  1.00 79.36           O  
ANISOU 1258  OH  TYR A 185    10404  10718   9030   -296    359    727       O  
ATOM   1259  N   ILE A 186       8.267 -14.167 -28.325  1.00 91.04           N  
ANISOU 1259  N   ILE A 186    11873  12079  10639   -277     18    725       N  
ATOM   1260  CA  ILE A 186       8.059 -15.552 -28.755  1.00 85.91           C  
ANISOU 1260  CA  ILE A 186    11202  11396  10041   -274    -19    727       C  
ATOM   1261  C   ILE A 186       8.485 -16.558 -27.672  1.00 86.83           C  
ANISOU 1261  C   ILE A 186    11297  11523  10170   -258      9    751       C  
ATOM   1262  O   ILE A 186       9.608 -16.488 -27.128  1.00 80.08           O  
ANISOU 1262  O   ILE A 186    10459  10714   9253   -253     37    740       O  
ATOM   1263  CB  ILE A 186       8.767 -15.864 -30.087  1.00 80.72           C  
ANISOU 1263  CB  ILE A 186    10571  10743   9353   -285    -68    679       C  
ATOM   1264  CG1 ILE A 186       8.211 -14.959 -31.177  1.00 82.43           C  
ANISOU 1264  CG1 ILE A 186    10801  10951   9565   -301   -101    665       C  
ATOM   1265  CG2 ILE A 186       8.570 -17.325 -30.471  1.00 78.14           C  
ANISOU 1265  CG2 ILE A 186    10220  10380   9085   -283   -102    675       C  
ATOM   1266  CD1 ILE A 186       9.025 -14.971 -32.449  1.00 84.58           C  
ANISOU 1266  CD1 ILE A 186    11105  11243   9786   -314   -141    616       C  
ATOM   1267  N   GLN A 187       7.565 -17.490 -27.388  1.00 90.18           N  
ANISOU 1267  N   GLN A 187    11681  11904  10677   -250      1    786       N  
ATOM   1268  CA  GLN A 187       7.771 -18.569 -26.420  1.00 90.05           C  
ANISOU 1268  CA  GLN A 187    11634  11888  10690   -234     25    819       C  
ATOM   1269  C   GLN A 187       7.762 -19.958 -27.076  1.00 91.57           C  
ANISOU 1269  C   GLN A 187    11808  12039  10943   -233    -13    810       C  
ATOM   1270  O   GLN A 187       8.213 -20.940 -26.473  1.00 92.82           O  
ANISOU 1270  O   GLN A 187    11944  12199  11123   -220      1    831       O  
ATOM   1271  CB  GLN A 187       6.699 -18.491 -25.337  1.00 90.85           C  
ANISOU 1271  CB  GLN A 187    11700  11975  10844   -224     60    875       C  
ATOM   1272  CG  GLN A 187       6.204 -17.073 -25.113  1.00 93.72           C  
ANISOU 1272  CG  GLN A 187    12077  12352  11179   -231     85    876       C  
ATOM   1273  CD  GLN A 187       5.468 -16.895 -23.813  1.00 95.45           C  
ANISOU 1273  CD  GLN A 187    12265  12575  11426   -221    135    926       C  
ATOM   1274  OE1 GLN A 187       4.717 -17.763 -23.394  1.00101.57           O  
ANISOU 1274  OE1 GLN A 187    13001  13318  12273   -210    135    967       O  
ATOM   1275  NE2 GLN A 187       5.675 -15.757 -23.171  1.00 97.04           N  
ANISOU 1275  NE2 GLN A 187    12481  12816  11571   -224    178    921       N  
ATOM   1276  N   THR A 188       7.264 -20.056 -28.306  1.00 92.32           N  
ANISOU 1276  N   THR A 188    11908  12099  11068   -247    -63    780       N  
ATOM   1277  CA  THR A 188       7.113 -21.358 -28.926  1.00 93.66           C  
ANISOU 1277  CA  THR A 188    12056  12226  11304   -249    -99    768       C  
ATOM   1278  C   THR A 188       7.281 -21.325 -30.417  1.00 92.51           C  
ANISOU 1278  C   THR A 188    11934  12072  11140   -269   -151    709       C  
ATOM   1279  O   THR A 188       6.817 -20.423 -31.112  1.00 88.42           O  
ANISOU 1279  O   THR A 188    11434  11559  10600   -282   -174    695       O  
ATOM   1280  CB  THR A 188       5.742 -22.000 -28.609  1.00 99.07           C  
ANISOU 1280  CB  THR A 188    12693  12856  12093   -244   -105    811       C  
ATOM   1281  OG1 THR A 188       4.724 -20.987 -28.580  1.00101.52           O  
ANISOU 1281  OG1 THR A 188    13002  13160  12409   -249   -103    832       O  
ATOM   1282  CG2 THR A 188       5.760 -22.719 -27.256  1.00 99.42           C  
ANISOU 1282  CG2 THR A 188    12700  12898  12175   -222    -60    866       C  
ATOM   1283  N   ILE A 189       7.949 -22.367 -30.878  1.00 97.89           N  
ANISOU 1283  N   ILE A 189    12613  12742  11836   -269   -169    678       N  
ATOM   1284  CA  ILE A 189       8.216 -22.611 -32.266  1.00101.19           C  
ANISOU 1284  CA  ILE A 189    13050  13153  12241   -289   -217    617       C  
ATOM   1285  C   ILE A 189       7.509 -23.921 -32.530  1.00104.58           C  
ANISOU 1285  C   ILE A 189    13438  13524  12772   -291   -241    617       C  
ATOM   1286  O   ILE A 189       7.910 -24.964 -31.992  1.00106.74           O  
ANISOU 1286  O   ILE A 189    13687  13778  13089   -278   -222    629       O  
ATOM   1287  CB  ILE A 189       9.736 -22.795 -32.521  1.00100.44           C  
ANISOU 1287  CB  ILE A 189    12987  13094  12079   -287   -209    575       C  
ATOM   1288  CG1 ILE A 189      10.541 -21.671 -31.845  1.00 97.31           C  
ANISOU 1288  CG1 ILE A 189    12623  12756  11594   -279   -171    588       C  
ATOM   1289  CG2 ILE A 189      10.029 -22.857 -34.016  1.00101.45           C  
ANISOU 1289  CG2 ILE A 189    13139  13225  12181   -309   -257    508       C  
ATOM   1290  CD1 ILE A 189      12.040 -21.790 -32.008  1.00 94.72           C  
ANISOU 1290  CD1 ILE A 189    12324  12465  11199   -277   -161    552       C  
ATOM   1291  N   THR A 190       6.450 -23.861 -33.331  1.00108.09           N  
ANISOU 1291  N   THR A 190    13870  13941  13256   -309   -282    606       N  
ATOM   1292  CA  THR A 190       5.697 -25.064 -33.709  1.00109.21           C  
ANISOU 1292  CA  THR A 190    13971  14025  13496   -316   -311    598       C  
ATOM   1293  C   THR A 190       6.062 -25.559 -35.110  1.00103.94           C  
ANISOU 1293  C   THR A 190    13317  13354  12818   -340   -358    523       C  
ATOM   1294  O   THR A 190       6.787 -24.879 -35.851  1.00 96.61           O  
ANISOU 1294  O   THR A 190    12431  12471  11804   -351   -372    481       O  
ATOM   1295  CB  THR A 190       4.174 -24.813 -33.649  1.00108.18           C  
ANISOU 1295  CB  THR A 190    13811  13862  13430   -321   -327    636       C  
ATOM   1296  OG1 THR A 190       3.785 -23.969 -34.736  1.00117.23           O  
ANISOU 1296  OG1 THR A 190    14978  15027  14533   -344   -369    608       O  
ATOM   1297  CG2 THR A 190       3.790 -24.152 -32.342  1.00104.99           C  
ANISOU 1297  CG2 THR A 190    13397  13466  13026   -300   -279    705       C  
ATOM   1298  N   VAL A 191       5.552 -26.753 -35.443  1.00105.78           N  
ANISOU 1298  N   VAL A 191    13513  13536  13141   -348   -379    505       N  
ATOM   1299  CA  VAL A 191       5.594 -27.304 -36.823  1.00105.48           C  
ANISOU 1299  CA  VAL A 191    13478  13489  13109   -376   -429    431       C  
ATOM   1300  C   VAL A 191       4.913 -26.364 -37.813  1.00 98.13           C  
ANISOU 1300  C   VAL A 191    12564  12585  12133   -401   -474    413       C  
ATOM   1301  O   VAL A 191       5.441 -26.081 -38.881  1.00 95.44           O  
ANISOU 1301  O   VAL A 191    12254  12281  11727   -420   -504    356       O  
ATOM   1302  CB  VAL A 191       4.926 -28.714 -36.954  1.00102.11           C  
ANISOU 1302  CB  VAL A 191    13001  12995  12801   -383   -443    418       C  
ATOM   1303  CG1 VAL A 191       5.689 -29.763 -36.164  1.00101.19           C  
ANISOU 1303  CG1 VAL A 191    12864  12849  12735   -360   -401    429       C  
ATOM   1304  CG2 VAL A 191       3.462 -28.700 -36.525  1.00104.28           C  
ANISOU 1304  CG2 VAL A 191    13235  13231  13154   -382   -451    472       C  
ATOM   1305  N   ASN A 192       3.745 -25.877 -37.411  1.00 96.41           N  
ANISOU 1305  N   ASN A 192    12325  12352  11953   -398   -477    467       N  
ATOM   1306  CA  ASN A 192       2.905 -25.049 -38.242  1.00 99.73           C  
ANISOU 1306  CA  ASN A 192    12750  12792  12351   -420   -519    465       C  
ATOM   1307  C   ASN A 192       3.531 -23.680 -38.418  1.00 97.87           C  
ANISOU 1307  C   ASN A 192    12561  12616  12008   -418   -511    467       C  
ATOM   1308  O   ASN A 192       3.436 -23.094 -39.498  1.00101.44           O  
ANISOU 1308  O   ASN A 192    13030  13101  12410   -441   -552    439       O  
ATOM   1309  CB  ASN A 192       1.488 -24.969 -37.645  1.00103.17           C  
ANISOU 1309  CB  ASN A 192    13144  13187  12867   -414   -518    527       C  
ATOM   1310  CG  ASN A 192       0.720 -23.738 -38.094  1.00107.22           C  
ANISOU 1310  CG  ASN A 192    13665  13726  13346   -426   -542    552       C  
ATOM   1311  OD1 ASN A 192       0.902 -22.640 -37.546  1.00107.85           O  
ANISOU 1311  OD1 ASN A 192    13768  13834  13376   -411   -511    590       O  
ATOM   1312  ND2 ASN A 192      -0.160 -23.913 -39.078  1.00107.30           N  
ANISOU 1312  ND2 ASN A 192    13653  13727  13386   -452   -597    533       N  
ATOM   1313  N   ASP A 193       4.184 -23.182 -37.366  1.00 96.64           N  
ANISOU 1313  N   ASP A 193    12423  12477  11818   -393   -459    502       N  
ATOM   1314  CA  ASP A 193       4.902 -21.910 -37.438  1.00 96.22           C  
ANISOU 1314  CA  ASP A 193    12413  12478  11666   -391   -445    502       C  
ATOM   1315  C   ASP A 193       5.812 -21.927 -38.655  1.00 92.38           C  
ANISOU 1315  C   ASP A 193    11959  12029  11109   -410   -477    434       C  
ATOM   1316  O   ASP A 193       5.706 -21.095 -39.538  1.00 91.17           O  
ANISOU 1316  O   ASP A 193    11826  11910  10903   -427   -507    420       O  
ATOM   1317  CB  ASP A 193       5.727 -21.651 -36.161  1.00 97.83           C  
ANISOU 1317  CB  ASP A 193    12632  12698  11841   -364   -384    533       C  
ATOM   1318  CG  ASP A 193       4.923 -20.939 -35.040  1.00100.06           C  
ANISOU 1318  CG  ASP A 193    12897  12970  12150   -347   -347    601       C  
ATOM   1319  OD1 ASP A 193       3.759 -20.514 -35.281  1.00 98.11           O  
ANISOU 1319  OD1 ASP A 193    12631  12704  11941   -356   -367    627       O  
ATOM   1320  OD2 ASP A 193       5.479 -20.800 -33.910  1.00 95.66           O  
ANISOU 1320  OD2 ASP A 193    12344  12426  11574   -327   -296    628       O  
ATOM   1321  N   LEU A 194       6.663 -22.930 -38.731  1.00 94.15           N  
ANISOU 1321  N   LEU A 194    12187  12245  11339   -408   -471    392       N  
ATOM   1322  CA  LEU A 194       7.662 -22.980 -39.781  1.00101.77           C  
ANISOU 1322  CA  LEU A 194    13185  13247  12235   -424   -493    325       C  
ATOM   1323  C   LEU A 194       7.170 -23.702 -41.015  1.00 99.98           C  
ANISOU 1323  C   LEU A 194    12942  13009  12037   -453   -548    271       C  
ATOM   1324  O   LEU A 194       7.948 -23.969 -41.922  1.00 97.75           O  
ANISOU 1324  O   LEU A 194    12681  12752  11708   -468   -567    209       O  
ATOM   1325  CB  LEU A 194       8.926 -23.668 -39.263  1.00111.17           C  
ANISOU 1325  CB  LEU A 194    14387  14438  13414   -407   -457    305       C  
ATOM   1326  CG  LEU A 194       9.813 -22.848 -38.322  1.00112.09           C  
ANISOU 1326  CG  LEU A 194    14531  14588  13467   -384   -408    338       C  
ATOM   1327  CD1 LEU A 194       9.061 -22.336 -37.102  1.00114.87           C  
ANISOU 1327  CD1 LEU A 194    14865  14927  13853   -366   -375    411       C  
ATOM   1328  CD2 LEU A 194      11.009 -23.691 -37.905  1.00113.99           C  
ANISOU 1328  CD2 LEU A 194    14777  14827  13706   -370   -378    318       C  
ATOM   1329  N   GLN A 195       5.881 -24.014 -41.050  1.00105.20           N  
ANISOU 1329  N   GLN A 195    13565  13633  12774   -462   -572    294       N  
ATOM   1330  CA  GLN A 195       5.290 -24.730 -42.173  1.00109.95           C  
ANISOU 1330  CA  GLN A 195    14143  14221  13408   -493   -625    242       C  
ATOM   1331  C   GLN A 195       5.660 -24.098 -43.523  1.00104.33           C  
ANISOU 1331  C   GLN A 195    13462  13570  12605   -520   -667    193       C  
ATOM   1332  O   GLN A 195       5.957 -24.822 -44.470  1.00 96.27           O  
ANISOU 1332  O   GLN A 195    12442  12558  11578   -543   -696    123       O  
ATOM   1333  CB  GLN A 195       3.772 -24.801 -42.008  1.00117.12           C  
ANISOU 1333  CB  GLN A 195    15008  15092  14398   -499   -647    286       C  
ATOM   1334  CG  GLN A 195       3.060 -25.736 -42.975  1.00127.02           C  
ANISOU 1334  CG  GLN A 195    16230  16323  15706   -530   -698    235       C  
ATOM   1335  CD  GLN A 195       1.629 -25.297 -43.285  1.00134.16           C  
ANISOU 1335  CD  GLN A 195    17105  17223  16647   -546   -736    272       C  
ATOM   1336  OE1 GLN A 195       1.072 -24.402 -42.637  1.00132.91           O  
ANISOU 1336  OE1 GLN A 195    16944  17064  16489   -530   -719    342       O  
ATOM   1337  NE2 GLN A 195       1.031 -25.928 -44.290  1.00138.02           N  
ANISOU 1337  NE2 GLN A 195    17568  17707  17164   -580   -788    224       N  
ATOM   1338  N   PHE A 196       5.687 -22.769 -43.613  1.00101.36           N  
ANISOU 1338  N   PHE A 196    13112  13239  12158   -517   -666    227       N  
ATOM   1339  CA  PHE A 196       6.009 -22.150 -44.888  1.00105.99           C  
ANISOU 1339  CA  PHE A 196    13724  13886  12659   -542   -706    188       C  
ATOM   1340  C   PHE A 196       7.243 -22.776 -45.530  1.00107.17           C  
ANISOU 1340  C   PHE A 196    13899  14059  12759   -551   -707    111       C  
ATOM   1341  O   PHE A 196       7.286 -22.955 -46.751  1.00113.81           O  
ANISOU 1341  O   PHE A 196    14745  14934  13564   -580   -750     55       O  
ATOM   1342  CB  PHE A 196       6.228 -20.647 -44.783  1.00111.12           C  
ANISOU 1342  CB  PHE A 196    14403  14580  13236   -532   -691    233       C  
ATOM   1343  CG  PHE A 196       6.810 -20.052 -46.043  1.00114.97           C  
ANISOU 1343  CG  PHE A 196    14920  15134  13628   -554   -724    194       C  
ATOM   1344  CD1 PHE A 196       6.060 -20.009 -47.211  1.00117.98           C  
ANISOU 1344  CD1 PHE A 196    15283  15542  14000   -585   -782    177       C  
ATOM   1345  CD2 PHE A 196       8.120 -19.591 -46.079  1.00116.58           C  
ANISOU 1345  CD2 PHE A 196    15166  15375  13752   -544   -698    173       C  
ATOM   1346  CE1 PHE A 196       6.589 -19.488 -48.380  1.00117.64           C  
ANISOU 1346  CE1 PHE A 196    15265  15565  13867   -606   -813    144       C  
ATOM   1347  CE2 PHE A 196       8.655 -19.075 -47.247  1.00117.05           C  
ANISOU 1347  CE2 PHE A 196    15251  15497  13726   -564   -728    138       C  
ATOM   1348  CZ  PHE A 196       7.887 -19.021 -48.399  1.00118.15           C  
ANISOU 1348  CZ  PHE A 196    15372  15665  13854   -595   -785    124       C  
ATOM   1349  N   LEU A 197       8.239 -23.106 -44.715  1.00107.95           N  
ANISOU 1349  N   LEU A 197    14015  14143  12858   -526   -659    109       N  
ATOM   1350  CA  LEU A 197       9.496 -23.631 -45.240  1.00112.65           C  
ANISOU 1350  CA  LEU A 197    14636  14759  13407   -531   -653     41       C  
ATOM   1351  C   LEU A 197       9.433 -25.069 -45.754  1.00121.17           C  
ANISOU 1351  C   LEU A 197    15689  15802  14547   -549   -671    -24       C  
ATOM   1352  O   LEU A 197      10.193 -25.397 -46.658  1.00137.95           O  
ANISOU 1352  O   LEU A 197    17832  17955  16626   -566   -685    -93       O  
ATOM   1353  CB  LEU A 197      10.642 -23.488 -44.231  1.00112.15           C  
ANISOU 1353  CB  LEU A 197    14596  14695  13318   -500   -596     61       C  
ATOM   1354  CG  LEU A 197      11.187 -22.071 -43.950  1.00110.74           C  
ANISOU 1354  CG  LEU A 197    14455  14565  13054   -487   -575     99       C  
ATOM   1355  CD1 LEU A 197      12.333 -22.167 -42.957  1.00106.66           C  
ANISOU 1355  CD1 LEU A 197    13957  14047  12522   -460   -521    110       C  
ATOM   1356  CD2 LEU A 197      11.643 -21.308 -45.195  1.00107.76           C  
ANISOU 1356  CD2 LEU A 197    14109  14250  12582   -508   -606     62       C  
ATOM   1357  N   ARG A 198       8.555 -25.926 -45.227  1.00122.91           N  
ANISOU 1357  N   ARG A 198    15866  15962  14872   -546   -670     -6       N  
ATOM   1358  CA  ARG A 198       8.399 -27.283 -45.819  1.00119.72           C  
ANISOU 1358  CA  ARG A 198    15433  15521  14534   -567   -690    -74       C  
ATOM   1359  C   ARG A 198       7.801 -27.224 -47.221  1.00117.65           C  
ANISOU 1359  C   ARG A 198    15165  15293  14241   -609   -751   -128       C  
ATOM   1360  O   ARG A 198       8.102 -28.073 -48.050  1.00119.99           O  
ANISOU 1360  O   ARG A 198    15455  15589  14544   -633   -770   -208       O  
ATOM   1361  CB  ARG A 198       7.567 -28.217 -44.945  1.00116.06           C  
ANISOU 1361  CB  ARG A 198    14921  14982  14195   -555   -675    -41       C  
ATOM   1362  CG  ARG A 198       8.358 -28.802 -43.801  1.00113.99           C  
ANISOU 1362  CG  ARG A 198    14654  14680  13974   -522   -617    -15       C  
ATOM   1363  CD  ARG A 198       7.499 -29.654 -42.886  1.00116.29           C  
ANISOU 1363  CD  ARG A 198    14895  14899  14388   -508   -600     28       C  
ATOM   1364  NE  ARG A 198       7.948 -29.547 -41.496  1.00115.62           N  
ANISOU 1364  NE  ARG A 198    14811  14800  14318   -469   -545     97       N  
ATOM   1365  CZ  ARG A 198       7.449 -28.709 -40.589  1.00111.17           C  
ANISOU 1365  CZ  ARG A 198    14248  14245  13746   -450   -527    175       C  
ATOM   1366  NH1 ARG A 198       6.447 -27.885 -40.887  1.00110.00           N  
ANISOU 1366  NH1 ARG A 198    14099  14113  13582   -462   -557    199       N  
ATOM   1367  NH2 ARG A 198       7.957 -28.706 -39.368  1.00108.99           N  
ANISOU 1367  NH2 ARG A 198    13971  13962  13478   -418   -476    229       N  
ATOM   1368  N   GLU A 199       6.957 -26.226 -47.473  1.00118.47           N  
ANISOU 1368  N   GLU A 199    15268  15430  14313   -618   -782    -84       N  
ATOM   1369  CA  GLU A 199       6.507 -25.923 -48.831  1.00123.40           C  
ANISOU 1369  CA  GLU A 199    15893  16108  14885   -656   -840   -125       C  
ATOM   1370  C   GLU A 199       7.661 -25.409 -49.696  1.00118.56           C  
ANISOU 1370  C   GLU A 199    15324  15564  14157   -666   -845   -173       C  
ATOM   1371  O   GLU A 199       7.672 -25.604 -50.914  1.00120.13           O  
ANISOU 1371  O   GLU A 199    15524  15806  14313   -701   -887   -237       O  
ATOM   1372  CB  GLU A 199       5.362 -24.887 -48.831  1.00128.84           C  
ANISOU 1372  CB  GLU A 199    16568  16816  15568   -660   -868    -53       C  
ATOM   1373  CG  GLU A 199       3.953 -25.469 -49.005  1.00131.68           C  
ANISOU 1373  CG  GLU A 199    16877  17139  16014   -681   -906    -47       C  
ATOM   1374  CD  GLU A 199       3.212 -25.719 -47.698  1.00131.11           C  
ANISOU 1374  CD  GLU A 199    16775  16995  16044   -653   -873     20       C  
ATOM   1375  OE1 GLU A 199       1.967 -25.848 -47.740  1.00132.05           O  
ANISOU 1375  OE1 GLU A 199    16854  17090  16226   -665   -902     47       O  
ATOM   1376  OE2 GLU A 199       3.855 -25.791 -46.631  1.00130.82           O  
ANISOU 1376  OE2 GLU A 199    16751  16928  16024   -619   -819     48       O  
ATOM   1377  N   ASN A 200       8.634 -24.763 -49.066  1.00111.39           N  
ANISOU 1377  N   ASN A 200    14452  14671  13200   -637   -802   -142       N  
ATOM   1378  CA  ASN A 200       9.673 -24.078 -49.795  1.00110.89           C  
ANISOU 1378  CA  ASN A 200    14431  14674  13026   -643   -805   -172       C  
ATOM   1379  C   ASN A 200      11.063 -24.469 -49.375  1.00117.91           C  
ANISOU 1379  C   ASN A 200    15348  15555  13896   -623   -758   -203       C  
ATOM   1380  O   ASN A 200      11.685 -23.757 -48.602  1.00120.77           O  
ANISOU 1380  O   ASN A 200    15735  15924  14226   -595   -720   -157       O  
ATOM   1381  CB  ASN A 200       9.480 -22.596 -49.594  1.00105.49           C  
ANISOU 1381  CB  ASN A 200    13766  14029  12285   -631   -803   -100       C  
ATOM   1382  CG  ASN A 200       8.223 -22.108 -50.241  1.00102.93           C  
ANISOU 1382  CG  ASN A 200    13416  13727  11964   -655   -853    -72       C  
ATOM   1383  OD1 ASN A 200       8.226 -21.766 -51.425  1.00104.85           O  
ANISOU 1383  OD1 ASN A 200    13666  14031  12139   -683   -895   -103       O  
ATOM   1384  ND2 ASN A 200       7.125 -22.116 -49.491  1.00 98.49           N  
ANISOU 1384  ND2 ASN A 200    12822  13117  11483   -645   -851    -15       N  
ATOM   1385  N   PRO A 201      11.563 -25.606 -49.885  1.00132.37           N  
ANISOU 1385  N   PRO A 201    17173  17371  15749   -637   -760   -282       N  
ATOM   1386  CA  PRO A 201      12.969 -25.960 -49.674  1.00138.22           C  
ANISOU 1386  CA  PRO A 201    17940  18111  16464   -621   -719   -317       C  
ATOM   1387  C   PRO A 201      13.888 -25.290 -50.703  1.00145.89           C  
ANISOU 1387  C   PRO A 201    18954  19159  17319   -636   -733   -360       C  
ATOM   1388  O   PRO A 201      15.108 -25.458 -50.640  1.00152.12           O  
ANISOU 1388  O   PRO A 201    19767  19955  18074   -624   -701   -389       O  
ATOM   1389  CB  PRO A 201      12.975 -27.487 -49.824  1.00138.24           C  
ANISOU 1389  CB  PRO A 201    17912  18058  16552   -633   -716   -383       C  
ATOM   1390  CG  PRO A 201      11.782 -27.806 -50.671  1.00139.61           C  
ANISOU 1390  CG  PRO A 201    18055  18234  16755   -669   -770   -415       C  
ATOM   1391  CD  PRO A 201      10.859 -26.612 -50.700  1.00136.81           C  
ANISOU 1391  CD  PRO A 201    17702  17916  16362   -672   -800   -346       C  
ATOM   1392  N   GLN A 202      13.296 -24.549 -51.639  1.00144.04           N  
ANISOU 1392  N   GLN A 202    18722  18980  17025   -661   -779   -359       N  
ATOM   1393  CA  GLN A 202      14.040 -23.754 -52.594  1.00140.42           C  
ANISOU 1393  CA  GLN A 202    18299  18599  16453   -674   -794   -384       C  
ATOM   1394  C   GLN A 202      13.885 -22.293 -52.202  1.00139.92           C  
ANISOU 1394  C   GLN A 202    18255  18568  16341   -657   -788   -300       C  
ATOM   1395  O   GLN A 202      13.340 -21.489 -52.967  1.00146.11           O  
ANISOU 1395  O   GLN A 202    19037  19403  17073   -676   -827   -282       O  
ATOM   1396  CB  GLN A 202      13.507 -24.018 -53.993  1.00139.79           C  
ANISOU 1396  CB  GLN A 202    18205  18565  16341   -718   -850   -445       C  
ATOM   1397  CG  GLN A 202      13.636 -25.478 -54.376  1.00142.57           C  
ANISOU 1397  CG  GLN A 202    18537  18883  16749   -738   -853   -536       C  
ATOM   1398  CD  GLN A 202      12.849 -25.826 -55.618  1.00145.17           C  
ANISOU 1398  CD  GLN A 202    18843  19251  17064   -785   -911   -594       C  
ATOM   1399  OE1 GLN A 202      11.619 -25.811 -55.609  1.00143.35           O  
ANISOU 1399  OE1 GLN A 202    18579  19007  16878   -798   -944   -564       O  
ATOM   1400  NE2 GLN A 202      13.555 -26.155 -56.694  1.00145.88           N  
ANISOU 1400  NE2 GLN A 202    18947  19389  17089   -812   -923   -680       N  
ATOM   1401  N   VAL A 203      14.357 -21.981 -50.990  1.00131.75           N  
ANISOU 1401  N   VAL A 203    17232  17500  15325   -621   -739   -249       N  
ATOM   1402  CA  VAL A 203      14.311 -20.627 -50.394  1.00129.88           C  
ANISOU 1402  CA  VAL A 203    17011  17282  15052   -601   -721   -171       C  
ATOM   1403  C   VAL A 203      15.507 -20.402 -49.443  1.00126.40           C  
ANISOU 1403  C   VAL A 203    16599  16832  14593   -569   -665   -155       C  
ATOM   1404  O   VAL A 203      15.692 -21.153 -48.489  1.00121.35           O  
ANISOU 1404  O   VAL A 203    15949  16142  14017   -550   -631   -150       O  
ATOM   1405  CB  VAL A 203      12.987 -20.392 -49.613  1.00125.75           C  
ANISOU 1405  CB  VAL A 203    16456  16717  14604   -592   -724   -102       C  
ATOM   1406  CG1 VAL A 203      13.108 -19.246 -48.612  1.00124.51           C  
ANISOU 1406  CG1 VAL A 203    16314  16560  14434   -564   -686    -27       C  
ATOM   1407  CG2 VAL A 203      11.849 -20.103 -50.573  1.00130.66           C  
ANISOU 1407  CG2 VAL A 203    17055  17367  15221   -622   -781    -96       C  
ATOM   1408  N   ASN A 204      16.306 -19.365 -49.702  1.00127.27           N  
ANISOU 1408  N   ASN A 204    16743  16993  14617   -564   -654   -145       N  
ATOM   1409  CA  ASN A 204      17.427 -19.002 -48.822  1.00119.56           C  
ANISOU 1409  CA  ASN A 204    15794  16015  13615   -536   -603   -127       C  
ATOM   1410  C   ASN A 204      16.947 -17.991 -47.786  1.00114.04           C  
ANISOU 1410  C   ASN A 204    15092  15304  12932   -516   -577    -48       C  
ATOM   1411  O   ASN A 204      16.419 -16.939 -48.145  1.00124.02           O  
ANISOU 1411  O   ASN A 204    16359  16597  14166   -523   -595    -13       O  
ATOM   1412  CB  ASN A 204      18.592 -18.422 -49.639  1.00118.36           C  
ANISOU 1412  CB  ASN A 204    15680  15924  13365   -542   -602   -161       C  
ATOM   1413  CG  ASN A 204      19.868 -18.276 -48.824  1.00117.08           C  
ANISOU 1413  CG  ASN A 204    15543  15760  13179   -517   -551   -156       C  
ATOM   1414  OD1 ASN A 204      19.891 -18.595 -47.636  1.00116.68           O  
ANISOU 1414  OD1 ASN A 204    15483  15668  13182   -495   -516   -126       O  
ATOM   1415  ND2 ASN A 204      20.943 -17.789 -49.470  1.00117.02           N  
ANISOU 1415  ND2 ASN A 204    15569  15803  13090   -520   -547   -184       N  
ATOM   1416  N   LEU A 205      17.114 -18.314 -46.508  1.00104.12           N  
ANISOU 1416  N   LEU A 205    13828  14006  11724   -491   -536    -21       N  
ATOM   1417  CA  LEU A 205      16.610 -17.464 -45.422  1.00103.68           C  
ANISOU 1417  CA  LEU A 205    13767  13936  11690   -473   -507     48       C  
ATOM   1418  C   LEU A 205      17.419 -17.665 -44.132  1.00 97.54           C  
ANISOU 1418  C   LEU A 205    12995  13140  10924   -446   -453     65       C  
ATOM   1419  O   LEU A 205      17.806 -18.792 -43.823  1.00 97.12           O  
ANISOU 1419  O   LEU A 205    12931  13059  10909   -440   -442     41       O  
ATOM   1420  CB  LEU A 205      15.121 -17.758 -45.164  1.00102.96           C  
ANISOU 1420  CB  LEU A 205    13636  13803  11679   -477   -527     82       C  
ATOM   1421  CG  LEU A 205      14.426 -17.126 -43.943  1.00101.61           C  
ANISOU 1421  CG  LEU A 205    13450  13605  11550   -458   -496    152       C  
ATOM   1422  CD1 LEU A 205      14.494 -15.603 -43.940  1.00103.54           C  
ANISOU 1422  CD1 LEU A 205    13715  13885  11741   -456   -484    189       C  
ATOM   1423  CD2 LEU A 205      12.974 -17.573 -43.887  1.00102.02           C  
ANISOU 1423  CD2 LEU A 205    13461  13616  11683   -466   -522    177       C  
ATOM   1424  N   SER A 206      17.687 -16.580 -43.401  1.00 88.33           N  
ANISOU 1424  N   SER A 206    11843  11990   9725   -432   -420    107       N  
ATOM   1425  CA  SER A 206      18.285 -16.683 -42.073  1.00 86.28           C  
ANISOU 1425  CA  SER A 206    11585  11719   9478   -409   -370    131       C  
ATOM   1426  C   SER A 206      17.385 -16.041 -41.043  1.00 85.02           C  
ANISOU 1426  C   SER A 206    11407  11539   9356   -399   -347    191       C  
ATOM   1427  O   SER A 206      16.675 -15.082 -41.333  1.00 83.43           O  
ANISOU 1427  O   SER A 206    11205  11346   9147   -406   -360    216       O  
ATOM   1428  CB  SER A 206      19.675 -16.043 -42.024  1.00 85.64           C  
ANISOU 1428  CB  SER A 206    11539  11680   9318   -403   -343    115       C  
ATOM   1429  OG  SER A 206      20.682 -17.028 -42.155  1.00 81.72           O  
ANISOU 1429  OG  SER A 206    11050  11184   8815   -399   -337     74       O  
ATOM   1430  N   LEU A 207      17.428 -16.572 -39.832  1.00 84.58           N  
ANISOU 1430  N   LEU A 207    11334  11459   9342   -381   -313    217       N  
ATOM   1431  CA  LEU A 207      16.598 -16.040 -38.780  1.00 90.32           C  
ANISOU 1431  CA  LEU A 207    12042  12169  10106   -371   -287    271       C  
ATOM   1432  C   LEU A 207      17.361 -15.742 -37.506  1.00 87.61           C  
ANISOU 1432  C   LEU A 207    11705  11842   9738   -353   -234    294       C  
ATOM   1433  O   LEU A 207      18.087 -16.576 -36.961  1.00 86.57           O  
ANISOU 1433  O   LEU A 207    11569  11709   9613   -342   -214    287       O  
ATOM   1434  CB  LEU A 207      15.433 -16.987 -38.486  1.00 94.73           C  
ANISOU 1434  CB  LEU A 207    12560  12677  10754   -369   -300    293       C  
ATOM   1435  CG  LEU A 207      14.088 -16.591 -39.112  1.00 95.88           C  
ANISOU 1435  CG  LEU A 207    12689  12805  10935   -383   -336    310       C  
ATOM   1436  CD1 LEU A 207      14.126 -16.744 -40.625  1.00 96.07           C  
ANISOU 1436  CD1 LEU A 207    12724  12845  10931   -405   -388    264       C  
ATOM   1437  CD2 LEU A 207      12.947 -17.389 -38.495  1.00 95.03           C  
ANISOU 1437  CD2 LEU A 207    12539  12647  10919   -378   -338    342       C  
ATOM   1438  N   ASP A 208      17.177 -14.535 -37.025  1.00 85.34           N  
ANISOU 1438  N   ASP A 208    11426  11571   9427   -351   -209    321       N  
ATOM   1439  CA  ASP A 208      17.686 -14.216 -35.731  1.00 94.91           C  
ANISOU 1439  CA  ASP A 208    12639  12800  10622   -337   -158    344       C  
ATOM   1440  C   ASP A 208      16.544 -14.269 -34.725  1.00 96.94           C  
ANISOU 1440  C   ASP A 208    12862  13026  10943   -329   -139    392       C  
ATOM   1441  O   ASP A 208      15.598 -13.480 -34.794  1.00102.80           O  
ANISOU 1441  O   ASP A 208    13597  13756  11706   -334   -141    414       O  
ATOM   1442  CB  ASP A 208      18.342 -12.843 -35.735  1.00 99.48           C  
ANISOU 1442  CB  ASP A 208    13248  13419  11132   -341   -136    337       C  
ATOM   1443  CG  ASP A 208      19.006 -12.516 -34.410  1.00103.69           C  
ANISOU 1443  CG  ASP A 208    13782  13976  11638   -330    -83    353       C  
ATOM   1444  OD1 ASP A 208      18.618 -13.112 -33.370  1.00107.46           O  
ANISOU 1444  OD1 ASP A 208    14232  14440  12157   -320    -61    382       O  
ATOM   1445  OD2 ASP A 208      19.919 -11.663 -34.411  1.00102.99           O  
ANISOU 1445  OD2 ASP A 208    13720  13925  11487   -334    -63    335       O  
ATOM   1446  N   MET A 209      16.647 -15.196 -33.782  1.00 93.10           N  
ANISOU 1446  N   MET A 209    12353  12529  10490   -316   -117    411       N  
ATOM   1447  CA  MET A 209      15.615 -15.378 -32.780  1.00 90.41           C  
ANISOU 1447  CA  MET A 209    11978  12162  10211   -307    -97    458       C  
ATOM   1448  C   MET A 209      16.130 -15.045 -31.378  1.00 85.23           C  
ANISOU 1448  C   MET A 209    11319  11538   9527   -296    -42    483       C  
ATOM   1449  O   MET A 209      15.634 -15.545 -30.373  1.00 85.20           O  
ANISOU 1449  O   MET A 209    11284  11521   9565   -285    -19    521       O  
ATOM   1450  CB  MET A 209      15.097 -16.819 -32.832  1.00 94.32           C  
ANISOU 1450  CB  MET A 209    12441  12614  10781   -302   -118    466       C  
ATOM   1451  CG  MET A 209      13.620 -16.953 -33.177  1.00 97.46           C  
ANISOU 1451  CG  MET A 209    12813  12967  11251   -308   -146    487       C  
ATOM   1452  SD  MET A 209      13.336 -16.862 -34.931  1.00109.49           S  
ANISOU 1452  SD  MET A 209    14351  14481  12767   -329   -207    443       S  
ATOM   1453  CE  MET A 209      14.414 -18.181 -35.473  1.00111.07           C  
ANISOU 1453  CE  MET A 209    14558  14681  12961   -329   -224    395       C  
ATOM   1454  N   SER A 210      17.114 -14.182 -31.280  1.00 81.94           N  
ANISOU 1454  N   SER A 210    10931  11165   9035   -299    -21    462       N  
ATOM   1455  CA  SER A 210      17.743 -14.009 -29.984  1.00 82.62           C  
ANISOU 1455  CA  SER A 210    11013  11289   9089   -291     27    480       C  
ATOM   1456  C   SER A 210      16.818 -13.184 -29.080  1.00 84.03           C  
ANISOU 1456  C   SER A 210    11175  11465   9286   -291     61    512       C  
ATOM   1457  O   SER A 210      15.829 -12.614 -29.555  1.00 82.61           O  
ANISOU 1457  O   SER A 210    10993  11255   9138   -297     47    518       O  
ATOM   1458  CB  SER A 210      19.149 -13.411 -30.155  1.00 80.58           C  
ANISOU 1458  CB  SER A 210    10789  11080   8746   -296     39    445       C  
ATOM   1459  OG  SER A 210      19.862 -14.089 -31.194  1.00 76.33           O  
ANISOU 1459  OG  SER A 210    10267  10537   8195   -297      4    412       O  
ATOM   1460  N   LEU A 211      17.118 -13.186 -27.782  1.00 86.32           N  
ANISOU 1460  N   LEU A 211    11451  11787   9558   -284    105    534       N  
ATOM   1461  CA  LEU A 211      16.334 -12.482 -26.740  1.00 90.51           C  
ANISOU 1461  CA  LEU A 211    11964  12323  10103   -284    146    563       C  
ATOM   1462  C   LEU A 211      14.814 -12.740 -26.704  1.00 92.35           C  
ANISOU 1462  C   LEU A 211    12167  12503  10418   -280    136    598       C  
ATOM   1463  O   LEU A 211      14.018 -11.868 -26.325  1.00 88.86           O  
ANISOU 1463  O   LEU A 211    11717  12051   9991   -284    160    611       O  
ATOM   1464  CB  LEU A 211      16.610 -10.987 -26.796  1.00 92.71           C  
ANISOU 1464  CB  LEU A 211    12269  12626  10330   -296    170    536       C  
ATOM   1465  CG  LEU A 211      18.015 -10.577 -26.333  1.00 95.21           C  
ANISOU 1465  CG  LEU A 211    12608  13004  10564   -301    198    510       C  
ATOM   1466  CD1 LEU A 211      18.432 -11.209 -25.004  1.00 92.30           C  
ANISOU 1466  CD1 LEU A 211    12215  12675  10177   -293    232    535       C  
ATOM   1467  CD2 LEU A 211      19.021 -10.891 -27.423  1.00 96.79           C  
ANISOU 1467  CD2 LEU A 211    12836  13210  10730   -303    162    476       C  
ATOM   1468  N   ASN A 212      14.444 -13.963 -27.079  1.00 94.00           N  
ANISOU 1468  N   ASN A 212    12356  12676  10683   -272    102    612       N  
ATOM   1469  CA  ASN A 212      13.073 -14.454 -27.017  1.00 92.51           C  
ANISOU 1469  CA  ASN A 212    12133  12435  10578   -267     90    648       C  
ATOM   1470  C   ASN A 212      13.015 -15.487 -25.907  1.00 91.88           C  
ANISOU 1470  C   ASN A 212    12018  12360  10531   -252    113    688       C  
ATOM   1471  O   ASN A 212      13.876 -16.359 -25.849  1.00 93.37           O  
ANISOU 1471  O   ASN A 212    12204  12563  10707   -246    108    685       O  
ATOM   1472  CB  ASN A 212      12.662 -15.102 -28.353  1.00 86.96           C  
ANISOU 1472  CB  ASN A 212    11432  11688   9921   -272     32    630       C  
ATOM   1473  CG  ASN A 212      12.243 -14.082 -29.389  1.00 84.64           C  
ANISOU 1473  CG  ASN A 212    11159  11383   9616   -286      7    609       C  
ATOM   1474  OD1 ASN A 212      11.367 -13.247 -29.145  1.00 79.49           O  
ANISOU 1474  OD1 ASN A 212    10498  10718   8986   -289     22    629       O  
ATOM   1475  ND2 ASN A 212      12.859 -14.144 -30.556  1.00 85.69           N  
ANISOU 1475  ND2 ASN A 212    11318  11521   9718   -296    -29    569       N  
ATOM   1476  N   PRO A 213      12.013 -15.399 -25.013  1.00 91.00           N  
ANISOU 1476  N   PRO A 213    11876  12236  10463   -247    141    730       N  
ATOM   1477  CA  PRO A 213      11.925 -16.425 -23.966  1.00 89.72           C  
ANISOU 1477  CA  PRO A 213    11676  12079  10334   -232    163    775       C  
ATOM   1478  C   PRO A 213      11.289 -17.738 -24.454  1.00 90.11           C  
ANISOU 1478  C   PRO A 213    11696  12070  10471   -224    126    795       C  
ATOM   1479  O   PRO A 213      10.252 -18.152 -23.957  1.00 94.37           O  
ANISOU 1479  O   PRO A 213    12200  12579  11078   -216    133    837       O  
ATOM   1480  CB  PRO A 213      11.114 -15.735 -22.863  1.00 86.52           C  
ANISOU 1480  CB  PRO A 213    11250  11686   9935   -230    209    808       C  
ATOM   1481  CG  PRO A 213      10.328 -14.688 -23.552  1.00 86.51           C  
ANISOU 1481  CG  PRO A 213    11266  11655   9949   -242    197    789       C  
ATOM   1482  CD  PRO A 213      11.086 -14.276 -24.780  1.00 88.21           C  
ANISOU 1482  CD  PRO A 213    11521  11872  10120   -253    162    739       C  
ATOM   1483  N   ILE A 214      11.934 -18.386 -25.419  1.00 91.54           N  
ANISOU 1483  N   ILE A 214    11891  12237  10651   -226     88    763       N  
ATOM   1484  CA  ILE A 214      11.513 -19.695 -25.913  1.00 89.10           C  
ANISOU 1484  CA  ILE A 214    11554  11875  10423   -221     55    772       C  
ATOM   1485  C   ILE A 214      11.705 -20.731 -24.809  1.00 93.45           C  
ANISOU 1485  C   ILE A 214    12065  12432  11007   -203     84    822       C  
ATOM   1486  O   ILE A 214      12.765 -20.802 -24.188  1.00 90.92           O  
ANISOU 1486  O   ILE A 214    11750  12161  10633   -196    111    827       O  
ATOM   1487  CB  ILE A 214      12.302 -20.096 -27.188  1.00 85.05           C  
ANISOU 1487  CB  ILE A 214    11068  11353   9893   -229     14    717       C  
ATOM   1488  CG1 ILE A 214      11.910 -19.189 -28.347  1.00 85.80           C  
ANISOU 1488  CG1 ILE A 214    11194  11437   9968   -247    -19    677       C  
ATOM   1489  CG2 ILE A 214      12.039 -21.540 -27.602  1.00 83.89           C  
ANISOU 1489  CG2 ILE A 214    10890  11154   9830   -224    -13    721       C  
ATOM   1490  CD1 ILE A 214      12.927 -19.160 -29.466  1.00 86.28           C  
ANISOU 1490  CD1 ILE A 214    11291  11513   9976   -258    -49    620       C  
ATOM   1491  N   ASP A 215      10.654 -21.517 -24.572  1.00105.93           N  
ANISOU 1491  N   ASP A 215    13604  13964  12679   -195     79    861       N  
ATOM   1492  CA  ASP A 215      10.660 -22.643 -23.607  1.00114.19           C  
ANISOU 1492  CA  ASP A 215    14603  15005  13776   -176    103    917       C  
ATOM   1493  C   ASP A 215      10.355 -23.993 -24.278  1.00114.19           C  
ANISOU 1493  C   ASP A 215    14575  14940  13871   -172     69    916       C  
ATOM   1494  O   ASP A 215      10.989 -25.014 -23.980  1.00117.82           O  
ANISOU 1494  O   ASP A 215    15010  15397  14356   -160     78    935       O  
ATOM   1495  CB  ASP A 215       9.635 -22.400 -22.489  1.00116.11           C  
ANISOU 1495  CB  ASP A 215    14814  15251  14049   -168    138    975       C  
ATOM   1496  CG  ASP A 215       8.341 -21.795 -23.007  1.00121.47           C  
ANISOU 1496  CG  ASP A 215    15495  15886  14769   -178    118    968       C  
ATOM   1497  OD1 ASP A 215       7.966 -22.086 -24.166  1.00126.47           O  
ANISOU 1497  OD1 ASP A 215    16136  16471  15446   -187     72    935       O  
ATOM   1498  OD2 ASP A 215       7.710 -21.009 -22.268  1.00124.31           O  
ANISOU 1498  OD2 ASP A 215    15849  16263  15118   -177    150    993       O  
ATOM   1499  N   PHE A 216       9.388 -23.979 -25.188  1.00108.73           N  
ANISOU 1499  N   PHE A 216    13883  14195  13231   -184     32    893       N  
ATOM   1500  CA  PHE A 216       8.874 -25.186 -25.790  1.00108.50           C  
ANISOU 1500  CA  PHE A 216    13823  14100  13300   -183      1    891       C  
ATOM   1501  C   PHE A 216       9.039 -25.003 -27.303  1.00101.31           C  
ANISOU 1501  C   PHE A 216    12948  13172  12372   -204    -48    817       C  
ATOM   1502  O   PHE A 216       8.567 -24.021 -27.873  1.00 94.32           O  
ANISOU 1502  O   PHE A 216    12089  12293  11453   -218    -67    794       O  
ATOM   1503  CB  PHE A 216       7.444 -25.400 -25.215  1.00115.93           C  
ANISOU 1503  CB  PHE A 216    14721  15000  14325   -177      9    945       C  
ATOM   1504  CG  PHE A 216       6.430 -26.057 -26.129  1.00122.39           C  
ANISOU 1504  CG  PHE A 216    15517  15747  15236   -187    -34    928       C  
ATOM   1505  CD1 PHE A 216       6.756 -27.096 -26.985  1.00128.36           C  
ANISOU 1505  CD1 PHE A 216    16265  16464  16040   -193    -65    890       C  
ATOM   1506  CD2 PHE A 216       5.095 -25.666 -26.048  1.00124.02           C  
ANISOU 1506  CD2 PHE A 216    15707  15926  15489   -191    -40    954       C  
ATOM   1507  CE1 PHE A 216       5.781 -27.684 -27.784  1.00130.69           C  
ANISOU 1507  CE1 PHE A 216    16537  16697  16421   -205   -105    872       C  
ATOM   1508  CE2 PHE A 216       4.124 -26.250 -26.840  1.00128.41           C  
ANISOU 1508  CE2 PHE A 216    16239  16419  16130   -201    -81    941       C  
ATOM   1509  CZ  PHE A 216       4.468 -27.262 -27.711  1.00130.99           C  
ANISOU 1509  CZ  PHE A 216    16559  16711  16500   -209   -114    899       C  
ATOM   1510  N   ILE A 217       9.840 -25.897 -27.891  1.00 96.23           N  
ANISOU 1510  N   ILE A 217    12305  12515  11742   -205    -64    783       N  
ATOM   1511  CA  ILE A 217       9.939 -26.101 -29.334  1.00 99.04           C  
ANISOU 1511  CA  ILE A 217    12682  12846  12102   -225   -111    714       C  
ATOM   1512  C   ILE A 217       9.379 -27.496 -29.624  1.00104.26           C  
ANISOU 1512  C   ILE A 217    13298  13439  12877   -224   -129    715       C  
ATOM   1513  O   ILE A 217       9.865 -28.488 -29.060  1.00103.06           O  
ANISOU 1513  O   ILE A 217    13114  13271  12770   -208   -106    740       O  
ATOM   1514  CB  ILE A 217      11.405 -26.111 -29.811  1.00100.73           C  
ANISOU 1514  CB  ILE A 217    12931  13096  12245   -227   -111    667       C  
ATOM   1515  CG1 ILE A 217      12.108 -24.799 -29.479  1.00 97.72           C  
ANISOU 1515  CG1 ILE A 217    12593  12783  11753   -227    -90    664       C  
ATOM   1516  CG2 ILE A 217      11.480 -26.394 -31.311  1.00103.22           C  
ANISOU 1516  CG2 ILE A 217    13265  13387  12566   -249   -160    593       C  
ATOM   1517  CD1 ILE A 217      13.569 -24.813 -29.855  1.00 95.28           C  
ANISOU 1517  CD1 ILE A 217    12315  12510  11376   -228    -87    623       C  
ATOM   1518  N   GLN A 218       8.402 -27.588 -30.526  1.00107.03           N  
ANISOU 1518  N   GLN A 218    13642  13749  13275   -242   -171    687       N  
ATOM   1519  CA  GLN A 218       7.541 -28.789 -30.600  1.00109.66           C  
ANISOU 1519  CA  GLN A 218    13924  14013  13729   -242   -184    699       C  
ATOM   1520  C   GLN A 218       8.204 -30.057 -31.153  1.00108.38           C  
ANISOU 1520  C   GLN A 218    13745  13815  13618   -244   -193    657       C  
ATOM   1521  O   GLN A 218       9.038 -29.985 -32.050  1.00105.90           O  
ANISOU 1521  O   GLN A 218    13464  13520  13251   -257   -212    593       O  
ATOM   1522  CB  GLN A 218       6.254 -28.457 -31.360  1.00110.61           C  
ANISOU 1522  CB  GLN A 218    14038  14104  13881   -262   -226    683       C  
ATOM   1523  CG  GLN A 218       5.507 -29.642 -31.943  1.00114.05           C  
ANISOU 1523  CG  GLN A 218    14432  14472  14428   -273   -256    663       C  
ATOM   1524  CD  GLN A 218       4.166 -29.244 -32.529  1.00116.11           C  
ANISOU 1524  CD  GLN A 218    14684  14711  14720   -292   -295    660       C  
ATOM   1525  OE1 GLN A 218       3.590 -28.219 -32.159  1.00108.70           O  
ANISOU 1525  OE1 GLN A 218    13757  13796  13748   -289   -289    696       O  
ATOM   1526  NE2 GLN A 218       3.656 -30.062 -33.445  1.00122.42           N  
ANISOU 1526  NE2 GLN A 218    15461  15465  15588   -312   -335    615       N  
ATOM   1527  N   ASP A 219       7.829 -31.212 -30.596  1.00110.51           N  
ANISOU 1527  N   ASP A 219    13961  14031  13994   -231   -177    695       N  
ATOM   1528  CA  ASP A 219       8.334 -32.492 -31.081  1.00115.95           C  
ANISOU 1528  CA  ASP A 219    14626  14675  14753   -233   -182    658       C  
ATOM   1529  C   ASP A 219       8.292 -32.408 -32.589  1.00117.66           C  
ANISOU 1529  C   ASP A 219    14870  14884  14949   -264   -232    567       C  
ATOM   1530  O   ASP A 219       7.235 -32.132 -33.177  1.00111.91           O  
ANISOU 1530  O   ASP A 219    14140  14139  14241   -283   -268    550       O  
ATOM   1531  CB  ASP A 219       7.483 -33.696 -30.616  1.00120.71           C  
ANISOU 1531  CB  ASP A 219    15162  15205  15495   -224   -172    700       C  
ATOM   1532  CG  ASP A 219       7.793 -34.153 -29.177  1.00129.07           C  
ANISOU 1532  CG  ASP A 219    16183  16268  16588   -191   -119    788       C  
ATOM   1533  OD1 ASP A 219       8.925 -33.935 -28.683  1.00133.25           O  
ANISOU 1533  OD1 ASP A 219    16732  16846  17051   -177    -90    803       O  
ATOM   1534  OD2 ASP A 219       6.890 -34.755 -28.539  1.00128.48           O  
ANISOU 1534  OD2 ASP A 219    16056  16148  16609   -180   -106    845       O  
ATOM   1535  N   GLN A 220       9.454 -32.585 -33.209  1.00119.98           N  
ANISOU 1535  N   GLN A 220    15191  15197  15197   -270   -234    510       N  
ATOM   1536  CA  GLN A 220       9.522 -32.737 -34.651  1.00120.97           C  
ANISOU 1536  CA  GLN A 220    15337  15314  15311   -300   -278    419       C  
ATOM   1537  C   GLN A 220       9.112 -31.448 -35.396  1.00112.61           C  
ANISOU 1537  C   GLN A 220    14322  14302  14158   -321   -315    391       C  
ATOM   1538  O   GLN A 220       8.640 -31.503 -36.529  1.00105.53           O  
ANISOU 1538  O   GLN A 220    13431  13396  13267   -349   -359    332       O  
ATOM   1539  CB  GLN A 220       8.643 -33.932 -35.057  1.00124.28           C  
ANISOU 1539  CB  GLN A 220    15705  15656  15857   -312   -297    397       C  
ATOM   1540  CG  GLN A 220       9.159 -34.715 -36.245  1.00132.03           C  
ANISOU 1540  CG  GLN A 220    16689  16614  16859   -335   -319    304       C  
ATOM   1541  CD  GLN A 220       8.558 -36.107 -36.325  1.00137.29           C  
ANISOU 1541  CD  GLN A 220    17296  17198  17669   -340   -320    292       C  
ATOM   1542  OE1 GLN A 220       8.669 -36.895 -35.385  1.00138.08           O  
ANISOU 1542  OE1 GLN A 220    17354  17259  17852   -315   -281    347       O  
ATOM   1543  NE2 GLN A 220       7.932 -36.424 -37.459  1.00142.73           N  
ANISOU 1543  NE2 GLN A 220    17978  17863  18388   -373   -364    218       N  
ATOM   1544  N   ALA A 221       9.319 -30.296 -34.751  1.00109.95           N  
ANISOU 1544  N   ALA A 221    14016  14019  13739   -308   -296    435       N  
ATOM   1545  CA  ALA A 221       8.977 -28.985 -35.322  1.00104.44           C  
ANISOU 1545  CA  ALA A 221    13358  13367  12956   -324   -323    421       C  
ATOM   1546  C   ALA A 221       9.961 -28.530 -36.393  1.00106.13           C  
ANISOU 1546  C   ALA A 221    13620  13626  13077   -341   -344    350       C  
ATOM   1547  O   ALA A 221       9.619 -27.672 -37.208  1.00110.58           O  
ANISOU 1547  O   ALA A 221    14211  14219  13585   -361   -378    325       O  
ATOM   1548  CB  ALA A 221       8.868 -27.923 -34.227  1.00101.52           C  
ANISOU 1548  CB  ALA A 221    13000  13034  12537   -306   -290    489       C  
ATOM   1549  N   PHE A 222      11.173 -29.092 -36.393  1.00110.17           N  
ANISOU 1549  N   PHE A 222    14140  14143  13573   -334   -323    323       N  
ATOM   1550  CA  PHE A 222      12.214 -28.722 -37.369  1.00113.26           C  
ANISOU 1550  CA  PHE A 222    14577  14578  13877   -348   -339    257       C  
ATOM   1551  C   PHE A 222      12.469 -29.828 -38.390  1.00120.66           C  
ANISOU 1551  C   PHE A 222    15502  15482  14860   -366   -361    181       C  
ATOM   1552  O   PHE A 222      13.569 -29.953 -38.929  1.00122.57           O  
ANISOU 1552  O   PHE A 222    15770  15746  15055   -370   -358    131       O  
ATOM   1553  CB  PHE A 222      13.513 -28.314 -36.654  1.00112.46           C  
ANISOU 1553  CB  PHE A 222    14502  14520  13707   -327   -297    278       C  
ATOM   1554  CG  PHE A 222      13.469 -26.920 -36.100  1.00109.93           C  
ANISOU 1554  CG  PHE A 222    14211  14250  13305   -320   -284    320       C  
ATOM   1555  CD1 PHE A 222      12.784 -26.648 -34.919  1.00110.51           C  
ANISOU 1555  CD1 PHE A 222    14261  14317  13408   -302   -257    393       C  
ATOM   1556  CD2 PHE A 222      14.078 -25.874 -36.773  1.00105.62           C  
ANISOU 1556  CD2 PHE A 222    13713  13759  12657   -331   -297    286       C  
ATOM   1557  CE1 PHE A 222      12.718 -25.359 -34.416  1.00108.16           C  
ANISOU 1557  CE1 PHE A 222    13988  14064  13041   -298   -242    426       C  
ATOM   1558  CE2 PHE A 222      14.018 -24.587 -36.273  1.00105.99           C  
ANISOU 1558  CE2 PHE A 222    13783  13847  12638   -326   -282    322       C  
ATOM   1559  CZ  PHE A 222      13.337 -24.328 -35.093  1.00106.80           C  
ANISOU 1559  CZ  PHE A 222    13864  13941  12773   -310   -254    390       C  
ATOM   1560  N   GLN A 223      11.430 -30.609 -38.669  1.00128.65           N  
ANISOU 1560  N   GLN A 223    16474  16440  15966   -379   -384    171       N  
ATOM   1561  CA  GLN A 223      11.500 -31.652 -39.675  1.00128.53           C  
ANISOU 1561  CA  GLN A 223    16443  16390  16002   -401   -407     94       C  
ATOM   1562  C   GLN A 223      11.450 -31.031 -41.057  1.00119.17           C  
ANISOU 1562  C   GLN A 223    15293  15249  14737   -434   -455     24       C  
ATOM   1563  O   GLN A 223      10.634 -30.141 -41.306  1.00111.28           O  
ANISOU 1563  O   GLN A 223    14304  14276  13701   -445   -484     43       O  
ATOM   1564  CB  GLN A 223      10.335 -32.636 -39.514  1.00138.12           C  
ANISOU 1564  CB  GLN A 223    17601  17534  17343   -406   -417    106       C  
ATOM   1565  CG  GLN A 223      10.357 -33.788 -40.505  1.00145.43           C  
ANISOU 1565  CG  GLN A 223    18504  18417  18333   -431   -438     21       C  
ATOM   1566  CD  GLN A 223      11.730 -34.429 -40.596  1.00152.83           C  
ANISOU 1566  CD  GLN A 223    19450  19350  19266   -422   -407    -18       C  
ATOM   1567  OE1 GLN A 223      12.350 -34.727 -39.571  1.00149.36           O  
ANISOU 1567  OE1 GLN A 223    18998  18897  18852   -391   -361     35       O  
ATOM   1568  NE2 GLN A 223      12.226 -34.624 -41.821  1.00157.74           N  
ANISOU 1568  NE2 GLN A 223    20093  19989  19851   -450   -431   -111       N  
ATOM   1569  N   GLY A 224      12.336 -31.505 -41.930  1.00112.90           N  
ANISOU 1569  N   GLY A 224    14514  14463  13919   -448   -461    -52       N  
ATOM   1570  CA  GLY A 224      12.322 -31.164 -43.345  1.00111.66           C  
ANISOU 1570  CA  GLY A 224    14383  14346  13695   -483   -507   -128       C  
ATOM   1571  C   GLY A 224      12.401 -29.684 -43.647  1.00112.41           C  
ANISOU 1571  C   GLY A 224    14523  14513  13672   -487   -525   -110       C  
ATOM   1572  O   GLY A 224      11.708 -29.193 -44.547  1.00114.01           O  
ANISOU 1572  O   GLY A 224    14733  14745  13840   -514   -570   -134       O  
ATOM   1573  N   ILE A 225      13.236 -28.963 -42.901  1.00113.32           N  
ANISOU 1573  N   ILE A 225    14667  14660  13726   -462   -489    -66       N  
ATOM   1574  CA  ILE A 225      13.443 -27.545 -43.178  1.00115.43           C  
ANISOU 1574  CA  ILE A 225    14978  14994  13884   -464   -500    -51       C  
ATOM   1575  C   ILE A 225      14.925 -27.145 -43.197  1.00115.16           C  
ANISOU 1575  C   ILE A 225    14985  15003  13765   -453   -474    -69       C  
ATOM   1576  O   ILE A 225      15.727 -27.641 -42.394  1.00106.12           O  
ANISOU 1576  O   ILE A 225    13836  13841  12644   -430   -432    -52       O  
ATOM   1577  CB  ILE A 225      12.659 -26.648 -42.198  1.00112.75           C  
ANISOU 1577  CB  ILE A 225    14633  14656  13547   -447   -488     34       C  
ATOM   1578  CG1 ILE A 225      13.011 -26.957 -40.760  1.00109.41           C  
ANISOU 1578  CG1 ILE A 225    14195  14207  13167   -414   -436     93       C  
ATOM   1579  CG2 ILE A 225      11.157 -26.812 -42.391  1.00114.63           C  
ANISOU 1579  CG2 ILE A 225    14836  14862  13853   -462   -522     50       C  
ATOM   1580  CD1 ILE A 225      12.723 -25.773 -39.876  1.00111.35           C  
ANISOU 1580  CD1 ILE A 225    14453  14480  13373   -398   -416    163       C  
ATOM   1581  N   LYS A 226      15.264 -26.265 -44.147  1.00114.66           N  
ANISOU 1581  N   LYS A 226    14960  14999  13606   -471   -499   -102       N  
ATOM   1582  CA  LYS A 226      16.600 -25.670 -44.257  1.00113.25           C  
ANISOU 1582  CA  LYS A 226    14824  14869  13337   -462   -478   -117       C  
ATOM   1583  C   LYS A 226      16.582 -24.234 -43.721  1.00106.37           C  
ANISOU 1583  C   LYS A 226    13978  14039  12399   -450   -466    -57       C  
ATOM   1584  O   LYS A 226      15.621 -23.500 -43.921  1.00105.12           O  
ANISOU 1584  O   LYS A 226    13817  13892  12232   -460   -491    -30       O  
ATOM   1585  CB  LYS A 226      17.068 -25.630 -45.720  1.00115.78           C  
ANISOU 1585  CB  LYS A 226    15168  15230  13591   -491   -511   -195       C  
ATOM   1586  CG  LYS A 226      16.934 -26.933 -46.494  1.00123.88           C  
ANISOU 1586  CG  LYS A 226    16169  16222  14677   -512   -530   -269       C  
ATOM   1587  CD  LYS A 226      17.061 -26.699 -48.003  1.00129.43           C  
ANISOU 1587  CD  LYS A 226    16893  16975  15307   -546   -572   -341       C  
ATOM   1588  CE  LYS A 226      16.814 -27.963 -48.829  1.00131.30           C  
ANISOU 1588  CE  LYS A 226    17102  17181  15602   -573   -593   -422       C  
ATOM   1589  NZ  LYS A 226      17.941 -28.944 -48.765  1.00132.59           N  
ANISOU 1589  NZ  LYS A 226    17266  17317  15795   -564   -556   -472       N  
ATOM   1590  N   LEU A 227      17.643 -23.844 -43.024  1.00 99.92           N  
ANISOU 1590  N   LEU A 227    13184  13244  11538   -429   -426    -36       N  
ATOM   1591  CA  LEU A 227      17.913 -22.435 -42.751  1.00 94.26           C  
ANISOU 1591  CA  LEU A 227    12498  12574  10741   -422   -414      0       C  
ATOM   1592  C   LEU A 227      19.384 -22.192 -43.024  1.00 96.03           C  
ANISOU 1592  C   LEU A 227    12758  12839  10889   -417   -396    -32       C  
ATOM   1593  O   LEU A 227      20.202 -23.119 -42.951  1.00 96.29           O  
ANISOU 1593  O   LEU A 227    12786  12855  10942   -411   -378    -62       O  
ATOM   1594  CB  LEU A 227      17.626 -22.070 -41.302  1.00 92.87           C  
ANISOU 1594  CB  LEU A 227    12308  12383  10593   -397   -377     72       C  
ATOM   1595  CG  LEU A 227      16.211 -21.773 -40.830  1.00 90.32           C  
ANISOU 1595  CG  LEU A 227    11958  12034  10323   -397   -386    123       C  
ATOM   1596  CD1 LEU A 227      16.270 -21.511 -39.336  1.00 90.47           C  
ANISOU 1596  CD1 LEU A 227    11968  12047  10359   -372   -338    186       C  
ATOM   1597  CD2 LEU A 227      15.612 -20.590 -41.570  1.00 87.08           C  
ANISOU 1597  CD2 LEU A 227    11565  11656   9864   -414   -416    128       C  
ATOM   1598  N   HIS A 228      19.710 -20.938 -43.331  1.00 94.80           N  
ANISOU 1598  N   HIS A 228    12635  12733  10650   -421   -399    -24       N  
ATOM   1599  CA  HIS A 228      21.075 -20.538 -43.628  1.00 90.42           C  
ANISOU 1599  CA  HIS A 228    12116  12221  10016   -418   -382    -52       C  
ATOM   1600  C   HIS A 228      21.844 -20.246 -42.326  1.00 93.28           C  
ANISOU 1600  C   HIS A 228    12484  12589  10369   -393   -332    -10       C  
ATOM   1601  O   HIS A 228      22.789 -20.957 -41.979  1.00 93.16           O  
ANISOU 1601  O   HIS A 228    12468  12568  10361   -381   -308    -24       O  
ATOM   1602  CB  HIS A 228      21.070 -19.338 -44.547  1.00 86.28           C  
ANISOU 1602  CB  HIS A 228    11620  11747   9412   -434   -407    -60       C  
ATOM   1603  CG  HIS A 228      22.430 -18.833 -44.820  1.00 86.60           C  
ANISOU 1603  CG  HIS A 228    11697  11831   9373   -430   -389    -84       C  
ATOM   1604  ND1 HIS A 228      23.352 -19.567 -45.530  1.00 90.07           N  
ANISOU 1604  ND1 HIS A 228    12148  12280   9792   -437   -392   -143       N  
ATOM   1605  CD2 HIS A 228      23.062 -17.711 -44.421  1.00 86.91           C  
ANISOU 1605  CD2 HIS A 228    11762  11906   9353   -421   -364    -57       C  
ATOM   1606  CE1 HIS A 228      24.487 -18.896 -45.593  1.00 88.63           C  
ANISOU 1606  CE1 HIS A 228    11997  12138   9538   -430   -372   -149       C  
ATOM   1607  NE2 HIS A 228      24.341 -17.771 -44.918  1.00 88.65           N  
ANISOU 1607  NE2 HIS A 228    12009  12157   9517   -421   -355    -97       N  
ATOM   1608  N   GLU A 229      21.431 -19.222 -41.585  1.00 95.72           N  
ANISOU 1608  N   GLU A 229    12796  12910  10663   -385   -317     41       N  
ATOM   1609  CA  GLU A 229      21.889 -19.096 -40.207  1.00 97.03           C  
ANISOU 1609  CA  GLU A 229    12956  13076  10832   -363   -271     85       C  
ATOM   1610  C   GLU A 229      20.756 -18.914 -39.197  1.00 91.33           C  
ANISOU 1610  C   GLU A 229    12207  12328  10165   -354   -258    143       C  
ATOM   1611  O   GLU A 229      19.811 -18.140 -39.384  1.00 88.65           O  
ANISOU 1611  O   GLU A 229    11866  11988   9828   -363   -274    162       O  
ATOM   1612  CB  GLU A 229      22.945 -17.998 -40.053  1.00105.67           C  
ANISOU 1612  CB  GLU A 229    14086  14222  11842   -359   -247     86       C  
ATOM   1613  CG  GLU A 229      22.438 -16.559 -40.013  1.00111.83           C  
ANISOU 1613  CG  GLU A 229    14880  15025  12584   -364   -246    114       C  
ATOM   1614  CD  GLU A 229      23.205 -15.716 -39.020  1.00113.63           C  
ANISOU 1614  CD  GLU A 229    15123  15283  12767   -352   -202    139       C  
ATOM   1615  OE1 GLU A 229      24.459 -15.775 -39.035  1.00109.99           O  
ANISOU 1615  OE1 GLU A 229    14680  14849  12258   -348   -186    116       O  
ATOM   1616  OE2 GLU A 229      22.545 -15.010 -38.226  1.00117.10           O  
ANISOU 1616  OE2 GLU A 229    15552  15720  13220   -348   -183    180       O  
ATOM   1617  N   LEU A 230      20.868 -19.660 -38.119  1.00 87.47           N  
ANISOU 1617  N   LEU A 230    11692  11817   9723   -337   -229    172       N  
ATOM   1618  CA  LEU A 230      19.940 -19.543 -37.034  1.00 88.01           C  
ANISOU 1618  CA  LEU A 230    11733  11865   9839   -327   -210    228       C  
ATOM   1619  C   LEU A 230      20.711 -18.970 -35.865  1.00 86.18           C  
ANISOU 1619  C   LEU A 230    11510  11669   9565   -312   -164    260       C  
ATOM   1620  O   LEU A 230      21.828 -19.411 -35.541  1.00 78.54           O  
ANISOU 1620  O   LEU A 230    10547  10718   8576   -303   -143    253       O  
ATOM   1621  CB  LEU A 230      19.334 -20.905 -36.687  1.00 88.30           C  
ANISOU 1621  CB  LEU A 230    11727  11849   9970   -320   -213    242       C  
ATOM   1622  CG  LEU A 230      18.387 -20.958 -35.485  1.00 87.36           C  
ANISOU 1622  CG  LEU A 230    11575  11707   9909   -307   -191    304       C  
ATOM   1623  CD1 LEU A 230      17.101 -20.208 -35.770  1.00 88.58           C  
ANISOU 1623  CD1 LEU A 230    11727  11851  10079   -318   -213    320       C  
ATOM   1624  CD2 LEU A 230      18.088 -22.402 -35.140  1.00 86.87           C  
ANISOU 1624  CD2 LEU A 230    11471  11596   9937   -298   -189    317       C  
ATOM   1625  N   THR A 231      20.103 -17.981 -35.230  1.00 86.85           N  
ANISOU 1625  N   THR A 231    11595  11765   9639   -311   -148    296       N  
ATOM   1626  CA  THR A 231      20.766 -17.284 -34.152  1.00 89.55           C  
ANISOU 1626  CA  THR A 231    11945  12146   9934   -302   -104    321       C  
ATOM   1627  C   THR A 231      19.925 -17.399 -32.878  1.00 88.52           C  
ANISOU 1627  C   THR A 231    11780  12000   9852   -290    -76    375       C  
ATOM   1628  O   THR A 231      18.817 -16.866 -32.794  1.00 90.07           O  
ANISOU 1628  O   THR A 231    11967  12178  10076   -295    -81    396       O  
ATOM   1629  CB  THR A 231      21.012 -15.809 -34.528  1.00 88.85           C  
ANISOU 1629  CB  THR A 231    11891  12093   9774   -312   -101    306       C  
ATOM   1630  OG1 THR A 231      21.402 -15.724 -35.913  1.00 88.81           O  
ANISOU 1630  OG1 THR A 231    11912  12094   9737   -325   -136    260       O  
ATOM   1631  CG2 THR A 231      22.080 -15.190 -33.613  1.00 86.54           C  
ANISOU 1631  CG2 THR A 231    11612  11847   9420   -306    -58    313       C  
ATOM   1632  N   LEU A 232      20.451 -18.115 -31.899  1.00 83.27           N  
ANISOU 1632  N   LEU A 232    11095  11344   9199   -276    -48    401       N  
ATOM   1633  CA  LEU A 232      19.753 -18.267 -30.658  1.00 87.41           C  
ANISOU 1633  CA  LEU A 232    11585  11861   9763   -265    -19    454       C  
ATOM   1634  C   LEU A 232      20.680 -17.948 -29.518  1.00 87.95           C  
ANISOU 1634  C   LEU A 232    11655  11983   9778   -257     24    475       C  
ATOM   1635  O   LEU A 232      21.500 -18.770 -29.122  1.00 92.65           O  
ANISOU 1635  O   LEU A 232    12237  12591  10374   -247     36    485       O  
ATOM   1636  CB  LEU A 232      19.209 -19.689 -30.507  1.00 92.15           C  
ANISOU 1636  CB  LEU A 232    12145  12414  10452   -255    -29    478       C  
ATOM   1637  CG  LEU A 232      18.051 -20.048 -31.444  1.00 94.88           C  
ANISOU 1637  CG  LEU A 232    12481  12705  10864   -264    -70    464       C  
ATOM   1638  CD1 LEU A 232      17.906 -21.561 -31.553  1.00 94.87           C  
ANISOU 1638  CD1 LEU A 232    12445  12657  10943   -257    -83    467       C  
ATOM   1639  CD2 LEU A 232      16.754 -19.396 -30.985  1.00 92.84           C  
ANISOU 1639  CD2 LEU A 232    12207  12432  10633   -266    -65    499       C  
ATOM   1640  N   ARG A 233      20.548 -16.742 -28.995  1.00 85.99           N  
ANISOU 1640  N   ARG A 233    11421  11767   9484   -263     48    482       N  
ATOM   1641  CA  ARG A 233      21.322 -16.335 -27.850  1.00 88.98           C  
ANISOU 1641  CA  ARG A 233    11798  12201   9808   -259     91    499       C  
ATOM   1642  C   ARG A 233      20.414 -15.586 -26.869  1.00 90.65           C  
ANISOU 1642  C   ARG A 233    11993  12421  10026   -261    122    531       C  
ATOM   1643  O   ARG A 233      19.448 -14.922 -27.268  1.00 92.55           O  
ANISOU 1643  O   ARG A 233    12239  12633  10289   -268    112    526       O  
ATOM   1644  CB  ARG A 233      22.501 -15.457 -28.285  1.00 91.70           C  
ANISOU 1644  CB  ARG A 233    12182  12589  10069   -269     95    457       C  
ATOM   1645  CG  ARG A 233      23.341 -15.993 -29.454  1.00 93.80           C  
ANISOU 1645  CG  ARG A 233    12469  12845  10323   -270     63    417       C  
ATOM   1646  CD  ARG A 233      24.402 -14.986 -29.904  1.00 90.90           C  
ANISOU 1646  CD  ARG A 233    12142  12521   9874   -281     68    378       C  
ATOM   1647  NE  ARG A 233      25.206 -14.512 -28.777  1.00 87.93           N  
ANISOU 1647  NE  ARG A 233    11764  12200   9442   -280    109    391       N  
ATOM   1648  CZ  ARG A 233      25.965 -13.424 -28.783  1.00 85.64           C  
ANISOU 1648  CZ  ARG A 233    11503  11952   9083   -290    125    365       C  
ATOM   1649  NH1 ARG A 233      26.061 -12.666 -29.863  1.00 87.78           N  
ANISOU 1649  NH1 ARG A 233    11806  12215   9330   -300    105    328       N  
ATOM   1650  NH2 ARG A 233      26.642 -13.093 -27.696  1.00 85.45           N  
ANISOU 1650  NH2 ARG A 233    11472  11981   9013   -291    162    377       N  
ATOM   1651  N   GLY A 234      20.722 -15.723 -25.585  1.00 90.60           N  
ANISOU 1651  N   GLY A 234    11965  12456  10001   -254    160    564       N  
ATOM   1652  CA  GLY A 234      19.953 -15.100 -24.513  1.00 92.53           C  
ANISOU 1652  CA  GLY A 234    12192  12716  10248   -256    196    594       C  
ATOM   1653  C   GLY A 234      18.480 -15.451 -24.509  1.00 92.15           C  
ANISOU 1653  C   GLY A 234    12116  12612  10282   -250    185    624       C  
ATOM   1654  O   GLY A 234      17.659 -14.649 -24.072  1.00 94.41           O  
ANISOU 1654  O   GLY A 234    12398  12897  10576   -255    206    634       O  
ATOM   1655  N   ASN A 235      18.143 -16.634 -25.013  1.00 93.41           N  
ANISOU 1655  N   ASN A 235    12256  12725  10508   -241    154    638       N  
ATOM   1656  CA  ASN A 235      16.773 -17.129 -24.948  1.00 94.07           C  
ANISOU 1656  CA  ASN A 235    12308  12755  10676   -235    144    671       C  
ATOM   1657  C   ASN A 235      16.571 -17.846 -23.639  1.00 91.89           C  
ANISOU 1657  C   ASN A 235    11990  12496  10429   -221    176    728       C  
ATOM   1658  O   ASN A 235      15.799 -17.414 -22.796  1.00 97.60           O  
ANISOU 1658  O   ASN A 235    12694  13226  11161   -220    205    758       O  
ATOM   1659  CB  ASN A 235      16.463 -18.120 -26.080  1.00 93.47           C  
ANISOU 1659  CB  ASN A 235    12228  12620  10665   -233     96    657       C  
ATOM   1660  CG  ASN A 235      16.676 -17.525 -27.442  1.00 90.73           C  
ANISOU 1660  CG  ASN A 235    11920  12262  10289   -248     60    602       C  
ATOM   1661  OD1 ASN A 235      15.903 -16.697 -27.902  1.00 89.91           O  
ANISOU 1661  OD1 ASN A 235    11828  12143  10191   -258     49    593       O  
ATOM   1662  ND2 ASN A 235      17.736 -17.937 -28.092  1.00 92.53           N  
ANISOU 1662  ND2 ASN A 235    12167  12501  10486   -249     43    569       N  
ATOM   1663  N   PHE A 236      17.325 -18.921 -23.470  1.00 89.06           N  
ANISOU 1663  N   PHE A 236    11614  12144  10079   -210    174    744       N  
ATOM   1664  CA  PHE A 236      17.001 -19.955 -22.524  1.00 89.47           C  
ANISOU 1664  CA  PHE A 236    11617  12192  10185   -194    192    805       C  
ATOM   1665  C   PHE A 236      17.456 -19.687 -21.116  1.00 94.40           C  
ANISOU 1665  C   PHE A 236    12223  12887  10754   -190    239    843       C  
ATOM   1666  O   PHE A 236      18.610 -19.319 -20.883  1.00 96.93           O  
ANISOU 1666  O   PHE A 236    12562  13266  10998   -195    254    826       O  
ATOM   1667  CB  PHE A 236      17.610 -21.252 -23.001  1.00 89.92           C  
ANISOU 1667  CB  PHE A 236    11659  12221  10284   -184    170    808       C  
ATOM   1668  CG  PHE A 236      17.172 -21.634 -24.372  1.00 89.44           C  
ANISOU 1668  CG  PHE A 236    11610  12093  10277   -189    124    767       C  
ATOM   1669  CD1 PHE A 236      15.831 -21.672 -24.686  1.00 90.93           C  
ANISOU 1669  CD1 PHE A 236    11786  12228  10534   -192    106    775       C  
ATOM   1670  CD2 PHE A 236      18.094 -21.952 -25.348  1.00 92.96           C  
ANISOU 1670  CD2 PHE A 236    12081  12533  10706   -193     99    721       C  
ATOM   1671  CE1 PHE A 236      15.412 -22.022 -25.951  1.00 95.82           C  
ANISOU 1671  CE1 PHE A 236    12415  12791  11199   -200     62    736       C  
ATOM   1672  CE2 PHE A 236      17.684 -22.305 -26.625  1.00 95.70           C  
ANISOU 1672  CE2 PHE A 236    12439  12823  11098   -202     57    679       C  
ATOM   1673  CZ  PHE A 236      16.338 -22.338 -26.929  1.00 94.18           C  
ANISOU 1673  CZ  PHE A 236    12232  12581  10970   -206     37    686       C  
ATOM   1674  N   ASN A 237      16.532 -19.913 -20.183  1.00104.07           N  
ANISOU 1674  N   ASN A 237    13410  14109  12020   -182    263    896       N  
ATOM   1675  CA  ASN A 237      16.723 -19.590 -18.767  1.00109.68           C  
ANISOU 1675  CA  ASN A 237    14099  14892  12680   -181    311    934       C  
ATOM   1676  C   ASN A 237      17.367 -20.726 -17.972  1.00109.05           C  
ANISOU 1676  C   ASN A 237    13978  14845  12610   -165    325    991       C  
ATOM   1677  O   ASN A 237      18.167 -20.489 -17.067  1.00103.87           O  
ANISOU 1677  O   ASN A 237    13315  14266  11883   -167    355   1008       O  
ATOM   1678  CB  ASN A 237      15.374 -19.239 -18.124  1.00111.82           C  
ANISOU 1678  CB  ASN A 237    14348  15148  12990   -181    332    965       C  
ATOM   1679  CG  ASN A 237      15.538 -18.524 -16.806  1.00115.42           C  
ANISOU 1679  CG  ASN A 237    14793  15683  13375   -187    383    983       C  
ATOM   1680  OD1 ASN A 237      16.580 -17.920 -16.553  1.00111.47           O  
ANISOU 1680  OD1 ASN A 237    14315  15247  12789   -197    399    955       O  
ATOM   1681  ND2 ASN A 237      14.521 -18.581 -15.957  1.00121.66           N  
ANISOU 1681  ND2 ASN A 237    15550  16473  14202   -181    410   1028       N  
ATOM   1682  N   SER A 238      16.992 -21.955 -18.316  1.00112.71           N  
ANISOU 1682  N   SER A 238    14411  15248  13165   -150    303   1022       N  
ATOM   1683  CA  SER A 238      17.437 -23.152 -17.617  1.00109.09           C  
ANISOU 1683  CA  SER A 238    13904  14805  12739   -132    317   1086       C  
ATOM   1684  C   SER A 238      18.010 -24.152 -18.613  1.00105.29           C  
ANISOU 1684  C   SER A 238    13424  14271  12311   -124    283   1068       C  
ATOM   1685  O   SER A 238      17.694 -24.106 -19.809  1.00107.61           O  
ANISOU 1685  O   SER A 238    13745  14503  12638   -132    248   1015       O  
ATOM   1686  CB  SER A 238      16.251 -23.776 -16.886  1.00112.55           C  
ANISOU 1686  CB  SER A 238    14291  15215  13256   -119    332   1152       C  
ATOM   1687  OG  SER A 238      16.689 -24.603 -15.823  1.00126.82           O  
ANISOU 1687  OG  SER A 238    16049  17067  15068   -104    359   1226       O  
ATOM   1688  N   SER A 239      18.833 -25.064 -18.113  1.00 99.04           N  
ANISOU 1688  N   SER A 239    12598  13503  11528   -111    296   1113       N  
ATOM   1689  CA  SER A 239      19.499 -26.047 -18.949  1.00 99.34           C  
ANISOU 1689  CA  SER A 239    12631  13494  11616   -103    272   1098       C  
ATOM   1690  C   SER A 239      18.530 -27.053 -19.561  1.00101.77           C  
ANISOU 1690  C   SER A 239    12911  13707  12048    -94    249   1106       C  
ATOM   1691  O   SER A 239      18.645 -27.371 -20.737  1.00101.79           O  
ANISOU 1691  O   SER A 239    12935  13653  12086    -99    216   1053       O  
ATOM   1692  CB  SER A 239      20.554 -26.781 -18.137  1.00102.56           C  
ANISOU 1692  CB  SER A 239    13002  13953  12012    -88    296   1156       C  
ATOM   1693  OG  SER A 239      21.146 -25.908 -17.191  1.00109.49           O  
ANISOU 1693  OG  SER A 239    13889  14929  12783    -96    325   1169       O  
ATOM   1694  N   ASN A 240      17.573 -27.545 -18.776  1.00106.92           N  
ANISOU 1694  N   ASN A 240    13517  14343  12765    -82    265   1171       N  
ATOM   1695  CA  ASN A 240      16.642 -28.588 -19.249  1.00110.57           C  
ANISOU 1695  CA  ASN A 240    13944  14714  13353    -73    247   1186       C  
ATOM   1696  C   ASN A 240      15.602 -28.021 -20.199  1.00100.63           C  
ANISOU 1696  C   ASN A 240    12718  13400  12115    -89    215   1128       C  
ATOM   1697  O   ASN A 240      15.002 -28.759 -20.990  1.00100.05           O  
ANISOU 1697  O   ASN A 240    12631  13248  12134    -89    187   1111       O  
ATOM   1698  CB  ASN A 240      15.932 -29.290 -18.080  1.00124.45           C  
ANISOU 1698  CB  ASN A 240    15638  16472  15175    -55    276   1279       C  
ATOM   1699  CG  ASN A 240      16.895 -29.742 -16.989  1.00139.00           C  
ANISOU 1699  CG  ASN A 240    17443  18384  16986    -40    311   1349       C  
ATOM   1700  OD1 ASN A 240      18.108 -29.848 -17.211  1.00146.48           O  
ANISOU 1700  OD1 ASN A 240    18404  19360  17890    -40    310   1331       O  
ATOM   1701  ND2 ASN A 240      16.359 -30.005 -15.799  1.00144.14           N  
ANISOU 1701  ND2 ASN A 240    18045  19065  17657    -28    342   1431       N  
ATOM   1702  N   ILE A 241      15.370 -26.716 -20.080  1.00 91.84           N  
ANISOU 1702  N   ILE A 241    11643  12329  10922   -103    220   1102       N  
ATOM   1703  CA  ILE A 241      14.599 -25.963 -21.062  1.00 90.36           C  
ANISOU 1703  CA  ILE A 241    11494  12102  10735   -120    188   1042       C  
ATOM   1704  C   ILE A 241      15.423 -25.826 -22.338  1.00 89.58           C  
ANISOU 1704  C   ILE A 241    11440  11992  10604   -132    155    967       C  
ATOM   1705  O   ILE A 241      14.951 -26.149 -23.438  1.00 84.63           O  
ANISOU 1705  O   ILE A 241    10822  11303  10030   -140    118    926       O  
ATOM   1706  CB  ILE A 241      14.189 -24.578 -20.519  1.00 89.93           C  
ANISOU 1706  CB  ILE A 241    11465  12098  10606   -130    209   1038       C  
ATOM   1707  CG1 ILE A 241      12.820 -24.687 -19.833  1.00 92.24           C  
ANISOU 1707  CG1 ILE A 241    11719  12364  10962   -124    224   1090       C  
ATOM   1708  CG2 ILE A 241      14.129 -23.536 -21.628  1.00 89.12           C  
ANISOU 1708  CG2 ILE A 241    11417  11983  10458   -150    180    964       C  
ATOM   1709  CD1 ILE A 241      12.361 -23.433 -19.110  1.00 91.90           C  
ANISOU 1709  CD1 ILE A 241    11691  12369  10857   -132    254   1095       C  
ATOM   1710  N   MET A 242      16.655 -25.353 -22.170  1.00 88.18           N  
ANISOU 1710  N   MET A 242    11289  11877  10337   -135    169    949       N  
ATOM   1711  CA  MET A 242      17.592 -25.251 -23.269  1.00 89.15           C  
ANISOU 1711  CA  MET A 242    11452  11996  10422   -144    143    883       C  
ATOM   1712  C   MET A 242      17.848 -26.603 -23.895  1.00 87.76           C  
ANISOU 1712  C   MET A 242    11251  11763  10329   -136    124    878       C  
ATOM   1713  O   MET A 242      17.898 -26.728 -25.130  1.00 88.25           O  
ANISOU 1713  O   MET A 242    11339  11785  10407   -147     90    816       O  
ATOM   1714  CB  MET A 242      18.930 -24.692 -22.790  1.00 94.52           C  
ANISOU 1714  CB  MET A 242    12154  12755  11002   -145    166    879       C  
ATOM   1715  CG  MET A 242      19.992 -24.615 -23.890  1.00 98.36           C  
ANISOU 1715  CG  MET A 242    12681  13242  11449   -154    143    814       C  
ATOM   1716  SD  MET A 242      21.465 -23.664 -23.464  1.00 97.04           S  
ANISOU 1716  SD  MET A 242    12549  13167  11155   -160    166    797       S  
ATOM   1717  CE  MET A 242      22.409 -23.855 -24.981  1.00 99.33           C  
ANISOU 1717  CE  MET A 242    12878  13430  11432   -168    132    722       C  
ATOM   1718  N   LYS A 243      18.030 -27.604 -23.040  1.00 84.26           N  
ANISOU 1718  N   LYS A 243    10757  11318   9938   -117    149    942       N  
ATOM   1719  CA  LYS A 243      18.408 -28.924 -23.497  1.00 86.33           C  
ANISOU 1719  CA  LYS A 243    10990  11527  10283   -108    140    942       C  
ATOM   1720  C   LYS A 243      17.260 -29.529 -24.291  1.00 88.23           C  
ANISOU 1720  C   LYS A 243    11216  11682  10626   -113    110    920       C  
ATOM   1721  O   LYS A 243      17.452 -29.986 -25.443  1.00 85.78           O  
ANISOU 1721  O   LYS A 243    10918  11325  10348   -122     81    860       O  
ATOM   1722  CB  LYS A 243      18.803 -29.807 -22.314  1.00 86.98           C  
ANISOU 1722  CB  LYS A 243    11015  11629  10403    -85    176   1027       C  
ATOM   1723  CG  LYS A 243      19.295 -31.196 -22.692  1.00 87.33           C  
ANISOU 1723  CG  LYS A 243    11023  11618  10540    -73    174   1034       C  
ATOM   1724  CD  LYS A 243      19.634 -32.035 -21.475  1.00 86.60           C  
ANISOU 1724  CD  LYS A 243    10868  11547  10487    -50    212   1129       C  
ATOM   1725  CE  LYS A 243      20.270 -33.347 -21.891  1.00 90.42           C  
ANISOU 1725  CE  LYS A 243    11316  11976  11061    -38    213   1132       C  
ATOM   1726  NZ  LYS A 243      19.879 -34.479 -21.010  1.00 94.44           N  
ANISOU 1726  NZ  LYS A 243    11750  12456  11676    -15    239   1224       N  
ATOM   1727  N   THR A 244      16.067 -29.503 -23.694  1.00 87.48           N  
ANISOU 1727  N   THR A 244    11091  11569  10575   -109    117    966       N  
ATOM   1728  CA  THR A 244      14.896 -29.997 -24.393  1.00 90.42           C  
ANISOU 1728  CA  THR A 244    11448  11863  11042   -115     88    947       C  
ATOM   1729  C   THR A 244      14.786 -29.253 -25.728  1.00 85.04           C  
ANISOU 1729  C   THR A 244    10821  11171  10317   -139     47    861       C  
ATOM   1730  O   THR A 244      14.761 -29.876 -26.779  1.00 81.45           O  
ANISOU 1730  O   THR A 244    10368  10666   9913   -149     17    810       O  
ATOM   1731  CB  THR A 244      13.598 -29.913 -23.545  1.00 94.08           C  
ANISOU 1731  CB  THR A 244    11877  12315  11553   -108    102   1009       C  
ATOM   1732  OG1 THR A 244      12.530 -30.583 -24.228  1.00 96.76           O  
ANISOU 1732  OG1 THR A 244    12193  12573  11996   -114     74    994       O  
ATOM   1733  CG2 THR A 244      13.174 -28.492 -23.304  1.00 96.70           C  
ANISOU 1733  CG2 THR A 244    12246  12694  11799   -119    106   1000       C  
ATOM   1734  N   CYS A 245      14.808 -27.930 -25.685  1.00 82.66           N  
ANISOU 1734  N   CYS A 245    10562  10922   9920   -150     47    843       N  
ATOM   1735  CA  CYS A 245      14.663 -27.151 -26.893  1.00 85.68           C  
ANISOU 1735  CA  CYS A 245    10993  11300  10260   -171     10    771       C  
ATOM   1736  C   CYS A 245      15.631 -27.596 -27.979  1.00 93.16           C  
ANISOU 1736  C   CYS A 245    11963  12236  11195   -179    -12    707       C  
ATOM   1737  O   CYS A 245      15.216 -27.791 -29.137  1.00 98.56           O  
ANISOU 1737  O   CYS A 245    12658  12880  11910   -195    -50    653       O  
ATOM   1738  CB  CYS A 245      14.832 -25.671 -26.605  1.00 84.09           C  
ANISOU 1738  CB  CYS A 245    10832  11161   9954   -179     22    765       C  
ATOM   1739  SG  CYS A 245      13.326 -24.943 -25.928  1.00 86.33           S  
ANISOU 1739  SG  CYS A 245    11101  11437  10261   -179     33    809       S  
ATOM   1740  N   LEU A 246      16.906 -27.772 -27.626  1.00 94.17           N  
ANISOU 1740  N   LEU A 246    12096  12403  11280   -170     10    712       N  
ATOM   1741  CA  LEU A 246      17.888 -28.205 -28.627  1.00 96.00           C  
ANISOU 1741  CA  LEU A 246    12348  12624  11500   -177     -6    652       C  
ATOM   1742  C   LEU A 246      17.581 -29.602 -29.155  1.00 96.80           C  
ANISOU 1742  C   LEU A 246    12412  12652  11715   -175    -20    639       C  
ATOM   1743  O   LEU A 246      17.916 -29.905 -30.298  1.00 99.06           O  
ANISOU 1743  O   LEU A 246    12716  12913  12007   -188    -46    571       O  
ATOM   1744  CB  LEU A 246      19.329 -28.162 -28.101  1.00 96.43           C  
ANISOU 1744  CB  LEU A 246    12412  12734  11493   -165     23    665       C  
ATOM   1745  CG  LEU A 246      19.944 -26.815 -27.695  1.00 97.14           C  
ANISOU 1745  CG  LEU A 246    12543  12901  11462   -170     37    663       C  
ATOM   1746  CD1 LEU A 246      21.464 -26.908 -27.688  1.00 96.38           C  
ANISOU 1746  CD1 LEU A 246    12462  12845  11310   -165     52    650       C  
ATOM   1747  CD2 LEU A 246      19.498 -25.673 -28.592  1.00 96.94           C  
ANISOU 1747  CD2 LEU A 246    12566  12883  11382   -191      8    609       C  
ATOM   1748  N   GLN A 247      16.957 -30.453 -28.340  1.00 96.67           N  
ANISOU 1748  N   GLN A 247    12340  12599  11790   -159     -1    701       N  
ATOM   1749  CA  GLN A 247      16.606 -31.792 -28.817  1.00102.46           C  
ANISOU 1749  CA  GLN A 247    13033  13255  12642   -158    -12    689       C  
ATOM   1750  C   GLN A 247      15.619 -31.706 -29.994  1.00100.58           C  
ANISOU 1750  C   GLN A 247    12808  12972  12433   -182    -57    626       C  
ATOM   1751  O   GLN A 247      15.813 -32.373 -31.015  1.00 97.62           O  
ANISOU 1751  O   GLN A 247    12434  12557  12098   -195    -79    563       O  
ATOM   1752  CB  GLN A 247      16.061 -32.691 -27.686  1.00107.97           C  
ANISOU 1752  CB  GLN A 247    13665  13921  13436   -136     17    774       C  
ATOM   1753  CG  GLN A 247      15.697 -34.118 -28.123  1.00112.51           C  
ANISOU 1753  CG  GLN A 247    14191  14410  14146   -134     10    764       C  
ATOM   1754  CD  GLN A 247      16.891 -34.931 -28.631  1.00115.90           C  
ANISOU 1754  CD  GLN A 247    14617  14822  14597   -131     18    727       C  
ATOM   1755  OE1 GLN A 247      17.695 -35.431 -27.837  1.00119.76           O  
ANISOU 1755  OE1 GLN A 247    15076  15326  15100   -110     53    781       O  
ATOM   1756  NE2 GLN A 247      17.003 -35.083 -29.955  1.00111.12           N  
ANISOU 1756  NE2 GLN A 247    14037  14186  13996   -153    -13    636       N  
ATOM   1757  N   ASN A 248      14.595 -30.864 -29.864  1.00 95.99           N  
ANISOU 1757  N   ASN A 248    12237  12401  11830   -190    -70    641       N  
ATOM   1758  CA  ASN A 248      13.568 -30.742 -30.899  1.00 97.93           C  
ANISOU 1758  CA  ASN A 248    12492  12611  12106   -212   -114    592       C  
ATOM   1759  C   ASN A 248      13.967 -29.867 -32.110  1.00 97.52           C  
ANISOU 1759  C   ASN A 248    12497  12592  11963   -236   -148    515       C  
ATOM   1760  O   ASN A 248      13.204 -29.713 -33.088  1.00 89.17           O  
ANISOU 1760  O   ASN A 248    11449  11514  10917   -257   -189    471       O  
ATOM   1761  CB  ASN A 248      12.254 -30.292 -30.270  1.00 98.91           C  
ANISOU 1761  CB  ASN A 248    12597  12725  12257   -210   -114    645       C  
ATOM   1762  CG  ASN A 248      11.647 -31.371 -29.401  1.00102.42           C  
ANISOU 1762  CG  ASN A 248    12978  13120  12815   -192    -91    709       C  
ATOM   1763  OD1 ASN A 248      12.025 -32.544 -29.505  1.00100.51           O  
ANISOU 1763  OD1 ASN A 248    12704  12836  12648   -185    -84    703       O  
ATOM   1764  ND2 ASN A 248      10.704 -30.987 -28.535  1.00103.10           N  
ANISOU 1764  ND2 ASN A 248    13045  13209  12918   -183    -76    771       N  
ATOM   1765  N   LEU A 249      15.186 -29.335 -32.055  1.00 93.75           N  
ANISOU 1765  N   LEU A 249    12056  12169  11396   -232   -132    501       N  
ATOM   1766  CA  LEU A 249      15.809 -28.792 -33.242  1.00 91.81           C  
ANISOU 1766  CA  LEU A 249    11859  11951  11075   -251   -160    427       C  
ATOM   1767  C   LEU A 249      16.048 -29.886 -34.270  1.00 92.25           C  
ANISOU 1767  C   LEU A 249    11902  11960  11188   -263   -182    363       C  
ATOM   1768  O   LEU A 249      16.304 -29.577 -35.446  1.00 92.73           O  
ANISOU 1768  O   LEU A 249    11997  12035  11200   -284   -213    294       O  
ATOM   1769  CB  LEU A 249      17.118 -28.076 -32.906  1.00 89.95           C  
ANISOU 1769  CB  LEU A 249    11659  11779  10738   -243   -135    428       C  
ATOM   1770  CG  LEU A 249      17.112 -26.539 -32.928  1.00 86.87           C  
ANISOU 1770  CG  LEU A 249    11313  11446  10244   -251   -139    427       C  
ATOM   1771  CD1 LEU A 249      15.921 -25.946 -32.196  1.00 87.94           C  
ANISOU 1771  CD1 LEU A 249    11434  11580  10399   -248   -133    480       C  
ATOM   1772  CD2 LEU A 249      18.403 -26.026 -32.316  1.00 84.87           C  
ANISOU 1772  CD2 LEU A 249    11084  11251   9910   -239   -106    439       C  
ATOM   1773  N   ALA A 250      15.930 -31.148 -33.841  1.00 89.69           N  
ANISOU 1773  N   ALA A 250    11528  11582  10968   -251   -164    387       N  
ATOM   1774  CA  ALA A 250      16.166 -32.309 -34.712  1.00 91.60           C  
ANISOU 1774  CA  ALA A 250    11751  11771  11280   -261   -177    326       C  
ATOM   1775  C   ALA A 250      15.533 -32.190 -36.102  1.00 94.28           C  
ANISOU 1775  C   ALA A 250    12109  12098  11615   -294   -227    247       C  
ATOM   1776  O   ALA A 250      14.449 -31.613 -36.250  1.00 98.15           O  
ANISOU 1776  O   ALA A 250    12602  12589  12101   -305   -253    257       O  
ATOM   1777  CB  ALA A 250      15.698 -33.586 -34.032  1.00 89.97           C  
ANISOU 1777  CB  ALA A 250    11481  11498  11206   -246   -155    371       C  
ATOM   1778  N   GLY A 251      16.230 -32.739 -37.102  1.00 94.05           N  
ANISOU 1778  N   GLY A 251    12091  12058  11586   -308   -238    171       N  
ATOM   1779  CA  GLY A 251      15.787 -32.720 -38.494  1.00 95.37           C  
ANISOU 1779  CA  GLY A 251    12273  12220  11741   -341   -285     88       C  
ATOM   1780  C   GLY A 251      16.191 -31.503 -39.317  1.00 98.76           C  
ANISOU 1780  C   GLY A 251    12761  12719  12043   -358   -311     47       C  
ATOM   1781  O   GLY A 251      15.666 -31.310 -40.409  1.00102.62           O  
ANISOU 1781  O   GLY A 251    13263  13215  12512   -387   -353     -8       O  
ATOM   1782  N   LEU A 252      17.142 -30.710 -38.816  1.00103.12           N  
ANISOU 1782  N   LEU A 252    13347  13324  12509   -342   -286     75       N  
ATOM   1783  CA  LEU A 252      17.509 -29.396 -39.392  1.00105.02           C  
ANISOU 1783  CA  LEU A 252    13641  13632  12627   -354   -304     54       C  
ATOM   1784  C   LEU A 252      18.888 -29.314 -40.104  1.00110.09           C  
ANISOU 1784  C   LEU A 252    14320  14310  13197   -359   -299     -4       C  
ATOM   1785  O   LEU A 252      19.888 -29.878 -39.634  1.00109.80           O  
ANISOU 1785  O   LEU A 252    14276  14267  13175   -341   -264      2       O  
ATOM   1786  CB  LEU A 252      17.464 -28.344 -38.276  1.00100.69           C  
ANISOU 1786  CB  LEU A 252    13105  13121  12029   -334   -280    130       C  
ATOM   1787  CG  LEU A 252      17.942 -26.915 -38.568  1.00 96.03           C  
ANISOU 1787  CG  LEU A 252    12567  12599  11319   -340   -286    124       C  
ATOM   1788  CD1 LEU A 252      17.054 -26.265 -39.613  1.00 96.12           C  
ANISOU 1788  CD1 LEU A 252    12594  12622  11303   -366   -333     92       C  
ATOM   1789  CD2 LEU A 252      17.959 -26.078 -37.293  1.00 93.77           C  
ANISOU 1789  CD2 LEU A 252    12285  12341  11001   -319   -252    197       C  
ATOM   1790  N   HIS A 253      18.914 -28.594 -41.231  1.00112.12           N  
ANISOU 1790  N   HIS A 253    14613  14607  13376   -382   -333    -56       N  
ATOM   1791  CA  HIS A 253      20.151 -28.183 -41.896  1.00114.51           C  
ANISOU 1791  CA  HIS A 253    14958  14958  13590   -387   -330   -103       C  
ATOM   1792  C   HIS A 253      20.341 -26.678 -41.736  1.00111.15           C  
ANISOU 1792  C   HIS A 253    14573  14595  13061   -384   -331    -71       C  
ATOM   1793  O   HIS A 253      19.598 -25.890 -42.327  1.00109.20           O  
ANISOU 1793  O   HIS A 253    14340  14372  12777   -402   -365    -76       O  
ATOM   1794  CB  HIS A 253      20.107 -28.501 -43.390  1.00122.57           C  
ANISOU 1794  CB  HIS A 253    15989  15983  14596   -419   -368   -192       C  
ATOM   1795  CG  HIS A 253      20.151 -29.962 -43.707  1.00133.65           C  
ANISOU 1795  CG  HIS A 253    17358  17329  16094   -425   -364   -242       C  
ATOM   1796  ND1 HIS A 253      19.155 -30.840 -43.329  1.00138.22           N  
ANISOU 1796  ND1 HIS A 253    17888  17845  16782   -425   -366   -225       N  
ATOM   1797  CD2 HIS A 253      21.059 -30.697 -44.394  1.00138.36           C  
ANISOU 1797  CD2 HIS A 253    17958  17918  16694   -433   -355   -311       C  
ATOM   1798  CE1 HIS A 253      19.455 -32.054 -43.757  1.00136.37           C  
ANISOU 1798  CE1 HIS A 253    17629  17564  16618   -432   -359   -281       C  
ATOM   1799  NE2 HIS A 253      20.605 -31.995 -44.404  1.00139.29           N  
ANISOU 1799  NE2 HIS A 253    18029  17966  16926   -437   -351   -335       N  
ATOM   1800  N   VAL A 254      21.326 -26.289 -40.929  1.00109.22           N  
ANISOU 1800  N   VAL A 254    14344  14378  12775   -363   -294    -37       N  
ATOM   1801  CA  VAL A 254      21.768 -24.888 -40.812  1.00108.33           C  
ANISOU 1801  CA  VAL A 254    14271  14325  12561   -361   -289    -17       C  
ATOM   1802  C   VAL A 254      23.124 -24.802 -41.476  1.00106.65           C  
ANISOU 1802  C   VAL A 254    14092  14148  12281   -364   -282    -67       C  
ATOM   1803  O   VAL A 254      23.938 -25.713 -41.325  1.00112.49           O  
ANISOU 1803  O   VAL A 254    14819  14869  13052   -354   -260    -83       O  
ATOM   1804  CB  VAL A 254      21.950 -24.370 -39.336  1.00109.83           C  
ANISOU 1804  CB  VAL A 254    14457  14530  12743   -336   -248     57       C  
ATOM   1805  CG1 VAL A 254      20.698 -23.697 -38.794  1.00104.98           C  
ANISOU 1805  CG1 VAL A 254    13831  13910  12146   -336   -255    107       C  
ATOM   1806  CG2 VAL A 254      22.428 -25.462 -38.382  1.00110.50           C  
ANISOU 1806  CG2 VAL A 254    14507  14583  12894   -315   -213     86       C  
ATOM   1807  N   HIS A 255      23.383 -23.717 -42.198  1.00105.30           N  
ANISOU 1807  N   HIS A 255    13959  14027  12020   -377   -299    -88       N  
ATOM   1808  CA  HIS A 255      24.751 -23.421 -42.605  1.00100.95           C  
ANISOU 1808  CA  HIS A 255    13442  13518  11396   -376   -286   -121       C  
ATOM   1809  C   HIS A 255      25.488 -22.940 -41.365  1.00 93.63           C  
ANISOU 1809  C   HIS A 255    12521  12611  10444   -352   -244    -67       C  
ATOM   1810  O   HIS A 255      26.662 -23.250 -41.164  1.00 96.82           O  
ANISOU 1810  O   HIS A 255    12931  13026  10830   -341   -218    -76       O  
ATOM   1811  CB  HIS A 255      24.801 -22.354 -43.698  1.00103.48           C  
ANISOU 1811  CB  HIS A 255    13799  13887  11628   -395   -315   -152       C  
ATOM   1812  CG  HIS A 255      26.062 -22.370 -44.500  1.00106.63           C  
ANISOU 1812  CG  HIS A 255    14228  14320  11965   -400   -311   -205       C  
ATOM   1813  ND1 HIS A 255      26.065 -22.450 -45.879  1.00118.34           N  
ANISOU 1813  ND1 HIS A 255    15725  15822  13415   -424   -344   -268       N  
ATOM   1814  CD2 HIS A 255      27.359 -22.323 -44.121  1.00102.53           C  
ANISOU 1814  CD2 HIS A 255    13724  13820  11411   -386   -278   -205       C  
ATOM   1815  CE1 HIS A 255      27.312 -22.450 -46.313  1.00117.30           C  
ANISOU 1815  CE1 HIS A 255    15618  15718  13231   -423   -329   -305       C  
ATOM   1816  NE2 HIS A 255      28.116 -22.374 -45.265  1.00112.98           N  
ANISOU 1816  NE2 HIS A 255    15072  15170  12684   -399   -290   -267       N  
ATOM   1817  N   ARG A 256      24.796 -22.199 -40.511  1.00 85.95           N  
ANISOU 1817  N   ARG A 256    11542  11644   9471   -345   -236    -10       N  
ATOM   1818  CA  ARG A 256      25.492 -21.552 -39.431  1.00 84.45           C  
ANISOU 1818  CA  ARG A 256    11361  11485   9240   -328   -198     33       C  
ATOM   1819  C   ARG A 256      24.635 -21.341 -38.212  1.00 80.33           C  
ANISOU 1819  C   ARG A 256    10814  10950   8757   -316   -180     98       C  
ATOM   1820  O   ARG A 256      23.624 -20.654 -38.258  1.00 77.60           O  
ANISOU 1820  O   ARG A 256    10468  10602   8413   -324   -196    115       O  
ATOM   1821  CB  ARG A 256      26.026 -20.229 -39.930  1.00 87.43           C  
ANISOU 1821  CB  ARG A 256    11780  11915   9522   -337   -202     18       C  
ATOM   1822  CG  ARG A 256      27.068 -19.596 -39.045  1.00 88.64           C  
ANISOU 1822  CG  ARG A 256    11948  12108   9622   -323   -164     45       C  
ATOM   1823  CD  ARG A 256      27.471 -18.237 -39.594  1.00 91.31           C  
ANISOU 1823  CD  ARG A 256    12325  12492   9873   -334   -169     30       C  
ATOM   1824  NE  ARG A 256      27.887 -18.234 -41.012  1.00 89.45           N  
ANISOU 1824  NE  ARG A 256    12114  12271   9599   -349   -197    -26       N  
ATOM   1825  CZ  ARG A 256      27.396 -17.423 -41.956  1.00 92.71           C  
ANISOU 1825  CZ  ARG A 256    12546  12701   9977   -365   -226    -41       C  
ATOM   1826  NH1 ARG A 256      26.438 -16.534 -41.699  1.00 94.51           N  
ANISOU 1826  NH1 ARG A 256    12771  12930  10208   -368   -232     -5       N  
ATOM   1827  NH2 ARG A 256      27.863 -17.501 -43.193  1.00 97.15           N  
ANISOU 1827  NH2 ARG A 256    13129  13283  10501   -378   -249    -91       N  
ATOM   1828  N   LEU A 257      25.078 -21.932 -37.117  1.00 79.24           N  
ANISOU 1828  N   LEU A 257    10651  10805   8649   -298   -146    135       N  
ATOM   1829  CA  LEU A 257      24.314 -21.955 -35.881  1.00 84.69           C  
ANISOU 1829  CA  LEU A 257    11311  11482   9383   -285   -126    197       C  
ATOM   1830  C   LEU A 257      25.032 -21.126 -34.827  1.00 83.48           C  
ANISOU 1830  C   LEU A 257    11169  11380   9169   -275    -89    233       C  
ATOM   1831  O   LEU A 257      26.128 -21.471 -34.416  1.00 90.95           O  
ANISOU 1831  O   LEU A 257    12113  12346  10095   -265    -66    238       O  
ATOM   1832  CB  LEU A 257      24.162 -23.405 -35.395  1.00 84.53           C  
ANISOU 1832  CB  LEU A 257    11246  11415   9456   -272   -115    218       C  
ATOM   1833  CG  LEU A 257      23.574 -23.685 -34.009  1.00 82.85           C  
ANISOU 1833  CG  LEU A 257    10993  11190   9293   -256    -88    289       C  
ATOM   1834  CD1 LEU A 257      22.155 -23.163 -33.886  1.00 81.93           C  
ANISOU 1834  CD1 LEU A 257    10870  11057   9202   -262   -103    312       C  
ATOM   1835  CD2 LEU A 257      23.597 -25.179 -33.780  1.00 82.57           C  
ANISOU 1835  CD2 LEU A 257    10914  11106   9350   -244    -80    302       C  
ATOM   1836  N   ILE A 258      24.427 -20.040 -34.384  1.00 78.43           N  
ANISOU 1836  N   ILE A 258    10539  10761   8500   -279    -83    258       N  
ATOM   1837  CA  ILE A 258      25.087 -19.204 -33.411  1.00 79.63           C  
ANISOU 1837  CA  ILE A 258    10701  10962   8591   -273    -47    284       C  
ATOM   1838  C   ILE A 258      24.363 -19.351 -32.068  1.00 81.36           C  
ANISOU 1838  C   ILE A 258    10884  11176   8851   -262    -20    344       C  
ATOM   1839  O   ILE A 258      23.136 -19.250 -31.978  1.00 85.24           O  
ANISOU 1839  O   ILE A 258    11361  11638   9388   -264    -30    364       O  
ATOM   1840  CB  ILE A 258      25.137 -17.733 -33.859  1.00 78.68           C  
ANISOU 1840  CB  ILE A 258    10619  10875   8400   -286    -51    263       C  
ATOM   1841  CG1 ILE A 258      25.741 -17.619 -35.241  1.00 77.49           C  
ANISOU 1841  CG1 ILE A 258    10499  10730   8211   -298    -80    208       C  
ATOM   1842  CG2 ILE A 258      25.967 -16.899 -32.894  1.00 79.59           C  
ANISOU 1842  CG2 ILE A 258    10744  11043   8450   -283    -13    281       C  
ATOM   1843  CD1 ILE A 258      24.767 -17.852 -36.363  1.00 80.37           C  
ANISOU 1843  CD1 ILE A 258    10864  11059   8614   -310   -122    184       C  
ATOM   1844  N   LEU A 259      25.131 -19.566 -31.019  1.00 79.03           N  
ANISOU 1844  N   LEU A 259    10575  10913   8538   -250     12    376       N  
ATOM   1845  CA  LEU A 259      24.560 -20.015 -29.786  1.00 84.65           C  
ANISOU 1845  CA  LEU A 259    11245  11621   9294   -237     37    434       C  
ATOM   1846  C   LEU A 259      25.279 -19.361 -28.620  1.00 86.53           C  
ANISOU 1846  C   LEU A 259    11484  11923   9467   -234     76    462       C  
ATOM   1847  O   LEU A 259      26.501 -19.376 -28.573  1.00 96.13           O  
ANISOU 1847  O   LEU A 259    12712  13175  10635   -232     87    450       O  
ATOM   1848  CB  LEU A 259      24.717 -21.530 -29.752  1.00 88.99           C  
ANISOU 1848  CB  LEU A 259    11760  12133   9918   -224     34    451       C  
ATOM   1849  CG  LEU A 259      23.945 -22.338 -28.726  1.00 94.28           C  
ANISOU 1849  CG  LEU A 259    12380  12781  10662   -210     51    513       C  
ATOM   1850  CD1 LEU A 259      22.513 -21.828 -28.605  1.00 97.90           C  
ANISOU 1850  CD1 LEU A 259    12831  13214  11148   -216     43    528       C  
ATOM   1851  CD2 LEU A 259      23.987 -23.814 -29.113  1.00 95.88           C  
ANISOU 1851  CD2 LEU A 259    12551  12929  10950   -200     39    513       C  
ATOM   1852  N   GLY A 260      24.552 -18.756 -27.689  1.00 83.11           N  
ANISOU 1852  N   GLY A 260    11039  11507   9030   -235     98    496       N  
ATOM   1853  CA  GLY A 260      25.218 -18.141 -26.543  1.00 83.09           C  
ANISOU 1853  CA  GLY A 260    11034  11571   8964   -235    137    518       C  
ATOM   1854  C   GLY A 260      24.323 -17.321 -25.652  1.00 81.77           C  
ANISOU 1854  C   GLY A 260    10858  11420   8790   -240    161    543       C  
ATOM   1855  O   GLY A 260      23.145 -17.552 -25.593  1.00 85.03           O  
ANISOU 1855  O   GLY A 260    11252  11792   9264   -237    154    564       O  
ATOM   1856  N   GLU A 261      24.895 -16.372 -24.933  1.00 83.64           N  
ANISOU 1856  N   GLU A 261    11107  11718   8954   -248    192    539       N  
ATOM   1857  CA  GLU A 261      24.096 -15.424 -24.157  1.00 88.51           C  
ANISOU 1857  CA  GLU A 261    11719  12352   9558   -256    219    551       C  
ATOM   1858  C   GLU A 261      24.864 -14.132 -23.936  1.00 83.27           C  
ANISOU 1858  C   GLU A 261    11085  11744   8810   -272    243    517       C  
ATOM   1859  O   GLU A 261      25.975 -13.992 -24.403  1.00 82.06           O  
ANISOU 1859  O   GLU A 261    10955  11614   8608   -275    236    487       O  
ATOM   1860  CB  GLU A 261      23.639 -16.051 -22.835  1.00 95.86           C  
ANISOU 1860  CB  GLU A 261    12603  13301  10515   -246    247    611       C  
ATOM   1861  CG  GLU A 261      24.315 -17.373 -22.496  1.00102.19           C  
ANISOU 1861  CG  GLU A 261    13375  14113  11339   -230    245    648       C  
ATOM   1862  CD  GLU A 261      23.963 -17.841 -21.108  1.00110.84           C  
ANISOU 1862  CD  GLU A 261    14424  15242  12449   -221    277    711       C  
ATOM   1863  OE1 GLU A 261      24.877 -18.298 -20.380  1.00112.25           O  
ANISOU 1863  OE1 GLU A 261    14581  15473  12594   -215    295    741       O  
ATOM   1864  OE2 GLU A 261      22.764 -17.734 -20.752  1.00124.46           O  
ANISOU 1864  OE2 GLU A 261    16132  16941  14216   -220    284    734       O  
ATOM   1865  N   PHE A 262      24.273 -13.178 -23.249  1.00 80.76           N  
ANISOU 1865  N   PHE A 262    10765  11445   8476   -281    272    518       N  
ATOM   1866  CA  PHE A 262      24.941 -11.914 -23.063  1.00 82.23           C  
ANISOU 1866  CA  PHE A 262    10977  11677   8589   -298    297    481       C  
ATOM   1867  C   PHE A 262      25.114 -11.661 -21.592  1.00 87.30           C  
ANISOU 1867  C   PHE A 262    11594  12384   9189   -304    342    502       C  
ATOM   1868  O   PHE A 262      24.280 -12.073 -20.795  1.00 96.74           O  
ANISOU 1868  O   PHE A 262    12757  13577  10421   -297    358    543       O  
ATOM   1869  CB  PHE A 262      24.115 -10.814 -23.688  1.00 80.84           C  
ANISOU 1869  CB  PHE A 262    10822  11463   8428   -309    294    453       C  
ATOM   1870  CG  PHE A 262      23.575 -11.182 -25.025  1.00 81.66           C  
ANISOU 1870  CG  PHE A 262    10938  11502   8584   -303    248    445       C  
ATOM   1871  CD1 PHE A 262      24.353 -11.070 -26.150  1.00 86.65           C  
ANISOU 1871  CD1 PHE A 262    11603  12129   9191   -307    221    408       C  
ATOM   1872  CD2 PHE A 262      22.304 -11.662 -25.159  1.00 83.29           C  
ANISOU 1872  CD2 PHE A 262    11124  11656   8865   -296    233    472       C  
ATOM   1873  CE1 PHE A 262      23.865 -11.420 -27.396  1.00 84.93           C  
ANISOU 1873  CE1 PHE A 262    11395  11858   9015   -304    178    398       C  
ATOM   1874  CE2 PHE A 262      21.805 -12.011 -26.393  1.00 84.21           C  
ANISOU 1874  CE2 PHE A 262    11250  11718   9026   -294    189    462       C  
ATOM   1875  CZ  PHE A 262      22.585 -11.890 -27.518  1.00 83.23           C  
ANISOU 1875  CZ  PHE A 262    11158  11593   8871   -298    161    424       C  
ATOM   1876  N   LYS A 263      26.187 -10.965 -21.231  1.00 90.03           N  
ANISOU 1876  N   LYS A 263    11955  12791   9460   -317    364    474       N  
ATOM   1877  CA  LYS A 263      26.446 -10.607 -19.829  1.00 91.51           C  
ANISOU 1877  CA  LYS A 263    12120  13052   9595   -327    409    486       C  
ATOM   1878  C   LYS A 263      25.330  -9.780 -19.185  1.00 90.31           C  
ANISOU 1878  C   LYS A 263    11958  12895   9459   -337    441    484       C  
ATOM   1879  O   LYS A 263      25.388  -9.531 -18.005  1.00 89.97           O  
ANISOU 1879  O   LYS A 263    11894  12912   9378   -347    479    494       O  
ATOM   1880  CB  LYS A 263      27.766  -9.832 -19.693  1.00 91.41           C  
ANISOU 1880  CB  LYS A 263    12129  13102   9499   -344    425    446       C  
ATOM   1881  CG  LYS A 263      29.009 -10.619 -20.077  1.00 93.07           C  
ANISOU 1881  CG  LYS A 263    12345  13334   9684   -336    402    451       C  
ATOM   1882  CD  LYS A 263      30.276  -9.780 -19.982  1.00 92.33           C  
ANISOU 1882  CD  LYS A 263    12272  13299   9509   -353    417    409       C  
ATOM   1883  CE  LYS A 263      31.491 -10.626 -20.313  1.00 91.22           C  
ANISOU 1883  CE  LYS A 263    12132  13179   9348   -343    396    420       C  
ATOM   1884  NZ  LYS A 263      32.769  -9.987 -19.922  1.00 92.10           N  
ANISOU 1884  NZ  LYS A 263    12252  13362   9377   -360    415    392       N  
ATOM   1885  N   ASP A 264      24.319  -9.362 -19.940  1.00 92.67           N  
ANISOU 1885  N   ASP A 264    12270  13126   9813   -336    428    473       N  
ATOM   1886  CA  ASP A 264      23.285  -8.476 -19.400  1.00 97.98           C  
ANISOU 1886  CA  ASP A 264    12934  13788  10504   -346    462    467       C  
ATOM   1887  C   ASP A 264      21.888  -9.073 -19.595  1.00101.91           C  
ANISOU 1887  C   ASP A 264    13411  14220  11088   -331    446    507       C  
ATOM   1888  O   ASP A 264      21.005  -8.429 -20.171  1.00109.67           O  
ANISOU 1888  O   ASP A 264    14404  15150  12114   -334    441    494       O  
ATOM   1889  CB  ASP A 264      23.392  -7.072 -20.042  1.00 97.33           C  
ANISOU 1889  CB  ASP A 264    12885  13689  10405   -363    471    413       C  
ATOM   1890  CG  ASP A 264      23.278  -7.086 -21.598  1.00 93.55           C  
ANISOU 1890  CG  ASP A 264    12435  13145   9964   -356    424    399       C  
ATOM   1891  OD1 ASP A 264      23.580  -8.113 -22.257  1.00 86.58           O  
ANISOU 1891  OD1 ASP A 264    11555  12244   9096   -342    383    415       O  
ATOM   1892  OD2 ASP A 264      22.891  -6.038 -22.159  1.00 89.10           O  
ANISOU 1892  OD2 ASP A 264    11889  12550   9414   -365    429    372       O  
ATOM   1893  N   GLU A 265      21.678 -10.290 -19.096  1.00101.09           N  
ANISOU 1893  N   GLU A 265    13276  14121  11012   -316    438    557       N  
ATOM   1894  CA  GLU A 265      20.516 -11.053 -19.519  1.00105.69           C  
ANISOU 1894  CA  GLU A 265    13841  14635  11682   -300    411    593       C  
ATOM   1895  C   GLU A 265      20.047 -12.184 -18.637  1.00113.91           C  
ANISOU 1895  C   GLU A 265    14838  15684  12759   -285    419    653       C  
ATOM   1896  O   GLU A 265      20.651 -12.505 -17.614  1.00117.06           O  
ANISOU 1896  O   GLU A 265    15215  16148  13113   -285    444    676       O  
ATOM   1897  CB  GLU A 265      20.792 -11.647 -20.910  1.00103.33           C  
ANISOU 1897  CB  GLU A 265    13563  14283  11412   -292    358    580       C  
ATOM   1898  CG  GLU A 265      20.228 -10.816 -22.035  1.00 99.58           C  
ANISOU 1898  CG  GLU A 265    13117  13756  10963   -299    337    546       C  
ATOM   1899  CD  GLU A 265      18.884 -10.232 -21.676  1.00 96.79           C  
ANISOU 1899  CD  GLU A 265    12747  13371  10656   -302    358    561       C  
ATOM   1900  OE1 GLU A 265      18.766  -8.979 -21.710  1.00 85.86           O  
ANISOU 1900  OE1 GLU A 265    11380  11991   9252   -316    381    530       O  
ATOM   1901  OE2 GLU A 265      17.982 -11.039 -21.318  1.00 96.01           O  
ANISOU 1901  OE2 GLU A 265    12617  13245  10617   -290    354    604       O  
ATOM   1902  N   ARG A 266      18.926 -12.764 -19.066  1.00120.89           N  
ANISOU 1902  N   ARG A 266    15707  16500  13726   -273    396    681       N  
ATOM   1903  CA  ARG A 266      18.537 -14.099 -18.651  1.00124.92           C  
ANISOU 1903  CA  ARG A 266    16177  16995  14290   -255    387    738       C  
ATOM   1904  C   ARG A 266      19.703 -15.030 -18.983  1.00121.54           C  
ANISOU 1904  C   ARG A 266    15751  16584  13845   -246    364    742       C  
ATOM   1905  O   ARG A 266      20.115 -15.151 -20.147  1.00114.74           O  
ANISOU 1905  O   ARG A 266    14917  15687  12991   -246    327    709       O  
ATOM   1906  CB  ARG A 266      17.218 -14.549 -19.319  1.00129.75           C  
ANISOU 1906  CB  ARG A 266    16777  17523  14998   -245    359    757       C  
ATOM   1907  CG  ARG A 266      17.177 -14.522 -20.847  1.00133.76           C  
ANISOU 1907  CG  ARG A 266    17316  17971  15535   -247    310    719       C  
ATOM   1908  CD  ARG A 266      15.746 -14.386 -21.387  1.00137.33           C  
ANISOU 1908  CD  ARG A 266    17760  18353  16063   -247    292    727       C  
ATOM   1909  NE  ARG A 266      14.824 -15.374 -20.807  1.00142.76           N  
ANISOU 1909  NE  ARG A 266    18404  19013  16824   -232    294    783       N  
ATOM   1910  CZ  ARG A 266      13.789 -15.111 -19.997  1.00147.05           C  
ANISOU 1910  CZ  ARG A 266    18922  19551  17399   -231    324    815       C  
ATOM   1911  NH1 ARG A 266      13.477 -13.868 -19.641  1.00148.05           N  
ANISOU 1911  NH1 ARG A 266    19060  19696  17495   -243    356    796       N  
ATOM   1912  NH2 ARG A 266      13.040 -16.112 -19.537  1.00143.30           N  
ANISOU 1912  NH2 ARG A 266    18405  19049  16992   -216    324    867       N  
ATOM   1913  N   ASN A 267      20.236 -15.663 -17.935  1.00122.21           N  
ANISOU 1913  N   ASN A 267    15803  16724  13904   -239    386    785       N  
ATOM   1914  CA  ASN A 267      21.514 -16.369 -18.002  1.00117.36           C  
ANISOU 1914  CA  ASN A 267    15188  16144  13258   -233    376    791       C  
ATOM   1915  C   ASN A 267      21.580 -17.695 -17.231  1.00112.52           C  
ANISOU 1915  C   ASN A 267    14524  15546  12682   -215    382    862       C  
ATOM   1916  O   ASN A 267      21.210 -17.749 -16.070  1.00115.99           O  
ANISOU 1916  O   ASN A 267    14930  16029  13113   -213    414    906       O  
ATOM   1917  CB  ASN A 267      22.597 -15.454 -17.474  1.00115.67           C  
ANISOU 1917  CB  ASN A 267    14992  16012  12942   -250    403    760       C  
ATOM   1918  CG  ASN A 267      23.906 -15.711 -18.138  1.00113.96           C  
ANISOU 1918  CG  ASN A 267    14798  15808  12691   -250    381    736       C  
ATOM   1919  OD1 ASN A 267      24.714 -16.479 -17.638  1.00105.79           O  
ANISOU 1919  OD1 ASN A 267    13739  14815  11639   -241    385    770       O  
ATOM   1920  ND2 ASN A 267      24.098 -15.118 -19.312  1.00118.42           N  
ANISOU 1920  ND2 ASN A 267    15406  16336  13250   -257    356    679       N  
ATOM   1921  N   LEU A 268      22.107 -18.739 -17.868  1.00108.36           N  
ANISOU 1921  N   LEU A 268    13991  14985  12194   -202    353    872       N  
ATOM   1922  CA  LEU A 268      21.944 -20.122 -17.390  1.00105.83           C  
ANISOU 1922  CA  LEU A 268    13618  14650  11940   -181    354    942       C  
ATOM   1923  C   LEU A 268      22.594 -20.416 -16.036  1.00111.35           C  
ANISOU 1923  C   LEU A 268    14278  15437  12591   -177    388    999       C  
ATOM   1924  O   LEU A 268      23.703 -19.950 -15.760  1.00111.53           O  
ANISOU 1924  O   LEU A 268    14316  15528  12530   -187    400    981       O  
ATOM   1925  CB  LEU A 268      22.513 -21.099 -18.415  1.00100.57           C  
ANISOU 1925  CB  LEU A 268    12956  13931  11324   -170    319    931       C  
ATOM   1926  CG  LEU A 268      21.956 -21.053 -19.837  1.00 97.07           C  
ANISOU 1926  CG  LEU A 268    12545  13403  10931   -173    279    877       C  
ATOM   1927  CD1 LEU A 268      22.849 -21.834 -20.784  1.00 96.25           C  
ANISOU 1927  CD1 LEU A 268    12451  13270  10849   -167    252    853       C  
ATOM   1928  CD2 LEU A 268      20.550 -21.597 -19.885  1.00 97.35           C  
ANISOU 1928  CD2 LEU A 268    12552  13373  11062   -165    270    907       C  
ATOM   1929  N   GLU A 269      21.897 -21.195 -15.203  1.00118.98           N  
ANISOU 1929  N   GLU A 269    15193  16402  13609   -163    404   1070       N  
ATOM   1930  CA  GLU A 269      22.460 -21.705 -13.945  1.00126.98           C  
ANISOU 1930  CA  GLU A 269    16160  17496  14589   -156    434   1139       C  
ATOM   1931  C   GLU A 269      23.744 -22.456 -14.246  1.00130.83           C  
ANISOU 1931  C   GLU A 269    16641  17997  15072   -147    420   1150       C  
ATOM   1932  O   GLU A 269      24.824 -22.090 -13.763  1.00128.14           O  
ANISOU 1932  O   GLU A 269    16303  17737  14645   -156    435   1148       O  
ATOM   1933  CB  GLU A 269      21.480 -22.647 -13.221  1.00131.39           C  
ANISOU 1933  CB  GLU A 269    16661  18034  15227   -138    447   1219       C  
ATOM   1934  CG  GLU A 269      20.724 -22.015 -12.053  1.00137.37           C  
ANISOU 1934  CG  GLU A 269    17399  18849  15946   -146    485   1246       C  
ATOM   1935  CD  GLU A 269      21.442 -22.138 -10.708  1.00138.54           C  
ANISOU 1935  CD  GLU A 269    17507  19110  16021   -148    519   1303       C  
ATOM   1936  OE1 GLU A 269      21.939 -23.243 -10.380  1.00129.91           O  
ANISOU 1936  OE1 GLU A 269    16369  18030  14959   -130    518   1371       O  
ATOM   1937  OE2 GLU A 269      21.489 -21.130  -9.965  1.00139.23           O  
ANISOU 1937  OE2 GLU A 269    17605  19274  16021   -167    549   1281       O  
ATOM   1938  N   ILE A 270      23.609 -23.503 -15.060  1.00133.37           N  
ANISOU 1938  N   ILE A 270    16951  18236  15487   -130    394   1160       N  
ATOM   1939  CA  ILE A 270      24.743 -24.341 -15.458  1.00132.31           C  
ANISOU 1939  CA  ILE A 270    16807  18097  15367   -119    381   1170       C  
ATOM   1940  C   ILE A 270      24.731 -24.590 -16.968  1.00122.61           C  
ANISOU 1940  C   ILE A 270    15614  16776  14194   -118    343   1107       C  
ATOM   1941  O   ILE A 270      23.668 -24.567 -17.594  1.00110.00           O  
ANISOU 1941  O   ILE A 270    14029  15108  12657   -119    325   1083       O  
ATOM   1942  CB  ILE A 270      24.792 -25.692 -14.675  1.00135.28           C  
ANISOU 1942  CB  ILE A 270    17112  18478  15810    -96    396   1267       C  
ATOM   1943  CG1 ILE A 270      23.423 -26.395 -14.657  1.00131.13           C  
ANISOU 1943  CG1 ILE A 270    16553  17877  15392    -82    393   1305       C  
ATOM   1944  CG2 ILE A 270      25.296 -25.463 -13.251  1.00137.54           C  
ANISOU 1944  CG2 ILE A 270    17363  18877  16015    -99    431   1327       C  
ATOM   1945  CD1 ILE A 270      23.472 -27.827 -14.158  1.00129.55           C  
ANISOU 1945  CD1 ILE A 270    16283  17658  15279    -57    403   1395       C  
ATOM   1946  N   PHE A 271      25.927 -24.798 -17.531  1.00123.05           N  
ANISOU 1946  N   PHE A 271    15686  16839  14228   -118    332   1081       N  
ATOM   1947  CA  PHE A 271      26.110 -25.165 -18.941  1.00122.02           C  
ANISOU 1947  CA  PHE A 271    15585  16631  14146   -117    299   1024       C  
ATOM   1948  C   PHE A 271      27.034 -26.381 -19.053  1.00120.58           C  
ANISOU 1948  C   PHE A 271    15368  16433  14013    -99    299   1057       C  
ATOM   1949  O   PHE A 271      28.221 -26.281 -18.764  1.00122.28           O  
ANISOU 1949  O   PHE A 271    15583  16707  14167   -100    310   1065       O  
ATOM   1950  CB  PHE A 271      26.681 -23.976 -19.727  1.00122.68           C  
ANISOU 1950  CB  PHE A 271    15733  16734  14144   -137    285    941       C  
ATOM   1951  CG  PHE A 271      26.630 -24.144 -21.226  1.00125.29           C  
ANISOU 1951  CG  PHE A 271    16100  16989  14516   -140    249    874       C  
ATOM   1952  CD1 PHE A 271      25.456 -24.531 -21.866  1.00127.51           C  
ANISOU 1952  CD1 PHE A 271    16376  17190  14879   -138    227    862       C  
ATOM   1953  CD2 PHE A 271      27.748 -23.891 -22.006  1.00127.81           C  
ANISOU 1953  CD2 PHE A 271    16454  17319  14787   -146    237    823       C  
ATOM   1954  CE1 PHE A 271      25.404 -24.682 -23.247  1.00124.59           C  
ANISOU 1954  CE1 PHE A 271    16037  16758  14541   -144    194    799       C  
ATOM   1955  CE2 PHE A 271      27.697 -24.035 -23.387  1.00128.63           C  
ANISOU 1955  CE2 PHE A 271    16589  17359  14922   -151    205    760       C  
ATOM   1956  CZ  PHE A 271      26.522 -24.430 -24.008  1.00124.01           C  
ANISOU 1956  CZ  PHE A 271    15999  16700  14416   -150    183    748       C  
ATOM   1957  N   GLU A 272      26.472 -27.531 -19.433  1.00123.43           N  
ANISOU 1957  N   GLU A 272    15696  16714  14487    -84    289   1079       N  
ATOM   1958  CA  GLU A 272      27.225 -28.782 -19.610  1.00123.07           C  
ANISOU 1958  CA  GLU A 272    15613  16638  14511    -67    291   1110       C  
ATOM   1959  C   GLU A 272      27.238 -29.168 -21.105  1.00120.69           C  
ANISOU 1959  C   GLU A 272    15341  16249  14266    -70    260   1034       C  
ATOM   1960  O   GLU A 272      26.409 -28.667 -21.892  1.00119.67           O  
ANISOU 1960  O   GLU A 272    15248  16078  14142    -83    236    976       O  
ATOM   1961  CB  GLU A 272      26.608 -29.929 -18.776  1.00124.76           C  
ANISOU 1961  CB  GLU A 272    15753  16826  14821    -46    310   1202       C  
ATOM   1962  CG  GLU A 272      26.664 -29.749 -17.251  1.00126.61           C  
ANISOU 1962  CG  GLU A 272    15947  17150  15005    -40    342   1287       C  
ATOM   1963  CD  GLU A 272      27.265 -30.943 -16.479  1.00129.73           C  
ANISOU 1963  CD  GLU A 272    16271  17561  15456    -17    366   1382       C  
ATOM   1964  OE1 GLU A 272      28.006 -31.761 -17.067  1.00134.39           O  
ANISOU 1964  OE1 GLU A 272    16849  18109  16103     -7    360   1378       O  
ATOM   1965  OE2 GLU A 272      27.017 -31.063 -15.256  1.00123.51           O  
ANISOU 1965  OE2 GLU A 272    15438  16833  14657    -10    391   1465       O  
ATOM   1966  N   PRO A 273      28.172 -30.060 -21.507  1.00111.02           N  
ANISOU 1966  N   PRO A 273    14098  15000  13084    -59    262   1035       N  
ATOM   1967  CA  PRO A 273      28.180 -30.539 -22.901  1.00106.62           C  
ANISOU 1967  CA  PRO A 273    13563  14360  12585    -64    236    963       C  
ATOM   1968  C   PRO A 273      26.972 -31.402 -23.236  1.00105.04           C  
ANISOU 1968  C   PRO A 273    13333  14072  12506    -58    224    968       C  
ATOM   1969  O   PRO A 273      26.648 -31.564 -24.404  1.00105.64           O  
ANISOU 1969  O   PRO A 273    13433  14084  12620    -68    198    898       O  
ATOM   1970  CB  PRO A 273      29.473 -31.376 -22.997  1.00103.70           C  
ANISOU 1970  CB  PRO A 273    13168  13989  12241    -50    249    979       C  
ATOM   1971  CG  PRO A 273      30.288 -30.997 -21.807  1.00102.48           C  
ANISOU 1971  CG  PRO A 273    12997  13931  12009    -45    276   1044       C  
ATOM   1972  CD  PRO A 273      29.308 -30.602 -20.739  1.00105.22           C  
ANISOU 1972  CD  PRO A 273    13324  14315  12340    -45    288   1099       C  
ATOM   1973  N   SER A 274      26.336 -31.960 -22.208  1.00106.32           N  
ANISOU 1973  N   SER A 274    13439  14233  12725    -43    245   1051       N  
ATOM   1974  CA  SER A 274      25.190 -32.853 -22.361  1.00106.57           C  
ANISOU 1974  CA  SER A 274    13432  14181  12878    -36    239   1069       C  
ATOM   1975  C   SER A 274      23.994 -32.144 -22.995  1.00104.29           C  
ANISOU 1975  C   SER A 274    13182  13861  12581    -54    210   1012       C  
ATOM   1976  O   SER A 274      23.121 -32.781 -23.592  1.00103.07           O  
ANISOU 1976  O   SER A 274    13012  13627  12521    -56    193    992       O  
ATOM   1977  CB  SER A 274      24.808 -33.437 -20.999  1.00108.87           C  
ANISOU 1977  CB  SER A 274    13656  14492  13216    -16    270   1179       C  
ATOM   1978  OG  SER A 274      24.998 -32.480 -19.967  1.00114.02           O  
ANISOU 1978  OG  SER A 274    14319  15243  13760    -19    287   1217       O  
ATOM   1979  N   ILE A 275      23.975 -30.823 -22.890  1.00100.86           N  
ANISOU 1979  N   ILE A 275    12796  13488  12036    -69    205    985       N  
ATOM   1980  CA  ILE A 275      22.930 -30.041 -23.518  1.00103.80           C  
ANISOU 1980  CA  ILE A 275    13206  13836  12394    -86    178    933       C  
ATOM   1981  C   ILE A 275      23.114 -30.017 -25.026  1.00106.29           C  
ANISOU 1981  C   ILE A 275    13564  14105  12714   -102    143    841       C  
ATOM   1982  O   ILE A 275      22.154 -29.858 -25.783  1.00101.04           O  
ANISOU 1982  O   ILE A 275    12915  13394  12080   -114    115    799       O  
ATOM   1983  CB  ILE A 275      22.936 -28.614 -22.985  1.00105.82           C  
ANISOU 1983  CB  ILE A 275    13500  14170  12534    -98    186    929       C  
ATOM   1984  CG1 ILE A 275      22.748 -28.635 -21.467  1.00106.05           C  
ANISOU 1984  CG1 ILE A 275    13486  14252  12552    -85    222   1017       C  
ATOM   1985  CG2 ILE A 275      21.842 -27.801 -23.663  1.00105.70           C  
ANISOU 1985  CG2 ILE A 275    13522  14127  12512   -115    160    879       C  
ATOM   1986  CD1 ILE A 275      23.141 -27.345 -20.794  1.00108.91           C  
ANISOU 1986  CD1 ILE A 275    13880  14706  12794    -97    239   1015       C  
ATOM   1987  N   MET A 276      24.366 -30.170 -25.447  1.00117.56           N  
ANISOU 1987  N   MET A 276    15008  15550  14109   -101    146    811       N  
ATOM   1988  CA  MET A 276      24.711 -30.257 -26.861  1.00121.68           C  
ANISOU 1988  CA  MET A 276    15565  16033  14634   -114    117    725       C  
ATOM   1989  C   MET A 276      24.067 -31.474 -27.513  1.00114.10           C  
ANISOU 1989  C   MET A 276    14571  14982  13798   -113    103    708       C  
ATOM   1990  O   MET A 276      23.817 -31.451 -28.708  1.00115.32           O  
ANISOU 1990  O   MET A 276    14753  15098  13962   -129     73    633       O  
ATOM   1991  CB  MET A 276      26.240 -30.310 -27.066  1.00129.90           C  
ANISOU 1991  CB  MET A 276    16622  17109  15624   -111    128    706       C  
ATOM   1992  CG  MET A 276      27.041 -29.088 -26.609  1.00130.00           C  
ANISOU 1992  CG  MET A 276    16673  17210  15509   -117    139    707       C  
ATOM   1993  SD  MET A 276      27.004 -27.656 -27.712  1.00129.84           S  
ANISOU 1993  SD  MET A 276    16730  17213  15390   -143    108    618       S  
ATOM   1994  CE  MET A 276      25.730 -26.671 -26.922  1.00129.13           C  
ANISOU 1994  CE  MET A 276    16642  17147  15272   -149    111    652       C  
ATOM   1995  N   GLU A 277      23.804 -32.533 -26.747  1.00112.20           N  
ANISOU 1995  N   GLU A 277    14268  14708  13652    -94    126    776       N  
ATOM   1996  CA  GLU A 277      23.008 -33.647 -27.267  1.00116.61           C  
ANISOU 1996  CA  GLU A 277    14789  15176  14338    -93    114    764       C  
ATOM   1997  C   GLU A 277      21.820 -33.074 -28.036  1.00113.91           C  
ANISOU 1997  C   GLU A 277    14478  14808  13993   -114     78    711       C  
ATOM   1998  O   GLU A 277      21.346 -31.973 -27.733  1.00117.58           O  
ANISOU 1998  O   GLU A 277    14973  15319  14383   -121     71    718       O  
ATOM   1999  CB  GLU A 277      22.502 -34.562 -26.138  1.00123.26           C  
ANISOU 1999  CB  GLU A 277    15561  15994  15276    -71    143    859       C  
ATOM   2000  CG  GLU A 277      23.523 -35.551 -25.576  1.00126.77           C  
ANISOU 2000  CG  GLU A 277    15958  16437  15772    -49    177    914       C  
ATOM   2001  CD  GLU A 277      23.970 -36.616 -26.582  1.00130.36           C  
ANISOU 2001  CD  GLU A 277    16397  16815  16316    -50    172    859       C  
ATOM   2002  OE1 GLU A 277      23.320 -36.778 -27.649  1.00129.34           O  
ANISOU 2002  OE1 GLU A 277    16285  16628  16228    -68    143    784       O  
ATOM   2003  OE2 GLU A 277      24.982 -37.301 -26.296  1.00125.20           O  
ANISOU 2003  OE2 GLU A 277    15713  16162  15693    -34    199    891       O  
ATOM   2004  N   GLY A 278      21.335 -33.806 -29.027  1.00108.67           N  
ANISOU 2004  N   GLY A 278    13805  14072  13410   -125     54    656       N  
ATOM   2005  CA  GLY A 278      20.291 -33.282 -29.900  1.00111.61           C  
ANISOU 2005  CA  GLY A 278    14208  14424  13775   -148     15    600       C  
ATOM   2006  C   GLY A 278      20.920 -32.655 -31.123  1.00113.43           C  
ANISOU 2006  C   GLY A 278    14496  14676  13924   -169    -11    510       C  
ATOM   2007  O   GLY A 278      20.482 -32.890 -32.252  1.00118.74           O  
ANISOU 2007  O   GLY A 278    15180  15309  14626   -188    -43    441       O  
ATOM   2008  N   LEU A 279      21.970 -31.869 -30.904  1.00110.04           N  
ANISOU 2008  N   LEU A 279    14102  14314  13392   -165      1    511       N  
ATOM   2009  CA  LEU A 279      22.788 -31.373 -31.998  1.00106.95           C  
ANISOU 2009  CA  LEU A 279    13763  13948  12926   -182    -17    432       C  
ATOM   2010  C   LEU A 279      23.280 -32.493 -32.913  1.00110.38           C  
ANISOU 2010  C   LEU A 279    14182  14327  13428   -186    -21    375       C  
ATOM   2011  O   LEU A 279      23.655 -32.239 -34.053  1.00107.79           O  
ANISOU 2011  O   LEU A 279    13892  14006  13056   -205    -44    297       O  
ATOM   2012  CB  LEU A 279      23.985 -30.571 -31.464  1.00103.09           C  
ANISOU 2012  CB  LEU A 279    13302  13533  12331   -174      5    452       C  
ATOM   2013  CG  LEU A 279      23.871 -29.040 -31.458  1.00 99.60           C  
ANISOU 2013  CG  LEU A 279    12911  13155  11777   -185     -5    442       C  
ATOM   2014  CD1 LEU A 279      22.460 -28.560 -31.146  1.00 99.21           C  
ANISOU 2014  CD1 LEU A 279    12855  13094  11746   -191    -18    468       C  
ATOM   2015  CD2 LEU A 279      24.896 -28.441 -30.501  1.00 96.04           C  
ANISOU 2015  CD2 LEU A 279    12469  12773  11247   -173     26    484       C  
ATOM   2016  N   CYS A 280      23.280 -33.726 -32.419  1.00116.14           N  
ANISOU 2016  N   CYS A 280    14855  15005  14266   -170      1    413       N  
ATOM   2017  CA  CYS A 280      23.796 -34.855 -33.188  1.00125.90           C  
ANISOU 2017  CA  CYS A 280    16071  16185  15579   -172      5    361       C  
ATOM   2018  C   CYS A 280      22.827 -35.220 -34.297  1.00127.24           C  
ANISOU 2018  C   CYS A 280    16242  16300  15804   -197    -30    289       C  
ATOM   2019  O   CYS A 280      23.229 -35.788 -35.321  1.00124.01           O  
ANISOU 2019  O   CYS A 280    15837  15858  15421   -211    -39    212       O  
ATOM   2020  CB  CYS A 280      24.058 -36.031 -32.254  1.00134.66           C  
ANISOU 2020  CB  CYS A 280    17114  17254  16794   -146     44    432       C  
ATOM   2021  SG  CYS A 280      24.284 -35.457 -30.550  1.00150.79           S  
ANISOU 2021  SG  CYS A 280    19141  19367  18785   -120     77    551       S  
ATOM   2022  N   ASP A 281      21.557 -34.857 -34.094  1.00127.73           N  
ANISOU 2022  N   ASP A 281    16298  16354  15879   -203    -50    311       N  
ATOM   2023  CA  ASP A 281      20.517 -35.020 -35.110  1.00125.55           C  
ANISOU 2023  CA  ASP A 281    16025  16036  15642   -229    -90    248       C  
ATOM   2024  C   ASP A 281      20.590 -33.913 -36.172  1.00119.81           C  
ANISOU 2024  C   ASP A 281    15360  15360  14801   -255   -127    178       C  
ATOM   2025  O   ASP A 281      20.561 -34.211 -37.370  1.00123.42           O  
ANISOU 2025  O   ASP A 281    15830  15797  15266   -278   -153     95       O  
ATOM   2026  CB  ASP A 281      19.134 -35.057 -34.455  1.00125.39           C  
ANISOU 2026  CB  ASP A 281    15971  15988  15682   -226    -96    305       C  
ATOM   2027  CG  ASP A 281      18.995 -36.185 -33.440  1.00131.60           C  
ANISOU 2027  CG  ASP A 281    16691  16722  16587   -201    -60    377       C  
ATOM   2028  OD1 ASP A 281      19.428 -37.324 -33.735  1.00131.68           O  
ANISOU 2028  OD1 ASP A 281    16667  16678  16685   -198    -45    352       O  
ATOM   2029  OD2 ASP A 281      18.450 -35.930 -32.343  1.00135.73           O  
ANISOU 2029  OD2 ASP A 281    17192  17258  17117   -184    -44    460       O  
ATOM   2030  N   VAL A 282      20.706 -32.652 -35.740  1.00108.81           N  
ANISOU 2030  N   VAL A 282    14005  14033  13304   -251   -128    211       N  
ATOM   2031  CA  VAL A 282      20.779 -31.522 -36.681  1.00104.00           C  
ANISOU 2031  CA  VAL A 282    13453  13474  12587   -273   -160    156       C  
ATOM   2032  C   VAL A 282      22.097 -31.570 -37.445  1.00102.10           C  
ANISOU 2032  C   VAL A 282    13242  13257  12292   -278   -156     95       C  
ATOM   2033  O   VAL A 282      23.139 -31.862 -36.869  1.00 97.27           O  
ANISOU 2033  O   VAL A 282    12623  12655  11676   -259   -121    120       O  
ATOM   2034  CB  VAL A 282      20.616 -30.126 -36.001  1.00102.20           C  
ANISOU 2034  CB  VAL A 282    13255  13308  12267   -267   -157    206       C  
ATOM   2035  CG1 VAL A 282      19.460 -30.116 -35.022  1.00102.82           C  
ANISOU 2035  CG1 VAL A 282    13300  13366  12401   -257   -150    277       C  
ATOM   2036  CG2 VAL A 282      21.864 -29.686 -35.271  1.00101.36           C  
ANISOU 2036  CG2 VAL A 282    13166  13253  12091   -249   -122    238       C  
ATOM   2037  N   THR A 283      22.058 -31.317 -38.748  1.00104.71           N  
ANISOU 2037  N   THR A 283    13604  13598  12581   -305   -190     15       N  
ATOM   2038  CA  THR A 283      23.307 -31.193 -39.494  1.00104.61           C  
ANISOU 2038  CA  THR A 283    13626  13617  12502   -310   -186    -41       C  
ATOM   2039  C   THR A 283      23.704 -29.714 -39.510  1.00105.43           C  
ANISOU 2039  C   THR A 283    13782  13796  12479   -312   -193    -30       C  
ATOM   2040  O   THR A 283      22.864 -28.832 -39.648  1.00107.22           O  
ANISOU 2040  O   THR A 283    14026  14045  12668   -323   -219    -20       O  
ATOM   2041  CB  THR A 283      23.210 -31.751 -40.920  1.00 99.98           C  
ANISOU 2041  CB  THR A 283    13046  13008  11934   -338   -216   -137       C  
ATOM   2042  OG1 THR A 283      22.391 -30.894 -41.711  1.00101.95           O  
ANISOU 2042  OG1 THR A 283    13322  13288  12124   -363   -260   -166       O  
ATOM   2043  CG2 THR A 283      22.630 -33.139 -40.901  1.00100.63           C  
ANISOU 2043  CG2 THR A 283    13073  13012  12149   -340   -211   -150       C  
ATOM   2044  N   ILE A 284      24.994 -29.462 -39.351  1.00104.67           N  
ANISOU 2044  N   ILE A 284    13708  13736  12324   -302   -169    -31       N  
ATOM   2045  CA  ILE A 284      25.525 -28.128 -39.169  1.00 99.56           C  
ANISOU 2045  CA  ILE A 284    13103  13157  11566   -300   -166    -13       C  
ATOM   2046  C   ILE A 284      26.756 -27.967 -40.058  1.00 99.58           C  
ANISOU 2046  C   ILE A 284    13141  13191  11501   -307   -165    -74       C  
ATOM   2047  O   ILE A 284      27.615 -28.854 -40.082  1.00103.61           O  
ANISOU 2047  O   ILE A 284    13636  13680  12048   -299   -143    -92       O  
ATOM   2048  CB  ILE A 284      25.959 -27.953 -37.693  1.00 99.38           C  
ANISOU 2048  CB  ILE A 284    13065  13153  11540   -273   -126     66       C  
ATOM   2049  CG1 ILE A 284      24.878 -28.487 -36.760  1.00 94.96           C  
ANISOU 2049  CG1 ILE A 284    12459  12552  11068   -262   -118    127       C  
ATOM   2050  CG2 ILE A 284      26.279 -26.496 -37.380  1.00102.54           C  
ANISOU 2050  CG2 ILE A 284    13506  13621  11833   -274   -123     88       C  
ATOM   2051  CD1 ILE A 284      25.002 -28.022 -35.328  1.00 92.33           C  
ANISOU 2051  CD1 ILE A 284    12114  12251  10714   -242    -86    208       C  
ATOM   2052  N   ASP A 285      26.862 -26.851 -40.778  1.00 98.66           N  
ANISOU 2052  N   ASP A 285    13070  13126  11290   -323   -188   -103       N  
ATOM   2053  CA  ASP A 285      28.129 -26.518 -41.459  1.00100.65           C  
ANISOU 2053  CA  ASP A 285    13358  13417  11465   -327   -182   -148       C  
ATOM   2054  C   ASP A 285      29.040 -25.727 -40.545  1.00 98.96           C  
ANISOU 2054  C   ASP A 285    13161  13250  11189   -309   -151    -99       C  
ATOM   2055  O   ASP A 285      30.197 -26.106 -40.341  1.00 99.38           O  
ANISOU 2055  O   ASP A 285    13213  13310  11235   -297   -124   -102       O  
ATOM   2056  CB  ASP A 285      27.902 -25.744 -42.750  1.00 98.04           C  
ANISOU 2056  CB  ASP A 285    13065  13122  11063   -352   -220   -203       C  
ATOM   2057  CG  ASP A 285      27.002 -26.472 -43.679  1.00101.76           C  
ANISOU 2057  CG  ASP A 285    13519  13556  11588   -374   -253   -255       C  
ATOM   2058  OD1 ASP A 285      26.663 -27.632 -43.360  1.00 99.60           O  
ANISOU 2058  OD1 ASP A 285    13206  13226  11411   -368   -243   -254       O  
ATOM   2059  OD2 ASP A 285      26.621 -25.890 -44.712  1.00111.00           O  
ANISOU 2059  OD2 ASP A 285    14713  14757  12705   -397   -288   -294       O  
ATOM   2060  N   GLU A 286      28.510 -24.650 -39.979  1.00 93.57           N  
ANISOU 2060  N   GLU A 286    12491  12597  10464   -308   -154    -55       N  
ATOM   2061  CA  GLU A 286      29.327 -23.735 -39.232  1.00 95.54           C  
ANISOU 2061  CA  GLU A 286    12761  12897  10643   -296   -128    -19       C  
ATOM   2062  C   GLU A 286      28.740 -23.430 -37.858  1.00 88.84           C  
ANISOU 2062  C   GLU A 286    11889  12050   9814   -283   -108     53       C  
ATOM   2063  O   GLU A 286      27.864 -22.588 -37.705  1.00 91.07           O  
ANISOU 2063  O   GLU A 286    12179  12342  10078   -289   -120     73       O  
ATOM   2064  CB  GLU A 286      29.519 -22.464 -40.059  1.00106.75           C  
ANISOU 2064  CB  GLU A 286    14226  14364  11968   -312   -147    -50       C  
ATOM   2065  CG  GLU A 286      30.634 -21.552 -39.549  1.00115.43           C  
ANISOU 2065  CG  GLU A 286    15351  15516  12988   -304   -121    -32       C  
ATOM   2066  CD  GLU A 286      30.522 -20.135 -40.085  1.00119.75           C  
ANISOU 2066  CD  GLU A 286    15936  16106  13456   -318   -136    -42       C  
ATOM   2067  OE1 GLU A 286      29.999 -19.969 -41.222  1.00119.71           O  
ANISOU 2067  OE1 GLU A 286    15946  16098  13441   -335   -170    -81       O  
ATOM   2068  OE2 GLU A 286      30.945 -19.197 -39.360  1.00113.94           O  
ANISOU 2068  OE2 GLU A 286    15214  15408  12671   -312   -114    -11       O  
ATOM   2069  N   PHE A 287      29.241 -24.114 -36.846  1.00 84.43           N  
ANISOU 2069  N   PHE A 287    11300  11484   9292   -264    -76     95       N  
ATOM   2070  CA  PHE A 287      28.771 -23.893 -35.487  1.00 85.11           C  
ANISOU 2070  CA  PHE A 287    11363  11580   9394   -251    -54    165       C  
ATOM   2071  C   PHE A 287      29.495 -22.696 -34.878  1.00 83.78           C  
ANISOU 2071  C   PHE A 287    11221  11477   9134   -249    -33    186       C  
ATOM   2072  O   PHE A 287      30.680 -22.510 -35.117  1.00 91.40           O  
ANISOU 2072  O   PHE A 287    12206  12473  10046   -249    -23    164       O  
ATOM   2073  CB  PHE A 287      29.010 -25.131 -34.631  1.00 83.90           C  
ANISOU 2073  CB  PHE A 287    11161  11398   9318   -231    -28    208       C  
ATOM   2074  CG  PHE A 287      28.632 -24.948 -33.189  1.00 82.53           C  
ANISOU 2074  CG  PHE A 287    10959  11243   9154   -218     -2    284       C  
ATOM   2075  CD1 PHE A 287      27.308 -24.835 -32.823  1.00 82.28           C  
ANISOU 2075  CD1 PHE A 287    10911  11188   9163   -220    -11    312       C  
ATOM   2076  CD2 PHE A 287      29.604 -24.895 -32.203  1.00 81.85           C  
ANISOU 2076  CD2 PHE A 287    10863  11200   9035   -204     30    326       C  
ATOM   2077  CE1 PHE A 287      26.959 -24.677 -31.490  1.00 89.10           C  
ANISOU 2077  CE1 PHE A 287    11748  12072  10033   -208     14    381       C  
ATOM   2078  CE2 PHE A 287      29.271 -24.749 -30.868  1.00 87.19           C  
ANISOU 2078  CE2 PHE A 287    11512  11901   9714   -194     54    395       C  
ATOM   2079  CZ  PHE A 287      27.945 -24.636 -30.502  1.00 88.76           C  
ANISOU 2079  CZ  PHE A 287    11694  12077   9953   -196     47    421       C  
ATOM   2080  N   ARG A 288      28.802 -21.887 -34.090  1.00 78.96           N  
ANISOU 2080  N   ARG A 288    10609  10886   8506   -250    -25    225       N  
ATOM   2081  CA  ARG A 288      29.453 -20.748 -33.493  1.00 78.13           C  
ANISOU 2081  CA  ARG A 288    10526  10840   8318   -251     -4    239       C  
ATOM   2082  C   ARG A 288      29.002 -20.441 -32.076  1.00 76.19           C  
ANISOU 2082  C   ARG A 288    10256  10615   8075   -243     23    299       C  
ATOM   2083  O   ARG A 288      27.897 -19.993 -31.832  1.00 75.81           O  
ANISOU 2083  O   ARG A 288    10204  10555   8046   -247     18    317       O  
ATOM   2084  CB  ARG A 288      29.304 -19.525 -34.376  1.00 79.96           C  
ANISOU 2084  CB  ARG A 288    10802  11091   8488   -268    -24    199       C  
ATOM   2085  CG  ARG A 288      30.519 -18.624 -34.234  1.00 83.79           C  
ANISOU 2085  CG  ARG A 288    11316  11633   8886   -270     -4    188       C  
ATOM   2086  CD  ARG A 288      30.264 -17.198 -34.658  1.00 82.76           C  
ANISOU 2086  CD  ARG A 288    11219  11527   8696   -284    -12    170       C  
ATOM   2087  NE  ARG A 288      30.160 -17.073 -36.108  1.00 77.69           N  
ANISOU 2087  NE  ARG A 288    10603  10870   8043   -296    -46    121       N  
ATOM   2088  CZ  ARG A 288      29.473 -16.124 -36.736  1.00 74.31           C  
ANISOU 2088  CZ  ARG A 288    10195  10444   7595   -309    -65    110       C  
ATOM   2089  NH1 ARG A 288      28.805 -15.190 -36.073  1.00 68.71           N  
ANISOU 2089  NH1 ARG A 288     9482   9743   6879   -312    -52    140       N  
ATOM   2090  NH2 ARG A 288      29.460 -16.110 -38.057  1.00 78.77           N  
ANISOU 2090  NH2 ARG A 288    10779  11003   8146   -321    -97     68       N  
ATOM   2091  N   LEU A 289      29.880 -20.693 -31.130  1.00 74.75           N  
ANISOU 2091  N   LEU A 289    10057  10468   7876   -231     53    333       N  
ATOM   2092  CA  LEU A 289      29.528 -20.505 -29.758  1.00 78.53           C  
ANISOU 2092  CA  LEU A 289    10509  10974   8355   -225     81    390       C  
ATOM   2093  C   LEU A 289      29.937 -19.081 -29.385  1.00 79.49           C  
ANISOU 2093  C   LEU A 289    10660  11155   8385   -236     97    381       C  
ATOM   2094  O   LEU A 289      30.924 -18.581 -29.914  1.00 91.60           O  
ANISOU 2094  O   LEU A 289    12225  12717   9861   -242     96    345       O  
ATOM   2095  CB  LEU A 289      30.221 -21.560 -28.896  1.00 78.54           C  
ANISOU 2095  CB  LEU A 289    10469  10986   8385   -207    104    437       C  
ATOM   2096  CG  LEU A 289      29.889 -21.452 -27.415  1.00 81.03           C  
ANISOU 2096  CG  LEU A 289    10751  11338   8698   -200    134    502       C  
ATOM   2097  CD1 LEU A 289      28.419 -21.732 -27.179  1.00 81.13           C  
ANISOU 2097  CD1 LEU A 289    10739  11305   8779   -198    127    529       C  
ATOM   2098  CD2 LEU A 289      30.745 -22.391 -26.591  1.00 84.16           C  
ANISOU 2098  CD2 LEU A 289    11108  11757   9111   -184    157    552       C  
ATOM   2099  N   THR A 290      29.166 -18.417 -28.521  1.00 76.39           N  
ANISOU 2099  N   THR A 290    10259  10780   7985   -239    114    411       N  
ATOM   2100  CA  THR A 290      29.507 -17.065 -28.040  1.00 73.91           C  
ANISOU 2100  CA  THR A 290     9968  10522   7592   -251    135    401       C  
ATOM   2101  C   THR A 290      29.513 -17.009 -26.500  1.00 75.55           C  
ANISOU 2101  C   THR A 290    10144  10776   7784   -247    172    452       C  
ATOM   2102  O   THR A 290      29.528 -18.051 -25.829  1.00 72.70           O  
ANISOU 2102  O   THR A 290     9744  10413   7463   -233    181    498       O  
ATOM   2103  CB  THR A 290      28.559 -15.985 -28.586  1.00 70.74           C  
ANISOU 2103  CB  THR A 290     9591  10100   7184   -265    123    376       C  
ATOM   2104  OG1 THR A 290      27.499 -15.754 -27.654  1.00 69.08           O  
ANISOU 2104  OG1 THR A 290     9358   9887   7001   -264    141    413       O  
ATOM   2105  CG2 THR A 290      27.973 -16.387 -29.911  1.00 70.98           C  
ANISOU 2105  CG2 THR A 290     9634  10073   7261   -266     83    346       C  
ATOM   2106  N   TYR A 291      29.500 -15.803 -25.933  1.00 77.63           N  
ANISOU 2106  N   TYR A 291    10422  11084   7990   -260    195    445       N  
ATOM   2107  CA  TYR A 291      29.610 -15.678 -24.477  1.00 82.23           C  
ANISOU 2107  CA  TYR A 291    10976  11723   8544   -260    231    485       C  
ATOM   2108  C   TYR A 291      28.670 -16.617 -23.744  1.00 85.96           C  
ANISOU 2108  C   TYR A 291    11403  12172   9084   -246    237    542       C  
ATOM   2109  O   TYR A 291      27.487 -16.691 -24.062  1.00 86.56           O  
ANISOU 2109  O   TYR A 291    11474  12195   9216   -245    223    545       O  
ATOM   2110  CB  TYR A 291      29.333 -14.257 -23.991  1.00 82.72           C  
ANISOU 2110  CB  TYR A 291    11054  11819   8554   -277    256    466       C  
ATOM   2111  CG  TYR A 291      29.294 -14.158 -22.484  1.00 83.48           C  
ANISOU 2111  CG  TYR A 291    11118  11975   8623   -280    294    505       C  
ATOM   2112  CD1 TYR A 291      30.393 -14.518 -21.734  1.00 87.20           C  
ANISOU 2112  CD1 TYR A 291    11572  12510   9049   -278    310    526       C  
ATOM   2113  CD2 TYR A 291      28.152 -13.737 -21.808  1.00 88.39           C  
ANISOU 2113  CD2 TYR A 291    11725  12592   9265   -284    313    522       C  
ATOM   2114  CE1 TYR A 291      30.377 -14.453 -20.351  1.00 89.21           C  
ANISOU 2114  CE1 TYR A 291    11793  12828   9272   -282    344    563       C  
ATOM   2115  CE2 TYR A 291      28.121 -13.669 -20.424  1.00 89.49           C  
ANISOU 2115  CE2 TYR A 291    11833  12792   9375   -287    349    556       C  
ATOM   2116  CZ  TYR A 291      29.245 -14.031 -19.698  1.00 90.54           C  
ANISOU 2116  CZ  TYR A 291    11949  12994   9458   -287    364    577       C  
ATOM   2117  OH  TYR A 291      29.266 -13.986 -18.319  1.00 89.14           O  
ANISOU 2117  OH  TYR A 291    11738  12887   9244   -292    398    612       O  
ATOM   2118  N   THR A 292      29.220 -17.329 -22.767  1.00 91.85           N  
ANISOU 2118  N   THR A 292    12113  12960   9825   -237    256    589       N  
ATOM   2119  CA  THR A 292      28.438 -18.141 -21.853  1.00 96.35           C  
ANISOU 2119  CA  THR A 292    12634  13523  10449   -224    269    652       C  
ATOM   2120  C   THR A 292      29.000 -17.976 -20.453  1.00101.39           C  
ANISOU 2120  C   THR A 292    13245  14247  11029   -227    305    692       C  
ATOM   2121  O   THR A 292      30.223 -17.974 -20.276  1.00 97.80           O  
ANISOU 2121  O   THR A 292    12793  13843  10520   -229    313    689       O  
ATOM   2122  CB  THR A 292      28.505 -19.616 -22.230  1.00 98.83           C  
ANISOU 2122  CB  THR A 292    12920  13788  10842   -205    251    681       C  
ATOM   2123  OG1 THR A 292      28.570 -19.745 -23.659  1.00102.83           O  
ANISOU 2123  OG1 THR A 292    13459  14235  11375   -206    217    628       O  
ATOM   2124  CG2 THR A 292      27.291 -20.330 -21.692  1.00100.82           C  
ANISOU 2124  CG2 THR A 292    13131  14003  11172   -193    255    733       C  
ATOM   2125  N   ASN A 293      28.106 -17.838 -19.470  1.00109.38           N  
ANISOU 2125  N   ASN A 293    14230  15277  12050   -228    328    729       N  
ATOM   2126  CA  ASN A 293      28.495 -17.578 -18.077  1.00108.98           C  
ANISOU 2126  CA  ASN A 293    14152  15316  11937   -234    365    764       C  
ATOM   2127  C   ASN A 293      29.272 -18.729 -17.502  1.00110.23           C  
ANISOU 2127  C   ASN A 293    14267  15508  12105   -219    369    825       C  
ATOM   2128  O   ASN A 293      30.392 -18.549 -17.019  1.00117.02           O  
ANISOU 2128  O   ASN A 293    15123  16440  12896   -226    382    829       O  
ATOM   2129  CB  ASN A 293      27.271 -17.331 -17.198  1.00109.95           C  
ANISOU 2129  CB  ASN A 293    14251  15445  12079   -236    388    794       C  
ATOM   2130  CG  ASN A 293      27.555 -17.530 -15.710  1.00111.09           C  
ANISOU 2130  CG  ASN A 293    14350  15678  12179   -238    423    851       C  
ATOM   2131  OD1 ASN A 293      27.136 -18.530 -15.124  1.00119.99           O  
ANISOU 2131  OD1 ASN A 293    15431  16801  13356   -221    428    918       O  
ATOM   2132  ND2 ASN A 293      28.253 -16.580 -15.093  1.00105.55           N  
ANISOU 2132  ND2 ASN A 293    13660  15058  11383   -258    447    824       N  
ATOM   2133  N   ASP A 294      28.659 -19.908 -17.541  1.00111.42           N  
ANISOU 2133  N   ASP A 294    14383  15606  12345   -198    359    875       N  
ATOM   2134  CA  ASP A 294      29.302 -21.130 -17.065  1.00111.09           C  
ANISOU 2134  CA  ASP A 294    14294  15582  12333   -180    363    940       C  
ATOM   2135  C   ASP A 294      29.929 -21.823 -18.270  1.00107.21           C  
ANISOU 2135  C   ASP A 294    13817  15028  11887   -170    334    913       C  
ATOM   2136  O   ASP A 294      29.371 -21.792 -19.381  1.00112.17           O  
ANISOU 2136  O   ASP A 294    14476  15580  12562   -170    309    866       O  
ATOM   2137  CB  ASP A 294      28.290 -22.043 -16.350  1.00110.41           C  
ANISOU 2137  CB  ASP A 294    14153  15473  12323   -164    374   1014       C  
ATOM   2138  CG  ASP A 294      28.933 -23.263 -15.737  1.00109.79           C  
ANISOU 2138  CG  ASP A 294    14018  15419  12276   -144    383   1092       C  
ATOM   2139  OD1 ASP A 294      30.134 -23.202 -15.397  1.00107.15           O  
ANISOU 2139  OD1 ASP A 294    13679  15152  11880   -148    392   1102       O  
ATOM   2140  OD2 ASP A 294      28.228 -24.284 -15.592  1.00114.54           O  
ANISOU 2140  OD2 ASP A 294    14579  15972  12970   -126    382   1146       O  
ATOM   2141  N   PHE A 295      31.097 -22.422 -18.062  1.00 98.17           N  
ANISOU 2141  N   PHE A 295    12652  13919  10728   -162    339    942       N  
ATOM   2142  CA  PHE A 295      31.798 -23.057 -19.152  1.00 95.88           C  
ANISOU 2142  CA  PHE A 295    12375  13575  10477   -153    317    914       C  
ATOM   2143  C   PHE A 295      32.776 -24.120 -18.685  1.00101.22           C  
ANISOU 2143  C   PHE A 295    13004  14277  11175   -136    328    975       C  
ATOM   2144  O   PHE A 295      33.401 -23.975 -17.635  1.00112.78           O  
ANISOU 2144  O   PHE A 295    14442  15827  12580   -139    350   1021       O  
ATOM   2145  CB  PHE A 295      32.554 -22.015 -19.964  1.00 92.47           C  
ANISOU 2145  CB  PHE A 295    12003  13159   9971   -170    305    835       C  
ATOM   2146  CG  PHE A 295      32.982 -22.516 -21.310  1.00 89.49           C  
ANISOU 2146  CG  PHE A 295    11650  12714   9636   -164    279    789       C  
ATOM   2147  CD1 PHE A 295      32.069 -22.610 -22.344  1.00 88.80           C  
ANISOU 2147  CD1 PHE A 295    11585  12546   9608   -165    254    747       C  
ATOM   2148  CD2 PHE A 295      34.280 -22.917 -21.536  1.00 86.88           C  
ANISOU 2148  CD2 PHE A 295    11316  12403   9289   -159    280    789       C  
ATOM   2149  CE1 PHE A 295      32.451 -23.071 -23.588  1.00 87.27           C  
ANISOU 2149  CE1 PHE A 295    11412  12295   9449   -162    230    701       C  
ATOM   2150  CE2 PHE A 295      34.662 -23.398 -22.769  1.00 86.30           C  
ANISOU 2150  CE2 PHE A 295    11264  12269   9256   -154    259    744       C  
ATOM   2151  CZ  PHE A 295      33.745 -23.479 -23.798  1.00 85.78           C  
ANISOU 2151  CZ  PHE A 295    11221  12125   9244   -156    234    699       C  
ATOM   2152  N   SER A 296      32.879 -25.189 -19.473  1.00101.32           N  
ANISOU 2152  N   SER A 296    13005  14215  11277   -120    313    976       N  
ATOM   2153  CA  SER A 296      33.939 -26.180 -19.348  1.00102.51           C  
ANISOU 2153  CA  SER A 296    13118  14373  11458   -104    321   1020       C  
ATOM   2154  C   SER A 296      34.502 -26.312 -20.725  1.00101.97           C  
ANISOU 2154  C   SER A 296    13088  14246  11410   -105    300    950       C  
ATOM   2155  O   SER A 296      33.774 -26.165 -21.700  1.00103.21           O  
ANISOU 2155  O   SER A 296    13278  14335  11599   -110    278    891       O  
ATOM   2156  CB  SER A 296      33.399 -27.547 -18.931  1.00106.81           C  
ANISOU 2156  CB  SER A 296    13598  14871  12114    -80    330   1097       C  
ATOM   2157  OG  SER A 296      32.266 -27.424 -18.097  1.00114.83           O  
ANISOU 2157  OG  SER A 296    14589  15899  13140    -80    340   1140       O  
ATOM   2158  N   ASP A 297      35.784 -26.629 -20.816  1.00104.61           N  
ANISOU 2158  N   ASP A 297    13414  14605  11726    -99    306    957       N  
ATOM   2159  CA  ASP A 297      36.439 -26.750 -22.118  1.00 99.15           C  
ANISOU 2159  CA  ASP A 297    12759  13864  11048   -100    288    888       C  
ATOM   2160  C   ASP A 297      35.764 -27.866 -22.921  1.00 98.54           C  
ANISOU 2160  C   ASP A 297    12666  13683  11092    -87    276    878       C  
ATOM   2161  O   ASP A 297      35.187 -27.605 -23.955  1.00 98.60           O  
ANISOU 2161  O   ASP A 297    12713  13636  11114    -97    253    809       O  
ATOM   2162  CB  ASP A 297      37.948 -26.992 -21.950  1.00 95.06           C  
ANISOU 2162  CB  ASP A 297    12228  13392  10497    -95    301    909       C  
ATOM   2163  CG  ASP A 297      38.612 -25.960 -21.035  1.00 93.42           C  
ANISOU 2163  CG  ASP A 297    12028  13293  10172   -109    315    924       C  
ATOM   2164  OD1 ASP A 297      38.212 -24.770 -21.056  1.00 90.99           O  
ANISOU 2164  OD1 ASP A 297    11764  13014   9792   -129    309    878       O  
ATOM   2165  OD2 ASP A 297      39.532 -26.346 -20.285  1.00 94.49           O  
ANISOU 2165  OD2 ASP A 297    12123  13485  10291   -101    332    984       O  
ATOM   2166  N   ASP A 298      35.784 -29.088 -22.396  1.00106.43           N  
ANISOU 2166  N   ASP A 298    13601  14657  12178    -67    292    949       N  
ATOM   2167  CA  ASP A 298      35.204 -30.293 -23.049  1.00111.47           C  
ANISOU 2167  CA  ASP A 298    14212  15194  12945    -53    286    946       C  
ATOM   2168  C   ASP A 298      34.049 -30.098 -24.046  1.00110.11           C  
ANISOU 2168  C   ASP A 298    14077  14951  12808    -65    259    875       C  
ATOM   2169  O   ASP A 298      33.850 -30.944 -24.921  1.00109.47           O  
ANISOU 2169  O   ASP A 298    13988  14789  12815    -60    249    842       O  
ATOM   2170  CB  ASP A 298      34.786 -31.330 -21.989  1.00115.08           C  
ANISOU 2170  CB  ASP A 298    14593  15644  13487    -32    308   1048       C  
ATOM   2171  CG  ASP A 298      34.347 -30.687 -20.664  1.00124.05           C  
ANISOU 2171  CG  ASP A 298    15713  16863  14557    -36    322   1111       C  
ATOM   2172  OD1 ASP A 298      35.004 -29.720 -20.207  1.00118.42           O  
ANISOU 2172  OD1 ASP A 298    15025  16237  13732    -48    327   1106       O  
ATOM   2173  OD2 ASP A 298      33.353 -31.160 -20.068  1.00134.89           O  
ANISOU 2173  OD2 ASP A 298    17046  18214  15991    -27    329   1165       O  
ATOM   2174  N   ILE A 299      33.298 -29.007 -23.906  1.00107.22           N  
ANISOU 2174  N   ILE A 299    13747  14615  12375    -81    247    852       N  
ATOM   2175  CA  ILE A 299      32.140 -28.726 -24.757  1.00109.09           C  
ANISOU 2175  CA  ILE A 299    14015  14794  12639    -92    221    794       C  
ATOM   2176  C   ILE A 299      32.444 -28.520 -26.256  1.00112.29           C  
ANISOU 2176  C   ILE A 299    14471  15158  13033   -105    195    699       C  
ATOM   2177  O   ILE A 299      31.596 -28.781 -27.109  1.00113.82           O  
ANISOU 2177  O   ILE A 299    14675  15287  13283   -112    172    655       O  
ATOM   2178  CB  ILE A 299      31.355 -27.519 -24.202  1.00109.68           C  
ANISOU 2178  CB  ILE A 299    14115  14916  12641   -106    219    796       C  
ATOM   2179  CG1 ILE A 299      29.991 -27.379 -24.901  1.00110.04           C  
ANISOU 2179  CG1 ILE A 299    14179  14898  12733   -115    194    756       C  
ATOM   2180  CG2 ILE A 299      32.180 -26.249 -24.294  1.00113.20           C  
ANISOU 2180  CG2 ILE A 299    14611  15432  12967   -122    219    755       C  
ATOM   2181  CD1 ILE A 299      29.954 -26.580 -26.191  1.00108.95           C  
ANISOU 2181  CD1 ILE A 299    14101  14742  12550   -134    164    666       C  
ATOM   2182  N   VAL A 300      33.636 -28.046 -26.583  1.00113.07           N  
ANISOU 2182  N   VAL A 300    14600  15298  13060   -111    197    667       N  
ATOM   2183  CA  VAL A 300      34.017 -27.885 -27.982  1.00121.34           C  
ANISOU 2183  CA  VAL A 300    15693  16314  14094   -122    175    581       C  
ATOM   2184  C   VAL A 300      34.611 -29.187 -28.513  1.00129.33           C  
ANISOU 2184  C   VAL A 300    16676  17270  15193   -109    181    574       C  
ATOM   2185  O   VAL A 300      34.599 -29.442 -29.727  1.00129.47           O  
ANISOU 2185  O   VAL A 300    16717  17238  15237   -117    163    504       O  
ATOM   2186  CB  VAL A 300      35.017 -26.736 -28.162  1.00126.11           C  
ANISOU 2186  CB  VAL A 300    16345  16986  14582   -134    175    546       C  
ATOM   2187  CG1 VAL A 300      34.489 -25.473 -27.491  1.00126.36           C  
ANISOU 2187  CG1 VAL A 300    16400  17074  14536   -146    176    558       C  
ATOM   2188  CG2 VAL A 300      36.387 -27.114 -27.612  1.00125.45           C  
ANISOU 2188  CG2 VAL A 300    16239  16945  14482   -122    200    584       C  
ATOM   2189  N   LYS A 301      35.145 -29.985 -27.584  1.00132.61           N  
ANISOU 2189  N   LYS A 301    17038  17697  15651    -90    209    648       N  
ATOM   2190  CA  LYS A 301      35.542 -31.371 -27.836  1.00135.81           C  
ANISOU 2190  CA  LYS A 301    17398  18040  16163    -74    223    662       C  
ATOM   2191  C   LYS A 301      34.326 -32.296 -28.003  1.00134.67           C  
ANISOU 2191  C   LYS A 301    17218  17814  16136    -69    217    668       C  
ATOM   2192  O   LYS A 301      34.460 -33.380 -28.562  1.00148.02           O  
ANISOU 2192  O   LYS A 301    18881  19435  17923    -62    222    651       O  
ATOM   2193  CB  LYS A 301      36.453 -31.885 -26.703  1.00141.47           C  
ANISOU 2193  CB  LYS A 301    18061  18799  16889    -54    256    751       C  
ATOM   2194  CG  LYS A 301      35.995 -33.186 -26.025  1.00149.75           C  
ANISOU 2194  CG  LYS A 301    19036  19800  18062    -32    276    829       C  
ATOM   2195  CD  LYS A 301      36.728 -33.455 -24.711  1.00151.18           C  
ANISOU 2195  CD  LYS A 301    19163  20043  18232    -15    306    932       C  
ATOM   2196  CE  LYS A 301      36.013 -34.469 -23.829  1.00146.74           C  
ANISOU 2196  CE  LYS A 301    18529  19450  17775      3    324   1023       C  
ATOM   2197  NZ  LYS A 301      36.189 -35.854 -24.333  1.00144.49           N  
ANISOU 2197  NZ  LYS A 301    18198  19075  17627     20    338   1027       N  
ATOM   2198  N   PHE A 302      33.157 -31.874 -27.511  1.00124.23           N  
ANISOU 2198  N   PHE A 302    15895  16497  14809    -74    207    692       N  
ATOM   2199  CA  PHE A 302      31.913 -32.668 -27.583  1.00116.64           C  
ANISOU 2199  CA  PHE A 302    14899  15462  13956    -70    200    703       C  
ATOM   2200  C   PHE A 302      31.651 -33.266 -28.969  1.00112.43           C  
ANISOU 2200  C   PHE A 302    14380  14848  13489    -80    179    618       C  
ATOM   2201  O   PHE A 302      31.882 -32.634 -30.000  1.00103.36           O  
ANISOU 2201  O   PHE A 302    13286  13706  12280    -98    157    537       O  
ATOM   2202  CB  PHE A 302      30.723 -31.817 -27.143  1.00118.00           C  
ANISOU 2202  CB  PHE A 302    15088  15657  14089    -80    186    716       C  
ATOM   2203  CG  PHE A 302      29.474 -32.598 -26.900  1.00119.57           C  
ANISOU 2203  CG  PHE A 302    15242  15792  14394    -73    185    750       C  
ATOM   2204  CD1 PHE A 302      29.333 -33.356 -25.752  1.00126.74           C  
ANISOU 2204  CD1 PHE A 302    16087  16701  15367    -52    213    844       C  
ATOM   2205  CD2 PHE A 302      28.435 -32.563 -27.811  1.00124.64           C  
ANISOU 2205  CD2 PHE A 302    15905  16378  15072    -88    155    690       C  
ATOM   2206  CE1 PHE A 302      28.175 -34.076 -25.519  1.00129.98           C  
ANISOU 2206  CE1 PHE A 302    16454  17051  15878    -46    212    878       C  
ATOM   2207  CE2 PHE A 302      27.274 -33.277 -27.587  1.00127.91           C  
ANISOU 2207  CE2 PHE A 302    16277  16734  15587    -83    153    720       C  
ATOM   2208  CZ  PHE A 302      27.141 -34.033 -26.438  1.00130.11           C  
ANISOU 2208  CZ  PHE A 302    16493  17008  15932    -61    182    814       C  
ATOM   2209  N   HIS A 303      31.147 -34.493 -28.970  1.00115.34           N  
ANISOU 2209  N   HIS A 303    14696  15141  13985    -70    188    639       N  
ATOM   2210  CA  HIS A 303      31.205 -35.352 -30.154  1.00117.46           C  
ANISOU 2210  CA  HIS A 303    14961  15332  14334    -77    180    565       C  
ATOM   2211  C   HIS A 303      30.205 -35.006 -31.265  1.00117.76           C  
ANISOU 2211  C   HIS A 303    15038  15335  14367   -101    141    480       C  
ATOM   2212  O   HIS A 303      30.387 -35.396 -32.426  1.00111.45           O  
ANISOU 2212  O   HIS A 303    14255  14494  13596   -114    129    398       O  
ATOM   2213  CB  HIS A 303      31.055 -36.824 -29.735  1.00116.24           C  
ANISOU 2213  CB  HIS A 303    14732  15106  14327    -57    207    618       C  
ATOM   2214  CG  HIS A 303      29.682 -37.189 -29.268  1.00114.61           C  
ANISOU 2214  CG  HIS A 303    14490  14859  14197    -54    201    658       C  
ATOM   2215  ND1 HIS A 303      29.261 -36.996 -27.971  1.00114.22           N  
ANISOU 2215  ND1 HIS A 303    14409  14849  14139    -40    216    755       N  
ATOM   2216  CD2 HIS A 303      28.638 -37.747 -29.926  1.00114.75           C  
ANISOU 2216  CD2 HIS A 303    14495  14801  14302    -65    183    614       C  
ATOM   2217  CE1 HIS A 303      28.015 -37.418 -27.848  1.00115.27           C  
ANISOU 2217  CE1 HIS A 303    14513  14930  14352    -40    208    772       C  
ATOM   2218  NE2 HIS A 303      27.613 -37.877 -29.020  1.00116.20           N  
ANISOU 2218  NE2 HIS A 303    14642  14977  14531    -55    188    687       N  
ATOM   2219  N   CYS A 304      29.145 -34.290 -30.919  1.00118.03           N  
ANISOU 2219  N   CYS A 304    15087  15390  14370   -109    123    498       N  
ATOM   2220  CA  CYS A 304      28.129 -33.993 -31.905  1.00119.80           C  
ANISOU 2220  CA  CYS A 304    15340  15581  14595   -132     86    428       C  
ATOM   2221  C   CYS A 304      28.635 -32.860 -32.754  1.00113.30           C  
ANISOU 2221  C   CYS A 304    14586  14810  13653   -151     64    359       C  
ATOM   2222  O   CYS A 304      28.281 -32.763 -33.921  1.00113.11           O  
ANISOU 2222  O   CYS A 304    14589  14762  13623   -171     34    281       O  
ATOM   2223  CB  CYS A 304      26.778 -33.746 -31.228  1.00128.70           C  
ANISOU 2223  CB  CYS A 304    16449  16702  15746   -131     78    478       C  
ATOM   2224  SG  CYS A 304      26.311 -35.259 -30.328  1.00139.93           S  
ANISOU 2224  SG  CYS A 304    17785  18057  17324   -107    107    558       S  
ATOM   2225  N   LEU A 305      29.535 -32.059 -32.179  1.00111.69           N  
ANISOU 2225  N   LEU A 305    14404  14678  13354   -144     79    389       N  
ATOM   2226  CA  LEU A 305      30.291 -31.044 -32.928  1.00107.77           C  
ANISOU 2226  CA  LEU A 305    13969  14233  12747   -159     65    329       C  
ATOM   2227  C   LEU A 305      31.414 -31.613 -33.784  1.00102.29           C  
ANISOU 2227  C   LEU A 305    13282  13521  12061   -160     71    274       C  
ATOM   2228  O   LEU A 305      32.204 -30.841 -34.290  1.00 99.19           O  
ANISOU 2228  O   LEU A 305    12934  13174  11577   -168     66    234       O  
ATOM   2229  CB  LEU A 305      30.960 -30.038 -31.981  1.00108.14           C  
ANISOU 2229  CB  LEU A 305    14033  14361  12695   -152     82    379       C  
ATOM   2230  CG  LEU A 305      30.127 -29.202 -31.026  1.00110.51           C  
ANISOU 2230  CG  LEU A 305    14333  14698  12957   -152     83    431       C  
ATOM   2231  CD1 LEU A 305      31.064 -28.401 -30.136  1.00110.69           C  
ANISOU 2231  CD1 LEU A 305    14368  14801  12888   -146    106    471       C  
ATOM   2232  CD2 LEU A 305      29.179 -28.303 -31.804  1.00109.60           C  
ANISOU 2232  CD2 LEU A 305    14259  14580  12803   -173     49    381       C  
ATOM   2233  N   ALA A 306      31.506 -32.933 -33.934  1.00104.95           N  
ANISOU 2233  N   ALA A 306    13573  13793  12507   -151     86    271       N  
ATOM   2234  CA  ALA A 306      32.637 -33.563 -34.643  1.00106.47           C  
ANISOU 2234  CA  ALA A 306    13766  13966  12718   -149    100    224       C  
ATOM   2235  C   ALA A 306      32.639 -33.351 -36.159  1.00107.38           C  
ANISOU 2235  C   ALA A 306    13926  14069  12801   -174     71    116       C  
ATOM   2236  O   ALA A 306      33.702 -33.205 -36.760  1.00104.67           O  
ANISOU 2236  O   ALA A 306    13610  13747  12410   -178     78     72       O  
ATOM   2237  CB  ALA A 306      32.669 -35.055 -34.358  1.00107.20           C  
ANISOU 2237  CB  ALA A 306    13794  13986  12950   -133    127    252       C  
ATOM   2238  N   ASN A 307      31.460 -33.351 -36.772  1.00107.23           N  
ANISOU 2238  N   ASN A 307    13914  14018  12808   -193     41     76       N  
ATOM   2239  CA  ASN A 307      31.364 -33.381 -38.219  1.00110.39           C  
ANISOU 2239  CA  ASN A 307    14344  14402  13194   -218     14    -24       C  
ATOM   2240  C   ASN A 307      30.995 -32.026 -38.783  1.00110.54           C  
ANISOU 2240  C   ASN A 307    14421  14479  13099   -238    -21    -55       C  
ATOM   2241  O   ASN A 307      30.455 -31.917 -39.889  1.00110.36           O  
ANISOU 2241  O   ASN A 307    14420  14447  13063   -262    -53   -125       O  
ATOM   2242  CB  ASN A 307      30.358 -34.449 -38.641  1.00120.39           C  
ANISOU 2242  CB  ASN A 307    15573  15591  14577   -227      3    -55       C  
ATOM   2243  CG  ASN A 307      30.789 -35.847 -38.225  1.00129.72           C  
ANISOU 2243  CG  ASN A 307    16696  16708  15884   -209     41    -32       C  
ATOM   2244  OD1 ASN A 307      31.973 -36.088 -37.945  1.00129.37           O  
ANISOU 2244  OD1 ASN A 307    16643  16674  15834   -192     73    -14       O  
ATOM   2245  ND2 ASN A 307      29.830 -36.780 -38.178  1.00135.43           N  
ANISOU 2245  ND2 ASN A 307    17372  17360  16722   -210     40    -30       N  
ATOM   2246  N   VAL A 308      31.329 -30.986 -38.025  1.00111.43           N  
ANISOU 2246  N   VAL A 308    14557  14654  13128   -229    -14     -2       N  
ATOM   2247  CA  VAL A 308      31.059 -29.596 -38.411  1.00108.83           C  
ANISOU 2247  CA  VAL A 308    14278  14380  12689   -244    -41    -20       C  
ATOM   2248  C   VAL A 308      32.180 -29.115 -39.359  1.00105.00           C  
ANISOU 2248  C   VAL A 308    13838  13935  12122   -254    -44    -81       C  
ATOM   2249  O   VAL A 308      33.344 -29.461 -39.152  1.00100.24           O  
ANISOU 2249  O   VAL A 308    13230  13339  11516   -241    -16    -76       O  
ATOM   2250  CB  VAL A 308      30.991 -28.699 -37.155  1.00106.30           C  
ANISOU 2250  CB  VAL A 308    13961  14108  12320   -231    -27     58       C  
ATOM   2251  CG1 VAL A 308      30.498 -27.325 -37.525  1.00114.12           C  
ANISOU 2251  CG1 VAL A 308    14997  15144  13220   -247    -53     42       C  
ATOM   2252  CG2 VAL A 308      30.058 -29.278 -36.104  1.00105.58           C  
ANISOU 2252  CG2 VAL A 308    13821  13982  12312   -218    -16    126       C  
ATOM   2253  N   SER A 309      31.862 -28.337 -40.398  1.00100.15           N  
ANISOU 2253  N   SER A 309    13265  13346  11441   -277    -77   -136       N  
ATOM   2254  CA  SER A 309      32.916 -27.927 -41.353  1.00 99.77           C  
ANISOU 2254  CA  SER A 309    13256  13334  11315   -287    -79   -195       C  
ATOM   2255  C   SER A 309      33.647 -26.608 -40.997  1.00 98.58           C  
ANISOU 2255  C   SER A 309    13144  13253  11057   -282    -72   -167       C  
ATOM   2256  O   SER A 309      34.579 -26.212 -41.722  1.00 96.37           O  
ANISOU 2256  O   SER A 309    12897  13007  10712   -288    -71   -209       O  
ATOM   2257  CB  SER A 309      32.385 -27.885 -42.792  1.00101.19           C  
ANISOU 2257  CB  SER A 309    13459  13511  11478   -314   -116   -275       C  
ATOM   2258  OG  SER A 309      31.828 -26.624 -43.115  1.00104.06           O  
ANISOU 2258  OG  SER A 309    13856  13920  11760   -328   -145   -272       O  
ATOM   2259  N   ALA A 310      33.227 -25.953 -39.897  1.00 92.18           N  
ANISOU 2259  N   ALA A 310    12327  12463  10231   -272    -64    -99       N  
ATOM   2260  CA  ALA A 310      33.871 -24.730 -39.365  1.00 84.14           C  
ANISOU 2260  CA  ALA A 310    11338  11508   9121   -268    -52    -69       C  
ATOM   2261  C   ALA A 310      33.428 -24.354 -37.923  1.00 84.56           C  
ANISOU 2261  C   ALA A 310    11371  11575   9182   -255    -34      8       C  
ATOM   2262  O   ALA A 310      32.414 -23.683 -37.717  1.00 89.40           O  
ANISOU 2262  O   ALA A 310    11989  12193   9785   -262    -49     27       O  
ATOM   2263  CB  ALA A 310      33.615 -23.573 -40.305  1.00 80.54           C  
ANISOU 2263  CB  ALA A 310    10928  11088   8586   -288    -81   -107       C  
ATOM   2264  N   MET A 311      34.197 -24.780 -36.934  1.00 81.99           N  
ANISOU 2264  N   MET A 311    11020  11259   8872   -236     -2     54       N  
ATOM   2265  CA  MET A 311      33.949 -24.435 -35.535  1.00 82.98           C  
ANISOU 2265  CA  MET A 311    11124  11409   8993   -225     18    127       C  
ATOM   2266  C   MET A 311      34.405 -22.995 -35.288  1.00 79.93           C  
ANISOU 2266  C   MET A 311    10776  11089   8504   -232     23    131       C  
ATOM   2267  O   MET A 311      35.340 -22.539 -35.933  1.00 80.06           O  
ANISOU 2267  O   MET A 311    10824  11133   8460   -238     22     93       O  
ATOM   2268  CB  MET A 311      34.746 -25.392 -34.639  1.00 86.90           C  
ANISOU 2268  CB  MET A 311    11579  11902   9535   -204     50    174       C  
ATOM   2269  CG  MET A 311      34.720 -25.116 -33.144  1.00 90.04           C  
ANISOU 2269  CG  MET A 311    11952  12338   9921   -193     75    251       C  
ATOM   2270  SD  MET A 311      33.084 -25.180 -32.394  1.00 91.71           S  
ANISOU 2270  SD  MET A 311    12134  12523  10189   -191     69    299       S  
ATOM   2271  CE  MET A 311      32.409 -26.613 -33.223  1.00103.86           C  
ANISOU 2271  CE  MET A 311    13642  13972  11844   -189     52    270       C  
ATOM   2272  N   SER A 312      33.760 -22.289 -34.357  1.00 77.38           N  
ANISOU 2272  N   SER A 312    10447  10789   8163   -232     30    175       N  
ATOM   2273  CA  SER A 312      34.165 -20.930 -34.021  1.00 74.34           C  
ANISOU 2273  CA  SER A 312    10093  10463   7688   -239     40    179       C  
ATOM   2274  C   SER A 312      33.740 -20.411 -32.642  1.00 74.16           C  
ANISOU 2274  C   SER A 312    10051  10471   7653   -235     62    236       C  
ATOM   2275  O   SER A 312      32.609 -20.603 -32.222  1.00 75.58           O  
ANISOU 2275  O   SER A 312    10210  10625   7882   -233     58    264       O  
ATOM   2276  CB  SER A 312      33.630 -19.978 -35.040  1.00 73.28           C  
ANISOU 2276  CB  SER A 312     9998  10329   7515   -257     13    134       C  
ATOM   2277  OG  SER A 312      33.719 -18.698 -34.455  1.00 77.93           O  
ANISOU 2277  OG  SER A 312    10606  10965   8038   -262     27    150       O  
ATOM   2278  N   LEU A 313      34.634 -19.694 -31.969  1.00 72.95           N  
ANISOU 2278  N   LEU A 313     9908  10377   7433   -236     85    251       N  
ATOM   2279  CA  LEU A 313      34.410 -19.276 -30.579  1.00 72.56           C  
ANISOU 2279  CA  LEU A 313     9836  10366   7365   -233    111    303       C  
ATOM   2280  C   LEU A 313      34.669 -17.780 -30.328  1.00 72.58           C  
ANISOU 2280  C   LEU A 313     9871  10423   7283   -248    122    288       C  
ATOM   2281  O   LEU A 313      35.738 -17.282 -30.640  1.00 76.94           O  
ANISOU 2281  O   LEU A 313    10448  11009   7777   -253    127    262       O  
ATOM   2282  CB  LEU A 313      35.317 -20.080 -29.648  1.00 72.13           C  
ANISOU 2282  CB  LEU A 313     9746  10339   7319   -219    136    348       C  
ATOM   2283  CG  LEU A 313      35.435 -21.585 -29.879  1.00 71.72           C  
ANISOU 2283  CG  LEU A 313     9660  10238   7350   -203    132    363       C  
ATOM   2284  CD1 LEU A 313      36.422 -22.225 -28.900  1.00 70.37           C  
ANISOU 2284  CD1 LEU A 313     9452  10104   7182   -189    160    416       C  
ATOM   2285  CD2 LEU A 313      34.073 -22.210 -29.732  1.00 72.83           C  
ANISOU 2285  CD2 LEU A 313     9773  10326   7572   -198    123    386       C  
ATOM   2286  N   ALA A 314      33.704 -17.083 -29.734  1.00 70.82           N  
ANISOU 2286  N   ALA A 314     9645  10205   7058   -254    129    306       N  
ATOM   2287  CA  ALA A 314      33.849 -15.667 -29.417  1.00 69.85           C  
ANISOU 2287  CA  ALA A 314     9547  10128   6866   -268    145    292       C  
ATOM   2288  C   ALA A 314      33.438 -15.368 -27.970  1.00 72.20           C  
ANISOU 2288  C   ALA A 314     9816  10461   7154   -269    175    336       C  
ATOM   2289  O   ALA A 314      32.403 -15.812 -27.497  1.00 71.05           O  
ANISOU 2289  O   ALA A 314     9644  10290   7061   -263    175    368       O  
ATOM   2290  CB  ALA A 314      33.013 -14.839 -30.366  1.00 69.38           C  
ANISOU 2290  CB  ALA A 314     9517  10037   6807   -280    123    257       C  
ATOM   2291  N   GLY A 315      34.265 -14.610 -27.265  1.00 75.67           N  
ANISOU 2291  N   GLY A 315    10261  10963   7526   -278    200    335       N  
ATOM   2292  CA  GLY A 315      33.959 -14.187 -25.899  1.00 76.76           C  
ANISOU 2292  CA  GLY A 315    10375  11146   7641   -283    232    367       C  
ATOM   2293  C   GLY A 315      33.884 -15.317 -24.890  1.00 79.34           C  
ANISOU 2293  C   GLY A 315    10654  11486   8003   -269    243    427       C  
ATOM   2294  O   GLY A 315      33.313 -15.139 -23.814  1.00 81.55           O  
ANISOU 2294  O   GLY A 315    10909  11794   8280   -272    266    460       O  
ATOM   2295  N   VAL A 316      34.486 -16.461 -25.222  1.00 77.82           N  
ANISOU 2295  N   VAL A 316    10447  11276   7844   -254    231    442       N  
ATOM   2296  CA  VAL A 316      34.280 -17.711 -24.498  1.00 77.55           C  
ANISOU 2296  CA  VAL A 316    10363  11235   7865   -237    238    503       C  
ATOM   2297  C   VAL A 316      35.290 -17.948 -23.383  1.00 81.47           C  
ANISOU 2297  C   VAL A 316    10830  11806   8319   -234    263    546       C  
ATOM   2298  O   VAL A 316      36.483 -17.777 -23.595  1.00 81.49           O  
ANISOU 2298  O   VAL A 316    10846  11842   8275   -238    265    527       O  
ATOM   2299  CB  VAL A 316      34.370 -18.866 -25.492  1.00 76.00           C  
ANISOU 2299  CB  VAL A 316    10163  10974   7739   -222    213    496       C  
ATOM   2300  CG1 VAL A 316      34.240 -20.209 -24.785  1.00 75.59           C  
ANISOU 2300  CG1 VAL A 316    10057  10910   7754   -203    222    560       C  
ATOM   2301  CG2 VAL A 316      33.310 -18.669 -26.576  1.00 75.69           C  
ANISOU 2301  CG2 VAL A 316    10150  10868   7740   -227    185    455       C  
ATOM   2302  N   SER A 317      34.820 -18.391 -22.210  1.00 88.42           N  
ANISOU 2302  N   SER A 317    11665  12711   9216   -228    282    606       N  
ATOM   2303  CA  SER A 317      35.696 -18.585 -21.011  1.00 90.10           C  
ANISOU 2303  CA  SER A 317    11843  13008   9383   -228    308    656       C  
ATOM   2304  C   SER A 317      36.690 -19.738 -21.123  1.00 87.47           C  
ANISOU 2304  C   SER A 317    11482  12673   9080   -210    304    690       C  
ATOM   2305  O   SER A 317      37.266 -20.149 -20.116  1.00 89.69           O  
ANISOU 2305  O   SER A 317    11721  13014   9340   -206    322    747       O  
ATOM   2306  CB  SER A 317      34.875 -18.840 -19.735  1.00 94.38           C  
ANISOU 2306  CB  SER A 317    12340  13581   9940   -224    329    718       C  
ATOM   2307  OG  SER A 317      33.652 -18.122 -19.700  1.00104.18           O  
ANISOU 2307  OG  SER A 317    13597  14798  11189   -234    331    696       O  
ATOM   2308  N   ILE A 318      36.875 -20.268 -22.329  1.00 83.63           N  
ANISOU 2308  N   ILE A 318    11014  12117   8642   -201    281    657       N  
ATOM   2309  CA  ILE A 318      37.732 -21.431 -22.549  1.00 82.95           C  
ANISOU 2309  CA  ILE A 318    10900  12015   8600   -183    279    686       C  
ATOM   2310  C   ILE A 318      39.201 -21.141 -22.179  1.00 85.71           C  
ANISOU 2310  C   ILE A 318    11249  12439   8877   -188    293    691       C  
ATOM   2311  O   ILE A 318      39.776 -20.122 -22.570  1.00 83.52           O  
ANISOU 2311  O   ILE A 318    11014  12190   8528   -205    290    638       O  
ATOM   2312  CB  ILE A 318      37.618 -21.923 -24.012  1.00 78.33           C  
ANISOU 2312  CB  ILE A 318    10342  11343   8075   -177    253    634       C  
ATOM   2313  CG1 ILE A 318      38.450 -23.171 -24.234  1.00 77.48           C  
ANISOU 2313  CG1 ILE A 318    10202  11210   8024   -158    256    661       C  
ATOM   2314  CG2 ILE A 318      38.079 -20.865 -24.996  1.00 79.27           C  
ANISOU 2314  CG2 ILE A 318    10521  11466   8131   -193    240    557       C  
ATOM   2315  CD1 ILE A 318      38.327 -23.733 -25.627  1.00 77.64           C  
ANISOU 2315  CD1 ILE A 318    10245  11148   8107   -154    234    607       C
[truncated: 587,170 more chars]
