# Supplementary material for: A Novel Class of Small Molecule Agonists with Preference for Human over Mouse TLR4 Activation
Source: PLoS One. 2016 Oct 13;11(10):e0164632. doi: 10.1371/journal.pone.0164632 (PMC5063506; doi:10.1371/journal.pone.0164632)
Supplement: S1 File — Sequence and structure files used for bioinformatics analysis and docking, provided as a ZIP archive of a directory tree. To view, uncompress onto your local file system and open the file Readme.txt at the top directory level of the archive. That file describes individual directories and files inside the archive. (ZIP) [file pone.0164632.s007.zip › S1_File/database/pdb_biomol/5ijc.pdb1]

HEADER    IMMUNE SYSTEM                           01-MAR-16   XXXX              
TITLE     THE CRYSTAL STRUCTURE OF MOUSE TLR4/MD-2/NEOSEPTIN-3 COMPLEX          
KEYWDS    IMMUNE RESPONSE, PROTEIN COMPLEX, SMALL MOLECULE AGONIST, IMMUNE      
KEYWDS   2 SYSTEM                                                               
EXPDTA    X-RAY DIFFRACTION                                                     
AUTHOR    Y.WANG,L.SU,M.D.MORIN,B.T.JONES,L.R.WHITBY,M.SURAKATTULA,H.HUANG,     
AUTHOR   2 H.SHI,J.H.CHOI,K.WANG,E.M.MORESCO,M.BERGER,X.ZHAN,H.ZHANG,D.L.BOGER, 
AUTHOR   3 B.BEUTLER                                                            
JRNL        AUTH   Y.WANG,L.SU,M.D.MORIN,B.T.JONES,L.R.WHITBY,M.M.SURAKATTULA,  
JRNL        AUTH 2 H.HUANG,H.SHI,J.H.CHOI,K.W.WANG,E.M.MORESCO,M.BERGER,X.ZHAN, 
JRNL        AUTH 3 H.ZHANG,D.L.BOGER,B.BEUTLER                                  
JRNL        TITL   TLR4/MD-2 ACTIVATION BY A SYNTHETIC AGONIST WITH NO          
JRNL        TITL 2 SIMILARITY TO LPS.                                           
JRNL        REF    PROC.NATL.ACAD.SCI.USA        V. 113  E884 2016              
JRNL        REFN                   ESSN 1091-6490                               
JRNL        PMID   26831104                                                     
JRNL        DOI    10.1073/PNAS.1525639113                                      
SEQRES   1 A  594  ASN PRO CYS ILE GLU VAL VAL PRO ASN ILE THR TYR GLN          
SEQRES   2 A  594  CYS MET ASP GLN LYS LEU SER LYS VAL PRO ASP ASP ILE          
SEQRES   3 A  594  PRO SER SER THR LYS ASN ILE ASP LEU SER PHE ASN PRO          
SEQRES   4 A  594  LEU LYS ILE LEU LYS SER TYR SER PHE SER ASN PHE SER          
SEQRES   5 A  594  GLU LEU GLN TRP LEU ASP LEU SER ARG CYS GLU ILE GLU          
SEQRES   6 A  594  THR ILE GLU ASP LYS ALA TRP HIS GLY LEU HIS HIS LEU          
SEQRES   7 A  594  SER ASN LEU ILE LEU THR GLY ASN PRO ILE GLN SER PHE          
SEQRES   8 A  594  SER PRO GLY SER PHE SER GLY LEU THR SER LEU GLU ASN          
SEQRES   9 A  594  LEU VAL ALA VAL GLU THR LYS LEU ALA SER LEU GLU SER          
SEQRES  10 A  594  PHE PRO ILE GLY GLN LEU ILE THR LEU LYS LYS LEU ASN          
SEQRES  11 A  594  VAL ALA HIS ASN PHE ILE HIS SER CYS LYS LEU PRO ALA          
SEQRES  12 A  594  TYR PHE SER ASN LEU THR ASN LEU VAL HIS VAL ASP LEU          
SEQRES  13 A  594  SER TYR ASN TYR ILE GLN THR ILE THR VAL ASN ASP LEU          
SEQRES  14 A  594  GLN PHE LEU ARG GLU ASN PRO GLN VAL ASN LEU SER LEU          
SEQRES  15 A  594  ASP MET SER LEU ASN PRO ILE ASP PHE ILE GLN ASP GLN          
SEQRES  16 A  594  ALA PHE GLN GLY ILE LYS LEU HIS GLU LEU THR LEU ARG          
SEQRES  17 A  594  GLY ASN PHE ASN SER SER ASN ILE MET LYS THR CYS LEU          
SEQRES  18 A  594  GLN ASN LEU ALA GLY LEU HIS VAL HIS ARG LEU ILE LEU          
SEQRES  19 A  594  GLY GLU PHE LYS ASP GLU ARG ASN LEU GLU ILE PHE GLU          
SEQRES  20 A  594  PRO SER ILE MET GLU GLY LEU CYS ASP VAL THR ILE ASP          
SEQRES  21 A  594  GLU PHE ARG LEU THR TYR THR ASN ASP PHE SER ASP ASP          
SEQRES  22 A  594  ILE VAL LYS PHE HIS CYS LEU ALA ASN VAL SER ALA MET          
SEQRES  23 A  594  SER LEU ALA GLY VAL SER ILE LYS TYR LEU GLU ASP VAL          
SEQRES  24 A  594  PRO LYS HIS PHE LYS TRP GLN SER LEU SER ILE ILE ARG          
SEQRES  25 A  594  CYS GLN LEU LYS GLN PHE PRO THR LEU ASP LEU PRO PHE          
SEQRES  26 A  594  LEU LYS SER LEU THR LEU THR MET ASN LYS GLY SER ILE          
SEQRES  27 A  594  SER PHE LYS LYS VAL ALA LEU PRO SER LEU SER TYR LEU          
SEQRES  28 A  594  ASP LEU SER ARG ASN ALA LEU SER PHE SER GLY CYS CYS          
SEQRES  29 A  594  SER TYR SER ASP LEU GLY THR ASN SER LEU ARG HIS LEU          
SEQRES  30 A  594  ASP LEU SER PHE ASN GLY ALA ILE ILE MET SER ALA ASN          
SEQRES  31 A  594  PHE MET GLY LEU GLU GLU LEU GLN HIS LEU ASP PHE GLN          
SEQRES  32 A  594  HIS SER THR LEU LYS ARG VAL THR GLU PHE SER ALA PHE          
SEQRES  33 A  594  LEU SER LEU GLU LYS LEU LEU TYR LEU ASP ILE SER TYR          
SEQRES  34 A  594  THR ASN THR LYS ILE ASP PHE ASP GLY ILE PHE LEU GLY          
SEQRES  35 A  594  LEU THR SER LEU ASN THR LEU LYS MET ALA GLY ASN SER          
SEQRES  36 A  594  PHE LYS ASP ASN THR LEU SER ASN VAL PHE ALA ASN THR          
SEQRES  37 A  594  THR ASN LEU THR PHE LEU ASP LEU SER LYS CYS GLN LEU          
SEQRES  38 A  594  GLU GLN ILE SER TRP GLY VAL PHE ASP THR LEU HIS ARG          
SEQRES  39 A  594  LEU GLN LEU LEU ASN MET SER HIS ASN ASN LEU LEU PHE          
SEQRES  40 A  594  LEU ASP SER SER HIS TYR ASN GLN LEU TYR SER LEU LYS          
SEQRES  41 A  594  GLU LEU ALA LEU ASP THR ASN GLN LEU LYS SER VAL PRO          
SEQRES  42 A  594  ASP GLY ILE PHE ASP ARG LEU THR SER LEU GLN LYS ILE          
SEQRES  43 A  594  TRP LEU HIS THR ASN PRO TRP ASP CYS SER CYS PRO ARG          
SEQRES  44 A  594  ILE ASP TYR LEU SER ARG TRP LEU ASN LYS ASN SER GLN          
SEQRES  45 A  594  LYS GLU GLN GLY SER ALA LYS CYS SER GLY SER GLY LYS          
SEQRES  46 A  594  PRO VAL ARG SER ILE ILE CYS PRO THR                          
SEQRES   1 C  150  GLU LYS GLN GLN TRP PHE CYS ASN SER SER ASP ALA ILE          
SEQRES   2 C  150  ILE SER TYR SER TYR CYS ASP HIS LEU LYS PHE PRO ILE          
SEQRES   3 C  150  SER ILE SER SER GLU PRO CYS ILE ARG LEU ARG GLY THR          
SEQRES   4 C  150  ASN GLY PHE VAL HIS VAL GLU PHE ILE PRO ARG GLY ASN          
SEQRES   5 C  150  LEU LYS TYR LEU TYR PHE ASN LEU PHE ILE SER VAL ASN          
SEQRES   6 C  150  SER ILE GLU LEU PRO LYS ARG LYS GLU VAL LEU CYS HIS          
SEQRES   7 C  150  GLY HIS ASP ASP ASP TYR SER PHE CYS ARG ALA LEU LYS          
SEQRES   8 C  150  GLY GLU THR VAL ASN THR SER ILE PRO PHE SER PHE GLU          
SEQRES   9 C  150  GLY ILE LEU PHE PRO LYS GLY HIS TYR ARG CYS VAL ALA          
SEQRES  10 C  150  GLU ALA ILE ALA GLY ASP THR GLU GLU LYS LEU PHE CYS          
SEQRES  11 C  150  LEU ASN PHE THR ILE ILE HIS ARG ARG ASP VAL ASN LYS          
SEQRES  12 C  150  GLY GLU ASN LEU TYR PHE GLN                                  
SEQRES   1 B  594  ASN PRO CYS ILE GLU VAL VAL PRO ASN ILE THR TYR GLN          
SEQRES   2 B  594  CYS MET ASP GLN LYS LEU SER LYS VAL PRO ASP ASP ILE          
SEQRES   3 B  594  PRO SER SER THR LYS ASN ILE ASP LEU SER PHE ASN PRO          
SEQRES   4 B  594  LEU LYS ILE LEU LYS SER TYR SER PHE SER ASN PHE SER          
SEQRES   5 B  594  GLU LEU GLN TRP LEU ASP LEU SER ARG CYS GLU ILE GLU          
SEQRES   6 B  594  THR ILE GLU ASP LYS ALA TRP HIS GLY LEU HIS HIS LEU          
SEQRES   7 B  594  SER ASN LEU ILE LEU THR GLY ASN PRO ILE GLN SER PHE          
SEQRES   8 B  594  SER PRO GLY SER PHE SER GLY LEU THR SER LEU GLU ASN          
SEQRES   9 B  594  LEU VAL ALA VAL GLU THR LYS LEU ALA SER LEU GLU SER          
SEQRES  10 B  594  PHE PRO ILE GLY GLN LEU ILE THR LEU LYS LYS LEU ASN          
SEQRES  11 B  594  VAL ALA HIS ASN PHE ILE HIS SER CYS LYS LEU PRO ALA          
SEQRES  12 B  594  TYR PHE SER ASN LEU THR ASN LEU VAL HIS VAL ASP LEU          
SEQRES  13 B  594  SER TYR ASN TYR ILE GLN THR ILE THR VAL ASN ASP LEU          
SEQRES  14 B  594  GLN PHE LEU ARG GLU ASN PRO GLN VAL ASN LEU SER LEU          
SEQRES  15 B  594  ASP MET SER LEU ASN PRO ILE ASP PHE ILE GLN ASP GLN          
SEQRES  16 B  594  ALA PHE GLN GLY ILE LYS LEU HIS GLU LEU THR LEU ARG          
SEQRES  17 B  594  GLY ASN PHE ASN SER SER ASN ILE MET LYS THR CYS LEU          
SEQRES  18 B  594  GLN ASN LEU ALA GLY LEU HIS VAL HIS ARG LEU ILE LEU          
SEQRES  19 B  594  GLY GLU PHE LYS ASP GLU ARG ASN LEU GLU ILE PHE GLU          
SEQRES  20 B  594  PRO SER ILE MET GLU GLY LEU CYS ASP VAL THR ILE ASP          
SEQRES  21 B  594  GLU PHE ARG LEU THR TYR THR ASN ASP PHE SER ASP ASP          
SEQRES  22 B  594  ILE VAL LYS PHE HIS CYS LEU ALA ASN VAL SER ALA MET          
SEQRES  23 B  594  SER LEU ALA GLY VAL SER ILE LYS TYR LEU GLU ASP VAL          
SEQRES  24 B  594  PRO LYS HIS PHE LYS TRP GLN SER LEU SER ILE ILE ARG          
SEQRES  25 B  594  CYS GLN LEU LYS GLN PHE PRO THR LEU ASP LEU PRO PHE          
SEQRES  26 B  594  LEU LYS SER LEU THR LEU THR MET ASN LYS GLY SER ILE          
SEQRES  27 B  594  SER PHE LYS LYS VAL ALA LEU PRO SER LEU SER TYR LEU          
SEQRES  28 B  594  ASP LEU SER ARG ASN ALA LEU SER PHE SER GLY CYS CYS          
SEQRES  29 B  594  SER TYR SER ASP LEU GLY THR ASN SER LEU ARG HIS LEU          
SEQRES  30 B  594  ASP LEU SER PHE ASN GLY ALA ILE ILE MET SER ALA ASN          
SEQRES  31 B  594  PHE MET GLY LEU GLU GLU LEU GLN HIS LEU ASP PHE GLN          
SEQRES  32 B  594  HIS SER THR LEU LYS ARG VAL THR GLU PHE SER ALA PHE          
SEQRES  33 B  594  LEU SER LEU GLU LYS LEU LEU TYR LEU ASP ILE SER TYR          
SEQRES  34 B  594  THR ASN THR LYS ILE ASP PHE ASP GLY ILE PHE LEU GLY          
SEQRES  35 B  594  LEU THR SER LEU ASN THR LEU LYS MET ALA GLY ASN SER          
SEQRES  36 B  594  PHE LYS ASP ASN THR LEU SER ASN VAL PHE ALA ASN THR          
SEQRES  37 B  594  THR ASN LEU THR PHE LEU ASP LEU SER LYS CYS GLN LEU          
SEQRES  38 B  594  GLU GLN ILE SER TRP GLY VAL PHE ASP THR LEU HIS ARG          
SEQRES  39 B  594  LEU GLN LEU LEU ASN MET SER HIS ASN ASN LEU LEU PHE          
SEQRES  40 B  594  LEU ASP SER SER HIS TYR ASN GLN LEU TYR SER LEU LYS          
SEQRES  41 B  594  GLU LEU ALA LEU ASP THR ASN GLN LEU LYS SER VAL PRO          
SEQRES  42 B  594  ASP GLY ILE PHE ASP ARG LEU THR SER LEU GLN LYS ILE          
SEQRES  43 B  594  TRP LEU HIS THR ASN PRO TRP ASP CYS SER CYS PRO ARG          
SEQRES  44 B  594  ILE ASP TYR LEU SER ARG TRP LEU ASN LYS ASN SER GLN          
SEQRES  45 B  594  LYS GLU GLN GLY SER ALA LYS CYS SER GLY SER GLY LYS          
SEQRES  46 B  594  PRO VAL ARG SER ILE ILE CYS PRO THR                          
SEQRES   1 D  150  GLU LYS GLN GLN TRP PHE CYS ASN SER SER ASP ALA ILE          
SEQRES   2 D  150  ILE SER TYR SER TYR CYS ASP HIS LEU LYS PHE PRO ILE          
SEQRES   3 D  150  SER ILE SER SER GLU PRO CYS ILE ARG LEU ARG GLY THR          
SEQRES   4 D  150  ASN GLY PHE VAL HIS VAL GLU PHE ILE PRO ARG GLY ASN          
SEQRES   5 D  150  LEU LYS TYR LEU TYR PHE ASN LEU PHE ILE SER VAL ASN          
SEQRES   6 D  150  SER ILE GLU LEU PRO LYS ARG LYS GLU VAL LEU CYS HIS          
SEQRES   7 D  150  GLY HIS ASP ASP ASP TYR SER PHE CYS ARG ALA LEU LYS          
SEQRES   8 D  150  GLY GLU THR VAL ASN THR SER ILE PRO PHE SER PHE GLU          
SEQRES   9 D  150  GLY ILE LEU PHE PRO LYS GLY HIS TYR ARG CYS VAL ALA          
SEQRES  10 D  150  GLU ALA ILE ALA GLY ASP THR GLU GLU LYS LEU PHE CYS          
SEQRES  11 D  150  LEU ASN PHE THR ILE ILE HIS ARG ARG ASP VAL ASN LYS          
SEQRES  12 D  150  GLY GLU ASN LEU TYR PHE GLN                                  
HETNAM     NAG N-ACETYL-D-GLUCOSAMINE                                           
HETNAM     61S TERT-BUTYL (2R)-2-({4-AMINO-3-[2-(4-HYDROXYPHENYL)               
HETNAM   2 61S  ETHYL]BENZOYL}AMINO)-4-PHENYLBUTANOATE                          
FORMUL   5  NAG    23(C8 H15 N O6)                                              
FORMUL  11  61S    4(C29 H34 N2 O4)                                             
FORMUL  26  HOH   *342(H2 O)                                                    
HELIX    1 AA1 PRO A  167  ASN A  172  5                                   6    
HELIX    2 AA2 LEU A  194  ASN A  200  1                                   7    
HELIX    3 AA3 SER A  238  ASN A  248  1                                  11    
HELIX    4 AA4 GLU A  272  VAL A  282  5                                  11    
HELIX    5 AA5 SER A  296  ALA A  306  5                                  11    
HELIX    6 AA6 SER A  390  LEU A  394  5                                   5    
HELIX    7 AA7 ARG A  434  PHE A  438  5                                   5    
HELIX    8 AA8 ASP A  534  ASN A  539  5                                   6    
HELIX    9 AA9 ILE A  585  ASN A  595  1                                  11    
HELIX   10 AB1 PRO A  611  ILE A  615  5                                   5    
HELIX   11 AB2 TYR C  102  ALA C  107  5                                   6    
HELIX   12 AB3 PRO B  167  ASN B  172  5                                   6    
HELIX   13 AB4 LEU B  194  ASN B  200  1                                   7    
HELIX   14 AB5 SER B  238  ASN B  248  1                                  11    
HELIX   15 AB6 GLU B  272  GLU B  277  5                                   6    
HELIX   16 AB7 SER B  296  VAL B  308  5                                  13    
HELIX   17 AB8 SER B  390  LEU B  394  5                                   5    
HELIX   18 AB9 ARG B  434  PHE B  438  5                                   5    
HELIX   19 AC1 ASP B  534  TYR B  538  5                                   5    
HELIX   20 AC2 ILE B  585  ASN B  595  1                                  11    
HELIX   21 AC3 PRO B  611  ILE B  615  5                                   5    
HELIX   22 AC4 TYR D  102  ALA D  107  5                                   6    
SHEET    1 AA125 ILE A  29  VAL A  32  0                                        
SHEET    2 AA125 THR A  36  GLN A  38 -1  O  THR A  36   N  VAL A  31           
SHEET    3 AA125 ASN A  57  ASP A  59  1  O  ASN A  57   N  TYR A  37           
SHEET    4 AA125 TRP A  81  ASP A  83  1  O  TRP A  81   N  ILE A  58           
SHEET    5 AA125 ASN A 105  ILE A 107  1  O  ASN A 105   N  LEU A  82           
SHEET    6 AA125 ASN A 129  VAL A 131  1  O  ASN A 129   N  LEU A 106           
SHEET    7 AA125 LYS A 153  ASN A 155  1  O  ASN A 155   N  LEU A 130           
SHEET    8 AA125 HIS A 178  ASP A 180  1  O  HIS A 178   N  LEU A 154           
SHEET    9 AA125 SER A 206  ASP A 208  1  O  SER A 206   N  VAL A 179           
SHEET   10 AA125 LYS A 226  ARG A 233  1  O  GLU A 229   N  LEU A 207           
SHEET   11 AA125 HIS A 253  GLY A 260  1  O  HIS A 253   N  LEU A 227           
SHEET   12 AA125 THR A 283  LEU A 289  1  O  GLU A 286   N  HIS A 255           
SHEET   13 AA125 ALA A 310  ALA A 314  1  O  SER A 312   N  LEU A 289           
SHEET   14 AA125 SER A 332  ILE A 336  1  O  SER A 334   N  LEU A 313           
SHEET   15 AA125 SER A 353  THR A 357  1  O  THR A 355   N  ILE A 335           
SHEET   16 AA125 TYR A 375  ASP A 377  1  O  ASP A 377   N  LEU A 356           
SHEET   17 AA125 HIS A 401  ASP A 403  1  O  HIS A 401   N  LEU A 376           
SHEET   18 AA125 HIS A 424  ASP A 426  1  O  HIS A 424   N  LEU A 402           
SHEET   19 AA125 TYR A 449  ASP A 451  1  O  TYR A 449   N  LEU A 425           
SHEET   20 AA125 THR A 473  LYS A 475  1  O  THR A 473   N  LEU A 450           
SHEET   21 AA125 PHE A 498  ASP A 500  1  O  PHE A 498   N  LEU A 474           
SHEET   22 AA125 LEU A 522  ASN A 524  1  O  ASN A 524   N  LEU A 499           
SHEET   23 AA125 GLU A 546  ALA A 548  1  O  ALA A 548   N  LEU A 523           
SHEET   24 AA125 LYS A 570  TRP A 572  1  O  TRP A 572   N  LEU A 547           
SHEET   25 AA125 GLU A 599  GLN A 600  1  O  GLN A 600   N  ILE A 571           
SHEET    1 AA2 2 ILE A  67  LEU A  68  0                                        
SHEET    2 AA2 2 THR A  91  ILE A  92  1  O  THR A  91   N  LEU A  68           
SHEET    1 AA3 2 THR A 188  ILE A 189  0                                        
SHEET    2 AA3 2 PHE A 216  ILE A 217  1  O  PHE A 216   N  ILE A 189           
SHEET    1 AA4 4 ILE A 363  SER A 364  0                                        
SHEET    2 AA4 4 LEU A 383  CYS A 388  1  O  SER A 384   N  ILE A 363           
SHEET    3 AA4 4 ALA A 409  MET A 412  1  O  ILE A 411   N  PHE A 385           
SHEET    4 AA4 4 THR A 431  LYS A 433  1  O  THR A 431   N  ILE A 410           
SHEET    1 AA5 2 LYS A 458  ILE A 459  0                                        
SHEET    2 AA5 2 SER A 480  PHE A 481  1  O  SER A 480   N  ILE A 459           
SHEET    1 AA6 2 THR A 485  LEU A 486  0                                        
SHEET    2 AA6 2 GLN A 508  ILE A 509  1  O  GLN A 508   N  LEU A 486           
SHEET    1 AA7 6 TRP C  23  ASN C  26  0                                        
SHEET    2 AA7 6 ALA C  30  TYR C  36 -1  O  ILE C  32   N  CYS C  25           
SHEET    3 AA7 6 GLU C 144  HIS C 155 -1  O  ASN C 150   N  SER C  35           
SHEET    4 AA7 6 GLY C 129  ALA C 139 -1  N  GLY C 129   O  HIS C 155           
SHEET    5 AA7 6 LEU C  74  VAL C  82 -1  N  TYR C  75   O  ILE C 138           
SHEET    6 AA7 6 ILE C  85  GLU C  86 -1  O  ILE C  85   N  VAL C  82           
SHEET    1 AA8 6 TRP C  23  ASN C  26  0                                        
SHEET    2 AA8 6 ALA C  30  TYR C  36 -1  O  ILE C  32   N  CYS C  25           
SHEET    3 AA8 6 GLU C 144  HIS C 155 -1  O  ASN C 150   N  SER C  35           
SHEET    4 AA8 6 GLY C 129  ALA C 139 -1  N  GLY C 129   O  HIS C 155           
SHEET    5 AA8 6 LEU C  74  VAL C  82 -1  N  TYR C  75   O  ILE C 138           
SHEET    6 AA8 6 ARG C  90  VAL C  93 -1  O  ARG C  90   N  LEU C  78           
SHEET    1 AA9 3 SER C  45  GLU C  49  0                                        
SHEET    2 AA9 3 GLY C  56  PHE C  65 -1  O  HIS C  62   N  SER C  47           
SHEET    3 AA9 3 VAL C 113  GLU C 122 -1  O  ILE C 117   N  VAL C  61           
SHEET    1 AB125 ILE B  29  VAL B  32  0                                        
SHEET    2 AB125 THR B  36  GLN B  38 -1  O  THR B  36   N  VAL B  31           
SHEET    3 AB125 ASN B  57  ASP B  59  1  O  ASN B  57   N  TYR B  37           
SHEET    4 AB125 TRP B  81  ASP B  83  1  O  TRP B  81   N  ILE B  58           
SHEET    5 AB125 ASN B 105  ILE B 107  1  O  ASN B 105   N  LEU B  82           
SHEET    6 AB125 ASN B 129  VAL B 131  1  O  ASN B 129   N  LEU B 106           
SHEET    7 AB125 LYS B 153  ASN B 155  1  O  ASN B 155   N  LEU B 130           
SHEET    8 AB125 HIS B 178  ASP B 180  1  O  HIS B 178   N  LEU B 154           
SHEET    9 AB125 SER B 206  ASP B 208  1  O  SER B 206   N  VAL B 179           
SHEET   10 AB125 LYS B 226  ARG B 233  1  O  GLU B 229   N  LEU B 207           
SHEET   11 AB125 HIS B 253  GLY B 260  1  O  ILE B 258   N  LEU B 232           
SHEET   12 AB125 THR B 283  LEU B 289  1  O  THR B 283   N  VAL B 254           
SHEET   13 AB125 ALA B 310  ALA B 314  1  O  ALA B 310   N  PHE B 287           
SHEET   14 AB125 SER B 332  ILE B 336  1  O  SER B 334   N  LEU B 313           
SHEET   15 AB125 SER B 353  THR B 357  1  O  THR B 355   N  LEU B 333           
SHEET   16 AB125 TYR B 375  ASP B 377  1  O  ASP B 377   N  LEU B 356           
SHEET   17 AB125 HIS B 401  ASP B 403  1  O  HIS B 401   N  LEU B 376           
SHEET   18 AB125 HIS B 424  ASP B 426  1  O  HIS B 424   N  LEU B 402           
SHEET   19 AB125 TYR B 449  ASP B 451  1  O  TYR B 449   N  LEU B 425           
SHEET   20 AB125 THR B 473  LYS B 475  1  O  LYS B 475   N  LEU B 450           
SHEET   21 AB125 PHE B 498  ASP B 500  1  O  ASP B 500   N  LEU B 474           
SHEET   22 AB125 LEU B 522  ASN B 524  1  O  ASN B 524   N  LEU B 499           
SHEET   23 AB125 GLU B 546  ALA B 548  1  O  ALA B 548   N  LEU B 523           
SHEET   24 AB125 LYS B 570  TRP B 572  1  O  TRP B 572   N  LEU B 547           
SHEET   25 AB125 GLU B 599  GLN B 600  1  O  GLN B 600   N  ILE B 571           
SHEET    1 AB2 2 ILE B  67  LEU B  68  0                                        
SHEET    2 AB2 2 THR B  91  ILE B  92  1  O  THR B  91   N  LEU B  68           
SHEET    1 AB3 2 THR B 188  ILE B 189  0                                        
SHEET    2 AB3 2 PHE B 216  ILE B 217  1  O  PHE B 216   N  ILE B 189           
SHEET    1 AB4 3 PHE B 385  CYS B 388  0                                        
SHEET    2 AB4 3 ALA B 409  MET B 412  1  O  ILE B 411   N  PHE B 385           
SHEET    3 AB4 3 THR B 431  LYS B 433  1  O  LYS B 433   N  MET B 412           
SHEET    1 AB5 2 LYS B 458  ILE B 459  0                                        
SHEET    2 AB5 2 SER B 480  PHE B 481  1  O  SER B 480   N  ILE B 459           
SHEET    1 AB6 2 THR B 485  LEU B 486  0                                        
SHEET    2 AB6 2 GLN B 508  ILE B 509  1  O  GLN B 508   N  LEU B 486           
SHEET    1 AB7 6 TRP D  23  ASN D  26  0                                        
SHEET    2 AB7 6 ALA D  30  TYR D  36 -1  O  ILE D  32   N  CYS D  25           
SHEET    3 AB7 6 GLU D 144  HIS D 155 -1  O  ILE D 154   N  ILE D  31           
SHEET    4 AB7 6 GLY D 129  ALA D 139 -1  N  GLY D 129   O  HIS D 155           
SHEET    5 AB7 6 LEU D  74  VAL D  82 -1  N  TYR D  75   O  ILE D 138           
SHEET    6 AB7 6 ILE D  85  GLU D  86 -1  O  ILE D  85   N  VAL D  82           
SHEET    1 AB8 6 TRP D  23  ASN D  26  0                                        
SHEET    2 AB8 6 ALA D  30  TYR D  36 -1  O  ILE D  32   N  CYS D  25           
SHEET    3 AB8 6 GLU D 144  HIS D 155 -1  O  ILE D 154   N  ILE D  31           
SHEET    4 AB8 6 GLY D 129  ALA D 139 -1  N  GLY D 129   O  HIS D 155           
SHEET    5 AB8 6 LEU D  74  VAL D  82 -1  N  TYR D  75   O  ILE D 138           
SHEET    6 AB8 6 ARG D  90  VAL D  93 -1  O  GLU D  92   N  PHE D  76           
SHEET    1 AB9 3 SER D  45  GLU D  49  0                                        
SHEET    2 AB9 3 GLY D  56  PHE D  65 -1  O  PHE D  60   N  GLU D  49           
SHEET    3 AB9 3 VAL D 113  GLU D 122 -1  O  ILE D 117   N  VAL D  61           
SSBOND   1 CYS A   28    CYS A   39                          1555   1555  2.06  
SSBOND   2 CYS A  280    CYS A  304                          1555   1555  2.07  
SSBOND   3 CYS A  580    CYS A  605                          1555   1555  2.08  
SSBOND   4 CYS A  582    CYS A  617                          1555   1555  2.09  
SSBOND   5 CYS C   25    CYS C   51                          1555   1555  2.06  
SSBOND   6 CYS C   37    CYS C  148                          1555   1555  2.13  
SSBOND   7 CYS C   95    CYS C  105                          1555   1555  2.04  
SSBOND   8 CYS B   28    CYS B   39                          1555   1555  2.07  
SSBOND   9 CYS B  280    CYS B  304                          1555   1555  2.08  
SSBOND  10 CYS B  388    CYS B  389                          1555   1555  2.12  
SSBOND  11 CYS B  580    CYS B  605                          1555   1555  2.07  
SSBOND  12 CYS B  582    CYS B  617                          1555   1555  2.12  
SSBOND  13 CYS D   25    CYS D   51                          1555   1555  2.08  
SSBOND  14 CYS D   37    CYS D  148                          1555   1555  2.12  
SSBOND  15 CYS D   95    CYS D  105                          1555   1555  2.04  
LINK         ND2 ASN A 172                 C1  NAG A 706     1555   1555  1.47  
LINK         ND2 ASN A 204                 C1  NAG A 701     1555   1555  1.45  
LINK         ND2 ASN A 237                 C1  NAG A 703     1555   1555  1.43  
LINK         ND2 ASN A 307                 C1  NAG A 704     1555   1555  1.45  
LINK         ND2 ASN A 492                 C1  NAG A 705     1555   1555  1.48  
LINK         ND2 ASN A 524                 C1  NAG A 707     1555   1555  1.45  
LINK         ND2 ASN C 114                 C1  NAG C 203     1555   1555  1.43  
LINK         ND2 ASN C 150                 C1  NAG C 201     1555   1555  1.45  
LINK         ND2 ASN B  75                 C1  NAG B 708     1555   1555  1.44  
LINK         ND2 ASN B 172                 C1  NAG B 701     1555   1555  1.48  
LINK         ND2 ASN B 204                 C1  NAG B 702     1555   1555  1.46  
LINK         ND2 ASN B 237                 C1  NAG B 703     1555   1555  1.44  
LINK         ND2 ASN B 307                 C1  NAG B 704     1555   1555  1.46  
LINK         ND2 ASN B 492                 C1  NAG B 705     1555   1555  1.48  
LINK         ND2 ASN B 524                 C1  NAG B 706     1555   1555  1.41  
LINK         ND2 ASN D 114                 C1  NAG D 201     1555   1555  1.47  
LINK         ND2 ASN D 150                 C1  NAG D 202     1555   1555  1.45  
LINK         O4  NAG A 701                 C1  NAG A 702     1555   1555  1.42  
LINK         O4  NAG A 707                 C1  NAG A 708     1555   1555  1.46  
LINK         O4  NAG C 201                 C1  NAG C 202     1555   1555  1.42  
LINK         O4  NAG B 706                 C1  NAG B 707     1555   1555  1.46  
LINK         O4  NAG B 708                 C1  NAG B 709     1555   1555  1.45  
LINK         O4  NAG D 202                 C1  NAG D 203     1555   1555  1.43  
CISPEP   1 CYS A  388    CYS A  389          0        -3.01                     
CISPEP   2 CYS A  582    PRO A  583          0         3.70                     
CISPEP   3 GLU C   49    PRO C   50          0        -5.37                     
CISPEP   4 CYS B  388    CYS B  389          0        -4.93                     
CISPEP   5 CYS B  582    PRO B  583          0        -6.47                     
CISPEP   6 GLU D   49    PRO D   50          0         2.67                     
SITE     1 AC1  8 SER A 413  PHE A 438  SER A 439  VAL D  82                    
SITE     2 AC1  8 PHE D 121  PHE D 126  PRO D 127  61S D 204                    
SITE     1 AC2  9 SER B 413  PHE B 438  SER B 439  61S B 711                    
SITE     2 AC2  9 HOH B 863  ILE C  52  PHE C 121  ILE C 124                    
SITE     3 AC2  9 PRO C 127                                                     
SITE     1 AC3  6 ARG B 434  GLU B 437  61S B 710  HOH B 899                    
SITE     2 AC3  6 ARG C  90  PHE C 126                                          
SITE     1 AC4  6 ARG A 434  GLU A 437  61S A 709  ARG D  90                    
SITE     2 AC4  6 PHE D 126  HOH D 309                                          
SITE     1 AC5  2 ASN A 172  HOH A 829                                          
SITE     1 AC6  3 ASN A 204  HIS A 228  ARG A 256                               
SITE     1 AC7  4 ASN A 237  ARG A 266  HOH A 825  HOH A 838                    
SITE     1 AC8  4 ASN A 307  LYS A 329  HOH A 883  HOH A 922                    
SITE     1 AC9  5 ASN A 492  HOH A 803  HOH A 805  HOH A 822                    
SITE     2 AC9  5 HOH A 941                                                     
SITE     1 AD1  5 SER A 502  LYS A 503  ASN A 524  SER A 526                    
SITE     2 AD1  5 HOH A 860                                                     
SITE     1 AD2  4 TYR A  71  LYS B  46  ASP B  49  ASN B  75                    
SITE     1 AD3  2 ASN B 172  HOH B 825                                          
SITE     1 AD4  1 ASN B 204                                                     
SITE     1 AD5  1 ASN B 237                                                     
SITE     1 AD6  1 ASN B 307                                                     
SITE     1 AD7  3 THR B 469  ASN B 492  HOH B 851                               
SITE     1 AD8  7 SER B 502  LYS B 503  ASN B 524  SER B 526                    
SITE     2 AD8  7 TRP B 572  HOH B 884  HOH B 895                               
SITE     1 AD9  1 ASN C 114                                                     
SITE     1 AE1  3 ASP C  38  ARG C 132  ASN C 150                               
SITE     1 AE2  3 GLU D  64  ASN D 114  HOH D 331                               
SITE     1 AE3  5 CYS D  37  ASP D  38  ARG D 132  ASN D 150                    
SITE     2 AE3  5 HOH D 319                                                     
CRYST1   70.752  148.559  131.720  90.00  98.30  90.00 P 1 21 1      4          
ORIGX1      1.000000  0.000000  0.000000        0.00000                         
ORIGX2      0.000000  1.000000  0.000000        0.00000                         
ORIGX3      0.000000  0.000000  1.000000        0.00000                         
SCALE1      0.014134  0.000000  0.002063        0.00000                         
SCALE2      0.000000  0.006731  0.000000        0.00000                         
SCALE3      0.000000  0.000000  0.007672        0.00000                         
MODEL        1                                                                  
ATOM      1  N   PRO A  27      27.369 -37.023  81.611  1.00 99.21           N  
ATOM      2  CA  PRO A  27      26.708 -35.882  82.256  1.00 99.42           C  
ATOM      3  C   PRO A  27      26.545 -34.647  81.345  1.00100.45           C  
ATOM      4  O   PRO A  27      25.549 -33.928  81.471  1.00 87.30           O  
ATOM      5  CB  PRO A  27      27.648 -35.572  83.418  1.00100.65           C  
ATOM      6  CG  PRO A  27      29.002 -35.958  82.915  1.00 99.25           C  
ATOM      7  CD  PRO A  27      28.808 -37.084  81.929  1.00 96.98           C  
ATOM      8  N   CYS A  28      27.529 -34.430  80.458  1.00103.87           N  
ATOM      9  CA  CYS A  28      27.562 -33.344  79.460  1.00 95.06           C  
ATOM     10  C   CYS A  28      27.403 -33.910  78.046  1.00 91.26           C  
ATOM     11  O   CYS A  28      27.031 -35.067  77.878  1.00 93.67           O  
ATOM     12  CB  CYS A  28      28.910 -32.599  79.540  1.00 98.61           C  
ATOM     13  SG  CYS A  28      29.010 -31.356  80.848  1.00110.08           S  
ATOM     14  N   ILE A  29      27.675 -33.074  77.040  1.00 87.83           N  
ATOM     15  CA  ILE A  29      27.752 -33.470  75.632  1.00 77.82           C  
ATOM     16  C   ILE A  29      29.137 -33.167  75.053  1.00 75.63           C  
ATOM     17  O   ILE A  29      29.506 -32.001  74.908  1.00 68.26           O  
ATOM     18  CB  ILE A  29      26.707 -32.703  74.792  1.00 75.46           C  
ATOM     19  CG1 ILE A  29      25.295 -33.231  75.106  1.00 76.67           C  
ATOM     20  CG2 ILE A  29      27.026 -32.803  73.300  1.00 71.61           C  
ATOM     21  CD1 ILE A  29      24.174 -32.562  74.332  1.00 74.06           C  
ATOM     22  N   GLU A  30      29.895 -34.212  74.711  1.00 77.02           N  
ATOM     23  CA  GLU A  30      31.177 -34.025  74.020  1.00 79.89           C  
ATOM     24  C   GLU A  30      30.881 -33.539  72.630  1.00 75.90           C  
ATOM     25  O   GLU A  30      29.919 -33.970  72.011  1.00 79.43           O  
ATOM     26  CB  GLU A  30      32.011 -35.312  73.943  1.00 84.51           C  
ATOM     27  CG  GLU A  30      33.333 -35.123  73.189  1.00 85.62           C  
ATOM     28  CD  GLU A  30      34.341 -36.232  73.440  1.00 83.74           C  
ATOM     29  OE1 GLU A  30      33.916 -37.390  73.639  1.00 80.85           O  
ATOM     30  OE2 GLU A  30      35.558 -35.942  73.428  1.00 75.11           O  
ATOM     31  N   VAL A  31      31.696 -32.623  72.143  1.00 73.18           N  
ATOM     32  CA  VAL A  31      31.442 -32.033  70.833  1.00 74.94           C  
ATOM     33  C   VAL A  31      32.623 -32.349  69.922  1.00 71.98           C  
ATOM     34  O   VAL A  31      32.421 -32.769  68.796  1.00 66.64           O  
ATOM     35  CB  VAL A  31      31.075 -30.518  70.955  1.00 76.34           C  
ATOM     36  CG1 VAL A  31      31.302 -29.728  69.654  1.00 70.95           C  
ATOM     37  CG2 VAL A  31      29.630 -30.382  71.449  1.00 74.07           C  
ATOM     38  N   VAL A  32      33.844 -32.161  70.416  1.00 77.80           N  
ATOM     39  CA  VAL A  32      35.051 -32.647  69.742  1.00 81.40           C  
ATOM     40  C   VAL A  32      35.894 -33.407  70.776  1.00 93.02           C  
ATOM     41  O   VAL A  32      35.778 -33.127  71.968  1.00 93.65           O  
ATOM     42  CB  VAL A  32      35.819 -31.475  69.079  1.00 73.55           C  
ATOM     43  CG1 VAL A  32      37.184 -31.885  68.539  1.00 71.69           C  
ATOM     44  CG2 VAL A  32      34.973 -30.896  67.950  1.00 73.02           C  
ATOM     45  N   PRO A  33      36.694 -34.411  70.328  1.00107.93           N  
ATOM     46  CA  PRO A  33      37.658 -35.129  71.161  1.00107.32           C  
ATOM     47  C   PRO A  33      38.438 -34.254  72.134  1.00102.20           C  
ATOM     48  O   PRO A  33      39.309 -33.480  71.705  1.00 92.43           O  
ATOM     49  CB  PRO A  33      38.622 -35.722  70.127  1.00115.29           C  
ATOM     50  CG  PRO A  33      37.775 -35.979  68.928  1.00113.61           C  
ATOM     51  CD  PRO A  33      36.592 -35.046  68.994  1.00111.29           C  
ATOM     52  N   ASN A  34      38.098 -34.379  73.422  1.00101.55           N  
ATOM     53  CA  ASN A  34      38.823 -33.730  74.533  1.00103.26           C  
ATOM     54  C   ASN A  34      39.116 -32.229  74.345  1.00101.09           C  
ATOM     55  O   ASN A  34      40.085 -31.716  74.918  1.00 99.34           O  
ATOM     56  CB  ASN A  34      40.144 -34.473  74.813  1.00105.87           C  
ATOM     57  CG  ASN A  34      39.943 -35.952  75.122  1.00105.04           C  
ATOM     58  OD1 ASN A  34      39.033 -36.323  75.862  1.00101.82           O  
ATOM     59  ND2 ASN A  34      40.810 -36.805  74.568  1.00107.13           N  
ATOM     60  N   ILE A  35      38.284 -31.533  73.560  1.00 93.62           N  
ATOM     61  CA  ILE A  35      38.511 -30.114  73.257  1.00 84.45           C  
ATOM     62  C   ILE A  35      37.283 -29.205  73.496  1.00 79.54           C  
ATOM     63  O   ILE A  35      37.400 -28.169  74.167  1.00 73.17           O  
ATOM     64  CB  ILE A  35      39.131 -29.941  71.855  1.00 85.00           C  
ATOM     65  CG1 ILE A  35      40.641 -30.215  71.956  1.00 87.73           C  
ATOM     66  CG2 ILE A  35      38.887 -28.538  71.306  1.00 82.72           C  
ATOM     67  CD1 ILE A  35      41.413 -30.142  70.648  1.00 89.53           C  
ATOM     68  N   THR A  36      36.117 -29.578  72.983  1.00 68.76           N  
ATOM     69  CA  THR A  36      34.960 -28.703  73.100  1.00 65.66           C  
ATOM     70  C   THR A  36      33.870 -29.444  73.824  1.00 61.80           C  
ATOM     71  O   THR A  36      33.379 -30.442  73.342  1.00 67.18           O  
ATOM     72  CB  THR A  36      34.456 -28.209  71.705  1.00 70.32           C  
ATOM     73  OG1 THR A  36      35.435 -27.352  71.079  1.00 67.45           O  
ATOM     74  CG2 THR A  36      33.134 -27.426  71.816  1.00 69.16           C  
ATOM     75  N   TYR A  37      33.490 -28.963  74.990  1.00 63.60           N  
ATOM     76  CA  TYR A  37      32.405 -29.587  75.728  1.00 65.50           C  
ATOM     77  C   TYR A  37      31.310 -28.567  75.975  1.00 63.36           C  
ATOM     78  O   TYR A  37      31.562 -27.387  76.158  1.00 70.39           O  
ATOM     79  CB  TYR A  37      32.919 -30.223  77.031  1.00 70.88           C  
ATOM     80  CG  TYR A  37      33.782 -31.447  76.764  1.00 74.30           C  
ATOM     81  CD1 TYR A  37      35.144 -31.307  76.422  1.00 74.09           C  
ATOM     82  CD2 TYR A  37      33.235 -32.741  76.817  1.00 72.37           C  
ATOM     83  CE1 TYR A  37      35.935 -32.415  76.149  1.00 73.75           C  
ATOM     84  CE2 TYR A  37      34.015 -33.858  76.539  1.00 75.09           C  
ATOM     85  CZ  TYR A  37      35.362 -33.696  76.202  1.00 76.05           C  
ATOM     86  OH  TYR A  37      36.129 -34.807  75.917  1.00 65.04           O  
ATOM     87  N   GLN A  38      30.089 -29.059  76.002  1.00 58.85           N  
ATOM     88  CA  GLN A  38      28.917 -28.257  75.785  1.00 63.24           C  
ATOM     89  C   GLN A  38      27.943 -28.675  76.842  1.00 59.08           C  
ATOM     90  O   GLN A  38      27.218 -29.649  76.678  1.00 55.18           O  
ATOM     91  CB  GLN A  38      28.378 -28.546  74.358  1.00 69.93           C  
ATOM     92  CG  GLN A  38      26.939 -28.133  74.041  1.00 68.57           C  
ATOM     93  CD  GLN A  38      26.711 -26.653  74.200  1.00 69.09           C  
ATOM     94  OE1 GLN A  38      25.903 -26.231  75.033  1.00 66.04           O  
ATOM     95  NE2 GLN A  38      27.440 -25.848  73.415  1.00 67.31           N  
ATOM     96  N   CYS A  39      27.916 -27.932  77.931  1.00 61.90           N  
ATOM     97  CA  CYS A  39      27.265 -28.422  79.131  1.00 69.46           C  
ATOM     98  C   CYS A  39      25.984 -27.667  79.480  1.00 62.92           C  
ATOM     99  O   CYS A  39      25.417 -27.831  80.553  1.00 60.02           O  
ATOM    100  CB  CYS A  39      28.300 -28.437  80.267  1.00 80.15           C  
ATOM    101  SG  CYS A  39      29.658 -29.619  79.948  1.00 91.57           S  
ATOM    102  N   MET A  40      25.496 -26.908  78.514  1.00 60.49           N  
ATOM    103  CA  MET A  40      24.364 -26.008  78.699  1.00 57.83           C  
ATOM    104  C   MET A  40      23.073 -26.664  79.198  1.00 50.79           C  
ATOM    105  O   MET A  40      22.696 -27.744  78.771  1.00 43.23           O  
ATOM    106  CB  MET A  40      24.108 -25.309  77.364  1.00 61.91           C  
ATOM    107  CG  MET A  40      22.862 -24.454  77.292  1.00 65.67           C  
ATOM    108  SD  MET A  40      22.496 -23.957  75.600  1.00 68.81           S  
ATOM    109  CE  MET A  40      24.078 -23.369  75.000  1.00 63.72           C  
ATOM    110  N   ASP A  41      22.394 -25.981  80.104  1.00 52.44           N  
ATOM    111  CA  ASP A  41      21.075 -26.403  80.554  1.00 62.57           C  
ATOM    112  C   ASP A  41      21.011 -27.881  80.936  1.00 71.62           C  
ATOM    113  O   ASP A  41      20.169 -28.625  80.430  1.00 68.58           O  
ATOM    114  CB  ASP A  41      20.035 -26.114  79.470  1.00 64.21           C  
ATOM    115  CG  ASP A  41      18.598 -26.318  79.960  1.00 65.60           C  
ATOM    116  OD1 ASP A  41      18.360 -26.320  81.184  1.00 62.67           O  
ATOM    117  OD2 ASP A  41      17.701 -26.486  79.110  1.00 72.16           O  
ATOM    118  N   GLN A  42      21.905 -28.294  81.833  1.00 80.20           N  
ATOM    119  CA  GLN A  42      21.978 -29.680  82.304  1.00 78.77           C  
ATOM    120  C   GLN A  42      21.624 -29.783  83.791  1.00 78.77           C  
ATOM    121  O   GLN A  42      21.986 -30.757  84.439  1.00 79.34           O  
ATOM    122  CB  GLN A  42      23.394 -30.231  82.066  1.00 82.46           C  
ATOM    123  CG  GLN A  42      23.802 -30.397  80.603  1.00 83.78           C  
ATOM    124  CD  GLN A  42      23.223 -31.651  79.965  1.00 87.26           C  
ATOM    125  OE1 GLN A  42      22.229 -32.207  80.450  1.00 83.20           O  
ATOM    126  NE2 GLN A  42      23.847 -32.110  78.873  1.00 87.24           N  
ATOM    127  N   LYS A  43      20.937 -28.774  84.333  1.00 81.81           N  
ATOM    128  CA  LYS A  43      20.597 -28.712  85.764  1.00 81.74           C  
ATOM    129  C   LYS A  43      21.787 -28.619  86.744  1.00 75.39           C  
ATOM    130  O   LYS A  43      21.575 -28.434  87.938  1.00 72.29           O  
ATOM    131  CB  LYS A  43      19.730 -29.905  86.161  1.00 92.18           C  
ATOM    132  CG  LYS A  43      18.428 -30.024  85.392  1.00100.71           C  
ATOM    133  CD  LYS A  43      17.704 -31.286  85.820  1.00111.42           C  
ATOM    134  CE  LYS A  43      16.325 -31.380  85.202  1.00109.72           C  
ATOM    135  NZ  LYS A  43      15.699 -32.672  85.588  1.00115.18           N  
ATOM    136  N   LEU A  44      23.019 -28.744  86.252  1.00 69.01           N  
ATOM    137  CA  LEU A  44      24.236 -28.627  87.074  1.00 70.02           C  
ATOM    138  C   LEU A  44      24.262 -27.557  88.186  1.00 71.73           C  
ATOM    139  O   LEU A  44      23.772 -26.424  88.018  1.00 70.56           O  
ATOM    140  CB  LEU A  44      25.432 -28.383  86.159  1.00 71.08           C  
ATOM    141  CG  LEU A  44      25.897 -29.669  85.488  1.00 75.44           C  
ATOM    142  CD1 LEU A  44      26.385 -29.387  84.085  1.00 77.85           C  
ATOM    143  CD2 LEU A  44      26.992 -30.322  86.324  1.00 79.21           C  
ATOM    144  N   SER A  45      24.854 -27.938  89.322  1.00 72.46           N  
ATOM    145  CA  SER A  45      25.085 -27.031  90.450  1.00 66.54           C  
ATOM    146  C   SER A  45      26.534 -26.566  90.452  1.00 64.52           C  
ATOM    147  O   SER A  45      26.851 -25.563  91.070  1.00 61.23           O  
ATOM    148  CB  SER A  45      24.758 -27.709  91.778  1.00 66.56           C  
ATOM    149  OG  SER A  45      23.521 -28.402  91.729  1.00 64.20           O  
ATOM    150  N   LYS A  46      27.419 -27.268  89.753  1.00 64.30           N  
ATOM    151  CA  LYS A  46      28.790 -26.817  89.685  1.00 70.93           C  
ATOM    152  C   LYS A  46      29.499 -27.400  88.517  1.00 65.89           C  
ATOM    153  O   LYS A  46      29.030 -28.380  87.942  1.00 70.60           O  
ATOM    154  CB  LYS A  46      29.534 -27.227  90.957  1.00 90.26           C  
ATOM    155  CG  LYS A  46      30.839 -26.472  91.218  1.00111.25           C  
ATOM    156  CD  LYS A  46      30.655 -24.944  91.221  1.00122.03           C  
ATOM    157  CE  LYS A  46      31.948 -24.173  90.962  1.00125.59           C  
ATOM    158  NZ  LYS A  46      32.781 -24.056  92.186  1.00130.02           N  
ATOM    159  N   VAL A  47      30.630 -26.794  88.179  1.00 65.67           N  
ATOM    160  CA  VAL A  47      31.532 -27.313  87.151  1.00 82.23           C  
ATOM    161  C   VAL A  47      31.806 -28.796  87.383  1.00 98.02           C  
ATOM    162  O   VAL A  47      32.205 -29.163  88.490  1.00112.14           O  
ATOM    163  CB  VAL A  47      32.900 -26.578  87.123  1.00 86.24           C  
ATOM    164  CG1 VAL A  47      32.720 -25.071  86.996  1.00 87.80           C  
ATOM    165  CG2 VAL A  47      33.751 -26.896  88.351  1.00 89.60           C  
ATOM    166  N   PRO A  48      31.599 -29.657  86.356  1.00110.57           N  
ATOM    167  CA  PRO A  48      31.842 -31.087  86.593  1.00113.55           C  
ATOM    168  C   PRO A  48      33.310 -31.494  86.435  1.00115.49           C  
ATOM    169  O   PRO A  48      34.082 -30.836  85.727  1.00101.97           O  
ATOM    170  CB  PRO A  48      30.953 -31.793  85.546  1.00109.37           C  
ATOM    171  CG  PRO A  48      30.365 -30.713  84.697  1.00107.24           C  
ATOM    172  CD  PRO A  48      31.091 -29.432  84.994  1.00105.21           C  
ATOM    173  N   ASP A  49      33.661 -32.593  87.100  1.00124.80           N  
ATOM    174  CA  ASP A  49      35.020 -33.125  87.119  1.00122.27           C  
ATOM    175  C   ASP A  49      35.127 -34.312  86.168  1.00118.04           C  
ATOM    176  O   ASP A  49      36.022 -35.142  86.274  1.00112.94           O  
ATOM    177  CB  ASP A  49      35.354 -33.532  88.550  1.00126.10           C  
ATOM    178  CG  ASP A  49      35.111 -32.394  89.544  1.00129.45           C  
ATOM    179  OD1 ASP A  49      35.367 -31.218  89.194  1.00127.03           O  
ATOM    180  OD2 ASP A  49      34.645 -32.670  90.670  1.00128.77           O  
ATOM    181  N   ASP A  50      34.195 -34.352  85.224  1.00124.13           N  
ATOM    182  CA  ASP A  50      34.080 -35.389  84.209  1.00123.71           C  
ATOM    183  C   ASP A  50      34.910 -34.999  82.957  1.00112.32           C  
ATOM    184  O   ASP A  50      35.036 -35.806  82.036  1.00112.53           O  
ATOM    185  CB  ASP A  50      32.566 -35.552  83.888  1.00129.59           C  
ATOM    186  CG  ASP A  50      32.263 -36.612  82.829  1.00138.89           C  
ATOM    187  OD1 ASP A  50      32.650 -37.786  83.002  1.00147.99           O  
ATOM    188  OD2 ASP A  50      31.591 -36.268  81.831  1.00133.65           O  
ATOM    189  N   ILE A  51      35.500 -33.792  82.944  1.00 98.47           N  
ATOM    190  CA  ILE A  51      36.062 -33.181  81.718  1.00 92.09           C  
ATOM    191  C   ILE A  51      37.593 -33.050  81.748  1.00 81.46           C  
ATOM    192  O   ILE A  51      38.137 -32.485  82.680  1.00 82.26           O  
ATOM    193  CB  ILE A  51      35.478 -31.746  81.482  1.00 99.20           C  
ATOM    194  CG1 ILE A  51      33.940 -31.764  81.338  1.00 92.99           C  
ATOM    195  CG2 ILE A  51      36.097 -31.072  80.251  1.00101.51           C  
ATOM    196  CD1 ILE A  51      33.196 -31.276  82.562  1.00 89.98           C  
ATOM    197  N   PRO A  52      38.287 -33.509  80.695  1.00 78.42           N  
ATOM    198  CA  PRO A  52      39.765 -33.480  80.611  1.00 83.10           C  
ATOM    199  C   PRO A  52      40.453 -32.120  80.762  1.00 81.86           C  
ATOM    200  O   PRO A  52      39.808 -31.106  80.954  1.00 81.32           O  
ATOM    201  CB  PRO A  52      40.049 -34.023  79.201  1.00 86.23           C  
ATOM    202  CG  PRO A  52      38.768 -33.883  78.459  1.00 87.13           C  
ATOM    203  CD  PRO A  52      37.695 -34.092  79.483  1.00 81.53           C  
ATOM    204  N   SER A  53      41.771 -32.123  80.646  1.00 85.49           N  
ATOM    205  CA  SER A  53      42.566 -30.940  80.939  1.00 92.70           C  
ATOM    206  C   SER A  53      42.933 -30.108  79.725  1.00 95.24           C  
ATOM    207  O   SER A  53      43.174 -28.901  79.855  1.00104.85           O  
ATOM    208  CB  SER A  53      43.846 -31.343  81.665  1.00 91.77           C  
ATOM    209  OG  SER A  53      43.547 -31.656  83.005  1.00 93.06           O  
ATOM    210  N   SER A  54      42.998 -30.741  78.558  1.00 96.00           N  
ATOM    211  CA  SER A  54      43.410 -30.041  77.338  1.00 97.39           C  
ATOM    212  C   SER A  54      42.271 -29.196  76.763  1.00 93.45           C  
ATOM    213  O   SER A  54      42.515 -28.346  75.893  1.00 85.61           O  
ATOM    214  CB  SER A  54      43.885 -31.029  76.272  1.00 96.11           C  
ATOM    215  OG  SER A  54      42.774 -31.671  75.663  1.00 93.79           O  
ATOM    216  N   THR A  55      41.043 -29.454  77.236  1.00 82.52           N  
ATOM    217  CA  THR A  55      39.841 -28.712  76.827  1.00 82.45           C  
ATOM    218  C   THR A  55      40.096 -27.209  76.531  1.00 83.22           C  
ATOM    219  O   THR A  55      40.759 -26.519  77.318  1.00 92.68           O  
ATOM    220  CB  THR A  55      38.729 -28.861  77.890  1.00 77.35           C  
ATOM    221  OG1 THR A  55      38.626 -30.231  78.286  1.00 71.84           O  
ATOM    222  CG2 THR A  55      37.390 -28.402  77.343  1.00 77.08           C  
ATOM    223  N   LYS A  56      39.580 -26.722  75.396  1.00 75.03           N  
ATOM    224  CA  LYS A  56      39.812 -25.338  74.961  1.00 79.22           C  
ATOM    225  C   LYS A  56      38.561 -24.448  74.889  1.00 78.37           C  
ATOM    226  O   LYS A  56      38.688 -23.216  74.819  1.00 82.16           O  
ATOM    227  CB  LYS A  56      40.550 -25.312  73.617  1.00 80.17           C  
ATOM    228  CG  LYS A  56      41.933 -25.945  73.695  1.00 83.00           C  
ATOM    229  CD  LYS A  56      43.037 -25.046  73.156  1.00 86.33           C  
ATOM    230  CE  LYS A  56      42.942 -24.830  71.654  1.00 91.29           C  
ATOM    231  NZ  LYS A  56      43.292 -26.052  70.881  1.00 93.97           N  
ATOM    232  N   ASN A  57      37.374 -25.057  74.902  1.00 69.11           N  
ATOM    233  CA  ASN A  57      36.114 -24.320  74.866  1.00 63.01           C  
ATOM    234  C   ASN A  57      35.120 -25.074  75.701  1.00 58.98           C  
ATOM    235  O   ASN A  57      34.865 -26.246  75.434  1.00 58.10           O  
ATOM    236  CB  ASN A  57      35.542 -24.181  73.431  1.00 62.64           C  
ATOM    237  CG  ASN A  57      36.548 -23.605  72.425  1.00 69.30           C  
ATOM    238  OD1 ASN A  57      36.593 -22.393  72.186  1.00 67.68           O  
ATOM    239  ND2 ASN A  57      37.357 -24.481  71.823  1.00 73.23           N  
ATOM    240  N   ILE A  58      34.549 -24.428  76.706  1.00 56.96           N  
ATOM    241  CA  ILE A  58      33.404 -25.025  77.368  1.00 63.20           C  
ATOM    242  C   ILE A  58      32.289 -24.028  77.599  1.00 61.50           C  
ATOM    243  O   ILE A  58      32.521 -22.897  78.023  1.00 64.95           O  
ATOM    244  CB  ILE A  58      33.786 -25.752  78.673  1.00 77.52           C  
ATOM    245  CG1 ILE A  58      32.531 -26.271  79.374  1.00 88.99           C  
ATOM    246  CG2 ILE A  58      34.554 -24.852  79.618  1.00 80.59           C  
ATOM    247  CD1 ILE A  58      32.828 -27.319  80.424  1.00 97.33           C  
ATOM    248  N   ASP A  59      31.073 -24.460  77.293  1.00 58.63           N  
ATOM    249  CA  ASP A  59      29.893 -23.629  77.431  1.00 57.75           C  
ATOM    250  C   ASP A  59      29.140 -24.250  78.551  1.00 54.36           C  
ATOM    251  O   ASP A  59      28.783 -25.422  78.483  1.00 54.38           O  
ATOM    252  CB  ASP A  59      29.053 -23.634  76.144  1.00 60.83           C  
ATOM    253  CG  ASP A  59      27.665 -22.919  76.281  1.00 63.55           C  
ATOM    254  OD1 ASP A  59      27.244 -22.444  77.376  1.00 58.98           O  
ATOM    255  OD2 ASP A  59      26.983 -22.845  75.231  1.00 63.84           O  
ATOM    256  N   LEU A  60      28.878 -23.448  79.569  1.00 53.70           N  
ATOM    257  CA  LEU A  60      28.279 -23.931  80.788  1.00 55.76           C  
ATOM    258  C   LEU A  60      27.000 -23.151  81.156  1.00 51.51           C  
ATOM    259  O   LEU A  60      26.491 -23.238  82.285  1.00 49.32           O  
ATOM    260  CB  LEU A  60      29.369 -23.824  81.846  1.00 63.42           C  
ATOM    261  CG  LEU A  60      29.192 -24.287  83.283  1.00 68.62           C  
ATOM    262  CD1 LEU A  60      28.777 -25.739  83.374  1.00 65.50           C  
ATOM    263  CD2 LEU A  60      30.512 -24.046  84.007  1.00 71.74           C  
ATOM    264  N   SER A  61      26.451 -22.442  80.175  1.00 48.02           N  
ATOM    265  CA  SER A  61      25.304 -21.561  80.388  1.00 46.03           C  
ATOM    266  C   SER A  61      24.024 -22.275  80.807  1.00 41.06           C  
ATOM    267  O   SER A  61      23.941 -23.474  80.839  1.00 40.79           O  
ATOM    268  CB  SER A  61      25.035 -20.769  79.117  1.00 47.36           C  
ATOM    269  OG  SER A  61      24.659 -21.641  78.077  1.00 47.50           O  
ATOM    270  N   PHE A  62      23.033 -21.497  81.175  1.00 41.30           N  
ATOM    271  CA  PHE A  62      21.722 -22.011  81.593  1.00 45.33           C  
ATOM    272  C   PHE A  62      21.726 -23.123  82.619  1.00 49.03           C  
ATOM    273  O   PHE A  62      20.790 -23.920  82.659  1.00 47.61           O  
ATOM    274  CB  PHE A  62      20.888 -22.386  80.368  1.00 43.89           C  
ATOM    275  CG  PHE A  62      20.549 -21.196  79.525  1.00 40.59           C  
ATOM    276  CD1 PHE A  62      21.500 -20.676  78.621  1.00 38.44           C  
ATOM    277  CD2 PHE A  62      19.333 -20.547  79.677  1.00 36.14           C  
ATOM    278  CE1 PHE A  62      21.223 -19.553  77.870  1.00 36.50           C  
ATOM    279  CE2 PHE A  62      19.057 -19.408  78.926  1.00 37.39           C  
ATOM    280  CZ  PHE A  62      19.998 -18.914  78.019  1.00 36.17           C  
ATOM    281  N   ASN A  63      22.764 -23.123  83.464  1.00 57.92           N  
ATOM    282  CA  ASN A  63      22.875 -23.988  84.654  1.00 60.22           C  
ATOM    283  C   ASN A  63      22.798 -23.162  85.952  1.00 66.52           C  
ATOM    284  O   ASN A  63      23.454 -22.109  86.015  1.00 68.66           O  
ATOM    285  CB  ASN A  63      24.231 -24.657  84.617  1.00 58.57           C  
ATOM    286  CG  ASN A  63      24.275 -25.802  83.644  1.00 57.29           C  
ATOM    287  OD1 ASN A  63      23.421 -26.701  83.703  1.00 51.28           O  
ATOM    288  ND2 ASN A  63      25.271 -25.795  82.751  1.00 54.69           N  
ATOM    289  N   PRO A  64      22.037 -23.633  86.992  1.00 65.49           N  
ATOM    290  CA  PRO A  64      21.907 -22.901  88.294  1.00 65.98           C  
ATOM    291  C   PRO A  64      23.121 -23.087  89.206  1.00 63.24           C  
ATOM    292  O   PRO A  64      23.138 -23.973  90.038  1.00 68.48           O  
ATOM    293  CB  PRO A  64      20.656 -23.523  88.933  1.00 60.73           C  
ATOM    294  CG  PRO A  64      20.651 -24.913  88.396  1.00 62.05           C  
ATOM    295  CD  PRO A  64      21.221 -24.860  86.991  1.00 62.60           C  
ATOM    296  N   LEU A  65      24.121 -22.239  89.035  1.00 59.89           N  
ATOM    297  CA  LEU A  65      25.379 -22.359  89.754  1.00 65.95           C  
ATOM    298  C   LEU A  65      25.456 -21.572  91.084  1.00 68.93           C  
ATOM    299  O   LEU A  65      25.853 -22.110  92.122  1.00 67.18           O  
ATOM    300  CB  LEU A  65      26.518 -21.947  88.820  1.00 64.08           C  
ATOM    301  CG  LEU A  65      26.651 -22.787  87.550  1.00 59.77           C  
ATOM    302  CD1 LEU A  65      28.041 -22.609  86.943  1.00 58.76           C  
ATOM    303  CD2 LEU A  65      26.379 -24.258  87.813  1.00 59.13           C  
ATOM    304  N   LYS A  66      25.111 -20.292  91.026  1.00 71.41           N  
ATOM    305  CA  LYS A  66      24.903 -19.441  92.211  1.00 71.67           C  
ATOM    306  C   LYS A  66      26.196 -18.858  92.793  1.00 70.43           C  
ATOM    307  O   LYS A  66      26.238 -17.692  93.211  1.00 68.53           O  
ATOM    308  CB  LYS A  66      24.086 -20.172  93.273  1.00 69.72           C  
ATOM    309  CG  LYS A  66      22.909 -20.917  92.679  1.00 71.80           C  
ATOM    310  CD  LYS A  66      21.715 -20.926  93.603  1.00 77.72           C  
ATOM    311  CE  LYS A  66      20.445 -21.059  92.790  1.00 84.48           C  
ATOM    312  NZ  LYS A  66      19.319 -21.456  93.666  1.00 88.97           N  
ATOM    313  N   ILE A  67      27.253 -19.651  92.813  1.00 68.99           N  
ATOM    314  CA  ILE A  67      28.523 -19.144  93.270  1.00 72.02           C  
ATOM    315  C   ILE A  67      29.559 -19.714  92.346  1.00 68.26           C  
ATOM    316  O   ILE A  67      29.403 -20.833  91.865  1.00 67.44           O  
ATOM    317  CB  ILE A  67      28.861 -19.598  94.714  1.00 78.52           C  
ATOM    318  CG1 ILE A  67      27.645 -19.522  95.670  1.00 79.12           C  
ATOM    319  CG2 ILE A  67      30.018 -18.772  95.265  1.00 84.20           C  
ATOM    320  CD1 ILE A  67      26.930 -20.851  95.900  1.00 75.02           C  
ATOM    321  N   LEU A  68      30.593 -18.928  92.081  1.00 68.47           N  
ATOM    322  CA  LEU A  68      31.832 -19.423  91.471  1.00 74.29           C  
ATOM    323  C   LEU A  68      32.889 -19.548  92.564  1.00 77.81           C  
ATOM    324  O   LEU A  68      33.656 -18.603  92.816  1.00 70.24           O  
ATOM    325  CB  LEU A  68      32.340 -18.463  90.384  1.00 76.79           C  
ATOM    326  CG  LEU A  68      32.114 -18.800  88.912  1.00 78.59           C  
ATOM    327  CD1 LEU A  68      30.632 -18.939  88.627  1.00 79.98           C  
ATOM    328  CD2 LEU A  68      32.759 -17.736  88.022  1.00 77.00           C  
ATOM    329  N   LYS A  69      32.926 -20.705  93.220  1.00 83.25           N  
ATOM    330  CA  LYS A  69      33.880 -20.925  94.307  1.00 87.70           C  
ATOM    331  C   LYS A  69      35.308 -20.919  93.771  1.00 88.28           C  
ATOM    332  O   LYS A  69      35.551 -21.267  92.616  1.00 84.88           O  
ATOM    333  CB  LYS A  69      33.597 -22.220  95.093  1.00 87.64           C  
ATOM    334  CG  LYS A  69      32.264 -22.230  95.838  1.00 86.10           C  
ATOM    335  CD  LYS A  69      32.072 -23.519  96.624  1.00 87.23           C  
ATOM    336  CE  LYS A  69      30.626 -24.017  96.606  1.00 90.05           C  
ATOM    337  NZ  LYS A  69      29.704 -23.242  97.488  1.00 89.92           N  
ATOM    338  N   SER A  70      36.233 -20.508  94.633  1.00 85.25           N  
ATOM    339  CA  SER A  70      37.638 -20.368  94.290  1.00 78.45           C  
ATOM    340  C   SER A  70      38.260 -21.694  93.917  1.00 76.83           C  
ATOM    341  O   SER A  70      37.727 -22.748  94.284  1.00 72.78           O  
ATOM    342  CB  SER A  70      38.387 -19.787  95.484  1.00 76.72           C  
ATOM    343  OG  SER A  70      37.615 -18.776  96.094  1.00 74.36           O  
ATOM    344  N   TYR A  71      39.381 -21.630  93.187  1.00 82.99           N  
ATOM    345  CA  TYR A  71      40.166 -22.814  92.801  1.00 93.92           C  
ATOM    346  C   TYR A  71      39.508 -23.543  91.593  1.00 90.60           C  
ATOM    347  O   TYR A  71      40.193 -24.261  90.869  1.00 97.52           O  
ATOM    348  CB  TYR A  71      40.384 -23.787  94.022  1.00103.35           C  
ATOM    349  CG  TYR A  71      41.819 -23.964  94.623  1.00116.92           C  
ATOM    350  CD1 TYR A  71      42.624 -22.858  94.967  1.00111.74           C  
ATOM    351  CD2 TYR A  71      42.338 -25.269  94.908  1.00114.97           C  
ATOM    352  CE1 TYR A  71      43.900 -23.042  95.523  1.00115.38           C  
ATOM    353  CE2 TYR A  71      43.614 -25.456  95.461  1.00103.65           C  
ATOM    354  CZ  TYR A  71      44.394 -24.344  95.771  1.00108.53           C  
ATOM    355  OH  TYR A  71      45.655 -24.504  96.320  1.00 89.41           O  
ATOM    356  N   SER A  72      38.215 -23.308  91.341  1.00 81.04           N  
ATOM    357  CA  SER A  72      37.375 -24.198  90.511  1.00 78.81           C  
ATOM    358  C   SER A  72      37.892 -24.591  89.137  1.00 80.70           C  
ATOM    359  O   SER A  72      37.500 -25.632  88.616  1.00 73.09           O  
ATOM    360  CB  SER A  72      35.993 -23.589  90.285  1.00 80.34           C  
ATOM    361  OG  SER A  72      35.096 -23.979  91.287  1.00 83.73           O  
ATOM    362  N   PHE A  73      38.711 -23.747  88.521  1.00 86.71           N  
ATOM    363  CA  PHE A  73      39.162 -24.009  87.149  1.00 91.95           C  
ATOM    364  C   PHE A  73      40.676 -24.256  87.100  1.00 96.92           C  
ATOM    365  O   PHE A  73      41.343 -23.918  86.110  1.00 96.51           O  
ATOM    366  CB  PHE A  73      38.734 -22.860  86.193  1.00 92.53           C  
ATOM    367  CG  PHE A  73      37.242 -22.595  86.172  1.00 85.44           C  
ATOM    368  CD1 PHE A  73      36.386 -23.403  85.433  1.00 82.93           C  
ATOM    369  CD2 PHE A  73      36.691 -21.545  86.900  1.00 86.81           C  
ATOM    370  CE1 PHE A  73      35.015 -23.178  85.422  1.00 81.56           C  
ATOM    371  CE2 PHE A  73      35.316 -21.313  86.895  1.00 88.53           C  
ATOM    372  CZ  PHE A  73      34.477 -22.135  86.155  1.00 86.44           C  
ATOM    373  N   SER A  74      41.205 -24.869  88.163  1.00 96.06           N  
ATOM    374  CA  SER A  74      42.626 -25.213  88.241  1.00 91.97           C  
ATOM    375  C   SER A  74      43.053 -25.997  87.003  1.00 90.53           C  
ATOM    376  O   SER A  74      43.991 -25.609  86.297  1.00 76.44           O  
ATOM    377  CB  SER A  74      42.909 -26.070  89.488  1.00 92.09           C  
ATOM    378  OG  SER A  74      42.057 -25.742  90.571  1.00 83.43           O  
ATOM    379  N   ASN A  75      42.299 -27.069  86.733  1.00 99.87           N  
ATOM    380  CA  ASN A  75      42.703 -28.166  85.819  1.00104.34           C  
ATOM    381  C   ASN A  75      42.602 -27.889  84.293  1.00102.22           C  
ATOM    382  O   ASN A  75      42.956 -28.752  83.478  1.00103.13           O  
ATOM    383  CB  ASN A  75      41.921 -29.457  86.188  1.00 97.26           C  
ATOM    384  CG  ASN A  75      42.258 -29.977  87.596  1.00 91.97           C  
ATOM    385  OD1 ASN A  75      43.427 -30.196  87.923  1.00 86.42           O  
ATOM    386  ND2 ASN A  75      41.234 -30.182  88.428  1.00 82.89           N  
ATOM    387  N   PHE A  76      42.146 -26.693  83.916  1.00 97.26           N  
ATOM    388  CA  PHE A  76      41.962 -26.324  82.508  1.00 87.75           C  
ATOM    389  C   PHE A  76      43.074 -25.381  82.073  1.00 88.02           C  
ATOM    390  O   PHE A  76      42.858 -24.198  81.829  1.00 77.31           O  
ATOM    391  CB  PHE A  76      40.598 -25.682  82.334  1.00 78.28           C  
ATOM    392  CG  PHE A  76      39.476 -26.500  82.915  1.00 77.03           C  
ATOM    393  CD1 PHE A  76      39.263 -27.809  82.490  1.00 76.16           C  
ATOM    394  CD2 PHE A  76      38.631 -25.975  83.890  1.00 71.80           C  
ATOM    395  CE1 PHE A  76      38.231 -28.572  83.027  1.00 73.01           C  
ATOM    396  CE2 PHE A  76      37.591 -26.736  84.421  1.00 68.80           C  
ATOM    397  CZ  PHE A  76      37.390 -28.032  83.989  1.00 68.42           C  
ATOM    398  N   SER A  77      44.274 -25.939  81.986  1.00 92.09           N  
ATOM    399  CA  SER A  77      45.475 -25.157  81.737  1.00 88.88           C  
ATOM    400  C   SER A  77      45.390 -24.366  80.441  1.00 92.61           C  
ATOM    401  O   SER A  77      45.954 -23.272  80.363  1.00 88.84           O  
ATOM    402  CB  SER A  77      46.716 -26.064  81.690  1.00 87.12           C  
ATOM    403  OG  SER A  77      46.847 -26.708  80.429  1.00 80.49           O  
ATOM    404  N   GLU A  78      44.714 -24.921  79.424  1.00 97.17           N  
ATOM    405  CA  GLU A  78      44.690 -24.288  78.089  1.00 98.36           C  
ATOM    406  C   GLU A  78      43.290 -23.834  77.607  1.00 88.27           C  
ATOM    407  O   GLU A  78      43.068 -23.673  76.396  1.00 79.13           O  
ATOM    408  CB  GLU A  78      45.408 -25.172  77.031  1.00 98.77           C  
ATOM    409  CG  GLU A  78      46.094 -24.339  75.937  1.00102.34           C  
ATOM    410  CD  GLU A  78      46.915 -25.143  74.937  1.00100.54           C  
ATOM    411  OE1 GLU A  78      46.346 -26.028  74.263  1.00 98.28           O  
ATOM    412  OE2 GLU A  78      48.125 -24.854  74.792  1.00 96.28           O  
ATOM    413  N   LEU A  79      42.382 -23.573  78.556  1.00 80.58           N  
ATOM    414  CA  LEU A  79      41.009 -23.127  78.247  1.00 72.41           C  
ATOM    415  C   LEU A  79      40.977 -21.705  77.702  1.00 69.52           C  
ATOM    416  O   LEU A  79      41.497 -20.799  78.348  1.00 70.88           O  
ATOM    417  CB  LEU A  79      40.118 -23.197  79.491  1.00 67.47           C  
ATOM    418  CG  LEU A  79      38.612 -23.037  79.254  1.00 67.71           C  
ATOM    419  CD1 LEU A  79      38.044 -24.183  78.423  1.00 74.88           C  
ATOM    420  CD2 LEU A  79      37.855 -22.946  80.563  1.00 61.66           C  
ATOM    421  N   GLN A  80      40.365 -21.533  76.523  1.00 68.02           N  
ATOM    422  CA  GLN A  80      40.319 -20.244  75.801  1.00 65.78           C  
ATOM    423  C   GLN A  80      38.938 -19.558  75.890  1.00 62.47           C  
ATOM    424  O   GLN A  80      38.845 -18.331  76.006  1.00 64.54           O  
ATOM    425  CB  GLN A  80      40.702 -20.422  74.318  1.00 67.26           C  
ATOM    426  CG  GLN A  80      41.938 -21.291  74.073  1.00 72.37           C  
ATOM    427  CD  GLN A  80      42.471 -21.224  72.640  1.00 72.90           C  
ATOM    428  OE1 GLN A  80      43.518 -20.623  72.374  1.00 67.81           O  
ATOM    429  NE2 GLN A  80      41.758 -21.851  71.714  1.00 76.06           N  
ATOM    430  N   TRP A  81      37.870 -20.339  75.860  1.00 55.23           N  
ATOM    431  CA  TRP A  81      36.551 -19.779  75.705  1.00 52.32           C  
ATOM    432  C   TRP A  81      35.666 -20.335  76.795  1.00 46.16           C  
ATOM    433  O   TRP A  81      35.552 -21.540  76.932  1.00 44.09           O  
ATOM    434  CB  TRP A  81      36.018 -20.132  74.305  1.00 56.29           C  
ATOM    435  CG  TRP A  81      34.805 -19.357  73.850  1.00 61.08           C  
ATOM    436  CD1 TRP A  81      34.793 -18.120  73.254  1.00 66.67           C  
ATOM    437  CD2 TRP A  81      33.429 -19.778  73.931  1.00 68.53           C  
ATOM    438  NE1 TRP A  81      33.490 -17.741  72.972  1.00 70.39           N  
ATOM    439  CE2 TRP A  81      32.636 -18.735  73.379  1.00 73.03           C  
ATOM    440  CE3 TRP A  81      32.789 -20.938  74.405  1.00 75.71           C  
ATOM    441  CZ2 TRP A  81      31.227 -18.819  73.290  1.00 79.04           C  
ATOM    442  CZ3 TRP A  81      31.378 -21.021  74.318  1.00 81.57           C  
ATOM    443  CH2 TRP A  81      30.620 -19.964  73.765  1.00 79.16           C  
ATOM    444  N   LEU A  82      35.042 -19.461  77.574  1.00 45.20           N  
ATOM    445  CA  LEU A  82      34.206 -19.904  78.681  1.00 49.93           C  
ATOM    446  C   LEU A  82      32.936 -19.102  78.755  1.00 53.01           C  
ATOM    447  O   LEU A  82      32.979 -17.856  78.773  1.00 56.62           O  
ATOM    448  CB  LEU A  82      34.968 -19.773  79.989  1.00 52.61           C  
ATOM    449  CG  LEU A  82      34.201 -19.986  81.291  1.00 57.43           C  
ATOM    450  CD1 LEU A  82      33.475 -21.320  81.388  1.00 57.15           C  
ATOM    451  CD2 LEU A  82      35.204 -19.854  82.430  1.00 63.42           C  
ATOM    452  N   ASP A  83      31.817 -19.822  78.820  1.00 50.95           N  
ATOM    453  CA  ASP A  83      30.505 -19.226  78.648  1.00 53.10           C  
ATOM    454  C   ASP A  83      29.680 -19.549  79.862  1.00 48.31           C  
ATOM    455  O   ASP A  83      29.138 -20.661  79.980  1.00 43.13           O  
ATOM    456  CB  ASP A  83      29.833 -19.769  77.345  1.00 55.78           C  
ATOM    457  CG  ASP A  83      28.654 -18.881  76.810  1.00 56.32           C  
ATOM    458  OD1 ASP A  83      27.887 -18.292  77.620  1.00 47.10           O  
ATOM    459  OD2 ASP A  83      28.492 -18.813  75.552  1.00 58.07           O  
ATOM    460  N   LEU A  84      29.550 -18.562  80.740  1.00 48.13           N  
ATOM    461  CA  LEU A  84      28.729 -18.738  81.941  1.00 55.04           C  
ATOM    462  C   LEU A  84      27.420 -17.978  81.907  1.00 52.38           C  
ATOM    463  O   LEU A  84      26.723 -17.871  82.923  1.00 53.63           O  
ATOM    464  CB  LEU A  84      29.533 -18.351  83.173  1.00 59.74           C  
ATOM    465  CG  LEU A  84      30.813 -19.193  83.219  1.00 60.91           C  
ATOM    466  CD1 LEU A  84      31.927 -18.475  83.944  1.00 61.66           C  
ATOM    467  CD2 LEU A  84      30.537 -20.542  83.842  1.00 60.65           C  
ATOM    468  N   SER A  85      27.074 -17.484  80.729  1.00 48.67           N  
ATOM    469  CA  SER A  85      25.789 -16.834  80.512  1.00 48.04           C  
ATOM    470  C   SER A  85      24.629 -17.452  81.312  1.00 42.51           C  
ATOM    471  O   SER A  85      24.505 -18.656  81.431  1.00 36.68           O  
ATOM    472  CB  SER A  85      25.437 -16.840  79.012  1.00 48.79           C  
ATOM    473  OG  SER A  85      26.278 -15.961  78.250  1.00 50.71           O  
ATOM    474  N   ARG A  86      23.778 -16.578  81.816  1.00 41.46           N  
ATOM    475  CA  ARG A  86      22.637 -16.922  82.643  1.00 46.64           C  
ATOM    476  C   ARG A  86      22.748 -18.181  83.483  1.00 50.85           C  
ATOM    477  O   ARG A  86      21.992 -19.140  83.299  1.00 54.47           O  
ATOM    478  CB  ARG A  86      21.338 -16.952  81.846  1.00 45.84           C  
ATOM    479  CG  ARG A  86      20.166 -17.271  82.761  1.00 47.51           C  
ATOM    480  CD  ARG A  86      18.907 -16.539  82.399  1.00 48.36           C  
ATOM    481  NE  ARG A  86      18.657 -15.316  83.156  1.00 47.39           N  
ATOM    482  CZ  ARG A  86      18.715 -14.082  82.668  1.00 51.44           C  
ATOM    483  NH1 ARG A  86      19.063 -13.847  81.413  1.00 58.61           N  
ATOM    484  NH2 ARG A  86      18.421 -13.060  83.442  1.00 53.30           N  
ATOM    485  N   CYS A  87      23.671 -18.141  84.440  1.00 53.99           N  
ATOM    486  CA  CYS A  87      23.817 -19.192  85.427  1.00 51.72           C  
ATOM    487  C   CYS A  87      23.391 -18.760  86.819  1.00 49.80           C  
ATOM    488  O   CYS A  87      23.921 -19.256  87.776  1.00 45.74           O  
ATOM    489  CB  CYS A  87      25.274 -19.615  85.503  1.00 53.50           C  
ATOM    490  SG  CYS A  87      25.907 -20.368  84.013  1.00 53.47           S  
ATOM    491  N   GLU A  88      22.472 -17.816  86.952  1.00 52.58           N  
ATOM    492  CA  GLU A  88      21.931 -17.476  88.268  1.00 53.46           C  
ATOM    493  C   GLU A  88      23.002 -17.063  89.328  1.00 55.27           C  
ATOM    494  O   GLU A  88      22.698 -16.888  90.517  1.00 57.81           O  
ATOM    495  CB  GLU A  88      21.106 -18.659  88.775  1.00 54.14           C  
ATOM    496  CG  GLU A  88      19.635 -18.616  88.431  1.00 58.04           C  
ATOM    497  CD  GLU A  88      18.802 -19.531  89.337  1.00 68.57           C  
ATOM    498  OE1 GLU A  88      18.727 -20.759  89.072  1.00 68.14           O  
ATOM    499  OE2 GLU A  88      18.223 -19.020  90.331  1.00 71.71           O  
ATOM    500  N   ILE A  89      24.243 -16.880  88.897  1.00 51.90           N  
ATOM    501  CA  ILE A  89      25.342 -16.670  89.821  1.00 51.71           C  
ATOM    502  C   ILE A  89      25.128 -15.378  90.572  1.00 55.87           C  
ATOM    503  O   ILE A  89      24.898 -14.355  89.936  1.00 53.95           O  
ATOM    504  CB  ILE A  89      26.663 -16.545  89.052  1.00 53.45           C  
ATOM    505  CG1 ILE A  89      27.018 -17.877  88.407  1.00 53.25           C  
ATOM    506  CG2 ILE A  89      27.804 -16.071  89.945  1.00 52.37           C  
ATOM    507  CD1 ILE A  89      27.846 -17.710  87.153  1.00 57.79           C  
ATOM    508  N   GLU A  90      25.225 -15.417  91.912  1.00 61.58           N  
ATOM    509  CA  GLU A  90      25.097 -14.200  92.764  1.00 60.13           C  
ATOM    510  C   GLU A  90      26.414 -13.634  93.326  1.00 56.22           C  
ATOM    511  O   GLU A  90      26.449 -12.512  93.809  1.00 54.86           O  
ATOM    512  CB  GLU A  90      24.091 -14.431  93.889  1.00 61.70           C  
ATOM    513  CG  GLU A  90      22.740 -13.817  93.569  1.00 71.10           C  
ATOM    514  CD  GLU A  90      21.646 -14.213  94.540  1.00 80.53           C  
ATOM    515  OE1 GLU A  90      21.959 -14.904  95.523  1.00 89.07           O  
ATOM    516  OE2 GLU A  90      20.467 -13.846  94.316  1.00 86.12           O  
ATOM    517  N   THR A  91      27.501 -14.379  93.176  1.00 57.24           N  
ATOM    518  CA  THR A  91      28.706 -14.173  93.949  1.00 58.50           C  
ATOM    519  C   THR A  91      29.889 -14.717  93.205  1.00 54.29           C  
ATOM    520  O   THR A  91      29.997 -15.929  93.032  1.00 51.26           O  
ATOM    521  CB  THR A  91      28.629 -15.034  95.238  1.00 67.49           C  
ATOM    522  OG1 THR A  91      27.550 -14.591  96.079  1.00 71.83           O  
ATOM    523  CG2 THR A  91      29.964 -15.030  96.011  1.00 63.64           C  
ATOM    524  N   ILE A  92      30.801 -13.861  92.794  1.00 56.05           N  
ATOM    525  CA  ILE A  92      32.090 -14.355  92.329  1.00 64.22           C  
ATOM    526  C   ILE A  92      32.975 -14.532  93.563  1.00 70.51           C  
ATOM    527  O   ILE A  92      33.280 -13.551  94.244  1.00 71.81           O  
ATOM    528  CB  ILE A  92      32.792 -13.363  91.381  1.00 66.43           C  
ATOM    529  CG1 ILE A  92      31.913 -13.005  90.176  1.00 64.06           C  
ATOM    530  CG2 ILE A  92      34.141 -13.918  90.935  1.00 68.17           C  
ATOM    531  CD1 ILE A  92      31.651 -14.152  89.237  1.00 69.48           C  
ATOM    532  N   GLU A  93      33.393 -15.759  93.869  1.00 77.09           N  
ATOM    533  CA  GLU A  93      34.301 -15.960  95.016  1.00 80.00           C  
ATOM    534  C   GLU A  93      35.692 -15.462  94.602  1.00 82.73           C  
ATOM    535  O   GLU A  93      35.970 -15.276  93.407  1.00 76.21           O  
ATOM    536  CB  GLU A  93      34.324 -17.419  95.516  1.00 76.89           C  
ATOM    537  CG  GLU A  93      34.029 -17.588  97.011  1.00 77.11           C  
ATOM    538  CD  GLU A  93      33.780 -19.048  97.429  1.00 82.34           C  
ATOM    539  OE1 GLU A  93      34.649 -19.921  97.166  1.00 82.54           O  
ATOM    540  OE2 GLU A  93      32.714 -19.336  98.031  1.00 76.04           O  
ATOM    541  N   ASP A  94      36.541 -15.201  95.595  1.00 86.39           N  
ATOM    542  CA  ASP A  94      37.842 -14.573  95.345  1.00 89.73           C  
ATOM    543  C   ASP A  94      38.763 -15.624  94.791  1.00 85.80           C  
ATOM    544  O   ASP A  94      38.589 -16.803  95.069  1.00 79.73           O  
ATOM    545  CB  ASP A  94      38.428 -13.919  96.611  1.00 92.61           C  
ATOM    546  CG  ASP A  94      37.821 -12.532  96.901  1.00 97.28           C  
ATOM    547  OD1 ASP A  94      37.524 -11.764  95.944  1.00101.07           O  
ATOM    548  OD2 ASP A  94      37.650 -12.200  98.094  1.00 98.17           O  
ATOM    549  N   LYS A  95      39.712 -15.199  93.967  1.00 93.16           N  
ATOM    550  CA  LYS A  95      40.554 -16.134  93.207  1.00101.89           C  
ATOM    551  C   LYS A  95      39.789 -17.358  92.633  1.00 99.30           C  
ATOM    552  O   LYS A  95      40.267 -18.497  92.682  1.00 95.65           O  
ATOM    553  CB  LYS A  95      41.748 -16.561  94.058  1.00102.39           C  
ATOM    554  CG  LYS A  95      42.705 -15.409  94.296  1.00107.65           C  
ATOM    555  CD  LYS A  95      44.028 -15.896  94.845  1.00113.00           C  
ATOM    556  CE  LYS A  95      45.099 -14.831  94.677  1.00117.82           C  
ATOM    557  NZ  LYS A  95      46.395 -15.266  95.272  1.00122.70           N  
ATOM    558  N   ALA A  96      38.607 -17.091  92.070  1.00 94.79           N  
ATOM    559  CA  ALA A  96      37.779 -18.115  91.422  1.00 81.05           C  
ATOM    560  C   ALA A  96      38.357 -18.499  90.061  1.00 76.62           C  
ATOM    561  O   ALA A  96      38.158 -19.606  89.573  1.00 67.64           O  
ATOM    562  CB  ALA A  96      36.356 -17.611  91.282  1.00 76.42           C  
ATOM    563  N   TRP A  97      39.113 -17.584  89.469  1.00 81.92           N  
ATOM    564  CA  TRP A  97      39.691 -17.809  88.156  1.00 87.83           C  
ATOM    565  C   TRP A  97      41.184 -18.132  88.222  1.00 95.58           C  
ATOM    566  O   TRP A  97      41.989 -17.635  87.423  1.00 88.56           O  
ATOM    567  CB  TRP A  97      39.367 -16.621  87.227  1.00 86.00           C  
ATOM    568  CG  TRP A  97      37.891 -16.630  86.844  1.00 89.05           C  
ATOM    569  CD1 TRP A  97      37.201 -17.645  86.220  1.00 87.01           C  
ATOM    570  CD2 TRP A  97      36.932 -15.614  87.103  1.00 86.66           C  
ATOM    571  NE1 TRP A  97      35.876 -17.318  86.084  1.00 79.55           N  
ATOM    572  CE2 TRP A  97      35.683 -16.074  86.611  1.00 82.84           C  
ATOM    573  CE3 TRP A  97      37.000 -14.363  87.700  1.00 89.76           C  
ATOM    574  CZ2 TRP A  97      34.527 -15.323  86.692  1.00 87.12           C  
ATOM    575  CZ3 TRP A  97      35.844 -13.611  87.775  1.00 99.09           C  
ATOM    576  CH2 TRP A  97      34.623 -14.094  87.273  1.00 94.64           C  
ATOM    577  N   HIS A  98      41.555 -18.982  89.173  1.00102.26           N  
ATOM    578  CA  HIS A  98      42.905 -19.500  89.172  1.00111.65           C  
ATOM    579  C   HIS A  98      42.871 -20.713  88.259  1.00103.67           C  
ATOM    580  O   HIS A  98      41.878 -21.463  88.260  1.00 94.55           O  
ATOM    581  CB  HIS A  98      43.398 -19.867  90.586  1.00129.95           C  
ATOM    582  CG  HIS A  98      44.890 -20.058  90.677  1.00139.71           C  
ATOM    583  ND1 HIS A  98      45.780 -19.002  90.669  1.00141.03           N  
ATOM    584  CD2 HIS A  98      45.646 -21.181  90.770  1.00133.45           C  
ATOM    585  CE1 HIS A  98      47.016 -19.465  90.749  1.00135.81           C  
ATOM    586  NE2 HIS A  98      46.962 -20.784  90.810  1.00132.91           N  
ATOM    587  N   GLY A  99      43.949 -20.868  87.479  1.00 99.23           N  
ATOM    588  CA  GLY A  99      44.187 -22.022  86.587  1.00 97.06           C  
ATOM    589  C   GLY A  99      44.191 -21.673  85.103  1.00 92.27           C  
ATOM    590  O   GLY A  99      44.682 -22.451  84.278  1.00 96.78           O  
ATOM    591  N   LEU A 100      43.683 -20.477  84.791  1.00 83.26           N  
ATOM    592  CA  LEU A 100      43.210 -20.095  83.459  1.00 79.24           C  
ATOM    593  C   LEU A 100      44.147 -19.118  82.767  1.00 81.32           C  
ATOM    594  O   LEU A 100      43.754 -18.013  82.406  1.00 82.90           O  
ATOM    595  CB  LEU A 100      41.826 -19.453  83.605  1.00 72.74           C  
ATOM    596  CG  LEU A 100      40.773 -20.335  84.301  1.00 71.74           C  
ATOM    597  CD1 LEU A 100      39.594 -19.537  84.820  1.00 71.30           C  
ATOM    598  CD2 LEU A 100      40.269 -21.423  83.373  1.00 68.99           C  
ATOM    599  N   HIS A 101      45.385 -19.554  82.571  1.00 91.28           N  
ATOM    600  CA  HIS A 101      46.437 -18.720  81.978  1.00 98.27           C  
ATOM    601  C   HIS A 101      46.059 -18.293  80.578  1.00 95.53           C  
ATOM    602  O   HIS A 101      46.453 -17.216  80.137  1.00100.30           O  
ATOM    603  CB  HIS A 101      47.782 -19.466  81.892  1.00107.87           C  
ATOM    604  CG  HIS A 101      48.134 -20.235  83.128  1.00121.29           C  
ATOM    605  ND1 HIS A 101      47.898 -21.589  83.253  1.00127.00           N  
ATOM    606  CD2 HIS A 101      48.690 -19.839  84.298  1.00120.00           C  
ATOM    607  CE1 HIS A 101      48.294 -21.994  84.446  1.00128.16           C  
ATOM    608  NE2 HIS A 101      48.781 -20.952  85.098  1.00126.34           N  
ATOM    609  N   HIS A 102      45.297 -19.137  79.881  1.00 90.20           N  
ATOM    610  CA  HIS A 102      45.110 -18.971  78.446  1.00 84.11           C  
ATOM    611  C   HIS A 102      43.721 -18.482  78.021  1.00 76.09           C  
ATOM    612  O   HIS A 102      43.482 -18.275  76.831  1.00 69.46           O  
ATOM    613  CB  HIS A 102      45.512 -20.264  77.743  1.00 83.46           C  
ATOM    614  CG  HIS A 102      46.990 -20.526  77.800  1.00 92.03           C  
ATOM    615  ND1 HIS A 102      47.531 -21.669  78.354  1.00 90.97           N  
ATOM    616  CD2 HIS A 102      48.042 -19.767  77.402  1.00 89.10           C  
ATOM    617  CE1 HIS A 102      48.850 -21.612  78.277  1.00 92.10           C  
ATOM    618  NE2 HIS A 102      49.186 -20.470  77.702  1.00 88.36           N  
ATOM    619  N   LEU A 103      42.829 -18.259  78.989  1.00 71.49           N  
ATOM    620  CA  LEU A 103      41.471 -17.780  78.693  1.00 63.77           C  
ATOM    621  C   LEU A 103      41.468 -16.381  78.091  1.00 65.12           C  
ATOM    622  O   LEU A 103      42.023 -15.429  78.681  1.00 73.00           O  
ATOM    623  CB  LEU A 103      40.583 -17.800  79.936  1.00 58.25           C  
ATOM    624  CG  LEU A 103      39.090 -17.616  79.676  1.00 55.89           C  
ATOM    625  CD1 LEU A 103      38.490 -18.914  79.179  1.00 57.25           C  
ATOM    626  CD2 LEU A 103      38.331 -17.182  80.918  1.00 54.95           C  
ATOM    627  N   SER A 104      40.845 -16.277  76.912  1.00 60.33           N  
ATOM    628  CA  SER A 104      40.712 -15.012  76.183  1.00 55.72           C  
ATOM    629  C   SER A 104      39.268 -14.503  76.098  1.00 48.50           C  
ATOM    630  O   SER A 104      39.056 -13.324  75.818  1.00 45.79           O  
ATOM    631  CB  SER A 104      41.295 -15.156  74.791  1.00 53.39           C  
ATOM    632  OG  SER A 104      40.768 -16.312  74.198  1.00 56.24           O  
ATOM    633  N   ASN A 105      38.294 -15.367  76.374  1.00 44.17           N  
ATOM    634  CA  ASN A 105      36.883 -14.983  76.299  1.00 46.34           C  
ATOM    635  C   ASN A 105      36.086 -15.436  77.513  1.00 42.80           C  
ATOM    636  O   ASN A 105      35.872 -16.638  77.742  1.00 39.45           O  
ATOM    637  CB  ASN A 105      36.197 -15.535  75.002  1.00 47.91           C  
ATOM    638  CG  ASN A 105      36.421 -14.645  73.784  1.00 48.53           C  
ATOM    639  OD1 ASN A 105      35.584 -13.796  73.459  1.00 52.55           O  
ATOM    640  ND2 ASN A 105      37.564 -14.806  73.126  1.00 46.22           N  
ATOM    641  N   LEU A 106      35.578 -14.481  78.264  1.00 40.67           N  
ATOM    642  CA  LEU A 106      34.727 -14.861  79.362  1.00 43.77           C  
ATOM    643  C   LEU A 106      33.397 -14.224  79.182  1.00 41.03           C  
ATOM    644  O   LEU A 106      33.321 -13.041  78.829  1.00 45.10           O  
ATOM    645  CB  LEU A 106      35.323 -14.398  80.684  1.00 47.25           C  
ATOM    646  CG  LEU A 106      34.432 -14.640  81.909  1.00 49.19           C  
ATOM    647  CD1 LEU A 106      34.135 -16.117  82.128  1.00 50.52           C  
ATOM    648  CD2 LEU A 106      35.139 -14.055  83.117  1.00 50.57           C  
ATOM    649  N   ILE A 107      32.347 -14.969  79.485  1.00 36.08           N  
ATOM    650  CA  ILE A 107      31.044 -14.458  79.210  1.00 36.46           C  
ATOM    651  C   ILE A 107      30.126 -14.719  80.346  1.00 32.68           C  
ATOM    652  O   ILE A 107      29.794 -15.873  80.600  1.00 31.76           O  
ATOM    653  CB  ILE A 107      30.477 -15.084  77.906  1.00 41.02           C  
ATOM    654  CG1 ILE A 107      31.367 -14.719  76.698  1.00 42.64           C  
ATOM    655  CG2 ILE A 107      29.054 -14.587  77.631  1.00 41.92           C  
ATOM    656  CD1 ILE A 107      31.251 -15.696  75.554  1.00 45.87           C  
ATOM    657  N   LEU A 108      29.661 -13.640  80.976  1.00 34.02           N  
ATOM    658  CA  LEU A 108      28.862 -13.749  82.209  1.00 39.37           C  
ATOM    659  C   LEU A 108      27.471 -13.142  82.128  1.00 38.37           C  
ATOM    660  O   LEU A 108      26.862 -12.786  83.152  1.00 42.32           O  
ATOM    661  CB  LEU A 108      29.610 -13.080  83.359  1.00 41.84           C  
ATOM    662  CG  LEU A 108      31.135 -13.227  83.312  1.00 43.44           C  
ATOM    663  CD1 LEU A 108      31.849 -12.182  84.162  1.00 43.94           C  
ATOM    664  CD2 LEU A 108      31.484 -14.628  83.759  1.00 44.97           C  
ATOM    665  N   THR A 109      26.964 -13.032  80.919  1.00 33.89           N  
ATOM    666  CA  THR A 109      25.706 -12.359  80.692  1.00 32.18           C  
ATOM    667  C   THR A 109      24.536 -12.805  81.591  1.00 33.15           C  
ATOM    668  O   THR A 109      24.256 -13.998  81.778  1.00 33.43           O  
ATOM    669  CB  THR A 109      25.298 -12.548  79.215  1.00 29.87           C  
ATOM    670  OG1 THR A 109      26.242 -11.859  78.361  1.00 28.00           O  
ATOM    671  CG2 THR A 109      23.867 -12.056  78.964  1.00 28.31           C  
ATOM    672  N   GLY A 110      23.834 -11.844  82.152  1.00 34.56           N  
ATOM    673  CA  GLY A 110      22.543 -12.163  82.754  1.00 38.34           C  
ATOM    674  C   GLY A 110      22.589 -12.768  84.143  1.00 42.22           C  
ATOM    675  O   GLY A 110      21.529 -13.071  84.719  1.00 46.02           O  
ATOM    676  N   ASN A 111      23.802 -12.927  84.686  1.00 43.03           N  
ATOM    677  CA  ASN A 111      24.029 -13.266  86.102  1.00 42.13           C  
ATOM    678  C   ASN A 111      23.936 -12.049  87.052  1.00 44.39           C  
ATOM    679  O   ASN A 111      24.728 -11.091  86.922  1.00 44.37           O  
ATOM    680  CB  ASN A 111      25.416 -13.846  86.232  1.00 41.66           C  
ATOM    681  CG  ASN A 111      25.518 -15.221  85.620  1.00 41.60           C  
ATOM    682  OD1 ASN A 111      24.723 -16.125  85.955  1.00 38.50           O  
ATOM    683  ND2 ASN A 111      26.514 -15.409  84.741  1.00 42.43           N  
ATOM    684  N   PRO A 112      22.987 -12.087  88.011  1.00 44.65           N  
ATOM    685  CA  PRO A 112      22.715 -10.936  88.890  1.00 49.29           C  
ATOM    686  C   PRO A 112      23.757 -10.795  89.994  1.00 52.83           C  
ATOM    687  O   PRO A 112      23.475 -11.147  91.129  1.00 52.64           O  
ATOM    688  CB  PRO A 112      21.362 -11.298  89.509  1.00 47.49           C  
ATOM    689  CG  PRO A 112      21.404 -12.795  89.588  1.00 47.10           C  
ATOM    690  CD  PRO A 112      22.122 -13.238  88.340  1.00 45.08           C  
ATOM    691  N   ILE A 113      24.944 -10.291  89.677  1.00 54.74           N  
ATOM    692  CA  ILE A 113      26.012 -10.341  90.650  1.00 57.32           C  
ATOM    693  C   ILE A 113      26.243  -9.004  91.307  1.00 60.61           C  
ATOM    694  O   ILE A 113      26.267  -8.934  92.541  1.00 63.99           O  
ATOM    695  CB  ILE A 113      27.277 -11.046  90.129  1.00 56.18           C  
ATOM    696  CG1 ILE A 113      28.011 -10.246  89.077  1.00 59.06           C  
ATOM    697  CG2 ILE A 113      26.895 -12.423  89.608  1.00 54.99           C  
ATOM    698  CD1 ILE A 113      28.991 -11.104  88.295  1.00 60.05           C  
ATOM    699  N   GLN A 114      26.351  -7.952  90.501  1.00 67.83           N  
ATOM    700  CA  GLN A 114      26.188  -6.544  90.957  1.00 73.60           C  
ATOM    701  C   GLN A 114      27.411  -5.950  91.644  1.00 78.48           C  
ATOM    702  O   GLN A 114      27.988  -4.973  91.139  1.00 71.98           O  
ATOM    703  CB  GLN A 114      24.965  -6.381  91.879  1.00 70.47           C  
ATOM    704  CG  GLN A 114      24.826  -4.991  92.494  1.00 67.73           C  
ATOM    705  CD  GLN A 114      23.445  -4.789  93.099  1.00 67.04           C  
ATOM    706  OE1 GLN A 114      22.870  -5.716  93.674  1.00 62.59           O  
ATOM    707  NE2 GLN A 114      22.896  -3.587  92.953  1.00 63.87           N  
ATOM    708  N   SER A 115      27.757  -6.519  92.811  1.00 78.65           N  
ATOM    709  CA  SER A 115      28.968  -6.158  93.550  1.00 71.54           C  
ATOM    710  C   SER A 115      30.168  -6.990  93.099  1.00 63.89           C  
ATOM    711  O   SER A 115      30.243  -8.188  93.364  1.00 50.88           O  
ATOM    712  CB  SER A 115      28.742  -6.327  95.054  1.00 74.14           C  
ATOM    713  OG  SER A 115      28.398  -5.087  95.641  1.00 76.16           O  
ATOM    714  N   PHE A 116      31.106  -6.347  92.420  1.00 63.61           N  
ATOM    715  CA  PHE A 116      32.324  -7.025  91.999  1.00 73.74           C  
ATOM    716  C   PHE A 116      33.468  -6.757  92.971  1.00 79.21           C  
ATOM    717  O   PHE A 116      34.036  -5.661  92.978  1.00 72.99           O  
ATOM    718  CB  PHE A 116      32.718  -6.587  90.592  1.00 78.08           C  
ATOM    719  CG  PHE A 116      31.833  -7.154  89.511  1.00 80.75           C  
ATOM    720  CD1 PHE A 116      30.508  -6.742  89.393  1.00 81.61           C  
ATOM    721  CD2 PHE A 116      32.322  -8.101  88.613  1.00 79.83           C  
ATOM    722  CE1 PHE A 116      29.691  -7.257  88.407  1.00 81.39           C  
ATOM    723  CE2 PHE A 116      31.503  -8.622  87.630  1.00 79.93           C  
ATOM    724  CZ  PHE A 116      30.192  -8.189  87.521  1.00 79.77           C  
ATOM    725  N   SER A 117      33.800  -7.768  93.782  1.00 86.94           N  
ATOM    726  CA  SER A 117      34.899  -7.690  94.760  1.00 88.92           C  
ATOM    727  C   SER A 117      36.177  -7.187  94.110  1.00 91.71           C  
ATOM    728  O   SER A 117      36.390  -7.369  92.899  1.00 98.86           O  
ATOM    729  CB  SER A 117      35.211  -9.071  95.365  1.00 89.02           C  
ATOM    730  OG  SER A 117      34.078  -9.667  95.976  1.00 91.63           O  
ATOM    731  N   PRO A 118      37.048  -6.557  94.904  1.00 83.12           N  
ATOM    732  CA  PRO A 118      38.389  -6.365  94.361  1.00 76.70           C  
ATOM    733  C   PRO A 118      38.997  -7.732  94.097  1.00 68.55           C  
ATOM    734  O   PRO A 118      38.521  -8.735  94.655  1.00 67.32           O  
ATOM    735  CB  PRO A 118      39.107  -5.609  95.471  1.00 75.69           C  
ATOM    736  CG  PRO A 118      38.012  -4.868  96.174  1.00 76.34           C  
ATOM    737  CD  PRO A 118      36.817  -5.774  96.128  1.00 76.95           C  
ATOM    738  N   GLY A 119      39.985  -7.787  93.213  1.00 62.18           N  
ATOM    739  CA  GLY A 119      40.528  -9.075  92.764  1.00 68.47           C  
ATOM    740  C   GLY A 119      39.536 -10.121  92.217  1.00 74.04           C  
ATOM    741  O   GLY A 119      39.869 -11.305  92.102  1.00 70.94           O  
ATOM    742  N   SER A 120      38.324  -9.704  91.856  1.00 78.32           N  
ATOM    743  CA  SER A 120      37.387 -10.619  91.203  1.00 78.12           C  
ATOM    744  C   SER A 120      37.933 -11.152  89.866  1.00 72.69           C  
ATOM    745  O   SER A 120      37.706 -12.301  89.554  1.00 75.25           O  
ATOM    746  CB  SER A 120      36.007  -9.975  90.998  1.00 81.40           C  
ATOM    747  OG  SER A 120      35.199 -10.118  92.157  1.00 81.87           O  
ATOM    748  N   PHE A 121      38.665 -10.350  89.093  1.00 64.84           N  
ATOM    749  CA  PHE A 121      39.279 -10.856  87.852  1.00 65.91           C  
ATOM    750  C   PHE A 121      40.764 -11.133  88.040  1.00 69.77           C  
ATOM    751  O   PHE A 121      41.605 -10.814  87.179  1.00 66.16           O  
ATOM    752  CB  PHE A 121      39.015  -9.901  86.680  1.00 64.55           C  
ATOM    753  CG  PHE A 121      37.557  -9.587  86.509  1.00 62.64           C  
ATOM    754  CD1 PHE A 121      36.650 -10.605  86.229  1.00 56.33           C  
ATOM    755  CD2 PHE A 121      37.079  -8.304  86.697  1.00 61.28           C  
ATOM    756  CE1 PHE A 121      35.305 -10.343  86.134  1.00 54.85           C  
ATOM    757  CE2 PHE A 121      35.729  -8.030  86.578  1.00 61.38           C  
ATOM    758  CZ  PHE A 121      34.841  -9.051  86.302  1.00 59.07           C  
ATOM    759  N   SER A 122      41.065 -11.748  89.179  1.00 69.23           N  
ATOM    760  CA  SER A 122      42.420 -12.121  89.511  1.00 71.23           C  
ATOM    761  C   SER A 122      42.799 -13.368  88.764  1.00 67.39           C  
ATOM    762  O   SER A 122      42.063 -14.355  88.809  1.00 63.62           O  
ATOM    763  CB  SER A 122      42.552 -12.377  91.009  1.00 72.68           C  
ATOM    764  OG  SER A 122      42.451 -11.153  91.699  1.00 74.30           O  
ATOM    765  N   GLY A 123      43.943 -13.313  88.081  1.00 67.60           N  
ATOM    766  CA  GLY A 123      44.521 -14.490  87.420  1.00 76.37           C  
ATOM    767  C   GLY A 123      44.289 -14.594  85.913  1.00 81.08           C  
ATOM    768  O   GLY A 123      45.113 -15.161  85.170  1.00 83.24           O  
ATOM    769  N   LEU A 124      43.171 -14.039  85.454  1.00 78.00           N  
ATOM    770  CA  LEU A 124      42.793 -14.094  84.048  1.00 71.10           C  
ATOM    771  C   LEU A 124      43.722 -13.213  83.225  1.00 66.26           C  
ATOM    772  O   LEU A 124      43.356 -12.111  82.829  1.00 61.18           O  
ATOM    773  CB  LEU A 124      41.347 -13.615  83.885  1.00 69.45           C  
ATOM    774  CG  LEU A 124      40.279 -14.315  84.742  1.00 71.04           C  
ATOM    775  CD1 LEU A 124      39.106 -13.392  85.059  1.00 72.72           C  
ATOM    776  CD2 LEU A 124      39.808 -15.570  84.044  1.00 69.35           C  
ATOM    777  N   THR A 125      44.940 -13.684  82.994  1.00 64.39           N  
ATOM    778  CA  THR A 125      45.790 -13.053  82.009  1.00 66.18           C  
ATOM    779  C   THR A 125      45.279 -13.623  80.686  1.00 74.11           C  
ATOM    780  O   THR A 125      44.309 -14.448  80.663  1.00 67.20           O  
ATOM    781  CB  THR A 125      47.303 -13.315  82.254  1.00 70.03           C  
ATOM    782  OG1 THR A 125      47.565 -14.721  82.393  1.00 67.00           O  
ATOM    783  CG2 THR A 125      47.760 -12.622  83.518  1.00 69.60           C  
ATOM    784  N   SER A 126      45.892 -13.150  79.596  1.00 76.67           N  
ATOM    785  CA  SER A 126      45.481 -13.489  78.223  1.00 74.15           C  
ATOM    786  C   SER A 126      44.157 -12.844  77.762  1.00 71.62           C  
ATOM    787  O   SER A 126      43.985 -12.607  76.565  1.00 67.69           O  
ATOM    788  CB  SER A 126      45.410 -15.015  78.019  1.00 70.92           C  
ATOM    789  OG  SER A 126      46.694 -15.555  77.818  1.00 63.34           O  
ATOM    790  N   LEU A 127      43.251 -12.559  78.704  1.00 68.16           N  
ATOM    791  CA  LEU A 127      41.855 -12.215  78.400  1.00 65.68           C  
ATOM    792  C   LEU A 127      41.678 -10.990  77.490  1.00 65.86           C  
ATOM    793  O   LEU A 127      42.176  -9.880  77.777  1.00 58.47           O  
ATOM    794  CB  LEU A 127      41.077 -11.993  79.687  1.00 63.95           C  
ATOM    795  CG  LEU A 127      39.557 -12.032  79.558  1.00 63.30           C  
ATOM    796  CD1 LEU A 127      39.047 -13.454  79.746  1.00 64.41           C  
ATOM    797  CD2 LEU A 127      38.915 -11.110  80.580  1.00 63.00           C  
ATOM    798  N   GLU A 128      40.955 -11.213  76.395  1.00 62.47           N  
ATOM    799  CA  GLU A 128      40.745 -10.187  75.388  1.00 63.53           C  
ATOM    800  C   GLU A 128      39.326  -9.622  75.364  1.00 59.79           C  
ATOM    801  O   GLU A 128      39.111  -8.459  74.973  1.00 56.56           O  
ATOM    802  CB  GLU A 128      41.064 -10.768  74.036  1.00 67.11           C  
ATOM    803  CG  GLU A 128      42.545 -10.900  73.780  1.00 71.00           C  
ATOM    804  CD  GLU A 128      42.803 -11.442  72.396  1.00 73.71           C  
ATOM    805  OE1 GLU A 128      42.708 -10.665  71.413  1.00 74.83           O  
ATOM    806  OE2 GLU A 128      43.068 -12.651  72.301  1.00 70.99           O  
ATOM    807  N   ASN A 129      38.374 -10.436  75.801  1.00 51.14           N  
ATOM    808  CA  ASN A 129      36.995 -10.117  75.621  1.00 50.00           C  
ATOM    809  C   ASN A 129      36.146 -10.426  76.850  1.00 45.52           C  
ATOM    810  O   ASN A 129      35.933 -11.585  77.219  1.00 43.20           O  
ATOM    811  CB  ASN A 129      36.473 -10.880  74.395  1.00 55.47           C  
ATOM    812  CG  ASN A 129      35.070 -10.460  73.996  1.00 54.00           C  
ATOM    813  OD1 ASN A 129      34.896  -9.502  73.236  1.00 57.64           O  
ATOM    814  ND2 ASN A 129      34.064 -11.166  74.514  1.00 50.29           N  
ATOM    815  N   LEU A 130      35.630  -9.369  77.456  1.00 43.48           N  
ATOM    816  CA  LEU A 130      34.847  -9.521  78.651  1.00 41.92           C  
ATOM    817  C   LEU A 130      33.457  -9.023  78.454  1.00 38.23           C  
ATOM    818  O   LEU A 130      33.238  -7.856  78.075  1.00 35.44           O  
ATOM    819  CB  LEU A 130      35.462  -8.738  79.797  1.00 42.56           C  
ATOM    820  CG  LEU A 130      34.678  -8.765  81.119  1.00 42.13           C  
ATOM    821  CD1 LEU A 130      34.529 -10.162  81.693  1.00 41.44           C  
ATOM    822  CD2 LEU A 130      35.378  -7.876  82.137  1.00 46.14           C  
ATOM    823  N   VAL A 131      32.532  -9.901  78.807  1.00 33.84           N  
ATOM    824  CA  VAL A 131      31.146  -9.706  78.523  1.00 34.14           C  
ATOM    825  C   VAL A 131      30.397  -9.790  79.816  1.00 32.13           C  
ATOM    826  O   VAL A 131      30.115 -10.885  80.327  1.00 32.14           O  
ATOM    827  CB  VAL A 131      30.659 -10.795  77.520  1.00 35.55           C  
ATOM    828  CG1 VAL A 131      29.139 -10.846  77.400  1.00 36.74           C  
ATOM    829  CG2 VAL A 131      31.303 -10.575  76.161  1.00 33.06           C  
ATOM    830  N   ALA A 132      30.044  -8.622  80.320  1.00 34.13           N  
ATOM    831  CA  ALA A 132      29.319  -8.508  81.576  1.00 39.69           C  
ATOM    832  C   ALA A 132      28.002  -7.771  81.386  1.00 40.55           C  
ATOM    833  O   ALA A 132      27.651  -6.850  82.136  1.00 44.57           O  
ATOM    834  CB  ALA A 132      30.192  -7.797  82.599  1.00 42.19           C  
ATOM    835  N   VAL A 133      27.264  -8.205  80.379  1.00 40.64           N  
ATOM    836  CA  VAL A 133      25.978  -7.628  80.044  1.00 37.30           C  
ATOM    837  C   VAL A 133      24.977  -8.096  81.091  1.00 36.09           C  
ATOM    838  O   VAL A 133      25.069  -9.214  81.580  1.00 36.19           O  
ATOM    839  CB  VAL A 133      25.559  -8.052  78.608  1.00 38.63           C  
ATOM    840  CG1 VAL A 133      24.066  -7.797  78.321  1.00 38.37           C  
ATOM    841  CG2 VAL A 133      26.455  -7.367  77.557  1.00 36.25           C  
ATOM    842  N   GLU A 134      24.046  -7.224  81.445  1.00 35.98           N  
ATOM    843  CA  GLU A 134      22.985  -7.556  82.364  1.00 39.42           C  
ATOM    844  C   GLU A 134      23.477  -8.272  83.619  1.00 44.76           C  
ATOM    845  O   GLU A 134      22.955  -9.343  83.966  1.00 43.58           O  
ATOM    846  CB  GLU A 134      21.913  -8.381  81.676  1.00 44.06           C  
ATOM    847  CG  GLU A 134      20.565  -8.219  82.357  1.00 50.09           C  
ATOM    848  CD  GLU A 134      19.534  -9.240  81.931  1.00 56.22           C  
ATOM    849  OE1 GLU A 134      19.850 -10.103  81.090  1.00 61.88           O  
ATOM    850  OE2 GLU A 134      18.400  -9.174  82.443  1.00 54.29           O  
ATOM    851  N   THR A 135      24.471  -7.659  84.287  1.00 48.55           N  
ATOM    852  CA  THR A 135      25.020  -8.120  85.587  1.00 47.87           C  
ATOM    853  C   THR A 135      24.765  -7.100  86.699  1.00 46.66           C  
ATOM    854  O   THR A 135      25.484  -7.073  87.680  1.00 47.87           O  
ATOM    855  CB  THR A 135      26.558  -8.274  85.542  1.00 46.53           C  
ATOM    856  OG1 THR A 135      27.161  -6.993  85.306  1.00 50.53           O  
ATOM    857  CG2 THR A 135      26.997  -9.219  84.483  1.00 45.48           C  
ATOM    858  N   LYS A 136      23.780  -6.229  86.520  1.00 48.10           N  
ATOM    859  CA  LYS A 136      23.454  -5.168  87.491  1.00 45.32           C  
ATOM    860  C   LYS A 136      24.590  -4.229  87.830  1.00 43.04           C  
ATOM    861  O   LYS A 136      24.493  -3.516  88.775  1.00 47.58           O  
ATOM    862  CB  LYS A 136      22.929  -5.774  88.770  1.00 47.11           C  
ATOM    863  CG  LYS A 136      21.748  -6.670  88.547  1.00 49.36           C  
ATOM    864  CD  LYS A 136      21.096  -7.083  89.850  1.00 53.88           C  
ATOM    865  CE  LYS A 136      19.595  -7.277  89.662  1.00 58.81           C  
ATOM    866  NZ  LYS A 136      19.157  -8.611  90.165  1.00 61.88           N  
ATOM    867  N   LEU A 137      25.645  -4.211  87.036  1.00 44.41           N  
ATOM    868  CA  LEU A 137      26.768  -3.319  87.228  1.00 43.20           C  
ATOM    869  C   LEU A 137      26.351  -1.867  87.229  1.00 44.23           C  
ATOM    870  O   LEU A 137      25.688  -1.406  86.307  1.00 46.77           O  
ATOM    871  CB  LEU A 137      27.769  -3.501  86.093  1.00 44.31           C  
ATOM    872  CG  LEU A 137      29.164  -3.070  86.499  1.00 47.63           C  
ATOM    873  CD1 LEU A 137      29.766  -4.272  87.197  1.00 50.68           C  
ATOM    874  CD2 LEU A 137      30.035  -2.623  85.335  1.00 47.58           C  
ATOM    875  N   ALA A 138      26.782  -1.116  88.242  1.00 47.20           N  
ATOM    876  CA  ALA A 138      26.334   0.278  88.383  1.00 44.44           C  
ATOM    877  C   ALA A 138      27.381   1.289  88.007  1.00 42.95           C  
ATOM    878  O   ALA A 138      27.043   2.442  87.762  1.00 44.00           O  
ATOM    879  CB  ALA A 138      25.814   0.547  89.783  1.00 44.83           C  
ATOM    880  N   SER A 139      28.647   0.902  87.941  1.00 41.91           N  
ATOM    881  CA  SER A 139      29.641   1.846  87.426  1.00 45.21           C  
ATOM    882  C   SER A 139      30.899   1.154  86.956  1.00 45.36           C  
ATOM    883  O   SER A 139      31.228   0.040  87.393  1.00 45.63           O  
ATOM    884  CB  SER A 139      29.994   2.915  88.484  1.00 49.51           C  
ATOM    885  OG  SER A 139      31.153   2.579  89.251  1.00 53.26           O  
ATOM    886  N   LEU A 140      31.602   1.840  86.067  1.00 47.54           N  
ATOM    887  CA  LEU A 140      32.934   1.413  85.648  1.00 54.90           C  
ATOM    888  C   LEU A 140      34.021   1.579  86.719  1.00 57.85           C  
ATOM    889  O   LEU A 140      34.883   0.705  86.867  1.00 54.04           O  
ATOM    890  CB  LEU A 140      33.347   2.188  84.396  1.00 58.74           C  
ATOM    891  CG  LEU A 140      32.651   1.804  83.075  1.00 59.52           C  
ATOM    892  CD1 LEU A 140      33.256   2.693  81.995  1.00 59.82           C  
ATOM    893  CD2 LEU A 140      32.790   0.321  82.698  1.00 53.28           C  
ATOM    894  N   GLU A 141      33.969   2.701  87.445  1.00 63.78           N  
ATOM    895  CA  GLU A 141      34.967   3.068  88.460  1.00 69.25           C  
ATOM    896  C   GLU A 141      35.107   1.968  89.494  1.00 71.22           C  
ATOM    897  O   GLU A 141      36.200   1.536  89.826  1.00 74.83           O  
ATOM    898  CB  GLU A 141      34.579   4.391  89.154  1.00 76.97           C  
ATOM    899  CG  GLU A 141      34.943   5.665  88.385  1.00 79.61           C  
ATOM    900  CD  GLU A 141      36.447   5.969  88.377  1.00 89.82           C  
ATOM    901  OE1 GLU A 141      37.262   5.109  88.803  1.00 94.61           O  
ATOM    902  OE2 GLU A 141      36.831   7.079  87.934  1.00 90.25           O  
ATOM    903  N   SER A 142      33.967   1.495  89.964  1.00 74.78           N  
ATOM    904  CA  SER A 142      33.900   0.366  90.867  1.00 76.96           C  
ATOM    905  C   SER A 142      34.155  -1.015  90.173  1.00 71.80           C  
ATOM    906  O   SER A 142      34.041  -2.064  90.813  1.00 67.81           O  
ATOM    907  CB  SER A 142      32.511   0.400  91.529  1.00 83.92           C  
ATOM    908  OG  SER A 142      32.486  -0.294  92.764  1.00 94.81           O  
ATOM    909  N   PHE A 143      34.500  -1.025  88.882  1.00 65.36           N  
ATOM    910  CA  PHE A 143      34.639  -2.286  88.116  1.00 58.40           C  
ATOM    911  C   PHE A 143      36.110  -2.762  88.085  1.00 48.38           C  
ATOM    912  O   PHE A 143      36.965  -2.151  87.426  1.00 41.59           O  
ATOM    913  CB  PHE A 143      34.067  -2.117  86.689  1.00 58.97           C  
ATOM    914  CG  PHE A 143      33.735  -3.417  85.988  1.00 55.11           C  
ATOM    915  CD1 PHE A 143      32.956  -4.380  86.603  1.00 54.63           C  
ATOM    916  CD2 PHE A 143      34.187  -3.661  84.711  1.00 52.27           C  
ATOM    917  CE1 PHE A 143      32.638  -5.564  85.967  1.00 53.48           C  
ATOM    918  CE2 PHE A 143      33.878  -4.842  84.070  1.00 52.22           C  
ATOM    919  CZ  PHE A 143      33.103  -5.795  84.697  1.00 52.57           C  
ATOM    920  N   PRO A 144      36.399  -3.867  88.786  1.00 43.78           N  
ATOM    921  CA  PRO A 144      37.759  -4.278  89.144  1.00 44.86           C  
ATOM    922  C   PRO A 144      38.593  -4.840  88.034  1.00 43.88           C  
ATOM    923  O   PRO A 144      39.100  -5.953  88.178  1.00 44.74           O  
ATOM    924  CB  PRO A 144      37.512  -5.396  90.175  1.00 46.10           C  
ATOM    925  CG  PRO A 144      36.254  -6.016  89.725  1.00 45.47           C  
ATOM    926  CD  PRO A 144      35.408  -4.813  89.330  1.00 46.01           C  
ATOM    927  N   ILE A 145      38.776  -4.080  86.961  1.00 44.33           N  
ATOM    928  CA  ILE A 145      39.361  -4.641  85.730  1.00 48.20           C  
ATOM    929  C   ILE A 145      40.654  -3.966  85.291  1.00 50.33           C  
ATOM    930  O   ILE A 145      41.213  -4.341  84.261  1.00 49.70           O  
ATOM    931  CB  ILE A 145      38.350  -4.659  84.538  1.00 47.44           C  
ATOM    932  CG1 ILE A 145      37.678  -3.309  84.353  1.00 47.32           C  
ATOM    933  CG2 ILE A 145      37.256  -5.687  84.758  1.00 48.19           C  
ATOM    934  CD1 ILE A 145      37.132  -3.122  82.963  1.00 48.08           C  
ATOM    935  N   GLY A 146      41.142  -3.003  86.072  1.00 54.66           N  
ATOM    936  CA  GLY A 146      42.357  -2.241  85.723  1.00 59.00           C  
ATOM    937  C   GLY A 146      43.651  -3.042  85.463  1.00 59.10           C  
ATOM    938  O   GLY A 146      44.589  -2.529  84.811  1.00 55.08           O  
ATOM    939  N   GLN A 147      43.700  -4.284  85.952  1.00 59.72           N  
ATOM    940  CA  GLN A 147      44.891  -5.144  85.829  1.00 70.91           C  
ATOM    941  C   GLN A 147      44.923  -6.065  84.576  1.00 72.75           C  
ATOM    942  O   GLN A 147      45.919  -6.758  84.338  1.00 72.48           O  
ATOM    943  CB  GLN A 147      45.040  -5.986  87.108  1.00 80.46           C  
ATOM    944  CG  GLN A 147      45.183  -5.157  88.398  1.00 90.56           C  
ATOM    945  CD  GLN A 147      44.834  -5.937  89.680  1.00101.76           C  
ATOM    946  OE1 GLN A 147      43.949  -6.801  89.685  1.00 99.50           O  
ATOM    947  NE2 GLN A 147      45.528  -5.621  90.779  1.00102.96           N  
ATOM    948  N   LEU A 148      43.863  -6.052  83.762  1.00 69.89           N  
ATOM    949  CA  LEU A 148      43.743  -6.966  82.615  1.00 62.42           C  
ATOM    950  C   LEU A 148      44.333  -6.417  81.332  1.00 64.15           C  
ATOM    951  O   LEU A 148      43.638  -6.371  80.341  1.00 71.27           O  
ATOM    952  CB  LEU A 148      42.271  -7.285  82.356  1.00 58.71           C  
ATOM    953  CG  LEU A 148      41.477  -7.930  83.499  1.00 57.34           C  
ATOM    954  CD1 LEU A 148      40.001  -8.067  83.156  1.00 54.46           C  
ATOM    955  CD2 LEU A 148      42.046  -9.286  83.864  1.00 59.03           C  
ATOM    956  N   ILE A 149      45.611  -6.038  81.339  1.00 71.05           N  
ATOM    957  CA  ILE A 149      46.260  -5.346  80.187  1.00 74.22           C  
ATOM    958  C   ILE A 149      46.009  -5.915  78.757  1.00 69.05           C  
ATOM    959  O   ILE A 149      46.021  -5.172  77.769  1.00 69.84           O  
ATOM    960  CB  ILE A 149      47.795  -5.225  80.404  1.00 80.91           C  
ATOM    961  CG1 ILE A 149      48.447  -6.610  80.628  1.00 84.90           C  
ATOM    962  CG2 ILE A 149      48.085  -4.293  81.571  1.00 79.40           C  
ATOM    963  CD1 ILE A 149      49.950  -6.648  80.396  1.00 86.77           C  
ATOM    964  N   THR A 150      45.790  -7.224  78.656  1.00 63.46           N  
ATOM    965  CA  THR A 150      45.567  -7.885  77.373  1.00 60.84           C  
ATOM    966  C   THR A 150      44.255  -7.435  76.656  1.00 61.33           C  
ATOM    967  O   THR A 150      44.230  -7.269  75.416  1.00 58.70           O  
ATOM    968  CB  THR A 150      45.585  -9.420  77.562  1.00 62.12           C  
ATOM    969  OG1 THR A 150      44.658  -9.804  78.590  1.00 61.21           O  
ATOM    970  CG2 THR A 150      46.998  -9.899  77.941  1.00 60.25           C  
ATOM    971  N   LEU A 151      43.202  -7.225  77.457  1.00 53.70           N  
ATOM    972  CA  LEU A 151      41.857  -6.828  77.015  1.00 49.79           C  
ATOM    973  C   LEU A 151      41.754  -5.882  75.816  1.00 52.51           C  
ATOM    974  O   LEU A 151      42.383  -4.811  75.781  1.00 54.76           O  
ATOM    975  CB  LEU A 151      41.097  -6.210  78.175  1.00 47.16           C  
ATOM    976  CG  LEU A 151      39.566  -6.368  78.153  1.00 47.13           C  
ATOM    977  CD1 LEU A 151      39.102  -7.775  78.539  1.00 41.61           C  
ATOM    978  CD2 LEU A 151      38.886  -5.338  79.065  1.00 47.77           C  
ATOM    979  N   LYS A 152      40.946  -6.314  74.840  1.00 54.14           N  
ATOM    980  CA  LYS A 152      40.633  -5.540  73.638  1.00 52.97           C  
ATOM    981  C   LYS A 152      39.199  -5.022  73.633  1.00 47.77           C  
ATOM    982  O   LYS A 152      38.947  -3.889  73.192  1.00 41.89           O  
ATOM    983  CB  LYS A 152      40.852  -6.394  72.400  1.00 56.88           C  
ATOM    984  CG  LYS A 152      42.205  -7.065  72.368  1.00 64.02           C  
ATOM    985  CD  LYS A 152      42.852  -7.096  70.988  1.00 70.22           C  
ATOM    986  CE  LYS A 152      44.369  -7.179  71.150  1.00 80.74           C  
ATOM    987  NZ  LYS A 152      45.109  -7.484  69.898  1.00 84.62           N  
ATOM    988  N   LYS A 153      38.284  -5.857  74.132  1.00 44.15           N  
ATOM    989  CA  LYS A 153      36.853  -5.594  74.090  1.00 45.53           C  
ATOM    990  C   LYS A 153      36.220  -5.698  75.446  1.00 41.19           C  
ATOM    991  O   LYS A 153      36.348  -6.723  76.149  1.00 35.79           O  
ATOM    992  CB  LYS A 153      36.134  -6.635  73.216  1.00 50.25           C  
ATOM    993  CG  LYS A 153      36.355  -6.481  71.719  1.00 59.65           C  
ATOM    994  CD  LYS A 153      35.569  -7.518  70.913  1.00 66.43           C  
ATOM    995  CE  LYS A 153      35.128  -6.937  69.575  1.00 75.14           C  
ATOM    996  NZ  LYS A 153      34.133  -7.815  68.901  1.00 79.89           N  
ATOM    997  N   LEU A 154      35.447  -4.682  75.783  1.00 37.80           N  
ATOM    998  CA  LEU A 154      34.629  -4.767  76.972  1.00 38.31           C  
ATOM    999  C   LEU A 154      33.188  -4.501  76.654  1.00 35.49           C  
ATOM   1000  O   LEU A 154      32.847  -3.443  76.100  1.00 37.87           O  
ATOM   1001  CB  LEU A 154      35.104  -3.735  77.997  1.00 42.67           C  
ATOM   1002  CG  LEU A 154      34.176  -3.498  79.205  1.00 43.71           C  
ATOM   1003  CD1 LEU A 154      34.377  -4.557  80.266  1.00 43.71           C  
ATOM   1004  CD2 LEU A 154      34.412  -2.109  79.769  1.00 44.90           C  
ATOM   1005  N   ASN A 155      32.312  -5.395  77.072  1.00 32.06           N  
ATOM   1006  CA  ASN A 155      30.900  -5.165  76.800  1.00 31.85           C  
ATOM   1007  C   ASN A 155      30.133  -5.003  78.069  1.00 27.88           C  
ATOM   1008  O   ASN A 155      30.018  -5.929  78.833  1.00 27.85           O  
ATOM   1009  CB  ASN A 155      30.300  -6.311  75.963  1.00 33.55           C  
ATOM   1010  CG  ASN A 155      28.830  -6.091  75.636  1.00 35.35           C  
ATOM   1011  OD1 ASN A 155      28.268  -5.039  75.938  1.00 38.66           O  
ATOM   1012  ND2 ASN A 155      28.197  -7.081  75.014  1.00 37.34           N  
ATOM   1013  N   VAL A 156      29.575  -3.838  78.311  1.00 29.07           N  
ATOM   1014  CA  VAL A 156      28.882  -3.656  79.609  1.00 32.41           C  
ATOM   1015  C   VAL A 156      27.466  -3.133  79.409  1.00 30.67           C  
ATOM   1016  O   VAL A 156      26.977  -2.253  80.126  1.00 30.35           O  
ATOM   1017  CB  VAL A 156      29.721  -2.772  80.607  1.00 33.39           C  
ATOM   1018  CG1 VAL A 156      30.911  -3.542  81.163  1.00 31.45           C  
ATOM   1019  CG2 VAL A 156      30.199  -1.470  79.938  1.00 32.29           C  
ATOM   1020  N   ALA A 157      26.804  -3.727  78.440  1.00 31.39           N  
ATOM   1021  CA  ALA A 157      25.484  -3.298  78.053  1.00 30.41           C  
ATOM   1022  C   ALA A 157      24.388  -3.828  78.962  1.00 28.28           C  
ATOM   1023  O   ALA A 157      24.557  -4.799  79.678  1.00 23.99           O  
ATOM   1024  CB  ALA A 157      25.225  -3.739  76.652  1.00 33.51           C  
ATOM   1025  N   HIS A 158      23.259  -3.148  78.935  1.00 28.99           N  
ATOM   1026  CA  HIS A 158      22.099  -3.607  79.665  1.00 33.65           C  
ATOM   1027  C   HIS A 158      22.392  -3.797  81.123  1.00 36.21           C  
ATOM   1028  O   HIS A 158      22.005  -4.788  81.696  1.00 39.18           O  
ATOM   1029  CB  HIS A 158      21.556  -4.913  79.076  1.00 34.25           C  
ATOM   1030  CG  HIS A 158      20.139  -5.202  79.463  1.00 36.39           C  
ATOM   1031  ND1 HIS A 158      19.531  -6.410  79.216  1.00 41.72           N  
ATOM   1032  CD2 HIS A 158      19.216  -4.452  80.103  1.00 39.05           C  
ATOM   1033  CE1 HIS A 158      18.295  -6.397  79.683  1.00 41.49           C  
ATOM   1034  NE2 HIS A 158      18.083  -5.222  80.237  1.00 42.26           N  
ATOM   1035  N   ASN A 159      23.083  -2.823  81.708  1.00 43.53           N  
ATOM   1036  CA  ASN A 159      23.397  -2.758  83.147  1.00 41.11           C  
ATOM   1037  C   ASN A 159      22.729  -1.489  83.721  1.00 45.93           C  
ATOM   1038  O   ASN A 159      21.833  -0.919  83.079  1.00 44.40           O  
ATOM   1039  CB  ASN A 159      24.903  -2.694  83.296  1.00 37.65           C  
ATOM   1040  CG  ASN A 159      25.568  -4.059  83.205  1.00 34.95           C  
ATOM   1041  OD1 ASN A 159      25.215  -5.003  83.915  1.00 28.83           O  
ATOM   1042  ND2 ASN A 159      26.589  -4.145  82.360  1.00 37.24           N  
ATOM   1043  N   PHE A 160      23.162  -1.029  84.899  1.00 53.75           N  
ATOM   1044  CA  PHE A 160      22.573   0.173  85.538  1.00 51.94           C  
ATOM   1045  C   PHE A 160      23.388   1.459  85.419  1.00 47.26           C  
ATOM   1046  O   PHE A 160      23.038   2.460  86.016  1.00 51.61           O  
ATOM   1047  CB  PHE A 160      22.296  -0.117  87.000  1.00 52.85           C  
ATOM   1048  CG  PHE A 160      21.223  -1.135  87.207  1.00 64.09           C  
ATOM   1049  CD1 PHE A 160      19.927  -0.888  86.766  1.00 69.28           C  
ATOM   1050  CD2 PHE A 160      21.494  -2.343  87.849  1.00 70.07           C  
ATOM   1051  CE1 PHE A 160      18.926  -1.829  86.951  1.00 71.85           C  
ATOM   1052  CE2 PHE A 160      20.492  -3.285  88.043  1.00 72.25           C  
ATOM   1053  CZ  PHE A 160      19.206  -3.031  87.588  1.00 72.64           C  
ATOM   1054  N   ILE A 161      24.440   1.456  84.621  1.00 41.70           N  
ATOM   1055  CA  ILE A 161      25.306   2.606  84.530  1.00 38.96           C  
ATOM   1056  C   ILE A 161      24.605   3.928  84.215  1.00 42.28           C  
ATOM   1057  O   ILE A 161      23.906   4.053  83.216  1.00 47.63           O  
ATOM   1058  CB  ILE A 161      26.425   2.337  83.522  1.00 38.42           C  
ATOM   1059  CG1 ILE A 161      27.385   1.295  84.125  1.00 41.94           C  
ATOM   1060  CG2 ILE A 161      27.142   3.631  83.148  1.00 36.12           C  
ATOM   1061  CD1 ILE A 161      28.091   0.388  83.128  1.00 45.46           C  
ATOM   1062  N   HIS A 162      24.834   4.931  85.065  1.00 46.82           N  
ATOM   1063  CA  HIS A 162      24.306   6.293  84.859  1.00 47.95           C  
ATOM   1064  C   HIS A 162      25.352   7.268  84.339  1.00 44.80           C  
ATOM   1065  O   HIS A 162      24.989   8.396  83.938  1.00 39.68           O  
ATOM   1066  CB  HIS A 162      23.684   6.860  86.145  1.00 52.14           C  
ATOM   1067  CG  HIS A 162      22.339   6.282  86.476  1.00 59.54           C  
ATOM   1068  ND1 HIS A 162      22.182   5.055  87.096  1.00 61.16           N  
ATOM   1069  CD2 HIS A 162      21.086   6.767  86.284  1.00 61.43           C  
ATOM   1070  CE1 HIS A 162      20.895   4.809  87.276  1.00 61.06           C  
ATOM   1071  NE2 HIS A 162      20.208   5.831  86.790  1.00 64.80           N  
ATOM   1072  N   SER A 163      26.626   6.877  84.317  1.00 41.34           N  
ATOM   1073  CA  SER A 163      27.638   7.852  83.905  1.00 46.60           C  
ATOM   1074  C   SER A 163      28.519   7.436  82.754  1.00 46.47           C  
ATOM   1075  O   SER A 163      28.945   6.301  82.639  1.00 47.82           O  
ATOM   1076  CB  SER A 163      28.528   8.223  85.097  1.00 49.11           C  
ATOM   1077  OG  SER A 163      29.767   8.792  84.684  1.00 47.22           O  
ATOM   1078  N   CYS A 164      28.875   8.414  81.953  1.00 52.45           N  
ATOM   1079  CA  CYS A 164      29.708   8.190  80.782  1.00 59.48           C  
ATOM   1080  C   CYS A 164      31.194   8.280  81.150  1.00 60.50           C  
ATOM   1081  O   CYS A 164      32.046   8.568  80.306  1.00 63.77           O  
ATOM   1082  CB  CYS A 164      29.331   9.256  79.737  1.00 63.56           C  
ATOM   1083  SG  CYS A 164      30.231   9.215  78.166  1.00 69.08           S  
ATOM   1084  N   LYS A 165      31.531   8.044  82.409  1.00 57.98           N  
ATOM   1085  CA  LYS A 165      32.852   8.426  82.844  1.00 55.89           C  
ATOM   1086  C   LYS A 165      33.806   7.313  82.426  1.00 50.71           C  
ATOM   1087  O   LYS A 165      33.618   6.174  82.809  1.00 47.57           O  
ATOM   1088  CB  LYS A 165      32.851   8.722  84.351  1.00 57.28           C  
ATOM   1089  CG  LYS A 165      34.194   9.088  84.970  1.00 58.67           C  
ATOM   1090  CD  LYS A 165      34.827  10.344  84.401  1.00 58.10           C  
ATOM   1091  CE  LYS A 165      36.213  10.517  85.002  1.00 58.27           C  
ATOM   1092  NZ  LYS A 165      36.962  11.657  84.406  1.00 62.37           N  
ATOM   1093  N   LEU A 166      34.784   7.669  81.594  1.00 49.69           N  
ATOM   1094  CA  LEU A 166      35.876   6.780  81.183  1.00 54.19           C  
ATOM   1095  C   LEU A 166      36.932   6.766  82.247  1.00 49.71           C  
ATOM   1096  O   LEU A 166      37.694   7.735  82.347  1.00 48.70           O  
ATOM   1097  CB  LEU A 166      36.552   7.304  79.921  1.00 61.30           C  
ATOM   1098  CG  LEU A 166      35.833   7.115  78.591  1.00 67.14           C  
ATOM   1099  CD1 LEU A 166      34.362   7.482  78.687  1.00 69.11           C  
ATOM   1100  CD2 LEU A 166      36.524   7.971  77.536  1.00 70.84           C  
ATOM   1101  N   PRO A 167      37.008   5.681  83.029  1.00 48.38           N  
ATOM   1102  CA  PRO A 167      37.818   5.722  84.234  1.00 52.10           C  
ATOM   1103  C   PRO A 167      39.335   5.724  83.969  1.00 60.53           C  
ATOM   1104  O   PRO A 167      39.810   5.316  82.888  1.00 60.68           O  
ATOM   1105  CB  PRO A 167      37.374   4.472  85.009  1.00 51.18           C  
ATOM   1106  CG  PRO A 167      36.965   3.513  83.961  1.00 50.93           C  
ATOM   1107  CD  PRO A 167      36.512   4.326  82.765  1.00 48.95           C  
ATOM   1108  N   ALA A 168      40.072   6.196  84.981  1.00 66.52           N  
ATOM   1109  CA  ALA A 168      41.500   6.523  84.868  1.00 60.74           C  
ATOM   1110  C   ALA A 168      42.373   5.306  84.534  1.00 52.84           C  
ATOM   1111  O   ALA A 168      43.326   5.425  83.766  1.00 51.18           O  
ATOM   1112  CB  ALA A 168      41.968   7.194  86.153  1.00 60.12           C  
ATOM   1113  N   TYR A 169      42.017   4.149  85.086  1.00 46.06           N  
ATOM   1114  CA  TYR A 169      42.711   2.896  84.795  1.00 49.84           C  
ATOM   1115  C   TYR A 169      42.679   2.403  83.358  1.00 50.90           C  
ATOM   1116  O   TYR A 169      43.295   1.399  83.043  1.00 49.23           O  
ATOM   1117  CB  TYR A 169      42.168   1.772  85.671  1.00 55.17           C  
ATOM   1118  CG  TYR A 169      40.701   1.375  85.475  1.00 58.85           C  
ATOM   1119  CD1 TYR A 169      40.262   0.701  84.337  1.00 53.11           C  
ATOM   1120  CD2 TYR A 169      39.767   1.610  86.507  1.00 60.59           C  
ATOM   1121  CE1 TYR A 169      38.928   0.319  84.226  1.00 58.35           C  
ATOM   1122  CE2 TYR A 169      38.448   1.224  86.407  1.00 58.69           C  
ATOM   1123  CZ  TYR A 169      38.028   0.586  85.273  1.00 58.66           C  
ATOM   1124  OH  TYR A 169      36.707   0.239  85.223  1.00 55.71           O  
ATOM   1125  N   PHE A 170      41.933   3.072  82.496  1.00 51.19           N  
ATOM   1126  CA  PHE A 170      41.951   2.728  81.099  1.00 53.64           C  
ATOM   1127  C   PHE A 170      43.337   2.887  80.538  1.00 56.36           C  
ATOM   1128  O   PHE A 170      43.619   2.351  79.466  1.00 59.23           O  
ATOM   1129  CB  PHE A 170      40.970   3.605  80.295  1.00 55.45           C  
ATOM   1130  CG  PHE A 170      39.570   3.044  80.184  1.00 50.31           C  
ATOM   1131  CD1 PHE A 170      39.131   1.997  80.993  1.00 50.07           C  
ATOM   1132  CD2 PHE A 170      38.689   3.592  79.284  1.00 49.27           C  
ATOM   1133  CE1 PHE A 170      37.856   1.498  80.890  1.00 48.11           C  
ATOM   1134  CE2 PHE A 170      37.408   3.102  79.181  1.00 50.70           C  
ATOM   1135  CZ  PHE A 170      36.991   2.055  79.991  1.00 48.17           C  
ATOM   1136  N   SER A 171      44.196   3.633  81.230  1.00 57.58           N  
ATOM   1137  CA  SER A 171      45.553   3.863  80.725  1.00 61.12           C  
ATOM   1138  C   SER A 171      46.436   2.625  80.840  1.00 55.95           C  
ATOM   1139  O   SER A 171      47.359   2.479  80.065  1.00 53.21           O  
ATOM   1140  CB  SER A 171      46.205   5.078  81.398  1.00 63.19           C  
ATOM   1141  OG  SER A 171      45.984   5.064  82.793  1.00 69.89           O  
ATOM   1142  N   ASN A 172      46.146   1.742  81.789  1.00 59.72           N  
ATOM   1143  CA  ASN A 172      46.802   0.433  81.842  1.00 70.41           C  
ATOM   1144  C   ASN A 172      46.365  -0.433  80.645  1.00 70.50           C  
ATOM   1145  O   ASN A 172      47.177  -1.069  79.968  1.00 75.43           O  
ATOM   1146  CB  ASN A 172      46.420  -0.348  83.115  1.00 81.07           C  
ATOM   1147  CG  ASN A 172      46.799   0.349  84.427  1.00 88.46           C  
ATOM   1148  OD1 ASN A 172      45.925   0.515  85.278  1.00 91.10           O  
ATOM   1149  ND2 ASN A 172      48.093   0.723  84.614  1.00 92.36           N  
ATOM   1150  N   LEU A 173      45.053  -0.467  80.430  1.00 68.61           N  
ATOM   1151  CA  LEU A 173      44.418  -1.176  79.318  1.00 60.76           C  
ATOM   1152  C   LEU A 173      44.789  -0.564  77.950  1.00 54.14           C  
ATOM   1153  O   LEU A 173      43.973   0.085  77.288  1.00 48.09           O  
ATOM   1154  CB  LEU A 173      42.903  -1.166  79.543  1.00 58.41           C  
ATOM   1155  CG  LEU A 173      42.361  -2.250  80.477  1.00 58.69           C  
ATOM   1156  CD1 LEU A 173      42.920  -2.215  81.864  1.00 59.28           C  
ATOM   1157  CD2 LEU A 173      40.857  -2.111  80.583  1.00 62.88           C  
ATOM   1158  N   THR A 174      46.036  -0.780  77.538  1.00 55.10           N  
ATOM   1159  CA  THR A 174      46.552  -0.210  76.283  1.00 57.13           C  
ATOM   1160  C   THR A 174      46.038  -0.969  75.069  1.00 57.56           C  
ATOM   1161  O   THR A 174      46.172  -0.492  73.954  1.00 54.59           O  
ATOM   1162  CB  THR A 174      48.098  -0.215  76.205  1.00 53.97           C  
ATOM   1163  OG1 THR A 174      48.593  -1.489  76.628  1.00 50.66           O  
ATOM   1164  CG2 THR A 174      48.701   0.924  77.056  1.00 52.59           C  
ATOM   1165  N   ASN A 175      45.471  -2.150  75.283  1.00 58.35           N  
ATOM   1166  CA  ASN A 175      44.952  -2.927  74.184  1.00 59.96           C  
ATOM   1167  C   ASN A 175      43.475  -2.769  73.972  1.00 60.07           C  
ATOM   1168  O   ASN A 175      42.954  -3.245  72.970  1.00 66.77           O  
ATOM   1169  CB  ASN A 175      45.254  -4.393  74.410  1.00 61.53           C  
ATOM   1170  CG  ASN A 175      46.723  -4.696  74.280  1.00 60.68           C  
ATOM   1171  OD1 ASN A 175      47.484  -3.962  73.643  1.00 55.85           O  
ATOM   1172  ND2 ASN A 175      47.130  -5.781  74.889  1.00 63.95           N  
ATOM   1173  N   LEU A 176      42.798  -2.127  74.912  1.00 58.76           N  
ATOM   1174  CA  LEU A 176      41.361  -1.962  74.819  1.00 57.53           C  
ATOM   1175  C   LEU A 176      40.994  -0.969  73.713  1.00 58.20           C  
ATOM   1176  O   LEU A 176      41.485   0.161  73.732  1.00 56.41           O  
ATOM   1177  CB  LEU A 176      40.806  -1.468  76.127  1.00 53.96           C  
ATOM   1178  CG  LEU A 176      39.292  -1.453  76.088  1.00 57.44           C  
ATOM   1179  CD1 LEU A 176      38.714  -2.765  76.594  1.00 54.82           C  
ATOM   1180  CD2 LEU A 176      38.807  -0.287  76.924  1.00 65.67           C  
ATOM   1181  N   VAL A 177      40.142  -1.409  72.764  1.00 50.40           N  
ATOM   1182  CA  VAL A 177      39.752  -0.595  71.590  1.00 43.87           C  
ATOM   1183  C   VAL A 177      38.231  -0.490  71.338  1.00 40.20           C  
ATOM   1184  O   VAL A 177      37.802   0.275  70.467  1.00 37.52           O  
ATOM   1185  CB  VAL A 177      40.442  -1.110  70.310  1.00 43.51           C  
ATOM   1186  CG1 VAL A 177      41.940  -0.885  70.401  1.00 43.62           C  
ATOM   1187  CG2 VAL A 177      40.127  -2.577  70.073  1.00 40.07           C  
ATOM   1188  N   HIS A 178      37.435  -1.226  72.116  1.00 37.24           N  
ATOM   1189  CA  HIS A 178      35.991  -1.156  72.026  1.00 38.49           C  
ATOM   1190  C   HIS A 178      35.271  -1.309  73.375  1.00 33.85           C  
ATOM   1191  O   HIS A 178      35.406  -2.316  74.061  1.00 31.76           O  
ATOM   1192  CB  HIS A 178      35.486  -2.234  71.043  1.00 42.52           C  
ATOM   1193  CG  HIS A 178      34.037  -2.087  70.667  1.00 47.42           C  
ATOM   1194  ND1 HIS A 178      33.018  -2.739  71.341  1.00 49.06           N  
ATOM   1195  CD2 HIS A 178      33.435  -1.353  69.697  1.00 46.46           C  
ATOM   1196  CE1 HIS A 178      31.855  -2.427  70.791  1.00 48.03           C  
ATOM   1197  NE2 HIS A 178      32.080  -1.579  69.801  1.00 47.42           N  
ATOM   1198  N   VAL A 179      34.471  -0.316  73.717  1.00 32.14           N  
ATOM   1199  CA  VAL A 179      33.585  -0.426  74.849  1.00 33.45           C  
ATOM   1200  C   VAL A 179      32.151  -0.274  74.401  1.00 32.09           C  
ATOM   1201  O   VAL A 179      31.812   0.655  73.702  1.00 34.22           O  
ATOM   1202  CB  VAL A 179      33.824   0.715  75.869  1.00 37.61           C  
ATOM   1203  CG1 VAL A 179      32.922   0.566  77.092  1.00 37.20           C  
ATOM   1204  CG2 VAL A 179      35.270   0.739  76.333  1.00 40.07           C  
ATOM   1205  N   ASP A 180      31.296  -1.134  74.894  1.00 30.17           N  
ATOM   1206  CA  ASP A 180      29.915  -1.056  74.602  1.00 31.80           C  
ATOM   1207  C   ASP A 180      29.148  -0.619  75.847  1.00 30.98           C  
ATOM   1208  O   ASP A 180      28.921  -1.412  76.798  1.00 27.80           O  
ATOM   1209  CB  ASP A 180      29.453  -2.450  74.130  1.00 36.29           C  
ATOM   1210  CG  ASP A 180      27.983  -2.486  73.643  1.00 42.90           C  
ATOM   1211  OD1 ASP A 180      27.294  -1.432  73.661  1.00 42.28           O  
ATOM   1212  OD2 ASP A 180      27.511  -3.596  73.244  1.00 52.02           O  
ATOM   1213  N   LEU A 181      28.672   0.615  75.807  1.00 31.30           N  
ATOM   1214  CA  LEU A 181      27.811   1.125  76.882  1.00 34.70           C  
ATOM   1215  C   LEU A 181      26.311   1.076  76.610  1.00 36.41           C  
ATOM   1216  O   LEU A 181      25.520   1.734  77.297  1.00 42.01           O  
ATOM   1217  CB  LEU A 181      28.209   2.559  77.215  1.00 35.97           C  
ATOM   1218  CG  LEU A 181      29.675   2.633  77.638  1.00 39.03           C  
ATOM   1219  CD1 LEU A 181      30.140   4.040  77.897  1.00 38.70           C  
ATOM   1220  CD2 LEU A 181      29.922   1.803  78.880  1.00 39.94           C  
ATOM   1221  N   SER A 182      25.897   0.286  75.646  1.00 37.67           N  
ATOM   1222  CA  SER A 182      24.508   0.316  75.228  1.00 38.55           C  
ATOM   1223  C   SER A 182      23.518  -0.067  76.287  1.00 36.10           C  
ATOM   1224  O   SER A 182      23.799  -0.847  77.216  1.00 31.05           O  
ATOM   1225  CB  SER A 182      24.296  -0.609  74.047  1.00 41.90           C  
ATOM   1226  OG  SER A 182      24.819   0.024  72.890  1.00 52.37           O  
ATOM   1227  N   TYR A 183      22.334   0.494  76.091  1.00 37.23           N  
ATOM   1228  CA  TYR A 183      21.141   0.170  76.870  1.00 38.25           C  
ATOM   1229  C   TYR A 183      21.473   0.309  78.341  1.00 37.49           C  
ATOM   1230  O   TYR A 183      21.336  -0.611  79.138  1.00 39.21           O  
ATOM   1231  CB  TYR A 183      20.596  -1.216  76.459  1.00 36.89           C  
ATOM   1232  CG  TYR A 183      19.232  -1.601  77.007  1.00 40.22           C  
ATOM   1233  CD1 TYR A 183      18.414  -0.678  77.655  1.00 42.65           C  
ATOM   1234  CD2 TYR A 183      18.753  -2.911  76.860  1.00 43.59           C  
ATOM   1235  CE1 TYR A 183      17.178  -1.049  78.150  1.00 45.13           C  
ATOM   1236  CE2 TYR A 183      17.526  -3.292  77.346  1.00 44.16           C  
ATOM   1237  CZ  TYR A 183      16.742  -2.358  78.003  1.00 48.04           C  
ATOM   1238  OH  TYR A 183      15.508  -2.724  78.516  1.00 51.28           O  
ATOM   1239  N   ASN A 184      21.955   1.494  78.679  1.00 40.70           N  
ATOM   1240  CA  ASN A 184      22.199   1.887  80.077  1.00 42.43           C  
ATOM   1241  C   ASN A 184      21.375   3.155  80.423  1.00 43.14           C  
ATOM   1242  O   ASN A 184      20.440   3.488  79.677  1.00 41.31           O  
ATOM   1243  CB  ASN A 184      23.723   2.024  80.314  1.00 39.97           C  
ATOM   1244  CG  ASN A 184      24.362   0.711  80.782  1.00 38.79           C  
ATOM   1245  OD1 ASN A 184      23.888   0.084  81.741  1.00 37.52           O  
ATOM   1246  ND2 ASN A 184      25.432   0.280  80.103  1.00 37.08           N  
ATOM   1247  N   TYR A 185      21.684   3.835  81.541  1.00 46.99           N  
ATOM   1248  CA  TYR A 185      20.883   4.998  82.027  1.00 45.68           C  
ATOM   1249  C   TYR A 185      21.607   6.333  81.906  1.00 41.35           C  
ATOM   1250  O   TYR A 185      21.258   7.300  82.564  1.00 43.96           O  
ATOM   1251  CB  TYR A 185      20.481   4.788  83.473  1.00 47.42           C  
ATOM   1252  CG  TYR A 185      19.516   3.668  83.671  1.00 52.81           C  
ATOM   1253  CD1 TYR A 185      19.959   2.368  83.906  1.00 52.51           C  
ATOM   1254  CD2 TYR A 185      18.146   3.902  83.617  1.00 57.94           C  
ATOM   1255  CE1 TYR A 185      19.056   1.330  84.093  1.00 52.49           C  
ATOM   1256  CE2 TYR A 185      17.236   2.872  83.812  1.00 56.82           C  
ATOM   1257  CZ  TYR A 185      17.691   1.590  84.041  1.00 54.31           C  
ATOM   1258  OH  TYR A 185      16.769   0.586  84.212  1.00 54.81           O  
ATOM   1259  N   ILE A 186      22.589   6.394  81.027  1.00 37.14           N  
ATOM   1260  CA  ILE A 186      23.341   7.599  80.826  1.00 32.00           C  
ATOM   1261  C   ILE A 186      22.513   8.703  80.169  1.00 33.92           C  
ATOM   1262  O   ILE A 186      22.050   8.536  79.038  1.00 36.69           O  
ATOM   1263  CB  ILE A 186      24.555   7.307  79.959  1.00 29.43           C  
ATOM   1264  CG1 ILE A 186      25.378   6.206  80.605  1.00 30.45           C  
ATOM   1265  CG2 ILE A 186      25.403   8.561  79.735  1.00 29.24           C  
ATOM   1266  CD1 ILE A 186      26.506   5.707  79.693  1.00 32.03           C  
ATOM   1267  N   GLN A 187      22.359   9.851  80.860  1.00 35.92           N  
ATOM   1268  CA  GLN A 187      21.666  11.019  80.302  1.00 34.58           C  
ATOM   1269  C   GLN A 187      22.555  12.133  79.899  1.00 33.85           C  
ATOM   1270  O   GLN A 187      22.182  13.007  79.116  1.00 33.13           O  
ATOM   1271  CB  GLN A 187      20.769  11.611  81.321  1.00 41.00           C  
ATOM   1272  CG  GLN A 187      19.945  10.620  82.118  1.00 46.66           C  
ATOM   1273  CD  GLN A 187      18.755  11.356  82.679  1.00 50.28           C  
ATOM   1274  OE1 GLN A 187      18.217  12.252  82.006  1.00 52.42           O  
ATOM   1275  NE2 GLN A 187      18.365  11.042  83.910  1.00 48.34           N  
ATOM   1276  N   THR A 188      23.739  12.141  80.458  1.00 37.39           N  
ATOM   1277  CA  THR A 188      24.567  13.314  80.362  1.00 41.92           C  
ATOM   1278  C   THR A 188      25.907  12.926  79.856  1.00 39.92           C  
ATOM   1279  O   THR A 188      26.396  11.860  80.188  1.00 42.21           O  
ATOM   1280  CB  THR A 188      24.777  13.894  81.773  1.00 44.93           C  
ATOM   1281  OG1 THR A 188      23.503  14.076  82.388  1.00 47.34           O  
ATOM   1282  CG2 THR A 188      25.490  15.225  81.711  1.00 45.59           C  
ATOM   1283  N   ILE A 189      26.532  13.808  79.111  1.00 39.83           N  
ATOM   1284  CA  ILE A 189      27.951  13.677  78.906  1.00 47.36           C  
ATOM   1285  C   ILE A 189      28.698  15.005  79.111  1.00 44.70           C  
ATOM   1286  O   ILE A 189      28.369  16.049  78.522  1.00 45.06           O  
ATOM   1287  CB  ILE A 189      28.248  13.047  77.540  1.00 56.42           C  
ATOM   1288  CG1 ILE A 189      29.740  12.836  77.358  1.00 60.86           C  
ATOM   1289  CG2 ILE A 189      27.747  13.938  76.431  1.00 61.21           C  
ATOM   1290  CD1 ILE A 189      30.015  11.963  76.174  1.00 73.03           C  
ATOM   1291  N   THR A 190      29.739  14.918  79.928  1.00 43.95           N  
ATOM   1292  CA  THR A 190      30.474  16.072  80.433  1.00 44.50           C  
ATOM   1293  C   THR A 190      31.903  16.062  79.932  1.00 43.81           C  
ATOM   1294  O   THR A 190      32.404  14.983  79.549  1.00 42.23           O  
ATOM   1295  CB  THR A 190      30.477  16.068  81.981  1.00 42.59           C  
ATOM   1296  OG1 THR A 190      31.414  15.109  82.498  1.00 42.24           O  
ATOM   1297  CG2 THR A 190      29.085  15.737  82.530  1.00 42.78           C  
ATOM   1298  N   VAL A 191      32.575  17.229  79.995  1.00 42.66           N  
ATOM   1299  CA  VAL A 191      33.992  17.315  79.544  1.00 44.48           C  
ATOM   1300  C   VAL A 191      34.828  16.357  80.367  1.00 43.19           C  
ATOM   1301  O   VAL A 191      35.721  15.693  79.857  1.00 44.20           O  
ATOM   1302  CB  VAL A 191      34.669  18.720  79.587  1.00 44.29           C  
ATOM   1303  CG1 VAL A 191      33.787  19.824  79.011  1.00 40.67           C  
ATOM   1304  CG2 VAL A 191      35.121  19.064  80.993  1.00 49.78           C  
ATOM   1305  N   ASN A 192      34.505  16.258  81.638  1.00 43.96           N  
ATOM   1306  CA  ASN A 192      35.273  15.388  82.495  1.00 51.56           C  
ATOM   1307  C   ASN A 192      35.029  13.920  82.294  1.00 49.26           C  
ATOM   1308  O   ASN A 192      35.901  13.099  82.584  1.00 46.17           O  
ATOM   1309  CB  ASN A 192      35.102  15.774  83.961  1.00 56.22           C  
ATOM   1310  CG  ASN A 192      36.286  16.572  84.451  1.00 61.73           C  
ATOM   1311  OD1 ASN A 192      36.588  17.674  83.933  1.00 62.06           O  
ATOM   1312  ND2 ASN A 192      37.024  15.990  85.386  1.00 66.28           N  
ATOM   1313  N   ASP A 193      33.836  13.590  81.820  1.00 48.32           N  
ATOM   1314  CA  ASP A 193      33.532  12.224  81.457  1.00 46.39           C  
ATOM   1315  C   ASP A 193      34.575  11.755  80.444  1.00 41.97           C  
ATOM   1316  O   ASP A 193      35.150  10.707  80.592  1.00 40.72           O  
ATOM   1317  CB  ASP A 193      32.127  12.141  80.872  1.00 46.16           C  
ATOM   1318  CG  ASP A 193      31.031  12.204  81.940  1.00 46.62           C  
ATOM   1319  OD1 ASP A 193      31.245  11.757  83.094  1.00 40.90           O  
ATOM   1320  OD2 ASP A 193      29.931  12.690  81.607  1.00 49.37           O  
ATOM   1321  N   LEU A 194      34.870  12.603  79.476  1.00 39.56           N  
ATOM   1322  CA  LEU A 194      35.795  12.278  78.416  1.00 42.73           C  
ATOM   1323  C   LEU A 194      37.229  12.723  78.666  1.00 47.46           C  
ATOM   1324  O   LEU A 194      38.009  12.993  77.703  1.00 44.64           O  
ATOM   1325  CB  LEU A 194      35.299  12.954  77.122  1.00 46.07           C  
ATOM   1326  CG  LEU A 194      33.923  12.507  76.605  1.00 42.06           C  
ATOM   1327  CD1 LEU A 194      33.720  13.143  75.256  1.00 43.45           C  
ATOM   1328  CD2 LEU A 194      33.796  10.996  76.495  1.00 42.06           C  
ATOM   1329  N   GLN A 195      37.586  12.808  79.942  1.00 51.16           N  
ATOM   1330  CA  GLN A 195      38.823  13.471  80.322  1.00 55.61           C  
ATOM   1331  C   GLN A 195      39.946  12.574  79.873  1.00 51.13           C  
ATOM   1332  O   GLN A 195      40.953  13.015  79.313  1.00 44.49           O  
ATOM   1333  CB  GLN A 195      38.845  13.660  81.836  1.00 63.23           C  
ATOM   1334  CG  GLN A 195      40.136  14.183  82.447  1.00 62.93           C  
ATOM   1335  CD  GLN A 195      40.203  13.866  83.927  1.00 72.62           C  
ATOM   1336  OE1 GLN A 195      39.721  12.807  84.368  1.00 74.62           O  
ATOM   1337  NE2 GLN A 195      40.783  14.779  84.711  1.00 71.07           N  
ATOM   1338  N   PHE A 196      39.717  11.289  80.081  1.00 52.09           N  
ATOM   1339  CA  PHE A 196      40.700  10.279  79.759  1.00 57.97           C  
ATOM   1340  C   PHE A 196      41.220  10.289  78.311  1.00 57.63           C  
ATOM   1341  O   PHE A 196      42.377   9.972  78.077  1.00 63.18           O  
ATOM   1342  CB  PHE A 196      40.131   8.910  80.088  1.00 59.46           C  
ATOM   1343  CG  PHE A 196      40.998   7.806  79.632  1.00 65.63           C  
ATOM   1344  CD1 PHE A 196      42.086   7.431  80.376  1.00 71.56           C  
ATOM   1345  CD2 PHE A 196      40.758   7.173  78.432  1.00 71.32           C  
ATOM   1346  CE1 PHE A 196      42.919   6.415  79.949  1.00 77.08           C  
ATOM   1347  CE2 PHE A 196      41.573   6.144  78.006  1.00 72.93           C  
ATOM   1348  CZ  PHE A 196      42.665   5.770  78.762  1.00 72.15           C  
ATOM   1349  N   LEU A 197      40.375  10.629  77.344  1.00 54.68           N  
ATOM   1350  CA  LEU A 197      40.813  10.662  75.952  1.00 52.73           C  
ATOM   1351  C   LEU A 197      41.413  11.965  75.587  1.00 52.23           C  
ATOM   1352  O   LEU A 197      42.237  12.035  74.668  1.00 54.52           O  
ATOM   1353  CB  LEU A 197      39.666  10.392  74.996  1.00 53.60           C  
ATOM   1354  CG  LEU A 197      39.261   8.929  74.997  1.00 53.74           C  
ATOM   1355  CD1 LEU A 197      37.803   8.816  74.592  1.00 51.05           C  
ATOM   1356  CD2 LEU A 197      40.204   8.130  74.092  1.00 54.20           C  
ATOM   1357  N   ARG A 198      40.977  13.019  76.259  1.00 52.98           N  
ATOM   1358  CA  ARG A 198      41.650  14.288  76.080  1.00 54.21           C  
ATOM   1359  C   ARG A 198      43.126  14.159  76.487  1.00 56.36           C  
ATOM   1360  O   ARG A 198      44.017  14.647  75.770  1.00 50.58           O  
ATOM   1361  CB  ARG A 198      40.983  15.376  76.888  1.00 51.12           C  
ATOM   1362  CG  ARG A 198      41.227  16.746  76.294  1.00 49.99           C  
ATOM   1363  CD  ARG A 198      40.278  17.754  76.905  1.00 51.65           C  
ATOM   1364  NE  ARG A 198      38.918  17.625  76.371  1.00 53.38           N  
ATOM   1365  CZ  ARG A 198      37.862  17.084  76.995  1.00 52.03           C  
ATOM   1366  NH1 ARG A 198      37.935  16.562  78.229  1.00 47.08           N  
ATOM   1367  NH2 ARG A 198      36.696  17.069  76.351  1.00 56.86           N  
ATOM   1368  N   GLU A 199      43.394  13.478  77.608  1.00 58.06           N  
ATOM   1369  CA  GLU A 199      44.794  13.313  78.037  1.00 62.48           C  
ATOM   1370  C   GLU A 199      45.580  12.516  76.976  1.00 64.51           C  
ATOM   1371  O   GLU A 199      46.655  12.953  76.544  1.00 58.25           O  
ATOM   1372  CB  GLU A 199      44.973  12.628  79.411  1.00 61.59           C  
ATOM   1373  CG  GLU A 199      43.985  12.897  80.544  1.00 65.44           C  
ATOM   1374  CD  GLU A 199      43.877  14.344  80.992  1.00 66.15           C  
ATOM   1375  OE1 GLU A 199      44.264  15.251  80.233  1.00 65.48           O  
ATOM   1376  OE2 GLU A 199      43.359  14.571  82.111  1.00 65.80           O  
ATOM   1377  N   ASN A 200      45.010  11.378  76.551  1.00 63.44           N  
ATOM   1378  CA  ASN A 200      45.681  10.405  75.688  1.00 57.15           C  
ATOM   1379  C   ASN A 200      45.132  10.357  74.256  1.00 56.76           C  
ATOM   1380  O   ASN A 200      44.464   9.398  73.888  1.00 53.56           O  
ATOM   1381  CB  ASN A 200      45.528   9.001  76.272  1.00 55.75           C  
ATOM   1382  CG  ASN A 200      45.692   8.951  77.775  1.00 55.23           C  
ATOM   1383  OD1 ASN A 200      45.048   9.681  78.503  1.00 53.12           O  
ATOM   1384  ND2 ASN A 200      46.516   8.037  78.244  1.00 54.62           N  
ATOM   1385  N   PRO A 201      45.432  11.364  73.430  1.00 59.08           N  
ATOM   1386  CA  PRO A 201      44.904  11.379  72.044  1.00 63.53           C  
ATOM   1387  C   PRO A 201      45.355  10.215  71.123  1.00 65.93           C  
ATOM   1388  O   PRO A 201      44.698   9.926  70.117  1.00 69.59           O  
ATOM   1389  CB  PRO A 201      45.406  12.725  71.488  1.00 61.22           C  
ATOM   1390  CG  PRO A 201      46.587  13.065  72.336  1.00 59.45           C  
ATOM   1391  CD  PRO A 201      46.295  12.523  73.703  1.00 56.48           C  
ATOM   1392  N   GLN A 202      46.463   9.564  71.466  1.00 67.25           N  
ATOM   1393  CA  GLN A 202      46.998   8.456  70.666  1.00 64.58           C  
ATOM   1394  C   GLN A 202      46.206   7.170  70.911  1.00 60.25           C  
ATOM   1395  O   GLN A 202      46.495   6.130  70.305  1.00 59.40           O  
ATOM   1396  CB  GLN A 202      48.514   8.247  70.948  1.00 66.86           C  
ATOM   1397  CG  GLN A 202      48.883   7.361  72.164  1.00 67.02           C  
ATOM   1398  CD  GLN A 202      48.389   7.882  73.529  1.00 67.14           C  
ATOM   1399  OE1 GLN A 202      48.125   9.079  73.710  1.00 69.72           O  
ATOM   1400  NE2 GLN A 202      48.274   6.979  74.499  1.00 61.58           N  
ATOM   1401  N   VAL A 203      45.233   7.217  71.814  1.00 55.61           N  
ATOM   1402  CA  VAL A 203      44.383   6.062  72.038  1.00 51.81           C  
ATOM   1403  C   VAL A 203      43.381   5.886  70.905  1.00 54.31           C  
ATOM   1404  O   VAL A 203      42.800   6.845  70.382  1.00 50.32           O  
ATOM   1405  CB  VAL A 203      43.619   6.148  73.352  1.00 52.92           C  
ATOM   1406  CG1 VAL A 203      42.500   5.127  73.386  1.00 52.72           C  
ATOM   1407  CG2 VAL A 203      44.557   5.887  74.516  1.00 53.36           C  
ATOM   1408  N   ASN A 204      43.193   4.629  70.529  1.00 52.03           N  
ATOM   1409  CA  ASN A 204      42.202   4.287  69.562  1.00 51.41           C  
ATOM   1410  C   ASN A 204      41.030   3.648  70.291  1.00 47.59           C  
ATOM   1411  O   ASN A 204      41.148   2.548  70.801  1.00 49.22           O  
ATOM   1412  CB  ASN A 204      42.812   3.342  68.562  1.00 52.49           C  
ATOM   1413  CG  ASN A 204      41.884   3.017  67.435  1.00 55.09           C  
ATOM   1414  OD1 ASN A 204      40.915   3.733  67.168  1.00 53.63           O  
ATOM   1415  ND2 ASN A 204      42.192   1.920  66.745  1.00 60.85           N  
ATOM   1416  N   LEU A 205      39.916   4.375  70.389  1.00 44.11           N  
ATOM   1417  CA  LEU A 205      38.738   3.841  71.032  1.00 39.26           C  
ATOM   1418  C   LEU A 205      37.486   3.993  70.182  1.00 37.21           C  
ATOM   1419  O   LEU A 205      37.390   4.894  69.322  1.00 31.87           O  
ATOM   1420  CB  LEU A 205      38.505   4.439  72.406  1.00 38.44           C  
ATOM   1421  CG  LEU A 205      37.929   3.321  73.310  1.00 42.49           C  
ATOM   1422  CD1 LEU A 205      39.033   2.610  74.060  1.00 45.03           C  
ATOM   1423  CD2 LEU A 205      36.872   3.782  74.308  1.00 43.04           C  
ATOM   1424  N   SER A 206      36.566   3.055  70.428  1.00 33.40           N  
ATOM   1425  CA  SER A 206      35.263   3.037  69.841  1.00 36.14           C  
ATOM   1426  C   SER A 206      34.265   2.882  70.943  1.00 34.82           C  
ATOM   1427  O   SER A 206      34.443   2.009  71.839  1.00 35.50           O  
ATOM   1428  CB  SER A 206      35.117   1.849  68.844  1.00 36.48           C  
ATOM   1429  OG  SER A 206      35.682   2.159  67.567  1.00 37.74           O  
ATOM   1430  N   LEU A 207      33.193   3.666  70.864  1.00 31.57           N  
ATOM   1431  CA  LEU A 207      32.131   3.502  71.836  1.00 33.26           C  
ATOM   1432  C   LEU A 207      30.760   3.303  71.287  1.00 30.76           C  
ATOM   1433  O   LEU A 207      30.322   3.937  70.316  1.00 32.73           O  
ATOM   1434  CB  LEU A 207      32.034   4.724  72.731  1.00 38.08           C  
ATOM   1435  CG  LEU A 207      33.189   5.208  73.601  1.00 38.38           C  
ATOM   1436  CD1 LEU A 207      32.898   6.652  73.983  1.00 41.59           C  
ATOM   1437  CD2 LEU A 207      33.375   4.346  74.825  1.00 36.38           C  
ATOM   1438  N   ASP A 208      30.025   2.491  71.991  1.00 28.27           N  
ATOM   1439  CA  ASP A 208      28.720   2.229  71.557  1.00 31.01           C  
ATOM   1440  C   ASP A 208      27.820   2.763  72.608  1.00 28.25           C  
ATOM   1441  O   ASP A 208      27.645   2.150  73.658  1.00 24.66           O  
ATOM   1442  CB  ASP A 208      28.507   0.721  71.320  1.00 34.47           C  
ATOM   1443  CG  ASP A 208      27.197   0.407  70.514  1.00 38.33           C  
ATOM   1444  OD1 ASP A 208      26.305   1.297  70.358  1.00 37.17           O  
ATOM   1445  OD2 ASP A 208      27.074  -0.759  70.040  1.00 43.46           O  
ATOM   1446  N   MET A 209      27.190   3.871  72.259  1.00 29.42           N  
ATOM   1447  CA  MET A 209      26.316   4.598  73.166  1.00 33.18           C  
ATOM   1448  C   MET A 209      24.826   4.329  73.029  1.00 34.73           C  
ATOM   1449  O   MET A 209      24.022   4.980  73.702  1.00 38.57           O  
ATOM   1450  CB  MET A 209      26.499   6.083  72.909  1.00 36.94           C  
ATOM   1451  CG  MET A 209      27.847   6.611  73.328  1.00 41.50           C  
ATOM   1452  SD  MET A 209      28.084   6.360  75.089  1.00 47.10           S  
ATOM   1453  CE  MET A 209      29.785   5.912  74.855  1.00 54.40           C  
ATOM   1454  N   SER A 210      24.449   3.401  72.166  1.00 32.93           N  
ATOM   1455  CA  SER A 210      23.052   3.204  71.791  1.00 31.76           C  
ATOM   1456  C   SER A 210      22.077   2.956  72.926  1.00 30.82           C  
ATOM   1457  O   SER A 210      22.450   2.464  73.972  1.00 32.55           O  
ATOM   1458  CB  SER A 210      22.964   2.023  70.808  1.00 30.86           C  
ATOM   1459  OG  SER A 210      23.779   2.263  69.669  1.00 30.13           O  
ATOM   1460  N   LEU A 211      20.806   3.240  72.673  1.00 32.22           N  
ATOM   1461  CA  LEU A 211      19.742   3.044  73.651  1.00 32.91           C  
ATOM   1462  C   LEU A 211      20.050   3.626  75.034  1.00 34.17           C  
ATOM   1463  O   LEU A 211      19.683   3.064  76.064  1.00 36.62           O  
ATOM   1464  CB  LEU A 211      19.437   1.572  73.784  1.00 34.55           C  
ATOM   1465  CG  LEU A 211      18.958   0.808  72.544  1.00 37.36           C  
ATOM   1466  CD1 LEU A 211      18.929  -0.662  72.887  1.00 40.02           C  
ATOM   1467  CD2 LEU A 211      17.564   1.223  72.083  1.00 38.24           C  
ATOM   1468  N   ASN A 212      20.725   4.764  75.042  1.00 35.52           N  
ATOM   1469  CA  ASN A 212      20.917   5.593  76.245  1.00 35.30           C  
ATOM   1470  C   ASN A 212      20.135   6.910  76.080  1.00 34.76           C  
ATOM   1471  O   ASN A 212      20.209   7.541  75.007  1.00 33.20           O  
ATOM   1472  CB  ASN A 212      22.407   5.897  76.451  1.00 32.97           C  
ATOM   1473  CG  ASN A 212      23.115   4.782  77.154  1.00 34.11           C  
ATOM   1474  OD1 ASN A 212      22.728   4.391  78.265  1.00 34.07           O  
ATOM   1475  ND2 ASN A 212      24.165   4.259  76.534  1.00 34.18           N  
ATOM   1476  N   PRO A 213      19.373   7.312  77.121  1.00 33.43           N  
ATOM   1477  CA  PRO A 213      18.436   8.467  77.061  1.00 33.09           C  
ATOM   1478  C   PRO A 213      19.149   9.756  77.302  1.00 37.07           C  
ATOM   1479  O   PRO A 213      19.242  10.223  78.412  1.00 40.51           O  
ATOM   1480  CB  PRO A 213      17.456   8.189  78.181  1.00 31.75           C  
ATOM   1481  CG  PRO A 213      18.285   7.416  79.170  1.00 33.62           C  
ATOM   1482  CD  PRO A 213      19.225   6.550  78.372  1.00 32.23           C  
ATOM   1483  N   ILE A 214      19.624  10.349  76.230  1.00 41.27           N  
ATOM   1484  CA  ILE A 214      20.618  11.359  76.327  1.00 40.71           C  
ATOM   1485  C   ILE A 214      19.993  12.660  75.972  1.00 41.66           C  
ATOM   1486  O   ILE A 214      19.602  12.879  74.831  1.00 45.38           O  
ATOM   1487  CB  ILE A 214      21.791  11.016  75.417  1.00 40.61           C  
ATOM   1488  CG1 ILE A 214      22.552   9.895  76.071  1.00 43.44           C  
ATOM   1489  CG2 ILE A 214      22.734  12.191  75.253  1.00 41.54           C  
ATOM   1490  CD1 ILE A 214      23.875   9.651  75.394  1.00 49.50           C  
ATOM   1491  N   ASP A 215      19.919  13.526  76.973  1.00 43.25           N  
ATOM   1492  CA  ASP A 215      19.339  14.852  76.827  1.00 41.28           C  
ATOM   1493  C   ASP A 215      20.375  15.978  76.954  1.00 39.64           C  
ATOM   1494  O   ASP A 215      20.093  17.108  76.530  1.00 36.91           O  
ATOM   1495  CB  ASP A 215      18.185  15.034  77.816  1.00 42.95           C  
ATOM   1496  CG  ASP A 215      18.592  14.781  79.245  1.00 48.92           C  
ATOM   1497  OD1 ASP A 215      19.777  15.002  79.596  1.00 56.96           O  
ATOM   1498  OD2 ASP A 215      17.725  14.353  80.031  1.00 54.05           O  
ATOM   1499  N   PHE A 216      21.568  15.702  77.486  1.00 36.27           N  
ATOM   1500  CA  PHE A 216      22.537  16.777  77.598  1.00 38.65           C  
ATOM   1501  C   PHE A 216      23.996  16.375  77.365  1.00 37.75           C  
ATOM   1502  O   PHE A 216      24.487  15.450  77.992  1.00 39.90           O  
ATOM   1503  CB  PHE A 216      22.385  17.510  78.969  1.00 40.42           C  
ATOM   1504  CG  PHE A 216      23.243  18.740  79.084  1.00 37.04           C  
ATOM   1505  CD1 PHE A 216      22.987  19.850  78.289  1.00 35.98           C  
ATOM   1506  CD2 PHE A 216      24.356  18.759  79.919  1.00 39.94           C  
ATOM   1507  CE1 PHE A 216      23.817  20.976  78.330  1.00 37.54           C  
ATOM   1508  CE2 PHE A 216      25.189  19.886  79.978  1.00 38.96           C  
ATOM   1509  CZ  PHE A 216      24.919  20.991  79.183  1.00 38.89           C  
ATOM   1510  N   ILE A 217      24.660  17.104  76.466  1.00 36.93           N  
ATOM   1511  CA  ILE A 217      26.107  17.076  76.281  1.00 39.09           C  
ATOM   1512  C   ILE A 217      26.601  18.483  76.563  1.00 40.73           C  
ATOM   1513  O   ILE A 217      26.203  19.428  75.856  1.00 36.29           O  
ATOM   1514  CB  ILE A 217      26.524  16.778  74.807  1.00 41.75           C  
ATOM   1515  CG1 ILE A 217      25.999  15.410  74.346  1.00 43.70           C  
ATOM   1516  CG2 ILE A 217      28.046  16.859  74.607  1.00 37.89           C  
ATOM   1517  CD1 ILE A 217      25.968  15.258  72.852  1.00 44.37           C  
ATOM   1518  N   GLN A 218      27.504  18.594  77.544  1.00 39.73           N  
ATOM   1519  CA  GLN A 218      28.140  19.847  77.947  1.00 38.27           C  
ATOM   1520  C   GLN A 218      28.946  20.524  76.884  1.00 36.82           C  
ATOM   1521  O   GLN A 218      29.559  19.879  76.074  1.00 33.19           O  
ATOM   1522  CB  GLN A 218      29.107  19.563  79.103  1.00 44.50           C  
ATOM   1523  CG  GLN A 218      29.924  20.751  79.616  1.00 45.97           C  
ATOM   1524  CD  GLN A 218      30.433  20.525  81.034  1.00 48.38           C  
ATOM   1525  OE1 GLN A 218      31.233  19.622  81.288  1.00 47.66           O  
ATOM   1526  NE2 GLN A 218      29.949  21.336  81.973  1.00 51.67           N  
ATOM   1527  N   ASP A 219      29.002  21.848  76.958  1.00 44.24           N  
ATOM   1528  CA  ASP A 219      29.834  22.633  76.074  1.00 46.69           C  
ATOM   1529  C   ASP A 219      31.262  22.192  76.104  1.00 47.23           C  
ATOM   1530  O   ASP A 219      31.816  21.948  77.171  1.00 45.77           O  
ATOM   1531  CB  ASP A 219      29.801  24.094  76.435  1.00 51.59           C  
ATOM   1532  CG  ASP A 219      29.115  24.896  75.409  1.00 62.00           C  
ATOM   1533  OD1 ASP A 219      27.877  24.730  75.305  1.00 69.35           O  
ATOM   1534  OD2 ASP A 219      29.812  25.654  74.686  1.00 69.15           O  
ATOM   1535  N   GLN A 220      31.839  22.108  74.910  1.00 51.52           N  
ATOM   1536  CA  GLN A 220      33.206  21.662  74.680  1.00 55.92           C  
ATOM   1537  C   GLN A 220      33.476  20.203  75.054  1.00 53.25           C  
ATOM   1538  O   GLN A 220      34.621  19.744  74.946  1.00 56.80           O  
ATOM   1539  CB  GLN A 220      34.171  22.597  75.393  1.00 61.94           C  
ATOM   1540  CG  GLN A 220      34.063  24.019  74.867  1.00 71.36           C  
ATOM   1541  CD  GLN A 220      35.279  24.443  74.058  1.00 88.90           C  
ATOM   1542  OE1 GLN A 220      36.309  23.751  74.020  1.00100.58           O  
ATOM   1543  NE2 GLN A 220      35.175  25.598  73.413  1.00 96.57           N  
ATOM   1544  N   ALA A 221      32.438  19.450  75.420  1.00 46.33           N  
ATOM   1545  CA  ALA A 221      32.651  18.089  75.882  1.00 47.51           C  
ATOM   1546  C   ALA A 221      33.420  17.242  74.874  1.00 46.20           C  
ATOM   1547  O   ALA A 221      34.056  16.268  75.239  1.00 44.94           O  
ATOM   1548  CB  ALA A 221      31.329  17.427  76.231  1.00 50.83           C  
ATOM   1549  N   PHE A 222      33.394  17.619  73.606  1.00 44.62           N  
ATOM   1550  CA  PHE A 222      34.064  16.818  72.611  1.00 44.29           C  
ATOM   1551  C   PHE A 222      35.299  17.435  71.945  1.00 48.20           C  
ATOM   1552  O   PHE A 222      35.893  16.820  71.030  1.00 48.25           O  
ATOM   1553  CB  PHE A 222      33.015  16.342  71.607  1.00 44.20           C  
ATOM   1554  CG  PHE A 222      32.259  15.138  72.092  1.00 38.69           C  
ATOM   1555  CD1 PHE A 222      32.807  13.878  71.951  1.00 35.09           C  
ATOM   1556  CD2 PHE A 222      31.041  15.277  72.728  1.00 35.73           C  
ATOM   1557  CE1 PHE A 222      32.135  12.776  72.405  1.00 35.55           C  
ATOM   1558  CE2 PHE A 222      30.363  14.181  73.197  1.00 36.63           C  
ATOM   1559  CZ  PHE A 222      30.911  12.920  73.028  1.00 36.45           C  
ATOM   1560  N   GLN A 223      35.730  18.607  72.428  1.00 51.49           N  
ATOM   1561  CA  GLN A 223      36.918  19.256  71.844  1.00 49.99           C  
ATOM   1562  C   GLN A 223      38.110  18.500  72.312  1.00 42.99           C  
ATOM   1563  O   GLN A 223      38.140  18.093  73.476  1.00 35.93           O  
ATOM   1564  CB  GLN A 223      37.026  20.740  72.193  1.00 51.89           C  
ATOM   1565  CG  GLN A 223      36.063  21.608  71.362  1.00 55.70           C  
ATOM   1566  CD  GLN A 223      36.577  22.020  69.964  1.00 58.60           C  
ATOM   1567  OE1 GLN A 223      37.703  21.727  69.553  1.00 64.45           O  
ATOM   1568  NE2 GLN A 223      35.735  22.721  69.238  1.00 58.98           N  
ATOM   1569  N   GLY A 224      39.028  18.255  71.367  1.00 40.96           N  
ATOM   1570  CA  GLY A 224      40.250  17.432  71.580  1.00 42.61           C  
ATOM   1571  C   GLY A 224      40.030  15.925  71.722  1.00 42.40           C  
ATOM   1572  O   GLY A 224      40.748  15.251  72.439  1.00 48.13           O  
ATOM   1573  N   ILE A 225      39.019  15.399  71.043  1.00 45.80           N  
ATOM   1574  CA  ILE A 225      38.561  14.013  71.232  1.00 45.37           C  
ATOM   1575  C   ILE A 225      38.523  13.252  69.889  1.00 43.64           C  
ATOM   1576  O   ILE A 225      37.968  13.764  68.916  1.00 37.89           O  
ATOM   1577  CB  ILE A 225      37.147  13.979  71.832  1.00 42.52           C  
ATOM   1578  CG1 ILE A 225      37.107  14.783  73.120  1.00 42.26           C  
ATOM   1579  CG2 ILE A 225      36.715  12.537  72.105  1.00 41.81           C  
ATOM   1580  CD1 ILE A 225      37.825  14.117  74.274  1.00 42.08           C  
ATOM   1581  N   LYS A 226      39.108  12.043  69.874  1.00 45.38           N  
ATOM   1582  CA  LYS A 226      39.111  11.130  68.717  1.00 47.01           C  
ATOM   1583  C   LYS A 226      38.419   9.842  69.063  1.00 43.26           C  
ATOM   1584  O   LYS A 226      38.692   9.221  70.097  1.00 36.46           O  
ATOM   1585  CB  LYS A 226      40.516  10.703  68.331  1.00 54.03           C  
ATOM   1586  CG  LYS A 226      41.310  11.681  67.493  1.00 64.65           C  
ATOM   1587  CD  LYS A 226      42.738  11.154  67.299  1.00 72.91           C  
ATOM   1588  CE  LYS A 226      42.799  10.036  66.246  1.00 74.34           C  
ATOM   1589  NZ  LYS A 226      43.954   9.093  66.386  1.00 76.01           N  
ATOM   1590  N   LEU A 227      37.565   9.389  68.169  1.00 41.70           N  
ATOM   1591  CA  LEU A 227      37.157   7.983  68.226  1.00 41.84           C  
ATOM   1592  C   LEU A 227      37.231   7.293  66.859  1.00 38.51           C  
ATOM   1593  O   LEU A 227      37.060   7.905  65.784  1.00 32.58           O  
ATOM   1594  CB  LEU A 227      35.740   7.855  68.794  1.00 39.46           C  
ATOM   1595  CG  LEU A 227      35.563   8.510  70.145  1.00 35.39           C  
ATOM   1596  CD1 LEU A 227      34.118   8.844  70.389  1.00 36.05           C  
ATOM   1597  CD2 LEU A 227      36.038   7.545  71.187  1.00 37.41           C  
ATOM   1598  N   HIS A 228      37.454   5.993  66.935  1.00 38.99           N  
ATOM   1599  CA  HIS A 228      37.251   5.161  65.792  1.00 37.31           C  
ATOM   1600  C   HIS A 228      35.793   5.122  65.439  1.00 34.65           C  
ATOM   1601  O   HIS A 228      35.391   5.776  64.501  1.00 36.51           O  
ATOM   1602  CB  HIS A 228      37.766   3.764  66.002  1.00 38.61           C  
ATOM   1603  CG  HIS A 228      37.918   3.045  64.718  1.00 43.02           C  
ATOM   1604  ND1 HIS A 228      38.729   3.525  63.707  1.00 46.33           N  
ATOM   1605  CD2 HIS A 228      37.310   1.945  64.231  1.00 42.58           C  
ATOM   1606  CE1 HIS A 228      38.636   2.731  62.660  1.00 43.84           C  
ATOM   1607  NE2 HIS A 228      37.787   1.761  62.956  1.00 46.92           N  
ATOM   1608  N   GLU A 229      34.998   4.380  66.182  1.00 34.01           N  
ATOM   1609  CA  GLU A 229      33.577   4.255  65.865  1.00 39.10           C  
ATOM   1610  C   GLU A 229      32.697   4.801  67.004  1.00 37.93           C  
ATOM   1611  O   GLU A 229      32.833   4.428  68.169  1.00 39.10           O  
ATOM   1612  CB  GLU A 229      33.222   2.785  65.571  1.00 40.20           C  
ATOM   1613  CG  GLU A 229      31.852   2.530  64.943  1.00 45.27           C  
ATOM   1614  CD  GLU A 229      31.586   1.035  64.600  1.00 52.13           C  
ATOM   1615  OE1 GLU A 229      31.190   0.275  65.515  1.00 53.93           O  
ATOM   1616  OE2 GLU A 229      31.763   0.602  63.420  1.00 50.25           O  
ATOM   1617  N   LEU A 230      31.772   5.664  66.650  1.00 33.98           N  
ATOM   1618  CA  LEU A 230      30.790   6.126  67.590  1.00 33.99           C  
ATOM   1619  C   LEU A 230      29.376   5.843  67.114  1.00 34.13           C  
ATOM   1620  O   LEU A 230      28.921   6.332  66.050  1.00 32.95           O  
ATOM   1621  CB  LEU A 230      30.922   7.644  67.798  1.00 35.05           C  
ATOM   1622  CG  LEU A 230      29.879   8.212  68.772  1.00 34.71           C  
ATOM   1623  CD1 LEU A 230      30.072   7.601  70.145  1.00 33.07           C  
ATOM   1624  CD2 LEU A 230      29.975   9.719  68.846  1.00 36.04           C  
ATOM   1625  N   THR A 231      28.652   5.140  67.954  1.00 31.83           N  
ATOM   1626  CA  THR A 231      27.342   4.704  67.596  1.00 33.97           C  
ATOM   1627  C   THR A 231      26.310   5.309  68.505  1.00 32.32           C  
ATOM   1628  O   THR A 231      26.210   4.931  69.684  1.00 35.21           O  
ATOM   1629  CB  THR A 231      27.261   3.156  67.739  1.00 35.94           C  
ATOM   1630  OG1 THR A 231      28.252   2.560  66.899  1.00 40.43           O  
ATOM   1631  CG2 THR A 231      25.881   2.623  67.396  1.00 33.69           C  
ATOM   1632  N   LEU A 232      25.468   6.149  67.941  1.00 30.95           N  
ATOM   1633  CA  LEU A 232      24.319   6.669  68.669  1.00 33.84           C  
ATOM   1634  C   LEU A 232      23.030   6.273  68.025  1.00 34.57           C  
ATOM   1635  O   LEU A 232      22.496   7.033  67.213  1.00 39.98           O  
ATOM   1636  CB  LEU A 232      24.364   8.203  68.679  1.00 35.85           C  
ATOM   1637  CG  LEU A 232      25.565   8.852  69.353  1.00 35.19           C  
ATOM   1638  CD1 LEU A 232      25.795  10.252  68.796  1.00 34.80           C  
ATOM   1639  CD2 LEU A 232      25.323   8.828  70.840  1.00 37.26           C  
ATOM   1640  N   ARG A 233      22.495   5.111  68.357  1.00 34.48           N  
ATOM   1641  CA  ARG A 233      21.217   4.741  67.740  1.00 33.92           C  
ATOM   1642  C   ARG A 233      20.148   4.626  68.793  1.00 30.69           C  
ATOM   1643  O   ARG A 233      20.373   4.090  69.861  1.00 28.84           O  
ATOM   1644  CB  ARG A 233      21.333   3.445  66.956  1.00 36.42           C  
ATOM   1645  CG  ARG A 233      22.318   3.486  65.800  1.00 37.68           C  
ATOM   1646  CD  ARG A 233      22.325   2.128  65.073  1.00 38.78           C  
ATOM   1647  NE  ARG A 233      21.010   1.941  64.463  1.00 40.61           N  
ATOM   1648  CZ  ARG A 233      20.438   0.789  64.136  1.00 36.21           C  
ATOM   1649  NH1 ARG A 233      21.057  -0.379  64.327  1.00 32.25           N  
ATOM   1650  NH2 ARG A 233      19.213   0.847  63.622  1.00 32.85           N  
ATOM   1651  N   GLY A 234      18.978   5.144  68.481  1.00 32.72           N  
ATOM   1652  CA  GLY A 234      17.857   5.175  69.425  1.00 37.38           C  
ATOM   1653  C   GLY A 234      18.152   5.815  70.772  1.00 38.50           C  
ATOM   1654  O   GLY A 234      17.707   5.319  71.804  1.00 44.44           O  
ATOM   1655  N   ASN A 235      18.907   6.901  70.762  1.00 36.76           N  
ATOM   1656  CA  ASN A 235      19.128   7.709  71.952  1.00 39.76           C  
ATOM   1657  C   ASN A 235      18.015   8.775  72.154  1.00 43.33           C  
ATOM   1658  O   ASN A 235      17.546   8.977  73.250  1.00 45.82           O  
ATOM   1659  CB  ASN A 235      20.449   8.464  71.824  1.00 39.82           C  
ATOM   1660  CG  ASN A 235      21.636   7.561  71.588  1.00 35.68           C  
ATOM   1661  OD1 ASN A 235      22.059   7.393  70.455  1.00 34.25           O  
ATOM   1662  ND2 ASN A 235      22.203   7.020  72.657  1.00 34.20           N  
ATOM   1663  N   PHE A 236      17.571   9.416  71.078  1.00 49.70           N  
ATOM   1664  CA  PHE A 236      16.707  10.601  71.156  1.00 52.60           C  
ATOM   1665  C   PHE A 236      15.203  10.449  70.918  1.00 55.37           C  
ATOM   1666  O   PHE A 236      14.756   9.764  70.006  1.00 56.76           O  
ATOM   1667  CB  PHE A 236      17.239  11.612  70.181  1.00 51.19           C  
ATOM   1668  CG  PHE A 236      18.687  11.877  70.377  1.00 51.15           C  
ATOM   1669  CD1 PHE A 236      19.114  12.576  71.483  1.00 51.79           C  
ATOM   1670  CD2 PHE A 236      19.620  11.395  69.478  1.00 49.09           C  
ATOM   1671  CE1 PHE A 236      20.459  12.826  71.667  1.00 55.23           C  
ATOM   1672  CE2 PHE A 236      20.961  11.623  69.651  1.00 49.08           C  
ATOM   1673  CZ  PHE A 236      21.390  12.340  70.748  1.00 54.33           C  
ATOM   1674  N   ASN A 237      14.442  11.142  71.763  1.00 63.51           N  
ATOM   1675  CA  ASN A 237      12.988  11.171  71.688  1.00 60.90           C  
ATOM   1676  C   ASN A 237      12.459  12.346  70.879  1.00 57.69           C  
ATOM   1677  O   ASN A 237      11.474  12.200  70.157  1.00 55.27           O  
ATOM   1678  CB  ASN A 237      12.367  11.200  73.090  1.00 62.05           C  
ATOM   1679  CG  ASN A 237      11.234  10.258  73.169  1.00 69.21           C  
ATOM   1680  OD1 ASN A 237      10.948   9.665  72.149  1.00 77.99           O  
ATOM   1681  ND2 ASN A 237      10.586  10.072  74.311  1.00 75.49           N  
ATOM   1682  N   SER A 238      13.137  13.497  70.994  1.00 51.18           N  
ATOM   1683  CA  SER A 238      12.701  14.744  70.383  1.00 47.08           C  
ATOM   1684  C   SER A 238      13.717  15.370  69.428  1.00 43.36           C  
ATOM   1685  O   SER A 238      14.921  15.269  69.625  1.00 39.85           O  
ATOM   1686  CB  SER A 238      12.323  15.749  71.481  1.00 47.75           C  
ATOM   1687  OG  SER A 238      13.435  16.035  72.304  1.00 51.19           O  
ATOM   1688  N   SER A 239      13.204  16.023  68.388  1.00 45.97           N  
ATOM   1689  CA  SER A 239      14.033  16.768  67.456  1.00 48.68           C  
ATOM   1690  C   SER A 239      15.001  17.678  68.170  1.00 50.81           C  
ATOM   1691  O   SER A 239      16.205  17.556  67.971  1.00 47.96           O  
ATOM   1692  CB  SER A 239      13.185  17.622  66.518  1.00 49.67           C  
ATOM   1693  OG  SER A 239      12.826  16.890  65.366  1.00 55.00           O  
ATOM   1694  N   ASN A 240      14.475  18.579  69.005  1.00 54.05           N  
ATOM   1695  CA  ASN A 240      15.294  19.670  69.532  1.00 56.48           C  
ATOM   1696  C   ASN A 240      16.410  19.225  70.477  1.00 48.53           C  
ATOM   1697  O   ASN A 240      17.540  19.746  70.407  1.00 41.53           O  
ATOM   1698  CB  ASN A 240      14.454  20.799  70.167  1.00 63.36           C  
ATOM   1699  CG  ASN A 240      14.841  22.187  69.601  1.00 75.42           C  
ATOM   1700  OD1 ASN A 240      16.013  22.592  69.626  1.00 68.27           O  
ATOM   1701  ND2 ASN A 240      13.858  22.899  69.043  1.00 83.07           N  
ATOM   1702  N   ILE A 241      16.115  18.253  71.332  1.00 43.73           N  
ATOM   1703  CA  ILE A 241      17.178  17.651  72.111  1.00 46.75           C  
ATOM   1704  C   ILE A 241      18.281  17.083  71.201  1.00 50.69           C  
ATOM   1705  O   ILE A 241      19.468  17.358  71.422  1.00 58.50           O  
ATOM   1706  CB  ILE A 241      16.668  16.552  73.030  1.00 46.41           C  
ATOM   1707  CG1 ILE A 241      15.777  17.182  74.100  1.00 50.65           C  
ATOM   1708  CG2 ILE A 241      17.849  15.845  73.678  1.00 44.87           C  
ATOM   1709  CD1 ILE A 241      15.240  16.242  75.164  1.00 53.89           C  
ATOM   1710  N   MET A 242      17.895  16.321  70.176  1.00 45.99           N  
ATOM   1711  CA  MET A 242      18.874  15.742  69.288  1.00 43.85           C  
ATOM   1712  C   MET A 242      19.666  16.849  68.629  1.00 40.53           C  
ATOM   1713  O   MET A 242      20.878  16.800  68.614  1.00 44.38           O  
ATOM   1714  CB  MET A 242      18.215  14.818  68.260  1.00 45.77           C  
ATOM   1715  CG  MET A 242      19.175  14.032  67.345  1.00 47.41           C  
ATOM   1716  SD  MET A 242      18.412  12.782  66.229  1.00 44.32           S  
ATOM   1717  CE  MET A 242      19.637  12.813  64.951  1.00 44.53           C  
ATOM   1718  N   LYS A 243      19.006  17.865  68.114  1.00 41.01           N  
ATOM   1719  CA  LYS A 243      19.737  18.974  67.466  1.00 44.80           C  
ATOM   1720  C   LYS A 243      20.758  19.576  68.418  1.00 43.29           C  
ATOM   1721  O   LYS A 243      21.885  19.858  68.045  1.00 43.94           O  
ATOM   1722  CB  LYS A 243      18.782  20.076  66.984  1.00 44.38           C  
ATOM   1723  CG  LYS A 243      19.422  21.131  66.093  1.00 44.12           C  
ATOM   1724  CD  LYS A 243      18.382  22.091  65.505  1.00 47.07           C  
ATOM   1725  CE  LYS A 243      19.043  23.330  64.882  1.00 54.12           C  
ATOM   1726  NZ  LYS A 243      18.549  23.746  63.529  1.00 56.20           N  
ATOM   1727  N   THR A 244      20.351  19.746  69.656  1.00 41.61           N  
ATOM   1728  CA  THR A 244      21.208  20.340  70.639  1.00 44.22           C  
ATOM   1729  C   THR A 244      22.447  19.479  70.901  1.00 44.59           C  
ATOM   1730  O   THR A 244      23.582  19.969  70.883  1.00 46.34           O  
ATOM   1731  CB  THR A 244      20.435  20.534  71.948  1.00 44.75           C  
ATOM   1732  OG1 THR A 244      19.268  21.307  71.690  1.00 43.99           O  
ATOM   1733  CG2 THR A 244      21.268  21.252  72.947  1.00 47.50           C  
ATOM   1734  N   CYS A 245      22.226  18.206  71.190  1.00 40.06           N  
ATOM   1735  CA  CYS A 245      23.323  17.326  71.505  1.00 38.52           C  
ATOM   1736  C   CYS A 245      24.345  17.177  70.351  1.00 41.20           C  
ATOM   1737  O   CYS A 245      25.560  17.079  70.569  1.00 42.37           O  
ATOM   1738  CB  CYS A 245      22.764  15.987  71.867  1.00 37.91           C  
ATOM   1739  SG  CYS A 245      21.826  15.989  73.400  1.00 39.83           S  
ATOM   1740  N   LEU A 246      23.876  17.163  69.115  1.00 41.45           N  
ATOM   1741  CA  LEU A 246      24.834  17.039  68.021  1.00 44.95           C  
ATOM   1742  C   LEU A 246      25.577  18.351  67.867  1.00 45.34           C  
ATOM   1743  O   LEU A 246      26.746  18.341  67.510  1.00 47.08           O  
ATOM   1744  CB  LEU A 246      24.197  16.603  66.682  1.00 43.28           C  
ATOM   1745  CG  LEU A 246      23.330  15.327  66.584  1.00 38.10           C  
ATOM   1746  CD1 LEU A 246      23.045  15.019  65.123  1.00 37.08           C  
ATOM   1747  CD2 LEU A 246      23.948  14.130  67.264  1.00 36.33           C  
ATOM   1748  N   GLN A 247      24.912  19.473  68.146  1.00 48.10           N  
ATOM   1749  CA  GLN A 247      25.631  20.749  68.292  1.00 48.95           C  
ATOM   1750  C   GLN A 247      26.849  20.588  69.185  1.00 42.01           C  
ATOM   1751  O   GLN A 247      27.943  21.020  68.824  1.00 37.59           O  
ATOM   1752  CB  GLN A 247      24.754  21.870  68.839  1.00 55.26           C  
ATOM   1753  CG  GLN A 247      23.924  22.609  67.792  1.00 66.21           C  
ATOM   1754  CD  GLN A 247      22.927  23.586  68.432  1.00 77.49           C  
ATOM   1755  OE1 GLN A 247      22.993  23.881  69.643  1.00 77.36           O  
ATOM   1756  NE2 GLN A 247      21.999  24.091  67.622  1.00 79.02           N  
ATOM   1757  N   ASN A 248      26.689  19.915  70.314  1.00 37.88           N  
ATOM   1758  CA  ASN A 248      27.805  19.798  71.222  1.00 42.26           C  
ATOM   1759  C   ASN A 248      28.655  18.590  71.037  1.00 44.57           C  
ATOM   1760  O   ASN A 248      29.306  18.162  72.001  1.00 46.92           O  
ATOM   1761  CB  ASN A 248      27.345  19.872  72.678  1.00 47.50           C  
ATOM   1762  CG  ASN A 248      26.886  21.266  73.065  1.00 46.94           C  
ATOM   1763  OD1 ASN A 248      27.558  22.261  72.752  1.00 42.86           O  
ATOM   1764  ND2 ASN A 248      25.717  21.348  73.717  1.00 48.38           N  
ATOM   1765  N   LEU A 249      28.658  18.051  69.817  1.00 43.94           N  
ATOM   1766  CA  LEU A 249      29.588  16.996  69.436  1.00 41.56           C  
ATOM   1767  C   LEU A 249      30.833  17.674  68.879  1.00 39.85           C  
ATOM   1768  O   LEU A 249      31.878  17.051  68.710  1.00 39.25           O  
ATOM   1769  CB  LEU A 249      28.955  16.077  68.389  1.00 40.94           C  
ATOM   1770  CG  LEU A 249      28.866  14.575  68.691  1.00 41.37           C  
ATOM   1771  CD1 LEU A 249      28.397  14.323  70.101  1.00 41.19           C  
ATOM   1772  CD2 LEU A 249      27.929  13.851  67.717  1.00 40.35           C  
ATOM   1773  N   ALA A 250      30.715  18.970  68.640  1.00 36.73           N  
ATOM   1774  CA  ALA A 250      31.785  19.742  68.053  1.00 40.72           C  
ATOM   1775  C   ALA A 250      33.157  19.473  68.626  1.00 39.51           C  
ATOM   1776  O   ALA A 250      33.334  19.346  69.837  1.00 40.79           O  
ATOM   1777  CB  ALA A 250      31.472  21.224  68.171  1.00 41.64           C  
ATOM   1778  N   GLY A 251      34.133  19.413  67.727  1.00 41.47           N  
ATOM   1779  CA  GLY A 251      35.510  19.105  68.094  1.00 43.99           C  
ATOM   1780  C   GLY A 251      35.913  17.673  67.852  1.00 44.73           C  
ATOM   1781  O   GLY A 251      37.094  17.377  67.740  1.00 51.01           O  
ATOM   1782  N   LEU A 252      34.925  16.794  67.767  1.00 45.00           N  
ATOM   1783  CA  LEU A 252      35.138  15.367  67.542  1.00 45.04           C  
ATOM   1784  C   LEU A 252      35.742  15.003  66.179  1.00 44.39           C  
ATOM   1785  O   LEU A 252      35.326  15.535  65.144  1.00 39.44           O  
ATOM   1786  CB  LEU A 252      33.802  14.663  67.666  1.00 43.19           C  
ATOM   1787  CG  LEU A 252      33.758  13.185  67.346  1.00 40.24           C  
ATOM   1788  CD1 LEU A 252      34.777  12.437  68.185  1.00 40.85           C  
ATOM   1789  CD2 LEU A 252      32.339  12.697  67.638  1.00 40.53           C  
ATOM   1790  N   HIS A 253      36.747  14.123  66.214  1.00 44.84           N  
ATOM   1791  CA  HIS A 253      37.212  13.381  65.041  1.00 48.16           C  
ATOM   1792  C   HIS A 253      36.767  11.947  65.205  1.00 43.50           C  
ATOM   1793  O   HIS A 253      37.186  11.280  66.157  1.00 39.10           O  
ATOM   1794  CB  HIS A 253      38.724  13.404  64.925  1.00 53.85           C  
ATOM   1795  CG  HIS A 253      39.267  14.753  64.602  1.00 70.52           C  
ATOM   1796  ND1 HIS A 253      38.863  15.898  65.265  1.00 80.98           N  
ATOM   1797  CD2 HIS A 253      40.187  15.149  63.690  1.00 80.21           C  
ATOM   1798  CE1 HIS A 253      39.506  16.943  64.769  1.00 86.94           C  
ATOM   1799  NE2 HIS A 253      40.317  16.516  63.813  1.00 87.35           N  
ATOM   1800  N   VAL A 254      35.892  11.502  64.301  1.00 40.13           N  
ATOM   1801  CA  VAL A 254      35.480  10.097  64.214  1.00 40.51           C  
ATOM   1802  C   VAL A 254      35.824   9.524  62.856  1.00 37.96           C  
ATOM   1803  O   VAL A 254      35.600  10.162  61.803  1.00 32.82           O  
ATOM   1804  CB  VAL A 254      33.951   9.849  64.372  1.00 41.74           C  
ATOM   1805  CG1 VAL A 254      33.567   9.923  65.806  1.00 47.49           C  
ATOM   1806  CG2 VAL A 254      33.109  10.830  63.575  1.00 39.06           C  
ATOM   1807  N   HIS A 255      36.311   8.288  62.881  1.00 38.13           N  
ATOM   1808  CA  HIS A 255      36.449   7.537  61.646  1.00 38.49           C  
ATOM   1809  C   HIS A 255      35.086   7.180  61.105  1.00 34.21           C  
ATOM   1810  O   HIS A 255      34.786   7.513  59.966  1.00 31.58           O  
ATOM   1811  CB  HIS A 255      37.275   6.273  61.819  1.00 40.67           C  
ATOM   1812  CG  HIS A 255      37.514   5.562  60.526  1.00 42.85           C  
ATOM   1813  ND1 HIS A 255      38.249   6.120  59.504  1.00 42.64           N  
ATOM   1814  CD2 HIS A 255      37.075   4.363  60.071  1.00 44.80           C  
ATOM   1815  CE1 HIS A 255      38.283   5.280  58.487  1.00 45.86           C  
ATOM   1816  NE2 HIS A 255      37.573   4.210  58.803  1.00 47.01           N  
ATOM   1817  N   ARG A 256      34.278   6.528  61.932  1.00 29.63           N  
ATOM   1818  CA  ARG A 256      32.955   6.196  61.532  1.00 31.76           C  
ATOM   1819  C   ARG A 256      31.899   6.635  62.546  1.00 31.57           C  
ATOM   1820  O   ARG A 256      31.896   6.183  63.688  1.00 32.85           O  
ATOM   1821  CB  ARG A 256      32.876   4.696  61.301  1.00 32.51           C  
ATOM   1822  CG  ARG A 256      31.444   4.126  61.230  1.00 34.31           C  
ATOM   1823  CD  ARG A 256      31.410   2.641  60.839  1.00 36.93           C  
ATOM   1824  NE  ARG A 256      32.576   2.332  59.998  1.00 37.13           N  
ATOM   1825  CZ  ARG A 256      33.661   1.659  60.378  1.00 33.09           C  
ATOM   1826  NH1 ARG A 256      33.784   1.093  61.599  1.00 32.23           N  
ATOM   1827  NH2 ARG A 256      34.643   1.583  59.509  1.00 31.86           N  
ATOM   1828  N   LEU A 257      30.960   7.455  62.091  1.00 28.69           N  
ATOM   1829  CA  LEU A 257      29.798   7.825  62.895  1.00 28.32           C  
ATOM   1830  C   LEU A 257      28.527   7.224  62.327  1.00 28.43           C  
ATOM   1831  O   LEU A 257      28.258   7.368  61.129  1.00 25.23           O  
ATOM   1832  CB  LEU A 257      29.596   9.334  62.870  1.00 27.62           C  
ATOM   1833  CG  LEU A 257      28.307   9.873  63.493  1.00 27.53           C  
ATOM   1834  CD1 LEU A 257      28.411   9.738  64.995  1.00 28.93           C  
ATOM   1835  CD2 LEU A 257      28.054  11.318  63.115  1.00 26.95           C  
ATOM   1836  N   ILE A 258      27.712   6.696  63.230  1.00 27.43           N  
ATOM   1837  CA  ILE A 258      26.576   5.917  62.906  1.00 28.10           C  
ATOM   1838  C   ILE A 258      25.337   6.406  63.661  1.00 30.80           C  
ATOM   1839  O   ILE A 258      25.184   6.163  64.849  1.00 29.09           O  
ATOM   1840  CB  ILE A 258      26.851   4.464  63.318  1.00 28.36           C  
ATOM   1841  CG1 ILE A 258      28.054   3.903  62.578  1.00 27.20           C  
ATOM   1842  CG2 ILE A 258      25.644   3.551  63.092  1.00 28.21           C  
ATOM   1843  CD1 ILE A 258      28.460   2.585  63.210  1.00 27.48           C  
ATOM   1844  N   LEU A 259      24.404   7.016  62.950  1.00 33.94           N  
ATOM   1845  CA  LEU A 259      23.161   7.465  63.561  1.00 34.82           C  
ATOM   1846  C   LEU A 259      21.912   6.717  63.098  1.00 32.19           C  
ATOM   1847  O   LEU A 259      21.861   6.297  61.956  1.00 35.62           O  
ATOM   1848  CB  LEU A 259      22.979   8.901  63.155  1.00 38.18           C  
ATOM   1849  CG  LEU A 259      23.514  10.023  64.044  1.00 43.72           C  
ATOM   1850  CD1 LEU A 259      24.851   9.684  64.702  1.00 45.43           C  
ATOM   1851  CD2 LEU A 259      23.593  11.286  63.172  1.00 41.54           C  
ATOM   1852  N   GLY A 260      20.901   6.607  63.961  1.00 28.93           N  
ATOM   1853  CA  GLY A 260      19.535   6.252  63.558  1.00 26.85           C  
ATOM   1854  C   GLY A 260      18.630   5.772  64.694  1.00 28.16           C  
ATOM   1855  O   GLY A 260      18.849   6.097  65.846  1.00 25.36           O  
ATOM   1856  N   GLU A 261      17.595   4.990  64.372  1.00 30.62           N  
ATOM   1857  CA  GLU A 261      16.643   4.519  65.380  1.00 32.09           C  
ATOM   1858  C   GLU A 261      16.308   3.061  65.162  1.00 32.46           C  
ATOM   1859  O   GLU A 261      16.945   2.377  64.382  1.00 37.20           O  
ATOM   1860  CB  GLU A 261      15.376   5.348  65.349  1.00 34.26           C  
ATOM   1861  CG  GLU A 261      15.573   6.695  64.687  1.00 42.65           C  
ATOM   1862  CD  GLU A 261      14.329   7.549  64.703  1.00 51.86           C  
ATOM   1863  OE1 GLU A 261      14.141   8.391  63.783  1.00 58.20           O  
ATOM   1864  OE2 GLU A 261      13.542   7.368  65.656  1.00 63.28           O  
ATOM   1865  N   PHE A 262      15.319   2.591  65.891  1.00 31.55           N  
ATOM   1866  CA  PHE A 262      14.822   1.277  65.735  1.00 33.93           C  
ATOM   1867  C   PHE A 262      13.317   1.339  65.621  1.00 37.90           C  
ATOM   1868  O   PHE A 262      12.659   2.246  66.148  1.00 39.44           O  
ATOM   1869  CB  PHE A 262      15.189   0.420  66.932  1.00 35.65           C  
ATOM   1870  CG  PHE A 262      16.650   0.423  67.239  1.00 38.99           C  
ATOM   1871  CD1 PHE A 262      17.546  -0.287  66.443  1.00 40.63           C  
ATOM   1872  CD2 PHE A 262      17.151   1.142  68.318  1.00 36.76           C  
ATOM   1873  CE1 PHE A 262      18.910  -0.281  66.723  1.00 39.97           C  
ATOM   1874  CE2 PHE A 262      18.515   1.146  68.588  1.00 36.75           C  
ATOM   1875  CZ  PHE A 262      19.396   0.443  67.792  1.00 37.07           C  
ATOM   1876  N   LYS A 263      12.778   0.337  64.939  1.00 40.52           N  
ATOM   1877  CA  LYS A 263      11.336   0.208  64.747  1.00 39.43           C  
ATOM   1878  C   LYS A 263      10.588   0.062  66.065  1.00 35.07           C  
ATOM   1879  O   LYS A 263       9.528   0.690  66.255  1.00 28.54           O  
ATOM   1880  CB  LYS A 263      11.025  -0.992  63.825  1.00 38.70           C  
ATOM   1881  CG  LYS A 263      11.165  -0.617  62.374  1.00 38.02           C  
ATOM   1882  CD  LYS A 263      10.901  -1.770  61.450  1.00 37.17           C  
ATOM   1883  CE  LYS A 263      11.054  -1.279  60.023  1.00 37.22           C  
ATOM   1884  NZ  LYS A 263      11.092  -2.441  59.105  1.00 37.93           N  
ATOM   1885  N   ASP A 264      11.158  -0.783  66.927  1.00 32.56           N  
ATOM   1886  CA  ASP A 264      10.586  -1.136  68.233  1.00 34.20           C  
ATOM   1887  C   ASP A 264      11.007  -0.198  69.376  1.00 39.68           C  
ATOM   1888  O   ASP A 264      11.099  -0.628  70.525  1.00 43.39           O  
ATOM   1889  CB  ASP A 264      11.013  -2.555  68.609  1.00 30.57           C  
ATOM   1890  CG  ASP A 264      12.546  -2.725  68.655  1.00 29.36           C  
ATOM   1891  OD1 ASP A 264      13.332  -1.999  67.980  1.00 29.72           O  
ATOM   1892  OD2 ASP A 264      12.980  -3.623  69.375  1.00 29.96           O  
ATOM   1893  N   GLU A 265      11.274   1.072  69.079  1.00 45.67           N  
ATOM   1894  CA  GLU A 265      11.609   2.054  70.118  1.00 46.62           C  
ATOM   1895  C   GLU A 265      10.966   3.405  69.872  1.00 50.46           C  
ATOM   1896  O   GLU A 265      10.357   3.648  68.845  1.00 51.99           O  
ATOM   1897  CB  GLU A 265      13.120   2.243  70.151  1.00 45.87           C  
ATOM   1898  CG  GLU A 265      13.839   1.091  70.798  1.00 49.19           C  
ATOM   1899  CD  GLU A 265      13.546   0.988  72.276  1.00 51.02           C  
ATOM   1900  OE1 GLU A 265      13.637  -0.141  72.800  1.00 46.14           O  
ATOM   1901  OE2 GLU A 265      13.229   2.041  72.900  1.00 52.79           O  
ATOM   1902  N   ARG A 266      11.112   4.274  70.856  1.00 61.42           N  
ATOM   1903  CA  ARG A 266      10.986   5.715  70.677  1.00 66.03           C  
ATOM   1904  C   ARG A 266      11.666   6.230  69.381  1.00 62.92           C  
ATOM   1905  O   ARG A 266      12.833   5.923  69.070  1.00 63.12           O  
ATOM   1906  CB  ARG A 266      11.579   6.449  71.905  1.00 79.98           C  
ATOM   1907  CG  ARG A 266      12.931   5.917  72.427  1.00 86.56           C  
ATOM   1908  CD  ARG A 266      13.839   6.962  73.106  1.00 91.02           C  
ATOM   1909  NE  ARG A 266      15.077   6.322  73.589  1.00 96.85           N  
ATOM   1910  CZ  ARG A 266      15.439   6.133  74.870  1.00 99.92           C  
ATOM   1911  NH1 ARG A 266      14.701   6.583  75.892  1.00105.04           N  
ATOM   1912  NH2 ARG A 266      16.581   5.493  75.137  1.00 90.66           N  
ATOM   1913  N   ASN A 267      10.920   7.037  68.641  1.00 58.78           N  
ATOM   1914  CA  ASN A 267      11.395   7.584  67.385  1.00 56.05           C  
ATOM   1915  C   ASN A 267      11.193   9.088  67.387  1.00 52.80           C  
ATOM   1916  O   ASN A 267      10.268   9.583  68.024  1.00 52.59           O  
ATOM   1917  CB  ASN A 267      10.605   6.991  66.190  1.00 53.34           C  
ATOM   1918  CG  ASN A 267      10.685   5.497  66.125  1.00 55.72           C  
ATOM   1919  OD1 ASN A 267       9.690   4.808  66.334  1.00 58.90           O  
ATOM   1920  ND2 ASN A 267      11.874   4.978  65.874  1.00 58.03           N  
ATOM   1921  N   LEU A 268      12.018   9.806  66.638  1.00 49.01           N  
ATOM   1922  CA  LEU A 268      11.712  11.178  66.344  1.00 51.74           C  
ATOM   1923  C   LEU A 268      10.399  11.268  65.593  1.00 54.33           C  
ATOM   1924  O   LEU A 268      10.253  10.720  64.497  1.00 55.36           O  
ATOM   1925  CB  LEU A 268      12.827  11.855  65.547  1.00 53.87           C  
ATOM   1926  CG  LEU A 268      13.868  12.485  66.465  1.00 56.28           C  
ATOM   1927  CD1 LEU A 268      14.922  11.474  66.892  1.00 57.19           C  
ATOM   1928  CD2 LEU A 268      14.498  13.659  65.742  1.00 60.06           C  
ATOM   1929  N   GLU A 269       9.432  11.883  66.271  1.00 60.28           N  
ATOM   1930  CA  GLU A 269       8.275  12.554  65.680  1.00 62.55           C  
ATOM   1931  C   GLU A 269       8.515  13.083  64.247  1.00 62.34           C  
ATOM   1932  O   GLU A 269       7.793  12.730  63.324  1.00 59.91           O  
ATOM   1933  CB  GLU A 269       7.831  13.734  66.585  1.00 73.73           C  
ATOM   1934  CG  GLU A 269       8.665  14.061  67.852  1.00 78.19           C  
ATOM   1935  CD  GLU A 269       9.627  15.264  67.730  1.00 80.97           C  
ATOM   1936  OE1 GLU A 269      10.204  15.524  66.656  1.00 77.33           O  
ATOM   1937  OE2 GLU A 269       9.829  15.971  68.744  1.00 82.71           O  
ATOM   1938  N   ILE A 270       9.510  13.953  64.074  1.00 65.61           N  
ATOM   1939  CA  ILE A 270       9.853  14.517  62.757  1.00 67.37           C  
ATOM   1940  C   ILE A 270      11.348  14.650  62.670  1.00 66.26           C  
ATOM   1941  O   ILE A 270      12.032  14.695  63.684  1.00 66.79           O  
ATOM   1942  CB  ILE A 270       9.255  15.910  62.538  1.00 72.69           C  
ATOM   1943  CG1 ILE A 270       9.325  16.725  63.839  1.00 83.81           C  
ATOM   1944  CG2 ILE A 270       7.816  15.790  62.083  1.00 73.85           C  
ATOM   1945  CD1 ILE A 270       9.114  18.223  63.682  1.00 89.59           C  
ATOM   1946  N   PHE A 271      11.858  14.722  61.453  1.00 66.25           N  
ATOM   1947  CA  PHE A 271      13.296  14.684  61.246  1.00 62.24           C  
ATOM   1948  C   PHE A 271      13.689  15.488  60.031  1.00 61.05           C  
ATOM   1949  O   PHE A 271      13.698  14.970  58.922  1.00 57.55           O  
ATOM   1950  CB  PHE A 271      13.732  13.243  61.051  1.00 59.94           C  
ATOM   1951  CG  PHE A 271      15.210  13.017  61.238  1.00 62.38           C  
ATOM   1952  CD1 PHE A 271      16.136  13.578  60.387  1.00 64.10           C  
ATOM   1953  CD2 PHE A 271      15.671  12.206  62.256  1.00 63.03           C  
ATOM   1954  CE1 PHE A 271      17.489  13.343  60.551  1.00 62.53           C  
ATOM   1955  CE2 PHE A 271      17.021  11.967  62.416  1.00 60.83           C  
ATOM   1956  CZ  PHE A 271      17.929  12.544  61.567  1.00 57.88           C  
ATOM   1957  N   GLU A 272      14.020  16.756  60.245  1.00 63.60           N  
ATOM   1958  CA  GLU A 272      14.524  17.604  59.160  1.00 61.66           C  
ATOM   1959  C   GLU A 272      16.055  17.628  59.159  1.00 53.58           C  
ATOM   1960  O   GLU A 272      16.711  17.496  60.190  1.00 48.23           O  
ATOM   1961  CB  GLU A 272      13.925  19.033  59.188  1.00 65.29           C  
ATOM   1962  CG  GLU A 272      14.250  19.895  60.393  1.00 71.58           C  
ATOM   1963  CD  GLU A 272      13.378  19.591  61.611  1.00 81.25           C  
ATOM   1964  OE1 GLU A 272      12.451  20.390  61.909  1.00 77.82           O  
ATOM   1965  OE2 GLU A 272      13.619  18.546  62.278  1.00 89.42           O  
ATOM   1966  N   PRO A 273      16.633  17.803  57.987  1.00 52.04           N  
ATOM   1967  CA  PRO A 273      18.080  17.852  57.918  1.00 53.51           C  
ATOM   1968  C   PRO A 273      18.724  18.809  58.937  1.00 52.62           C  
ATOM   1969  O   PRO A 273      19.857  18.592  59.334  1.00 53.48           O  
ATOM   1970  CB  PRO A 273      18.356  18.328  56.482  1.00 58.31           C  
ATOM   1971  CG  PRO A 273      17.070  18.192  55.705  1.00 58.39           C  
ATOM   1972  CD  PRO A 273      15.975  17.830  56.666  1.00 56.16           C  
ATOM   1973  N   SER A 274      18.007  19.850  59.357  1.00 55.96           N  
ATOM   1974  CA  SER A 274      18.586  20.914  60.193  1.00 51.99           C  
ATOM   1975  C   SER A 274      19.099  20.368  61.502  1.00 45.49           C  
ATOM   1976  O   SER A 274      20.020  20.916  62.090  1.00 50.47           O  
ATOM   1977  CB  SER A 274      17.566  22.049  60.442  1.00 54.46           C  
ATOM   1978  OG  SER A 274      16.606  21.731  61.446  1.00 55.81           O  
ATOM   1979  N   ILE A 275      18.509  19.271  61.941  1.00 42.66           N  
ATOM   1980  CA  ILE A 275      18.981  18.535  63.113  1.00 40.65           C  
ATOM   1981  C   ILE A 275      20.466  18.208  63.073  1.00 42.00           C  
ATOM   1982  O   ILE A 275      21.103  18.041  64.093  1.00 47.63           O  
ATOM   1983  CB  ILE A 275      18.167  17.248  63.274  1.00 38.82           C  
ATOM   1984  CG1 ILE A 275      16.761  17.624  63.721  1.00 43.31           C  
ATOM   1985  CG2 ILE A 275      18.781  16.314  64.291  1.00 38.73           C  
ATOM   1986  CD1 ILE A 275      15.835  16.457  63.958  1.00 47.91           C  
ATOM   1987  N   MET A 276      21.046  18.146  61.898  1.00 47.93           N  
ATOM   1988  CA  MET A 276      22.422  17.724  61.791  1.00 51.59           C  
ATOM   1989  C   MET A 276      23.397  18.868  61.661  1.00 50.94           C  
ATOM   1990  O   MET A 276      24.588  18.613  61.516  1.00 49.33           O  
ATOM   1991  CB  MET A 276      22.543  16.826  60.587  1.00 56.24           C  
ATOM   1992  CG  MET A 276      21.474  15.761  60.602  1.00 61.77           C  
ATOM   1993  SD  MET A 276      21.978  14.302  59.700  1.00 64.40           S  
ATOM   1994  CE  MET A 276      21.923  14.897  58.005  1.00 61.13           C  
ATOM   1995  N   GLU A 277      22.914  20.113  61.708  1.00 52.21           N  
ATOM   1996  CA  GLU A 277      23.799  21.282  61.644  1.00 52.04           C  
ATOM   1997  C   GLU A 277      25.059  21.072  62.470  1.00 48.98           C  
ATOM   1998  O   GLU A 277      26.167  21.362  62.000  1.00 46.11           O  
ATOM   1999  CB  GLU A 277      23.078  22.555  62.089  1.00 55.31           C  
ATOM   2000  CG  GLU A 277      22.597  23.416  60.913  1.00 61.63           C  
ATOM   2001  CD  GLU A 277      23.733  23.867  59.968  1.00 63.42           C  
ATOM   2002  OE1 GLU A 277      24.917  23.994  60.377  1.00 67.93           O  
ATOM   2003  OE2 GLU A 277      23.435  24.084  58.784  1.00 60.01           O  
ATOM   2004  N   GLY A 278      24.881  20.504  63.664  1.00 43.48           N  
ATOM   2005  CA  GLY A 278      25.985  20.209  64.546  1.00 47.43           C  
ATOM   2006  C   GLY A 278      27.198  19.572  63.881  1.00 48.88           C  
ATOM   2007  O   GLY A 278      28.348  19.812  64.275  1.00 49.24           O  
ATOM   2008  N   LEU A 279      26.932  18.752  62.878  1.00 45.15           N  
ATOM   2009  CA  LEU A 279      27.939  17.897  62.294  1.00 45.38           C  
ATOM   2010  C   LEU A 279      28.935  18.644  61.469  1.00 47.57           C  
ATOM   2011  O   LEU A 279      29.982  18.102  61.119  1.00 45.27           O  
ATOM   2012  CB  LEU A 279      27.279  16.860  61.400  1.00 45.60           C  
ATOM   2013  CG  LEU A 279      26.340  15.951  62.168  1.00 45.85           C  
ATOM   2014  CD1 LEU A 279      25.825  14.953  61.168  1.00 47.25           C  
ATOM   2015  CD2 LEU A 279      26.978  15.261  63.371  1.00 43.13           C  
ATOM   2016  N   CYS A 280      28.607  19.878  61.123  1.00 52.81           N  
ATOM   2017  CA  CYS A 280      29.558  20.711  60.412  1.00 57.17           C  
ATOM   2018  C   CYS A 280      30.815  20.955  61.242  1.00 52.93           C  
ATOM   2019  O   CYS A 280      31.863  21.232  60.697  1.00 48.09           O  
ATOM   2020  CB  CYS A 280      28.901  22.017  59.978  1.00 67.03           C  
ATOM   2021  SG  CYS A 280      28.004  21.854  58.399  1.00 90.82           S  
ATOM   2022  N   ASP A 281      30.713  20.819  62.559  1.00 52.17           N  
ATOM   2023  CA  ASP A 281      31.848  21.080  63.431  1.00 56.33           C  
ATOM   2024  C   ASP A 281      32.642  19.845  63.670  1.00 52.42           C  
ATOM   2025  O   ASP A 281      33.771  19.950  64.121  1.00 58.52           O  
ATOM   2026  CB  ASP A 281      31.411  21.631  64.800  1.00 60.77           C  
ATOM   2027  CG  ASP A 281      30.505  22.864  64.678  1.00 65.08           C  
ATOM   2028  OD1 ASP A 281      30.853  23.785  63.891  1.00 52.58           O  
ATOM   2029  OD2 ASP A 281      29.439  22.876  65.358  1.00 67.97           O  
ATOM   2030  N   VAL A 282      32.065  18.678  63.389  1.00 50.21           N  
ATOM   2031  CA  VAL A 282      32.759  17.403  63.656  1.00 48.80           C  
ATOM   2032  C   VAL A 282      33.453  16.932  62.371  1.00 43.02           C  
ATOM   2033  O   VAL A 282      33.033  17.282  61.303  1.00 43.64           O  
ATOM   2034  CB  VAL A 282      31.852  16.301  64.319  1.00 52.92           C  
ATOM   2035  CG1 VAL A 282      30.548  16.870  64.886  1.00 51.83           C  
ATOM   2036  CG2 VAL A 282      31.564  15.142  63.386  1.00 54.40           C  
ATOM   2037  N   THR A 283      34.555  16.209  62.470  1.00 43.40           N  
ATOM   2038  CA  THR A 283      35.206  15.719  61.254  1.00 47.97           C  
ATOM   2039  C   THR A 283      34.997  14.192  61.164  1.00 44.06           C  
ATOM   2040  O   THR A 283      35.340  13.444  62.092  1.00 40.37           O  
ATOM   2041  CB  THR A 283      36.693  16.180  61.110  1.00 49.37           C  
ATOM   2042  OG1 THR A 283      37.558  15.328  61.869  1.00 57.01           O  
ATOM   2043  CG2 THR A 283      36.868  17.648  61.547  1.00 46.12           C  
ATOM   2044  N   ILE A 284      34.371  13.787  60.052  1.00 43.24           N  
ATOM   2045  CA  ILE A 284      33.802  12.456  59.838  1.00 41.44           C  
ATOM   2046  C   ILE A 284      34.409  11.903  58.570  1.00 43.16           C  
ATOM   2047  O   ILE A 284      34.366  12.558  57.498  1.00 43.68           O  
ATOM   2048  CB  ILE A 284      32.266  12.524  59.620  1.00 41.48           C  
ATOM   2049  CG1 ILE A 284      31.585  13.227  60.802  1.00 45.09           C  
ATOM   2050  CG2 ILE A 284      31.648  11.130  59.485  1.00 39.27           C  
ATOM   2051  CD1 ILE A 284      30.068  13.424  60.697  1.00 43.16           C  
ATOM   2052  N   ASP A 285      34.980  10.710  58.668  1.00 42.65           N  
ATOM   2053  CA  ASP A 285      35.440  10.011  57.459  1.00 47.21           C  
ATOM   2054  C   ASP A 285      34.295   9.240  56.837  1.00 40.37           C  
ATOM   2055  O   ASP A 285      34.023   9.376  55.645  1.00 36.46           O  
ATOM   2056  CB  ASP A 285      36.589   9.053  57.772  1.00 54.97           C  
ATOM   2057  CG  ASP A 285      37.783   9.763  58.406  1.00 62.52           C  
ATOM   2058  OD1 ASP A 285      38.142  10.880  57.945  1.00 63.77           O  
ATOM   2059  OD2 ASP A 285      38.359   9.195  59.368  1.00 68.26           O  
ATOM   2060  N   GLU A 286      33.634   8.447  57.663  1.00 35.31           N  
ATOM   2061  CA  GLU A 286      32.533   7.651  57.213  1.00 37.77           C  
ATOM   2062  C   GLU A 286      31.319   7.893  58.039  1.00 33.80           C  
ATOM   2063  O   GLU A 286      31.363   7.871  59.248  1.00 33.43           O  
ATOM   2064  CB  GLU A 286      32.879   6.180  57.288  1.00 42.85           C  
ATOM   2065  CG  GLU A 286      34.308   5.882  56.824  1.00 50.74           C  
ATOM   2066  CD  GLU A 286      34.599   4.377  56.692  1.00 53.94           C  
ATOM   2067  OE1 GLU A 286      33.908   3.542  57.361  1.00 52.80           O  
ATOM   2068  OE2 GLU A 286      35.528   4.054  55.907  1.00 51.25           O  
ATOM   2069  N   PHE A 287      30.224   8.095  57.350  1.00 32.33           N  
ATOM   2070  CA  PHE A 287      28.948   8.281  57.970  1.00 33.07           C  
ATOM   2071  C   PHE A 287      27.971   7.131  57.637  1.00 33.73           C  
ATOM   2072  O   PHE A 287      27.873   6.647  56.504  1.00 30.05           O  
ATOM   2073  CB  PHE A 287      28.372   9.606  57.460  1.00 32.09           C  
ATOM   2074  CG  PHE A 287      27.084   9.980  58.097  1.00 32.61           C  
ATOM   2075  CD1 PHE A 287      27.016  10.202  59.441  1.00 32.36           C  
ATOM   2076  CD2 PHE A 287      25.932  10.115  57.351  1.00 36.76           C  
ATOM   2077  CE1 PHE A 287      25.821  10.567  60.045  1.00 34.24           C  
ATOM   2078  CE2 PHE A 287      24.713  10.471  57.951  1.00 36.90           C  
ATOM   2079  CZ  PHE A 287      24.660  10.702  59.310  1.00 33.66           C  
ATOM   2080  N   ARG A 288      27.170   6.753  58.602  1.00 33.80           N  
ATOM   2081  CA  ARG A 288      26.279   5.658  58.384  1.00 32.88           C  
ATOM   2082  C   ARG A 288      24.895   5.922  58.973  1.00 32.47           C  
ATOM   2083  O   ARG A 288      24.711   6.098  60.171  1.00 31.97           O  
ATOM   2084  CB  ARG A 288      26.907   4.406  58.966  1.00 33.81           C  
ATOM   2085  CG  ARG A 288      26.405   3.159  58.267  1.00 37.84           C  
ATOM   2086  CD  ARG A 288      26.763   1.893  58.991  1.00 35.09           C  
ATOM   2087  NE  ARG A 288      28.103   1.475  58.729  1.00 33.68           N  
ATOM   2088  CZ  ARG A 288      28.727   0.594  59.493  1.00 42.16           C  
ATOM   2089  NH1 ARG A 288      28.119   0.078  60.565  1.00 39.40           N  
ATOM   2090  NH2 ARG A 288      29.971   0.225  59.194  1.00 51.55           N  
ATOM   2091  N   LEU A 289      23.909   5.958  58.107  1.00 32.14           N  
ATOM   2092  CA  LEU A 289      22.559   6.225  58.535  1.00 32.04           C  
ATOM   2093  C   LEU A 289      21.736   4.949  58.541  1.00 31.63           C  
ATOM   2094  O   LEU A 289      21.686   4.214  57.564  1.00 30.17           O  
ATOM   2095  CB  LEU A 289      21.921   7.242  57.596  1.00 33.22           C  
ATOM   2096  CG  LEU A 289      20.551   7.744  58.047  1.00 33.38           C  
ATOM   2097  CD1 LEU A 289      20.638   8.479  59.378  1.00 35.20           C  
ATOM   2098  CD2 LEU A 289      19.978   8.631  56.971  1.00 31.97           C  
ATOM   2099  N   THR A 290      21.071   4.684  59.641  1.00 29.77           N  
ATOM   2100  CA  THR A 290      20.259   3.519  59.694  1.00 27.89           C  
ATOM   2101  C   THR A 290      18.842   3.986  59.737  1.00 26.44           C  
ATOM   2102  O   THR A 290      18.578   5.130  59.372  1.00 26.68           O  
ATOM   2103  CB  THR A 290      20.632   2.675  60.891  1.00 29.75           C  
ATOM   2104  OG1 THR A 290      20.070   3.233  62.077  1.00 32.32           O  
ATOM   2105  CG2 THR A 290      22.119   2.617  61.011  1.00 29.55           C  
ATOM   2106  N   TYR A 291      17.939   3.104  60.156  1.00 26.65           N  
ATOM   2107  CA  TYR A 291      16.497   3.332  60.066  1.00 28.12           C  
ATOM   2108  C   TYR A 291      16.086   4.551  60.828  1.00 30.09           C  
ATOM   2109  O   TYR A 291      16.527   4.738  61.949  1.00 30.88           O  
ATOM   2110  CB  TYR A 291      15.722   2.159  60.641  1.00 28.10           C  
ATOM   2111  CG  TYR A 291      14.248   2.421  60.823  1.00 30.61           C  
ATOM   2112  CD1 TYR A 291      13.336   2.218  59.784  1.00 32.79           C  
ATOM   2113  CD2 TYR A 291      13.757   2.881  62.026  1.00 32.64           C  
ATOM   2114  CE1 TYR A 291      11.993   2.461  59.959  1.00 33.72           C  
ATOM   2115  CE2 TYR A 291      12.411   3.111  62.218  1.00 33.37           C  
ATOM   2116  CZ  TYR A 291      11.537   2.910  61.184  1.00 36.11           C  
ATOM   2117  OH  TYR A 291      10.192   3.147  61.399  1.00 42.80           O  
ATOM   2118  N   THR A 292      15.209   5.329  60.208  1.00 33.50           N  
ATOM   2119  CA  THR A 292      14.641   6.562  60.745  1.00 38.54           C  
ATOM   2120  C   THR A 292      13.138   6.584  60.495  1.00 38.86           C  
ATOM   2121  O   THR A 292      12.712   6.604  59.349  1.00 43.92           O  
ATOM   2122  CB  THR A 292      15.215   7.782  60.002  1.00 40.83           C  
ATOM   2123  OG1 THR A 292      16.327   7.390  59.184  1.00 46.68           O  
ATOM   2124  CG2 THR A 292      15.698   8.751  60.979  1.00 46.57           C  
ATOM   2125  N   ASN A 293      12.328   6.582  61.540  1.00 38.75           N  
ATOM   2126  CA  ASN A 293      10.878   6.626  61.351  1.00 40.43           C  
ATOM   2127  C   ASN A 293      10.380   7.688  60.401  1.00 39.61           C  
ATOM   2128  O   ASN A 293       9.634   7.395  59.504  1.00 41.19           O  
ATOM   2129  CB  ASN A 293      10.144   6.834  62.653  1.00 45.86           C  
ATOM   2130  CG  ASN A 293       8.659   6.775  62.461  1.00 47.39           C  
ATOM   2131  OD1 ASN A 293       7.974   7.780  62.479  1.00 53.24           O  
ATOM   2132  ND2 ASN A 293       8.164   5.595  62.222  1.00 51.63           N  
ATOM   2133  N   ASP A 294      10.742   8.933  60.614  1.00 44.38           N  
ATOM   2134  CA  ASP A 294      10.531   9.899  59.567  1.00 50.61           C  
ATOM   2135  C   ASP A 294      11.804  10.033  58.750  1.00 50.53           C  
ATOM   2136  O   ASP A 294      12.857  10.240  59.302  1.00 64.17           O  
ATOM   2137  CB  ASP A 294      10.159  11.261  60.125  1.00 54.81           C  
ATOM   2138  CG  ASP A 294      10.148  12.334  59.037  1.00 59.98           C  
ATOM   2139  OD1 ASP A 294      11.116  12.381  58.243  1.00 63.87           O  
ATOM   2140  OD2 ASP A 294       9.180  13.109  58.952  1.00 61.33           O  
ATOM   2141  N   PHE A 295      11.720   9.951  57.437  1.00 45.28           N  
ATOM   2142  CA  PHE A 295      12.884  10.243  56.625  1.00 40.19           C  
ATOM   2143  C   PHE A 295      12.470  11.043  55.433  1.00 38.30           C  
ATOM   2144  O   PHE A 295      11.357  10.912  54.970  1.00 35.19           O  
ATOM   2145  CB  PHE A 295      13.541   8.952  56.149  1.00 40.82           C  
ATOM   2146  CG  PHE A 295      14.634   9.180  55.166  1.00 38.91           C  
ATOM   2147  CD1 PHE A 295      14.342   9.413  53.840  1.00 39.98           C  
ATOM   2148  CD2 PHE A 295      15.955   9.234  55.575  1.00 38.91           C  
ATOM   2149  CE1 PHE A 295      15.354   9.676  52.925  1.00 40.09           C  
ATOM   2150  CE2 PHE A 295      16.969   9.496  54.674  1.00 37.41           C  
ATOM   2151  CZ  PHE A 295      16.666   9.717  53.346  1.00 38.52           C  
ATOM   2152  N   SER A 296      13.375  11.884  54.943  1.00 44.16           N  
ATOM   2153  CA  SER A 296      13.182  12.627  53.678  1.00 48.12           C  
ATOM   2154  C   SER A 296      14.478  12.658  52.841  1.00 49.36           C  
ATOM   2155  O   SER A 296      15.594  12.750  53.369  1.00 50.98           O  
ATOM   2156  CB  SER A 296      12.645  14.052  53.935  1.00 47.11           C  
ATOM   2157  OG  SER A 296      13.638  14.949  54.409  1.00 47.67           O  
ATOM   2158  N   ASP A 297      14.317  12.600  51.530  1.00 48.95           N  
ATOM   2159  CA  ASP A 297      15.444  12.388  50.626  1.00 51.68           C  
ATOM   2160  C   ASP A 297      16.544  13.452  50.793  1.00 50.29           C  
ATOM   2161  O   ASP A 297      17.677  13.216  50.435  1.00 51.05           O  
ATOM   2162  CB  ASP A 297      14.968  12.321  49.140  1.00 51.97           C  
ATOM   2163  CG  ASP A 297      13.922  11.153  48.834  1.00 50.24           C  
ATOM   2164  OD1 ASP A 297      13.665  10.199  49.625  1.00 46.89           O  
ATOM   2165  OD2 ASP A 297      13.341  11.206  47.736  1.00 49.08           O  
ATOM   2166  N   ASP A 298      16.213  14.610  51.354  1.00 56.69           N  
ATOM   2167  CA  ASP A 298      17.167  15.732  51.492  1.00 57.15           C  
ATOM   2168  C   ASP A 298      18.178  15.496  52.595  1.00 50.61           C  
ATOM   2169  O   ASP A 298      19.327  15.912  52.505  1.00 48.77           O  
ATOM   2170  CB  ASP A 298      16.424  17.048  51.781  1.00 67.92           C  
ATOM   2171  CG  ASP A 298      15.194  17.245  50.883  1.00 76.36           C  
ATOM   2172  OD1 ASP A 298      14.254  16.417  51.013  1.00 90.85           O  
ATOM   2173  OD2 ASP A 298      15.161  18.209  50.070  1.00 64.85           O  
ATOM   2174  N   ILE A 299      17.750  14.823  53.647  1.00 46.43           N  
ATOM   2175  CA  ILE A 299      18.673  14.441  54.703  1.00 45.91           C  
ATOM   2176  C   ILE A 299      20.055  13.974  54.209  1.00 45.19           C  
ATOM   2177  O   ILE A 299      21.081  14.306  54.798  1.00 44.78           O  
ATOM   2178  CB  ILE A 299      18.075  13.332  55.567  1.00 48.23           C  
ATOM   2179  CG1 ILE A 299      16.837  13.849  56.323  1.00 50.29           C  
ATOM   2180  CG2 ILE A 299      19.102  12.851  56.580  1.00 48.74           C  
ATOM   2181  CD1 ILE A 299      16.122  12.791  57.149  1.00 47.29           C  
ATOM   2182  N   VAL A 300      20.104  13.200  53.139  1.00 44.98           N  
ATOM   2183  CA  VAL A 300      21.381  12.587  52.748  1.00 47.92           C  
ATOM   2184  C   VAL A 300      22.274  13.517  51.919  1.00 48.32           C  
ATOM   2185  O   VAL A 300      23.462  13.219  51.672  1.00 46.36           O  
ATOM   2186  CB  VAL A 300      21.177  11.240  52.007  1.00 48.88           C  
ATOM   2187  CG1 VAL A 300      20.184  10.366  52.747  1.00 47.51           C  
ATOM   2188  CG2 VAL A 300      20.705  11.438  50.579  1.00 53.09           C  
ATOM   2189  N   LYS A 301      21.696  14.632  51.484  1.00 44.78           N  
ATOM   2190  CA  LYS A 301      22.430  15.632  50.727  1.00 46.41           C  
ATOM   2191  C   LYS A 301      22.727  16.864  51.586  1.00 44.90           C  
ATOM   2192  O   LYS A 301      23.043  17.927  51.075  1.00 44.49           O  
ATOM   2193  CB  LYS A 301      21.601  16.038  49.512  1.00 48.63           C  
ATOM   2194  CG  LYS A 301      20.859  14.867  48.891  1.00 51.12           C  
ATOM   2195  CD  LYS A 301      20.413  15.145  47.458  1.00 52.26           C  
ATOM   2196  CE  LYS A 301      18.972  15.619  47.376  1.00 48.81           C  
ATOM   2197  NZ  LYS A 301      18.741  16.259  46.057  1.00 49.26           N  
ATOM   2198  N   PHE A 302      22.610  16.722  52.898  1.00 47.59           N  
ATOM   2199  CA  PHE A 302      22.814  17.843  53.801  1.00 47.86           C  
ATOM   2200  C   PHE A 302      24.262  18.242  53.727  1.00 44.03           C  
ATOM   2201  O   PHE A 302      25.149  17.387  53.686  1.00 39.92           O  
ATOM   2202  CB  PHE A 302      22.458  17.434  55.215  1.00 51.72           C  
ATOM   2203  CG  PHE A 302      22.273  18.573  56.147  1.00 53.85           C  
ATOM   2204  CD1 PHE A 302      21.273  19.491  55.937  1.00 55.72           C  
ATOM   2205  CD2 PHE A 302      23.072  18.701  57.262  1.00 59.71           C  
ATOM   2206  CE1 PHE A 302      21.080  20.538  56.809  1.00 55.23           C  
ATOM   2207  CE2 PHE A 302      22.885  19.753  58.141  1.00 61.51           C  
ATOM   2208  CZ  PHE A 302      21.883  20.668  57.915  1.00 56.76           C  
ATOM   2209  N   HIS A 303      24.480  19.548  53.704  1.00 44.04           N  
ATOM   2210  CA  HIS A 303      25.779  20.135  53.340  1.00 45.87           C  
ATOM   2211  C   HIS A 303      26.845  19.717  54.329  1.00 45.42           C  
ATOM   2212  O   HIS A 303      28.010  19.610  53.969  1.00 45.39           O  
ATOM   2213  CB  HIS A 303      25.701  21.683  53.199  1.00 47.93           C  
ATOM   2214  CG  HIS A 303      25.342  22.399  54.471  1.00 52.25           C  
ATOM   2215  ND1 HIS A 303      26.246  23.161  55.178  1.00 48.70           N  
ATOM   2216  CD2 HIS A 303      24.186  22.436  55.178  1.00 55.95           C  
ATOM   2217  CE1 HIS A 303      25.665  23.627  56.265  1.00 54.24           C  
ATOM   2218  NE2 HIS A 303      24.417  23.196  56.292  1.00 55.42           N  
ATOM   2219  N   CYS A 304      26.449  19.441  55.567  1.00 45.43           N  
ATOM   2220  CA  CYS A 304      27.406  18.999  56.529  1.00 49.88           C  
ATOM   2221  C   CYS A 304      28.022  17.675  56.127  1.00 49.78           C  
ATOM   2222  O   CYS A 304      29.008  17.282  56.707  1.00 46.71           O  
ATOM   2223  CB  CYS A 304      26.789  18.933  57.918  1.00 61.84           C  
ATOM   2224  SG  CYS A 304      26.426  20.554  58.740  1.00 97.03           S  
ATOM   2225  N   LEU A 305      27.480  16.998  55.111  1.00 53.86           N  
ATOM   2226  CA  LEU A 305      28.025  15.697  54.653  1.00 52.33           C  
ATOM   2227  C   LEU A 305      28.959  15.783  53.469  1.00 47.92           C  
ATOM   2228  O   LEU A 305      29.541  14.786  53.084  1.00 46.72           O  
ATOM   2229  CB  LEU A 305      26.897  14.732  54.278  1.00 51.27           C  
ATOM   2230  CG  LEU A 305      25.836  14.525  55.345  1.00 50.73           C  
ATOM   2231  CD1 LEU A 305      24.691  13.724  54.745  1.00 56.32           C  
ATOM   2232  CD2 LEU A 305      26.406  13.836  56.569  1.00 48.69           C  
ATOM   2233  N   ALA A 306      29.115  16.963  52.899  1.00 48.29           N  
ATOM   2234  CA  ALA A 306      29.911  17.115  51.686  1.00 51.26           C  
ATOM   2235  C   ALA A 306      31.341  16.567  51.746  1.00 51.81           C  
ATOM   2236  O   ALA A 306      31.890  16.177  50.716  1.00 56.64           O  
ATOM   2237  CB  ALA A 306      29.953  18.565  51.284  1.00 53.21           C  
ATOM   2238  N   ASN A 307      31.951  16.529  52.919  1.00 50.96           N  
ATOM   2239  CA  ASN A 307      33.360  16.174  52.980  1.00 52.86           C  
ATOM   2240  C   ASN A 307      33.670  14.741  53.449  1.00 51.40           C  
ATOM   2241  O   ASN A 307      34.837  14.291  53.423  1.00 46.72           O  
ATOM   2242  CB  ASN A 307      34.097  17.236  53.796  1.00 57.15           C  
ATOM   2243  CG  ASN A 307      34.242  18.550  53.033  1.00 63.79           C  
ATOM   2244  OD1 ASN A 307      34.014  18.622  51.813  1.00 58.48           O  
ATOM   2245  ND2 ASN A 307      34.634  19.599  53.751  1.00 73.90           N  
ATOM   2246  N   VAL A 308      32.614  14.030  53.843  1.00 48.79           N  
ATOM   2247  CA  VAL A 308      32.656  12.588  54.127  1.00 42.36           C  
ATOM   2248  C   VAL A 308      33.269  11.817  52.939  1.00 38.85           C  
ATOM   2249  O   VAL A 308      33.128  12.223  51.764  1.00 36.44           O  
ATOM   2250  CB  VAL A 308      31.229  12.103  54.424  1.00 42.88           C  
ATOM   2251  CG1 VAL A 308      31.091  10.589  54.315  1.00 46.04           C  
ATOM   2252  CG2 VAL A 308      30.804  12.584  55.798  1.00 40.99           C  
ATOM   2253  N   SER A 309      33.986  10.734  53.239  1.00 33.60           N  
ATOM   2254  CA  SER A 309      34.632   9.982  52.179  1.00 34.78           C  
ATOM   2255  C   SER A 309      33.918   8.628  51.902  1.00 35.25           C  
ATOM   2256  O   SER A 309      33.927   8.124  50.783  1.00 36.87           O  
ATOM   2257  CB  SER A 309      36.091   9.786  52.490  1.00 31.56           C  
ATOM   2258  OG  SER A 309      36.179   8.627  53.235  1.00 32.58           O  
ATOM   2259  N   ALA A 310      33.270   8.073  52.900  1.00 33.71           N  
ATOM   2260  CA  ALA A 310      32.466   6.921  52.702  1.00 35.79           C  
ATOM   2261  C   ALA A 310      31.104   7.165  53.297  1.00 38.19           C  
ATOM   2262  O   ALA A 310      30.980   7.406  54.501  1.00 39.91           O  
ATOM   2263  CB  ALA A 310      33.106   5.765  53.402  1.00 37.93           C  
ATOM   2264  N   MET A 311      30.078   7.059  52.469  1.00 37.63           N  
ATOM   2265  CA  MET A 311      28.708   7.281  52.914  1.00 35.85           C  
ATOM   2266  C   MET A 311      27.891   5.997  52.834  1.00 31.59           C  
ATOM   2267  O   MET A 311      28.040   5.197  51.954  1.00 31.41           O  
ATOM   2268  CB  MET A 311      28.099   8.381  52.054  1.00 37.36           C  
ATOM   2269  CG  MET A 311      26.586   8.588  52.163  1.00 41.37           C  
ATOM   2270  SD  MET A 311      25.937   9.353  53.673  1.00 41.26           S  
ATOM   2271  CE  MET A 311      27.079  10.716  53.781  1.00 49.17           C  
ATOM   2272  N   SER A 312      26.962   5.838  53.730  1.00 30.67           N  
ATOM   2273  CA  SER A 312      26.298   4.611  53.808  1.00 31.63           C  
ATOM   2274  C   SER A 312      24.870   4.703  54.384  1.00 28.67           C  
ATOM   2275  O   SER A 312      24.681   5.178  55.469  1.00 30.05           O  
ATOM   2276  CB  SER A 312      27.191   3.728  54.649  1.00 35.38           C  
ATOM   2277  OG  SER A 312      26.549   2.497  54.885  1.00 47.98           O  
ATOM   2278  N   LEU A 313      23.877   4.216  53.650  1.00 26.53           N  
ATOM   2279  CA  LEU A 313      22.506   4.075  54.145  1.00 25.12           C  
ATOM   2280  C   LEU A 313      22.164   2.649  54.332  1.00 25.23           C  
ATOM   2281  O   LEU A 313      22.687   1.809  53.641  1.00 33.18           O  
ATOM   2282  CB  LEU A 313      21.537   4.593  53.126  1.00 24.43           C  
ATOM   2283  CG  LEU A 313      21.912   5.968  52.623  1.00 25.19           C  
ATOM   2284  CD1 LEU A 313      21.126   6.362  51.401  1.00 25.06           C  
ATOM   2285  CD2 LEU A 313      21.613   6.928  53.752  1.00 28.71           C  
ATOM   2286  N   ALA A 314      21.258   2.363  55.237  1.00 23.69           N  
ATOM   2287  CA  ALA A 314      20.882   1.002  55.505  1.00 23.24           C  
ATOM   2288  C   ALA A 314      19.553   0.915  56.216  1.00 23.04           C  
ATOM   2289  O   ALA A 314      19.434   1.387  57.298  1.00 23.65           O  
ATOM   2290  CB  ALA A 314      21.944   0.342  56.344  1.00 22.31           C  
ATOM   2291  N   GLY A 315      18.563   0.265  55.629  1.00 23.10           N  
ATOM   2292  CA  GLY A 315      17.255   0.195  56.280  1.00 23.65           C  
ATOM   2293  C   GLY A 315      16.493   1.506  56.205  1.00 21.88           C  
ATOM   2294  O   GLY A 315      15.496   1.673  56.853  1.00 21.54           O  
ATOM   2295  N   VAL A 316      16.955   2.382  55.340  1.00 22.07           N  
ATOM   2296  CA  VAL A 316      16.465   3.732  55.168  1.00 22.79           C  
ATOM   2297  C   VAL A 316      15.379   3.807  54.108  1.00 24.37           C  
ATOM   2298  O   VAL A 316      15.556   3.309  53.000  1.00 24.37           O  
ATOM   2299  CB  VAL A 316      17.653   4.622  54.719  1.00 22.18           C  
ATOM   2300  CG1 VAL A 316      17.244   6.041  54.431  1.00 23.42           C  
ATOM   2301  CG2 VAL A 316      18.689   4.646  55.798  1.00 21.94           C  
ATOM   2302  N   SER A 317      14.292   4.505  54.437  1.00 26.52           N  
ATOM   2303  CA  SER A 317      13.136   4.733  53.536  1.00 27.24           C  
ATOM   2304  C   SER A 317      13.337   5.730  52.405  1.00 27.97           C  
ATOM   2305  O   SER A 317      12.399   6.398  51.989  1.00 29.26           O  
ATOM   2306  CB  SER A 317      11.984   5.262  54.379  1.00 29.55           C  
ATOM   2307  OG  SER A 317      11.624   4.260  55.292  1.00 33.51           O  
ATOM   2308  N   ILE A 318      14.550   5.875  51.914  1.00 28.18           N  
ATOM   2309  CA  ILE A 318      14.780   6.759  50.811  1.00 29.24           C  
ATOM   2310  C   ILE A 318      14.111   6.188  49.565  1.00 32.29           C  
ATOM   2311  O   ILE A 318      14.134   4.984  49.361  1.00 32.85           O  
ATOM   2312  CB  ILE A 318      16.267   6.920  50.558  1.00 30.52           C  
ATOM   2313  CG1 ILE A 318      16.505   7.617  49.231  1.00 32.80           C  
ATOM   2314  CG2 ILE A 318      16.966   5.581  50.496  1.00 32.41           C  
ATOM   2315  CD1 ILE A 318      17.873   8.227  49.173  1.00 36.14           C  
ATOM   2316  N   LYS A 319      13.509   7.059  48.756  1.00 37.04           N  
ATOM   2317  CA  LYS A 319      12.828   6.704  47.513  1.00 39.56           C  
ATOM   2318  C   LYS A 319      13.554   7.200  46.274  1.00 36.31           C  
ATOM   2319  O   LYS A 319      13.463   6.584  45.220  1.00 35.82           O  
ATOM   2320  CB  LYS A 319      11.438   7.359  47.488  1.00 47.27           C  
ATOM   2321  CG  LYS A 319      10.567   7.164  48.723  1.00 51.36           C  
ATOM   2322  CD  LYS A 319      10.274   5.690  48.963  1.00 59.65           C  
ATOM   2323  CE  LYS A 319       8.918   5.467  49.630  1.00 67.18           C  
ATOM   2324  NZ  LYS A 319       8.587   6.450  50.701  1.00 67.25           N  
ATOM   2325  N   TYR A 320      14.181   8.366  46.365  1.00 36.68           N  
ATOM   2326  CA  TYR A 320      14.964   8.917  45.261  1.00 36.72           C  
ATOM   2327  C   TYR A 320      16.259   9.420  45.818  1.00 37.36           C  
ATOM   2328  O   TYR A 320      16.364   9.759  46.987  1.00 34.06           O  
ATOM   2329  CB  TYR A 320      14.239  10.056  44.528  1.00 37.57           C  
ATOM   2330  CG  TYR A 320      12.888   9.633  44.051  1.00 39.01           C  
ATOM   2331  CD1 TYR A 320      12.732   9.012  42.815  1.00 39.35           C  
ATOM   2332  CD2 TYR A 320      11.760   9.790  44.872  1.00 39.97           C  
ATOM   2333  CE1 TYR A 320      11.477   8.578  42.389  1.00 41.08           C  
ATOM   2334  CE2 TYR A 320      10.503   9.369  44.462  1.00 42.77           C  
ATOM   2335  CZ  TYR A 320      10.359   8.759  43.219  1.00 44.34           C  
ATOM   2336  OH  TYR A 320       9.100   8.308  42.827  1.00 50.13           O  
ATOM   2337  N   LEU A 321      17.255   9.411  44.947  1.00 40.31           N  
ATOM   2338  CA  LEU A 321      18.546   9.965  45.217  1.00 37.83           C  
ATOM   2339  C   LEU A 321      19.019  10.626  43.919  1.00 41.27           C  
ATOM   2340  O   LEU A 321      19.577   9.979  43.027  1.00 39.32           O  
ATOM   2341  CB  LEU A 321      19.493   8.884  45.666  1.00 35.58           C  
ATOM   2342  CG  LEU A 321      20.919   9.396  45.826  1.00 38.46           C  
ATOM   2343  CD1 LEU A 321      20.944  10.589  46.753  1.00 40.30           C  
ATOM   2344  CD2 LEU A 321      21.808   8.322  46.406  1.00 40.04           C  
ATOM   2345  N   GLU A 322      18.746  11.924  43.808  1.00 46.55           N  
ATOM   2346  CA  GLU A 322      19.224  12.718  42.675  1.00 48.71           C  
ATOM   2347  C   GLU A 322      19.817  14.039  43.161  1.00 45.41           C  
ATOM   2348  O   GLU A 322      19.732  14.376  44.344  1.00 39.73           O  
ATOM   2349  CB  GLU A 322      18.087  12.989  41.685  1.00 55.40           C  
ATOM   2350  CG  GLU A 322      16.814  12.175  41.921  1.00 62.44           C  
ATOM   2351  CD  GLU A 322      15.622  12.666  41.099  1.00 70.16           C  
ATOM   2352  OE1 GLU A 322      15.116  13.772  41.386  1.00 76.10           O  
ATOM   2353  OE2 GLU A 322      15.169  11.940  40.179  1.00 78.48           O  
ATOM   2354  N   ASP A 323      20.428  14.760  42.222  1.00 48.96           N  
ATOM   2355  CA  ASP A 323      20.997  16.105  42.460  1.00 51.61           C  
ATOM   2356  C   ASP A 323      21.971  16.075  43.607  1.00 47.23           C  
ATOM   2357  O   ASP A 323      21.855  16.852  44.538  1.00 43.74           O  
ATOM   2358  CB  ASP A 323      19.916  17.162  42.770  1.00 53.75           C  
ATOM   2359  CG  ASP A 323      18.836  17.242  41.709  1.00 58.49           C  
ATOM   2360  OD1 ASP A 323      19.128  16.984  40.511  1.00 61.68           O  
ATOM   2361  OD2 ASP A 323      17.684  17.575  42.084  1.00 61.71           O  
ATOM   2362  N   VAL A 324      22.914  15.158  43.571  1.00 43.31           N  
ATOM   2363  CA  VAL A 324      23.910  15.170  44.600  1.00 45.58           C  
ATOM   2364  C   VAL A 324      24.971  16.174  44.144  1.00 46.58           C  
ATOM   2365  O   VAL A 324      25.626  15.968  43.122  1.00 50.75           O  
ATOM   2366  CB  VAL A 324      24.447  13.754  44.877  1.00 43.97           C  
ATOM   2367  CG1 VAL A 324      25.586  13.785  45.874  1.00 43.95           C  
ATOM   2368  CG2 VAL A 324      23.341  12.922  45.461  1.00 43.45           C  
ATOM   2369  N   PRO A 325      25.129  17.279  44.885  1.00 46.39           N  
ATOM   2370  CA  PRO A 325      26.072  18.323  44.501  1.00 47.33           C  
ATOM   2371  C   PRO A 325      27.434  17.771  44.063  1.00 49.45           C  
ATOM   2372  O   PRO A 325      27.977  16.904  44.718  1.00 47.28           O  
ATOM   2373  CB  PRO A 325      26.223  19.132  45.790  1.00 48.29           C  
ATOM   2374  CG  PRO A 325      24.939  18.940  46.515  1.00 46.22           C  
ATOM   2375  CD  PRO A 325      24.553  17.526  46.221  1.00 47.84           C  
ATOM   2376  N   LYS A 326      27.970  18.286  42.961  1.00 56.35           N  
ATOM   2377  CA  LYS A 326      29.231  17.802  42.372  1.00 60.67           C  
ATOM   2378  C   LYS A 326      30.473  17.950  43.257  1.00 57.74           C  
ATOM   2379  O   LYS A 326      31.488  17.293  43.005  1.00 59.64           O  
ATOM   2380  CB  LYS A 326      29.525  18.536  41.053  1.00 71.51           C  
ATOM   2381  CG  LYS A 326      29.234  17.784  39.761  1.00 75.84           C  
ATOM   2382  CD  LYS A 326      30.219  18.256  38.692  1.00 82.92           C  
ATOM   2383  CE  LYS A 326      29.777  17.906  37.281  1.00 87.37           C  
ATOM   2384  NZ  LYS A 326      29.582  16.441  37.127  1.00 91.32           N  
ATOM   2385  N   HIS A 327      30.418  18.821  44.261  1.00 51.49           N  
ATOM   2386  CA  HIS A 327      31.571  19.020  45.143  1.00 50.74           C  
ATOM   2387  C   HIS A 327      31.670  18.025  46.324  1.00 49.49           C  
ATOM   2388  O   HIS A 327      32.706  17.961  47.012  1.00 49.19           O  
ATOM   2389  CB  HIS A 327      31.597  20.453  45.665  1.00 52.42           C  
ATOM   2390  CG  HIS A 327      30.457  20.798  46.568  1.00 52.38           C  
ATOM   2391  ND1 HIS A 327      29.208  21.147  46.094  1.00 55.31           N  
ATOM   2392  CD2 HIS A 327      30.384  20.879  47.917  1.00 53.09           C  
ATOM   2393  CE1 HIS A 327      28.416  21.435  47.115  1.00 56.56           C  
ATOM   2394  NE2 HIS A 327      29.103  21.270  48.233  1.00 54.41           N  
ATOM   2395  N   PHE A 328      30.609  17.250  46.556  1.00 46.32           N  
ATOM   2396  CA  PHE A 328      30.618  16.199  47.581  1.00 43.39           C  
ATOM   2397  C   PHE A 328      31.807  15.270  47.321  1.00 41.78           C  
ATOM   2398  O   PHE A 328      32.122  14.952  46.169  1.00 36.38           O  
ATOM   2399  CB  PHE A 328      29.303  15.416  47.553  1.00 42.74           C  
ATOM   2400  CG  PHE A 328      28.210  15.999  48.397  1.00 42.02           C  
ATOM   2401  CD1 PHE A 328      27.965  17.344  48.420  1.00 45.20           C  
ATOM   2402  CD2 PHE A 328      27.395  15.177  49.138  1.00 44.44           C  
ATOM   2403  CE1 PHE A 328      26.942  17.858  49.187  1.00 45.55           C  
ATOM   2404  CE2 PHE A 328      26.365  15.678  49.911  1.00 44.01           C  
ATOM   2405  CZ  PHE A 328      26.147  17.026  49.944  1.00 44.82           C  
ATOM   2406  N   LYS A 329      32.478  14.843  48.383  1.00 44.99           N  
ATOM   2407  CA  LYS A 329      33.802  14.199  48.221  1.00 50.65           C  
ATOM   2408  C   LYS A 329      33.782  12.677  48.396  1.00 44.35           C  
ATOM   2409  O   LYS A 329      34.833  12.009  48.357  1.00 43.35           O  
ATOM   2410  CB  LYS A 329      34.838  14.867  49.149  1.00 55.33           C  
ATOM   2411  CG  LYS A 329      35.488  16.105  48.540  1.00 62.46           C  
ATOM   2412  CD  LYS A 329      36.268  16.900  49.584  1.00 71.32           C  
ATOM   2413  CE  LYS A 329      36.956  18.120  48.974  1.00 75.43           C  
ATOM   2414  NZ  LYS A 329      37.289  19.125  50.026  1.00 77.11           N  
ATOM   2415  N   TRP A 330      32.563  12.170  48.564  1.00 37.72           N  
ATOM   2416  CA  TRP A 330      32.246  10.746  48.653  1.00 33.84           C  
ATOM   2417  C   TRP A 330      33.113   9.862  47.743  1.00 30.27           C  
ATOM   2418  O   TRP A 330      33.186  10.080  46.542  1.00 25.48           O  
ATOM   2419  CB  TRP A 330      30.764  10.545  48.303  1.00 32.34           C  
ATOM   2420  CG  TRP A 330      29.819  11.174  49.273  1.00 33.14           C  
ATOM   2421  CD1 TRP A 330      30.141  11.968  50.349  1.00 36.93           C  
ATOM   2422  CD2 TRP A 330      28.398  11.123  49.242  1.00 31.77           C  
ATOM   2423  NE1 TRP A 330      29.009  12.392  50.981  1.00 35.24           N  
ATOM   2424  CE2 TRP A 330      27.925  11.887  50.318  1.00 32.15           C  
ATOM   2425  CE3 TRP A 330      27.475  10.509  48.408  1.00 32.42           C  
ATOM   2426  CZ2 TRP A 330      26.579  12.042  50.584  1.00 32.03           C  
ATOM   2427  CZ3 TRP A 330      26.124  10.683  48.670  1.00 32.03           C  
ATOM   2428  CH2 TRP A 330      25.697  11.439  49.753  1.00 31.79           C  
ATOM   2429  N   GLN A 331      33.774   8.881  48.349  1.00 29.17           N  
ATOM   2430  CA  GLN A 331      34.615   7.930  47.612  1.00 31.74           C  
ATOM   2431  C   GLN A 331      34.024   6.528  47.526  1.00 28.23           C  
ATOM   2432  O   GLN A 331      34.185   5.834  46.537  1.00 26.76           O  
ATOM   2433  CB  GLN A 331      35.996   7.864  48.221  1.00 33.21           C  
ATOM   2434  CG  GLN A 331      36.881   8.903  47.605  1.00 35.43           C  
ATOM   2435  CD  GLN A 331      38.151   8.980  48.343  1.00 38.47           C  
ATOM   2436  OE1 GLN A 331      38.198   9.558  49.418  1.00 45.26           O  
ATOM   2437  NE2 GLN A 331      39.188   8.371  47.806  1.00 43.09           N  
ATOM   2438  N   SER A 332      33.334   6.128  48.560  1.00 25.43           N  
ATOM   2439  CA  SER A 332      32.399   5.086  48.407  1.00 26.30           C  
ATOM   2440  C   SER A 332      31.024   5.535  48.842  1.00 26.29           C  
ATOM   2441  O   SER A 332      30.858   6.465  49.637  1.00 24.58           O  
ATOM   2442  CB  SER A 332      32.821   3.875  49.207  1.00 26.53           C  
ATOM   2443  OG  SER A 332      33.000   4.267  50.532  1.00 31.03           O  
ATOM   2444  N   LEU A 333      30.050   4.800  48.321  1.00 25.55           N  
ATOM   2445  CA  LEU A 333      28.674   4.981  48.633  1.00 25.57           C  
ATOM   2446  C   LEU A 333      28.012   3.605  48.653  1.00 26.54           C  
ATOM   2447  O   LEU A 333      28.259   2.771  47.797  1.00 26.30           O  
ATOM   2448  CB  LEU A 333      28.045   5.864  47.576  1.00 24.40           C  
ATOM   2449  CG  LEU A 333      26.524   5.983  47.604  1.00 23.67           C  
ATOM   2450  CD1 LEU A 333      26.009   6.461  48.938  1.00 24.23           C  
ATOM   2451  CD2 LEU A 333      26.078   6.927  46.513  1.00 23.25           C  
ATOM   2452  N   SER A 334      27.145   3.389  49.622  1.00 27.64           N  
ATOM   2453  CA  SER A 334      26.603   2.085  49.859  1.00 27.65           C  
ATOM   2454  C   SER A 334      25.143   2.205  50.315  1.00 27.73           C  
ATOM   2455  O   SER A 334      24.807   2.927  51.241  1.00 26.30           O  
ATOM   2456  CB  SER A 334      27.452   1.397  50.910  1.00 27.39           C  
ATOM   2457  OG  SER A 334      26.687   0.390  51.553  1.00 31.86           O  
ATOM   2458  N   ILE A 335      24.275   1.462  49.673  1.00 26.76           N  
ATOM   2459  CA  ILE A 335      22.874   1.549  49.973  1.00 28.40           C  
ATOM   2460  C   ILE A 335      22.298   0.153  50.081  1.00 29.24           C  
ATOM   2461  O   ILE A 335      22.317  -0.600  49.129  1.00 32.79           O  
ATOM   2462  CB  ILE A 335      22.172   2.267  48.844  1.00 28.64           C  
ATOM   2463  CG1 ILE A 335      22.809   3.642  48.681  1.00 29.65           C  
ATOM   2464  CG2 ILE A 335      20.682   2.367  49.120  1.00 28.71           C  
ATOM   2465  CD1 ILE A 335      22.388   4.360  47.429  1.00 31.38           C  
ATOM   2466  N   ILE A 336      21.778  -0.180  51.240  1.00 26.69           N  
ATOM   2467  CA  ILE A 336      21.424  -1.517  51.526  1.00 27.59           C  
ATOM   2468  C   ILE A 336      20.063  -1.612  52.211  1.00 27.59           C  
ATOM   2469  O   ILE A 336      19.791  -0.905  53.160  1.00 30.01           O  
ATOM   2470  CB  ILE A 336      22.503  -2.071  52.435  1.00 30.57           C  
ATOM   2471  CG1 ILE A 336      23.846  -2.074  51.680  1.00 32.37           C  
ATOM   2472  CG2 ILE A 336      22.114  -3.444  53.003  1.00 28.83           C  
ATOM   2473  CD1 ILE A 336      25.012  -2.445  52.583  1.00 32.60           C  
ATOM   2474  N   ARG A 337      19.214  -2.512  51.744  1.00 27.52           N  
ATOM   2475  CA  ARG A 337      17.897  -2.724  52.334  1.00 27.64           C  
ATOM   2476  C   ARG A 337      17.098  -1.410  52.403  1.00 27.80           C  
ATOM   2477  O   ARG A 337      16.251  -1.210  53.295  1.00 26.66           O  
ATOM   2478  CB  ARG A 337      18.009  -3.404  53.702  1.00 27.62           C  
ATOM   2479  CG  ARG A 337      18.634  -4.770  53.646  1.00 29.41           C  
ATOM   2480  CD  ARG A 337      18.640  -5.531  54.962  1.00 33.46           C  
ATOM   2481  NE  ARG A 337      19.149  -4.697  56.051  1.00 42.55           N  
ATOM   2482  CZ  ARG A 337      20.416  -4.638  56.486  1.00 46.76           C  
ATOM   2483  NH1 ARG A 337      20.684  -3.805  57.473  1.00 46.88           N  
ATOM   2484  NH2 ARG A 337      21.409  -5.382  55.957  1.00 49.30           N  
ATOM   2485  N   CYS A 338      17.362  -0.553  51.419  1.00 28.09           N  
ATOM   2486  CA  CYS A 338      16.651   0.695  51.230  1.00 30.38           C  
ATOM   2487  C   CYS A 338      15.431   0.496  50.377  1.00 32.46           C  
ATOM   2488  O   CYS A 338      15.007  -0.642  50.233  1.00 33.92           O  
ATOM   2489  CB  CYS A 338      17.609   1.715  50.645  1.00 30.35           C  
ATOM   2490  SG  CYS A 338      18.766   2.049  51.980  1.00 29.75           S  
ATOM   2491  N   GLN A 339      14.831   1.578  49.856  1.00 35.44           N  
ATOM   2492  CA  GLN A 339      13.545   1.507  49.101  1.00 34.55           C  
ATOM   2493  C   GLN A 339      13.521   2.329  47.822  1.00 35.30           C  
ATOM   2494  O   GLN A 339      12.527   3.016  47.527  1.00 39.10           O  
ATOM   2495  CB  GLN A 339      12.421   2.017  49.985  1.00 36.03           C  
ATOM   2496  CG  GLN A 339      12.075   1.043  51.093  1.00 41.95           C  
ATOM   2497  CD  GLN A 339      11.189   1.641  52.153  1.00 43.92           C  
ATOM   2498  OE1 GLN A 339      11.263   1.243  53.309  1.00 45.72           O  
ATOM   2499  NE2 GLN A 339      10.362   2.613  51.775  1.00 47.47           N  
ATOM   2500  N   LEU A 340      14.600   2.309  47.062  1.00 32.30           N  
ATOM   2501  CA  LEU A 340      14.651   3.206  45.944  1.00 32.89           C  
ATOM   2502  C   LEU A 340      13.558   2.894  44.927  1.00 32.43           C  
ATOM   2503  O   LEU A 340      13.401   1.768  44.483  1.00 29.89           O  
ATOM   2504  CB  LEU A 340      16.027   3.192  45.302  1.00 33.69           C  
ATOM   2505  CG  LEU A 340      17.078   3.876  46.193  1.00 31.48           C  
ATOM   2506  CD1 LEU A 340      18.447   3.502  45.665  1.00 31.70           C  
ATOM   2507  CD2 LEU A 340      16.924   5.386  46.206  1.00 30.37           C  
ATOM   2508  N   LYS A 341      12.780   3.915  44.593  1.00 33.59           N  
ATOM   2509  CA  LYS A 341      11.773   3.774  43.583  1.00 33.75           C  
ATOM   2510  C   LYS A 341      12.400   3.874  42.239  1.00 29.47           C  
ATOM   2511  O   LYS A 341      11.808   3.506  41.310  1.00 29.81           O  
ATOM   2512  CB  LYS A 341      10.658   4.801  43.735  1.00 38.29           C  
ATOM   2513  CG  LYS A 341       9.635   4.474  44.827  1.00 45.85           C  
ATOM   2514  CD  LYS A 341       8.659   5.656  44.970  1.00 56.92           C  
ATOM   2515  CE  LYS A 341       7.188   5.257  45.134  1.00 62.19           C  
ATOM   2516  NZ  LYS A 341       6.742   5.172  46.564  1.00 66.54           N  
ATOM   2517  N   GLN A 342      13.620   4.336  42.109  1.00 30.28           N  
ATOM   2518  CA  GLN A 342      14.162   4.480  40.777  1.00 31.80           C  
ATOM   2519  C   GLN A 342      15.674   4.612  40.846  1.00 30.12           C  
ATOM   2520  O   GLN A 342      16.214   5.035  41.857  1.00 29.17           O  
ATOM   2521  CB  GLN A 342      13.432   5.665  40.196  1.00 38.67           C  
ATOM   2522  CG  GLN A 342      14.054   6.490  39.116  1.00 48.71           C  
ATOM   2523  CD  GLN A 342      13.186   7.732  38.853  1.00 62.00           C  
ATOM   2524  OE1 GLN A 342      12.061   7.851  39.393  1.00 62.19           O  
ATOM   2525  NE2 GLN A 342      13.702   8.668  38.034  1.00 66.69           N  
ATOM   2526  N   PHE A 343      16.365   4.177  39.806  1.00 30.46           N  
ATOM   2527  CA  PHE A 343      17.819   3.989  39.892  1.00 32.88           C  
ATOM   2528  C   PHE A 343      18.518   5.324  39.967  1.00 36.33           C  
ATOM   2529  O   PHE A 343      18.333   6.148  39.086  1.00 43.96           O  
ATOM   2530  CB  PHE A 343      18.355   3.214  38.684  1.00 32.29           C  
ATOM   2531  CG  PHE A 343      19.754   2.691  38.858  1.00 30.88           C  
ATOM   2532  CD1 PHE A 343      19.987   1.478  39.471  1.00 31.23           C  
ATOM   2533  CD2 PHE A 343      20.846   3.418  38.412  1.00 33.41           C  
ATOM   2534  CE1 PHE A 343      21.287   0.994  39.641  1.00 30.75           C  
ATOM   2535  CE2 PHE A 343      22.152   2.943  38.584  1.00 33.68           C  
ATOM   2536  CZ  PHE A 343      22.372   1.722  39.199  1.00 30.57           C  
ATOM   2537  N   PRO A 344      19.358   5.528  40.983  1.00 39.31           N  
ATOM   2538  CA  PRO A 344      19.925   6.853  41.214  1.00 41.97           C  
ATOM   2539  C   PRO A 344      20.730   7.355  40.047  1.00 44.49           C  
ATOM   2540  O   PRO A 344      21.409   6.591  39.380  1.00 39.48           O  
ATOM   2541  CB  PRO A 344      20.860   6.670  42.431  1.00 43.05           C  
ATOM   2542  CG  PRO A 344      20.763   5.246  42.838  1.00 44.06           C  
ATOM   2543  CD  PRO A 344      20.079   4.484  41.722  1.00 41.22           C  
ATOM   2544  N   THR A 345      20.646   8.662  39.837  1.00 56.61           N  
ATOM   2545  CA  THR A 345      21.400   9.348  38.790  1.00 64.28           C  
ATOM   2546  C   THR A 345      22.591  10.027  39.475  1.00 59.93           C  
ATOM   2547  O   THR A 345      22.399  10.774  40.467  1.00 50.51           O  
ATOM   2548  CB  THR A 345      20.494  10.359  38.054  1.00 65.34           C  
ATOM   2549  OG1 THR A 345      19.883  11.232  39.007  1.00 65.33           O  
ATOM   2550  CG2 THR A 345      19.380   9.616  37.296  1.00 66.82           C  
ATOM   2551  N   LEU A 346      23.800   9.715  38.980  1.00 55.44           N  
ATOM   2552  CA  LEU A 346      25.042  10.018  39.712  1.00 52.29           C  
ATOM   2553  C   LEU A 346      26.238  10.451  38.840  1.00 51.53           C  
ATOM   2554  O   LEU A 346      26.583   9.815  37.824  1.00 47.34           O  
ATOM   2555  CB  LEU A 346      25.440   8.808  40.569  1.00 49.41           C  
ATOM   2556  CG  LEU A 346      24.422   8.252  41.578  1.00 45.42           C  
ATOM   2557  CD1 LEU A 346      24.984   7.000  42.222  1.00 43.30           C  
ATOM   2558  CD2 LEU A 346      24.034   9.249  42.663  1.00 44.54           C  
ATOM   2559  N   ASP A 347      26.849  11.550  39.272  1.00 56.45           N  
ATOM   2560  CA  ASP A 347      28.017  12.145  38.611  1.00 62.98           C  
ATOM   2561  C   ASP A 347      29.206  12.403  39.564  1.00 56.98           C  
ATOM   2562  O   ASP A 347      30.288  12.780  39.126  1.00 63.26           O  
ATOM   2563  CB  ASP A 347      27.597  13.445  37.925  1.00 70.60           C  
ATOM   2564  CG  ASP A 347      26.620  14.246  38.758  1.00 78.24           C  
ATOM   2565  OD1 ASP A 347      26.947  14.548  39.938  1.00 80.39           O  
ATOM   2566  OD2 ASP A 347      25.518  14.539  38.237  1.00 83.47           O  
ATOM   2567  N   LEU A 348      29.003  12.182  40.855  1.00 49.28           N  
ATOM   2568  CA  LEU A 348      30.074  12.195  41.819  1.00 44.89           C  
ATOM   2569  C   LEU A 348      31.382  11.742  41.183  1.00 45.07           C  
ATOM   2570  O   LEU A 348      31.542  10.568  40.833  1.00 50.69           O  
ATOM   2571  CB  LEU A 348      29.705  11.268  42.945  1.00 44.71           C  
ATOM   2572  CG  LEU A 348      28.468  11.697  43.712  1.00 48.91           C  
ATOM   2573  CD1 LEU A 348      27.876  10.530  44.466  1.00 53.02           C  
ATOM   2574  CD2 LEU A 348      28.823  12.816  44.675  1.00 52.85           C  
ATOM   2575  N   PRO A 349      32.331  12.662  41.016  1.00 44.50           N  
ATOM   2576  CA  PRO A 349      33.422  12.348  40.111  1.00 42.12           C  
ATOM   2577  C   PRO A 349      34.603  11.693  40.797  1.00 38.10           C  
ATOM   2578  O   PRO A 349      35.535  11.284  40.115  1.00 34.07           O  
ATOM   2579  CB  PRO A 349      33.809  13.722  39.537  1.00 42.38           C  
ATOM   2580  CG  PRO A 349      33.114  14.736  40.388  1.00 43.17           C  
ATOM   2581  CD  PRO A 349      32.471  14.023  41.545  1.00 45.33           C  
ATOM   2582  N   PHE A 350      34.561  11.570  42.115  1.00 37.73           N  
ATOM   2583  CA  PHE A 350      35.644  10.874  42.824  1.00 44.48           C  
ATOM   2584  C   PHE A 350      35.199   9.549  43.426  1.00 41.47           C  
ATOM   2585  O   PHE A 350      36.013   8.837  44.043  1.00 40.43           O  
ATOM   2586  CB  PHE A 350      36.282  11.786  43.894  1.00 54.74           C  
ATOM   2587  CG  PHE A 350      36.698  13.143  43.351  1.00 64.84           C  
ATOM   2588  CD1 PHE A 350      37.733  13.236  42.386  1.00 64.47           C  
ATOM   2589  CD2 PHE A 350      36.025  14.322  43.759  1.00 65.48           C  
ATOM   2590  CE1 PHE A 350      38.090  14.464  41.852  1.00 69.04           C  
ATOM   2591  CE2 PHE A 350      36.388  15.551  43.233  1.00 68.72           C  
ATOM   2592  CZ  PHE A 350      37.421  15.620  42.279  1.00 74.16           C  
ATOM   2593  N   LEU A 351      33.927   9.194  43.195  1.00 38.19           N  
ATOM   2594  CA  LEU A 351      33.362   7.934  43.673  1.00 32.09           C  
ATOM   2595  C   LEU A 351      33.989   6.713  43.026  1.00 31.83           C  
ATOM   2596  O   LEU A 351      33.970   6.544  41.809  1.00 29.41           O  
ATOM   2597  CB  LEU A 351      31.897   7.919  43.425  1.00 30.23           C  
ATOM   2598  CG  LEU A 351      31.207   6.772  44.111  1.00 31.08           C  
ATOM   2599  CD1 LEU A 351      31.150   6.985  45.610  1.00 35.78           C  
ATOM   2600  CD2 LEU A 351      29.803   6.699  43.589  1.00 30.62           C  
ATOM   2601  N   LYS A 352      34.581   5.881  43.865  1.00 33.47           N  
ATOM   2602  CA  LYS A 352      35.379   4.749  43.422  1.00 34.92           C  
ATOM   2603  C   LYS A 352      34.626   3.455  43.596  1.00 31.21           C  
ATOM   2604  O   LYS A 352      35.025   2.445  43.071  1.00 29.83           O  
ATOM   2605  CB  LYS A 352      36.661   4.677  44.238  1.00 39.16           C  
ATOM   2606  CG  LYS A 352      37.563   5.866  43.985  1.00 48.13           C  
ATOM   2607  CD  LYS A 352      38.650   6.026  45.047  1.00 53.34           C  
ATOM   2608  CE  LYS A 352      39.784   5.032  44.839  1.00 58.94           C  
ATOM   2609  NZ  LYS A 352      41.133   5.633  45.061  1.00 64.10           N  
ATOM   2610  N   SER A 353      33.536   3.496  44.333  1.00 28.71           N  
ATOM   2611  CA  SER A 353      32.949   2.303  44.820  1.00 27.40           C  
ATOM   2612  C   SER A 353      31.492   2.501  45.136  1.00 25.93           C  
ATOM   2613  O   SER A 353      31.138   3.311  45.980  1.00 24.36           O  
ATOM   2614  CB  SER A 353      33.675   1.890  46.052  1.00 26.65           C  
ATOM   2615  OG  SER A 353      33.216   0.604  46.408  1.00 33.77           O  
ATOM   2616  N   LEU A 354      30.648   1.749  44.442  1.00 24.13           N  
ATOM   2617  CA  LEU A 354      29.195   1.895  44.543  1.00 22.35           C  
ATOM   2618  C   LEU A 354      28.532   0.575  44.876  1.00 21.03           C  
ATOM   2619  O   LEU A 354      28.751  -0.426  44.226  1.00 20.39           O  
ATOM   2620  CB  LEU A 354      28.630   2.419  43.244  1.00 21.77           C  
ATOM   2621  CG  LEU A 354      27.106   2.544  43.192  1.00 22.57           C  
ATOM   2622  CD1 LEU A 354      26.614   3.623  44.114  1.00 22.25           C  
ATOM   2623  CD2 LEU A 354      26.618   2.844  41.779  1.00 22.77           C  
ATOM   2624  N   THR A 355      27.692   0.586  45.875  1.00 20.55           N  
ATOM   2625  CA  THR A 355      27.067  -0.624  46.273  1.00 21.69           C  
ATOM   2626  C   THR A 355      25.592  -0.356  46.476  1.00 22.80           C  
ATOM   2627  O   THR A 355      25.199   0.513  47.211  1.00 22.62           O  
ATOM   2628  CB  THR A 355      27.737  -1.159  47.529  1.00 22.75           C  
ATOM   2629  OG1 THR A 355      29.000  -1.728  47.165  1.00 23.23           O  
ATOM   2630  CG2 THR A 355      26.878  -2.224  48.199  1.00 24.11           C  
ATOM   2631  N   LEU A 356      24.762  -1.097  45.786  1.00 24.96           N  
ATOM   2632  CA  LEU A 356      23.333  -0.911  45.910  1.00 25.46           C  
ATOM   2633  C   LEU A 356      22.726  -2.275  45.890  1.00 23.43           C  
ATOM   2634  O   LEU A 356      22.884  -2.981  44.897  1.00 23.17           O  
ATOM   2635  CB  LEU A 356      22.850  -0.060  44.766  1.00 27.83           C  
ATOM   2636  CG  LEU A 356      21.347   0.074  44.724  1.00 31.27           C  
ATOM   2637  CD1 LEU A 356      20.758   0.700  45.953  1.00 33.51           C  
ATOM   2638  CD2 LEU A 356      21.031   0.960  43.565  1.00 33.35           C  
ATOM   2639  N   THR A 357      22.147  -2.695  47.007  1.00 22.08           N  
ATOM   2640  CA  THR A 357      21.892  -4.098  47.192  1.00 22.73           C  
ATOM   2641  C   THR A 357      20.720  -4.321  48.127  1.00 22.36           C  
ATOM   2642  O   THR A 357      20.406  -3.455  48.941  1.00 21.13           O  
ATOM   2643  CB  THR A 357      23.153  -4.841  47.666  1.00 26.02           C  
ATOM   2644  OG1 THR A 357      23.056  -6.237  47.362  1.00 31.82           O  
ATOM   2645  CG2 THR A 357      23.296  -4.754  49.115  1.00 28.03           C  
ATOM   2646  N   MET A 358      20.039  -5.454  47.947  1.00 21.36           N  
ATOM   2647  CA  MET A 358      18.791  -5.773  48.638  1.00 23.20           C  
ATOM   2648  C   MET A 358      17.726  -4.698  48.666  1.00 23.71           C  
ATOM   2649  O   MET A 358      16.924  -4.595  49.594  1.00 25.47           O  
ATOM   2650  CB  MET A 358      19.094  -6.198  50.041  1.00 25.90           C  
ATOM   2651  CG  MET A 358      20.105  -7.304  50.024  1.00 29.29           C  
ATOM   2652  SD  MET A 358      20.477  -7.899  51.658  1.00 33.42           S  
ATOM   2653  CE  MET A 358      19.031  -8.930  51.884  1.00 33.51           C  
ATOM   2654  N   ASN A 359      17.701  -3.910  47.622  1.00 24.13           N  
ATOM   2655  CA  ASN A 359      16.675  -2.923  47.479  1.00 26.00           C  
ATOM   2656  C   ASN A 359      15.318  -3.547  47.384  1.00 28.83           C  
ATOM   2657  O   ASN A 359      15.158  -4.591  46.741  1.00 27.47           O  
ATOM   2658  CB  ASN A 359      16.920  -2.159  46.226  1.00 26.01           C  
ATOM   2659  CG  ASN A 359      16.232  -0.835  46.220  1.00 26.72           C  
ATOM   2660  OD1 ASN A 359      16.496   0.036  47.069  1.00 28.25           O  
ATOM   2661  ND2 ASN A 359      15.401  -0.629  45.213  1.00 28.32           N  
ATOM   2662  N   LYS A 360      14.331  -2.865  47.966  1.00 35.23           N  
ATOM   2663  CA  LYS A 360      12.966  -3.402  48.050  1.00 40.27           C  
ATOM   2664  C   LYS A 360      12.174  -3.371  46.742  1.00 39.34           C  
ATOM   2665  O   LYS A 360      11.315  -4.242  46.488  1.00 34.53           O  
ATOM   2666  CB  LYS A 360      12.173  -2.774  49.197  1.00 46.31           C  
ATOM   2667  CG  LYS A 360      12.144  -3.706  50.423  1.00 56.78           C  
ATOM   2668  CD  LYS A 360      12.598  -3.051  51.728  1.00 67.30           C  
ATOM   2669  CE  LYS A 360      13.188  -4.061  52.718  1.00 70.80           C  
ATOM   2670  NZ  LYS A 360      13.632  -3.404  53.991  1.00 68.68           N  
ATOM   2671  N   GLY A 361      12.473  -2.445  45.862  1.00 37.74           N  
ATOM   2672  CA  GLY A 361      11.752  -2.514  44.609  1.00 44.14           C  
ATOM   2673  C   GLY A 361      11.945  -3.793  43.793  1.00 41.05           C  
ATOM   2674  O   GLY A 361      12.475  -4.822  44.238  1.00 43.73           O  
ATOM   2675  N   SER A 362      11.464  -3.706  42.573  1.00 38.04           N  
ATOM   2676  CA  SER A 362      12.231  -4.141  41.442  1.00 38.37           C  
ATOM   2677  C   SER A 362      12.597  -2.754  40.898  1.00 35.29           C  
ATOM   2678  O   SER A 362      11.974  -1.773  41.275  1.00 31.86           O  
ATOM   2679  CB  SER A 362      11.366  -4.935  40.482  1.00 38.73           C  
ATOM   2680  OG  SER A 362      10.323  -4.096  39.987  1.00 44.86           O  
ATOM   2681  N   ILE A 363      13.610  -2.649  40.059  1.00 35.60           N  
ATOM   2682  CA  ILE A 363      13.918  -1.362  39.435  1.00 37.14           C  
ATOM   2683  C   ILE A 363      14.749  -1.629  38.224  1.00 33.58           C  
ATOM   2684  O   ILE A 363      15.289  -2.725  38.108  1.00 31.59           O  
ATOM   2685  CB  ILE A 363      14.737  -0.379  40.312  1.00 40.42           C  
ATOM   2686  CG1 ILE A 363      15.909  -1.072  40.972  1.00 42.48           C  
ATOM   2687  CG2 ILE A 363      13.884   0.310  41.364  1.00 41.05           C  
ATOM   2688  CD1 ILE A 363      16.687  -0.063  41.774  1.00 46.02           C  
ATOM   2689  N   SER A 364      14.844  -0.626  37.349  1.00 29.38           N  
ATOM   2690  CA  SER A 364      15.588  -0.763  36.121  1.00 30.92           C  
ATOM   2691  C   SER A 364      16.808   0.126  36.091  1.00 26.96           C  
ATOM   2692  O   SER A 364      16.749   1.263  36.470  1.00 25.11           O  
ATOM   2693  CB  SER A 364      14.696  -0.483  34.910  1.00 35.97           C  
ATOM   2694  OG  SER A 364      13.941   0.700  35.120  1.00 45.27           O  
ATOM   2695  N   PHE A 365      17.914  -0.441  35.649  1.00 25.12           N  
ATOM   2696  CA  PHE A 365      19.167   0.232  35.596  1.00 25.83           C  
ATOM   2697  C   PHE A 365      19.066   1.457  34.712  1.00 26.86           C  
ATOM   2698  O   PHE A 365      18.536   1.354  33.657  1.00 27.34           O  
ATOM   2699  CB  PHE A 365      20.249  -0.722  35.034  1.00 25.33           C  
ATOM   2700  CG  PHE A 365      21.564  -0.039  34.796  1.00 23.83           C  
ATOM   2701  CD1 PHE A 365      22.444   0.135  35.823  1.00 23.29           C  
ATOM   2702  CD2 PHE A 365      21.856   0.510  33.583  1.00 23.48           C  
ATOM   2703  CE1 PHE A 365      23.623   0.813  35.643  1.00 23.99           C  
ATOM   2704  CE2 PHE A 365      23.031   1.212  33.380  1.00 23.83           C  
ATOM   2705  CZ  PHE A 365      23.917   1.357  34.413  1.00 24.65           C  
ATOM   2706  N   LYS A 366      19.556   2.611  35.153  1.00 31.54           N  
ATOM   2707  CA  LYS A 366      19.764   3.784  34.286  1.00 36.70           C  
ATOM   2708  C   LYS A 366      21.257   4.063  34.198  1.00 35.34           C  
ATOM   2709  O   LYS A 366      21.981   3.715  35.098  1.00 39.20           O  
ATOM   2710  CB  LYS A 366      19.073   5.017  34.838  1.00 44.68           C  
ATOM   2711  CG  LYS A 366      17.563   4.955  34.776  1.00 58.94           C  
ATOM   2712  CD  LYS A 366      16.935   6.227  35.378  1.00 79.17           C  
ATOM   2713  CE  LYS A 366      15.432   6.068  35.725  1.00 88.22           C  
ATOM   2714  NZ  LYS A 366      14.477   5.710  34.624  1.00 84.02           N  
ATOM   2715  N   LYS A 367      21.714   4.692  33.125  1.00 34.49           N  
ATOM   2716  CA  LYS A 367      23.138   4.981  32.909  1.00 35.32           C  
ATOM   2717  C   LYS A 367      23.649   5.955  33.943  1.00 35.80           C  
ATOM   2718  O   LYS A 367      22.891   6.719  34.529  1.00 37.32           O  
ATOM   2719  CB  LYS A 367      23.403   5.582  31.507  1.00 38.46           C  
ATOM   2720  CG  LYS A 367      23.017   4.683  30.322  1.00 44.00           C  
ATOM   2721  CD  LYS A 367      23.255   5.336  28.948  1.00 51.05           C  
ATOM   2722  CE  LYS A 367      23.059   4.353  27.774  1.00 53.08           C  
ATOM   2723  NZ  LYS A 367      24.024   3.196  27.765  1.00 54.26           N  
ATOM   2724  N   VAL A 368      24.950   5.907  34.175  1.00 33.80           N  
ATOM   2725  CA  VAL A 368      25.589   6.804  35.080  1.00 31.89           C  
ATOM   2726  C   VAL A 368      26.913   7.224  34.445  1.00 31.52           C  
ATOM   2727  O   VAL A 368      27.354   6.655  33.429  1.00 26.68           O  
ATOM   2728  CB  VAL A 368      25.850   6.119  36.442  1.00 35.63           C  
ATOM   2729  CG1 VAL A 368      24.553   5.774  37.163  1.00 35.30           C  
ATOM   2730  CG2 VAL A 368      26.678   4.846  36.269  1.00 36.95           C  
ATOM   2731  N   ALA A 369      27.569   8.202  35.074  1.00 32.82           N  
ATOM   2732  CA  ALA A 369      28.875   8.701  34.602  1.00 31.70           C  
ATOM   2733  C   ALA A 369      29.740   8.954  35.818  1.00 30.47           C  
ATOM   2734  O   ALA A 369      29.677  10.004  36.452  1.00 29.29           O  
ATOM   2735  CB  ALA A 369      28.703   9.967  33.780  1.00 32.14           C  
ATOM   2736  N   LEU A 370      30.525   7.938  36.135  1.00 30.69           N  
ATOM   2737  CA  LEU A 370      31.296   7.863  37.354  1.00 29.56           C  
ATOM   2738  C   LEU A 370      32.723   7.473  36.970  1.00 27.91           C  
ATOM   2739  O   LEU A 370      33.103   6.334  37.132  1.00 27.62           O  
ATOM   2740  CB  LEU A 370      30.679   6.799  38.247  1.00 28.56           C  
ATOM   2741  CG  LEU A 370      29.252   7.052  38.709  1.00 29.45           C  
ATOM   2742  CD1 LEU A 370      28.682   5.836  39.393  1.00 29.94           C  
ATOM   2743  CD2 LEU A 370      29.203   8.205  39.702  1.00 31.73           C  
ATOM   2744  N   PRO A 371      33.500   8.425  36.447  1.00 26.86           N  
ATOM   2745  CA  PRO A 371      34.839   8.217  35.876  1.00 25.77           C  
ATOM   2746  C   PRO A 371      35.879   7.665  36.808  1.00 25.80           C  
ATOM   2747  O   PRO A 371      36.909   7.199  36.343  1.00 29.22           O  
ATOM   2748  CB  PRO A 371      35.264   9.620  35.472  1.00 25.31           C  
ATOM   2749  CG  PRO A 371      34.373  10.523  36.275  1.00 25.16           C  
ATOM   2750  CD  PRO A 371      33.073   9.828  36.282  1.00 26.21           C  
ATOM   2751  N   SER A 372      35.644   7.704  38.105  1.00 24.72           N  
ATOM   2752  CA  SER A 372      36.567   7.055  39.028  1.00 25.38           C  
ATOM   2753  C   SER A 372      36.149   5.618  39.462  1.00 26.38           C  
ATOM   2754  O   SER A 372      36.874   4.943  40.235  1.00 29.45           O  
ATOM   2755  CB  SER A 372      36.759   7.940  40.258  1.00 24.67           C  
ATOM   2756  OG  SER A 372      37.391   9.145  39.872  1.00 25.09           O  
ATOM   2757  N   LEU A 373      35.013   5.147  38.960  1.00 24.33           N  
ATOM   2758  CA  LEU A 373      34.388   3.945  39.486  1.00 23.18           C  
ATOM   2759  C   LEU A 373      35.190   2.694  39.159  1.00 21.71           C  
ATOM   2760  O   LEU A 373      35.410   2.379  37.995  1.00 20.93           O  
ATOM   2761  CB  LEU A 373      32.966   3.822  38.937  1.00 23.21           C  
ATOM   2762  CG  LEU A 373      32.166   2.648  39.489  1.00 23.13           C  
ATOM   2763  CD1 LEU A 373      31.901   2.827  40.955  1.00 23.83           C  
ATOM   2764  CD2 LEU A 373      30.872   2.548  38.742  1.00 22.22           C  
ATOM   2765  N   SER A 374      35.655   2.018  40.193  1.00 20.12           N  
ATOM   2766  CA  SER A 374      36.329   0.740  40.015  1.00 21.19           C  
ATOM   2767  C   SER A 374      35.643  -0.472  40.647  1.00 19.57           C  
ATOM   2768  O   SER A 374      35.982  -1.577  40.322  1.00 20.29           O  
ATOM   2769  CB  SER A 374      37.753   0.786  40.546  1.00 21.16           C  
ATOM   2770  OG  SER A 374      37.718   0.849  41.946  1.00 23.18           O  
ATOM   2771  N   TYR A 375      34.703  -0.275  41.540  1.00 18.54           N  
ATOM   2772  CA  TYR A 375      34.001  -1.376  42.088  1.00 19.43           C  
ATOM   2773  C   TYR A 375      32.527  -1.077  42.008  1.00 19.77           C  
ATOM   2774  O   TYR A 375      32.127  -0.007  42.439  1.00 19.20           O  
ATOM   2775  CB  TYR A 375      34.442  -1.546  43.496  1.00 18.81           C  
ATOM   2776  CG  TYR A 375      33.769  -2.645  44.233  1.00 20.39           C  
ATOM   2777  CD1 TYR A 375      32.483  -2.474  44.758  1.00 22.35           C  
ATOM   2778  CD2 TYR A 375      34.436  -3.842  44.507  1.00 20.66           C  
ATOM   2779  CE1 TYR A 375      31.886  -3.480  45.518  1.00 22.04           C  
ATOM   2780  CE2 TYR A 375      33.843  -4.852  45.253  1.00 20.22           C  
ATOM   2781  CZ  TYR A 375      32.573  -4.666  45.734  1.00 21.58           C  
ATOM   2782  OH  TYR A 375      31.968  -5.649  46.449  1.00 24.88           O  
ATOM   2783  N   LEU A 376      31.750  -2.026  41.457  1.00 18.88           N  
ATOM   2784  CA  LEU A 376      30.288  -1.889  41.302  1.00 18.88           C  
ATOM   2785  C   LEU A 376      29.559  -3.149  41.729  1.00 18.69           C  
ATOM   2786  O   LEU A 376      29.782  -4.206  41.130  1.00 17.91           O  
ATOM   2787  CB  LEU A 376      29.898  -1.591  39.843  1.00 18.44           C  
ATOM   2788  CG  LEU A 376      28.406  -1.298  39.617  1.00 18.40           C  
ATOM   2789  CD1 LEU A 376      27.903  -0.145  40.457  1.00 19.33           C  
ATOM   2790  CD2 LEU A 376      28.128  -0.896  38.195  1.00 18.45           C  
ATOM   2791  N   ASP A 377      28.692  -3.024  42.736  1.00 18.17           N  
ATOM   2792  CA  ASP A 377      27.904  -4.132  43.229  1.00 18.91           C  
ATOM   2793  C   ASP A 377      26.458  -3.714  43.244  1.00 18.82           C  
ATOM   2794  O   ASP A 377      26.028  -2.940  44.068  1.00 18.94           O  
ATOM   2795  CB  ASP A 377      28.325  -4.532  44.622  1.00 20.56           C  
ATOM   2796  CG  ASP A 377      27.486  -5.715  45.221  1.00 23.94           C  
ATOM   2797  OD1 ASP A 377      26.464  -6.178  44.632  1.00 27.79           O  
ATOM   2798  OD2 ASP A 377      27.882  -6.210  46.311  1.00 23.75           O  
ATOM   2799  N   LEU A 378      25.701  -4.285  42.337  1.00 18.08           N  
ATOM   2800  CA  LEU A 378      24.313  -3.977  42.187  1.00 17.54           C  
ATOM   2801  C   LEU A 378      23.511  -5.280  42.306  1.00 17.34           C  
ATOM   2802  O   LEU A 378      22.549  -5.526  41.540  1.00 17.47           O  
ATOM   2803  CB  LEU A 378      24.097  -3.361  40.803  1.00 17.06           C  
ATOM   2804  CG  LEU A 378      24.774  -2.059  40.398  1.00 17.34           C  
ATOM   2805  CD1 LEU A 378      24.306  -1.625  39.028  1.00 17.26           C  
ATOM   2806  CD2 LEU A 378      24.466  -0.919  41.337  1.00 17.90           C  
ATOM   2807  N   SER A 379      23.899  -6.130  43.240  1.00 16.37           N  
ATOM   2808  CA  SER A 379      23.241  -7.392  43.338  1.00 16.97           C  
ATOM   2809  C   SER A 379      22.016  -7.386  44.261  1.00 17.76           C  
ATOM   2810  O   SER A 379      21.800  -6.436  44.956  1.00 18.58           O  
ATOM   2811  CB  SER A 379      24.223  -8.454  43.770  1.00 17.41           C  
ATOM   2812  OG  SER A 379      24.576  -8.247  45.072  1.00 16.62           O  
ATOM   2813  N   ARG A 380      21.176  -8.427  44.146  1.00 17.83           N  
ATOM   2814  CA AARG A 380      20.036  -8.676  45.021  0.50 17.83           C  
ATOM   2815  CA BARG A 380      20.068  -8.651  45.053  0.50 16.30           C  
ATOM   2816  C   ARG A 380      19.031  -7.540  45.051  1.00 17.30           C  
ATOM   2817  O   ARG A 380      18.479  -7.229  46.039  1.00 16.25           O  
ATOM   2818  CB AARG A 380      20.508  -9.048  46.426  0.50 18.93           C  
ATOM   2819  CB BARG A 380      20.624  -8.867  46.453  0.50 15.23           C  
ATOM   2820  CG AARG A 380      21.116 -10.452  46.511  0.50 19.84           C  
ATOM   2821  CG BARG A 380      21.505 -10.108  46.550  0.50 13.87           C  
ATOM   2822  CD AARG A 380      21.419 -10.886  47.937  0.50 20.06           C  
ATOM   2823  CD BARG A 380      22.465 -10.070  47.721  0.50 12.38           C  
ATOM   2824  NE AARG A 380      22.308 -12.049  48.004  0.50 21.66           N  
ATOM   2825  NE BARG A 380      23.094 -11.356  47.901  0.50 10.87           N  
ATOM   2826  CZ AARG A 380      21.883 -13.312  48.141  0.50 22.88           C  
ATOM   2827  CZ BARG A 380      24.276 -11.667  47.440  0.50  9.79           C  
ATOM   2828  NH1AARG A 380      20.576 -13.569  48.205  0.50 22.58           N  
ATOM   2829  NH1BARG A 380      24.957 -10.784  46.783  0.50  9.57           N  
ATOM   2830  NH2AARG A 380      22.759 -14.319  48.216  0.50 22.66           N  
ATOM   2831  NH2BARG A 380      24.759 -12.856  47.646  0.50  9.43           N  
ATOM   2832  N   ASN A 381      18.753  -6.980  43.899  1.00 19.78           N  
ATOM   2833  CA  ASN A 381      17.752  -5.922  43.741  1.00 21.07           C  
ATOM   2834  C   ASN A 381      16.528  -6.182  42.873  1.00 21.56           C  
ATOM   2835  O   ASN A 381      15.685  -5.261  42.767  1.00 21.85           O  
ATOM   2836  CB  ASN A 381      18.460  -4.775  43.071  1.00 21.85           C  
ATOM   2837  CG  ASN A 381      19.603  -4.276  43.907  1.00 23.69           C  
ATOM   2838  OD1 ASN A 381      19.412  -4.019  45.107  1.00 24.18           O  
ATOM   2839  ND2 ASN A 381      20.804  -4.140  43.298  1.00 23.59           N  
ATOM   2840  N   ALA A 382      16.446  -7.374  42.235  1.00 19.95           N  
ATOM   2841  CA  ALA A 382      15.457  -7.658  41.199  1.00 19.35           C  
ATOM   2842  C   ALA A 382      15.458  -6.532  40.125  1.00 21.84           C  
ATOM   2843  O   ALA A 382      14.429  -5.918  39.775  1.00 22.26           O  
ATOM   2844  CB  ALA A 382      14.089  -7.861  41.799  1.00 17.91           C  
ATOM   2845  N   LEU A 383      16.668  -6.283  39.630  1.00 23.56           N  
ATOM   2846  CA  LEU A 383      16.996  -5.172  38.766  1.00 23.25           C  
ATOM   2847  C   LEU A 383      16.840  -5.728  37.379  1.00 24.97           C  
ATOM   2848  O   LEU A 383      17.119  -6.899  37.133  1.00 26.98           O  
ATOM   2849  CB  LEU A 383      18.433  -4.823  39.078  1.00 24.63           C  
ATOM   2850  CG  LEU A 383      19.409  -3.705  38.701  1.00 26.36           C  
ATOM   2851  CD1 LEU A 383      20.017  -4.063  37.369  1.00 28.72           C  
ATOM   2852  CD2 LEU A 383      18.794  -2.330  38.664  1.00 30.49           C  
ATOM   2853  N   SER A 384      16.334  -4.925  36.471  1.00 25.50           N  
ATOM   2854  CA  SER A 384      16.370  -5.235  35.053  1.00 24.85           C  
ATOM   2855  C   SER A 384      17.386  -4.272  34.420  1.00 23.69           C  
ATOM   2856  O   SER A 384      17.516  -3.144  34.823  1.00 20.89           O  
ATOM   2857  CB  SER A 384      14.989  -5.093  34.437  1.00 26.18           C  
ATOM   2858  OG  SER A 384      14.290  -3.938  34.931  1.00 30.00           O  
ATOM   2859  N   PHE A 385      18.191  -4.787  33.510  1.00 24.20           N  
ATOM   2860  CA  PHE A 385      19.239  -4.013  32.883  1.00 25.18           C  
ATOM   2861  C   PHE A 385      19.116  -4.339  31.381  1.00 25.99           C  
ATOM   2862  O   PHE A 385      19.411  -5.423  30.897  1.00 25.54           O  
ATOM   2863  CB  PHE A 385      20.595  -4.329  33.535  1.00 24.68           C  
ATOM   2864  CG  PHE A 385      21.778  -3.579  32.979  1.00 25.55           C  
ATOM   2865  CD1 PHE A 385      21.798  -3.021  31.691  1.00 27.61           C  
ATOM   2866  CD2 PHE A 385      22.940  -3.515  33.718  1.00 27.43           C  
ATOM   2867  CE1 PHE A 385      22.939  -2.380  31.175  1.00 27.51           C  
ATOM   2868  CE2 PHE A 385      24.095  -2.874  33.213  1.00 28.24           C  
ATOM   2869  CZ  PHE A 385      24.095  -2.321  31.934  1.00 27.97           C  
ATOM   2870  N   SER A 386      18.608  -3.356  30.668  1.00 27.73           N  
ATOM   2871  CA  SER A 386      18.396  -3.460  29.269  1.00 28.48           C  
ATOM   2872  C   SER A 386      19.546  -2.788  28.546  1.00 29.13           C  
ATOM   2873  O   SER A 386      19.554  -1.597  28.454  1.00 31.07           O  
ATOM   2874  CB  SER A 386      17.130  -2.729  28.914  1.00 27.85           C  
ATOM   2875  OG  SER A 386      17.282  -2.379  27.561  1.00 34.16           O  
ATOM   2876  N   GLY A 387      20.507  -3.540  28.024  1.00 31.34           N  
ATOM   2877  CA  GLY A 387      21.569  -2.963  27.197  1.00 31.59           C  
ATOM   2878  C   GLY A 387      23.001  -3.190  27.620  1.00 33.01           C  
ATOM   2879  O   GLY A 387      23.897  -2.578  27.059  1.00 39.37           O  
ATOM   2880  N   CYS A 388      23.210  -4.078  28.584  1.00 32.32           N  
ATOM   2881  CA  CYS A 388      24.534  -4.513  29.055  1.00 32.39           C  
ATOM   2882  C   CYS A 388      25.450  -5.106  27.967  1.00 28.36           C  
ATOM   2883  O   CYS A 388      25.024  -5.933  27.181  1.00 27.47           O  
ATOM   2884  CB  CYS A 388      24.264  -5.591  30.119  1.00 37.20           C  
ATOM   2885  SG  CYS A 388      25.667  -6.228  31.024  1.00 44.18           S  
ATOM   2886  N   CYS A 389      26.704  -4.717  27.879  1.00 28.52           N  
ATOM   2887  CA  CYS A 389      27.297  -3.718  28.691  1.00 32.17           C  
ATOM   2888  C   CYS A 389      28.457  -3.077  27.962  1.00 28.43           C  
ATOM   2889  O   CYS A 389      29.161  -3.728  27.221  1.00 25.85           O  
ATOM   2890  CB  CYS A 389      27.830  -4.366  29.969  1.00 39.04           C  
ATOM   2891  SG  CYS A 389      27.661  -3.281  31.400  1.00 52.95           S  
ATOM   2892  N   SER A 390      28.664  -1.791  28.219  1.00 30.19           N  
ATOM   2893  CA  SER A 390      29.798  -1.027  27.660  1.00 28.51           C  
ATOM   2894  C   SER A 390      29.980   0.304  28.386  1.00 27.67           C  
ATOM   2895  O   SER A 390      29.173   0.684  29.230  1.00 25.97           O  
ATOM   2896  CB  SER A 390      29.621  -0.779  26.161  1.00 27.81           C  
ATOM   2897  OG  SER A 390      28.408  -0.075  25.913  1.00 27.43           O  
ATOM   2898  N   TYR A 391      31.065   0.989  28.029  1.00 27.81           N  
ATOM   2899  CA  TYR A 391      31.458   2.287  28.592  1.00 27.27           C  
ATOM   2900  C   TYR A 391      30.315   3.261  28.852  1.00 25.62           C  
ATOM   2901  O   TYR A 391      30.243   3.868  29.900  1.00 24.24           O  
ATOM   2902  CB  TYR A 391      32.465   2.958  27.642  1.00 27.94           C  
ATOM   2903  CG  TYR A 391      32.889   4.292  28.126  1.00 27.60           C  
ATOM   2904  CD1 TYR A 391      33.792   4.394  29.157  1.00 28.71           C  
ATOM   2905  CD2 TYR A 391      32.338   5.446  27.614  1.00 28.21           C  
ATOM   2906  CE1 TYR A 391      34.176   5.601  29.660  1.00 29.50           C  
ATOM   2907  CE2 TYR A 391      32.711   6.672  28.116  1.00 29.68           C  
ATOM   2908  CZ  TYR A 391      33.633   6.731  29.146  1.00 31.10           C  
ATOM   2909  OH  TYR A 391      34.044   7.932  29.658  1.00 37.90           O  
ATOM   2910  N   SER A 392      29.436   3.425  27.889  1.00 25.93           N  
ATOM   2911  CA  SER A 392      28.391   4.417  28.015  1.00 29.37           C  
ATOM   2912  C   SER A 392      27.369   4.139  29.106  1.00 29.86           C  
ATOM   2913  O   SER A 392      26.602   5.039  29.442  1.00 32.95           O  
ATOM   2914  CB  SER A 392      27.606   4.563  26.715  1.00 30.04           C  
ATOM   2915  OG  SER A 392      26.727   3.457  26.593  1.00 33.01           O  
ATOM   2916  N   ASP A 393      27.299   2.913  29.611  1.00 28.05           N  
ATOM   2917  CA  ASP A 393      26.372   2.601  30.690  1.00 27.76           C  
ATOM   2918  C   ASP A 393      26.884   3.145  31.990  1.00 26.15           C  
ATOM   2919  O   ASP A 393      26.121   3.344  32.927  1.00 24.64           O  
ATOM   2920  CB  ASP A 393      26.180   1.078  30.853  1.00 31.37           C  
ATOM   2921  CG  ASP A 393      25.633   0.411  29.614  1.00 31.74           C  
ATOM   2922  OD1 ASP A 393      24.533   0.824  29.190  1.00 34.32           O  
ATOM   2923  OD2 ASP A 393      26.301  -0.507  29.075  1.00 31.32           O  
ATOM   2924  N   LEU A 394      28.184   3.388  32.035  1.00 27.69           N  
ATOM   2925  CA  LEU A 394      28.897   3.652  33.277  1.00 30.02           C  
ATOM   2926  C   LEU A 394      29.836   4.848  33.303  1.00 29.32           C  
ATOM   2927  O   LEU A 394      30.029   5.461  34.334  1.00 30.47           O  
ATOM   2928  CB  LEU A 394      29.745   2.422  33.574  1.00 33.58           C  
ATOM   2929  CG  LEU A 394      28.973   1.128  33.844  1.00 35.34           C  
ATOM   2930  CD1 LEU A 394      29.950   0.013  34.180  1.00 33.93           C  
ATOM   2931  CD2 LEU A 394      27.976   1.327  34.991  1.00 34.53           C  
ATOM   2932  N   GLY A 395      30.506   5.107  32.197  1.00 29.20           N  
ATOM   2933  CA  GLY A 395      31.368   6.264  32.092  1.00 29.85           C  
ATOM   2934  C   GLY A 395      32.651   6.149  32.863  1.00 30.62           C  
ATOM   2935  O   GLY A 395      33.188   7.155  33.328  1.00 33.18           O  
ATOM   2936  N   THR A 396      33.158   4.925  32.971  1.00 29.83           N  
ATOM   2937  CA  THR A 396      34.436   4.670  33.614  1.00 28.21           C  
ATOM   2938  C   THR A 396      35.260   3.753  32.743  1.00 29.74           C  
ATOM   2939  O   THR A 396      34.700   2.894  32.086  1.00 32.52           O  
ATOM   2940  CB  THR A 396      34.222   4.037  34.990  1.00 26.88           C  
ATOM   2941  OG1 THR A 396      35.466   3.656  35.563  1.00 25.89           O  
ATOM   2942  CG2 THR A 396      33.383   2.835  34.874  1.00 28.47           C  
ATOM   2943  N   ASN A 397      36.584   3.930  32.752  1.00 32.11           N  
ATOM   2944  CA  ASN A 397      37.542   2.949  32.182  1.00 30.59           C  
ATOM   2945  C   ASN A 397      38.305   2.188  33.241  1.00 28.76           C  
ATOM   2946  O   ASN A 397      39.188   1.395  32.919  1.00 29.03           O  
ATOM   2947  CB  ASN A 397      38.571   3.637  31.274  1.00 31.35           C  
ATOM   2948  CG  ASN A 397      37.927   4.310  30.080  1.00 36.96           C  
ATOM   2949  OD1 ASN A 397      37.440   3.636  29.125  1.00 37.90           O  
ATOM   2950  ND2 ASN A 397      37.884   5.648  30.118  1.00 37.78           N  
ATOM   2951  N   SER A 398      38.021   2.417  34.511  1.00 26.70           N  
ATOM   2952  CA  SER A 398      38.785   1.706  35.495  1.00 28.03           C  
ATOM   2953  C   SER A 398      38.025   0.669  36.309  1.00 26.40           C  
ATOM   2954  O   SER A 398      38.457   0.336  37.381  1.00 29.03           O  
ATOM   2955  CB  SER A 398      39.533   2.695  36.377  1.00 30.48           C  
ATOM   2956  OG  SER A 398      38.686   3.700  36.838  1.00 38.27           O  
ATOM   2957  N   LEU A 399      36.952   0.105  35.765  1.00 26.91           N  
ATOM   2958  CA  LEU A 399      36.103  -0.834  36.499  1.00 26.35           C  
ATOM   2959  C   LEU A 399      36.730  -2.202  36.573  1.00 26.29           C  
ATOM   2960  O   LEU A 399      37.133  -2.762  35.540  1.00 25.18           O  
ATOM   2961  CB  LEU A 399      34.715  -0.986  35.862  1.00 25.57           C  
ATOM   2962  CG  LEU A 399      33.688  -1.650  36.778  1.00 25.13           C  
ATOM   2963  CD1 LEU A 399      33.174  -0.662  37.773  1.00 27.70           C  
ATOM   2964  CD2 LEU A 399      32.492  -2.096  36.005  1.00 27.18           C  
ATOM   2965  N   ARG A 400      36.763  -2.740  37.792  1.00 25.72           N  
ATOM   2966  CA  ARG A 400      37.378  -4.026  38.053  1.00 25.63           C  
ATOM   2967  C   ARG A 400      36.480  -5.102  38.491  1.00 21.50           C  
ATOM   2968  O   ARG A 400      36.715  -6.246  38.136  1.00 20.63           O  
ATOM   2969  CB  ARG A 400      38.471  -3.869  39.037  1.00 31.13           C  
ATOM   2970  CG  ARG A 400      39.673  -3.389  38.263  1.00 38.66           C  
ATOM   2971  CD  ARG A 400      40.736  -2.765  39.131  1.00 48.41           C  
ATOM   2972  NE  ARG A 400      41.537  -1.920  38.278  1.00 62.12           N  
ATOM   2973  CZ  ARG A 400      42.254  -2.360  37.244  1.00 72.37           C  
ATOM   2974  NH1 ARG A 400      42.279  -3.657  36.917  1.00 70.42           N  
ATOM   2975  NH2 ARG A 400      42.950  -1.483  36.516  1.00 81.52           N  
ATOM   2976  N   HIS A 401      35.407  -4.732  39.157  1.00 18.29           N  
ATOM   2977  CA  HIS A 401      34.533  -5.688  39.760  1.00 17.08           C  
ATOM   2978  C   HIS A 401      33.125  -5.326  39.400  1.00 16.57           C  
ATOM   2979  O   HIS A 401      32.722  -4.210  39.670  1.00 18.26           O  
ATOM   2980  CB  HIS A 401      34.761  -5.599  41.256  1.00 15.89           C  
ATOM   2981  CG  HIS A 401      33.932  -6.513  42.075  1.00 15.25           C  
ATOM   2982  ND1 HIS A 401      34.457  -7.626  42.697  1.00 16.17           N  
ATOM   2983  CD2 HIS A 401      32.634  -6.447  42.452  1.00 15.33           C  
ATOM   2984  CE1 HIS A 401      33.508  -8.243  43.383  1.00 15.72           C  
ATOM   2985  NE2 HIS A 401      32.396  -7.529  43.268  1.00 15.90           N  
ATOM   2986  N   LEU A 402      32.390  -6.259  38.796  1.00 15.72           N  
ATOM   2987  CA  LEU A 402      30.974  -6.062  38.484  1.00 16.09           C  
ATOM   2988  C   LEU A 402      30.095  -7.202  38.999  1.00 15.81           C  
ATOM   2989  O   LEU A 402      30.232  -8.334  38.605  1.00 15.12           O  
ATOM   2990  CB  LEU A 402      30.778  -5.862  36.965  1.00 15.55           C  
ATOM   2991  CG  LEU A 402      29.389  -5.486  36.397  1.00 15.18           C  
ATOM   2992  CD1 LEU A 402      28.839  -4.181  36.913  1.00 14.80           C  
ATOM   2993  CD2 LEU A 402      29.430  -5.351  34.880  1.00 14.97           C  
ATOM   2994  N   ASP A 403      29.180  -6.885  39.889  1.00 16.33           N  
ATOM   2995  CA  ASP A 403      28.339  -7.901  40.460  1.00 17.33           C  
ATOM   2996  C   ASP A 403      26.921  -7.526  40.173  1.00 17.84           C  
ATOM   2997  O   ASP A 403      26.408  -6.565  40.716  1.00 17.86           O  
ATOM   2998  CB  ASP A 403      28.592  -8.052  41.953  1.00 18.04           C  
ATOM   2999  CG  ASP A 403      27.870  -9.239  42.563  1.00 20.12           C  
ATOM   3000  OD1 ASP A 403      27.017  -9.893  41.900  1.00 20.53           O  
ATOM   3001  OD2 ASP A 403      28.167  -9.534  43.746  1.00 22.74           O  
ATOM   3002  N   LEU A 404      26.326  -8.277  39.248  1.00 18.71           N  
ATOM   3003  CA  LEU A 404      24.931  -8.148  38.875  1.00 18.95           C  
ATOM   3004  C   LEU A 404      24.142  -9.438  39.212  1.00 17.37           C  
ATOM   3005  O   LEU A 404      23.016  -9.638  38.750  1.00 15.62           O  
ATOM   3006  CB  LEU A 404      24.832  -7.824  37.386  1.00 20.92           C  
ATOM   3007  CG  LEU A 404      25.452  -6.506  36.884  1.00 22.97           C  
ATOM   3008  CD1 LEU A 404      25.661  -6.556  35.385  1.00 23.53           C  
ATOM   3009  CD2 LEU A 404      24.571  -5.311  37.119  1.00 24.16           C  
ATOM   3010  N   SER A 405      24.693 -10.254  40.102  1.00 15.97           N  
ATOM   3011  CA  SER A 405      24.015 -11.449  40.527  1.00 15.22           C  
ATOM   3012  C   SER A 405      22.676 -11.167  41.216  1.00 14.44           C  
ATOM   3013  O   SER A 405      22.321 -10.042  41.485  1.00 14.30           O  
ATOM   3014  CB  SER A 405      24.940 -12.285  41.436  1.00 15.95           C  
ATOM   3015  OG  SER A 405      25.009 -11.789  42.769  1.00 15.76           O  
ATOM   3016  N   PHE A 406      21.909 -12.226  41.411  1.00 14.24           N  
ATOM   3017  CA  PHE A 406      20.621 -12.217  42.098  1.00 13.81           C  
ATOM   3018  C   PHE A 406      19.678 -11.083  41.666  1.00 14.66           C  
ATOM   3019  O   PHE A 406      19.019 -10.449  42.465  1.00 15.12           O  
ATOM   3020  CB  PHE A 406      20.867 -12.248  43.598  1.00 13.12           C  
ATOM   3021  CG  PHE A 406      21.557 -13.489  44.060  1.00 12.43           C  
ATOM   3022  CD1 PHE A 406      20.848 -14.669  44.214  1.00 12.00           C  
ATOM   3023  CD2 PHE A 406      22.925 -13.489  44.348  1.00 12.12           C  
ATOM   3024  CE1 PHE A 406      21.499 -15.840  44.610  1.00 12.29           C  
ATOM   3025  CE2 PHE A 406      23.585 -14.659  44.764  1.00 12.33           C  
ATOM   3026  CZ  PHE A 406      22.880 -15.847  44.898  1.00 11.98           C  
ATOM   3027  N   ASN A 407      19.610 -10.854  40.367  1.00 16.58           N  
ATOM   3028  CA  ASN A 407      18.732  -9.836  39.770  1.00 17.30           C  
ATOM   3029  C   ASN A 407      17.739 -10.439  38.757  1.00 17.06           C  
ATOM   3030  O   ASN A 407      17.633 -11.642  38.636  1.00 17.36           O  
ATOM   3031  CB  ASN A 407      19.587  -8.781  39.094  1.00 18.03           C  
ATOM   3032  CG  ASN A 407      20.248  -7.881  40.075  1.00 19.75           C  
ATOM   3033  OD1 ASN A 407      19.587  -7.362  40.979  1.00 21.48           O  
ATOM   3034  ND2 ASN A 407      21.545  -7.638  39.890  1.00 19.79           N  
ATOM   3035  N   GLY A 408      16.987  -9.563  38.088  1.00 16.82           N  
ATOM   3036  CA  GLY A 408      15.990  -9.890  37.086  1.00 16.59           C  
ATOM   3037  C   GLY A 408      16.644 -10.091  35.763  1.00 16.57           C  
ATOM   3038  O   GLY A 408      17.608 -10.821  35.696  1.00 18.59           O  
ATOM   3039  N   ALA A 409      16.164  -9.436  34.713  1.00 16.64           N  
ATOM   3040  CA  ALA A 409      16.584  -9.799  33.344  1.00 16.67           C  
ATOM   3041  C   ALA A 409      17.691  -8.917  32.877  1.00 17.62           C  
ATOM   3042  O   ALA A 409      17.640  -7.726  33.045  1.00 17.72           O  
ATOM   3043  CB  ALA A 409      15.432  -9.687  32.386  1.00 16.06           C  
ATOM   3044  N   ILE A 410      18.701  -9.499  32.265  1.00 19.66           N  
ATOM   3045  CA  ILE A 410      19.841  -8.727  31.857  1.00 21.24           C  
ATOM   3046  C   ILE A 410      20.057  -9.013  30.414  1.00 22.82           C  
ATOM   3047  O   ILE A 410      20.510 -10.098  30.066  1.00 23.33           O  
ATOM   3048  CB  ILE A 410      21.055  -9.109  32.669  1.00 22.04           C  
ATOM   3049  CG1 ILE A 410      20.783  -8.749  34.141  1.00 21.32           C  
ATOM   3050  CG2 ILE A 410      22.271  -8.356  32.139  1.00 23.29           C  
ATOM   3051  CD1 ILE A 410      21.968  -9.024  35.002  1.00 21.00           C  
ATOM   3052  N   ILE A 411      19.709  -8.031  29.581  1.00 24.03           N  
ATOM   3053  CA  ILE A 411      19.638  -8.227  28.157  1.00 24.54           C  
ATOM   3054  C   ILE A 411      20.952  -7.832  27.558  1.00 24.93           C  
ATOM   3055  O   ILE A 411      21.350  -6.663  27.632  1.00 22.46           O  
ATOM   3056  CB  ILE A 411      18.529  -7.385  27.593  1.00 26.21           C  
ATOM   3057  CG1 ILE A 411      17.176  -7.968  28.043  1.00 29.27           C  
ATOM   3058  CG2 ILE A 411      18.609  -7.398  26.089  1.00 27.57           C  
ATOM   3059  CD1 ILE A 411      16.078  -6.929  28.213  1.00 31.56           C  
ATOM   3060  N   MET A 412      21.664  -8.812  27.004  1.00 25.11           N  
ATOM   3061  CA  MET A 412      23.004  -8.492  26.492  1.00 25.71           C  
ATOM   3062  C   MET A 412      22.849  -7.833  25.139  1.00 24.43           C  
ATOM   3063  O   MET A 412      22.210  -8.366  24.249  1.00 23.77           O  
ATOM   3064  CB  MET A 412      23.940  -9.709  26.355  1.00 24.94           C  
ATOM   3065  CG  MET A 412      24.279 -10.459  27.618  1.00 24.82           C  
ATOM   3066  SD  MET A 412      24.747  -9.433  28.992  1.00 26.57           S  
ATOM   3067  CE  MET A 412      26.386  -8.922  28.469  1.00 25.55           C  
ATOM   3068  N   SER A 413      23.482  -6.695  24.971  1.00 24.10           N  
ATOM   3069  CA  SER A 413      23.550  -6.104  23.657  1.00 24.83           C  
ATOM   3070  C   SER A 413      24.906  -5.529  23.293  1.00 22.41           C  
ATOM   3071  O   SER A 413      25.089  -5.074  22.190  1.00 23.60           O  
ATOM   3072  CB  SER A 413      22.498  -5.019  23.552  1.00 25.99           C  
ATOM   3073  OG  SER A 413      22.902  -3.989  24.418  1.00 31.40           O  
ATOM   3074  N   ALA A 414      25.874  -5.526  24.175  1.00 21.81           N  
ATOM   3075  CA  ALA A 414      27.185  -5.059  23.748  1.00 22.57           C  
ATOM   3076  C   ALA A 414      28.227  -5.916  24.382  1.00 21.74           C  
ATOM   3077  O   ALA A 414      27.916  -6.608  25.314  1.00 22.67           O  
ATOM   3078  CB  ALA A 414      27.394  -3.615  24.155  1.00 22.33           C  
ATOM   3079  N   ASN A 415      29.465  -5.806  23.930  1.00 21.07           N  
ATOM   3080  CA  ASN A 415      30.511  -6.680  24.421  1.00 22.11           C  
ATOM   3081  C   ASN A 415      31.651  -5.994  25.160  1.00 21.02           C  
ATOM   3082  O   ASN A 415      32.823  -6.273  24.935  1.00 22.03           O  
ATOM   3083  CB  ASN A 415      31.007  -7.652  23.317  1.00 23.35           C  
ATOM   3084  CG  ASN A 415      31.460  -6.959  22.059  1.00 23.18           C  
ATOM   3085  OD1 ASN A 415      31.509  -5.768  21.980  1.00 24.87           O  
ATOM   3086  ND2 ASN A 415      31.802  -7.721  21.084  1.00 24.27           N  
ATOM   3087  N   PHE A 416      31.278  -5.121  26.079  1.00 20.33           N  
ATOM   3088  CA  PHE A 416      32.197  -4.554  27.015  1.00 20.71           C  
ATOM   3089  C   PHE A 416      33.339  -3.697  26.411  1.00 22.39           C  
ATOM   3090  O   PHE A 416      34.353  -3.453  27.089  1.00 23.05           O  
ATOM   3091  CB  PHE A 416      32.781  -5.691  27.913  1.00 22.02           C  
ATOM   3092  CG  PHE A 416      31.763  -6.409  28.750  1.00 21.16           C  
ATOM   3093  CD1 PHE A 416      31.051  -7.440  28.236  1.00 21.60           C  
ATOM   3094  CD2 PHE A 416      31.524  -6.027  30.046  1.00 21.81           C  
ATOM   3095  CE1 PHE A 416      30.080  -8.067  28.983  1.00 23.77           C  
ATOM   3096  CE2 PHE A 416      30.567  -6.653  30.815  1.00 22.59           C  
ATOM   3097  CZ  PHE A 416      29.836  -7.671  30.286  1.00 23.73           C  
ATOM   3098  N   MET A 417      33.205  -3.182  25.192  1.00 24.25           N  
ATOM   3099  CA  MET A 417      34.100  -2.049  24.781  1.00 26.87           C  
ATOM   3100  C   MET A 417      34.191  -0.915  25.851  1.00 24.52           C  
ATOM   3101  O   MET A 417      33.197  -0.426  26.373  1.00 24.24           O  
ATOM   3102  CB  MET A 417      33.695  -1.434  23.428  1.00 29.15           C  
ATOM   3103  CG  MET A 417      34.694  -1.706  22.286  1.00 33.19           C  
ATOM   3104  SD  MET A 417      34.594  -0.669  20.781  1.00 35.84           S  
ATOM   3105  CE  MET A 417      34.360   0.958  21.499  1.00 38.88           C  
ATOM   3106  N   GLY A 418      35.391  -0.500  26.185  1.00 22.28           N  
ATOM   3107  CA  GLY A 418      35.530   0.472  27.226  1.00 23.47           C  
ATOM   3108  C   GLY A 418      35.701  -0.108  28.624  1.00 25.74           C  
ATOM   3109  O   GLY A 418      36.128   0.608  29.532  1.00 26.52           O  
ATOM   3110  N   LEU A 419      35.394  -1.395  28.810  1.00 25.42           N  
ATOM   3111  CA  LEU A 419      35.416  -1.996  30.117  1.00 22.98           C  
ATOM   3112  C   LEU A 419      36.508  -3.051  30.171  1.00 24.79           C  
ATOM   3113  O   LEU A 419      36.421  -4.021  30.965  1.00 24.15           O  
ATOM   3114  CB  LEU A 419      34.043  -2.584  30.398  1.00 22.85           C  
ATOM   3115  CG  LEU A 419      32.838  -1.637  30.374  1.00 22.74           C  
ATOM   3116  CD1 LEU A 419      31.563  -2.315  30.831  1.00 22.35           C  
ATOM   3117  CD2 LEU A 419      33.111  -0.469  31.312  1.00 23.65           C  
ATOM   3118  N   GLU A 420      37.591  -2.823  29.412  1.00 24.37           N  
ATOM   3119  CA  GLU A 420      38.574  -3.882  29.253  1.00 24.80           C  
ATOM   3120  C   GLU A 420      39.423  -4.164  30.449  1.00 25.90           C  
ATOM   3121  O   GLU A 420      40.145  -5.155  30.435  1.00 30.24           O  
ATOM   3122  CB  GLU A 420      39.431  -3.770  27.985  1.00 26.50           C  
ATOM   3123  CG  GLU A 420      39.488  -2.454  27.192  1.00 30.27           C  
ATOM   3124  CD  GLU A 420      38.220  -1.984  26.468  1.00 30.87           C  
ATOM   3125  OE1 GLU A 420      37.907  -2.440  25.336  1.00 30.17           O  
ATOM   3126  OE2 GLU A 420      37.576  -1.040  27.010  1.00 31.15           O  
ATOM   3127  N   GLU A 421      39.331  -3.368  31.515  1.00 26.11           N  
ATOM   3128  CA  GLU A 421      40.135  -3.632  32.730  1.00 27.25           C  
ATOM   3129  C   GLU A 421      39.451  -4.579  33.705  1.00 24.24           C  
ATOM   3130  O   GLU A 421      39.936  -4.802  34.799  1.00 23.95           O  
ATOM   3131  CB  GLU A 421      40.460  -2.320  33.496  1.00 32.59           C  
ATOM   3132  CG  GLU A 421      41.482  -1.375  32.851  1.00 37.17           C  
ATOM   3133  CD  GLU A 421      42.824  -2.044  32.557  1.00 44.58           C  
ATOM   3134  OE1 GLU A 421      43.610  -2.303  33.507  1.00 51.96           O  
ATOM   3135  OE2 GLU A 421      43.096  -2.335  31.364  1.00 48.66           O  
ATOM   3136  N   LEU A 422      38.335  -5.161  33.310  1.00 23.16           N  
ATOM   3137  CA  LEU A 422      37.470  -5.838  34.248  1.00 21.17           C  
ATOM   3138  C   LEU A 422      38.002  -7.188  34.581  1.00 20.96           C  
ATOM   3139  O   LEU A 422      38.375  -7.930  33.687  1.00 20.06           O  
ATOM   3140  CB  LEU A 422      36.097  -5.995  33.638  1.00 20.61           C  
ATOM   3141  CG  LEU A 422      34.924  -6.406  34.494  1.00 19.54           C  
ATOM   3142  CD1 LEU A 422      34.644  -5.393  35.554  1.00 19.93           C  
ATOM   3143  CD2 LEU A 422      33.719  -6.438  33.603  1.00 20.10           C  
ATOM   3144  N   GLN A 423      38.016  -7.498  35.881  1.00 20.84           N  
ATOM   3145  CA  GLN A 423      38.572  -8.737  36.400  1.00 19.56           C  
ATOM   3146  C   GLN A 423      37.585  -9.714  36.983  1.00 17.78           C  
ATOM   3147  O   GLN A 423      37.865 -10.897  37.020  1.00 16.54           O  
ATOM   3148  CB  GLN A 423      39.580  -8.391  37.460  1.00 19.83           C  
ATOM   3149  CG  GLN A 423      40.750  -7.691  36.831  1.00 21.91           C  
ATOM   3150  CD  GLN A 423      41.944  -7.619  37.742  1.00 23.50           C  
ATOM   3151  OE1 GLN A 423      43.044  -8.021  37.377  1.00 26.73           O  
ATOM   3152  NE2 GLN A 423      41.742  -7.116  38.916  1.00 24.00           N  
ATOM   3153  N   HIS A 424      36.456  -9.215  37.435  1.00 16.64           N  
ATOM   3154  CA  HIS A 424      35.518 -10.007  38.153  1.00 16.76           C  
ATOM   3155  C   HIS A 424      34.153  -9.640  37.662  1.00 16.04           C  
ATOM   3156  O   HIS A 424      33.791  -8.497  37.706  1.00 16.12           O  
ATOM   3157  CB  HIS A 424      35.661  -9.724  39.649  1.00 16.95           C  
ATOM   3158  CG  HIS A 424      34.672 -10.443  40.505  1.00 17.84           C  
ATOM   3159  ND1 HIS A 424      34.980 -11.597  41.199  1.00 17.33           N  
ATOM   3160  CD2 HIS A 424      33.367 -10.180  40.768  1.00 18.24           C  
ATOM   3161  CE1 HIS A 424      33.909 -12.015  41.848  1.00 17.00           C  
ATOM   3162  NE2 HIS A 424      32.918 -11.171  41.611  1.00 17.54           N  
ATOM   3163  N   LEU A 425      33.406 -10.627  37.183  1.00 15.87           N  
ATOM   3164  CA  LEU A 425      32.061 -10.431  36.679  1.00 15.37           C  
ATOM   3165  C   LEU A 425      31.123 -11.520  37.171  1.00 15.19           C  
ATOM   3166  O   LEU A 425      31.410 -12.679  36.983  1.00 15.12           O  
ATOM   3167  CB  LEU A 425      32.120 -10.475  35.177  1.00 15.82           C  
ATOM   3168  CG  LEU A 425      30.825 -10.279  34.397  1.00 16.91           C  
ATOM   3169  CD1 LEU A 425      30.093  -9.022  34.845  1.00 16.71           C  
ATOM   3170  CD2 LEU A 425      31.070 -10.282  32.866  1.00 16.93           C  
ATOM   3171  N   ASP A 426      29.986 -11.157  37.750  1.00 14.82           N  
ATOM   3172  CA  ASP A 426      29.135 -12.117  38.399  1.00 14.83           C  
ATOM   3173  C   ASP A 426      27.681 -11.815  38.058  1.00 14.61           C  
ATOM   3174  O   ASP A 426      27.208 -10.708  38.296  1.00 14.33           O  
ATOM   3175  CB  ASP A 426      29.344 -11.998  39.865  1.00 16.67           C  
ATOM   3176  CG  ASP A 426      28.711 -13.101  40.644  1.00 19.97           C  
ATOM   3177  OD1 ASP A 426      27.859 -13.814  40.089  1.00 24.94           O  
ATOM   3178  OD2 ASP A 426      29.051 -13.274  41.843  1.00 22.15           O  
ATOM   3179  N   PHE A 427      27.005 -12.808  37.449  1.00 14.07           N  
ATOM   3180  CA  PHE A 427      25.628 -12.737  36.974  1.00 13.03           C  
ATOM   3181  C   PHE A 427      24.749 -13.851  37.603  1.00 12.99           C  
ATOM   3182  O   PHE A 427      23.579 -14.050  37.209  1.00 11.68           O  
ATOM   3183  CB  PHE A 427      25.612 -13.019  35.493  1.00 12.59           C  
ATOM   3184  CG  PHE A 427      26.111 -11.928  34.636  1.00 12.43           C  
ATOM   3185  CD1 PHE A 427      25.427 -10.736  34.544  1.00 12.99           C  
ATOM   3186  CD2 PHE A 427      27.214 -12.125  33.829  1.00 12.01           C  
ATOM   3187  CE1 PHE A 427      25.884  -9.734  33.705  1.00 12.60           C  
ATOM   3188  CE2 PHE A 427      27.668 -11.147  33.012  1.00 11.48           C  
ATOM   3189  CZ  PHE A 427      27.011  -9.964  32.959  1.00 12.10           C  
ATOM   3190  N   GLN A 428      25.337 -14.601  38.510  1.00 12.65           N  
ATOM   3191  CA  GLN A 428      24.669 -15.682  39.195  1.00 13.82           C  
ATOM   3192  C   GLN A 428      23.226 -15.434  39.411  1.00 13.67           C  
ATOM   3193  O   GLN A 428      22.899 -14.397  39.855  1.00 13.78           O  
ATOM   3194  CB  GLN A 428      25.239 -15.796  40.619  1.00 14.77           C  
ATOM   3195  CG  GLN A 428      25.505 -17.182  40.968  1.00 15.01           C  
ATOM   3196  CD  GLN A 428      25.769 -17.354  42.411  1.00 16.55           C  
ATOM   3197  OE1 GLN A 428      26.203 -16.417  43.135  1.00 16.43           O  
ATOM   3198  NE2 GLN A 428      25.503 -18.592  42.875  1.00 16.94           N  
ATOM   3199  N   HIS A 429      22.354 -16.396  39.154  1.00 15.07           N  
ATOM   3200  CA  HIS A 429      20.932 -16.267  39.470  1.00 15.48           C  
ATOM   3201  C   HIS A 429      20.159 -15.096  38.835  1.00 16.03           C  
ATOM   3202  O   HIS A 429      19.038 -14.866  39.214  1.00 16.26           O  
ATOM   3203  CB  HIS A 429      20.762 -16.267  40.987  1.00 15.47           C  
ATOM   3204  CG  HIS A 429      20.817 -17.633  41.560  1.00 16.76           C  
ATOM   3205  ND1 HIS A 429      21.974 -18.180  42.073  1.00 19.50           N  
ATOM   3206  CD2 HIS A 429      19.887 -18.609  41.615  1.00 16.85           C  
ATOM   3207  CE1 HIS A 429      21.743 -19.420  42.467  1.00 17.89           C  
ATOM   3208  NE2 HIS A 429      20.490 -19.705  42.177  1.00 17.53           N  
ATOM   3209  N   SER A 430      20.766 -14.352  37.916  1.00 17.01           N  
ATOM   3210  CA  SER A 430      20.068 -13.412  37.050  1.00 18.76           C  
ATOM   3211  C   SER A 430      19.677 -14.066  35.733  1.00 20.34           C  
ATOM   3212  O   SER A 430      20.297 -15.046  35.269  1.00 22.40           O  
ATOM   3213  CB  SER A 430      20.959 -12.240  36.709  1.00 19.09           C  
ATOM   3214  OG  SER A 430      21.369 -11.601  37.878  1.00 20.41           O  
ATOM   3215  N   THR A 431      18.642 -13.552  35.104  1.00 21.83           N  
ATOM   3216  CA  THR A 431      18.252 -14.114  33.814  1.00 22.65           C  
ATOM   3217  C   THR A 431      19.066 -13.492  32.703  1.00 21.76           C  
ATOM   3218  O   THR A 431      18.834 -12.360  32.374  1.00 23.97           O  
ATOM   3219  CB  THR A 431      16.773 -13.904  33.521  1.00 21.84           C  
ATOM   3220  OG1 THR A 431      15.988 -14.452  34.583  1.00 21.06           O  
ATOM   3221  CG2 THR A 431      16.441 -14.644  32.279  1.00 22.88           C  
ATOM   3222  N   LEU A 432      20.007 -14.208  32.113  1.00 21.00           N  
ATOM   3223  CA  LEU A 432      20.715 -13.604  30.991  1.00 22.07           C  
ATOM   3224  C   LEU A 432      19.992 -13.815  29.668  1.00 23.49           C  
ATOM   3225  O   LEU A 432      19.490 -14.898  29.367  1.00 23.59           O  
ATOM   3226  CB  LEU A 432      22.131 -14.103  30.842  1.00 21.52           C  
ATOM   3227  CG  LEU A 432      23.183 -13.506  31.741  1.00 20.37           C  
ATOM   3228  CD1 LEU A 432      24.449 -14.296  31.525  1.00 19.96           C  
ATOM   3229  CD2 LEU A 432      23.385 -12.066  31.375  1.00 21.40           C  
ATOM   3230  N   LYS A 433      19.982 -12.758  28.872  1.00 23.51           N  
ATOM   3231  CA  LYS A 433      19.356 -12.785  27.577  1.00 24.08           C  
ATOM   3232  C   LYS A 433      20.342 -12.488  26.499  1.00 23.07           C  
ATOM   3233  O   LYS A 433      21.206 -11.650  26.659  1.00 24.41           O  
ATOM   3234  CB  LYS A 433      18.196 -11.811  27.573  1.00 24.12           C  
ATOM   3235  CG  LYS A 433      16.988 -12.641  27.836  1.00 25.28           C  
ATOM   3236  CD  LYS A 433      15.966 -12.071  28.736  1.00 26.68           C  
ATOM   3237  CE  LYS A 433      14.866 -13.112  28.725  1.00 30.06           C  
ATOM   3238  NZ  LYS A 433      13.730 -12.624  29.535  1.00 35.66           N  
ATOM   3239  N   ARG A 434      20.236 -13.243  25.437  1.00 21.91           N  
ATOM   3240  CA  ARG A 434      20.995 -13.017  24.260  1.00 23.39           C  
ATOM   3241  C   ARG A 434      22.484 -13.243  24.346  1.00 23.15           C  
ATOM   3242  O   ARG A 434      23.206 -12.888  23.409  1.00 25.85           O  
ATOM   3243  CB  ARG A 434      20.721 -11.632  23.740  1.00 26.54           C  
ATOM   3244  CG  ARG A 434      19.243 -11.300  23.711  1.00 30.06           C  
ATOM   3245  CD  ARG A 434      18.871 -10.537  22.465  1.00 33.32           C  
ATOM   3246  NE  ARG A 434      19.636  -9.297  22.440  1.00 38.92           N  
ATOM   3247  CZ  ARG A 434      19.139  -8.062  22.475  1.00 42.88           C  
ATOM   3248  NH1 ARG A 434      17.832  -7.857  22.514  1.00 44.63           N  
ATOM   3249  NH2 ARG A 434      19.979  -7.017  22.452  1.00 45.85           N  
ATOM   3250  N   VAL A 435      22.958 -13.857  25.415  1.00 21.58           N  
ATOM   3251  CA  VAL A 435      24.391 -14.010  25.568  1.00 21.69           C  
ATOM   3252  C   VAL A 435      24.952 -15.149  24.692  1.00 23.52           C  
ATOM   3253  O   VAL A 435      26.161 -15.203  24.356  1.00 23.43           O  
ATOM   3254  CB  VAL A 435      24.762 -14.204  27.025  1.00 21.45           C  
ATOM   3255  CG1 VAL A 435      24.217 -15.500  27.568  1.00 21.81           C  
ATOM   3256  CG2 VAL A 435      26.258 -14.191  27.170  1.00 22.45           C  
ATOM   3257  N   THR A 436      24.086 -16.069  24.301  1.00 24.00           N  
ATOM   3258  CA  THR A 436      24.503 -17.084  23.356  1.00 24.06           C  
ATOM   3259  C   THR A 436      24.407 -16.624  21.888  1.00 24.32           C  
ATOM   3260  O   THR A 436      24.691 -17.415  21.040  1.00 25.44           O  
ATOM   3261  CB  THR A 436      23.675 -18.375  23.516  1.00 24.18           C  
ATOM   3262  OG1 THR A 436      24.433 -19.474  23.016  1.00 26.36           O  
ATOM   3263  CG2 THR A 436      22.347 -18.318  22.750  1.00 23.07           C  
ATOM   3264  N   GLU A 437      23.993 -15.388  21.586  1.00 24.40           N  
ATOM   3265  CA  GLU A 437      23.787 -14.936  20.186  1.00 25.28           C  
ATOM   3266  C   GLU A 437      24.917 -14.019  19.644  1.00 23.96           C  
ATOM   3267  O   GLU A 437      24.774 -13.349  18.613  1.00 20.72           O  
ATOM   3268  CB  GLU A 437      22.476 -14.174  20.109  1.00 27.81           C  
ATOM   3269  CG  GLU A 437      21.357 -14.954  20.746  1.00 31.46           C  
ATOM   3270  CD  GLU A 437      19.999 -14.659  20.170  1.00 34.77           C  
ATOM   3271  OE1 GLU A 437      19.816 -14.788  18.920  1.00 40.39           O  
ATOM   3272  OE2 GLU A 437      19.105 -14.326  20.977  1.00 37.77           O  
ATOM   3273  N   PHE A 438      26.018 -13.953  20.386  1.00 22.79           N  
ATOM   3274  CA  PHE A 438      27.241 -13.334  19.912  1.00 21.52           C  
ATOM   3275  C   PHE A 438      28.327 -13.567  20.930  1.00 21.63           C  
ATOM   3276  O   PHE A 438      28.111 -14.259  21.935  1.00 23.46           O  
ATOM   3277  CB  PHE A 438      27.059 -11.841  19.577  1.00 20.95           C  
ATOM   3278  CG  PHE A 438      26.605 -10.974  20.734  1.00 19.50           C  
ATOM   3279  CD1 PHE A 438      25.331 -11.073  21.241  1.00 19.84           C  
ATOM   3280  CD2 PHE A 438      27.444 -10.019  21.256  1.00 17.93           C  
ATOM   3281  CE1 PHE A 438      24.928 -10.253  22.290  1.00 20.50           C  
ATOM   3282  CE2 PHE A 438      27.055  -9.200  22.291  1.00 18.24           C  
ATOM   3283  CZ  PHE A 438      25.796  -9.308  22.813  1.00 18.69           C  
ATOM   3284  N   SER A 439      29.513 -13.048  20.661  1.00 21.60           N  
ATOM   3285  CA  SER A 439      30.571 -13.128  21.653  1.00 23.07           C  
ATOM   3286  C   SER A 439      30.474 -11.932  22.609  1.00 22.61           C  
ATOM   3287  O   SER A 439      31.155 -10.912  22.425  1.00 23.26           O  
ATOM   3288  CB  SER A 439      31.929 -13.204  20.965  1.00 24.00           C  
ATOM   3289  OG  SER A 439      31.998 -14.398  20.193  1.00 24.46           O  
ATOM   3290  N   ALA A 440      29.618 -12.056  23.619  1.00 20.59           N  
ATOM   3291  CA  ALA A 440      29.332 -10.920  24.495  1.00 20.69           C  
ATOM   3292  C   ALA A 440      30.487 -10.530  25.410  1.00 19.84           C  
ATOM   3293  O   ALA A 440      30.435  -9.495  26.034  1.00 19.64           O  
ATOM   3294  CB  ALA A 440      28.090 -11.188  25.337  1.00 21.17           C  
ATOM   3295  N   PHE A 441      31.504 -11.356  25.514  1.00 18.54           N  
ATOM   3296  CA  PHE A 441      32.565 -11.081  26.428  1.00 19.33           C  
ATOM   3297  C   PHE A 441      33.827 -10.796  25.646  1.00 20.99           C  
ATOM   3298  O   PHE A 441      34.908 -10.962  26.163  1.00 22.87           O  
ATOM   3299  CB  PHE A 441      32.770 -12.290  27.370  1.00 18.60           C  
ATOM   3300  CG  PHE A 441      31.525 -12.678  28.116  1.00 17.37           C  
ATOM   3301  CD1 PHE A 441      30.932 -11.798  28.978  1.00 17.52           C  
ATOM   3302  CD2 PHE A 441      30.931 -13.879  27.918  1.00 16.68           C  
ATOM   3303  CE1 PHE A 441      29.763 -12.105  29.644  1.00 17.25           C  
ATOM   3304  CE2 PHE A 441      29.750 -14.193  28.568  1.00 17.00           C  
ATOM   3305  CZ  PHE A 441      29.170 -13.315  29.455  1.00 16.72           C  
ATOM   3306  N   LEU A 442      33.718 -10.339  24.414  1.00 22.86           N  
ATOM   3307  CA  LEU A 442      34.886 -10.361  23.518  1.00 24.18           C  
ATOM   3308  C   LEU A 442      35.965  -9.393  23.941  1.00 24.94           C  
ATOM   3309  O   LEU A 442      37.113  -9.643  23.727  1.00 27.45           O  
ATOM   3310  CB  LEU A 442      34.475 -10.092  22.066  1.00 24.53           C  
ATOM   3311  CG  LEU A 442      35.501 -10.431  20.976  1.00 25.35           C  
ATOM   3312  CD1 LEU A 442      35.928 -11.875  20.976  1.00 25.38           C  
ATOM   3313  CD2 LEU A 442      34.940 -10.129  19.596  1.00 26.19           C  
ATOM   3314  N   SER A 443      35.596  -8.282  24.556  1.00 26.72           N  
ATOM   3315  CA  SER A 443      36.578  -7.303  25.040  1.00 25.99           C  
ATOM   3316  C   SER A 443      37.371  -7.719  26.282  1.00 24.57           C  
ATOM   3317  O   SER A 443      38.377  -7.116  26.608  1.00 24.80           O  
ATOM   3318  CB  SER A 443      35.852  -5.985  25.361  1.00 25.41           C  
ATOM   3319  OG  SER A 443      35.281  -5.420  24.199  1.00 25.13           O  
ATOM   3320  N   LEU A 444      36.892  -8.697  27.029  1.00 23.89           N  
ATOM   3321  CA  LEU A 444      37.368  -8.877  28.401  1.00 21.72           C  
ATOM   3322  C   LEU A 444      38.552  -9.793  28.460  1.00 22.46           C  
ATOM   3323  O   LEU A 444      38.463 -10.846  29.055  1.00 22.28           O  
ATOM   3324  CB  LEU A 444      36.231  -9.419  29.247  1.00 20.32           C  
ATOM   3325  CG  LEU A 444      34.963  -8.558  29.290  1.00 18.94           C  
ATOM   3326  CD1 LEU A 444      33.988  -9.185  30.253  1.00 18.27           C  
ATOM   3327  CD2 LEU A 444      35.221  -7.137  29.740  1.00 18.43           C  
ATOM   3328  N   GLU A 445      39.669  -9.382  27.837  1.00 25.23           N  
ATOM   3329  CA  GLU A 445      40.928 -10.169  27.796  1.00 25.94           C  
ATOM   3330  C   GLU A 445      41.621 -10.295  29.123  1.00 24.02           C  
ATOM   3331  O   GLU A 445      42.436 -11.189  29.330  1.00 22.38           O  
ATOM   3332  CB  GLU A 445      41.873  -9.570  26.802  1.00 31.61           C  
ATOM   3333  CG  GLU A 445      41.295  -9.682  25.389  1.00 44.97           C  
ATOM   3334  CD  GLU A 445      42.339 -10.025  24.309  1.00 57.98           C  
ATOM   3335  OE1 GLU A 445      42.700 -11.237  24.173  1.00 64.76           O  
ATOM   3336  OE2 GLU A 445      42.790  -9.088  23.588  1.00 58.71           O  
ATOM   3337  N   LYS A 446      41.272  -9.408  30.038  1.00 23.32           N  
ATOM   3338  CA  LYS A 446      41.743  -9.484  31.406  1.00 24.06           C  
ATOM   3339  C   LYS A 446      40.836 -10.172  32.426  1.00 21.18           C  
ATOM   3340  O   LYS A 446      41.236 -10.350  33.554  1.00 22.79           O  
ATOM   3341  CB  LYS A 446      42.041  -8.075  31.879  1.00 27.27           C  
ATOM   3342  CG  LYS A 446      43.176  -7.474  31.074  1.00 31.14           C  
ATOM   3343  CD  LYS A 446      43.366  -6.003  31.352  1.00 35.49           C  
ATOM   3344  CE  LYS A 446      44.600  -5.519  30.609  1.00 40.24           C  
ATOM   3345  NZ  LYS A 446      44.923  -4.132  31.063  1.00 45.03           N  
ATOM   3346  N   LEU A 447      39.662 -10.642  32.043  1.00 19.20           N  
ATOM   3347  CA  LEU A 447      38.768 -11.181  33.029  1.00 17.28           C  
ATOM   3348  C   LEU A 447      39.344 -12.429  33.633  1.00 17.56           C  
ATOM   3349  O   LEU A 447      39.862 -13.298  32.895  1.00 19.05           O  
ATOM   3350  CB  LEU A 447      37.431 -11.485  32.406  1.00 16.52           C  
ATOM   3351  CG  LEU A 447      36.279 -11.584  33.405  1.00 15.84           C  
ATOM   3352  CD1 LEU A 447      35.920 -10.261  34.002  1.00 14.99           C  
ATOM   3353  CD2 LEU A 447      35.063 -12.125  32.681  1.00 16.59           C  
ATOM   3354  N   LEU A 448      39.272 -12.518  34.965  1.00 16.79           N  
ATOM   3355  CA  LEU A 448      39.728 -13.694  35.704  1.00 16.17           C  
ATOM   3356  C   LEU A 448      38.643 -14.560  36.271  1.00 16.88           C  
ATOM   3357  O   LEU A 448      38.851 -15.779  36.390  1.00 19.51           O  
ATOM   3358  CB  LEU A 448      40.565 -13.280  36.889  1.00 15.81           C  
ATOM   3359  CG  LEU A 448      41.794 -12.453  36.559  1.00 14.81           C  
ATOM   3360  CD1 LEU A 448      42.510 -12.231  37.863  1.00 13.97           C  
ATOM   3361  CD2 LEU A 448      42.674 -13.148  35.577  1.00 14.50           C  
ATOM   3362  N   TYR A 449      37.508 -13.967  36.650  1.00 16.07           N  
ATOM   3363  CA  TYR A 449      36.412 -14.719  37.277  1.00 15.48           C  
ATOM   3364  C   TYR A 449      35.167 -14.373  36.542  1.00 16.19           C  
ATOM   3365  O   TYR A 449      34.848 -13.200  36.420  1.00 16.56           O  
ATOM   3366  CB  TYR A 449      36.285 -14.294  38.728  1.00 15.21           C  
ATOM   3367  CG  TYR A 449      35.199 -14.935  39.571  1.00 14.72           C  
ATOM   3368  CD1 TYR A 449      33.871 -14.515  39.480  1.00 14.42           C  
ATOM   3369  CD2 TYR A 449      35.510 -15.916  40.496  1.00 14.28           C  
ATOM   3370  CE1 TYR A 449      32.889 -15.030  40.288  1.00 13.64           C  
ATOM   3371  CE2 TYR A 449      34.530 -16.442  41.312  1.00 14.22           C  
ATOM   3372  CZ  TYR A 449      33.225 -15.991  41.210  1.00 13.72           C  
ATOM   3373  OH  TYR A 449      32.256 -16.556  41.998  1.00 12.74           O  
ATOM   3374  N   LEU A 450      34.496 -15.392  36.010  1.00 16.85           N  
ATOM   3375  CA  LEU A 450      33.169 -15.252  35.429  1.00 16.72           C  
ATOM   3376  C   LEU A 450      32.205 -16.286  36.012  1.00 15.64           C  
ATOM   3377  O   LEU A 450      32.522 -17.475  36.101  1.00 14.00           O  
ATOM   3378  CB  LEU A 450      33.233 -15.386  33.925  1.00 17.54           C  
ATOM   3379  CG  LEU A 450      31.874 -15.427  33.242  1.00 18.01           C  
ATOM   3380  CD1 LEU A 450      31.212 -14.083  33.419  1.00 18.08           C  
ATOM   3381  CD2 LEU A 450      31.992 -15.782  31.766  1.00 17.86           C  
ATOM   3382  N   ASP A 451      31.044 -15.784  36.436  1.00 15.56           N  
ATOM   3383  CA  ASP A 451      29.980 -16.599  36.985  1.00 16.12           C  
ATOM   3384  C   ASP A 451      28.670 -16.363  36.261  1.00 16.34           C  
ATOM   3385  O   ASP A 451      28.080 -15.266  36.371  1.00 16.87           O  
ATOM   3386  CB  ASP A 451      29.774 -16.332  38.454  1.00 16.64           C  
ATOM   3387  CG  ASP A 451      28.973 -17.442  39.145  1.00 17.63           C  
ATOM   3388  OD1 ASP A 451      28.420 -18.321  38.426  1.00 18.08           O  
ATOM   3389  OD2 ASP A 451      28.918 -17.445  40.405  1.00 17.05           O  
ATOM   3390  N   ILE A 452      28.230 -17.410  35.551  1.00 14.98           N  
ATOM   3391  CA  ILE A 452      26.969 -17.391  34.864  1.00 15.39           C  
ATOM   3392  C   ILE A 452      26.049 -18.495  35.286  1.00 15.06           C  
ATOM   3393  O   ILE A 452      25.073 -18.812  34.561  1.00 13.21           O  
ATOM   3394  CB  ILE A 452      27.129 -17.473  33.346  1.00 15.67           C  
ATOM   3395  CG1 ILE A 452      27.925 -18.682  32.924  1.00 15.64           C  
ATOM   3396  CG2 ILE A 452      27.843 -16.249  32.889  1.00 16.03           C  
ATOM   3397  CD1 ILE A 452      27.985 -18.831  31.394  1.00 16.33           C  
ATOM   3398  N   SER A 453      26.358 -19.059  36.453  1.00 15.30           N  
ATOM   3399  CA  SER A 453      25.568 -20.112  37.021  1.00 16.28           C  
ATOM   3400  C   SER A 453      24.131 -19.689  37.256  1.00 17.02           C  
ATOM   3401  O   SER A 453      23.817 -18.568  37.592  1.00 15.84           O  
ATOM   3402  CB  SER A 453      26.168 -20.573  38.334  1.00 18.45           C  
ATOM   3403  OG  SER A 453      27.562 -20.849  38.183  1.00 20.38           O  
ATOM   3404  N   TYR A 454      23.252 -20.638  37.043  1.00 19.25           N  
ATOM   3405  CA  TYR A 454      21.828 -20.471  37.192  1.00 19.66           C  
ATOM   3406  C   TYR A 454      21.276 -19.273  36.530  1.00 19.37           C  
ATOM   3407  O   TYR A 454      20.417 -18.636  37.119  1.00 19.84           O  
ATOM   3408  CB  TYR A 454      21.466 -20.453  38.656  1.00 21.51           C  
ATOM   3409  CG  TYR A 454      22.070 -21.615  39.363  1.00 23.78           C  
ATOM   3410  CD1 TYR A 454      21.606 -22.890  39.142  1.00 23.22           C  
ATOM   3411  CD2 TYR A 454      23.159 -21.437  40.233  1.00 25.98           C  
ATOM   3412  CE1 TYR A 454      22.169 -23.967  39.789  1.00 24.92           C  
ATOM   3413  CE2 TYR A 454      23.735 -22.516  40.884  1.00 25.93           C  
ATOM   3414  CZ  TYR A 454      23.236 -23.782  40.654  1.00 26.77           C  
ATOM   3415  OH  TYR A 454      23.802 -24.879  41.303  1.00 31.82           O  
ATOM   3416  N   THR A 455      21.711 -19.004  35.294  1.00 19.19           N  
ATOM   3417  CA  THR A 455      21.259 -17.834  34.550  1.00 19.61           C  
ATOM   3418  C   THR A 455      20.350 -18.263  33.429  1.00 22.24           C  
ATOM   3419  O   THR A 455      20.059 -17.479  32.509  1.00 21.52           O  
ATOM   3420  CB  THR A 455      22.421 -16.978  33.928  1.00 19.47           C  
ATOM   3421  OG1 THR A 455      23.231 -17.760  33.030  1.00 18.88           O  
ATOM   3422  CG2 THR A 455      23.313 -16.388  34.983  1.00 19.19           C  
ATOM   3423  N   ASN A 456      19.915 -19.514  33.453  1.00 25.22           N  
ATOM   3424  CA  ASN A 456      18.863 -19.944  32.511  1.00 27.52           C  
ATOM   3425  C   ASN A 456      19.281 -19.811  31.069  1.00 23.04           C  
ATOM   3426  O   ASN A 456      18.519 -19.454  30.280  1.00 22.37           O  
ATOM   3427  CB  ASN A 456      17.628 -19.101  32.765  1.00 33.76           C  
ATOM   3428  CG  ASN A 456      16.340 -19.856  32.527  1.00 45.07           C  
ATOM   3429  OD1 ASN A 456      16.250 -20.774  31.692  1.00 48.18           O  
ATOM   3430  ND2 ASN A 456      15.310 -19.462  33.273  1.00 52.09           N  
ATOM   3431  N   THR A 457      20.537 -20.099  30.784  1.00 22.61           N  
ATOM   3432  CA  THR A 457      21.175 -19.942  29.508  1.00 20.55           C  
ATOM   3433  C   THR A 457      21.256 -21.317  28.866  1.00 20.69           C  
ATOM   3434  O   THR A 457      21.689 -22.291  29.468  1.00 19.18           O  
ATOM   3435  CB  THR A 457      22.653 -19.509  29.699  1.00 20.32           C  
ATOM   3436  OG1 THR A 457      22.737 -18.277  30.413  1.00 20.65           O  
ATOM   3437  CG2 THR A 457      23.412 -19.389  28.387  1.00 19.32           C  
ATOM   3438  N   LYS A 458      20.912 -21.362  27.593  1.00 22.64           N  
ATOM   3439  CA  LYS A 458      21.091 -22.525  26.786  1.00 23.91           C  
ATOM   3440  C   LYS A 458      22.147 -22.308  25.672  1.00 22.20           C  
ATOM   3441  O   LYS A 458      21.891 -21.595  24.700  1.00 23.10           O  
ATOM   3442  CB  LYS A 458      19.753 -22.866  26.211  1.00 26.74           C  
ATOM   3443  CG  LYS A 458      19.884 -24.098  25.334  1.00 33.77           C  
ATOM   3444  CD  LYS A 458      18.726 -25.001  25.590  1.00 38.14           C  
ATOM   3445  CE  LYS A 458      18.533 -25.962  24.476  1.00 43.34           C  
ATOM   3446  NZ  LYS A 458      17.368 -26.775  24.917  1.00 54.84           N  
ATOM   3447  N   ILE A 459      23.307 -22.923  25.802  1.00 20.00           N  
ATOM   3448  CA  ILE A 459      24.396 -22.616  24.935  1.00 22.30           C  
ATOM   3449  C   ILE A 459      24.157 -23.312  23.598  1.00 25.47           C  
ATOM   3450  O   ILE A 459      24.079 -24.517  23.529  1.00 24.09           O  
ATOM   3451  CB  ILE A 459      25.739 -23.136  25.471  1.00 23.70           C  
ATOM   3452  CG1 ILE A 459      25.970 -22.858  26.962  1.00 27.56           C  
ATOM   3453  CG2 ILE A 459      26.915 -22.604  24.695  1.00 21.84           C  
ATOM   3454  CD1 ILE A 459      26.153 -21.426  27.317  1.00 29.16           C  
ATOM   3455  N   ASP A 460      23.994 -22.525  22.535  1.00 32.46           N  
ATOM   3456  CA  ASP A 460      24.089 -22.994  21.128  1.00 36.03           C  
ATOM   3457  C   ASP A 460      24.906 -21.994  20.338  1.00 31.03           C  
ATOM   3458  O   ASP A 460      24.376 -21.322  19.485  1.00 33.33           O  
ATOM   3459  CB  ASP A 460      22.725 -23.260  20.426  1.00 41.67           C  
ATOM   3460  CG  ASP A 460      21.717 -22.109  20.573  1.00 53.72           C  
ATOM   3461  OD1 ASP A 460      21.688 -21.438  21.647  1.00 63.00           O  
ATOM   3462  OD2 ASP A 460      20.915 -21.902  19.610  1.00 56.31           O  
ATOM   3463  N   PHE A 461      26.184 -21.877  20.684  1.00 27.07           N  
ATOM   3464  CA  PHE A 461      27.112 -21.069  19.941  1.00 24.51           C  
ATOM   3465  C   PHE A 461      28.562 -21.276  20.432  1.00 24.09           C  
ATOM   3466  O   PHE A 461      28.909 -20.830  21.505  1.00 27.64           O  
ATOM   3467  CB  PHE A 461      26.687 -19.591  20.016  1.00 22.84           C  
ATOM   3468  CG  PHE A 461      27.668 -18.671  19.406  1.00 21.49           C  
ATOM   3469  CD1 PHE A 461      28.190 -18.934  18.158  1.00 20.72           C  
ATOM   3470  CD2 PHE A 461      28.140 -17.579  20.110  1.00 22.27           C  
ATOM   3471  CE1 PHE A 461      29.168 -18.117  17.606  1.00 21.56           C  
ATOM   3472  CE2 PHE A 461      29.109 -16.738  19.564  1.00 22.52           C  
ATOM   3473  CZ  PHE A 461      29.625 -17.012  18.307  1.00 22.60           C  
ATOM   3474  N   ASP A 462      29.414 -21.910  19.642  1.00 23.07           N  
ATOM   3475  CA  ASP A 462      30.746 -22.294  20.111  1.00 25.20           C  
ATOM   3476  C   ASP A 462      31.664 -21.130  20.395  1.00 25.07           C  
ATOM   3477  O   ASP A 462      32.730 -21.323  20.931  1.00 26.63           O  
ATOM   3478  CB  ASP A 462      31.471 -23.184  19.099  1.00 26.68           C  
ATOM   3479  CG  ASP A 462      30.818 -24.553  18.927  1.00 29.60           C  
ATOM   3480  OD1 ASP A 462      29.764 -24.826  19.582  1.00 30.44           O  
ATOM   3481  OD2 ASP A 462      31.402 -25.362  18.157  1.00 31.15           O  
ATOM   3482  N   GLY A 463      31.292 -19.927  19.988  1.00 23.39           N  
ATOM   3483  CA  GLY A 463      32.123 -18.774  20.235  1.00 21.99           C  
ATOM   3484  C   GLY A 463      31.708 -17.955  21.439  1.00 21.86           C  
ATOM   3485  O   GLY A 463      32.182 -16.804  21.595  1.00 24.88           O  
ATOM   3486  N   ILE A 464      30.815 -18.486  22.269  1.00 19.02           N  
ATOM   3487  CA  ILE A 464      30.292 -17.722  23.420  1.00 18.75           C  
ATOM   3488  C   ILE A 464      31.356 -17.179  24.406  1.00 17.45           C  
ATOM   3489  O   ILE A 464      31.163 -16.125  25.021  1.00 15.60           O  
ATOM   3490  CB  ILE A 464      29.236 -18.543  24.214  1.00 19.71           C  
ATOM   3491  CG1 ILE A 464      28.603 -17.689  25.317  1.00 20.11           C  
ATOM   3492  CG2 ILE A 464      29.853 -19.787  24.873  1.00 20.13           C  
ATOM   3493  CD1 ILE A 464      27.435 -18.404  25.982  1.00 20.43           C  
ATOM   3494  N   PHE A 465      32.463 -17.897  24.564  1.00 17.13           N  
ATOM   3495  CA  PHE A 465      33.512 -17.456  25.473  1.00 18.13           C  
ATOM   3496  C   PHE A 465      34.711 -16.862  24.765  1.00 19.92           C  
ATOM   3497  O   PHE A 465      35.780 -16.663  25.377  1.00 20.13           O  
ATOM   3498  CB  PHE A 465      33.909 -18.557  26.490  1.00 17.78           C  
ATOM   3499  CG  PHE A 465      32.737 -19.042  27.334  1.00 17.96           C  
ATOM   3500  CD1 PHE A 465      31.885 -18.144  27.944  1.00 17.79           C  
ATOM   3501  CD2 PHE A 465      32.471 -20.397  27.487  1.00 18.02           C  
ATOM   3502  CE1 PHE A 465      30.803 -18.578  28.672  1.00 17.73           C  
ATOM   3503  CE2 PHE A 465      31.390 -20.838  28.226  1.00 17.30           C  
ATOM   3504  CZ  PHE A 465      30.547 -19.934  28.813  1.00 17.33           C  
ATOM   3505  N   LEU A 466      34.543 -16.488  23.506  1.00 21.59           N  
ATOM   3506  CA  LEU A 466      35.649 -15.847  22.814  1.00 23.08           C  
ATOM   3507  C   LEU A 466      36.084 -14.592  23.524  1.00 20.43           C  
ATOM   3508  O   LEU A 466      35.289 -13.781  23.944  1.00 20.55           O  
ATOM   3509  CB  LEU A 466      35.309 -15.520  21.364  1.00 27.50           C  
ATOM   3510  CG  LEU A 466      36.030 -16.397  20.339  1.00 33.04           C  
ATOM   3511  CD1 LEU A 466      35.820 -17.894  20.531  1.00 36.40           C  
ATOM   3512  CD2 LEU A 466      35.519 -16.025  18.970  1.00 36.05           C  
ATOM   3513  N   GLY A 467      37.377 -14.435  23.637  1.00 20.27           N  
ATOM   3514  CA  GLY A 467      37.944 -13.235  24.196  1.00 22.00           C  
ATOM   3515  C   GLY A 467      38.554 -13.442  25.555  1.00 22.30           C  
ATOM   3516  O   GLY A 467      39.442 -12.712  25.929  1.00 28.58           O  
ATOM   3517  N   LEU A 468      38.101 -14.457  26.265  1.00 21.39           N  
ATOM   3518  CA  LEU A 468      38.375 -14.641  27.663  1.00 20.41           C  
ATOM   3519  C   LEU A 468      39.653 -15.422  27.814  1.00 21.58           C  
ATOM   3520  O   LEU A 468      39.695 -16.456  28.448  1.00 21.87           O  
ATOM   3521  CB  LEU A 468      37.201 -15.374  28.296  1.00 18.72           C  
ATOM   3522  CG  LEU A 468      35.895 -14.594  28.213  1.00 18.18           C  
ATOM   3523  CD1 LEU A 468      34.717 -15.441  28.634  1.00 19.17           C  
ATOM   3524  CD2 LEU A 468      35.940 -13.438  29.152  1.00 17.91           C  
ATOM   3525  N   THR A 469      40.731 -14.902  27.251  1.00 23.46           N  
ATOM   3526  CA  THR A 469      42.027 -15.604  27.276  1.00 23.37           C  
ATOM   3527  C   THR A 469      42.738 -15.575  28.624  1.00 24.32           C  
ATOM   3528  O   THR A 469      43.633 -16.322  28.831  1.00 27.76           O  
ATOM   3529  CB  THR A 469      42.935 -15.002  26.210  1.00 23.32           C  
ATOM   3530  OG1 THR A 469      42.943 -13.605  26.369  1.00 21.86           O  
ATOM   3531  CG2 THR A 469      42.367 -15.268  24.775  1.00 24.34           C  
ATOM   3532  N   SER A 470      42.340 -14.720  29.549  1.00 25.02           N  
ATOM   3533  CA  SER A 470      42.904 -14.712  30.892  1.00 25.20           C  
ATOM   3534  C   SER A 470      42.075 -15.450  31.953  1.00 24.94           C  
ATOM   3535  O   SER A 470      42.485 -15.500  33.104  1.00 24.18           O  
ATOM   3536  CB  SER A 470      43.021 -13.262  31.382  1.00 26.19           C  
ATOM   3537  OG  SER A 470      44.258 -12.703  30.998  1.00 27.33           O  
ATOM   3538  N   LEU A 471      40.915 -15.990  31.581  1.00 24.40           N  
ATOM   3539  CA  LEU A 471      39.955 -16.465  32.549  1.00 21.66           C  
ATOM   3540  C   LEU A 471      40.528 -17.632  33.328  1.00 21.31           C  
ATOM   3541  O   LEU A 471      41.109 -18.531  32.741  1.00 21.14           O  
ATOM   3542  CB  LEU A 471      38.673 -16.847  31.840  1.00 19.52           C  
ATOM   3543  CG  LEU A 471      37.469 -17.067  32.758  1.00 20.15           C  
ATOM   3544  CD1 LEU A 471      36.986 -15.844  33.483  1.00 20.03           C  
ATOM   3545  CD2 LEU A 471      36.295 -17.584  31.965  1.00 20.90           C  
ATOM   3546  N   ASN A 472      40.405 -17.569  34.651  1.00 20.56           N  
ATOM   3547  CA  ASN A 472      40.749 -18.661  35.534  1.00 21.45           C  
ATOM   3548  C   ASN A 472      39.572 -19.436  36.057  1.00 20.03           C  
ATOM   3549  O   ASN A 472      39.698 -20.618  36.247  1.00 20.89           O  
ATOM   3550  CB  ASN A 472      41.419 -18.159  36.798  1.00 23.96           C  
ATOM   3551  CG  ASN A 472      42.784 -17.603  36.552  1.00 26.61           C  
ATOM   3552  OD1 ASN A 472      43.477 -17.989  35.607  1.00 29.40           O  
ATOM   3553  ND2 ASN A 472      43.193 -16.679  37.411  1.00 29.64           N  
ATOM   3554  N   THR A 473      38.476 -18.763  36.387  1.00 17.68           N  
ATOM   3555  CA  THR A 473      37.365 -19.409  37.047  1.00 16.25           C  
ATOM   3556  C   THR A 473      36.131 -19.258  36.234  1.00 16.00           C  
ATOM   3557  O   THR A 473      35.736 -18.156  36.002  1.00 17.38           O  
ATOM   3558  CB  THR A 473      37.133 -18.748  38.382  1.00 15.72           C  
ATOM   3559  OG1 THR A 473      38.362 -18.758  39.080  1.00 15.73           O  
ATOM   3560  CG2 THR A 473      36.079 -19.446  39.211  1.00 15.36           C  
ATOM   3561  N   LEU A 474      35.537 -20.355  35.777  1.00 16.00           N  
ATOM   3562  CA  LEU A 474      34.261 -20.298  35.088  1.00 16.37           C  
ATOM   3563  C   LEU A 474      33.254 -21.121  35.806  1.00 15.97           C  
ATOM   3564  O   LEU A 474      33.389 -22.300  35.880  1.00 16.03           O  
ATOM   3565  CB  LEU A 474      34.394 -20.789  33.670  1.00 17.67           C  
ATOM   3566  CG  LEU A 474      33.187 -20.694  32.729  1.00 19.27           C  
ATOM   3567  CD1 LEU A 474      32.616 -19.290  32.637  1.00 20.56           C  
ATOM   3568  CD2 LEU A 474      33.627 -21.113  31.343  1.00 19.13           C  
ATOM   3569  N   LYS A 475      32.245 -20.475  36.370  1.00 16.33           N  
ATOM   3570  CA  LYS A 475      31.162 -21.175  37.010  1.00 15.43           C  
ATOM   3571  C   LYS A 475      29.953 -21.019  36.170  1.00 15.83           C  
ATOM   3572  O   LYS A 475      29.499 -19.909  35.940  1.00 16.50           O  
ATOM   3573  CB  LYS A 475      30.895 -20.556  38.338  1.00 15.18           C  
ATOM   3574  CG  LYS A 475      32.013 -20.782  39.346  1.00 15.50           C  
ATOM   3575  CD  LYS A 475      31.710 -19.963  40.573  1.00 15.36           C  
ATOM   3576  CE  LYS A 475      32.534 -20.377  41.740  1.00 16.01           C  
ATOM   3577  NZ  LYS A 475      32.690 -19.205  42.647  1.00 16.79           N  
ATOM   3578  N   MET A 476      29.420 -22.125  35.702  1.00 16.49           N  
ATOM   3579  CA  MET A 476      28.267 -22.058  34.833  1.00 17.31           C  
ATOM   3580  C   MET A 476      27.360 -23.209  35.145  1.00 16.52           C  
ATOM   3581  O   MET A 476      26.771 -23.792  34.298  1.00 16.96           O  
ATOM   3582  CB  MET A 476      28.712 -22.087  33.371  1.00 19.35           C  
ATOM   3583  CG  MET A 476      29.884 -23.051  33.075  1.00 20.85           C  
ATOM   3584  SD  MET A 476      30.307 -23.128  31.309  1.00 24.78           S  
ATOM   3585  CE  MET A 476      28.670 -23.453  30.683  1.00 22.16           C  
ATOM   3586  N   ALA A 477      27.240 -23.526  36.393  1.00 16.83           N  
ATOM   3587  CA  ALA A 477      26.372 -24.570  36.788  1.00 17.88           C  
ATOM   3588  C   ALA A 477      24.958 -24.152  36.535  1.00 19.11           C  
ATOM   3589  O   ALA A 477      24.668 -22.990  36.507  1.00 20.82           O  
ATOM   3590  CB  ALA A 477      26.547 -24.829  38.270  1.00 18.35           C  
ATOM   3591  N   GLY A 478      24.072 -25.119  36.366  1.00 20.71           N  
ATOM   3592  CA  GLY A 478      22.639 -24.878  36.448  1.00 20.81           C  
ATOM   3593  C   GLY A 478      22.081 -24.392  35.144  1.00 21.77           C  
ATOM   3594  O   GLY A 478      20.999 -23.816  35.113  1.00 23.99           O  
ATOM   3595  N   ASN A 479      22.808 -24.623  34.061  1.00 21.35           N  
ATOM   3596  CA  ASN A 479      22.396 -24.156  32.738  1.00 20.21           C  
ATOM   3597  C   ASN A 479      22.081 -25.313  31.841  1.00 19.06           C  
ATOM   3598  O   ASN A 479      21.519 -26.295  32.325  1.00 19.22           O  
ATOM   3599  CB  ASN A 479      23.463 -23.260  32.170  1.00 21.29           C  
ATOM   3600  CG  ASN A 479      23.547 -21.954  32.919  1.00 22.16           C  
ATOM   3601  OD1 ASN A 479      22.550 -21.252  33.069  1.00 25.57           O  
ATOM   3602  ND2 ASN A 479      24.709 -21.620  33.371  1.00 21.58           N  
ATOM   3603  N   SER A 480      22.380 -25.211  30.550  1.00 18.04           N  
ATOM   3604  CA  SER A 480      22.081 -26.305  29.632  1.00 18.32           C  
ATOM   3605  C   SER A 480      22.777 -26.094  28.286  1.00 16.93           C  
ATOM   3606  O   SER A 480      23.171 -25.007  28.013  1.00 14.37           O  
ATOM   3607  CB  SER A 480      20.541 -26.456  29.440  1.00 18.47           C  
ATOM   3608  OG  SER A 480      20.036 -25.392  28.637  1.00 19.52           O  
ATOM   3609  N   PHE A 481      22.856 -27.136  27.457  1.00 17.19           N  
ATOM   3610  CA  PHE A 481      23.422 -27.050  26.136  1.00 18.73           C  
ATOM   3611  C   PHE A 481      22.513 -27.641  25.084  1.00 21.48           C  
ATOM   3612  O   PHE A 481      21.740 -28.562  25.347  1.00 21.83           O  
ATOM   3613  CB  PHE A 481      24.706 -27.838  26.059  1.00 19.81           C  
ATOM   3614  CG  PHE A 481      25.868 -27.169  26.692  1.00 19.81           C  
ATOM   3615  CD1 PHE A 481      25.988 -27.137  28.043  1.00 19.23           C  
ATOM   3616  CD2 PHE A 481      26.872 -26.614  25.916  1.00 19.91           C  
ATOM   3617  CE1 PHE A 481      27.078 -26.520  28.621  1.00 19.28           C  
ATOM   3618  CE2 PHE A 481      27.962 -26.000  26.496  1.00 19.60           C  
ATOM   3619  CZ  PHE A 481      28.051 -25.936  27.848  1.00 18.93           C  
ATOM   3620  N   LYS A 482      22.636 -27.121  23.865  1.00 25.11           N  
ATOM   3621  CA  LYS A 482      21.909 -27.629  22.711  1.00 27.87           C  
ATOM   3622  C   LYS A 482      22.213 -29.108  22.542  1.00 27.41           C  
ATOM   3623  O   LYS A 482      23.387 -29.461  22.564  1.00 24.91           O  
ATOM   3624  CB  LYS A 482      22.324 -26.888  21.464  1.00 32.26           C  
ATOM   3625  CG  LYS A 482      21.344 -27.051  20.313  1.00 40.04           C  
ATOM   3626  CD  LYS A 482      22.048 -26.876  18.964  1.00 48.76           C  
ATOM   3627  CE  LYS A 482      21.125 -27.218  17.792  1.00 59.15           C  
ATOM   3628  NZ  LYS A 482      21.834 -27.945  16.699  1.00 61.63           N  
ATOM   3629  N   ASP A 483      21.154 -29.944  22.407  1.00 26.83           N  
ATOM   3630  CA  ASP A 483      21.253 -31.416  22.305  1.00 25.14           C  
ATOM   3631  C   ASP A 483      21.874 -32.049  23.529  1.00 23.05           C  
ATOM   3632  O   ASP A 483      22.503 -33.098  23.458  1.00 21.26           O  
ATOM   3633  CB  ASP A 483      22.072 -31.808  21.072  1.00 27.61           C  
ATOM   3634  CG  ASP A 483      21.443 -31.298  19.777  1.00 31.70           C  
ATOM   3635  OD1 ASP A 483      20.190 -31.242  19.696  1.00 31.43           O  
ATOM   3636  OD2 ASP A 483      22.198 -30.939  18.846  1.00 37.25           O  
ATOM   3637  N   ASN A 484      21.739 -31.355  24.643  1.00 20.98           N  
ATOM   3638  CA  ASN A 484      22.451 -31.681  25.843  1.00 19.03           C  
ATOM   3639  C   ASN A 484      23.843 -32.214  25.590  1.00 18.27           C  
ATOM   3640  O   ASN A 484      24.256 -33.195  26.198  1.00 18.18           O  
ATOM   3641  CB  ASN A 484      21.646 -32.674  26.606  1.00 18.46           C  
ATOM   3642  CG  ASN A 484      20.292 -32.151  26.965  1.00 18.69           C  
ATOM   3643  OD1 ASN A 484      20.124 -31.001  27.343  1.00 18.09           O  
ATOM   3644  ND2 ASN A 484      19.322 -33.013  26.930  1.00 20.17           N  
ATOM   3645  N   THR A 485      24.562 -31.537  24.715  1.00 17.13           N  
ATOM   3646  CA  THR A 485      25.894 -31.934  24.332  1.00 17.64           C  
ATOM   3647  C   THR A 485      26.923 -30.855  24.625  1.00 17.99           C  
ATOM   3648  O   THR A 485      26.762 -29.718  24.223  1.00 18.95           O  
ATOM   3649  CB  THR A 485      25.910 -32.254  22.832  1.00 17.91           C  
ATOM   3650  OG1 THR A 485      25.080 -33.410  22.607  1.00 18.94           O  
ATOM   3651  CG2 THR A 485      27.348 -32.504  22.308  1.00 17.26           C  
ATOM   3652  N   LEU A 486      27.999 -31.203  25.309  1.00 19.12           N  
ATOM   3653  CA  LEU A 486      29.043 -30.203  25.623  1.00 20.72           C  
ATOM   3654  C   LEU A 486      29.923 -29.969  24.415  1.00 21.23           C  
ATOM   3655  O   LEU A 486      30.656 -30.870  23.962  1.00 22.26           O  
ATOM   3656  CB  LEU A 486      29.907 -30.611  26.824  1.00 20.91           C  
ATOM   3657  CG  LEU A 486      31.011 -29.713  27.396  1.00 20.39           C  
ATOM   3658  CD1 LEU A 486      30.493 -28.439  28.014  1.00 21.25           C  
ATOM   3659  CD2 LEU A 486      31.643 -30.501  28.522  1.00 21.73           C  
ATOM   3660  N   SER A 487      29.850 -28.744  23.918  1.00 19.99           N  
ATOM   3661  CA  SER A 487      30.435 -28.399  22.649  1.00 19.42           C  
ATOM   3662  C   SER A 487      31.757 -27.742  22.881  1.00 19.14           C  
ATOM   3663  O   SER A 487      32.111 -27.470  24.012  1.00 16.82           O  
ATOM   3664  CB  SER A 487      29.506 -27.464  21.927  1.00 18.36           C  
ATOM   3665  OG  SER A 487      28.866 -26.723  22.892  1.00 18.72           O  
ATOM   3666  N   ASN A 488      32.465 -27.489  21.789  1.00 20.28           N  
ATOM   3667  CA  ASN A 488      33.805 -27.027  21.852  1.00 23.65           C  
ATOM   3668  C   ASN A 488      33.898 -25.557  22.275  1.00 23.51           C  
ATOM   3669  O   ASN A 488      34.415 -24.742  21.533  1.00 25.54           O  
ATOM   3670  CB  ASN A 488      34.456 -27.264  20.502  1.00 27.40           C  
ATOM   3671  CG  ASN A 488      35.972 -27.223  20.575  1.00 34.66           C  
ATOM   3672  OD1 ASN A 488      36.627 -26.333  20.027  1.00 39.10           O  
ATOM   3673  ND2 ASN A 488      36.543 -28.209  21.241  1.00 40.62           N  
ATOM   3674  N   VAL A 489      33.443 -25.204  23.484  1.00 23.35           N  
ATOM   3675  CA  VAL A 489      33.373 -23.771  23.876  1.00 21.99           C  
ATOM   3676  C   VAL A 489      34.616 -23.258  24.579  1.00 22.14           C  
ATOM   3677  O   VAL A 489      34.712 -22.085  24.807  1.00 22.03           O  
ATOM   3678  CB  VAL A 489      32.151 -23.444  24.754  1.00 21.10           C  
ATOM   3679  CG1 VAL A 489      30.889 -23.489  23.935  1.00 20.97           C  
ATOM   3680  CG2 VAL A 489      32.021 -24.417  25.899  1.00 21.70           C  
ATOM   3681  N   PHE A 490      35.555 -24.140  24.912  1.00 22.94           N  
ATOM   3682  CA  PHE A 490      36.704 -23.816  25.779  1.00 23.41           C  
ATOM   3683  C   PHE A 490      38.009 -23.733  25.024  1.00 25.74           C  
ATOM   3684  O   PHE A 490      39.064 -23.666  25.634  1.00 30.84           O  
ATOM   3685  CB  PHE A 490      36.844 -24.867  26.915  1.00 20.67           C  
ATOM   3686  CG  PHE A 490      35.602 -25.018  27.702  1.00 19.99           C  
ATOM   3687  CD1 PHE A 490      35.085 -23.945  28.406  1.00 21.70           C  
ATOM   3688  CD2 PHE A 490      34.895 -26.165  27.672  1.00 19.69           C  
ATOM   3689  CE1 PHE A 490      33.887 -24.044  29.111  1.00 21.19           C  
ATOM   3690  CE2 PHE A 490      33.680 -26.264  28.321  1.00 19.62           C  
ATOM   3691  CZ  PHE A 490      33.180 -25.213  29.059  1.00 20.09           C  
ATOM   3692  N   ALA A 491      37.966 -23.736  23.715  1.00 28.07           N  
ATOM   3693  CA  ALA A 491      39.194 -23.819  22.939  1.00 32.30           C  
ATOM   3694  C   ALA A 491      40.112 -22.634  23.149  1.00 35.22           C  
ATOM   3695  O   ALA A 491      41.329 -22.797  23.100  1.00 46.42           O  
ATOM   3696  CB  ALA A 491      38.874 -23.948  21.462  1.00 33.25           C  
ATOM   3697  N   ASN A 492      39.557 -21.456  23.393  1.00 36.47           N  
ATOM   3698  CA  ASN A 492      40.399 -20.276  23.682  1.00 42.71           C  
ATOM   3699  C   ASN A 492      40.365 -19.744  25.155  1.00 36.01           C  
ATOM   3700  O   ASN A 492      40.680 -18.606  25.393  1.00 34.64           O  
ATOM   3701  CB  ASN A 492      40.160 -19.155  22.610  1.00 53.33           C  
ATOM   3702  CG  ASN A 492      41.041 -19.333  21.333  1.00 66.68           C  
ATOM   3703  OD1 ASN A 492      42.155 -19.880  21.416  1.00 78.53           O  
ATOM   3704  ND2 ASN A 492      40.549 -18.863  20.150  1.00 70.52           N  
ATOM   3705  N   THR A 493      40.059 -20.601  26.133  1.00 31.85           N  
ATOM   3706  CA  THR A 493      40.092 -20.252  27.558  1.00 28.48           C  
ATOM   3707  C   THR A 493      41.131 -21.151  28.213  1.00 27.14           C  
ATOM   3708  O   THR A 493      40.892 -21.925  29.128  1.00 26.54           O  
ATOM   3709  CB  THR A 493      38.718 -20.436  28.229  1.00 28.63           C  
ATOM   3710  OG1 THR A 493      38.307 -21.802  28.110  1.00 28.68           O  
ATOM   3711  CG2 THR A 493      37.667 -19.564  27.574  1.00 28.72           C  
ATOM   3712  N   THR A 494      42.330 -20.983  27.736  1.00 28.43           N  
ATOM   3713  CA  THR A 494      43.483 -21.802  28.084  1.00 30.67           C  
ATOM   3714  C   THR A 494      43.940 -21.729  29.531  1.00 29.70           C  
ATOM   3715  O   THR A 494      44.500 -22.699  30.020  1.00 26.25           O  
ATOM   3716  CB  THR A 494      44.597 -21.366  27.123  1.00 33.88           C  
ATOM   3717  OG1 THR A 494      44.247 -21.907  25.850  1.00 46.96           O  
ATOM   3718  CG2 THR A 494      45.908 -21.874  27.460  1.00 35.89           C  
ATOM   3719  N   ASN A 495      43.704 -20.584  30.201  1.00 28.34           N  
ATOM   3720  CA  ASN A 495      44.132 -20.331  31.599  1.00 24.89           C  
ATOM   3721  C   ASN A 495      43.168 -20.703  32.697  1.00 22.94           C  
ATOM   3722  O   ASN A 495      43.376 -20.379  33.874  1.00 22.76           O  
ATOM   3723  CB  ASN A 495      44.501 -18.859  31.738  1.00 24.87           C  
ATOM   3724  CG  ASN A 495      45.750 -18.556  30.985  1.00 24.96           C  
ATOM   3725  OD1 ASN A 495      46.816 -19.047  31.324  1.00 26.73           O  
ATOM   3726  ND2 ASN A 495      45.620 -17.867  29.904  1.00 26.58           N  
ATOM   3727  N   LEU A 496      42.122 -21.404  32.295  1.00 22.95           N  
ATOM   3728  CA  LEU A 496      41.111 -21.917  33.183  1.00 22.23           C  
ATOM   3729  C   LEU A 496      41.791 -22.837  34.210  1.00 21.71           C  
ATOM   3730  O   LEU A 496      42.622 -23.656  33.838  1.00 21.47           O  
ATOM   3731  CB  LEU A 496      40.073 -22.628  32.332  1.00 22.85           C  
ATOM   3732  CG  LEU A 496      38.566 -22.428  32.540  1.00 23.97           C  
ATOM   3733  CD1 LEU A 496      38.180 -21.048  32.998  1.00 25.66           C  
ATOM   3734  CD2 LEU A 496      37.854 -22.720  31.259  1.00 23.87           C  
ATOM   3735  N   THR A 497      41.564 -22.575  35.502  1.00 20.85           N  
ATOM   3736  CA  THR A 497      41.977 -23.461  36.581  1.00 19.96           C  
ATOM   3737  C   THR A 497      40.748 -24.081  37.299  1.00 18.39           C  
ATOM   3738  O   THR A 497      40.852 -25.107  37.895  1.00 17.11           O  
ATOM   3739  CB  THR A 497      42.961 -22.771  37.591  1.00 22.06           C  
ATOM   3740  OG1 THR A 497      42.345 -21.676  38.315  1.00 23.91           O  
ATOM   3741  CG2 THR A 497      44.169 -22.224  36.872  1.00 23.31           C  
ATOM   3742  N   PHE A 498      39.579 -23.475  37.208  1.00 17.74           N  
ATOM   3743  CA  PHE A 498      38.374 -23.970  37.877  1.00 16.98           C  
ATOM   3744  C   PHE A 498      37.216 -23.906  36.892  1.00 17.19           C  
ATOM   3745  O   PHE A 498      36.995 -22.855  36.291  1.00 16.78           O  
ATOM   3746  CB  PHE A 498      38.068 -23.057  39.030  1.00 16.21           C  
ATOM   3747  CG  PHE A 498      36.860 -23.441  39.846  1.00 16.67           C  
ATOM   3748  CD1 PHE A 498      35.561 -23.255  39.363  1.00 16.77           C  
ATOM   3749  CD2 PHE A 498      37.006 -23.913  41.151  1.00 17.60           C  
ATOM   3750  CE1 PHE A 498      34.438 -23.537  40.130  1.00 15.69           C  
ATOM   3751  CE2 PHE A 498      35.885 -24.215  41.926  1.00 17.65           C  
ATOM   3752  CZ  PHE A 498      34.594 -24.017  41.401  1.00 17.03           C  
ATOM   3753  N   LEU A 499      36.475 -25.011  36.755  1.00 17.25           N  
ATOM   3754  CA  LEU A 499      35.367 -25.141  35.802  1.00 17.64           C  
ATOM   3755  C   LEU A 499      34.271 -25.994  36.375  1.00 17.96           C  
ATOM   3756  O   LEU A 499      34.455 -27.214  36.548  1.00 18.17           O  
ATOM   3757  CB  LEU A 499      35.827 -25.808  34.514  1.00 18.18           C  
ATOM   3758  CG  LEU A 499      34.803 -26.145  33.416  1.00 18.60           C  
ATOM   3759  CD1 LEU A 499      34.009 -24.927  32.969  1.00 19.83           C  
ATOM   3760  CD2 LEU A 499      35.536 -26.675  32.209  1.00 18.24           C  
ATOM   3761  N   ASP A 500      33.138 -25.351  36.641  1.00 17.38           N  
ATOM   3762  CA  ASP A 500      31.980 -26.011  37.192  1.00 17.16           C  
ATOM   3763  C   ASP A 500      30.837 -26.046  36.181  1.00 16.86           C  
ATOM   3764  O   ASP A 500      30.266 -24.980  35.831  1.00 17.04           O  
ATOM   3765  CB  ASP A 500      31.497 -25.278  38.421  1.00 17.65           C  
ATOM   3766  CG  ASP A 500      30.370 -26.007  39.107  1.00 19.03           C  
ATOM   3767  OD1 ASP A 500      29.950 -27.071  38.598  1.00 19.39           O  
ATOM   3768  OD2 ASP A 500      29.929 -25.561  40.183  1.00 20.28           O  
ATOM   3769  N   LEU A 501      30.489 -27.274  35.784  1.00 15.29           N  
ATOM   3770  CA  LEU A 501      29.462 -27.576  34.812  1.00 15.30           C  
ATOM   3771  C   LEU A 501      28.448 -28.494  35.434  1.00 14.86           C  
ATOM   3772  O   LEU A 501      27.724 -29.214  34.753  1.00 14.89           O  
ATOM   3773  CB  LEU A 501      30.078 -28.308  33.631  1.00 15.87           C  
ATOM   3774  CG  LEU A 501      31.062 -27.494  32.819  1.00 16.28           C  
ATOM   3775  CD1 LEU A 501      31.992 -28.350  31.996  1.00 16.07           C  
ATOM   3776  CD2 LEU A 501      30.185 -26.663  31.897  1.00 17.67           C  
ATOM   3777  N   SER A 502      28.390 -28.462  36.735  1.00 14.23           N  
ATOM   3778  CA  SER A 502      27.434 -29.229  37.422  1.00 15.05           C  
ATOM   3779  C   SER A 502      26.029 -28.750  37.057  1.00 15.90           C  
ATOM   3780  O   SER A 502      25.845 -27.597  36.725  1.00 14.29           O  
ATOM   3781  CB  SER A 502      27.708 -29.146  38.925  1.00 15.28           C  
ATOM   3782  OG  SER A 502      27.426 -27.843  39.445  1.00 16.80           O  
ATOM   3783  N   LYS A 503      25.061 -29.681  37.082  1.00 18.21           N  
ATOM   3784  CA  LYS A 503      23.646 -29.421  36.834  1.00 18.37           C  
ATOM   3785  C   LYS A 503      23.355 -28.789  35.509  1.00 18.98           C  
ATOM   3786  O   LYS A 503      22.458 -27.905  35.393  1.00 18.46           O  
ATOM   3787  CB  LYS A 503      23.080 -28.549  37.890  1.00 19.89           C  
ATOM   3788  CG  LYS A 503      23.349 -29.125  39.238  1.00 24.14           C  
ATOM   3789  CD  LYS A 503      22.292 -28.593  40.170  1.00 28.29           C  
ATOM   3790  CE  LYS A 503      22.719 -28.571  41.621  1.00 31.56           C  
ATOM   3791  NZ  LYS A 503      21.996 -27.423  42.268  1.00 37.46           N  
ATOM   3792  N   CYS A 504      24.068 -29.242  34.487  1.00 18.38           N  
ATOM   3793  CA  CYS A 504      23.812 -28.674  33.161  1.00 19.54           C  
ATOM   3794  C   CYS A 504      23.102 -29.670  32.248  1.00 20.61           C  
ATOM   3795  O   CYS A 504      23.135 -29.570  31.021  1.00 20.31           O  
ATOM   3796  CB  CYS A 504      25.124 -28.147  32.550  1.00 19.38           C  
ATOM   3797  SG  CYS A 504      25.820 -26.715  33.444  1.00 17.45           S  
ATOM   3798  N   GLN A 505      22.466 -30.654  32.874  1.00 22.19           N  
ATOM   3799  CA  GLN A 505      21.768 -31.746  32.159  1.00 22.61           C  
ATOM   3800  C   GLN A 505      22.535 -32.313  30.990  1.00 20.31           C  
ATOM   3801  O   GLN A 505      21.959 -32.679  30.024  1.00 21.20           O  
ATOM   3802  CB  GLN A 505      20.412 -31.257  31.692  1.00 24.21           C  
ATOM   3803  CG  GLN A 505      19.755 -30.346  32.715  1.00 26.41           C  
ATOM   3804  CD  GLN A 505      18.572 -29.640  32.119  1.00 29.32           C  
ATOM   3805  OE1 GLN A 505      18.410 -28.411  32.199  1.00 33.23           O  
ATOM   3806  NE2 GLN A 505      17.736 -30.414  31.491  1.00 31.86           N  
ATOM   3807  N   LEU A 506      23.839 -32.357  31.073  1.00 19.82           N  
ATOM   3808  CA  LEU A 506      24.608 -32.939  30.021  1.00 21.39           C  
ATOM   3809  C   LEU A 506      24.361 -34.433  29.819  1.00 22.06           C  
ATOM   3810  O   LEU A 506      24.236 -35.205  30.791  1.00 23.10           O  
ATOM   3811  CB  LEU A 506      26.072 -32.687  30.289  1.00 22.11           C  
ATOM   3812  CG  LEU A 506      26.484 -31.220  30.290  1.00 24.13           C  
ATOM   3813  CD1 LEU A 506      27.966 -31.148  30.598  1.00 25.48           C  
ATOM   3814  CD2 LEU A 506      26.261 -30.575  28.940  1.00 25.16           C  
ATOM   3815  N   GLU A 507      24.293 -34.839  28.555  1.00 22.78           N  
ATOM   3816  CA  GLU A 507      24.211 -36.253  28.215  1.00 24.84           C  
ATOM   3817  C   GLU A 507      25.402 -36.763  27.475  1.00 25.25           C  
ATOM   3818  O   GLU A 507      25.701 -37.934  27.490  1.00 25.52           O  
ATOM   3819  CB  GLU A 507      23.004 -36.505  27.382  1.00 26.60           C  
ATOM   3820  CG  GLU A 507      21.769 -36.515  28.242  1.00 30.86           C  
ATOM   3821  CD  GLU A 507      20.522 -36.588  27.402  1.00 36.35           C  
ATOM   3822  OE1 GLU A 507      20.648 -37.008  26.219  1.00 36.51           O  
ATOM   3823  OE2 GLU A 507      19.437 -36.211  27.915  1.00 39.65           O  
ATOM   3824  N   GLN A 508      26.126 -35.894  26.838  1.00 26.56           N  
ATOM   3825  CA  GLN A 508      27.341 -36.355  26.310  1.00 29.42           C  
ATOM   3826  C   GLN A 508      28.250 -35.195  26.026  1.00 26.77           C  
ATOM   3827  O   GLN A 508      27.869 -34.059  26.239  1.00 24.86           O  
ATOM   3828  CB  GLN A 508      27.034 -37.161  25.068  1.00 35.96           C  
ATOM   3829  CG  GLN A 508      26.174 -36.439  24.054  1.00 45.30           C  
ATOM   3830  CD  GLN A 508      25.944 -37.291  22.832  1.00 55.44           C  
ATOM   3831  OE1 GLN A 508      25.675 -38.489  22.947  1.00 64.08           O  
ATOM   3832  NE2 GLN A 508      26.105 -36.697  21.648  1.00 65.98           N  
ATOM   3833  N   ILE A 509      29.447 -35.521  25.551  1.00 24.44           N  
ATOM   3834  CA  ILE A 509      30.489 -34.585  25.326  1.00 22.93           C  
ATOM   3835  C   ILE A 509      31.179 -34.744  23.995  1.00 22.60           C  
ATOM   3836  O   ILE A 509      31.604 -35.797  23.654  1.00 24.52           O  
ATOM   3837  CB  ILE A 509      31.508 -34.792  26.407  1.00 23.36           C  
ATOM   3838  CG1 ILE A 509      30.820 -34.610  27.758  1.00 24.20           C  
ATOM   3839  CG2 ILE A 509      32.616 -33.779  26.257  1.00 25.15           C  
ATOM   3840  CD1 ILE A 509      31.734 -34.769  28.973  1.00 24.98           C  
ATOM   3841  N   SER A 510      31.356 -33.676  23.253  1.00 24.28           N  
ATOM   3842  CA  SER A 510      32.095 -33.755  21.997  1.00 25.09           C  
ATOM   3843  C   SER A 510      33.606 -33.967  22.061  1.00 26.64           C  
ATOM   3844  O   SER A 510      34.309 -33.695  23.045  1.00 23.32           O  
ATOM   3845  CB  SER A 510      31.855 -32.527  21.190  1.00 25.23           C  
ATOM   3846  OG  SER A 510      30.465 -32.348  21.184  1.00 29.50           O  
ATOM   3847  N   TRP A 511      34.092 -34.436  20.934  1.00 28.47           N  
ATOM   3848  CA  TRP A 511      35.435 -34.834  20.854  1.00 30.44           C  
ATOM   3849  C   TRP A 511      36.286 -33.590  20.988  1.00 26.82           C  
ATOM   3850  O   TRP A 511      36.036 -32.606  20.325  1.00 26.80           O  
ATOM   3851  CB  TRP A 511      35.715 -35.552  19.527  1.00 34.47           C  
ATOM   3852  CG  TRP A 511      37.074 -36.099  19.561  1.00 41.30           C  
ATOM   3853  CD1 TRP A 511      37.490 -37.287  20.150  1.00 43.46           C  
ATOM   3854  CD2 TRP A 511      38.243 -35.447  19.079  1.00 43.51           C  
ATOM   3855  NE1 TRP A 511      38.861 -37.399  20.037  1.00 46.95           N  
ATOM   3856  CE2 TRP A 511      39.348 -36.288  19.386  1.00 48.36           C  
ATOM   3857  CE3 TRP A 511      38.464 -34.246  18.400  1.00 44.26           C  
ATOM   3858  CZ2 TRP A 511      40.661 -35.955  19.031  1.00 52.93           C  
ATOM   3859  CZ3 TRP A 511      39.754 -33.907  18.056  1.00 51.18           C  
ATOM   3860  CH2 TRP A 511      40.850 -34.762  18.369  1.00 54.67           C  
ATOM   3861  N   GLY A 512      37.267 -33.639  21.872  1.00 24.49           N  
ATOM   3862  CA  GLY A 512      38.334 -32.650  21.881  1.00 23.51           C  
ATOM   3863  C   GLY A 512      38.131 -31.466  22.794  1.00 22.47           C  
ATOM   3864  O   GLY A 512      39.001 -30.615  22.897  1.00 20.98           O  
ATOM   3865  N   VAL A 513      36.992 -31.438  23.472  1.00 22.09           N  
ATOM   3866  CA  VAL A 513      36.512 -30.278  24.191  1.00 22.41           C  
ATOM   3867  C   VAL A 513      37.460 -29.745  25.274  1.00 20.96           C  
ATOM   3868  O   VAL A 513      37.484 -28.575  25.529  1.00 20.09           O  
ATOM   3869  CB  VAL A 513      35.139 -30.643  24.770  1.00 25.32           C  
ATOM   3870  CG1 VAL A 513      34.745 -29.756  25.938  1.00 27.79           C  
ATOM   3871  CG2 VAL A 513      34.107 -30.518  23.655  1.00 26.84           C  
ATOM   3872  N   PHE A 514      38.208 -30.628  25.912  1.00 20.99           N  
ATOM   3873  CA  PHE A 514      39.086 -30.312  26.991  1.00 20.89           C  
ATOM   3874  C   PHE A 514      40.544 -30.477  26.522  1.00 22.85           C  
ATOM   3875  O   PHE A 514      41.446 -30.492  27.334  1.00 24.37           O  
ATOM   3876  CB  PHE A 514      38.857 -31.295  28.168  1.00 20.53           C  
ATOM   3877  CG  PHE A 514      37.463 -31.298  28.769  1.00 19.29           C  
ATOM   3878  CD1 PHE A 514      36.808 -30.134  29.105  1.00 19.15           C  
ATOM   3879  CD2 PHE A 514      36.853 -32.488  29.086  1.00 18.47           C  
ATOM   3880  CE1 PHE A 514      35.542 -30.161  29.672  1.00 17.66           C  
ATOM   3881  CE2 PHE A 514      35.586 -32.520  29.659  1.00 17.76           C  
ATOM   3882  CZ  PHE A 514      34.933 -31.358  29.935  1.00 17.46           C  
ATOM   3883  N   ASP A 515      40.806 -30.617  25.228  1.00 25.37           N  
ATOM   3884  CA  ASP A 515      42.195 -30.803  24.723  1.00 25.89           C  
ATOM   3885  C   ASP A 515      43.187 -29.734  25.195  1.00 24.93           C  
ATOM   3886  O   ASP A 515      44.379 -29.956  25.268  1.00 24.31           O  
ATOM   3887  CB  ASP A 515      42.217 -30.782  23.193  1.00 27.00           C  
ATOM   3888  CG  ASP A 515      41.736 -32.085  22.559  1.00 31.66           C  
ATOM   3889  OD1 ASP A 515      41.420 -33.037  23.332  1.00 33.20           O  
ATOM   3890  OD2 ASP A 515      41.682 -32.150  21.276  1.00 34.35           O  
ATOM   3891  N   THR A 516      42.684 -28.569  25.526  1.00 23.65           N  
ATOM   3892  CA  THR A 516      43.517 -27.384  25.697  1.00 25.05           C  
ATOM   3893  C   THR A 516      43.564 -26.929  27.153  1.00 25.77           C  
ATOM   3894  O   THR A 516      44.079 -25.880  27.457  1.00 25.94           O  
ATOM   3895  CB  THR A 516      42.873 -26.325  24.800  1.00 26.28           C  
ATOM   3896  OG1 THR A 516      43.336 -26.580  23.496  1.00 28.71           O  
ATOM   3897  CG2 THR A 516      43.198 -25.014  25.090  1.00 29.25           C  
ATOM   3898  N   LEU A 517      43.020 -27.702  28.078  1.00 24.84           N  
ATOM   3899  CA  LEU A 517      42.938 -27.212  29.422  1.00 23.47           C  
ATOM   3900  C   LEU A 517      44.046 -27.807  30.267  1.00 24.04           C  
ATOM   3901  O   LEU A 517      43.809 -28.431  31.286  1.00 23.74           O  
ATOM   3902  CB  LEU A 517      41.563 -27.541  29.973  1.00 22.25           C  
ATOM   3903  CG  LEU A 517      40.401 -26.964  29.164  1.00 20.49           C  
ATOM   3904  CD1 LEU A 517      39.121 -27.058  29.983  1.00 20.17           C  
ATOM   3905  CD2 LEU A 517      40.620 -25.543  28.718  1.00 19.34           C  
ATOM   3906  N   HIS A 518      45.269 -27.559  29.851  1.00 25.58           N  
ATOM   3907  CA  HIS A 518      46.452 -28.122  30.495  1.00 27.50           C  
ATOM   3908  C   HIS A 518      46.732 -27.612  31.909  1.00 27.23           C  
ATOM   3909  O   HIS A 518      47.531 -28.171  32.628  1.00 27.14           O  
ATOM   3910  CB  HIS A 518      47.669 -27.801  29.638  1.00 31.65           C  
ATOM   3911  CG  HIS A 518      47.672 -28.484  28.306  1.00 35.49           C  
ATOM   3912  ND1 HIS A 518      48.616 -28.220  27.344  1.00 36.02           N  
ATOM   3913  CD2 HIS A 518      46.839 -29.408  27.771  1.00 40.28           C  
ATOM   3914  CE1 HIS A 518      48.385 -28.967  26.285  1.00 38.11           C  
ATOM   3915  NE2 HIS A 518      47.307 -29.693  26.513  1.00 39.56           N  
ATOM   3916  N   ARG A 519      46.087 -26.522  32.288  1.00 28.97           N  
ATOM   3917  CA  ARG A 519      46.181 -25.968  33.624  1.00 25.62           C  
ATOM   3918  C   ARG A 519      44.965 -26.142  34.469  1.00 22.68           C  
ATOM   3919  O   ARG A 519      44.969 -25.664  35.563  1.00 23.89           O  
ATOM   3920  CB  ARG A 519      46.405 -24.496  33.491  1.00 28.10           C  
ATOM   3921  CG  ARG A 519      47.579 -24.239  32.575  1.00 33.34           C  
ATOM   3922  CD  ARG A 519      47.939 -22.782  32.614  1.00 37.74           C  
ATOM   3923  NE  ARG A 519      48.060 -22.451  34.021  1.00 44.91           N  
ATOM   3924  CZ  ARG A 519      47.923 -21.239  34.530  1.00 50.90           C  
ATOM   3925  NH1 ARG A 519      47.691 -20.182  33.752  1.00 51.55           N  
ATOM   3926  NH2 ARG A 519      48.010 -21.098  35.840  1.00 52.07           N  
ATOM   3927  N   LEU A 520      43.917 -26.805  33.983  1.00 20.79           N  
ATOM   3928  CA  LEU A 520      42.696 -26.971  34.762  1.00 18.59           C  
ATOM   3929  C   LEU A 520      43.011 -27.786  35.984  1.00 18.97           C  
ATOM   3930  O   LEU A 520      43.763 -28.764  35.925  1.00 17.82           O  
ATOM   3931  CB  LEU A 520      41.633 -27.668  33.948  1.00 18.30           C  
ATOM   3932  CG  LEU A 520      40.241 -27.851  34.577  1.00 18.62           C  
ATOM   3933  CD1 LEU A 520      39.477 -26.564  34.825  1.00 19.17           C  
ATOM   3934  CD2 LEU A 520      39.393 -28.687  33.648  1.00 19.20           C  
ATOM   3935  N   GLN A 521      42.436 -27.376  37.098  1.00 19.39           N  
ATOM   3936  CA  GLN A 521      42.668 -28.028  38.359  1.00 20.11           C  
ATOM   3937  C   GLN A 521      41.456 -28.611  39.009  1.00 18.68           C  
ATOM   3938  O   GLN A 521      41.612 -29.555  39.724  1.00 20.35           O  
ATOM   3939  CB  GLN A 521      43.208 -27.045  39.340  1.00 22.31           C  
ATOM   3940  CG  GLN A 521      44.651 -26.759  39.181  1.00 26.38           C  
ATOM   3941  CD  GLN A 521      45.122 -25.745  40.204  1.00 31.11           C  
ATOM   3942  OE1 GLN A 521      44.692 -25.770  41.358  1.00 31.64           O  
ATOM   3943  NE2 GLN A 521      45.983 -24.826  39.774  1.00 34.17           N  
ATOM   3944  N   LEU A 522      40.298 -27.999  38.871  1.00 17.09           N  
ATOM   3945  CA  LEU A 522      39.056 -28.569  39.300  1.00 17.97           C  
ATOM   3946  C   LEU A 522      38.069 -28.698  38.116  1.00 18.27           C  
ATOM   3947  O   LEU A 522      37.939 -27.763  37.301  1.00 19.39           O  
ATOM   3948  CB  LEU A 522      38.466 -27.669  40.323  1.00 19.17           C  
ATOM   3949  CG  LEU A 522      37.206 -28.244  40.973  1.00 21.72           C  
ATOM   3950  CD1 LEU A 522      37.128 -27.826  42.438  1.00 25.67           C  
ATOM   3951  CD2 LEU A 522      35.946 -27.807  40.268  1.00 22.05           C  
ATOM   3952  N   LEU A 523      37.386 -29.829  37.995  1.00 16.28           N  
ATOM   3953  CA  LEU A 523      36.364 -29.959  36.989  1.00 16.29           C  
ATOM   3954  C   LEU A 523      35.173 -30.584  37.661  1.00 15.80           C  
ATOM   3955  O   LEU A 523      35.279 -31.685  38.091  1.00 15.47           O  
ATOM   3956  CB  LEU A 523      36.867 -30.838  35.867  1.00 17.07           C  
ATOM   3957  CG  LEU A 523      35.879 -31.340  34.780  1.00 18.48           C  
ATOM   3958  CD1 LEU A 523      35.133 -30.213  34.080  1.00 19.18           C  
ATOM   3959  CD2 LEU A 523      36.632 -32.155  33.721  1.00 17.85           C  
ATOM   3960  N   ASN A 524      34.071 -29.859  37.816  1.00 15.60           N  
ATOM   3961  CA  ASN A 524      32.867 -30.418  38.328  1.00 15.59           C  
ATOM   3962  C   ASN A 524      31.864 -30.663  37.224  1.00 17.19           C  
ATOM   3963  O   ASN A 524      31.390 -29.753  36.573  1.00 17.33           O  
ATOM   3964  CB  ASN A 524      32.285 -29.500  39.336  1.00 16.59           C  
ATOM   3965  CG  ASN A 524      31.277 -30.193  40.227  1.00 19.38           C  
ATOM   3966  OD1 ASN A 524      30.755 -31.258  39.869  1.00 17.50           O  
ATOM   3967  ND2 ASN A 524      30.996 -29.591  41.397  1.00 21.17           N  
ATOM   3968  N   MET A 525      31.557 -31.925  36.983  1.00 19.21           N  
ATOM   3969  CA  MET A 525      30.516 -32.302  36.059  1.00 18.95           C  
ATOM   3970  C   MET A 525      29.531 -33.224  36.724  1.00 16.83           C  
ATOM   3971  O   MET A 525      28.844 -33.953  36.060  1.00 16.27           O  
ATOM   3972  CB  MET A 525      31.074 -33.014  34.867  1.00 21.43           C  
ATOM   3973  CG  MET A 525      32.043 -32.195  34.083  1.00 24.26           C  
ATOM   3974  SD  MET A 525      32.036 -32.805  32.374  1.00 28.76           S  
ATOM   3975  CE  MET A 525      33.292 -34.070  32.531  1.00 28.58           C  
ATOM   3976  N   SER A 526      29.393 -33.121  38.017  1.00 15.66           N  
ATOM   3977  CA  SER A 526      28.395 -33.880  38.714  1.00 16.56           C  
ATOM   3978  C   SER A 526      26.992 -33.375  38.428  1.00 17.40           C  
ATOM   3979  O   SER A 526      26.816 -32.323  37.813  1.00 17.67           O  
ATOM   3980  CB  SER A 526      28.617 -33.742  40.207  1.00 16.73           C  
ATOM   3981  OG  SER A 526      28.344 -32.419  40.549  1.00 16.36           O  
ATOM   3982  N   HIS A 527      26.010 -34.146  38.894  1.00 17.10           N  
ATOM   3983  CA  HIS A 527      24.610 -33.872  38.687  1.00 17.57           C  
ATOM   3984  C   HIS A 527      24.274 -33.577  37.272  1.00 16.40           C  
ATOM   3985  O   HIS A 527      23.591 -32.628  37.023  1.00 16.24           O  
ATOM   3986  CB  HIS A 527      24.152 -32.717  39.533  1.00 19.50           C  
ATOM   3987  CG  HIS A 527      24.326 -32.954  40.986  1.00 23.05           C  
ATOM   3988  ND1 HIS A 527      23.266 -33.215  41.824  1.00 27.26           N  
ATOM   3989  CD2 HIS A 527      25.431 -32.976  41.763  1.00 24.32           C  
ATOM   3990  CE1 HIS A 527      23.707 -33.392  43.058  1.00 25.78           C  
ATOM   3991  NE2 HIS A 527      25.020 -33.252  43.047  1.00 25.90           N  
ATOM   3992  N   ASN A 528      24.740 -34.395  36.345  1.00 16.16           N  
ATOM   3993  CA  ASN A 528      24.286 -34.351  34.977  1.00 16.15           C  
ATOM   3994  C   ASN A 528      23.648 -35.696  34.651  1.00 17.49           C  
ATOM   3995  O   ASN A 528      23.323 -36.397  35.585  1.00 18.46           O  
ATOM   3996  CB  ASN A 528      25.468 -34.048  34.076  1.00 16.90           C  
ATOM   3997  CG  ASN A 528      25.811 -32.582  34.076  1.00 17.87           C  
ATOM   3998  OD1 ASN A 528      25.005 -31.748  33.685  1.00 18.60           O  
ATOM   3999  ND2 ASN A 528      26.985 -32.250  34.582  1.00 19.50           N  
ATOM   4000  N   ASN A 529      23.461 -36.045  33.361  1.00 18.32           N  
ATOM   4001  CA  ASN A 529      22.926 -37.292  32.943  1.00 19.37           C  
ATOM   4002  C   ASN A 529      23.858 -38.016  32.034  1.00 20.29           C  
ATOM   4003  O   ASN A 529      23.439 -38.523  31.012  1.00 21.07           O  
ATOM   4004  CB  ASN A 529      21.625 -37.068  32.198  1.00 21.19           C  
ATOM   4005  CG  ASN A 529      20.636 -36.269  33.004  1.00 24.54           C  
ATOM   4006  OD1 ASN A 529      20.016 -35.286  32.504  1.00 27.48           O  
ATOM   4007  ND2 ASN A 529      20.472 -36.650  34.259  1.00 24.36           N  
ATOM   4008  N   LEU A 530      25.126 -38.090  32.368  1.00 21.50           N  
ATOM   4009  CA  LEU A 530      26.042 -38.761  31.461  1.00 23.05           C  
ATOM   4010  C   LEU A 530      25.822 -40.254  31.529  1.00 24.63           C  
ATOM   4011  O   LEU A 530      25.702 -40.813  32.629  1.00 24.81           O  
ATOM   4012  CB  LEU A 530      27.483 -38.426  31.764  1.00 23.13           C  
ATOM   4013  CG  LEU A 530      27.745 -36.927  31.615  1.00 26.09           C  
ATOM   4014  CD1 LEU A 530      29.036 -36.539  32.318  1.00 26.40           C  
ATOM   4015  CD2 LEU A 530      27.799 -36.521  30.160  1.00 26.02           C  
ATOM   4016  N   LEU A 531      25.753 -40.881  30.356  1.00 26.45           N  
ATOM   4017  CA  LEU A 531      25.704 -42.316  30.270  1.00 32.90           C  
ATOM   4018  C   LEU A 531      27.025 -42.944  30.056  1.00 31.68           C  
ATOM   4019  O   LEU A 531      27.244 -44.034  30.526  1.00 34.18           O  
ATOM   4020  CB  LEU A 531      24.792 -42.780  29.157  1.00 37.71           C  
ATOM   4021  CG  LEU A 531      23.335 -42.485  29.505  1.00 44.83           C  
ATOM   4022  CD1 LEU A 531      22.454 -42.683  28.284  1.00 48.51           C  
ATOM   4023  CD2 LEU A 531      22.862 -43.348  30.661  1.00 45.11           C  
ATOM   4024  N   PHE A 532      27.891 -42.277  29.329  1.00 33.09           N  
ATOM   4025  CA  PHE A 532      29.195 -42.807  29.064  1.00 34.94           C  
ATOM   4026  C   PHE A 532      30.190 -41.692  29.164  1.00 32.55           C  
ATOM   4027  O   PHE A 532      29.829 -40.548  29.134  1.00 29.56           O  
ATOM   4028  CB  PHE A 532      29.260 -43.382  27.677  1.00 39.08           C  
ATOM   4029  CG  PHE A 532      28.315 -44.509  27.443  1.00 45.33           C  
ATOM   4030  CD1 PHE A 532      28.643 -45.815  27.858  1.00 50.08           C  
ATOM   4031  CD2 PHE A 532      27.113 -44.298  26.766  1.00 50.69           C  
ATOM   4032  CE1 PHE A 532      27.783 -46.879  27.630  1.00 47.97           C  
ATOM   4033  CE2 PHE A 532      26.245 -45.369  26.519  1.00 51.85           C  
ATOM   4034  CZ  PHE A 532      26.581 -46.654  26.959  1.00 52.95           C  
ATOM   4035  N   LEU A 533      31.445 -42.068  29.325  1.00 33.15           N  
ATOM   4036  CA  LEU A 533      32.559 -41.164  29.217  1.00 33.02           C  
ATOM   4037  C   LEU A 533      33.390 -41.687  28.090  1.00 35.37           C  
ATOM   4038  O   LEU A 533      33.137 -42.780  27.584  1.00 36.31           O  
ATOM   4039  CB  LEU A 533      33.395 -41.182  30.475  1.00 32.14           C  
ATOM   4040  CG  LEU A 533      32.684 -40.844  31.787  1.00 32.95           C  
ATOM   4041  CD1 LEU A 533      33.701 -40.921  32.915  1.00 31.43           C  
ATOM   4042  CD2 LEU A 533      31.986 -39.487  31.743  1.00 31.78           C  
ATOM   4043  N   ASP A 534      34.384 -40.909  27.701  1.00 34.09           N  
ATOM   4044  CA  ASP A 534      35.245 -41.295  26.634  1.00 35.50           C  
ATOM   4045  C   ASP A 534      36.621 -40.976  27.150  1.00 32.70           C  
ATOM   4046  O   ASP A 534      36.807 -39.984  27.809  1.00 31.27           O  
ATOM   4047  CB  ASP A 534      34.857 -40.500  25.388  1.00 41.33           C  
ATOM   4048  CG  ASP A 534      35.954 -40.487  24.333  1.00 52.44           C  
ATOM   4049  OD1 ASP A 534      36.920 -41.280  24.410  1.00 60.90           O  
ATOM   4050  OD2 ASP A 534      35.867 -39.657  23.406  1.00 70.21           O  
ATOM   4051  N   SER A 535      37.589 -41.838  26.905  1.00 33.62           N  
ATOM   4052  CA  SER A 535      38.917 -41.635  27.484  1.00 34.27           C  
ATOM   4053  C   SER A 535      39.637 -40.435  27.009  1.00 33.96           C  
ATOM   4054  O   SER A 535      40.351 -39.780  27.778  1.00 36.14           O  
ATOM   4055  CB  SER A 535      39.787 -42.780  27.161  1.00 35.77           C  
ATOM   4056  OG  SER A 535      39.401 -43.812  28.004  1.00 47.80           O  
ATOM   4057  N   SER A 536      39.459 -40.157  25.730  1.00 33.15           N  
ATOM   4058  CA  SER A 536      40.147 -39.060  25.088  1.00 32.73           C  
ATOM   4059  C   SER A 536      39.897 -37.735  25.826  1.00 31.39           C  
ATOM   4060  O   SER A 536      40.678 -36.802  25.722  1.00 28.90           O  
ATOM   4061  CB  SER A 536      39.645 -38.924  23.666  1.00 33.93           C  
ATOM   4062  OG  SER A 536      38.449 -38.128  23.646  1.00 39.85           O  
ATOM   4063  N   HIS A 537      38.775 -37.637  26.526  1.00 29.72           N  
ATOM   4064  CA  HIS A 537      38.431 -36.399  27.200  1.00 29.69           C  
ATOM   4065  C   HIS A 537      39.380 -35.975  28.351  1.00 30.05           C  
ATOM   4066  O   HIS A 537      39.529 -34.795  28.650  1.00 29.42           O  
ATOM   4067  CB  HIS A 537      37.021 -36.527  27.750  1.00 29.86           C  
ATOM   4068  CG  HIS A 537      35.958 -36.381  26.712  1.00 31.01           C  
ATOM   4069  ND1 HIS A 537      34.836 -37.185  26.676  1.00 30.04           N  
ATOM   4070  CD2 HIS A 537      35.839 -35.519  25.672  1.00 31.18           C  
ATOM   4071  CE1 HIS A 537      34.068 -36.820  25.668  1.00 29.97           C  
ATOM   4072  NE2 HIS A 537      34.656 -35.820  25.035  1.00 31.32           N  
ATOM   4073  N   TYR A 538      40.008 -36.926  29.008  1.00 29.88           N  
ATOM   4074  CA  TYR A 538      40.733 -36.611  30.190  1.00 30.60           C  
ATOM   4075  C   TYR A 538      42.209 -36.822  29.930  1.00 31.39           C  
ATOM   4076  O   TYR A 538      42.991 -36.876  30.829  1.00 34.25           O  
ATOM   4077  CB  TYR A 538      40.207 -37.504  31.307  1.00 30.93           C  
ATOM   4078  CG  TYR A 538      38.736 -37.402  31.405  1.00 33.23           C  
ATOM   4079  CD1 TYR A 538      38.141 -36.425  32.158  1.00 37.01           C  
ATOM   4080  CD2 TYR A 538      37.930 -38.213  30.668  1.00 37.94           C  
ATOM   4081  CE1 TYR A 538      36.763 -36.284  32.217  1.00 37.96           C  
ATOM   4082  CE2 TYR A 538      36.556 -38.089  30.718  1.00 39.86           C  
ATOM   4083  CZ  TYR A 538      35.975 -37.121  31.500  1.00 40.89           C  
ATOM   4084  OH  TYR A 538      34.595 -36.991  31.516  1.00 43.29           O  
ATOM   4085  N   ASN A 539      42.610 -36.954  28.691  1.00 32.06           N  
ATOM   4086  CA  ASN A 539      43.978 -37.346  28.438  1.00 32.31           C  
ATOM   4087  C   ASN A 539      44.980 -36.236  28.568  1.00 30.81           C  
ATOM   4088  O   ASN A 539      46.143 -36.514  28.776  1.00 30.61           O  
ATOM   4089  CB  ASN A 539      44.090 -38.000  27.069  1.00 35.91           C  
ATOM   4090  CG  ASN A 539      43.760 -39.490  27.125  1.00 39.29           C  
ATOM   4091  OD1 ASN A 539      43.726 -40.121  28.194  1.00 40.38           O  
ATOM   4092  ND2 ASN A 539      43.511 -40.051  25.983  1.00 42.30           N  
ATOM   4093  N   GLN A 540      44.541 -34.984  28.468  1.00 28.33           N  
ATOM   4094  CA  GLN A 540      45.472 -33.858  28.587  1.00 26.73           C  
ATOM   4095  C   GLN A 540      45.217 -32.973  29.806  1.00 24.04           C  
ATOM   4096  O   GLN A 540      45.552 -31.794  29.803  1.00 22.53           O  
ATOM   4097  CB  GLN A 540      45.466 -33.053  27.296  1.00 27.49           C  
ATOM   4098  CG  GLN A 540      45.867 -33.939  26.132  1.00 30.46           C  
ATOM   4099  CD  GLN A 540      45.934 -33.221  24.793  1.00 34.21           C  
ATOM   4100  OE1 GLN A 540      45.934 -32.003  24.717  1.00 38.64           O  
ATOM   4101  NE2 GLN A 540      46.008 -33.993  23.719  1.00 39.51           N  
ATOM   4102  N   LEU A 541      44.670 -33.563  30.860  1.00 21.88           N  
ATOM   4103  CA  LEU A 541      44.344 -32.809  32.044  1.00 20.62           C  
ATOM   4104  C   LEU A 541      45.429 -33.003  33.107  1.00 20.41           C  
ATOM   4105  O   LEU A 541      45.217 -33.482  34.240  1.00 17.51           O  
ATOM   4106  CB  LEU A 541      42.941 -33.173  32.539  1.00 20.51           C  
ATOM   4107  CG  LEU A 541      41.776 -32.915  31.569  1.00 19.08           C  
ATOM   4108  CD1 LEU A 541      40.404 -33.075  32.237  1.00 18.64           C  
ATOM   4109  CD2 LEU A 541      41.901 -31.552  30.971  1.00 18.58           C  
ATOM   4110  N   TYR A 542      46.597 -32.506  32.731  1.00 21.31           N  
ATOM   4111  CA  TYR A 542      47.846 -32.830  33.411  1.00 20.97           C  
ATOM   4112  C   TYR A 542      47.915 -32.167  34.781  1.00 20.84           C  
ATOM   4113  O   TYR A 542      48.624 -32.639  35.687  1.00 20.61           O  
ATOM   4114  CB  TYR A 542      49.020 -32.382  32.527  1.00 21.45           C  
ATOM   4115  CG  TYR A 542      49.073 -32.964  31.102  1.00 20.54           C  
ATOM   4116  CD1 TYR A 542      49.111 -34.335  30.876  1.00 20.87           C  
ATOM   4117  CD2 TYR A 542      49.129 -32.127  29.987  1.00 20.81           C  
ATOM   4118  CE1 TYR A 542      49.177 -34.864  29.580  1.00 20.69           C  
ATOM   4119  CE2 TYR A 542      49.208 -32.637  28.681  1.00 20.24           C  
ATOM   4120  CZ  TYR A 542      49.227 -34.001  28.478  1.00 20.88           C  
ATOM   4121  OH  TYR A 542      49.273 -34.508  27.188  1.00 21.02           O  
ATOM   4122  N   SER A 543      47.168 -31.070  34.936  1.00 20.56           N  
ATOM   4123  CA  SER A 543      47.116 -30.333  36.202  1.00 19.86           C  
ATOM   4124  C   SER A 543      45.912 -30.691  37.064  1.00 20.03           C  
ATOM   4125  O   SER A 543      45.695 -30.084  38.121  1.00 21.96           O  
ATOM   4126  CB  SER A 543      47.029 -28.820  35.923  1.00 19.89           C  
ATOM   4127  OG  SER A 543      48.113 -28.325  35.168  1.00 18.65           O  
ATOM   4128  N   LEU A 544      45.101 -31.634  36.627  1.00 20.21           N  
ATOM   4129  CA  LEU A 544      43.833 -31.822  37.287  1.00 21.09           C  
ATOM   4130  C   LEU A 544      44.033 -32.442  38.623  1.00 21.94           C  
ATOM   4131  O   LEU A 544      44.717 -33.461  38.717  1.00 20.66           O  
ATOM   4132  CB  LEU A 544      42.894 -32.690  36.483  1.00 20.93           C  
ATOM   4133  CG  LEU A 544      41.445 -32.682  36.968  1.00 20.86           C  
ATOM   4134  CD1 LEU A 544      40.801 -31.321  36.791  1.00 21.49           C  
ATOM   4135  CD2 LEU A 544      40.667 -33.694  36.136  1.00 21.54           C  
ATOM   4136  N   LYS A 545      43.435 -31.792  39.631  1.00 21.97           N  
ATOM   4137  CA  LYS A 545      43.450 -32.234  41.014  1.00 21.90           C  
ATOM   4138  C   LYS A 545      42.142 -32.759  41.561  1.00 21.86           C  
ATOM   4139  O   LYS A 545      42.179 -33.715  42.318  1.00 21.20           O  
ATOM   4140  CB  LYS A 545      43.843 -31.092  41.917  1.00 23.12           C  
ATOM   4141  CG  LYS A 545      45.320 -30.794  41.859  1.00 25.63           C  
ATOM   4142  CD  LYS A 545      45.662 -29.738  42.893  1.00 26.36           C  
ATOM   4143  CE  LYS A 545      46.812 -28.916  42.387  1.00 27.83           C  
ATOM   4144  NZ  LYS A 545      47.128 -27.876  43.384  1.00 30.89           N  
ATOM   4145  N   GLU A 546      41.015 -32.093  41.303  1.00 22.11           N  
ATOM   4146  CA  GLU A 546      39.720 -32.619  41.710  1.00 22.92           C  
ATOM   4147  C   GLU A 546      38.890 -32.873  40.455  1.00 22.62           C  
ATOM   4148  O   GLU A 546      38.919 -32.078  39.508  1.00 21.95           O  
ATOM   4149  CB  GLU A 546      39.006 -31.689  42.661  1.00 27.13           C  
ATOM   4150  CG  GLU A 546      39.921 -30.835  43.561  1.00 33.42           C  
ATOM   4151  CD  GLU A 546      39.324 -30.465  44.943  1.00 41.98           C  
ATOM   4152  OE1 GLU A 546      38.093 -30.279  45.113  1.00 48.30           O  
ATOM   4153  OE2 GLU A 546      40.102 -30.378  45.921  1.00 54.21           O  
ATOM   4154  N   LEU A 547      38.222 -34.025  40.405  1.00 20.71           N  
ATOM   4155  CA  LEU A 547      37.350 -34.367  39.318  1.00 19.58           C  
ATOM   4156  C   LEU A 547      36.061 -34.883  39.937  1.00 19.98           C  
ATOM   4157  O   LEU A 547      36.107 -35.849  40.617  1.00 20.72           O  
ATOM   4158  CB  LEU A 547      38.002 -35.445  38.476  1.00 19.57           C  
ATOM   4159  CG  LEU A 547      37.128 -36.117  37.404  1.00 20.54           C  
ATOM   4160  CD1 LEU A 547      36.483 -35.089  36.479  1.00 20.40           C  
ATOM   4161  CD2 LEU A 547      37.912 -37.110  36.545  1.00 20.48           C  
ATOM   4162  N   ALA A 548      34.924 -34.218  39.737  1.00 20.20           N  
ATOM   4163  CA  ALA A 548      33.622 -34.694  40.223  1.00 18.61           C  
ATOM   4164  C   ALA A 548      32.739 -35.208  39.098  1.00 18.79           C  
ATOM   4165  O   ALA A 548      32.377 -34.455  38.190  1.00 18.54           O  
ATOM   4166  CB  ALA A 548      32.906 -33.590  40.908  1.00 18.24           C  
ATOM   4167  N   LEU A 549      32.398 -36.497  39.202  1.00 18.20           N  
ATOM   4168  CA  LEU A 549      31.496 -37.224  38.323  1.00 17.13           C  
ATOM   4169  C   LEU A 549      30.329 -37.887  39.030  1.00 16.30           C  
ATOM   4170  O   LEU A 549      29.649 -38.712  38.461  1.00 14.12           O  
ATOM   4171  CB  LEU A 549      32.259 -38.307  37.606  1.00 17.47           C  
ATOM   4172  CG  LEU A 549      33.331 -37.644  36.783  1.00 18.91           C  
ATOM   4173  CD1 LEU A 549      34.364 -38.639  36.288  1.00 19.53           C  
ATOM   4174  CD2 LEU A 549      32.674 -36.991  35.589  1.00 20.91           C  
ATOM   4175  N   ASP A 550      30.070 -37.522  40.261  1.00 17.20           N  
ATOM   4176  CA  ASP A 550      29.045 -38.216  40.977  1.00 18.47           C  
ATOM   4177  C   ASP A 550      27.697 -37.812  40.453  1.00 19.69           C  
ATOM   4178  O   ASP A 550      27.549 -36.751  39.887  1.00 20.13           O  
ATOM   4179  CB  ASP A 550      29.059 -37.850  42.415  1.00 19.45           C  
ATOM   4180  CG  ASP A 550      28.954 -36.364  42.633  1.00 20.96           C  
ATOM   4181  OD1 ASP A 550      29.989 -35.673  42.330  1.00 22.75           O  
ATOM   4182  OD2 ASP A 550      27.858 -35.904  43.092  1.00 21.29           O  
ATOM   4183  N   THR A 551      26.715 -38.671  40.690  1.00 20.23           N  
ATOM   4184  CA  THR A 551      25.339 -38.341  40.510  1.00 19.62           C  
ATOM   4185  C   THR A 551      25.086 -38.081  39.059  1.00 20.02           C  
ATOM   4186  O   THR A 551      24.494 -37.089  38.712  1.00 19.73           O  
ATOM   4187  CB  THR A 551      25.013 -37.148  41.348  1.00 20.34           C  
ATOM   4188  OG1 THR A 551      25.638 -37.328  42.623  1.00 20.21           O  
ATOM   4189  CG2 THR A 551      23.548 -37.017  41.528  1.00 20.50           C  
ATOM   4190  N   ASN A 552      25.589 -38.996  38.229  1.00 20.42           N  
ATOM   4191  CA  ASN A 552      25.266 -39.110  36.827  1.00 20.31           C  
ATOM   4192  C   ASN A 552      24.523 -40.445  36.595  1.00 22.87           C  
ATOM   4193  O   ASN A 552      23.709 -40.817  37.421  1.00 25.59           O  
ATOM   4194  CB  ASN A 552      26.521 -38.961  35.991  1.00 19.87           C  
ATOM   4195  CG  ASN A 552      26.866 -37.500  35.741  1.00 21.52           C  
ATOM   4196  OD1 ASN A 552      26.254 -36.821  34.876  1.00 21.66           O  
ATOM   4197  ND2 ASN A 552      27.859 -36.993  36.476  1.00 22.13           N  
ATOM   4198  N   GLN A 553      24.720 -41.115  35.467  1.00 25.06           N  
ATOM   4199  CA  GLN A 553      23.982 -42.338  35.133  1.00 27.93           C  
ATOM   4200  C   GLN A 553      24.968 -43.328  34.550  1.00 27.09           C  
ATOM   4201  O   GLN A 553      24.655 -44.071  33.653  1.00 28.17           O  
ATOM   4202  CB  GLN A 553      22.883 -42.060  34.113  1.00 31.67           C  
ATOM   4203  CG  GLN A 553      21.727 -41.245  34.673  1.00 37.23           C  
ATOM   4204  CD  GLN A 553      20.949 -41.989  35.764  1.00 42.11           C  
ATOM   4205  OE1 GLN A 553      20.844 -43.219  35.734  1.00 53.95           O  
ATOM   4206  NE2 GLN A 553      20.375 -41.251  36.715  1.00 41.85           N  
ATOM   4207  N   LEU A 554      26.169 -43.324  35.099  1.00 26.08           N  
ATOM   4208  CA  LEU A 554      27.249 -44.099  34.585  1.00 25.63           C  
ATOM   4209  C   LEU A 554      27.194 -45.505  35.153  1.00 27.39           C  
ATOM   4210  O   LEU A 554      27.145 -45.716  36.400  1.00 26.14           O  
ATOM   4211  CB  LEU A 554      28.592 -43.450  34.944  1.00 24.91           C  
ATOM   4212  CG  LEU A 554      28.793 -42.063  34.328  1.00 24.39           C  
ATOM   4213  CD1 LEU A 554      30.010 -41.416  34.916  1.00 23.95           C  
ATOM   4214  CD2 LEU A 554      28.969 -42.135  32.836  1.00 24.97           C  
ATOM   4215  N   LYS A 555      27.255 -46.445  34.211  1.00 27.85           N  
ATOM   4216  CA  LYS A 555      27.331 -47.832  34.480  1.00 30.08           C  
ATOM   4217  C   LYS A 555      28.743 -48.336  34.376  1.00 31.56           C  
ATOM   4218  O   LYS A 555      29.094 -49.316  35.071  1.00 34.78           O  
ATOM   4219  CB  LYS A 555      26.468 -48.570  33.506  1.00 33.50           C  
ATOM   4220  CG  LYS A 555      25.007 -48.453  33.827  1.00 37.92           C  
ATOM   4221  CD  LYS A 555      24.240 -49.211  32.762  1.00 44.44           C  
ATOM   4222  CE  LYS A 555      22.745 -49.012  32.972  1.00 52.29           C  
ATOM   4223  NZ  LYS A 555      21.995 -49.597  31.812  1.00 57.26           N  
ATOM   4224  N   SER A 556      29.567 -47.699  33.550  1.00 29.22           N  
ATOM   4225  CA  SER A 556      30.974 -48.077  33.524  1.00 30.75           C  
ATOM   4226  C   SER A 556      31.893 -46.958  33.108  1.00 29.64           C  
ATOM   4227  O   SER A 556      31.445 -45.882  32.808  1.00 31.38           O  
ATOM   4228  CB  SER A 556      31.136 -49.148  32.482  1.00 33.10           C  
ATOM   4229  OG  SER A 556      31.108 -48.512  31.204  1.00 37.62           O  
ATOM   4230  N   VAL A 557      33.182 -47.260  33.008  1.00 28.77           N  
ATOM   4231  CA  VAL A 557      34.158 -46.371  32.406  1.00 26.41           C  
ATOM   4232  C   VAL A 557      35.119 -47.159  31.556  1.00 26.20           C  
ATOM   4233  O   VAL A 557      35.429 -48.262  31.871  1.00 24.47           O  
ATOM   4234  CB  VAL A 557      35.010 -45.604  33.460  1.00 26.17           C  
ATOM   4235  CG1 VAL A 557      34.133 -44.763  34.369  1.00 26.14           C  
ATOM   4236  CG2 VAL A 557      35.891 -46.513  34.305  1.00 25.14           C  
ATOM   4237  N   PRO A 558      35.625 -46.561  30.483  1.00 30.49           N  
ATOM   4238  CA  PRO A 558      36.717 -47.151  29.710  1.00 29.58           C  
ATOM   4239  C   PRO A 558      37.951 -47.462  30.510  1.00 30.57           C  
ATOM   4240  O   PRO A 558      38.331 -46.682  31.377  1.00 34.13           O  
ATOM   4241  CB  PRO A 558      37.073 -46.045  28.720  1.00 30.09           C  
ATOM   4242  CG  PRO A 558      35.816 -45.252  28.526  1.00 30.62           C  
ATOM   4243  CD  PRO A 558      35.035 -45.369  29.810  1.00 31.96           C  
ATOM   4244  N   ASP A 559      38.591 -48.577  30.196  1.00 31.57           N  
ATOM   4245  CA  ASP A 559      39.861 -48.947  30.815  1.00 34.80           C  
ATOM   4246  C   ASP A 559      40.881 -47.855  30.646  1.00 32.94           C  
ATOM   4247  O   ASP A 559      40.989 -47.261  29.598  1.00 33.91           O  
ATOM   4248  CB  ASP A 559      40.460 -50.216  30.183  1.00 39.51           C  
ATOM   4249  CG  ASP A 559      39.596 -51.477  30.402  1.00 43.34           C  
ATOM   4250  OD1 ASP A 559      38.978 -51.661  31.473  1.00 45.50           O  
ATOM   4251  OD2 ASP A 559      39.570 -52.305  29.476  1.00 48.20           O  
ATOM   4252  N   GLY A 560      41.644 -47.614  31.695  1.00 34.14           N  
ATOM   4253  CA  GLY A 560      42.688 -46.597  31.700  1.00 34.26           C  
ATOM   4254  C   GLY A 560      42.220 -45.153  31.668  1.00 32.72           C  
ATOM   4255  O   GLY A 560      43.022 -44.250  31.441  1.00 32.99           O  
ATOM   4256  N   ILE A 561      40.932 -44.912  31.894  1.00 29.51           N  
ATOM   4257  CA  ILE A 561      40.408 -43.569  31.672  1.00 26.54           C  
ATOM   4258  C   ILE A 561      41.139 -42.556  32.546  1.00 24.85           C  
ATOM   4259  O   ILE A 561      41.303 -41.446  32.143  1.00 22.59           O  
ATOM   4260  CB  ILE A 561      38.880 -43.460  31.903  1.00 27.10           C  
ATOM   4261  CG1 ILE A 561      38.428 -42.009  31.763  1.00 27.21           C  
ATOM   4262  CG2 ILE A 561      38.441 -43.918  33.291  1.00 26.76           C  
ATOM   4263  CD1 ILE A 561      37.019 -41.864  31.234  1.00 26.96           C  
ATOM   4264  N   PHE A 562      41.580 -42.957  33.728  1.00 23.48           N  
ATOM   4265  CA  PHE A 562      42.159 -42.058  34.660  1.00 24.62           C  
ATOM   4266  C   PHE A 562      43.655 -42.125  34.728  1.00 27.25           C  
ATOM   4267  O   PHE A 562      44.249 -41.481  35.582  1.00 27.72           O  
ATOM   4268  CB  PHE A 562      41.652 -42.403  36.026  1.00 25.69           C  
ATOM   4269  CG  PHE A 562      40.166 -42.393  36.132  1.00 26.76           C  
ATOM   4270  CD1 PHE A 562      39.430 -41.355  35.604  1.00 25.22           C  
ATOM   4271  CD2 PHE A 562      39.501 -43.424  36.798  1.00 26.89           C  
ATOM   4272  CE1 PHE A 562      38.061 -41.345  35.708  1.00 25.46           C  
ATOM   4273  CE2 PHE A 562      38.133 -43.413  36.916  1.00 25.51           C  
ATOM   4274  CZ  PHE A 562      37.412 -42.369  36.379  1.00 26.30           C  
ATOM   4275  N   ASP A 563      44.276 -42.861  33.821  1.00 29.96           N  
ATOM   4276  CA  ASP A 563      45.679 -43.190  33.974  1.00 31.25           C  
ATOM   4277  C   ASP A 563      46.633 -42.039  33.770  1.00 29.52           C  
ATOM   4278  O   ASP A 563      47.759 -42.108  34.223  1.00 29.07           O  
ATOM   4279  CB  ASP A 563      46.067 -44.312  33.021  1.00 36.01           C  
ATOM   4280  CG  ASP A 563      45.559 -45.674  33.493  1.00 41.75           C  
ATOM   4281  OD1 ASP A 563      44.954 -45.732  34.618  1.00 36.18           O  
ATOM   4282  OD2 ASP A 563      45.769 -46.660  32.721  1.00 47.25           O  
ATOM   4283  N   ARG A 564      46.221 -40.991  33.089  1.00 26.01           N  
ATOM   4284  CA  ARG A 564      47.119 -39.886  32.887  1.00 24.97           C  
ATOM   4285  C   ARG A 564      46.783 -38.702  33.783  1.00 24.61           C  
ATOM   4286  O   ARG A 564      47.376 -37.644  33.633  1.00 25.17           O  
ATOM   4287  CB  ARG A 564      47.038 -39.449  31.433  1.00 27.60           C  
ATOM   4288  CG  ARG A 564      47.317 -40.568  30.462  1.00 28.87           C  
ATOM   4289  CD  ARG A 564      47.322 -40.054  29.033  1.00 31.87           C  
ATOM   4290  NE  ARG A 564      47.286 -41.146  28.035  1.00 33.16           N  
ATOM   4291  CZ  ARG A 564      47.146 -40.965  26.719  1.00 33.51           C  
ATOM   4292  NH1 ARG A 564      47.043 -39.744  26.167  1.00 34.23           N  
ATOM   4293  NH2 ARG A 564      47.099 -42.018  25.942  1.00 32.55           N  
ATOM   4294  N   LEU A 565      45.857 -38.865  34.729  1.00 24.30           N  
ATOM   4295  CA  LEU A 565      45.557 -37.820  35.703  1.00 22.69           C  
ATOM   4296  C   LEU A 565      46.592 -37.832  36.812  1.00 22.64           C  
ATOM   4297  O   LEU A 565      46.305 -38.147  37.948  1.00 24.39           O  
ATOM   4298  CB  LEU A 565      44.155 -38.025  36.242  1.00 23.29           C  
ATOM   4299  CG  LEU A 565      43.076 -37.930  35.152  1.00 22.93           C  
ATOM   4300  CD1 LEU A 565      41.685 -38.239  35.655  1.00 22.81           C  
ATOM   4301  CD2 LEU A 565      43.048 -36.527  34.593  1.00 22.62           C  
ATOM   4302  N   THR A 566      47.809 -37.434  36.464  1.00 23.47           N  
ATOM   4303  CA  THR A 566      48.984 -37.535  37.340  1.00 22.87           C  
ATOM   4304  C   THR A 566      48.956 -36.536  38.462  1.00 21.90           C  
ATOM   4305  O   THR A 566      49.728 -36.657  39.384  1.00 21.25           O  
ATOM   4306  CB  THR A 566      50.293 -37.272  36.557  1.00 23.66           C  
ATOM   4307  OG1 THR A 566      50.211 -35.984  35.906  1.00 23.65           O  
ATOM   4308  CG2 THR A 566      50.511 -38.344  35.488  1.00 23.31           C  
ATOM   4309  N   SER A 567      48.126 -35.503  38.378  1.00 20.47           N  
ATOM   4310  CA  SER A 567      48.014 -34.606  39.505  1.00 19.32           C  
ATOM   4311  C   SER A 567      46.779 -34.910  40.375  1.00 18.50           C  
ATOM   4312  O   SER A 567      46.569 -34.266  41.392  1.00 16.60           O  
ATOM   4313  CB  SER A 567      47.997 -33.174  38.998  1.00 20.93           C  
ATOM   4314  OG  SER A 567      49.103 -32.928  38.152  1.00 21.43           O  
ATOM   4315  N   LEU A 568      45.999 -35.931  40.041  1.00 18.37           N  
ATOM   4316  CA  LEU A 568      44.755 -36.160  40.760  1.00 20.17           C  
ATOM   4317  C   LEU A 568      44.874 -36.258  42.294  1.00 23.81           C  
ATOM   4318  O   LEU A 568      45.795 -36.817  42.820  1.00 29.37           O  
ATOM   4319  CB  LEU A 568      44.047 -37.377  40.206  1.00 19.83           C  
ATOM   4320  CG  LEU A 568      42.580 -37.518  40.606  1.00 20.77           C  
ATOM   4321  CD1 LEU A 568      41.728 -36.403  40.028  1.00 21.80           C  
ATOM   4322  CD2 LEU A 568      42.017 -38.797  40.060  1.00 21.35           C  
ATOM   4323  N   GLN A 569      43.947 -35.670  43.021  1.00 27.09           N  
ATOM   4324  CA  GLN A 569      43.950 -35.744  44.486  1.00 26.76           C  
ATOM   4325  C   GLN A 569      42.630 -36.164  45.033  1.00 26.60           C  
ATOM   4326  O   GLN A 569      42.602 -36.836  46.033  1.00 31.49           O  
ATOM   4327  CB  GLN A 569      44.224 -34.404  45.104  1.00 27.75           C  
ATOM   4328  CG  GLN A 569      45.612 -33.894  44.855  1.00 31.26           C  
ATOM   4329  CD  GLN A 569      45.900 -32.598  45.604  1.00 32.96           C  
ATOM   4330  OE1 GLN A 569      45.004 -31.910  46.077  1.00 37.23           O  
ATOM   4331  NE2 GLN A 569      47.154 -32.274  45.718  1.00 35.39           N  
ATOM   4332  N   LYS A 570      41.539 -35.738  44.418  1.00 25.85           N  
ATOM   4333  CA  LYS A 570      40.230 -36.141  44.856  1.00 27.41           C  
ATOM   4334  C   LYS A 570      39.337 -36.374  43.692  1.00 25.30           C  
ATOM   4335  O   LYS A 570      39.316 -35.566  42.788  1.00 25.58           O  
ATOM   4336  CB  LYS A 570      39.605 -35.042  45.682  1.00 31.18           C  
ATOM   4337  CG  LYS A 570      40.501 -34.597  46.817  1.00 33.83           C  
ATOM   4338  CD  LYS A 570      39.763 -33.670  47.729  1.00 37.67           C  
ATOM   4339  CE  LYS A 570      40.482 -33.585  49.052  1.00 42.77           C  
ATOM   4340  NZ  LYS A 570      39.701 -32.676  49.935  1.00 48.93           N  
ATOM   4341  N   ILE A 571      38.561 -37.446  43.753  1.00 22.33           N  
ATOM   4342  CA  ILE A 571      37.622 -37.771  42.712  1.00 20.33           C  
ATOM   4343  C   ILE A 571      36.315 -38.255  43.326  1.00 19.24           C  
ATOM   4344  O   ILE A 571      36.348 -38.954  44.326  1.00 19.00           O  
ATOM   4345  CB  ILE A 571      38.222 -38.838  41.808  1.00 20.47           C  
ATOM   4346  CG1 ILE A 571      37.233 -39.207  40.722  1.00 20.45           C  
ATOM   4347  CG2 ILE A 571      38.596 -40.091  42.616  1.00 21.25           C  
ATOM   4348  CD1 ILE A 571      37.851 -40.078  39.664  1.00 21.13           C  
ATOM   4349  N   TRP A 572      35.177 -37.904  42.739  1.00 17.75           N  
ATOM   4350  CA  TRP A 572      33.890 -38.332  43.243  1.00 17.77           C  
ATOM   4351  C   TRP A 572      33.176 -39.192  42.199  1.00 18.14           C  
ATOM   4352  O   TRP A 572      33.096 -38.802  41.074  1.00 18.02           O  
ATOM   4353  CB  TRP A 572      33.058 -37.128  43.499  1.00 17.84           C  
ATOM   4354  CG  TRP A 572      33.441 -36.246  44.640  1.00 18.32           C  
ATOM   4355  CD1 TRP A 572      32.736 -36.081  45.787  1.00 18.61           C  
ATOM   4356  CD2 TRP A 572      34.516 -35.288  44.705  1.00 18.71           C  
ATOM   4357  NE1 TRP A 572      33.319 -35.119  46.582  1.00 18.26           N  
ATOM   4358  CE2 TRP A 572      34.416 -34.624  45.943  1.00 18.33           C  
ATOM   4359  CE3 TRP A 572      35.576 -34.967  43.865  1.00 19.67           C  
ATOM   4360  CZ2 TRP A 572      35.322 -33.656  46.355  1.00 19.17           C  
ATOM   4361  CZ3 TRP A 572      36.466 -33.968  44.265  1.00 21.34           C  
ATOM   4362  CH2 TRP A 572      36.331 -33.325  45.504  1.00 20.65           C  
ATOM   4363  N   LEU A 573      32.689 -40.376  42.551  1.00 19.08           N  
ATOM   4364  CA  LEU A 573      32.030 -41.286  41.580  1.00 18.92           C  
ATOM   4365  C   LEU A 573      30.746 -41.904  42.167  1.00 19.18           C  
ATOM   4366  O   LEU A 573      30.103 -42.757  41.585  1.00 16.78           O  
ATOM   4367  CB  LEU A 573      33.004 -42.380  41.182  1.00 19.61           C  
ATOM   4368  CG  LEU A 573      34.234 -41.899  40.385  1.00 21.44           C  
ATOM   4369  CD1 LEU A 573      35.407 -42.867  40.427  1.00 21.07           C  
ATOM   4370  CD2 LEU A 573      33.873 -41.665  38.921  1.00 23.01           C  
ATOM   4371  N   HIS A 574      30.337 -41.411  43.322  1.00 20.51           N  
ATOM   4372  CA  HIS A 574      29.198 -41.966  43.980  1.00 20.98           C  
ATOM   4373  C   HIS A 574      27.930 -41.657  43.301  1.00 20.32           C  
ATOM   4374  O   HIS A 574      27.891 -40.888  42.383  1.00 20.57           O  
ATOM   4375  CB  HIS A 574      29.134 -41.483  45.408  1.00 22.53           C  
ATOM   4376  CG  HIS A 574      29.013 -40.011  45.578  1.00 24.19           C  
ATOM   4377  ND1 HIS A 574      27.798 -39.387  45.762  1.00 25.93           N  
ATOM   4378  CD2 HIS A 574      29.958 -39.051  45.727  1.00 26.13           C  
ATOM   4379  CE1 HIS A 574      27.999 -38.095  45.980  1.00 26.59           C  
ATOM   4380  NE2 HIS A 574      29.300 -37.859  45.943  1.00 26.18           N  
ATOM   4381  N   THR A 575      26.883 -42.305  43.754  1.00 20.01           N  
ATOM   4382  CA  THR A 575      25.583 -42.119  43.191  1.00 21.54           C  
ATOM   4383  C   THR A 575      25.583 -42.321  41.679  1.00 22.94           C  
ATOM   4384  O   THR A 575      24.877 -41.659  40.967  1.00 26.35           O  
ATOM   4385  CB  THR A 575      25.011 -40.737  43.561  1.00 23.59           C  
ATOM   4386  OG1 THR A 575      25.346 -40.385  44.933  1.00 23.13           O  
ATOM   4387  CG2 THR A 575      23.493 -40.741  43.408  1.00 23.79           C  
ATOM   4388  N   ASN A 576      26.360 -43.268  41.188  1.00 23.03           N  
ATOM   4389  CA  ASN A 576      26.150 -43.804  39.886  1.00 22.74           C  
ATOM   4390  C   ASN A 576      25.787 -45.289  39.970  1.00 23.89           C  
ATOM   4391  O   ASN A 576      26.310 -46.021  40.792  1.00 22.43           O  
ATOM   4392  CB  ASN A 576      27.432 -43.653  39.081  1.00 24.87           C  
ATOM   4393  CG  ASN A 576      27.601 -42.250  38.493  1.00 26.58           C  
ATOM   4394  OD1 ASN A 576      26.974 -41.876  37.464  1.00 23.58           O  
ATOM   4395  ND2 ASN A 576      28.443 -41.457  39.152  1.00 27.01           N  
ATOM   4396  N   PRO A 577      24.945 -45.762  39.058  1.00 24.87           N  
ATOM   4397  CA  PRO A 577      24.492 -47.143  39.030  1.00 24.31           C  
ATOM   4398  C   PRO A 577      25.531 -48.093  38.448  1.00 24.82           C  
ATOM   4399  O   PRO A 577      25.285 -48.731  37.430  1.00 25.40           O  
ATOM   4400  CB  PRO A 577      23.317 -47.069  38.068  1.00 24.58           C  
ATOM   4401  CG  PRO A 577      23.791 -46.081  37.030  1.00 25.01           C  
ATOM   4402  CD  PRO A 577      24.476 -45.020  37.865  1.00 25.23           C  
ATOM   4403  N   TRP A 578      26.676 -48.220  39.094  1.00 26.01           N  
ATOM   4404  CA  TRP A 578      27.780 -49.006  38.514  1.00 27.89           C  
ATOM   4405  C   TRP A 578      27.457 -50.481  38.222  1.00 29.75           C  
ATOM   4406  O   TRP A 578      26.885 -51.157  39.060  1.00 30.69           O  
ATOM   4407  CB  TRP A 578      28.996 -48.912  39.438  1.00 26.34           C  
ATOM   4408  CG  TRP A 578      29.425 -47.508  39.618  1.00 25.84           C  
ATOM   4409  CD1 TRP A 578      29.207 -46.733  40.698  1.00 24.69           C  
ATOM   4410  CD2 TRP A 578      30.106 -46.693  38.661  1.00 25.05           C  
ATOM   4411  NE1 TRP A 578      29.749 -45.503  40.505  1.00 25.66           N  
ATOM   4412  CE2 TRP A 578      30.288 -45.441  39.249  1.00 25.31           C  
ATOM   4413  CE3 TRP A 578      30.574 -46.907  37.370  1.00 26.21           C  
ATOM   4414  CZ2 TRP A 578      30.927 -44.398  38.600  1.00 25.96           C  
ATOM   4415  CZ3 TRP A 578      31.183 -45.878  36.708  1.00 26.67           C  
ATOM   4416  CH2 TRP A 578      31.377 -44.641  37.328  1.00 27.25           C  
ATOM   4417  N   ASP A 579      27.843 -50.975  37.051  1.00 31.89           N  
ATOM   4418  CA  ASP A 579      27.645 -52.383  36.732  1.00 34.72           C  
ATOM   4419  C   ASP A 579      28.853 -53.241  37.069  1.00 37.46           C  
ATOM   4420  O   ASP A 579      29.868 -53.189  36.383  1.00 37.35           O  
ATOM   4421  CB  ASP A 579      27.317 -52.563  35.265  1.00 37.65           C  
ATOM   4422  CG  ASP A 579      27.526 -53.981  34.794  1.00 38.53           C  
ATOM   4423  OD1 ASP A 579      27.475 -54.884  35.650  1.00 42.75           O  
ATOM   4424  OD2 ASP A 579      27.746 -54.191  33.580  1.00 38.11           O  
ATOM   4425  N   CYS A 580      28.693 -54.095  38.079  1.00 43.14           N  
ATOM   4426  CA  CYS A 580      29.808 -54.827  38.683  1.00 41.22           C  
ATOM   4427  C   CYS A 580      30.023 -56.250  38.181  1.00 43.53           C  
ATOM   4428  O   CYS A 580      30.891 -56.934  38.681  1.00 44.20           O  
ATOM   4429  CB  CYS A 580      29.667 -54.801  40.189  1.00 39.10           C  
ATOM   4430  SG  CYS A 580      30.052 -53.156  40.819  1.00 42.98           S  
ATOM   4431  N   SER A 581      29.275 -56.697  37.179  1.00 44.65           N  
ATOM   4432  CA  SER A 581      29.754 -57.778  36.322  1.00 47.38           C  
ATOM   4433  C   SER A 581      31.297 -57.825  36.116  1.00 52.27           C  
ATOM   4434  O   SER A 581      31.913 -56.832  35.703  1.00 57.13           O  
ATOM   4435  CB  SER A 581      29.143 -57.594  34.951  1.00 49.46           C  
ATOM   4436  OG  SER A 581      30.039 -58.116  33.967  1.00 63.61           O  
ATOM   4437  N   CYS A 582      31.924 -58.979  36.347  1.00 57.80           N  
ATOM   4438  CA  CYS A 582      33.356 -59.155  36.021  1.00 55.39           C  
ATOM   4439  C   CYS A 582      33.396 -59.816  34.677  1.00 51.66           C  
ATOM   4440  O   CYS A 582      32.499 -60.566  34.368  1.00 52.89           O  
ATOM   4441  CB  CYS A 582      34.072 -59.995  37.074  1.00 58.58           C  
ATOM   4442  SG  CYS A 582      34.464 -59.083  38.609  1.00 73.48           S  
ATOM   4443  N   PRO A 583      34.386 -59.491  33.834  1.00 56.35           N  
ATOM   4444  CA  PRO A 583      35.531 -58.609  34.034  1.00 57.26           C  
ATOM   4445  C   PRO A 583      35.264 -57.100  33.720  1.00 54.82           C  
ATOM   4446  O   PRO A 583      36.218 -56.315  33.683  1.00 54.19           O  
ATOM   4447  CB  PRO A 583      36.522 -59.162  32.996  1.00 55.26           C  
ATOM   4448  CG  PRO A 583      35.634 -59.488  31.820  1.00 52.93           C  
ATOM   4449  CD  PRO A 583      34.276 -59.862  32.401  1.00 53.13           C  
ATOM   4450  N   ARG A 584      34.010 -56.701  33.477  1.00 51.99           N  
ATOM   4451  CA  ARG A 584      33.710 -55.311  33.082  1.00 50.98           C  
ATOM   4452  C   ARG A 584      34.171 -54.276  34.143  1.00 48.18           C  
ATOM   4453  O   ARG A 584      34.850 -53.302  33.822  1.00 45.29           O  
ATOM   4454  CB  ARG A 584      32.215 -55.140  32.773  1.00 53.01           C  
ATOM   4455  CG  ARG A 584      31.817 -53.700  32.503  1.00 53.39           C  
ATOM   4456  CD  ARG A 584      30.972 -53.474  31.263  1.00 51.68           C  
ATOM   4457  NE  ARG A 584      29.597 -53.131  31.638  1.00 57.39           N  
ATOM   4458  CZ  ARG A 584      28.828 -52.199  31.054  1.00 50.78           C  
ATOM   4459  NH1 ARG A 584      29.290 -51.461  30.060  1.00 52.04           N  
ATOM   4460  NH2 ARG A 584      27.587 -51.991  31.483  1.00 43.55           N  
ATOM   4461  N   ILE A 585      33.841 -54.522  35.404  1.00 41.91           N  
ATOM   4462  CA  ILE A 585      34.199 -53.622  36.477  1.00 37.06           C  
ATOM   4463  C   ILE A 585      35.673 -53.711  36.895  1.00 33.97           C  
ATOM   4464  O   ILE A 585      36.074 -53.157  37.917  1.00 33.27           O  
ATOM   4465  CB  ILE A 585      33.260 -53.891  37.680  1.00 40.43           C  
ATOM   4466  CG1 ILE A 585      33.261 -52.743  38.715  1.00 42.45           C  
ATOM   4467  CG2 ILE A 585      33.622 -55.187  38.378  1.00 41.42           C  
ATOM   4468  CD1 ILE A 585      32.739 -51.424  38.188  1.00 42.44           C  
ATOM   4469  N   ASP A 586      36.510 -54.369  36.118  1.00 32.50           N  
ATOM   4470  CA  ASP A 586      37.836 -54.731  36.630  1.00 33.27           C  
ATOM   4471  C   ASP A 586      38.813 -53.562  36.793  1.00 33.69           C  
ATOM   4472  O   ASP A 586      39.336 -53.315  37.895  1.00 37.62           O  
ATOM   4473  CB  ASP A 586      38.434 -55.818  35.734  1.00 37.30           C  
ATOM   4474  CG  ASP A 586      39.757 -56.364  36.247  1.00 40.88           C  
ATOM   4475  OD1 ASP A 586      39.867 -56.797  37.432  1.00 41.20           O  
ATOM   4476  OD2 ASP A 586      40.704 -56.342  35.432  1.00 47.07           O  
ATOM   4477  N   TYR A 587      39.101 -52.839  35.717  1.00 32.60           N  
ATOM   4478  CA  TYR A 587      39.922 -51.631  35.842  1.00 32.02           C  
ATOM   4479  C   TYR A 587      39.489 -50.738  37.020  1.00 31.06           C  
ATOM   4480  O   TYR A 587      40.331 -50.276  37.790  1.00 35.23           O  
ATOM   4481  CB  TYR A 587      39.816 -50.831  34.551  1.00 34.15           C  
ATOM   4482  CG  TYR A 587      40.396 -49.456  34.639  1.00 34.67           C  
ATOM   4483  CD1 TYR A 587      41.764 -49.268  34.661  1.00 35.23           C  
ATOM   4484  CD2 TYR A 587      39.575 -48.337  34.713  1.00 35.28           C  
ATOM   4485  CE1 TYR A 587      42.315 -48.006  34.740  1.00 36.84           C  
ATOM   4486  CE2 TYR A 587      40.122 -47.065  34.783  1.00 35.69           C  
ATOM   4487  CZ  TYR A 587      41.488 -46.902  34.790  1.00 36.60           C  
ATOM   4488  OH  TYR A 587      42.043 -45.642  34.852  1.00 40.80           O  
ATOM   4489  N   LEU A 588      38.179 -50.525  37.166  1.00 27.52           N  
ATOM   4490  CA  LEU A 588      37.670 -49.527  38.071  1.00 27.49           C  
ATOM   4491  C   LEU A 588      37.769 -49.934  39.514  1.00 28.58           C  
ATOM   4492  O   LEU A 588      38.226 -49.152  40.372  1.00 29.55           O  
ATOM   4493  CB  LEU A 588      36.217 -49.155  37.729  1.00 26.78           C  
ATOM   4494  CG  LEU A 588      35.562 -48.048  38.585  1.00 26.77           C  
ATOM   4495  CD1 LEU A 588      36.394 -46.772  38.564  1.00 27.36           C  
ATOM   4496  CD2 LEU A 588      34.152 -47.717  38.099  1.00 27.74           C  
ATOM   4497  N   SER A 589      37.311 -51.144  39.794  1.00 29.54           N  
ATOM   4498  CA  SER A 589      37.430 -51.689  41.135  1.00 31.15           C  
ATOM   4499  C   SER A 589      38.868 -51.724  41.522  1.00 30.68           C  
ATOM   4500  O   SER A 589      39.213 -51.308  42.637  1.00 29.85           O  
ATOM   4501  CB  SER A 589      36.880 -53.101  41.205  1.00 33.24           C  
ATOM   4502  OG  SER A 589      37.280 -53.848  40.073  1.00 34.62           O  
ATOM   4503  N   ARG A 590      39.718 -52.197  40.609  1.00 33.39           N  
ATOM   4504  CA  ARG A 590      41.167 -52.219  40.889  1.00 39.82           C  
ATOM   4505  C   ARG A 590      41.784 -50.834  41.083  1.00 38.38           C  
ATOM   4506  O   ARG A 590      42.526 -50.636  42.061  1.00 40.87           O  
ATOM   4507  CB  ARG A 590      41.938 -53.037  39.860  1.00 48.83           C  
ATOM   4508  CG  ARG A 590      42.065 -54.505  40.294  1.00 60.82           C  
ATOM   4509  CD  ARG A 590      42.680 -55.467  39.267  1.00 70.98           C  
ATOM   4510  NE  ARG A 590      43.628 -54.802  38.373  1.00 85.33           N  
ATOM   4511  CZ  ARG A 590      43.308 -54.240  37.203  1.00101.64           C  
ATOM   4512  NH1 ARG A 590      42.054 -54.257  36.763  1.00106.38           N  
ATOM   4513  NH2 ARG A 590      44.245 -53.649  36.462  1.00110.35           N  
ATOM   4514  N   TRP A 591      41.442 -49.874  40.216  1.00 33.03           N  
ATOM   4515  CA  TRP A 591      41.845 -48.480  40.419  1.00 32.62           C  
ATOM   4516  C   TRP A 591      41.327 -47.815  41.705  1.00 30.52           C  
ATOM   4517  O   TRP A 591      42.069 -47.095  42.390  1.00 27.02           O  
ATOM   4518  CB  TRP A 591      41.373 -47.639  39.240  1.00 35.27           C  
ATOM   4519  CG  TRP A 591      41.988 -46.285  39.213  1.00 34.31           C  
ATOM   4520  CD1 TRP A 591      43.151 -45.932  38.622  1.00 35.46           C  
ATOM   4521  CD2 TRP A 591      41.455 -45.104  39.791  1.00 34.78           C  
ATOM   4522  NE1 TRP A 591      43.391 -44.595  38.798  1.00 35.71           N  
ATOM   4523  CE2 TRP A 591      42.359 -44.061  39.515  1.00 35.04           C  
ATOM   4524  CE3 TRP A 591      40.288 -44.818  40.506  1.00 33.17           C  
ATOM   4525  CZ2 TRP A 591      42.144 -42.768  39.935  1.00 32.74           C  
ATOM   4526  CZ3 TRP A 591      40.083 -43.544  40.932  1.00 33.27           C  
ATOM   4527  CH2 TRP A 591      41.012 -42.526  40.651  1.00 33.79           C  
ATOM   4528  N   LEU A 592      40.045 -48.008  42.004  1.00 29.03           N  
ATOM   4529  CA  LEU A 592      39.478 -47.385  43.184  1.00 31.23           C  
ATOM   4530  C   LEU A 592      40.099 -47.940  44.409  1.00 35.09           C  
ATOM   4531  O   LEU A 592      40.331 -47.227  45.389  1.00 39.78           O  
ATOM   4532  CB  LEU A 592      37.991 -47.616  43.289  1.00 31.68           C  
ATOM   4533  CG  LEU A 592      37.089 -46.738  42.459  1.00 32.96           C  
ATOM   4534  CD1 LEU A 592      35.626 -47.145  42.693  1.00 33.54           C  
ATOM   4535  CD2 LEU A 592      37.363 -45.288  42.847  1.00 32.94           C  
ATOM   4536  N   ASN A 593      40.359 -49.237  44.386  1.00 41.57           N  
ATOM   4537  CA  ASN A 593      41.040 -49.839  45.514  1.00 45.63           C  
ATOM   4538  C   ASN A 593      42.487 -49.302  45.693  1.00 43.83           C  
ATOM   4539  O   ASN A 593      42.883 -48.835  46.773  1.00 42.58           O  
ATOM   4540  CB  ASN A 593      41.013 -51.363  45.437  1.00 46.37           C  
ATOM   4541  CG  ASN A 593      41.725 -51.973  46.622  1.00 48.97           C  
ATOM   4542  OD1 ASN A 593      41.300 -51.789  47.776  1.00 43.27           O  
ATOM   4543  ND2 ASN A 593      42.882 -52.586  46.366  1.00 50.11           N  
ATOM   4544  N   LYS A 594      43.259 -49.328  44.622  1.00 45.21           N  
ATOM   4545  CA  LYS A 594      44.585 -48.748  44.684  1.00 48.24           C  
ATOM   4546  C   LYS A 594      44.551 -47.257  45.035  1.00 44.76           C  
ATOM   4547  O   LYS A 594      45.482 -46.753  45.617  1.00 45.84           O  
ATOM   4548  CB  LYS A 594      45.319 -48.969  43.367  1.00 53.96           C  
ATOM   4549  CG  LYS A 594      46.786 -48.609  43.421  1.00 61.88           C  
ATOM   4550  CD  LYS A 594      47.599 -49.492  42.479  1.00 74.65           C  
ATOM   4551  CE  LYS A 594      47.542 -49.025  41.017  1.00 82.89           C  
ATOM   4552  NZ  LYS A 594      48.738 -48.213  40.609  1.00 84.00           N  
ATOM   4553  N   ASN A 595      43.492 -46.538  44.680  1.00 42.15           N  
ATOM   4554  CA  ASN A 595      43.483 -45.092  44.900  1.00 39.55           C  
ATOM   4555  C   ASN A 595      42.432 -44.685  45.913  1.00 39.29           C  
ATOM   4556  O   ASN A 595      41.741 -43.658  45.796  1.00 38.12           O  
ATOM   4557  CB  ASN A 595      43.246 -44.402  43.580  1.00 38.97           C  
ATOM   4558  CG  ASN A 595      44.408 -44.550  42.651  1.00 35.99           C  
ATOM   4559  OD1 ASN A 595      45.389 -43.842  42.819  1.00 34.08           O  
ATOM   4560  ND2 ASN A 595      44.308 -45.458  41.657  1.00 34.52           N  
ATOM   4561  N   SER A 596      42.349 -45.495  46.945  1.00 38.73           N  
ATOM   4562  CA  SER A 596      41.249 -45.418  47.868  1.00 37.95           C  
ATOM   4563  C   SER A 596      41.283 -44.142  48.690  1.00 32.06           C  
ATOM   4564  O   SER A 596      40.261 -43.718  49.174  1.00 31.85           O  
ATOM   4565  CB  SER A 596      41.253 -46.648  48.785  1.00 39.83           C  
ATOM   4566  OG  SER A 596      41.894 -46.308  49.993  1.00 41.60           O  
ATOM   4567  N   GLN A 597      42.439 -43.527  48.839  1.00 30.97           N  
ATOM   4568  CA  GLN A 597      42.530 -42.233  49.525  1.00 34.68           C  
ATOM   4569  C   GLN A 597      42.031 -41.054  48.686  1.00 32.20           C  
ATOM   4570  O   GLN A 597      41.835 -39.952  49.202  1.00 29.44           O  
ATOM   4571  CB  GLN A 597      43.988 -41.943  49.940  1.00 41.44           C  
ATOM   4572  CG  GLN A 597      44.960 -41.634  48.762  1.00 49.07           C  
ATOM   4573  CD  GLN A 597      45.371 -42.845  47.855  1.00 50.50           C  
ATOM   4574  OE1 GLN A 597      44.923 -43.995  48.042  1.00 48.93           O  
ATOM   4575  NE2 GLN A 597      46.240 -42.567  46.871  1.00 48.72           N  
ATOM   4576  N   LYS A 598      41.882 -41.256  47.379  1.00 30.84           N  
ATOM   4577  CA  LYS A 598      41.426 -40.185  46.507  1.00 28.54           C  
ATOM   4578  C   LYS A 598      39.924 -40.175  46.422  1.00 26.61           C  
ATOM   4579  O   LYS A 598      39.325 -39.096  46.336  1.00 27.97           O  
ATOM   4580  CB  LYS A 598      42.034 -40.321  45.137  1.00 28.24           C  
ATOM   4581  CG  LYS A 598      43.520 -40.528  45.202  1.00 30.80           C  
ATOM   4582  CD  LYS A 598      44.234 -39.891  44.049  1.00 33.44           C  
ATOM   4583  CE  LYS A 598      45.720 -40.077  44.163  1.00 33.86           C  
ATOM   4584  NZ  LYS A 598      45.939 -41.381  43.527  1.00 37.26           N  
ATOM   4585  N   GLU A 599      39.298 -41.346  46.454  1.00 24.88           N  
ATOM   4586  CA  GLU A 599      37.854 -41.387  46.337  1.00 26.50           C  
ATOM   4587  C   GLU A 599      37.188 -40.667  47.487  1.00 25.35           C  
ATOM   4588  O   GLU A 599      37.513 -40.925  48.576  1.00 26.46           O  
ATOM   4589  CB  GLU A 599      37.332 -42.801  46.256  1.00 29.07           C  
ATOM   4590  CG  GLU A 599      35.827 -42.875  46.527  1.00 34.10           C  
ATOM   4591  CD  GLU A 599      35.107 -44.105  45.935  1.00 39.09           C  
ATOM   4592  OE1 GLU A 599      33.936 -43.924  45.525  1.00 42.69           O
[truncated: 637,795 more chars]
