# Supplementary material for: A Novel Class of Small Molecule Agonists with Preference for Human over Mouse TLR4 Activation
Source: PLoS One. 2016 Oct 13;11(10):e0164632. doi: 10.1371/journal.pone.0164632 (PMC5063506; doi:10.1371/journal.pone.0164632)
Supplement: S1 File — Sequence and structure files used for bioinformatics analysis and docking, provided as a ZIP archive of a directory tree. To view, uncompress onto your local file system and open the file Readme.txt at the top directory level of the archive. That file describes individual directories and files inside the archive. (ZIP) [file pone.0164632.s007.zip › S1_File/docking.receptor_dimer/select_flex_sidechains.pml]

reinit
load receptor/human/rec.pdb, rec_human
alter rec_human and chain A, chain='S'
alter rec_human and chain C, chain='T'
alter rec_human and chain B, chain='U'
rebuild
load receptor/mouse/rec.pdb, rec_mouse
#residue numbers are the union from running smina with --flexdist_ligand ../receptor/ligs_ali_human_mouse.pdb --flexdist 3.4 for both mouse and human receptors. Except for chain B
#(dimerized TLR4) where the cutoff was 4.0 because 3.4 did not pick anything. U:463 and B:461 were added based on visual inspection.
#Tyr 131 is added. Additionally, 80 and 132 are added as having clashes with the second most frequent rotamer of 131 (the first most frequent is very
#close to the one observed in the crystal structure).
#Chain A alignment (or numbering) has gaps, so we select resi separately for human and mouse, but they are still close in space,
#and so can be used as a single file 
# and not (name c+o+n+ca)
select flex, ((chain A and resi 263+339+360) or (chain S and resi 264+296+341) or (chain B and resi 413+434+438+461) or (chain U and resi 389+415+436+439+440+463) or (chain T+C and resi 46+61+63+65+71+82+90+92+94+102+118+119+120+121+122+124+135+80+131+133)) and not (name c+o+n+ca)
save flex.pdb, flex
