# Supplementary material for: A Novel Class of Small Molecule Agonists with Preference for Human over Mouse TLR4 Activation
Source: PLoS One. 2016 Oct 13;11(10):e0164632. doi: 10.1371/journal.pone.0164632 (PMC5063506; doi:10.1371/journal.pone.0164632)
Supplement: S1 File — Sequence and structure files used for bioinformatics analysis and docking, provided as a ZIP archive of a directory tree. To view, uncompress onto your local file system and open the file Readme.txt at the top directory level of the archive. That file describes individual directories and files inside the archive. (ZIP) [file pone.0164632.s007.zip › S1_File/docking.receptor_monomer_unbound/dock/human_AZ12857161.pdbqt]

MODEL        2
REMARK  Name = 
REMARK  11 active torsions:
REMARK  status: ('A' for Active; 'I' for Inactive)
REMARK    1  A    between atoms: _1  and  _7
REMARK    2  A    between atoms: _1  and  _29
REMARK    3  A    between atoms: _2  and  _12
REMARK    4  A    between atoms: _14  and  _17
REMARK    5  A    between atoms: _15  and  _23
REMARK    6  A    between atoms: _29  and  _30
REMARK    7  A    between atoms: _29  and  _41
REMARK    8  A    between atoms: _33  and  _36
REMARK    9  A    between atoms: _36  and  _37
REMARK   10  A    between atoms: _37  and  _39
REMARK   11  A    between atoms: _42  and  _45
REMARK                            x       y       z     vdW  Elec       q    Type
REMARK                         _______ _______ _______ _____ _____    ______ ____
ROOT
ATOM      1  N   UNL     1     -36.072  18.786 -54.868  0.00  0.00    -0.250 N 
ATOM      2  C   UNL     1     -36.395  20.029 -54.385  0.00  0.00    +0.272 C 
ATOM      3  O   UNL     1     -36.598  20.933 -55.174  0.00  0.00    -0.268 OA
ENDROOT
BRANCH   1   4
ATOM      4  C   UNL     1     -35.680  18.661 -56.247  0.00  0.00    +0.039 A 
ATOM      5  C   UNL     1     -34.342  18.483 -56.604  0.00  0.00    +0.043 A 
ATOM      6  C   UNL     1     -33.980  18.388 -57.946  0.00  0.00    +0.046 A 
ATOM      7 CL   UNL     1     -32.303  18.195 -58.339  0.00  0.00    -0.083 Cl
ATOM      8  C   UNL     1     -34.956  18.462 -58.948  0.00  0.00    -0.032 A 
ATOM      9  C   UNL     1     -36.294  18.625 -58.584  0.00  0.00    +0.006 A 
ATOM     10  C   UNL     1     -34.579  18.374 -60.420  0.00  0.00    +0.045 C 
ATOM     11  C   UNL     1     -36.654  18.722 -57.243  0.00  0.00    +0.024 A 
ENDBRANCH   1   4
BRANCH   2  12
ATOM     12  C   UNL     1     -36.489  20.332 -52.906  0.00  0.00    +0.149 A 
ATOM     13  N   UNL     1     -35.469  20.777 -52.135  0.00  0.00    -0.161 NA
ATOM     14  N   UNL     1     -36.049  20.839 -50.907  0.00  0.00    -0.231 N 
ATOM     15  C   UNL     1     -37.401  20.669 -50.940  0.00  0.00    +0.075 A 
ATOM     16  C   UNL     1     -37.686  20.274 -52.224  0.00  0.00    +0.063 A 
BRANCH  14  17
ATOM     17  C   UNL     1     -35.303  20.398 -49.857  0.00  0.00    +0.066 A 
ATOM     18  C   UNL     1     -34.928  21.303 -48.863  0.00  0.00    +0.028 A 
ATOM     19  C   UNL     1     -34.148  20.874 -47.791  0.00  0.00    +0.002 A 
ATOM     20  C   UNL     1     -33.739  19.544 -47.713  0.00  0.00    +0.000 A 
ATOM     21  C   UNL     1     -34.105  18.642 -48.709  0.00  0.00    +0.002 A 
ATOM     22  C   UNL     1     -34.879  19.067 -49.787  0.00  0.00    +0.028 A 
ENDBRANCH  14  17
BRANCH  15  23
ATOM     23  C   UNL     1     -38.327  20.901 -49.904  0.00  0.00    +0.000 A 
ATOM     24  C   UNL     1     -38.355  20.108 -48.747  0.00  0.00    +0.010 A 
ATOM     25  C   UNL     1     -39.277  20.354 -47.731  0.00  0.00    +0.001 A 
ATOM     26  C   UNL     1     -40.184  21.401 -47.848  0.00  0.00    +0.000 A 
ATOM     27  C   UNL     1     -40.163  22.207 -48.980  0.00  0.00    +0.001 A 
ATOM     28  C   UNL     1     -39.240  21.963 -49.997  0.00  0.00    +0.010 A 
ENDBRANCH  15  23
ENDBRANCH   2  12
BRANCH   1  29
ATOM     29  C   UNL     1     -36.185  17.523 -54.077  0.00  0.00    +0.197 C 
BRANCH  29  30
ATOM     30  C   UNL     1     -36.575  16.294 -54.905  0.00  0.00    -0.018 A 
ATOM     31  C   UNL     1     -37.919  16.086 -55.225  0.00  0.00    +0.006 A 
ATOM     32  C   UNL     1     -38.303  14.988 -55.992  0.00  0.00    +0.004 A 
ATOM     33  C   UNL     1     -37.348  14.076 -56.442  0.00  0.00    -0.037 A 
ATOM     34  C   UNL     1     -36.005  14.278 -56.121  0.00  0.00    +0.004 A 
ATOM     35  C   UNL     1     -35.622  15.378 -55.356  0.00  0.00    +0.006 A 
BRANCH  33  36
ATOM     36  C   UNL     1     -37.765  12.875 -57.277  0.00  0.00    +0.155 C 
BRANCH  36  37
ATOM     37  C   UNL     1     -36.682  11.814 -57.319  0.00  0.00    +0.309 C 
ATOM     38  O   UNL     1     -36.542  10.956 -56.472  0.00  0.00    -0.251 OA
BRANCH  37  39
ATOM     39  O   UNL     1     -35.927  11.871 -58.386  0.00  0.00    -0.480 OA
ATOM     40  H   UNL     1     -36.231  12.617 -58.928  0.00  0.00    +0.295 HD
ENDBRANCH  37  39
ENDBRANCH  36  37
ENDBRANCH  33  36
ENDBRANCH  29  30
BRANCH  29  41
ATOM     41  C   UNL     1     -34.956  17.199 -53.233  0.00  0.00    +0.239 C 
ATOM     42  N   UNL     1     -35.064  16.076 -52.482  0.00  0.00    -0.311 N 
ATOM     43  H   UNL     1     -35.914  15.539 -52.562  0.00  0.00    +0.149 HD
ATOM     44  O   UNL     1     -34.001  17.949 -53.150  0.00  0.00    -0.273 OA
BRANCH  42  45
ATOM     45  C   UNL     1     -34.090  15.604 -51.485  0.00  0.00    +0.073 C 
ATOM     46  C   UNL     1     -34.672  15.302 -50.083  0.00  0.00    +0.022 C 
ATOM     47  C   UNL     1     -34.237  13.864 -49.745  0.00  0.00    +0.002 C 
ATOM     48  C   UNL     1     -32.990  13.617 -50.606  0.00  0.00    +0.002 C 
ATOM     49  C   UNL     1     -33.305  14.347 -51.917  0.00  0.00    +0.022 C 
ENDBRANCH  42  45
ENDBRANCH  29  41
ENDBRANCH   1  29
TORSDOF 11
ENDMDL
MODEL        3
REMARK  Name = 
REMARK  11 active torsions:
REMARK  status: ('A' for Active; 'I' for Inactive)
REMARK    1  A    between atoms: _1  and  _7
REMARK    2  A    between atoms: _1  and  _29
REMARK    3  A    between atoms: _2  and  _12
REMARK    4  A    between atoms: _14  and  _17
REMARK    5  A    between atoms: _15  and  _23
REMARK    6  A    between atoms: _29  and  _30
REMARK    7  A    between atoms: _29  and  _41
REMARK    8  A    between atoms: _33  and  _36
REMARK    9  A    between atoms: _36  and  _37
REMARK   10  A    between atoms: _37  and  _39
REMARK   11  A    between atoms: _42  and  _45
REMARK                            x       y       z     vdW  Elec       q    Type
REMARK                         _______ _______ _______ _____ _____    ______ ____
ROOT
ATOM      1  N   UNL     1     -36.148  18.209 -55.161  0.00  0.00    -0.250 N 
ATOM      2  C   UNL     1     -36.579  19.397 -54.627  0.00  0.00    +0.272 C 
ATOM      3  O   UNL     1     -36.835  20.321 -55.377  0.00  0.00    -0.268 OA
ENDROOT
BRANCH   1   4
ATOM      4  C   UNL     1     -35.718  18.183 -56.534  0.00  0.00    +0.039 A 
ATOM      5  C   UNL     1     -34.375  18.352 -56.873  0.00  0.00    +0.043 A 
ATOM      6  C   UNL     1     -33.982  18.349 -58.209  0.00  0.00    +0.046 A 
ATOM      7 CL   UNL     1     -32.306  18.590 -58.580  0.00  0.00    -0.083 Cl
ATOM      8  C   UNL     1     -34.930  18.167 -59.224  0.00  0.00    -0.032 A 
ATOM      9  C   UNL     1     -36.270  17.984 -58.878  0.00  0.00    +0.006 A 
ATOM     10  C   UNL     1     -34.523  18.174 -60.690  0.00  0.00    +0.045 C 
ATOM     11  C   UNL     1     -36.662  17.990 -57.542  0.00  0.00    +0.024 A 
ENDBRANCH   1   4
BRANCH   2  12
ATOM     12  C   UNL     1     -36.729  19.618 -53.138  0.00  0.00    +0.149 A 
ATOM     13  C   UNL     1     -35.647  19.898 -52.329  0.00  0.00    +0.063 A 
ATOM     14  C   UNL     1     -36.147  19.967 -51.052  0.00  0.00    +0.075 A 
ATOM     15  N   UNL     1     -37.497  19.827 -51.185  0.00  0.00    -0.231 N 
ATOM     16  N   UNL     1     -37.879  19.469 -52.440  0.00  0.00    -0.161 NA
BRANCH  14  17
ATOM     17  C   UNL     1     -35.405  20.097 -49.862  0.00  0.00    +0.000 A 
ATOM     18  C   UNL     1     -34.984  18.956 -49.163  0.00  0.00    +0.010 A 
ATOM     19  C   UNL     1     -34.249  19.067 -47.984  0.00  0.00    +0.001 A 
ATOM     20  C   UNL     1     -33.930  20.320 -47.474  0.00  0.00    +0.000 A 
ATOM     21  C   UNL     1     -34.352  21.463 -48.145  0.00  0.00    +0.001 A 
ATOM     22  C   UNL     1     -35.086  21.353 -49.324  0.00  0.00    +0.010 A 
ENDBRANCH  14  17
BRANCH  15  23
ATOM     23  C   UNL     1     -38.364  20.606 -50.482  0.00  0.00    +0.066 A 
ATOM     24  C   UNL     1     -38.630  20.348 -49.133  0.00  0.00    +0.028 A 
ATOM     25  C   UNL     1     -39.511  21.168 -48.432  0.00  0.00    +0.002 A 
ATOM     26  C   UNL     1     -40.112  22.253 -49.066  0.00  0.00    +0.000 A 
ATOM     27  C   UNL     1     -39.835  22.520 -50.406  0.00  0.00    +0.002 A 
ATOM     28  C   UNL     1     -38.960  21.699 -51.114  0.00  0.00    +0.028 A 
ENDBRANCH  15  23
ENDBRANCH   2  12
BRANCH   1  29
ATOM     29  C   UNL     1     -36.178  16.903 -54.434  0.00  0.00    +0.197 C 
BRANCH  29  30
ATOM     30  C   UNL     1     -36.358  15.682 -55.342  0.00  0.00    -0.018 A 
ATOM     31  C   UNL     1     -37.623  15.241 -55.742  0.00  0.00    +0.006 A 
ATOM     32  C   UNL     1     -37.755  14.117 -56.555  0.00  0.00    +0.004 A 
ATOM     33  C   UNL     1     -36.626  13.419 -56.983  0.00  0.00    -0.037 A 
ATOM     34  C   UNL     1     -35.361  13.857 -56.587  0.00  0.00    +0.004 A 
ATOM     35  C   UNL     1     -35.230  14.982 -55.776  0.00  0.00    +0.006 A 
BRANCH  33  36
ATOM     36  C   UNL     1     -36.771  12.193 -57.871  0.00  0.00    +0.155 C 
BRANCH  36  37
ATOM     37  C   UNL     1     -36.053  10.989 -57.292  0.00  0.00    +0.309 C 
ATOM     38  O   UNL     1     -34.980  10.586 -57.691  0.00  0.00    -0.251 OA
BRANCH  37  39
ATOM     39  O   UNL     1     -36.673  10.438 -56.280  0.00  0.00    -0.480 OA
ATOM     40  H   UNL     1     -37.494  10.934 -56.127  0.00  0.00    +0.295 HD
ENDBRANCH  37  39
ENDBRANCH  36  37
ENDBRANCH  33  36
ENDBRANCH  29  30
BRANCH  29  41
ATOM     41  C   UNL     1     -34.991  16.675 -53.503  0.00  0.00    +0.239 C 
ATOM     42  N   UNL     1     -35.234  15.831 -52.471  0.00  0.00    -0.311 N 
ATOM     43  H   UNL     1     -36.147  15.407 -52.419  0.00  0.00    +0.149 HD
ATOM     44  O   UNL     1     -33.947  17.289 -53.611  0.00  0.00    -0.273 OA
BRANCH  42  45
ATOM     45  C   UNL     1     -34.317  15.538 -51.358  0.00  0.00    +0.073 C 
ATOM     46  C   UNL     1     -34.989  15.362 -49.975  0.00  0.00    +0.022 C 
ATOM     47  C   UNL     1     -34.505  14.003 -49.439  0.00  0.00    +0.002 C 
ATOM     48  C   UNL     1     -33.184  13.738 -50.174  0.00  0.00    +0.002 C 
ATOM     49  C   UNL     1     -33.434  14.291 -51.581  0.00  0.00    +0.022 C 
ENDBRANCH  42  45
ENDBRANCH  29  41
ENDBRANCH   1  29
TORSDOF 11
ENDMDL
MODEL        4
REMARK  Name = 
REMARK  11 active torsions:
REMARK  status: ('A' for Active; 'I' for Inactive)
REMARK    1  A    between atoms: _1  and  _7
REMARK    2  A    between atoms: _1  and  _29
REMARK    3  A    between atoms: _2  and  _12
REMARK    4  A    between atoms: _14  and  _17
REMARK    5  A    between atoms: _15  and  _23
REMARK    6  A    between atoms: _29  and  _30
REMARK    7  A    between atoms: _29  and  _41
REMARK    8  A    between atoms: _33  and  _36
REMARK    9  A    between atoms: _36  and  _37
REMARK   10  A    between atoms: _37  and  _39
REMARK   11  A    between atoms: _42  and  _45
REMARK                            x       y       z     vdW  Elec       q    Type
REMARK                         _______ _______ _______ _____ _____    ______ ____
ROOT
ATOM      1  N   UNL     1     -35.775  18.363 -55.027  0.00  0.00    -0.250 N 
ATOM      2  C   UNL     1     -36.235  19.564 -54.549  0.00  0.00    +0.272 C 
ATOM      3  O   UNL     1     -36.451  20.466 -55.337  0.00  0.00    -0.268 OA
ENDROOT
BRANCH   1   4
ATOM      4  C   UNL     1     -35.271  18.300 -56.372  0.00  0.00    +0.039 A 
ATOM      5  C   UNL     1     -33.897  18.402 -56.592  0.00  0.00    +0.024 A 
ATOM      6  C   UNL     1     -33.386  18.323 -57.885  0.00  0.00    +0.006 A 
ATOM      7  C   UNL     1     -34.240  18.144 -58.975  0.00  0.00    -0.032 A 
ATOM      8  C   UNL     1     -35.620  18.054 -58.753  0.00  0.00    +0.046 A 
ATOM      9 CL   UNL     1     -36.727  17.824 -60.066  0.00  0.00    -0.083 Cl
ATOM     10  C   UNL     1     -33.662  18.043 -60.379  0.00  0.00    +0.045 C 
ATOM     11  C   UNL     1     -36.130  18.137 -57.460  0.00  0.00    +0.043 A 
ENDBRANCH   1   4
BRANCH   2  12
ATOM     12  C   UNL     1     -36.466  19.825 -53.077  0.00  0.00    +0.149 A 
ATOM     13  C   UNL     1     -35.439  20.182 -52.230  0.00  0.00    +0.063 A 
ATOM     14  C   UNL     1     -36.002  20.268 -50.980  0.00  0.00    +0.075 A 
ATOM     15  N   UNL     1     -37.336  20.060 -51.171  0.00  0.00    -0.231 N 
ATOM     16  N   UNL     1     -37.640  19.644 -52.428  0.00  0.00    -0.161 NA
BRANCH  14  17
ATOM     17  C   UNL     1     -35.325  20.472 -49.762  0.00  0.00    +0.000 A 
ATOM     18  C   UNL     1     -34.772  19.405 -49.036  0.00  0.00    +0.010 A 
ATOM     19  C   UNL     1     -34.103  19.625 -47.834  0.00  0.00    +0.001 A 
ATOM     20  C   UNL     1     -33.966  20.916 -47.336  0.00  0.00    +0.000 A 
ATOM     21  C   UNL     1     -34.494  21.987 -48.047  0.00  0.00    +0.001 A 
ATOM     22  C   UNL     1     -35.163  21.768 -49.251  0.00  0.00    +0.010 A 
ENDBRANCH  14  17
BRANCH  15  23
ATOM     23  C   UNL     1     -38.270  20.819 -50.536  0.00  0.00    +0.066 A 
ATOM     24  C   UNL     1     -38.507  20.669 -49.165  0.00  0.00    +0.028 A 
ATOM     25  C   UNL     1     -39.460  21.467 -48.536  0.00  0.00    +0.002 A 
ATOM     26  C   UNL     1     -40.162  22.425 -49.264  0.00  0.00    +0.000 A 
ATOM     27  C   UNL     1     -39.914  22.586 -50.627  0.00  0.00    +0.002 A 
ATOM     28  C   UNL     1     -38.968  21.785 -51.263  0.00  0.00    +0.028 A 
ENDBRANCH  15  23
ENDBRANCH   2  12
BRANCH   1  29
ATOM     29  C   UNL     1     -35.844  17.077 -54.267  0.00  0.00    +0.197 C 
BRANCH  29  30
ATOM     30  C   UNL     1     -36.102  15.844 -55.139  0.00  0.00    -0.018 A 
ATOM     31  C   UNL     1     -37.411  15.537 -55.516  0.00  0.00    +0.006 A 
ATOM     32  C   UNL     1     -37.677  14.433 -56.323  0.00  0.00    +0.004 A 
ATOM     33  C   UNL     1     -36.635  13.613 -56.758  0.00  0.00    -0.037 A 
ATOM     34  C   UNL     1     -35.326  13.913 -56.380  0.00  0.00    +0.004 A 
ATOM     35  C   UNL     1     -35.061  15.020 -55.575  0.00  0.00    +0.006 A 
BRANCH  33  36
ATOM     36  C   UNL     1     -36.923  12.405 -57.637  0.00  0.00    +0.155 C 
BRANCH  36  37
ATOM     37  C   UNL     1     -36.091  11.203 -57.232  0.00  0.00    +0.309 C 
ATOM     38  O   UNL     1     -36.206  10.629 -56.169  0.00  0.00    -0.251 OA
BRANCH  37  39
ATOM     39  O   UNL     1     -35.259  10.800 -58.158  0.00  0.00    -0.480 OA
ATOM     40  H   UNL     1     -35.353  11.391 -58.922  0.00  0.00    +0.295 HD
ENDBRANCH  37  39
ENDBRANCH  36  37
ENDBRANCH  33  36
ENDBRANCH  29  30
BRANCH  29  41
ATOM     41  C   UNL     1     -34.644  16.818 -53.361  0.00  0.00    +0.239 C 
ATOM     42  N   UNL     1     -34.845  15.876 -52.408  0.00  0.00    -0.311 N 
ATOM     43  H   UNL     1     -35.739  15.410 -52.393  0.00  0.00    +0.149 HD
ATOM     44  O   UNL     1     -33.627  17.483 -53.414  0.00  0.00    -0.273 OA
BRANCH  42  45
ATOM     45  C   UNL     1     -33.911  15.524 -51.326  0.00  0.00    +0.073 C 
ATOM     46  C   UNL     1     -34.415  15.823 -49.894  0.00  0.00    +0.022 C 
ATOM     47  C   UNL     1     -34.275  14.504 -49.113  0.00  0.00    +0.002 C 
ATOM     48  C   UNL     1     -33.197  13.713 -49.865  0.00  0.00    +0.002 C 
ATOM     49  C   UNL     1     -33.463  14.047 -51.337  0.00  0.00    +0.022 C 
ENDBRANCH  42  45
ENDBRANCH  29  41
ENDBRANCH   1  29
TORSDOF 11
ENDMDL
MODEL        5
REMARK  Name = 
REMARK  11 active torsions:
REMARK  status: ('A' for Active; 'I' for Inactive)
REMARK    1  A    between atoms: _1  and  _7
REMARK    2  A    between atoms: _1  and  _29
REMARK    3  A    between atoms: _2  and  _12
REMARK    4  A    between atoms: _14  and  _17
REMARK    5  A    between atoms: _15  and  _23
REMARK    6  A    between atoms: _29  and  _30
REMARK    7  A    between atoms: _29  and  _41
REMARK    8  A    between atoms: _33  and  _36
REMARK    9  A    between atoms: _36  and  _37
REMARK   10  A    between atoms: _37  and  _39
REMARK   11  A    between atoms: _42  and  _45
REMARK                            x       y       z     vdW  Elec       q    Type
REMARK                         _______ _______ _______ _____ _____    ______ ____
ROOT
ATOM      1  N   UNL     1     -35.420  11.708 -55.966  0.00  0.00    -0.250 N 
ATOM      2  C   UNL     1     -35.724  11.596 -57.299  0.00  0.00    +0.272 C 
ATOM      3  O   UNL     1     -36.445  10.685 -57.664  0.00  0.00    -0.268 OA
ENDROOT
BRANCH   1   4
ATOM      4  C   UNL     1     -35.693  10.594 -55.098  0.00  0.00    +0.039 A 
ATOM      5  C   UNL     1     -36.956  10.412 -54.532  0.00  0.00    +0.043 A 
ATOM      6  C   UNL     1     -37.194   9.340 -53.674  0.00  0.00    +0.046 A 
ATOM      7 CL   UNL     1     -38.770   9.174 -52.975  0.00  0.00    -0.083 Cl
ATOM      8  C   UNL     1     -36.170   8.430 -53.380  0.00  0.00    -0.032 A 
ATOM      9  C   UNL     1     -36.406   7.261 -52.436  0.00  0.00    +0.045 C 
ATOM     10  C   UNL     1     -34.913   8.608 -53.962  0.00  0.00    +0.006 A 
ATOM     11  C   UNL     1     -34.676   9.682 -54.816  0.00  0.00    +0.024 A 
ENDBRANCH   1   4
BRANCH   2  12
ATOM     12  C   UNL     1     -35.182  12.546 -58.344  0.00  0.00    +0.149 A 
ATOM     13  N   UNL     1     -34.655  13.767 -58.090  0.00  0.00    -0.161 NA
ATOM     14  N   UNL     1     -34.374  14.220 -59.340  0.00  0.00    -0.231 N 
ATOM     15  C   UNL     1     -34.499  13.262 -60.302  0.00  0.00    +0.075 A 
ATOM     16  C   UNL     1     -35.087  12.192 -59.673  0.00  0.00    +0.063 A 
BRANCH  14  17
ATOM     17  C   UNL     1     -34.667  15.525 -59.595  0.00  0.00    +0.066 A 
ATOM     18  C   UNL     1     -35.827  16.079 -59.051  0.00  0.00    +0.028 A 
ATOM     19  C   UNL     1     -36.155  17.407 -59.318  0.00  0.00    +0.002 A 
ATOM     20  C   UNL     1     -35.327  18.181 -60.130  0.00  0.00    +0.000 A 
ATOM     21  C   UNL     1     -34.174  17.626 -60.682  0.00  0.00    +0.002 A 
ATOM     22  C   UNL     1     -33.846  16.296 -60.424  0.00  0.00    +0.028 A 
ENDBRANCH  14  17
BRANCH  15  23
ATOM     23  C   UNL     1     -34.069  13.322 -61.641  0.00  0.00    +0.000 A 
ATOM     24  C   UNL     1     -32.736  13.600 -61.978  0.00  0.00    +0.010 A 
ATOM     25  C   UNL     1     -32.328  13.653 -63.310  0.00  0.00    +0.001 A 
ATOM     26  C   UNL     1     -33.242  13.421 -64.331  0.00  0.00    +0.000 A 
ATOM     27  C   UNL     1     -34.565  13.130 -64.017  0.00  0.00    +0.001 A 
ATOM     28  C   UNL     1     -34.974  13.075 -62.685  0.00  0.00    +0.010 A 
ENDBRANCH  15  23
ENDBRANCH   2  12
BRANCH   1  29
ATOM     29  C   UNL     1     -34.899  12.955 -55.327  0.00  0.00    +0.197 C 
BRANCH  29  30
ATOM     30  C   UNL     1     -35.965  14.028 -55.080  0.00  0.00    -0.018 A 
ATOM     31  C   UNL     1     -35.709  15.153 -54.293  0.00  0.00    +0.006 A 
ATOM     32  C   UNL     1     -36.703  16.105 -54.074  0.00  0.00    +0.004 A 
ATOM     33  C   UNL     1     -37.968  15.946 -54.642  0.00  0.00    -0.037 A 
ATOM     34  C   UNL     1     -38.227  14.825 -55.430  0.00  0.00    +0.004 A 
ATOM     35  C   UNL     1     -37.231  13.876 -55.651  0.00  0.00    +0.006 A 
BRANCH  33  36
ATOM     36  C   UNL     1     -39.053  16.985 -54.402  0.00  0.00    +0.155 C 
BRANCH  36  37
ATOM     37  C   UNL     1     -38.569  18.388 -54.715  0.00  0.00    +0.309 C 
ATOM     38  O   UNL     1     -38.342  19.229 -53.869  0.00  0.00    -0.251 OA
BRANCH  37  39
ATOM     39  O   UNL     1     -38.369  18.608 -55.989  0.00  0.00    -0.480 OA
ATOM     40  H   UNL     1     -38.596  17.796 -56.471  0.00  0.00    +0.295 HD
ENDBRANCH  37  39
ENDBRANCH  36  37
ENDBRANCH  33  36
ENDBRANCH  29  30
BRANCH  29  41
ATOM     41  C   UNL     1     -34.107  12.720 -54.044  0.00  0.00    +0.239 C 
ATOM     42  N   UNL     1     -34.864  12.569 -52.931  0.00  0.00    -0.311 N 
ATOM     43  H   UNL     1     -35.866  12.591 -53.039  0.00  0.00    +0.149 HD
ATOM     44  O   UNL     1     -32.893  12.779 -54.004  0.00  0.00    -0.273 OA
BRANCH  42  45
ATOM     45  C   UNL     1     -34.363  12.462 -51.551  0.00  0.00    +0.073 C 
ATOM     46  C   UNL     1     -34.480  13.750 -50.702  0.00  0.00    +0.022 C 
ATOM     47  C   UNL     1     -35.228  13.346 -49.419  0.00  0.00    +0.002 C 
ATOM     48  C   UNL     1     -34.987  11.837 -49.282  0.00  0.00    +0.002 C 
ATOM     49  C   UNL     1     -35.019  11.331 -50.729  0.00  0.00    +0.022 C 
ENDBRANCH  42  45
ENDBRANCH  29  41
ENDBRANCH   1  29
TORSDOF 11
ENDMDL
MODEL        6
REMARK  Name = 
REMARK  11 active torsions:
REMARK  status: ('A' for Active; 'I' for Inactive)
REMARK    1  A    between atoms: _1  and  _7
REMARK    2  A    between atoms: _1  and  _29
REMARK    3  A    between atoms: _2  and  _12
REMARK    4  A    between atoms: _14  and  _17
REMARK    5  A    between atoms: _15  and  _23
REMARK    6  A    between atoms: _29  and  _30
REMARK    7  A    between atoms: _29  and  _41
REMARK    8  A    between atoms: _33  and  _36
REMARK    9  A    between atoms: _36  and  _37
REMARK   10  A    between atoms: _37  and  _39
REMARK   11  A    between atoms: _42  and  _45
REMARK                            x       y       z     vdW  Elec       q    Type
REMARK                         _______ _______ _______ _____ _____    ______ ____
ROOT
ATOM      1  N   UNL     1     -35.730  16.815 -54.395  0.00  0.00    -0.250 N 
ATOM      2  C   UNL     1     -35.835  16.692 -53.033  0.00  0.00    +0.272 C 
ATOM      3  O   UNL     1     -35.807  15.580 -52.539  0.00  0.00    -0.268 OA
ENDROOT
BRANCH   1   4
ATOM      4  C   UNL     1     -35.903  15.643 -55.211  0.00  0.00    +0.039 A 
ATOM      5  C   UNL     1     -37.172  15.116 -55.458  0.00  0.00    +0.043 A 
ATOM      6  C   UNL     1     -37.318  13.966 -56.230  0.00  0.00    +0.046 A 
ATOM      7 CL   UNL     1     -38.912  13.336 -56.484  0.00  0.00    -0.083 Cl
ATOM      8  C   UNL     1     -36.193  13.333 -56.774  0.00  0.00    -0.032 A 
ATOM      9  C   UNL     1     -34.927  13.873 -56.537  0.00  0.00    +0.006 A 
ATOM     10  C   UNL     1     -36.329  12.069 -57.609  0.00  0.00    +0.045 C 
ATOM     11  C   UNL     1     -34.783  15.022 -55.762  0.00  0.00    +0.024 A 
ENDBRANCH   1   4
BRANCH   2  12
ATOM     12  C   UNL     1     -36.007  17.882 -52.115  0.00  0.00    +0.149 A 
ATOM     13  N   UNL     1     -34.996  18.606 -51.580  0.00  0.00    -0.161 NA
ATOM     14  N   UNL     1     -35.667  19.504 -50.811  0.00  0.00    -0.231 N 
ATOM     15  C   UNL     1     -37.013  19.499 -51.027  0.00  0.00    +0.075 A 
ATOM     16  C   UNL     1     -37.249  18.404 -51.822  0.00  0.00    +0.063 A 
BRANCH  14  17
ATOM     17  C   UNL     1     -35.146  19.763 -49.580  0.00  0.00    +0.066 A 
ATOM     18  C   UNL     1     -34.908  18.728 -48.669  0.00  0.00    +0.028 A 
ATOM     19  C   UNL     1     -34.362  19.017 -47.420  0.00  0.00    +0.002 A 
ATOM     20  C   UNL     1     -34.036  20.330 -47.086  0.00  0.00    +0.000 A 
ATOM     21  C   UNL     1     -34.258  21.359 -48.000  0.00  0.00    +0.002 A 
ATOM     22  C   UNL     1     -34.811  21.076 -49.248  0.00  0.00    +0.028 A 
ENDBRANCH  14  17
BRANCH  15  23
ATOM     23  C   UNL     1     -37.963  20.440 -50.584  0.00  0.00    +0.000 A 
ATOM     24  C   UNL     1     -38.512  20.338 -49.297  0.00  0.00    +0.010 A 
ATOM     25  C   UNL     1     -39.454  21.260 -48.843  0.00  0.00    +0.001 A 
ATOM     26  C   UNL     1     -39.872  22.296 -49.670  0.00  0.00    +0.000 A 
ATOM     27  C   UNL     1     -39.350  22.405 -50.954  0.00  0.00    +0.001 A 
ATOM     28  C   UNL     1     -38.408  21.484 -51.409  0.00  0.00    +0.010 A 
ENDBRANCH  15  23
ENDBRANCH   2  12
BRANCH   1  29
ATOM     29  C   UNL     1     -35.355  18.081 -55.096  0.00  0.00    +0.197 C 
BRANCH  29  30
ATOM     30  C   UNL     1     -34.898  17.887 -56.546  0.00  0.00    -0.018 A 
ATOM     31  C   UNL     1     -33.531  17.817 -56.827  0.00  0.00    +0.006 A 
ATOM     32  C   UNL     1     -33.084  17.622 -58.131  0.00  0.00    +0.004 A 
ATOM     33  C   UNL     1     -33.999  17.503 -59.178  0.00  0.00    -0.037 A 
ATOM     34  C   UNL     1     -35.365  17.577 -58.903  0.00  0.00    +0.004 A 
ATOM     35  C   UNL     1     -35.811  17.769 -57.597  0.00  0.00    +0.006 A 
BRANCH  33  36
ATOM     36  C   UNL     1     -33.513  17.294 -60.604  0.00  0.00    +0.155 C 
BRANCH  36  37
ATOM     37  C   UNL     1     -33.419  15.822 -60.958  0.00  0.00    +0.309 C 
ATOM     38  O   UNL     1     -32.671  15.376 -61.803  0.00  0.00    -0.251 OA
BRANCH  37  39
ATOM     39  O   UNL     1     -34.191  15.053 -60.233  0.00  0.00    -0.480 OA
ATOM     40  H   UNL     1     -34.681  15.619 -59.615  0.00  0.00    +0.295 HD
ENDBRANCH  37  39
ENDBRANCH  36  37
ENDBRANCH  33  36
ENDBRANCH  29  30
BRANCH  29  41
ATOM     41  C   UNL     1     -36.423  19.169 -55.041  0.00  0.00    +0.239 C 
ATOM     42  O   UNL     1     -36.207  20.277 -54.587  0.00  0.00    -0.273 OA
ATOM     43  N   UNL     1     -37.589  18.851 -55.652  0.00  0.00    -0.311 N 
ATOM     44  H   UNL     1     -37.669  17.931 -56.058  0.00  0.00    +0.149 HD
BRANCH  43  45
ATOM     45  C   UNL     1     -38.732  19.754 -55.863  0.00  0.00    +0.073 C 
ATOM     46  C   UNL     1     -39.390  20.301 -54.574  0.00  0.00    +0.022 C 
ATOM     47  C   UNL     1     -39.411  21.832 -54.727  0.00  0.00    +0.002 C 
ATOM     48  C   UNL     1     -39.350  22.078 -56.240  0.00  0.00    +0.002 C 
ATOM     49  C   UNL     1     -38.412  20.977 -56.749  0.00  0.00    +0.022 C 
ENDBRANCH  43  45
ENDBRANCH  29  41
ENDBRANCH   1  29
TORSDOF 11
ENDMDL
MODEL        7
REMARK  Name = 
REMARK  11 active torsions:
REMARK  status: ('A' for Active; 'I' for Inactive)
REMARK    1  A    between atoms: _1  and  _7
REMARK    2  A    between atoms: _1  and  _29
REMARK    3  A    between atoms: _2  and  _12
REMARK    4  A    between atoms: _14  and  _17
REMARK    5  A    between atoms: _15  and  _23
REMARK    6  A    between atoms: _29  and  _30
REMARK    7  A    between atoms: _29  and  _41
REMARK    8  A    between atoms: _33  and  _36
REMARK    9  A    between atoms: _36  and  _37
REMARK   10  A    between atoms: _37  and  _39
REMARK   11  A    between atoms: _42  and  _45
REMARK                            x       y       z     vdW  Elec       q    Type
REMARK                         _______ _______ _______ _____ _____    ______ ____
ROOT
ATOM      1  N   UNL     1     -35.837  18.282 -54.796  0.00  0.00    -0.250 N 
ATOM      2  C   UNL     1     -35.653  19.405 -54.030  0.00  0.00    +0.272 C 
ATOM      3  O   UNL     1     -35.475  20.473 -54.586  0.00  0.00    -0.268 OA
ENDROOT
BRANCH   1   4
ATOM      4  C   UNL     1     -35.507  18.337 -56.195  0.00  0.00    +0.039 A 
ATOM      5  C   UNL     1     -34.200  18.129 -56.638  0.00  0.00    +0.043 A 
ATOM      6  C   UNL     1     -33.896  18.211 -57.995  0.00  0.00    +0.046 A 
ATOM      7 CL   UNL     1     -32.253  17.973 -58.491  0.00  0.00    -0.083 Cl
ATOM      8  C   UNL     1     -34.902  18.493 -58.928  0.00  0.00    -0.032 A 
ATOM      9  C   UNL     1     -36.210  18.685 -58.481  0.00  0.00    +0.006 A 
ATOM     10  C   UNL     1     -34.588  18.600 -60.413  0.00  0.00    +0.045 C 
ATOM     11  C   UNL     1     -36.512  18.606 -57.124  0.00  0.00    +0.024 A 
ENDBRANCH   1   4
BRANCH   2  12
ATOM     12  C   UNL     1     -35.641  19.371 -52.518  0.00  0.00    +0.149 A 
ATOM     13  C   UNL     1     -36.352  20.279 -51.762  0.00  0.00    +0.063 A 
ATOM     14  C   UNL     1     -36.053  19.987 -50.453  0.00  0.00    +0.075 A 
ATOM     15  N   UNL     1     -35.271  18.872 -50.503  0.00  0.00    -0.231 N 
ATOM     16  N   UNL     1     -34.880  18.545 -51.763  0.00  0.00    -0.161 NA
BRANCH  14  17
ATOM     17  C   UNL     1     -36.433  20.727 -49.317  0.00  0.00    +0.000 A 
ATOM     18  C   UNL     1     -35.490  21.512 -48.636  0.00  0.00    +0.010 A 
ATOM     19  C   UNL     1     -35.849  22.250 -47.509  0.00  0.00    +0.001 A 
ATOM     20  C   UNL     1     -37.155  22.209 -47.035  0.00  0.00    +0.000 A 
ATOM     21  C   UNL     1     -38.100  21.425 -47.687  0.00  0.00    +0.001 A 
ATOM     22  C   UNL     1     -37.743  20.688 -48.814  0.00  0.00    +0.010 A 
ENDBRANCH  14  17
BRANCH  15  23
ATOM     23  C   UNL     1     -35.451  17.840 -49.633  0.00  0.00    +0.066 A 
ATOM     24  C   UNL     1     -34.794  17.819 -48.398  0.00  0.00    +0.028 A 
ATOM     25  C   UNL     1     -35.005  16.759 -47.519  0.00  0.00    +0.002 A 
ATOM     26  C   UNL     1     -35.881  15.731 -47.860  0.00  0.00    +0.000 A 
ATOM     27  C   UNL     1     -36.549  15.760 -49.084  0.00  0.00    +0.002 A 
ATOM     28  C   UNL     1     -36.336  16.814 -49.970  0.00  0.00    +0.028 A 
ENDBRANCH  15  23
ENDBRANCH   2  12
BRANCH   1  29
ATOM     29  C   UNL     1     -36.447  17.014 -54.291  0.00  0.00    +0.197 C 
BRANCH  29  30
ATOM     30  C   UNL     1     -37.919  16.827 -54.674  0.00  0.00    -0.018 A 
ATOM     31  C   UNL     1     -38.798  17.906 -54.552  0.00  0.00    +0.006 A 
ATOM     32  C   UNL     1     -40.137  17.774 -54.910  0.00  0.00    +0.004 A 
ATOM     33  C   UNL     1     -40.621  16.555 -55.387  0.00  0.00    -0.037 A 
ATOM     34  C   UNL     1     -39.748  15.473 -55.506  0.00  0.00    +0.004 A 
ATOM     35  C   UNL     1     -38.407  15.608 -55.151  0.00  0.00    +0.006 A 
BRANCH  33  36
ATOM     36  C   UNL     1     -42.084  16.407 -55.775  0.00  0.00    +0.155 C 
BRANCH  36  37
ATOM     37  C   UNL     1     -42.964  16.148 -54.567  0.00  0.00    +0.309 C 
ATOM     38  O   UNL     1     -42.558  16.142 -53.423  0.00  0.00    -0.251 OA
BRANCH  37  39
ATOM     39  O   UNL     1     -44.227  15.975 -54.860  0.00  0.00    -0.480 OA
ATOM     40  H   UNL     1     -44.322  16.040 -55.824  0.00  0.00    +0.295 HD
ENDBRANCH  37  39
ENDBRANCH  36  37
ENDBRANCH  33  36
ENDBRANCH  29  30
BRANCH  29  41
ATOM     41  C   UNL     1     -35.664  15.754 -54.649  0.00  0.00    +0.239 C 
ATOM     42  O   UNL     1     -35.039  15.115 -53.825  0.00  0.00    -0.273 OA
ATOM     43  N   UNL     1     -35.824  15.332 -55.927  0.00  0.00    -0.311 N 
ATOM     44  H   UNL     1     -36.408  15.886 -56.534  0.00  0.00    +0.149 HD
BRANCH  43  45
ATOM     45  C   UNL     1     -35.296  14.083 -56.499  0.00  0.00    +0.073 C 
ATOM     46  C   UNL     1     -36.168  12.826 -56.264  0.00  0.00    +0.022 C 
ATOM     47  C   UNL     1     -36.406  12.210 -57.654  0.00  0.00    +0.002 C 
ATOM     48  C   UNL     1     -35.242  12.718 -58.514  0.00  0.00    +0.002 C 
ATOM     49  C   UNL     1     -35.022  14.151 -58.016  0.00  0.00    +0.022 C 
ENDBRANCH  43  45
ENDBRANCH  29  41
ENDBRANCH   1  29
TORSDOF 11
ENDMDL
MODEL        8
REMARK  Name = 
REMARK  11 active torsions:
REMARK  status: ('A' for Active; 'I' for Inactive)
REMARK    1  A    between atoms: _1  and  _7
REMARK    2  A    between atoms: _1  and  _29
REMARK    3  A    between atoms: _2  and  _12
REMARK    4  A    between atoms: _14  and  _17
REMARK    5  A    between atoms: _15  and  _23
REMARK    6  A    between atoms: _29  and  _30
REMARK    7  A    between atoms: _29  and  _41
REMARK    8  A    between atoms: _33  and  _36
REMARK    9  A    between atoms: _36  and  _37
REMARK   10  A    between atoms: _37  and  _39
REMARK   11  A    between atoms: _42  and  _45
REMARK                            x       y       z     vdW  Elec       q    Type
REMARK                         _______ _______ _______ _____ _____    ______ ____
ROOT
ATOM      1  N   UNL     1     -35.683  19.094 -51.523  0.00  0.00    -0.250 N 
ATOM      2  C   UNL     1     -35.583  19.661 -52.768  0.00  0.00    +0.272 C 
ATOM      3  O   UNL     1     -35.561  20.874 -52.863  0.00  0.00    -0.268 OA
ENDROOT
BRANCH   1   4
ATOM      4  C   UNL     1     -36.068  19.926 -50.414  0.00  0.00    +0.039 A 
ATOM      5  C   UNL     1     -35.083  20.584 -49.679  0.00  0.00    +0.024 A 
ATOM      6  C   UNL     1     -35.435  21.411 -48.615  0.00  0.00    +0.006 A 
ATOM      7  C   UNL     1     -36.777  21.588 -48.270  0.00  0.00    -0.032 A 
ATOM      8  C   UNL     1     -37.144  22.508 -47.115  0.00  0.00    +0.045 C 
ATOM      9  C   UNL     1     -37.764  20.916 -49.001  0.00  0.00    +0.046 A 
ATOM     10 CL   UNL     1     -39.445  21.104 -48.623  0.00  0.00    -0.083 Cl
ATOM     11  C   UNL     1     -37.410  20.087 -50.063  0.00  0.00    +0.043 A 
ENDBRANCH   1   4
BRANCH   2  12
ATOM     12  C   UNL     1     -35.521  18.840 -54.038  0.00  0.00    +0.149 A 
ATOM     13  N   UNL     1     -36.241  17.718 -54.276  0.00  0.00    -0.161 NA
ATOM     14  N   UNL     1     -35.790  17.349 -55.504  0.00  0.00    -0.231 N 
ATOM     15  C   UNL     1     -35.012  18.296 -56.101  0.00  0.00    +0.075 A 
ATOM     16  C   UNL     1     -34.779  19.239 -55.129  0.00  0.00    +0.063 A 
BRANCH  14  17
ATOM     17  C   UNL     1     -35.563  16.021 -55.696  0.00  0.00    +0.066 A 
ATOM     18  C   UNL     1     -34.669  15.319 -54.881  0.00  0.00    +0.028 A 
ATOM     19  C   UNL     1     -34.464  13.957 -55.089  0.00  0.00    +0.002 A 
ATOM     20  C   UNL     1     -35.161  13.290 -56.094  0.00  0.00    +0.000 A 
ATOM     21  C   UNL     1     -36.065  13.985 -56.896  0.00  0.00    +0.002 A 
ATOM     22  C   UNL     1     -36.268  15.350 -56.697  0.00  0.00    +0.028 A 
ENDBRANCH  14  17
BRANCH  15  23
ATOM     23  C   UNL     1     -34.581  18.343 -57.440  0.00  0.00    +0.000 A 
ATOM     24  C   UNL     1     -33.248  18.085 -57.797  0.00  0.00    +0.010 A 
ATOM     25  C   UNL     1     -32.840  18.133 -59.128  0.00  0.00    +0.001 A 
ATOM     26  C   UNL     1     -33.756  18.432 -60.131  0.00  0.00    +0.000 A 
ATOM     27  C   UNL     1     -35.083  18.677 -59.799  0.00  0.00    +0.001 A 
ATOM     28  C   UNL     1     -35.494  18.627 -58.468  0.00  0.00    +0.010 A 
ENDBRANCH  15  23
ENDBRANCH   2  12
BRANCH   1  29
ATOM     29  C   UNL     1     -35.330  17.674 -51.217  0.00  0.00    +0.197 C 
BRANCH  29  30
ATOM     30  C   UNL     1     -34.496  17.493 -49.945  0.00  0.00    -0.018 A 
ATOM     31  C   UNL     1     -35.080  17.148 -48.723  0.00  0.00    +0.006 A 
ATOM     32  C   UNL     1     -34.297  17.006 -47.580  0.00  0.00    +0.004 A 
ATOM     33  C   UNL     1     -32.918  17.204 -47.641  0.00  0.00    -0.037 A 
ATOM     34  C   UNL     1     -32.330  17.547 -48.859  0.00  0.00    +0.004 A 
ATOM     35  C   UNL     1     -33.113  17.685 -50.002  0.00  0.00    +0.006 A 
BRANCH  33  36
ATOM     36  C   UNL     1     -32.063  17.048 -46.392  0.00  0.00    +0.155 C 
BRANCH  36  37
ATOM     37  C   UNL     1     -31.665  15.603 -46.157  0.00  0.00    +0.309 C 
ATOM     38  O   UNL     1     -31.164  14.894 -47.006  0.00  0.00    -0.251 OA
BRANCH  37  39
ATOM     39  O   UNL     1     -31.866  15.191 -44.932  0.00  0.00    -0.480 OA
ATOM     40  H   UNL     1     -32.253  15.926 -44.429  0.00  0.00    +0.295 HD
ENDBRANCH  37  39
ENDBRANCH  36  37
ENDBRANCH  33  36
ENDBRANCH  29  30
BRANCH  29  41
ATOM     41  C   UNL     1     -36.523  16.724 -51.183  0.00  0.00    +0.239 C 
ATOM     42  O   UNL     1     -37.608  17.050 -50.740  0.00  0.00    -0.273 OA
ATOM     43  N   UNL     1     -36.318  15.535 -51.798  0.00  0.00    -0.311 N 
ATOM     44  H   UNL     1     -35.407  15.363 -52.194  0.00  0.00    +0.149 HD
BRANCH  43  45
ATOM     45  C   UNL     1     -37.332  14.492 -52.028  0.00  0.00    +0.073 C 
ATOM     46  C   UNL     1     -36.748  13.074 -52.202  0.00  0.00    +0.022 C 
ATOM     47  C   UNL     1     -37.736  12.360 -53.132  0.00  0.00    +0.002 C 
ATOM     48  C   UNL     1     -38.186  13.463 -54.098  0.00  0.00    +0.002 C 
ATOM     49  C   UNL     1     -38.269  14.735 -53.235  0.00  0.00    +0.022 C 
ENDBRANCH  43  45
ENDBRANCH  29  41
ENDBRANCH   1  29
TORSDOF 11
ENDMDL
MODEL        9
REMARK  Name = 
REMARK  11 active torsions:
REMARK  status: ('A' for Active; 'I' for Inactive)
REMARK    1  A    between atoms: _1  and  _7
REMARK    2  A    between atoms: _1  and  _29
REMARK    3  A    between atoms: _2  and  _12
REMARK    4  A    between atoms: _14  and  _17
REMARK    5  A    between atoms: _15  and  _23
REMARK    6  A    between atoms: _29  and  _30
REMARK    7  A    between atoms: _29  and  _41
REMARK    8  A    between atoms: _33  and  _36
REMARK    9  A    between atoms: _36  and  _37
REMARK   10  A    between atoms: _37  and  _39
REMARK   11  A    between atoms: _42  and  _45
REMARK                            x       y       z     vdW  Elec       q    Type
REMARK                         _______ _______ _______ _____ _____    ______ ____
ROOT
ATOM      1  N   UNL     1     -36.383  18.734 -55.036  0.00  0.00    -0.250 N 
ATOM      2  C   UNL     1     -36.542  19.975 -54.473  0.00  0.00    +0.272 C 
ATOM      3  O   UNL     1     -36.522  20.955 -55.194  0.00  0.00    -0.268 OA
ENDROOT
BRANCH   1   4
ATOM      4  C   UNL     1     -35.892  18.644 -56.386  0.00  0.00    +0.039 A 
ATOM      5  C   UNL     1     -34.531  18.485 -56.651  0.00  0.00    +0.043 A 
ATOM      6  C   UNL     1     -34.073  18.426 -57.965  0.00  0.00    +0.046 A 
ATOM      7 CL   UNL     1     -32.371  18.255 -58.241  0.00  0.00    -0.083 Cl
ATOM      8  C   UNL     1     -34.975  18.516 -59.032  0.00  0.00    -0.032 A 
ATOM      9  C   UNL     1     -36.337  18.660 -58.761  0.00  0.00    +0.006 A 
ATOM     10  C   UNL     1     -34.494  18.466 -60.474  0.00  0.00    +0.045 C 
ATOM     11  C   UNL     1     -36.794  18.722 -57.447  0.00  0.00    +0.024 A 
ENDBRANCH   1   4
BRANCH   2  12
ATOM     12  C   UNL     1     -36.720  20.181 -52.985  0.00  0.00    +0.149 A 
ATOM     13  C   UNL     1     -35.669  20.536 -52.167  0.00  0.00    +0.063 A 
ATOM     14  C   UNL     1     -36.185  20.566 -50.893  0.00  0.00    +0.075 A 
ATOM     15  N   UNL     1     -37.519  20.330 -51.039  0.00  0.00    -0.231 N 
ATOM     16  N   UNL     1     -37.863  19.948 -52.298  0.00  0.00    -0.161 NA
BRANCH  14  17
ATOM     17  C   UNL     1     -35.465  20.747 -49.697  0.00  0.00    +0.000 A 
ATOM     18  C   UNL     1     -34.894  19.645 -49.042  0.00  0.00    +0.010 A 
ATOM     19  C   UNL     1     -34.178  19.806 -47.856  0.00  0.00    +0.001 A 
ATOM     20  C   UNL     1     -34.028  21.069 -47.297  0.00  0.00    +0.000 A 
ATOM     21  C   UNL     1     -34.599  22.172 -47.923  0.00  0.00    +0.001 A 
ATOM     22  C   UNL     1     -35.314  22.012 -49.109  0.00  0.00    +0.010 A 
ENDBRANCH  14  17
BRANCH  15  23
ATOM     23  C   UNL     1     -38.446  21.043 -50.343  0.00  0.00    +0.066 A 
ATOM     24  C   UNL     1     -38.655  20.750 -48.994  0.00  0.00    +0.028 A 
ATOM     25  C   UNL     1     -39.614  21.455 -48.270  0.00  0.00    +0.002 A 
ATOM     26  C   UNL     1     -40.367  22.450 -48.892  0.00  0.00    +0.000 A 
ATOM     27  C   UNL     1     -40.166  22.737 -50.240  0.00  0.00    +0.002 A 
ATOM     28  C   UNL     1     -39.214  22.030 -50.971  0.00  0.00    +0.028 A 
ENDBRANCH  15  23
ENDBRANCH   2  12
BRANCH   1  29
ATOM     29  C   UNL     1     -36.772  17.454 -54.369  0.00  0.00    +0.197 C 
BRANCH  29  30
ATOM     30  C   UNL     1     -38.269  17.137 -54.440  0.00  0.00    -0.018 A 
ATOM     31  C   UNL     1     -38.834  16.292 -53.482  0.00  0.00    +0.006 A 
ATOM     32  C   UNL     1     -40.196  15.999 -53.509  0.00  0.00    +0.004 A 
ATOM     33  C   UNL     1     -41.012  16.542 -54.501  0.00  0.00    -0.037 A 
ATOM     34  C   UNL     1     -40.452  17.383 -55.463  0.00  0.00    +0.004 A 
ATOM     35  C   UNL     1     -39.090  17.677 -55.434  0.00  0.00    +0.006 A 
BRANCH  33  36
ATOM     36  C   UNL     1     -42.499  16.221 -54.534  0.00  0.00    +0.155 C 
BRANCH  36  37
ATOM     37  C   UNL     1     -43.002  15.736 -53.188  0.00  0.00    +0.309 C 
ATOM     38  O   UNL     1     -42.481  16.022 -52.129  0.00  0.00    -0.251 OA
BRANCH  37  39
ATOM     39  O   UNL     1     -44.088  15.010 -53.258  0.00  0.00    -0.480 OA
ATOM     40  H   UNL     1     -44.333  14.929 -54.194  0.00  0.00    +0.295 HD
ENDBRANCH  37  39
ENDBRANCH  36  37
ENDBRANCH  33  36
ENDBRANCH  29  30
BRANCH  29  41
ATOM     41  C   UNL     1     -35.972  16.238 -54.827  0.00  0.00    +0.239 C 
ATOM     42  N   UNL     1     -34.889  15.953 -54.066  0.00  0.00    -0.311 N 
ATOM     43  H   UNL     1     -34.718  16.532 -53.258  0.00  0.00    +0.149 HD
ATOM     44  O   UNL     1     -36.219  15.642 -55.858  0.00  0.00    -0.273 OA
BRANCH  42  45
ATOM     45  C   UNL     1     -33.875  14.925 -54.352  0.00  0.00    +0.073 C 
ATOM     46  C   UNL     1     -32.506  15.134 -53.661  0.00  0.00    +0.022 C 
ATOM     47  C   UNL     1     -32.205  13.823 -52.914  0.00  0.00    +0.002 C 
ATOM     48  C   UNL     1     -33.029  12.754 -53.644  0.00  0.00    +0.002 C 
ATOM     49  C   UNL     1     -34.324  13.487 -54.015  0.00  0.00    +0.022 C 
ENDBRANCH  42  45
ENDBRANCH  29  41
ENDBRANCH   1  29
TORSDOF 11
ENDMDL
MODEL       10
REMARK  Name = 
REMARK  11 active torsions:
REMARK  status: ('A' for Active; 'I' for Inactive)
REMARK    1  A    between atoms: _1  and  _7
REMARK    2  A    between atoms: _1  and  _29
REMARK    3  A    between atoms: _2  and  _12
REMARK    4  A    between atoms: _14  and  _17
REMARK    5  A    between atoms: _15  and  _23
REMARK    6  A    between atoms: _29  and  _30
REMARK    7  A    between atoms: _29  and  _41
REMARK    8  A    between atoms: _33  and  _36
REMARK    9  A    between atoms: _36  and  _37
REMARK   10  A    between atoms: _37  and  _39
REMARK   11  A    between atoms: _42  and  _45
REMARK                            x       y       z     vdW  Elec       q    Type
REMARK                         _______ _______ _______ _____ _____    ______ ____
ROOT
ATOM      1  N   UNL     1     -35.823  12.257 -56.226  0.00  0.00    -0.250 N 
ATOM      2  C   UNL     1     -35.894  12.071 -57.584  0.00  0.00    +0.272 C 
ATOM      3  O   UNL     1     -36.514  11.116 -58.015  0.00  0.00    -0.268 OA
ENDROOT
BRANCH   1   4
ATOM      4  C   UNL     1     -36.203  11.174 -55.359  0.00  0.00    +0.039 A 
ATOM      5  C   UNL     1     -37.526  11.073 -54.931  0.00  0.00    +0.024 A 
ATOM      6  C   UNL     1     -37.920  10.020 -54.108  0.00  0.00    +0.006 A 
ATOM      7  C   UNL     1     -36.996   9.057 -53.700  0.00  0.00    -0.032 A 
ATOM      8  C   UNL     1     -37.448   7.905 -52.816  0.00  0.00    +0.045 C 
ATOM      9  C   UNL     1     -35.664   9.166 -54.121  0.00  0.00    +0.046 A 
ATOM     10 CL   UNL     1     -34.476   7.995 -53.654  0.00  0.00    -0.083 Cl
ATOM     11  C   UNL     1     -35.271  10.222 -54.941  0.00  0.00    +0.043 A 
ENDBRANCH   1   4
BRANCH   2  12
ATOM     12  C   UNL     1     -35.215  12.992 -58.573  0.00  0.00    +0.149 A 
ATOM     13  N   UNL     1     -34.662  14.190 -58.269  0.00  0.00    -0.161 NA
ATOM     14  N   UNL     1     -34.244  14.626 -59.486  0.00  0.00    -0.231 N 
ATOM     15  C   UNL     1     -34.318  13.670 -60.456  0.00  0.00    +0.075 A 
ATOM     16  C   UNL     1     -35.009  12.628 -59.886  0.00  0.00    +0.063 A 
BRANCH  14  17
ATOM     17  C   UNL     1     -34.454  15.941 -59.768  0.00  0.00    +0.066 A 
ATOM     18  C   UNL     1     -35.736  16.496 -59.695  0.00  0.00    +0.028 A 
ATOM     19  C   UNL     1     -35.923  17.847 -59.975  0.00  0.00    +0.002 A 
ATOM     20  C   UNL     1     -34.834  18.649 -60.310  0.00  0.00    +0.000 A 
ATOM     21  C   UNL     1     -33.554  18.101 -60.367  0.00  0.00    +0.002 A 
ATOM     22  C   UNL     1     -33.362  16.747 -60.095  0.00  0.00    +0.028 A 
ENDBRANCH  14  17
BRANCH  15  23
ATOM     23  C   UNL     1     -33.761  13.705 -61.749  0.00  0.00    +0.000 A 
ATOM     24  C   UNL     1     -32.464  14.189 -61.982  0.00  0.00    +0.010 A 
ATOM     25  C   UNL     1     -31.928  14.215 -63.268  0.00  0.00    +0.001 A 
ATOM     26  C   UNL     1     -32.674  13.750 -64.346  0.00  0.00    +0.000 A 
ATOM     27  C   UNL     1     -33.955  13.254 -64.133  0.00  0.00    +0.001 A 
ATOM     28  C   UNL     1     -34.492  13.227 -62.847  0.00  0.00    +0.010 A 
ENDBRANCH  15  23
ENDBRANCH   2  12
BRANCH   1  29
ATOM     29  C   UNL     1     -35.458  13.552 -55.576  0.00  0.00    +0.197 C 
BRANCH  29  30
ATOM     30  C   UNL     1     -36.598  14.574 -55.525  0.00  0.00    -0.018 A 
ATOM     31  C   UNL     1     -37.917  14.194 -55.267  0.00  0.00    +0.006 A 
ATOM     32  C   UNL     1     -38.936  15.145 -55.242  0.00  0.00    +0.004 A 
ATOM     33  C   UNL     1     -38.649  16.491 -55.473  0.00  0.00    -0.037 A 
ATOM     34  C   UNL     1     -37.333  16.875 -55.730  0.00  0.00    +0.004 A 
ATOM     35  C   UNL     1     -36.315  15.924 -55.751  0.00  0.00    +0.006 A 
BRANCH  33  36
ATOM     36  C   UNL     1     -39.762  17.528 -55.446  0.00  0.00    +0.155 C 
BRANCH  36  37
ATOM     37  C   UNL     1     -39.214  18.940 -55.370  0.00  0.00    +0.309 C 
ATOM     38  O   UNL     1     -38.909  19.492 -54.333  0.00  0.00    -0.251 OA
BRANCH  37  39
ATOM     39  O   UNL     1     -39.051  19.508 -56.537  0.00  0.00    -0.480 OA
ATOM     40  H   UNL     1     -39.340  18.880 -57.218  0.00  0.00    +0.295 HD
ENDBRANCH  37  39
ENDBRANCH  36  37
ENDBRANCH  33  36
ENDBRANCH  29  30
BRANCH  29  41
ATOM     41  C   UNL     1     -34.843  13.406 -54.187  0.00  0.00    +0.239 C 
ATOM     42  N   UNL     1     -35.690  13.666 -53.162  0.00  0.00    -0.311 N 
ATOM     43  H   UNL     1     -36.644  13.898 -53.391  0.00  0.00    +0.149 HD
ATOM     44  O   UNL     1     -33.659  13.188 -54.015  0.00  0.00    -0.273 OA
BRANCH  42  45
ATOM     45  C   UNL     1     -35.330  13.729 -51.736  0.00  0.00    +0.073 C 
ATOM     46  C   UNL     1     -36.526  13.548 -50.777  0.00  0.00    +0.022 C 
ATOM     47  C   UNL     1     -36.152  14.364 -49.534  0.00  0.00    +0.002 C 
ATOM     48  C   UNL     1     -35.406  15.577 -50.107  0.00  0.00    +0.002 C 
ATOM     49  C   UNL     1     -34.601  15.021 -51.294  0.00  0.00    +0.022 C 
ENDBRANCH  42  45
ENDBRANCH  29  41
ENDBRANCH   1  29
TORSDOF 11
ENDMDL
