# Supplementary material for: A Novel Class of Small Molecule Agonists with Preference for Human over Mouse TLR4 Activation
Source: PLoS One. 2016 Oct 13;11(10):e0164632. doi: 10.1371/journal.pone.0164632 (PMC5063506; doi:10.1371/journal.pone.0164632)
Supplement: S1 File — Sequence and structure files used for bioinformatics analysis and docking, provided as a ZIP archive of a directory tree. To view, uncompress onto your local file system and open the file Readme.txt at the top directory level of the archive. That file describes individual directories and files inside the archive. (ZIP) [file pone.0164632.s007.zip › S1_File/docking.receptor_monomer_unbound/dock/human_AZ12857839.pdbqt]

MODEL        2
REMARK  Name = 
REMARK  12 active torsions:
REMARK  status: ('A' for Active; 'I' for Inactive)
REMARK    1  A    between atoms: _1  and  _7
REMARK    2  A    between atoms: _2  and  _21
REMARK    3  A    between atoms: _2  and  _30
REMARK    4  A    between atoms: _4  and  _9
REMARK    5  A    between atoms: _5  and  _15
REMARK    6  A    between atoms: _21  and  _22
REMARK    7  A    between atoms: _30  and  _31
REMARK    8  A    between atoms: _30  and  _42
REMARK    9  A    between atoms: _34  and  _37
REMARK   10  A    between atoms: _37  and  _38
REMARK   11  A    between atoms: _38  and  _40
REMARK   12  A    between atoms: _43  and  _46
REMARK                            x       y       z     vdW  Elec       q    Type
REMARK                         _______ _______ _______ _____ _____    ______ ____
ROOT
ATOM      1  C   UNL     1     -34.704  18.276 -52.586  0.00  0.00    +0.268 C 
ATOM      2  N   UNL     1     -35.771  18.313 -51.749  0.00  0.00    -0.276 N 
ATOM      3  O   UNL     1     -33.585  18.468 -52.153  0.00  0.00    -0.268 OA
ENDROOT
BRANCH   1   4
ATOM      4  C   UNL     1     -34.939  17.759 -53.980  0.00  0.00    +0.148 A 
ATOM      5  C   UNL     1     -35.148  16.439 -54.309  0.00  0.00    +0.063 A 
ATOM      6  C   UNL     1     -35.351  16.430 -55.665  0.00  0.00    +0.075 A 
ATOM      7  N   UNL     1     -35.151  17.720 -56.067  0.00  0.00    -0.231 N 
ATOM      8  N   UNL     1     -34.948  18.596 -55.043  0.00  0.00    -0.161 NA
BRANCH   7   9
ATOM      9  C   UNL     1     -34.572  18.015 -57.260  0.00  0.00    +0.066 A 
ATOM     10  C   UNL     1     -33.219  17.728 -57.450  0.00  0.00    +0.028 A 
ATOM     11  C   UNL     1     -32.611  18.022 -58.669  0.00  0.00    +0.002 A 
ATOM     12  C   UNL     1     -33.356  18.589 -59.702  0.00  0.00    +0.000 A 
ATOM     13  C   UNL     1     -34.711  18.860 -59.518  0.00  0.00    +0.002 A 
ATOM     14  C   UNL     1     -35.323  18.570 -58.300  0.00  0.00    +0.028 A 
ENDBRANCH   7   9
BRANCH   6  15
ATOM     15  C   UNL     1     -35.737  15.318 -56.440  0.00  0.00    +0.000 A 
ATOM     16  C   UNL     1     -34.990  14.129 -56.462  0.00  0.00    +0.010 A 
ATOM     17  C   UNL     1     -35.388  13.045 -57.242  0.00  0.00    +0.001 A 
ATOM     18  C   UNL     1     -36.536  13.128 -58.022  0.00  0.00    +0.000 A 
ATOM     19  C   UNL     1     -37.283  14.301 -58.023  0.00  0.00    +0.001 A 
ATOM     20  C   UNL     1     -36.885  15.385 -57.244  0.00  0.00    +0.010 A 
ENDBRANCH   6  15
ENDBRANCH   1   4
BRANCH   2  21
ATOM     21  C   UNL     1     -35.844  17.363 -50.618  0.00  0.00    +0.144 C 
BRANCH  21  22
ATOM     22  C   UNL     1     -37.001  16.367 -50.680  0.00  0.00    -0.027 A 
ATOM     23  C   UNL     1     -36.891  15.040 -50.219  0.00  0.00    -0.043 A 
ATOM     24  C   UNL     1     -35.579  14.559 -49.594  0.00  0.00    +0.044 C 
ATOM     25  C   UNL     1     -37.998  14.176 -50.342  0.00  0.00    -0.047 A 
ATOM     26  C   UNL     1     -37.954  12.725 -49.878  0.00  0.00    +0.044 C 
ATOM     27  C   UNL     1     -39.184  14.645 -50.910  0.00  0.00    +0.003 A 
ATOM     28  C   UNL     1     -39.290  15.958 -51.346  0.00  0.00    +0.001 A 
ATOM     29  C   UNL     1     -38.205  16.816 -51.226  0.00  0.00    +0.005 A 
ENDBRANCH  21  22
ENDBRANCH   2  21
BRANCH   2  30
ATOM     30  C   UNL     1     -36.814  19.377 -51.820  0.00  0.00    +0.193 C 
BRANCH  30  31
ATOM     31  C   UNL     1     -36.865  20.252 -50.570  0.00  0.00    -0.018 A 
ATOM     32  C   UNL     1     -35.766  20.304 -49.711  0.00  0.00    +0.006 A 
ATOM     33  C   UNL     1     -35.784  21.129 -48.590  0.00  0.00    +0.004 A 
ATOM     34  C   UNL     1     -36.908  21.905 -48.304  0.00  0.00    -0.037 A 
ATOM     35  C   UNL     1     -38.015  21.843 -49.150  0.00  0.00    +0.004 A 
ATOM     36  C   UNL     1     -37.995  21.020 -50.275  0.00  0.00    +0.006 A 
BRANCH  34  37
ATOM     37  C   UNL     1     -36.919  22.812 -47.082  0.00  0.00    +0.155 C 
BRANCH  37  38
ATOM     38  C   UNL     1     -36.769  22.023 -45.797  0.00  0.00    +0.309 C 
ATOM     39  O   UNL     1     -37.597  21.227 -45.403  0.00  0.00    -0.251 OA
BRANCH  38  40
ATOM     40  O   UNL     1     -35.724  22.362 -45.088  0.00  0.00    -0.480 OA
ATOM     41  H   UNL     1     -35.265  23.076 -45.562  0.00  0.00    +0.295 HD
ENDBRANCH  38  40
ENDBRANCH  37  38
ENDBRANCH  34  37
ENDBRANCH  30  31
BRANCH  30  42
ATOM     42  C   UNL     1     -36.727  20.284 -53.042  0.00  0.00    +0.238 C 
ATOM     43  O   UNL     1     -35.916  21.184 -53.143  0.00  0.00    -0.273 OA
ATOM     44  N   UNL     1     -37.598  19.997 -54.036  0.00  0.00    -0.311 N 
ATOM     45  H   UNL     1     -38.254  19.243 -53.905  0.00  0.00    +0.149 HD
BRANCH  44  46
ATOM     46  C   UNL     1     -37.634  20.699 -55.324  0.00  0.00    +0.073 C 
ATOM     47  C   UNL     1     -38.625  21.875 -55.358  0.00  0.00    +0.022 C 
ATOM     48  C   UNL     1     -38.932  22.102 -56.850  0.00  0.00    +0.002 C 
ATOM     49  C   UNL     1     -38.532  20.803 -57.577  0.00  0.00    +0.002 C 
ATOM     50  C   UNL     1     -38.127  19.811 -56.475  0.00  0.00    +0.022 C 
ENDBRANCH  44  46
ENDBRANCH  30  42
ENDBRANCH   2  30
TORSDOF 12
ENDMDL
MODEL        3
REMARK  Name = 
REMARK  12 active torsions:
REMARK  status: ('A' for Active; 'I' for Inactive)
REMARK    1  A    between atoms: _1  and  _7
REMARK    2  A    between atoms: _2  and  _21
REMARK    3  A    between atoms: _2  and  _30
REMARK    4  A    between atoms: _4  and  _9
REMARK    5  A    between atoms: _5  and  _15
REMARK    6  A    between atoms: _21  and  _22
REMARK    7  A    between atoms: _30  and  _31
REMARK    8  A    between atoms: _30  and  _42
REMARK    9  A    between atoms: _34  and  _37
REMARK   10  A    between atoms: _37  and  _38
REMARK   11  A    between atoms: _38  and  _40
REMARK   12  A    between atoms: _43  and  _46
REMARK                            x       y       z     vdW  Elec       q    Type
REMARK                         _______ _______ _______ _____ _____    ______ ____
ROOT
ATOM      1  C   UNL     1     -34.671  18.298 -52.614  0.00  0.00    +0.268 C 
ATOM      2  N   UNL     1     -35.719  18.327 -51.753  0.00  0.00    -0.276 N 
ATOM      3  O   UNL     1     -33.542  18.487 -52.203  0.00  0.00    -0.268 OA
ENDROOT
BRANCH   1   4
ATOM      4  C   UNL     1     -34.935  17.794 -54.006  0.00  0.00    +0.148 A 
ATOM      5  C   UNL     1     -35.156  16.477 -54.343  0.00  0.00    +0.063 A 
ATOM      6  C   UNL     1     -35.386  16.480 -55.694  0.00  0.00    +0.075 A 
ATOM      7  N   UNL     1     -35.190  17.773 -56.089  0.00  0.00    -0.231 N 
ATOM      8  N   UNL     1     -34.962  18.640 -55.062  0.00  0.00    -0.161 NA
BRANCH   7   9
ATOM      9  C   UNL     1     -34.634  18.076 -57.292  0.00  0.00    +0.066 A 
ATOM     10  C   UNL     1     -33.271  17.844 -57.489  0.00  0.00    +0.028 A 
ATOM     11  C   UNL     1     -32.687  18.146 -58.717  0.00  0.00    +0.002 A 
ATOM     12  C   UNL     1     -33.463  18.668 -59.751  0.00  0.00    +0.000 A 
ATOM     13  C   UNL     1     -34.827  18.884 -59.559  0.00  0.00    +0.002 A 
ATOM     14  C   UNL     1     -35.416  18.585 -58.332  0.00  0.00    +0.028 A 
ENDBRANCH   7   9
BRANCH   6  15
ATOM     15  C   UNL     1     -35.792  15.376 -56.471  0.00  0.00    +0.000 A 
ATOM     16  C   UNL     1     -35.040  14.191 -56.455  0.00  0.00    +0.010 A 
ATOM     17  C   UNL     1     -35.425  13.085 -57.209  0.00  0.00    +0.001 A 
ATOM     18  C   UNL     1     -36.575  13.137 -57.990  0.00  0.00    +0.000 A 
ATOM     19  C   UNL     1     -37.341  14.297 -58.008  0.00  0.00    +0.001 A 
ATOM     20  C   UNL     1     -36.956  15.404 -57.255  0.00  0.00    +0.010 A 
ENDBRANCH   6  15
ENDBRANCH   1   4
BRANCH   2  21
ATOM     21  C   UNL     1     -35.767  17.366 -50.629  0.00  0.00    +0.144 C 
BRANCH  21  22
ATOM     22  C   UNL     1     -36.919  16.364 -50.680  0.00  0.00    -0.027 A 
ATOM     23  C   UNL     1     -36.797  15.038 -50.218  0.00  0.00    -0.043 A 
ATOM     24  C   UNL     1     -35.478  14.565 -49.603  0.00  0.00    +0.044 C 
ATOM     25  C   UNL     1     -37.901  14.168 -50.330  0.00  0.00    -0.047 A 
ATOM     26  C   UNL     1     -37.845  12.718 -49.865  0.00  0.00    +0.044 C 
ATOM     27  C   UNL     1     -39.094  14.629 -50.889  0.00  0.00    +0.003 A 
ATOM     28  C   UNL     1     -39.211  15.941 -51.326  0.00  0.00    +0.001 A 
ATOM     29  C   UNL     1     -38.129  16.804 -51.217  0.00  0.00    +0.005 A 
ENDBRANCH  21  22
ENDBRANCH   2  21
BRANCH   2  30
ATOM     30  C   UNL     1     -36.764  19.390 -51.792  0.00  0.00    +0.193 C 
BRANCH  30  31
ATOM     31  C   UNL     1     -36.795  20.247 -50.528  0.00  0.00    -0.018 A 
ATOM     32  C   UNL     1     -35.691  20.268 -49.674  0.00  0.00    +0.006 A 
ATOM     33  C   UNL     1     -35.690  21.077 -48.541  0.00  0.00    +0.004 A 
ATOM     34  C   UNL     1     -36.801  21.867 -48.238  0.00  0.00    -0.037 A 
ATOM     35  C   UNL     1     -37.913  21.834 -49.079  0.00  0.00    +0.004 A 
ATOM     36  C   UNL     1     -37.911  21.029 -50.216  0.00  0.00    +0.006 A 
BRANCH  34  37
ATOM     37  C   UNL     1     -36.792  22.756 -47.002  0.00  0.00    +0.155 C 
BRANCH  37  38
ATOM     38  C   UNL     1     -36.835  21.940 -45.726  0.00  0.00    +0.309 C 
ATOM     39  O   UNL     1     -37.680  21.098 -45.501  0.00  0.00    -0.251 OA
BRANCH  38  40
ATOM     40  O   UNL     1     -35.951  22.306 -44.835  0.00  0.00    -0.480 OA
ATOM     41  H   UNL     1     -35.450  23.053 -45.206  0.00  0.00    +0.295 HD
ENDBRANCH  38  40
ENDBRANCH  37  38
ENDBRANCH  34  37
ENDBRANCH  30  31
BRANCH  30  42
ATOM     42  C   UNL     1     -36.698  20.314 -53.001  0.00  0.00    +0.238 C 
ATOM     43  O   UNL     1     -35.883  21.210 -53.108  0.00  0.00    -0.273 OA
ATOM     44  N   UNL     1     -37.594  20.049 -53.979  0.00  0.00    -0.311 N 
ATOM     45  H   UNL     1     -38.253  19.298 -53.844  0.00  0.00    +0.149 HD
BRANCH  44  46
ATOM     46  C   UNL     1     -37.654  20.771 -55.256  0.00  0.00    +0.073 C 
ATOM     47  C   UNL     1     -38.659  21.934 -55.259  0.00  0.00    +0.022 C 
ATOM     48  C   UNL     1     -38.988  22.181 -56.743  0.00  0.00    +0.002 C 
ATOM     49  C   UNL     1     -38.582  20.898 -57.496  0.00  0.00    +0.002 C 
ATOM     50  C   UNL     1     -38.151  19.895 -56.414  0.00  0.00    +0.022 C 
ENDBRANCH  44  46
ENDBRANCH  30  42
ENDBRANCH   2  30
TORSDOF 12
ENDMDL
MODEL        4
REMARK  Name = 
REMARK  12 active torsions:
REMARK  status: ('A' for Active; 'I' for Inactive)
REMARK    1  A    between atoms: _1  and  _7
REMARK    2  A    between atoms: _2  and  _21
REMARK    3  A    between atoms: _2  and  _30
REMARK    4  A    between atoms: _4  and  _9
REMARK    5  A    between atoms: _5  and  _15
REMARK    6  A    between atoms: _21  and  _22
REMARK    7  A    between atoms: _30  and  _31
REMARK    8  A    between atoms: _30  and  _42
REMARK    9  A    between atoms: _34  and  _37
REMARK   10  A    between atoms: _37  and  _38
REMARK   11  A    between atoms: _38  and  _40
REMARK   12  A    between atoms: _43  and  _46
REMARK                            x       y       z     vdW  Elec       q    Type
REMARK                         _______ _______ _______ _____ _____    ______ ____
ROOT
ATOM      1  C   UNL     1     -34.681  18.366 -52.538  0.00  0.00    +0.268 C 
ATOM      2  N   UNL     1     -35.736  18.423 -51.687  0.00  0.00    -0.276 N 
ATOM      3  O   UNL     1     -33.554  18.553 -52.123  0.00  0.00    -0.268 OA
ENDROOT
BRANCH   1   4
ATOM      4  C   UNL     1     -34.939  17.838 -53.923  0.00  0.00    +0.148 A 
ATOM      5  C   UNL     1     -35.160  16.515 -54.236  0.00  0.00    +0.063 A 
ATOM      6  C   UNL     1     -35.384  16.494 -55.589  0.00  0.00    +0.075 A 
ATOM      7  N   UNL     1     -35.184  17.779 -56.006  0.00  0.00    -0.231 N 
ATOM      8  N   UNL     1     -34.960  18.664 -54.995  0.00  0.00    -0.161 NA
BRANCH   7   9
ATOM      9  C   UNL     1     -34.621  18.058 -57.211  0.00  0.00    +0.066 A 
ATOM     10  C   UNL     1     -33.255  17.856 -57.425  0.00  0.00    +0.028 A 
ATOM     11  C   UNL     1     -32.696  18.155 -58.667  0.00  0.00    +0.002 A 
ATOM     12  C   UNL     1     -33.497  18.662 -59.690  0.00  0.00    +0.000 A 
ATOM     13  C   UNL     1     -34.856  18.877 -59.471  0.00  0.00    +0.002 A 
ATOM     14  C   UNL     1     -35.419  18.581 -58.230  0.00  0.00    +0.028 A 
ENDBRANCH   7   9
BRANCH   6  15
ATOM     15  C   UNL     1     -35.788  15.376 -56.347  0.00  0.00    +0.000 A 
ATOM     16  C   UNL     1     -35.045  14.187 -56.296  0.00  0.00    +0.010 A 
ATOM     17  C   UNL     1     -35.427  13.067 -57.032  0.00  0.00    +0.001 A 
ATOM     18  C   UNL     1     -36.567  13.110 -57.828  0.00  0.00    +0.000 A 
ATOM     19  C   UNL     1     -37.324  14.275 -57.881  0.00  0.00    +0.001 A 
ATOM     20  C   UNL     1     -36.941  15.396 -57.146  0.00  0.00    +0.010 A 
ENDBRANCH   6  15
ENDBRANCH   1   4
BRANCH   2  21
ATOM     21  C   UNL     1     -35.802  17.486 -50.545  0.00  0.00    +0.144 C 
BRANCH  21  22
ATOM     22  C   UNL     1     -36.942  16.470 -50.604  0.00  0.00    -0.027 A 
ATOM     23  C   UNL     1     -36.817  15.155 -50.114  0.00  0.00    -0.043 A 
ATOM     24  C   UNL     1     -35.507  14.707 -49.460  0.00  0.00    +0.044 C 
ATOM     25  C   UNL     1     -37.908  14.270 -50.236  0.00  0.00    -0.047 A 
ATOM     26  C   UNL     1     -37.848  12.830 -49.742  0.00  0.00    +0.044 C 
ATOM     27  C   UNL     1     -39.093  14.708 -50.831  0.00  0.00    +0.003 A 
ATOM     28  C   UNL     1     -39.214  16.010 -51.295  0.00  0.00    +0.001 A 
ATOM     29  C   UNL     1     -38.144  16.887 -51.177  0.00  0.00    +0.005 A 
ENDBRANCH  21  22
ENDBRANCH   2  21
BRANCH   2  30
ATOM     30  C   UNL     1     -36.770  19.495 -51.756  0.00  0.00    +0.193 C 
BRANCH  30  31
ATOM     31  C   UNL     1     -36.789  20.391 -50.519  0.00  0.00    -0.018 A 
ATOM     32  C   UNL     1     -35.671  20.491 -49.685  0.00  0.00    +0.006 A 
ATOM     33  C   UNL     1     -35.714  21.283 -48.540  0.00  0.00    +0.004 A 
ATOM     34  C   UNL     1     -36.872  21.989 -48.215  0.00  0.00    -0.037 A 
ATOM     35  C   UNL     1     -37.985  21.901 -49.053  0.00  0.00    +0.004 A 
ATOM     36  C   UNL     1     -37.940  21.113 -50.200  0.00  0.00    +0.006 A 
BRANCH  34  37
ATOM     37  C   UNL     1     -36.928  22.845 -46.957  0.00  0.00    +0.155 C 
BRANCH  37  38
ATOM     38  C   UNL     1     -36.583  22.044 -45.718  0.00  0.00    +0.309 C 
ATOM     39  O   UNL     1     -35.557  22.200 -45.089  0.00  0.00    -0.251 OA
BRANCH  38  40
ATOM     40  O   UNL     1     -37.434  21.087 -45.455  0.00  0.00    -0.480 OA
ATOM     41  H   UNL     1     -38.119  21.103 -46.145  0.00  0.00    +0.295 HD
ENDBRANCH  38  40
ENDBRANCH  37  38
ENDBRANCH  34  37
ENDBRANCH  30  31
BRANCH  30  42
ATOM     42  C   UNL     1     -36.697  20.382 -52.993  0.00  0.00    +0.238 C 
ATOM     43  O   UNL     1     -35.880  21.273 -53.123  0.00  0.00    -0.273 OA
ATOM     44  N   UNL     1     -37.589  20.089 -53.966  0.00  0.00    -0.311 N 
ATOM     45  H   UNL     1     -38.249  19.343 -53.811  0.00  0.00    +0.149 HD
BRANCH  44  46
ATOM     46  C   UNL     1     -37.642  20.771 -55.264  0.00  0.00    +0.073 C 
ATOM     47  C   UNL     1     -38.612  21.964 -55.294  0.00  0.00    +0.022 C 
ATOM     48  C   UNL     1     -38.951  22.173 -56.782  0.00  0.00    +0.002 C 
ATOM     49  C   UNL     1     -38.592  20.855 -57.497  0.00  0.00    +0.002 C 
ATOM     50  C   UNL     1     -38.179  19.874 -56.388  0.00  0.00    +0.022 C 
ENDBRANCH  44  46
ENDBRANCH  30  42
ENDBRANCH   2  30
TORSDOF 12
ENDMDL
MODEL        5
REMARK  Name = 
REMARK  12 active torsions:
REMARK  status: ('A' for Active; 'I' for Inactive)
REMARK    1  A    between atoms: _1  and  _7
REMARK    2  A    between atoms: _2  and  _21
REMARK    3  A    between atoms: _2  and  _30
REMARK    4  A    between atoms: _4  and  _9
REMARK    5  A    between atoms: _5  and  _15
REMARK    6  A    between atoms: _21  and  _22
REMARK    7  A    between atoms: _30  and  _31
REMARK    8  A    between atoms: _30  and  _42
REMARK    9  A    between atoms: _34  and  _37
REMARK   10  A    between atoms: _37  and  _38
REMARK   11  A    between atoms: _38  and  _40
REMARK   12  A    between atoms: _43  and  _46
REMARK                            x       y       z     vdW  Elec       q    Type
REMARK                         _______ _______ _______ _____ _____    ______ ____
ROOT
ATOM      1  C   UNL     1     -34.748  18.215 -52.410  0.00  0.00    +0.268 C 
ATOM      2  N   UNL     1     -35.803  18.311 -51.562  0.00  0.00    -0.276 N 
ATOM      3  O   UNL     1     -33.615  18.344 -51.988  0.00  0.00    -0.268 OA
ENDROOT
BRANCH   1   4
ATOM      4  C   UNL     1     -35.025  17.714 -53.801  0.00  0.00    +0.148 A 
ATOM      5  C   UNL     1     -35.299  16.406 -54.131  0.00  0.00    +0.063 A 
ATOM      6  C   UNL     1     -35.521  16.410 -55.484  0.00  0.00    +0.075 A 
ATOM      7  N   UNL     1     -35.268  17.691 -55.886  0.00  0.00    -0.231 N 
ATOM      8  N   UNL     1     -35.010  18.554 -54.863  0.00  0.00    -0.161 NA
BRANCH   7   9
ATOM      9  C   UNL     1     -34.692  17.962 -57.086  0.00  0.00    +0.066 A 
ATOM     10  C   UNL     1     -33.320  17.778 -57.278  0.00  0.00    +0.028 A 
ATOM     11  C   UNL     1     -32.748  18.068 -58.515  0.00  0.00    +0.002 A 
ATOM     12  C   UNL     1     -33.541  18.548 -59.557  0.00  0.00    +0.000 A 
ATOM     13  C   UNL     1     -34.906  18.745 -59.360  0.00  0.00    +0.002 A 
ATOM     14  C   UNL     1     -35.483  18.459 -58.124  0.00  0.00    +0.028 A 
ENDBRANCH   7   9
BRANCH   6  15
ATOM     15  C   UNL     1     -35.968  15.319 -56.257  0.00  0.00    +0.000 A 
ATOM     16  C   UNL     1     -37.331  15.010 -56.391  0.00  0.00    +0.010 A 
ATOM     17  C   UNL     1     -37.748  13.921 -57.154  0.00  0.00    +0.001 A 
ATOM     18  C   UNL     1     -36.814  13.116 -57.794  0.00  0.00    +0.000 A 
ATOM     19  C   UNL     1     -35.458  13.398 -57.664  0.00  0.00    +0.001 A 
ATOM     20  C   UNL     1     -35.041  14.486 -56.900  0.00  0.00    +0.010 A 
ENDBRANCH   6  15
ENDBRANCH   1   4
BRANCH   2  21
ATOM     21  C   UNL     1     -35.917  17.365 -50.430  0.00  0.00    +0.144 C 
BRANCH  21  22
ATOM     22  C   UNL     1     -37.022  16.319 -50.568  0.00  0.00    -0.027 A 
ATOM     23  C   UNL     1     -36.869  14.987 -50.135  0.00  0.00    -0.043 A 
ATOM     24  C   UNL     1     -35.565  14.550 -49.465  0.00  0.00    +0.044 C 
ATOM     25  C   UNL     1     -37.928  14.076 -50.328  0.00  0.00    -0.047 A 
ATOM     26  C   UNL     1     -37.836  12.617 -49.899  0.00  0.00    +0.044 C 
ATOM     27  C   UNL     1     -39.110  14.504 -50.936  0.00  0.00    +0.003 A 
ATOM     28  C   UNL     1     -39.259  15.823 -51.344  0.00  0.00    +0.001 A 
ATOM     29  C   UNL     1     -38.221  16.725 -51.156  0.00  0.00    +0.005 A 
ENDBRANCH  21  22
ENDBRANCH   2  21
BRANCH   2  30
ATOM     30  C   UNL     1     -36.785  19.431 -51.622  0.00  0.00    +0.193 C 
BRANCH  30  31
ATOM     31  C   UNL     1     -36.752  20.326 -50.385  0.00  0.00    -0.018 A 
ATOM     32  C   UNL     1     -35.636  20.349 -49.543  0.00  0.00    +0.006 A 
ATOM     33  C   UNL     1     -35.632  21.142 -48.398  0.00  0.00    +0.004 A 
ATOM     34  C   UNL     1     -36.742  21.927 -48.081  0.00  0.00    -0.037 A 
ATOM     35  C   UNL     1     -37.852  21.915 -48.928  0.00  0.00    +0.004 A 
ATOM     36  C   UNL     1     -37.853  21.126 -50.075  0.00  0.00    +0.006 A 
BRANCH  34  37
ATOM     37  C   UNL     1     -36.748  22.785 -46.824  0.00  0.00    +0.155 C 
BRANCH  37  38
ATOM     38  C   UNL     1     -36.865  21.942 -45.571  0.00  0.00    +0.309 C 
ATOM     39  O   UNL     1     -37.701  21.073 -45.428  0.00  0.00    -0.251 OA
BRANCH  38  40
ATOM     40  O   UNL     1     -36.061  22.312 -44.609  0.00  0.00    -0.480 OA
ATOM     41  H   UNL     1     -35.554  23.079 -44.926  0.00  0.00    +0.295 HD
ENDBRANCH  38  40
ENDBRANCH  37  38
ENDBRANCH  34  37
ENDBRANCH  30  31
BRANCH  30  42
ATOM     42  C   UNL     1     -36.681  20.313 -52.860  0.00  0.00    +0.238 C 
ATOM     43  O   UNL     1     -35.820  21.160 -53.000  0.00  0.00    -0.273 OA
ATOM     44  N   UNL     1     -37.599  20.068 -53.822  0.00  0.00    -0.311 N 
ATOM     45  H   UNL     1     -38.297  19.358 -53.658  0.00  0.00    +0.149 HD
BRANCH  44  46
ATOM     46  C   UNL     1     -37.633  20.753 -55.119  0.00  0.00    +0.073 C 
ATOM     47  C   UNL     1     -38.605  21.944 -55.162  0.00  0.00    +0.022 C 
ATOM     48  C   UNL     1     -38.919  22.155 -56.655  0.00  0.00    +0.002 C 
ATOM     49  C   UNL     1     -38.546  20.841 -57.367  0.00  0.00    +0.002 C 
ATOM     50  C   UNL     1     -38.149  19.858 -56.254  0.00  0.00    +0.022 C 
ENDBRANCH  44  46
ENDBRANCH  30  42
ENDBRANCH   2  30
TORSDOF 12
ENDMDL
MODEL        6
REMARK  Name = 
REMARK  12 active torsions:
REMARK  status: ('A' for Active; 'I' for Inactive)
REMARK    1  A    between atoms: _1  and  _7
REMARK    2  A    between atoms: _2  and  _21
REMARK    3  A    between atoms: _2  and  _30
REMARK    4  A    between atoms: _4  and  _9
REMARK    5  A    between atoms: _5  and  _15
REMARK    6  A    between atoms: _21  and  _22
REMARK    7  A    between atoms: _30  and  _31
REMARK    8  A    between atoms: _30  and  _42
REMARK    9  A    between atoms: _34  and  _37
REMARK   10  A    between atoms: _37  and  _38
REMARK   11  A    between atoms: _38  and  _40
REMARK   12  A    between atoms: _43  and  _46
REMARK                            x       y       z     vdW  Elec       q    Type
REMARK                         _______ _______ _______ _____ _____    ______ ____
ROOT
ATOM      1  C   UNL     1     -34.008  16.138 -52.093  0.00  0.00    +0.268 C 
ATOM      2  N   UNL     1     -34.486  16.965 -51.130  0.00  0.00    -0.276 N 
ATOM      3  O   UNL     1     -33.361  15.156 -51.785  0.00  0.00    -0.268 OA
ENDROOT
BRANCH   1   4
ATOM      4  C   UNL     1     -34.508  16.351 -53.496  0.00  0.00    +0.148 A 
ATOM      5  N   UNL     1     -35.807  16.145 -53.814  0.00  0.00    -0.161 NA
ATOM      6  N   UNL     1     -35.812  16.484 -55.135  0.00  0.00    -0.231 N 
ATOM      7  C   UNL     1     -34.580  16.792 -55.636  0.00  0.00    +0.075 A 
ATOM      8  C   UNL     1     -33.735  16.771 -54.556  0.00  0.00    +0.063 A 
BRANCH   6   9
ATOM      9  C   UNL     1     -36.945  17.052 -55.625  0.00  0.00    +0.066 A 
ATOM     10  C   UNL     1     -38.170  16.413 -55.423  0.00  0.00    +0.028 A 
ATOM     11  C   UNL     1     -39.341  16.985 -55.916  0.00  0.00    +0.002 A 
ATOM     12  C   UNL     1     -39.292  18.198 -56.600  0.00  0.00    +0.000 A 
ATOM     13  C   UNL     1     -38.070  18.844 -56.788  0.00  0.00    +0.002 A 
ATOM     14  C   UNL     1     -36.896  18.276 -56.298  0.00  0.00    +0.028 A 
ENDBRANCH   6   9
BRANCH   7  15
ATOM     15  C   UNL     1     -34.210  17.030 -56.975  0.00  0.00    +0.000 A 
ATOM     16  C   UNL     1     -33.363  18.104 -57.290  0.00  0.00    +0.010 A 
ATOM     17  C   UNL     1     -32.979  18.356 -58.605  0.00  0.00    +0.001 A 
ATOM     18  C   UNL     1     -33.428  17.534 -59.634  0.00  0.00    +0.000 A 
ATOM     19  C   UNL     1     -34.257  16.458 -59.341  0.00  0.00    +0.001 A 
ATOM     20  C   UNL     1     -34.643  16.206 -58.025  0.00  0.00    +0.010 A 
ENDBRANCH   7  15
ENDBRANCH   1   4
BRANCH   2  21
ATOM     21  C   UNL     1     -35.423  16.436 -50.114  0.00  0.00    +0.144 C 
BRANCH  21  22
ATOM     22  C   UNL     1     -36.789  16.011 -50.650  0.00  0.00    -0.027 A 
ATOM     23  C   UNL     1     -37.225  14.671 -50.651  0.00  0.00    -0.043 A 
ATOM     24  C   UNL     1     -36.326  13.579 -50.066  0.00  0.00    +0.044 C 
ATOM     25  C   UNL     1     -38.489  14.360 -51.193  0.00  0.00    -0.047 A 
ATOM     26  C   UNL     1     -39.026  12.935 -51.241  0.00  0.00    +0.044 C 
ATOM     27  C   UNL     1     -39.290  15.378 -51.713  0.00  0.00    +0.003 A 
ATOM     28  C   UNL     1     -38.861  16.698 -51.693  0.00  0.00    +0.001 A 
ATOM     29  C   UNL     1     -37.618  17.012 -51.159  0.00  0.00    +0.005 A 
ENDBRANCH  21  22
ENDBRANCH   2  21
BRANCH   2  30
ATOM     30  C   UNL     1     -33.993  18.360 -50.948  0.00  0.00    +0.193 C 
BRANCH  30  31
ATOM     31  C   UNL     1     -34.915  19.409 -51.565  0.00  0.00    -0.018 A 
ATOM     32  C   UNL     1     -36.022  19.896 -50.864  0.00  0.00    +0.006 A 
ATOM     33  C   UNL     1     -36.876  20.826 -51.452  0.00  0.00    +0.004 A 
ATOM     34  C   UNL     1     -36.633  21.285 -52.747  0.00  0.00    -0.037 A 
ATOM     35  C   UNL     1     -35.521  20.810 -53.444  0.00  0.00    +0.004 A 
ATOM     36  C   UNL     1     -34.665  19.884 -52.854  0.00  0.00    +0.006 A 
BRANCH  34  37
ATOM     37  C   UNL     1     -37.571  22.291 -53.400  0.00  0.00    +0.155 C 
BRANCH  37  38
ATOM     38  C   UNL     1     -38.408  21.651 -54.490  0.00  0.00    +0.309 C 
ATOM     39  O   UNL     1     -38.413  22.039 -55.640  0.00  0.00    -0.251 OA
BRANCH  38  40
ATOM     40  O   UNL     1     -39.214  20.717 -54.056  0.00  0.00    -0.480 OA
ATOM     41  H   UNL     1     -39.094  20.647 -53.094  0.00  0.00    +0.295 HD
ENDBRANCH  38  40
ENDBRANCH  37  38
ENDBRANCH  34  37
ENDBRANCH  30  31
BRANCH  30  42
ATOM     42  C   UNL     1     -33.706  18.758 -49.505  0.00  0.00    +0.238 C 
ATOM     43  O   UNL     1     -33.031  18.083 -48.752  0.00  0.00    -0.273 OA
ATOM     44  N   UNL     1     -34.229  19.944 -49.120  0.00  0.00    -0.311 N 
ATOM     45  H   UNL     1     -34.786  20.467 -49.778  0.00  0.00    +0.149 HD
BRANCH  44  46
ATOM     46  C   UNL     1     -34.014  20.546 -47.799  0.00  0.00    +0.073 C 
ATOM     47  C   UNL     1     -35.032  20.092 -46.741  0.00  0.00    +0.022 C 
ATOM     48  C   UNL     1     -35.011  21.189 -45.661  0.00  0.00    +0.002 C 
ATOM     49  C   UNL     1     -34.392  22.436 -46.322  0.00  0.00    +0.002 C 
ATOM     50  C   UNL     1     -34.191  22.071 -47.802  0.00  0.00    +0.022 C 
ENDBRANCH  44  46
ENDBRANCH  30  42
ENDBRANCH   2  30
TORSDOF 12
ENDMDL
MODEL        7
REMARK  Name = 
REMARK  12 active torsions:
REMARK  status: ('A' for Active; 'I' for Inactive)
REMARK    1  A    between atoms: _1  and  _7
REMARK    2  A    between atoms: _2  and  _21
REMARK    3  A    between atoms: _2  and  _30
REMARK    4  A    between atoms: _4  and  _9
REMARK    5  A    between atoms: _5  and  _15
REMARK    6  A    between atoms: _21  and  _22
REMARK    7  A    between atoms: _30  and  _31
REMARK    8  A    between atoms: _30  and  _42
REMARK    9  A    between atoms: _34  and  _37
REMARK   10  A    between atoms: _37  and  _38
REMARK   11  A    between atoms: _38  and  _40
REMARK   12  A    between atoms: _43  and  _46
REMARK                            x       y       z     vdW  Elec       q    Type
REMARK                         _______ _______ _______ _____ _____    ______ ____
ROOT
ATOM      1  C   UNL     1     -34.476  19.352 -52.609  0.00  0.00    +0.268 C 
ATOM      2  N   UNL     1     -35.055  19.239 -51.388  0.00  0.00    -0.276 N 
ATOM      3  O   UNL     1     -33.373  19.852 -52.716  0.00  0.00    -0.268 OA
ENDROOT
BRANCH   1   4
ATOM      4  C   UNL     1     -35.134  18.632 -53.754  0.00  0.00    +0.148 A 
ATOM      5  N   UNL     1     -36.133  17.744 -53.540  0.00  0.00    -0.161 NA
ATOM      6  N   UNL     1     -36.440  17.379 -54.817  0.00  0.00    -0.231 N 
ATOM      7  C   UNL     1     -35.626  17.930 -55.765  0.00  0.00    +0.075 A 
ATOM      8  C   UNL     1     -34.814  18.799 -55.083  0.00  0.00    +0.063 A 
BRANCH   6   9
ATOM      9  C   UNL     1     -37.738  17.074 -55.080  0.00  0.00    +0.066 A 
ATOM     10  C   UNL     1     -38.156  15.743 -55.161  0.00  0.00    +0.028 A 
ATOM     11  C   UNL     1     -39.491  15.452 -55.437  0.00  0.00    +0.002 A 
ATOM     12  C   UNL     1     -40.405  16.485 -55.639  0.00  0.00    +0.000 A 
ATOM     13  C   UNL     1     -39.983  17.812 -55.572  0.00  0.00    +0.002 A 
ATOM     14  C   UNL     1     -38.650  18.109 -55.299  0.00  0.00    +0.028 A 
ENDBRANCH   6   9
BRANCH   7  15
ATOM     15  C   UNL     1     -35.568  17.648 -57.145  0.00  0.00    +0.000 A 
ATOM     16  C   UNL     1     -35.081  16.427 -57.636  0.00  0.00    +0.010 A 
ATOM     17  C   UNL     1     -35.026  16.174 -59.005  0.00  0.00    +0.001 A 
ATOM     18  C   UNL     1     -35.452  17.137 -59.913  0.00  0.00    +0.000 A 
ATOM     19  C   UNL     1     -35.927  18.358 -59.446  0.00  0.00    +0.001 A 
ATOM     20  C   UNL     1     -35.980  18.612 -58.078  0.00  0.00    +0.010 A 
ENDBRANCH   7  15
ENDBRANCH   1   4
BRANCH   2  21
ATOM     21  C   UNL     1     -34.387  18.442 -50.335  0.00  0.00    +0.144 C 
BRANCH  21  22
ATOM     22  C   UNL     1     -34.962  17.043 -50.118  0.00  0.00    -0.027 A 
ATOM     23  C   UNL     1     -35.653  16.677 -48.946  0.00  0.00    -0.043 A 
ATOM     24  C   UNL     1     -35.882  17.713 -47.842  0.00  0.00    +0.044 C 
ATOM     25  C   UNL     1     -36.126  15.355 -48.812  0.00  0.00    -0.047 A 
ATOM     26  C   UNL     1     -36.871  14.878 -47.571  0.00  0.00    +0.044 C 
ATOM     27  C   UNL     1     -35.909  14.433 -49.838  0.00  0.00    +0.003 A 
ATOM     28  C   UNL     1     -35.243  14.807 -50.997  0.00  0.00    +0.001 A 
ATOM     29  C   UNL     1     -34.776  16.108 -51.136  0.00  0.00    +0.005 A 
ENDBRANCH  21  22
ENDBRANCH   2  21
BRANCH   2  30
ATOM     30  C   UNL     1     -36.268  20.012 -50.997  0.00  0.00    +0.193 C 
BRANCH  30  31
ATOM     31  C   UNL     1     -36.145  20.670 -49.624  0.00  0.00    -0.018 A 
ATOM     32  C   UNL     1     -37.283  20.856 -48.837  0.00  0.00    +0.006 A 
ATOM     33  C   UNL     1     -37.178  21.417 -47.566  0.00  0.00    +0.004 A 
ATOM     34  C   UNL     1     -35.935  21.814 -47.071  0.00  0.00    -0.037 A 
ATOM     35  C   UNL     1     -34.799  21.646 -47.863  0.00  0.00    +0.004 A 
ATOM     36  C   UNL     1     -34.903  21.080 -49.132  0.00  0.00    +0.006 A 
BRANCH  34  37
ATOM     37  C   UNL     1     -35.825  22.419 -45.679  0.00  0.00    +0.155 C 
BRANCH  37  38
ATOM     38  C   UNL     1     -34.953  21.577 -44.769  0.00  0.00    +0.309 C 
ATOM     39  O   UNL     1     -35.246  20.452 -44.420  0.00  0.00    -0.251 OA
BRANCH  38  40
ATOM     40  O   UNL     1     -33.913  22.213 -44.298  0.00  0.00    -0.480 OA
ATOM     41  H   UNL     1     -33.939  23.121 -44.647  0.00  0.00    +0.295 HD
ENDBRANCH  38  40
ENDBRANCH  37  38
ENDBRANCH  34  37
ENDBRANCH  30  31
BRANCH  30  42
ATOM     42  C   UNL     1     -36.710  21.070 -52.001  0.00  0.00    +0.238 C 
ATOM     43  O   UNL     1     -36.147  22.139 -52.129  0.00  0.00    -0.273 OA
ATOM     44  N   UNL     1     -37.762  20.724 -52.777  0.00  0.00    -0.311 N 
ATOM     45  H   UNL     1     -38.199  19.827 -52.632  0.00  0.00    +0.149 HD
BRANCH  44  46
ATOM     46  C   UNL     1     -38.300  21.564 -53.854  0.00  0.00    +0.073 C 
ATOM     47  C   UNL     1     -39.799  21.344 -54.116  0.00  0.00    +0.022 C 
ATOM     48  C   UNL     1     -40.035  21.840 -55.555  0.00  0.00    +0.002 C 
ATOM     49  C   UNL     1     -38.653  21.865 -56.237  0.00  0.00    +0.002 C 
ATOM     50  C   UNL     1     -37.671  21.259 -55.220  0.00  0.00    +0.022 C 
ENDBRANCH  44  46
ENDBRANCH  30  42
ENDBRANCH   2  30
TORSDOF 12
ENDMDL
MODEL        8
REMARK  Name = 
REMARK  12 active torsions:
REMARK  status: ('A' for Active; 'I' for Inactive)
REMARK    1  A    between atoms: _1  and  _7
REMARK    2  A    between atoms: _2  and  _21
REMARK    3  A    between atoms: _2  and  _30
REMARK    4  A    between atoms: _4  and  _9
REMARK    5  A    between atoms: _5  and  _15
REMARK    6  A    between atoms: _21  and  _22
REMARK    7  A    between atoms: _30  and  _31
REMARK    8  A    between atoms: _30  and  _42
REMARK    9  A    between atoms: _34  and  _37
REMARK   10  A    between atoms: _37  and  _38
REMARK   11  A    between atoms: _38  and  _40
REMARK   12  A    between atoms: _43  and  _46
REMARK                            x       y       z     vdW  Elec       q    Type
REMARK                         _______ _______ _______ _____ _____    ______ ____
ROOT
ATOM      1  C   UNL     1     -34.240  18.217 -51.080  0.00  0.00    +0.268 C 
ATOM      2  N   UNL     1     -35.139  18.942 -50.370  0.00  0.00    -0.276 N 
ATOM      3  O   UNL     1     -33.253  17.765 -50.532  0.00  0.00    -0.268 OA
ENDROOT
BRANCH   1   4
ATOM      4  C   UNL     1     -34.634  17.803 -52.472  0.00  0.00    +0.148 A 
ATOM      5  N   UNL     1     -35.290  16.641 -52.697  0.00  0.00    -0.161 NA
ATOM      6  N   UNL     1     -35.467  16.695 -54.048  0.00  0.00    -0.231 N 
ATOM      7  C   UNL     1     -34.879  17.774 -54.644  0.00  0.00    +0.075 A 
ATOM      8  C   UNL     1     -34.390  18.535 -53.613  0.00  0.00    +0.063 A 
BRANCH   6   9
ATOM      9  C   UNL     1     -36.597  16.130 -54.548  0.00  0.00    +0.066 A 
ATOM     10  C   UNL     1     -37.835  16.695 -54.239  0.00  0.00    +0.028 A 
ATOM     11  C   UNL     1     -39.003  16.129 -54.747  0.00  0.00    +0.002 A 
ATOM     12  C   UNL     1     -38.934  15.008 -55.573  0.00  0.00    +0.000 A 
ATOM     13  C   UNL     1     -37.696  14.453 -55.895  0.00  0.00    +0.002 A 
ATOM     14  C   UNL     1     -36.525  15.015 -55.387  0.00  0.00    +0.028 A 
ENDBRANCH   6   9
BRANCH   7  15
ATOM     15  C   UNL     1     -34.738  18.049 -56.019  0.00  0.00    +0.000 A 
ATOM     16  C   UNL     1     -33.503  17.847 -56.654  0.00  0.00    +0.010 A 
ATOM     17  C   UNL     1     -33.341  18.106 -58.012  0.00  0.00    +0.001 A 
ATOM     18  C   UNL     1     -34.413  18.567 -58.769  0.00  0.00    +0.000 A 
ATOM     19  C   UNL     1     -35.649  18.761 -58.162  0.00  0.00    +0.001 A 
ATOM     20  C   UNL     1     -35.811  18.503 -56.802  0.00  0.00    +0.010 A 
ENDBRANCH   7  15
ENDBRANCH   1   4
BRANCH   2  21
ATOM     21  C   UNL     1     -35.833  18.321 -49.220  0.00  0.00    +0.144 C 
BRANCH  21  22
ATOM     22  C   UNL     1     -36.706  17.115 -49.564  0.00  0.00    -0.027 A 
ATOM     23  C   UNL     1     -36.401  15.807 -49.140  0.00  0.00    -0.043 A 
ATOM     24  C   UNL     1     -35.169  15.558 -48.267  0.00  0.00    +0.044 C 
ATOM     25  C   UNL     1     -37.244  14.745 -49.527  0.00  0.00    -0.047 A 
ATOM     26  C   UNL     1     -36.976  13.301 -49.119  0.00  0.00    +0.044 C 
ATOM     27  C   UNL     1     -38.366  15.002 -50.318  0.00  0.00    +0.003 A 
ATOM     28  C   UNL     1     -38.669  16.296 -50.717  0.00  0.00    +0.001 A 
ATOM     29  C   UNL     1     -37.844  17.347 -50.338  0.00  0.00    +0.005 A 
ENDBRANCH  21  22
ENDBRANCH   2  21
BRANCH   2  30
ATOM     30  C   UNL     1     -35.355  20.401 -50.594  0.00  0.00    +0.193 C 
BRANCH  30  31
ATOM     31  C   UNL     1     -36.347  20.695 -51.718  0.00  0.00    -0.018 A 
ATOM     32  C   UNL     1     -37.501  19.923 -51.881  0.00  0.00    +0.006 A 
ATOM     33  C   UNL     1     -38.378  20.179 -52.932  0.00  0.00    +0.004 A 
ATOM     34  C   UNL     1     -38.117  21.212 -53.832  0.00  0.00    -0.037 A 
ATOM     35  C   UNL     1     -36.972  21.992 -53.664  0.00  0.00    +0.004 A 
ATOM     36  C   UNL     1     -36.097  21.739 -52.610  0.00  0.00    +0.006 A 
BRANCH  34  37
ATOM     37  C   UNL     1     -39.065  21.487 -54.990  0.00  0.00    +0.155 C 
BRANCH  37  38
ATOM     38  C   UNL     1     -38.810  20.553 -56.156  0.00  0.00    +0.309 C 
ATOM     39  O   UNL     1     -39.102  19.375 -56.143  0.00  0.00    -0.251 OA
BRANCH  38  40
ATOM     40  O   UNL     1     -38.140  21.102 -57.136  0.00  0.00    -0.480 OA
ATOM     41  H   UNL     1     -37.944  22.021 -56.881  0.00  0.00    +0.295 HD
ENDBRANCH  38  40
ENDBRANCH  37  38
ENDBRANCH  34  37
ENDBRANCH  30  31
BRANCH  30  42
ATOM     42  C   UNL     1     -35.779  21.186 -49.359  0.00  0.00    +0.238 C 
ATOM     43  N   UNL     1     -34.796  21.422 -48.461  0.00  0.00    -0.311 N 
ATOM     44  H   UNL     1     -33.862  21.100 -48.666  0.00  0.00    +0.149 HD
ATOM     45  O   UNL     1     -36.921  21.554 -49.166  0.00  0.00    -0.273 OA
BRANCH  43  46
ATOM     46  C   UNL     1     -35.003  22.097 -47.174  0.00  0.00    +0.073 C 
ATOM     47  C   UNL     1     -35.508  21.149 -46.078  0.00  0.00    +0.022 C 
ATOM     48  C   UNL     1     -35.217  21.893 -44.764  0.00  0.00    +0.002 C 
ATOM     49  C   UNL     1     -34.007  22.803 -45.055  0.00  0.00    +0.002 C 
ATOM     50  C   UNL     1     -33.712  22.663 -46.560  0.00  0.00    +0.022 C 
ENDBRANCH  43  46
ENDBRANCH  30  42
ENDBRANCH   2  30
TORSDOF 12
ENDMDL
MODEL        9
REMARK  Name = 
REMARK  12 active torsions:
REMARK  status: ('A' for Active; 'I' for Inactive)
REMARK    1  A    between atoms: _1  and  _7
REMARK    2  A    between atoms: _2  and  _21
REMARK    3  A    between atoms: _2  and  _30
REMARK    4  A    between atoms: _4  and  _9
REMARK    5  A    between atoms: _5  and  _15
REMARK    6  A    between atoms: _21  and  _22
REMARK    7  A    between atoms: _30  and  _31
REMARK    8  A    between atoms: _30  and  _42
REMARK    9  A    between atoms: _34  and  _37
REMARK   10  A    between atoms: _37  and  _38
REMARK   11  A    between atoms: _38  and  _40
REMARK   12  A    between atoms: _43  and  _46
REMARK                            x       y       z     vdW  Elec       q    Type
REMARK                         _______ _______ _______ _____ _____    ______ ____
ROOT
ATOM      1  C   UNL     1     -34.734  18.246 -53.569  0.00  0.00    +0.268 C 
ATOM      2  N   UNL     1     -35.359  17.671 -52.511  0.00  0.00    -0.276 N 
ATOM      3  O   UNL     1     -33.974  19.179 -53.393  0.00  0.00    -0.268 OA
ENDROOT
BRANCH   1   4
ATOM      4  C   UNL     1     -34.833  17.542 -54.895  0.00  0.00    +0.148 A 
ATOM      5  N   UNL     1     -34.850  16.191 -54.970  0.00  0.00    -0.161 NA
ATOM      6  N   UNL     1     -34.983  16.003 -56.313  0.00  0.00    -0.231 N 
ATOM      7  C   UNL     1     -34.957  17.157 -57.043  0.00  0.00    +0.075 A 
ATOM      8  C   UNL     1     -34.926  18.168 -56.118  0.00  0.00    +0.063 A 
BRANCH   6   9
ATOM      9  C   UNL     1     -35.689  14.916 -56.720  0.00  0.00    +0.066 A 
ATOM     10  C   UNL     1     -37.086  14.942 -56.746  0.00  0.00    +0.028 A 
ATOM     11  C   UNL     1     -37.793  13.814 -57.162  0.00  0.00    +0.002 A 
ATOM     12  C   UNL     1     -37.107  12.661 -57.543  0.00  0.00    +0.000 A 
ATOM     13  C   UNL     1     -35.714  12.632 -57.503  0.00  0.00    +0.002 A 
ATOM     14  C   UNL     1     -35.004  13.756 -57.087  0.00  0.00    +0.028 A 
ENDBRANCH   6   9
BRANCH   7  15
ATOM     15  C   UNL     1     -34.914  17.310 -58.443  0.00  0.00    +0.000 A 
ATOM     16  C   UNL     1     -36.057  17.730 -59.140  0.00  0.00    +0.010 A 
ATOM     17  C   UNL     1     -36.037  17.894 -60.523  0.00  0.00    +0.001 A 
ATOM     18  C   UNL     1     -34.870  17.650 -61.239  0.00  0.00    +0.000 A 
ATOM     19  C   UNL     1     -33.723  17.247 -60.566  0.00  0.00    +0.001 A 
ATOM     20  C   UNL     1     -33.743  17.081 -59.183  0.00  0.00    +0.010 A 
ENDBRANCH   7  15
ENDBRANCH   1   4
BRANCH   2  21
ATOM     21  C   UNL     1     -34.552  17.052 -51.436  0.00  0.00    +0.144 C 
BRANCH  21  22
ATOM     22  C   UNL     1     -34.365  15.541 -51.553  0.00  0.00    -0.027 A 
ATOM     23  C   UNL     1     -35.189  14.616 -50.882  0.00  0.00    -0.043 A 
ATOM     24  C   UNL     1     -36.349  15.118 -50.019  0.00  0.00    +0.044 C 
ATOM     25  C   UNL     1     -34.928  13.237 -51.020  0.00  0.00    -0.047 A 
ATOM     26  C   UNL     1     -35.766  12.175 -50.317  0.00  0.00    +0.044 C 
ATOM     27  C   UNL     1     -33.867  12.808 -51.819  0.00  0.00    +0.003 A 
ATOM     28  C   UNL     1     -33.070  13.725 -52.491  0.00  0.00    +0.001 A 
ATOM     29  C   UNL     1     -33.322  15.084 -52.361  0.00  0.00    +0.005 A 
ENDBRANCH  21  22
ENDBRANCH   2  21
BRANCH   2  30
ATOM     30  C   UNL     1     -36.831  17.765 -52.296  0.00  0.00    +0.193 C 
BRANCH  30  31
ATOM     31  C   UNL     1     -37.213  18.711 -51.160  0.00  0.00    -0.018 A 
ATOM     32  C   UNL     1     -38.337  18.465 -50.365  0.00  0.00    +0.006 A 
ATOM     33  C   UNL     1     -38.695  19.355 -49.355  0.00  0.00    +0.004 A 
ATOM     34  C   UNL     1     -37.933  20.500 -49.122  0.00  0.00    -0.037 A 
ATOM     35  C   UNL     1     -36.802  20.741 -49.906  0.00  0.00    +0.004 A 
ATOM     36  C   UNL     1     -36.442  19.848 -50.912  0.00  0.00    +0.006 A 
BRANCH  34  37
ATOM     37  C   UNL     1     -38.327  21.483 -48.029  0.00  0.00    +0.155 C 
BRANCH  37  38
ATOM     38  C   UNL     1     -37.122  21.964 -47.247  0.00  0.00    +0.309 C 
ATOM     39  O   UNL     1     -36.467  21.243 -46.522  0.00  0.00    -0.251 OA
BRANCH  38  40
ATOM     40  O   UNL     1     -36.919  23.253 -47.328  0.00  0.00    -0.480 OA
ATOM     41  H   UNL     1     -37.619  23.627 -47.890  0.00  0.00    +0.295 HD
ENDBRANCH  38  40
ENDBRANCH  37  38
ENDBRANCH  34  37
ENDBRANCH  30  31
BRANCH  30  42
ATOM     42  C   UNL     1     -37.640  18.142 -53.531  0.00  0.00    +0.238 C 
ATOM     43  N   UNL     1     -37.805  19.470 -53.728  0.00  0.00    -0.311 N 
ATOM     44  H   UNL     1     -37.373  20.115 -53.083  0.00  0.00    +0.149 HD
ATOM     45  O   UNL     1     -38.134  17.320 -54.278  0.00  0.00    -0.273 OA
BRANCH  43  46
ATOM     46  C   UNL     1     -38.607  20.046 -54.813  0.00  0.00    +0.073 C 
ATOM     47  C   UNL     1     -39.214  21.408 -54.449  0.00  0.00    +0.022 C 
ATOM     48  C   UNL     1     -39.591  22.033 -55.802  0.00  0.00    +0.002 C 
ATOM     49  C   UNL     1     -38.620  21.425 -56.833  0.00  0.00    +0.002 C 
ATOM     50  C   UNL     1     -37.793  20.368 -56.077  0.00  0.00    +0.022 C 
ENDBRANCH  43  46
ENDBRANCH  30  42
ENDBRANCH   2  30
TORSDOF 12
ENDMDL
MODEL       10
REMARK  Name = 
REMARK  12 active torsions:
REMARK  status: ('A' for Active; 'I' for Inactive)
REMARK    1  A    between atoms: _1  and  _7
REMARK    2  A    between atoms: _2  and  _21
REMARK    3  A    between atoms: _2  and  _30
REMARK    4  A    between atoms: _4  and  _9
REMARK    5  A    between atoms: _5  and  _15
REMARK    6  A    between atoms: _21  and  _22
REMARK    7  A    between atoms: _30  and  _31
REMARK    8  A    between atoms: _30  and  _42
REMARK    9  A    between atoms: _34  and  _37
REMARK   10  A    between atoms: _37  and  _38
REMARK   11  A    between atoms: _38  and  _40
REMARK   12  A    between atoms: _43  and  _46
REMARK                            x       y       z     vdW  Elec       q    Type
REMARK                         _______ _______ _______ _____ _____    ______ ____
ROOT
ATOM      1  C   UNL     1     -36.741  18.593 -53.802  0.00  0.00    +0.268 C 
ATOM      2  N   UNL     1     -36.299  17.413 -54.304  0.00  0.00    -0.276 N 
ATOM      3  O   UNL     1     -37.493  19.289 -54.456  0.00  0.00    -0.268 OA
ENDROOT
BRANCH   1   4
ATOM      4  C   UNL     1     -36.461  18.873 -52.351  0.00  0.00    +0.148 A 
ATOM      5  N   UNL     1     -36.016  17.899 -51.524  0.00  0.00    -0.161 NA
ATOM      6  N   UNL     1     -35.870  18.589 -50.358  0.00  0.00    -0.231 N 
ATOM      7  C   UNL     1     -36.285  19.889 -50.423  0.00  0.00    +0.075 A 
ATOM      8  C   UNL     1     -36.610  20.097 -51.739  0.00  0.00    +0.063 A 
BRANCH   6   9
ATOM      9  C   UNL     1     -34.865  18.201 -49.529  0.00  0.00    +0.066 A 
ATOM     10  C   UNL     1     -35.110  17.960 -48.174  0.00  0.00    +0.028 A 
ATOM     11  C   UNL     1     -34.064  17.568 -47.340  0.00  0.00    +0.002 A 
ATOM     12  C   UNL     1     -32.776  17.426 -47.854  0.00  0.00    +0.000 A 
ATOM     13  C   UNL     1     -32.530  17.681 -49.202  0.00  0.00    +0.002 A 
ATOM     14  C   UNL     1     -33.572  18.075 -50.040  0.00  0.00    +0.028 A 
ENDBRANCH   6   9
BRANCH   7  15
ATOM     15  C   UNL     1     -36.416  20.823 -49.376  0.00  0.00    +0.000 A 
ATOM     16  C   UNL     1     -37.661  21.015 -48.757  0.00  0.00    +0.010 A 
ATOM     17  C   UNL     1     -37.814  21.928 -47.717  0.00  0.00    +0.001 A 
ATOM     18  C   UNL     1     -36.723  22.664 -47.267  0.00  0.00    +0.000 A 
ATOM     19  C   UNL     1     -35.479  22.479 -47.858  0.00  0.00    +0.001 A 
ATOM     20  C   UNL     1     -35.325  21.567 -48.900  0.00  0.00    +0.010 A 
ENDBRANCH   7  15
ENDBRANCH   1   4
BRANCH   2  21
ATOM     21  C   UNL     1     -37.276  16.356 -54.649  0.00  0.00    +0.144 C 
BRANCH  21  22
ATOM     22  C   UNL     1     -38.079  15.806 -53.472  0.00  0.00    -0.027 A 
ATOM     23  C   UNL     1     -37.388  15.061 -52.516  0.00  0.00    +0.005 A 
ATOM     24  C   UNL     1     -38.044  14.556 -51.402  0.00  0.00    +0.001 A 
ATOM     25  C   UNL     1     -39.404  14.784 -51.239  0.00  0.00    +0.003 A 
ATOM     26  C   UNL     1     -40.123  15.509 -52.191  0.00  0.00    -0.047 A 
ATOM     27  C   UNL     1     -41.614  15.715 -51.951  0.00  0.00    +0.044 C 
ATOM     28  C   UNL     1     -39.463  16.027 -53.323  0.00  0.00    -0.043 A 
ATOM     29  C   UNL     1     -40.225  16.820 -54.388  0.00  0.00    +0.044 C 
ENDBRANCH  21  22
ENDBRANCH   2  21
BRANCH   2  30
ATOM     30  C   UNL     1     -34.874  17.177 -54.675  0.00  0.00    +0.193 C 
BRANCH  30  31
ATOM     31  C   UNL     1     -34.398  15.761 -54.357  0.00  0.00    -0.018 A 
ATOM     32  C   UNL     1     -33.777  15.493 -53.135  0.00  0.00    +0.006 A 
ATOM     33  C   UNL     1     -33.375  14.199 -52.815  0.00  0.00    +0.004 A 
ATOM     34  C   UNL     1     -33.575  13.156 -53.721  0.00  0.00    -0.037 A 
ATOM     35  C   UNL     1     -34.178  13.423 -54.950  0.00  0.00    +0.004 A 
ATOM     36  C   UNL     1     -34.585  14.717 -55.267  0.00  0.00    +0.006 A 
BRANCH  34  37
ATOM     37  C   UNL     1     -33.141  11.741 -53.363  0.00  0.00    +0.155 C 
BRANCH  37  38
ATOM     38  C   UNL     1     -34.325  10.801 -53.262  0.00  0.00    +0.309 C 
ATOM     39  O   UNL     1     -35.081  10.782 -52.313  0.00  0.00    -0.251 OA
BRANCH  38  40
ATOM     40  O   UNL     1     -34.391   9.929 -54.234  0.00  0.00    -0.480 OA
ATOM     41  H   UNL     1     -33.632  10.084 -54.822  0.00  0.00    +0.295 HD
ENDBRANCH  38  40
ENDBRANCH  37  38
ENDBRANCH  34  37
ENDBRANCH  30  31
BRANCH  30  42
ATOM     42  C   UNL     1     -34.526  17.489 -56.125  0.00  0.00    +0.238 C 
ATOM     43  O   UNL     1     -33.413  17.821 -56.483  0.00  0.00    -0.273 OA
ATOM     44  N   UNL     1     -35.540  17.337 -57.007  0.00  0.00    -0.311 N 
ATOM     45  H   UNL     1     -36.447  17.064 -56.662  0.00  0.00    +0.149 HD
BRANCH  44  46
ATOM     46  C   UNL     1     -35.401  17.517 -58.457  0.00  0.00    +0.073 C 
ATOM     47  C   UNL     1     -34.754  18.857 -58.833  0.00  0.00    +0.022 C 
ATOM     48  C   UNL     1     -34.280  18.659 -60.282  0.00  0.00    +0.002 C 
ATOM     49  C   UNL     1     -34.012  17.149 -60.436  0.00  0.00    +0.002 C 
ATOM     50  C   UNL     1     -34.463  16.493 -59.117  0.00  0.00    +0.022 C 
ENDBRANCH  44  46
ENDBRANCH  30  42
ENDBRANCH   2  30
TORSDOF 12
ENDMDL
