# Supplementary material for: A Novel Class of Small Molecule Agonists with Preference for Human over Mouse TLR4 Activation
Source: PLoS One. 2016 Oct 13;11(10):e0164632. doi: 10.1371/journal.pone.0164632 (PMC5063506; doi:10.1371/journal.pone.0164632)
Supplement: S1 File — Sequence and structure files used for bioinformatics analysis and docking, provided as a ZIP archive of a directory tree. To view, uncompress onto your local file system and open the file Readme.txt at the top directory level of the archive. That file describes individual directories and files inside the archive. (ZIP) [file pone.0164632.s007.zip › S1_File/docking.receptor_monomer_unbound/dock/human_AZ12900617.pdbqt]

MODEL        2
REMARK  Name = 
REMARK  11 active torsions:
REMARK  status: ('A' for Active; 'I' for Inactive)
REMARK    1  A    between atoms: _1  and  _16
REMARK    2  A    between atoms: _2  and  _4
REMARK    3  A    between atoms: _2  and  _30
REMARK    4  A    between atoms: _13  and  _18
REMARK    5  A    between atoms: _14  and  _24
REMARK    6  A    between atoms: _30  and  _31
REMARK    7  A    between atoms: _30  and  _42
REMARK    8  A    between atoms: _34  and  _37
REMARK    9  A    between atoms: _37  and  _38
REMARK   10  A    between atoms: _38  and  _40
REMARK   11  A    between atoms: _43  and  _46
REMARK                            x       y       z     vdW  Elec       q    Type
REMARK                         _______ _______ _______ _____ _____    ______ ____
ROOT
ATOM      1  C   UNL     1     -34.558  19.321 -52.693  0.00  0.00    +0.272 C 
ATOM      2  O   UNL     1     -33.632  19.965 -53.149  0.00  0.00    -0.268 OA
ATOM      3  N   UNL     1     -34.927  18.129 -53.268  0.00  0.00    -0.250 N 
ENDROOT
BRANCH   3   4
ATOM      4  C   UNL     1     -35.940  17.259 -52.755  0.00  0.00    +0.038 A 
ATOM      5  C   UNL     1     -35.614  16.302 -51.788  0.00  0.00    +0.027 A 
ATOM      6  C   UNL     1     -36.614  15.450 -51.331  0.00  0.00    -0.042 A 
ATOM      7  C   UNL     1     -36.476  14.340 -50.321  0.00  0.00    +0.036 C 
ATOM      8  C   UNL     1     -37.820  13.573 -50.434  0.00  0.00    +0.009 C 
ATOM      9  C   UNL     1     -38.803  14.510 -51.184  0.00  0.00    +0.036 C 
ATOM     10  C   UNL     1     -37.902  15.545 -51.809  0.00  0.00    -0.044 A 
ATOM     11  C   UNL     1     -38.246  16.498 -52.762  0.00  0.00    +0.006 A 
ATOM     12  C   UNL     1     -37.255  17.361 -53.233  0.00  0.00    +0.024 A 
ENDBRANCH   3   4
BRANCH   1  13
ATOM     13  C   UNL     1     -35.284  19.877 -51.484  0.00  0.00    +0.149 A 
ATOM     14  N   UNL     1     -34.918  19.688 -50.195  0.00  0.00    -0.161 NA
ATOM     15  N   UNL     1     -35.855  20.405 -49.520  0.00  0.00    -0.231 N 
ATOM     16  C   UNL     1     -36.847  20.889 -50.321  0.00  0.00    +0.075 A 
ATOM     17  C   UNL     1     -36.448  20.604 -51.605  0.00  0.00    +0.063 A 
BRANCH  15  18
ATOM     18  C   UNL     1     -35.437  21.067 -48.408  0.00  0.00    +0.066 A 
ATOM     19  C   UNL     1     -35.725  20.529 -47.152  0.00  0.00    +0.028 A 
ATOM     20  C   UNL     1     -35.285  21.179 -46.001  0.00  0.00    +0.002 A 
ATOM     21  C   UNL     1     -34.550  22.359 -46.103  0.00  0.00    +0.000 A 
ATOM     22  C   UNL     1     -34.251  22.888 -47.357  0.00  0.00    +0.002 A 
ATOM     23  C   UNL     1     -34.687  22.242 -48.512  0.00  0.00    +0.028 A 
ENDBRANCH  15  18
BRANCH  16  24
ATOM     24  C   UNL     1     -38.063  21.489 -49.935  0.00  0.00    +0.000 A 
ATOM     25  C   UNL     1     -38.454  21.574 -48.589  0.00  0.00    +0.010 A 
ATOM     26  C   UNL     1     -39.662  22.166 -48.228  0.00  0.00    +0.001 A 
ATOM     27  C   UNL     1     -40.509  22.680 -49.204  0.00  0.00    +0.000 A 
ATOM     28  C   UNL     1     -40.147  22.592 -50.544  0.00  0.00    +0.001 A 
ATOM     29  C   UNL     1     -38.938  21.998 -50.906  0.00  0.00    +0.010 A 
ENDBRANCH  16  24
ENDBRANCH   1  13
BRANCH   3  30
ATOM     30  C   UNL     1     -34.254  17.600 -54.485  0.00  0.00    +0.197 C 
BRANCH  30  31
ATOM     31  C   UNL     1     -33.908  16.116 -54.331  0.00  0.00    -0.018 A 
ATOM     32  C   UNL     1     -32.895  15.674 -53.477  0.00  0.00    +0.006 A 
ATOM     33  C   UNL     1     -32.592  14.318 -53.378  0.00  0.00    +0.004 A 
ATOM     34  C   UNL     1     -33.296  13.381 -54.136  0.00  0.00    -0.037 A 
ATOM     35  C   UNL     1     -34.305  13.818 -54.995  0.00  0.00    +0.004 A 
ATOM     36  C   UNL     1     -34.609  15.175 -55.090  0.00  0.00    +0.006 A 
BRANCH  34  37
ATOM     37  C   UNL     1     -32.969  11.898 -54.033  0.00  0.00    +0.155 C 
BRANCH  37  38
ATOM     38  C   UNL     1     -34.087  11.122 -53.369  0.00  0.00    +0.309 C 
ATOM     39  O   UNL     1     -34.689  10.220 -53.913  0.00  0.00    -0.251 OA
BRANCH  38  40
ATOM     40  O   UNL     1     -34.412  11.572 -52.185  0.00  0.00    -0.480 OA
ATOM     41  H   UNL     1     -33.853  12.346 -52.000  0.00  0.00    +0.295 HD
ENDBRANCH  38  40
ENDBRANCH  37  38
ENDBRANCH  34  37
ENDBRANCH  30  31
BRANCH  30  42
ATOM     42  C   UNL     1     -34.931  17.956 -55.807  0.00  0.00    +0.239 C 
ATOM     43  O   UNL     1     -36.124  18.174 -55.901  0.00  0.00    -0.273 OA
ATOM     44  N   UNL     1     -34.123  17.896 -56.892  0.00  0.00    -0.311 N 
ATOM     45  H   UNL     1     -33.149  17.690 -56.733  0.00  0.00    +0.149 HD
BRANCH  44  46
ATOM     46  C   UNL     1     -34.501  18.220 -58.278  0.00  0.00    +0.073 C 
ATOM     47  C   UNL     1     -33.368  18.864 -59.106  0.00  0.00    +0.022 C 
ATOM     48  C   UNL     1     -33.620  18.388 -60.543  0.00  0.00    +0.002 C 
ATOM     49  C   UNL     1     -34.157  16.963 -60.367  0.00  0.00    +0.002 C 
ATOM     50  C   UNL     1     -35.036  17.027 -59.107  0.00  0.00    +0.022 C 
ENDBRANCH  44  46
ENDBRANCH  30  42
ENDBRANCH   3  30
TORSDOF 11
ENDMDL
MODEL        3
REMARK  Name = 
REMARK  11 active torsions:
REMARK  status: ('A' for Active; 'I' for Inactive)
REMARK    1  A    between atoms: _1  and  _16
REMARK    2  A    between atoms: _2  and  _4
REMARK    3  A    between atoms: _2  and  _30
REMARK    4  A    between atoms: _13  and  _18
REMARK    5  A    between atoms: _14  and  _24
REMARK    6  A    between atoms: _30  and  _31
REMARK    7  A    between atoms: _30  and  _42
REMARK    8  A    between atoms: _34  and  _37
REMARK    9  A    between atoms: _37  and  _38
REMARK   10  A    between atoms: _38  and  _40
REMARK   11  A    between atoms: _43  and  _46
REMARK                            x       y       z     vdW  Elec       q    Type
REMARK                         _______ _______ _______ _____ _____    ______ ____
ROOT
ATOM      1  C   UNL     1     -34.384  19.243 -52.683  0.00  0.00    +0.272 C 
ATOM      2  O   UNL     1     -33.440  19.870 -53.125  0.00  0.00    -0.268 OA
ATOM      3  N   UNL     1     -34.775  18.065 -53.273  0.00  0.00    -0.250 N 
ENDROOT
BRANCH   3   4
ATOM      4  C   UNL     1     -35.812  17.214 -52.776  0.00  0.00    +0.038 A 
ATOM      5  C   UNL     1     -35.522  16.261 -51.793  0.00  0.00    +0.027 A 
ATOM      6  C   UNL     1     -36.544  15.428 -51.353  0.00  0.00    -0.042 A 
ATOM      7  C   UNL     1     -36.446  14.326 -50.328  0.00  0.00    +0.036 C 
ATOM      8  C   UNL     1     -37.797  13.575 -50.468  0.00  0.00    +0.009 C 
ATOM      9  C   UNL     1     -38.748  14.518 -51.250  0.00  0.00    +0.036 C 
ATOM     10  C   UNL     1     -37.818  15.534 -51.863  0.00  0.00    -0.044 A 
ATOM     11  C   UNL     1     -38.127  16.482 -52.832  0.00  0.00    +0.006 A 
ATOM     12  C   UNL     1     -37.113  17.328 -53.287  0.00  0.00    +0.024 A 
ENDBRANCH   3   4
BRANCH   1  13
ATOM     13  C   UNL     1     -35.107  19.804 -51.475  0.00  0.00    +0.149 A 
ATOM     14  N   UNL     1     -34.744  19.610 -50.186  0.00  0.00    -0.161 NA
ATOM     15  N   UNL     1     -35.676  20.335 -49.512  0.00  0.00    -0.231 N 
ATOM     16  C   UNL     1     -36.664  20.828 -50.314  0.00  0.00    +0.075 A 
ATOM     17  C   UNL     1     -36.265  20.540 -51.598  0.00  0.00    +0.063 A 
BRANCH  15  18
ATOM     18  C   UNL     1     -35.255  20.992 -48.399  0.00  0.00    +0.066 A 
ATOM     19  C   UNL     1     -35.535  20.448 -47.144  0.00  0.00    +0.028 A 
ATOM     20  C   UNL     1     -35.091  21.094 -45.991  0.00  0.00    +0.002 A 
ATOM     21  C   UNL     1     -34.361  22.277 -46.092  0.00  0.00    +0.000 A 
ATOM     22  C   UNL     1     -34.069  22.813 -47.345  0.00  0.00    +0.002 A 
ATOM     23  C   UNL     1     -34.509  22.170 -48.500  0.00  0.00    +0.028 A 
ENDBRANCH  15  18
BRANCH  16  24
ATOM     24  C   UNL     1     -37.876  21.436 -49.929  0.00  0.00    +0.000 A 
ATOM     25  C   UNL     1     -38.225  21.606 -48.580  0.00  0.00    +0.010 A 
ATOM     26  C   UNL     1     -39.430  22.205 -48.220  0.00  0.00    +0.001 A 
ATOM     27  C   UNL     1     -40.314  22.643 -49.199  0.00  0.00    +0.000 A 
ATOM     28  C   UNL     1     -39.993  22.471 -50.542  0.00  0.00    +0.001 A 
ATOM     29  C   UNL     1     -38.788  21.870 -50.902  0.00  0.00    +0.010 A 
ENDBRANCH  16  24
ENDBRANCH   1  13
BRANCH   3  30
ATOM     30  C   UNL     1     -34.104  17.532 -54.489  0.00  0.00    +0.197 C 
BRANCH  30  31
ATOM     31  C   UNL     1     -33.815  16.034 -54.357  0.00  0.00    -0.018 A 
ATOM     32  C   UNL     1     -32.808  15.613 -53.485  0.00  0.00    +0.006 A 
ATOM     33  C   UNL     1     -32.533  14.257 -53.320  0.00  0.00    +0.004 A 
ATOM     34  C   UNL     1     -33.260  13.300 -54.029  0.00  0.00    -0.037 A 
ATOM     35  C   UNL     1     -34.267  13.716 -54.900  0.00  0.00    +0.004 A 
ATOM     36  C   UNL     1     -34.543  15.072 -55.061  0.00  0.00    +0.006 A 
BRANCH  34  37
ATOM     37  C   UNL     1     -32.954  11.820 -53.848  0.00  0.00    +0.155 C 
BRANCH  37  38
ATOM     38  C   UNL     1     -34.115  11.081 -53.213  0.00  0.00    +0.309 C 
ATOM     39  O   UNL     1     -34.741  10.210 -53.779  0.00  0.00    -0.251 OA
BRANCH  38  40
ATOM     40  O   UNL     1     -34.443  11.530 -52.030  0.00  0.00    -0.480 OA
ATOM     41  H   UNL     1     -33.857  12.278 -51.826  0.00  0.00    +0.295 HD
ENDBRANCH  38  40
ENDBRANCH  37  38
ENDBRANCH  34  37
ENDBRANCH  30  31
BRANCH  30  42
ATOM     42  C   UNL     1     -34.748  17.935 -55.814  0.00  0.00    +0.239 C 
ATOM     43  O   UNL     1     -35.780  18.577 -55.880  0.00  0.00    -0.273 OA
ATOM     44  N   UNL     1     -34.148  17.424 -56.916  0.00  0.00    -0.311 N 
ATOM     45  H   UNL     1     -33.307  16.886 -56.776  0.00  0.00    +0.149 HD
BRANCH  44  46
ATOM     46  C   UNL     1     -34.535  17.675 -58.314  0.00  0.00    +0.073 C 
ATOM     47  C   UNL     1     -33.731  18.800 -58.998  0.00  0.00    +0.022 C 
ATOM     48  C   UNL     1     -33.661  18.385 -60.474  0.00  0.00    +0.002 C 
ATOM     49  C   UNL     1     -33.554  16.857 -60.419  0.00  0.00    +0.002 C 
ATOM     50  C   UNL     1     -34.458  16.441 -59.246  0.00  0.00    +0.022 C 
ENDBRANCH  44  46
ENDBRANCH  30  42
ENDBRANCH   3  30
TORSDOF 11
ENDMDL
MODEL        4
REMARK  Name = 
REMARK  11 active torsions:
REMARK  status: ('A' for Active; 'I' for Inactive)
REMARK    1  A    between atoms: _1  and  _16
REMARK    2  A    between atoms: _2  and  _4
REMARK    3  A    between atoms: _2  and  _30
REMARK    4  A    between atoms: _13  and  _18
REMARK    5  A    between atoms: _14  and  _24
REMARK    6  A    between atoms: _30  and  _31
REMARK    7  A    between atoms: _30  and  _42
REMARK    8  A    between atoms: _34  and  _37
REMARK    9  A    between atoms: _37  and  _38
REMARK   10  A    between atoms: _38  and  _40
REMARK   11  A    between atoms: _43  and  _46
REMARK                            x       y       z     vdW  Elec       q    Type
REMARK                         _______ _______ _______ _____ _____    ______ ____
ROOT
ATOM      1  C   UNL     1     -34.096  18.961 -52.888  0.00  0.00    +0.272 C 
ATOM      2  O   UNL     1     -33.034  19.371 -53.317  0.00  0.00    -0.268 OA
ATOM      3  N   UNL     1     -34.703  17.869 -53.460  0.00  0.00    -0.250 N 
ENDROOT
BRANCH   3   4
ATOM      4  C   UNL     1     -35.901  17.258 -52.974  0.00  0.00    +0.038 A 
ATOM      5  C   UNL     1     -35.825  16.153 -52.119  0.00  0.00    +0.027 A 
ATOM      6  C   UNL     1     -37.007  15.562 -51.688  0.00  0.00    -0.042 A 
ATOM      7  C   UNL     1     -37.153  14.358 -50.793  0.00  0.00    +0.036 C 
ATOM      8  C   UNL     1     -38.659  14.001 -50.902  0.00  0.00    +0.009 C 
ATOM      9  C   UNL     1     -39.366  15.242 -51.506  0.00  0.00    +0.036 C 
ATOM     10  C   UNL     1     -38.232  16.052 -52.083  0.00  0.00    -0.044 A 
ATOM     11  C   UNL     1     -38.327  17.157 -52.923  0.00  0.00    +0.006 A 
ATOM     12  C   UNL     1     -37.150  17.762 -53.367  0.00  0.00    +0.024 A 
ENDBRANCH   3   4
BRANCH   1  13
ATOM     13  C   UNL     1     -34.720  19.691 -51.716  0.00  0.00    +0.149 A 
ATOM     14  C   UNL     1     -34.388  19.393 -50.413  0.00  0.00    +0.063 A 
ATOM     15  C   UNL     1     -35.092  20.280 -49.634  0.00  0.00    +0.075 A 
ATOM     16  N   UNL     1     -35.871  20.984 -50.505  0.00  0.00    -0.231 N 
ATOM     17  N   UNL     1     -35.599  20.716 -51.810  0.00  0.00    -0.161 NA
BRANCH  15  18
ATOM     18  C   UNL     1     -34.965  20.457 -48.241  0.00  0.00    +0.000 A 
ATOM     19  C   UNL     1     -35.330  19.426 -47.362  0.00  0.00    +0.010 A 
ATOM     20  C   UNL     1     -35.209  19.581 -45.982  0.00  0.00    +0.001 A 
ATOM     21  C   UNL     1     -34.711  20.767 -45.453  0.00  0.00    +0.000 A 
ATOM     22  C   UNL     1     -34.329  21.794 -46.308  0.00  0.00    +0.001 A 
ATOM     23  C   UNL     1     -34.451  21.641 -47.687  0.00  0.00    +0.010 A 
ENDBRANCH  15  18
BRANCH  16  24
ATOM     24  C   UNL     1     -37.148  21.341 -50.206  0.00  0.00    +0.066 A 
ATOM     25  C   UNL     1     -37.460  21.702 -48.893  0.00  0.00    +0.028 A 
ATOM     26  C   UNL     1     -38.758  22.095 -48.572  0.00  0.00    +0.002 A 
ATOM     27  C   UNL     1     -39.741  22.135 -49.560  0.00  0.00    +0.000 A 
ATOM     28  C   UNL     1     -39.425  21.789 -50.872  0.00  0.00    +0.002 A 
ATOM     29  C   UNL     1     -38.129  21.397 -51.200  0.00  0.00    +0.028 A 
ENDBRANCH  16  24
ENDBRANCH   1  13
BRANCH   3  30
ATOM     30  C   UNL     1     -34.124  17.175 -54.643  0.00  0.00    +0.197 C 
BRANCH  30  31
ATOM     31  C   UNL     1     -33.794  15.714 -54.328  0.00  0.00    -0.018 A 
ATOM     32  C   UNL     1     -32.870  15.356 -53.343  0.00  0.00    +0.006 A 
ATOM     33  C   UNL     1     -32.578  14.016 -53.098  0.00  0.00    +0.004 A 
ATOM     34  C   UNL     1     -33.203  13.012 -53.837  0.00  0.00    -0.037 A 
ATOM     35  C   UNL     1     -34.123  13.364 -54.826  0.00  0.00    +0.004 A 
ATOM     36  C   UNL     1     -34.416  14.705 -55.068  0.00  0.00    +0.006 A 
BRANCH  34  37
ATOM     37  C   UNL     1     -32.888  11.546 -53.575  0.00  0.00    +0.155 C 
BRANCH  37  38
ATOM     38  C   UNL     1     -34.051  10.830 -52.919  0.00  0.00    +0.309 C 
ATOM     39  O   UNL     1     -34.355  10.979 -51.754  0.00  0.00    -0.251 OA
BRANCH  38  40
ATOM     40  O   UNL     1     -34.645   9.963 -53.697  0.00  0.00    -0.480 OA
ATOM     41  H   UNL     1     -34.174   9.960 -54.548  0.00  0.00    +0.295 HD
ENDBRANCH  38  40
ENDBRANCH  37  38
ENDBRANCH  34  37
ENDBRANCH  30  31
BRANCH  30  42
ATOM     42  C   UNL     1     -34.884  17.383 -55.952  0.00  0.00    +0.239 C 
ATOM     43  O   UNL     1     -36.086  17.226 -56.050  0.00  0.00    -0.273 OA
ATOM     44  N   UNL     1     -34.101  17.641 -57.027  0.00  0.00    -0.311 N 
ATOM     45  H   UNL     1     -33.111  17.737 -56.866  0.00  0.00    +0.149 HD
BRANCH  44  46
ATOM     46  C   UNL     1     -34.567  17.914 -58.397  0.00  0.00    +0.073 C 
ATOM     47  C   UNL     1     -33.700  18.933 -59.166  0.00  0.00    +0.022 C 
ATOM     48  C   UNL     1     -33.792  18.492 -60.633  0.00  0.00    +0.002 C 
ATOM     49  C   UNL     1     -33.850  16.962 -60.552  0.00  0.00    +0.002 C 
ATOM     50  C   UNL     1     -34.700  16.667 -59.304  0.00  0.00    +0.022 C 
ENDBRANCH  44  46
ENDBRANCH  30  42
ENDBRANCH   3  30
TORSDOF 11
ENDMDL
MODEL        5
REMARK  Name = 
REMARK  11 active torsions:
REMARK  status: ('A' for Active; 'I' for Inactive)
REMARK    1  A    between atoms: _1  and  _16
REMARK    2  A    between atoms: _2  and  _4
REMARK    3  A    between atoms: _2  and  _30
REMARK    4  A    between atoms: _13  and  _18
REMARK    5  A    between atoms: _14  and  _24
REMARK    6  A    between atoms: _30  and  _31
REMARK    7  A    between atoms: _30  and  _42
REMARK    8  A    between atoms: _34  and  _37
REMARK    9  A    between atoms: _37  and  _38
REMARK   10  A    between atoms: _38  and  _40
REMARK   11  A    between atoms: _43  and  _46
REMARK                            x       y       z     vdW  Elec       q    Type
REMARK                         _______ _______ _______ _____ _____    ______ ____
ROOT
ATOM      1  C   UNL     1     -34.390  19.087 -52.751  0.00  0.00    +0.272 C 
ATOM      2  N   UNL     1     -34.709  17.842 -53.237  0.00  0.00    -0.250 N 
ATOM      3  O   UNL     1     -33.532  19.758 -53.291  0.00  0.00    -0.268 OA
ENDROOT
BRANCH   2   4
ATOM      4  C   UNL     1     -35.636  16.942 -52.623  0.00  0.00    +0.038 A 
ATOM      5  C   UNL     1     -35.207  16.096 -51.590  0.00  0.00    +0.024 A 
ATOM      6  C   UNL     1     -36.108  15.235 -50.962  0.00  0.00    +0.006 A 
ATOM      7  C   UNL     1     -37.433  15.232 -51.386  0.00  0.00    -0.044 A 
ATOM      8  C   UNL     1     -38.567  14.402 -50.839  0.00  0.00    +0.036 C 
ATOM      9  C   UNL     1     -39.827  15.025 -51.494  0.00  0.00    +0.009 C 
ATOM     10  C   UNL     1     -39.327  15.888 -52.683  0.00  0.00    +0.036 C 
ATOM     11  C   UNL     1     -37.854  16.055 -52.407  0.00  0.00    -0.042 A 
ATOM     12  C   UNL     1     -36.970  16.918 -53.045  0.00  0.00    +0.027 A 
ENDBRANCH   2   4
BRANCH   1  13
ATOM     13  C   UNL     1     -35.091  19.668 -51.539  0.00  0.00    +0.149 A 
ATOM     14  N   UNL     1     -34.720  19.474 -50.252  0.00  0.00    -0.161 NA
ATOM     15  N   UNL     1     -35.631  20.220 -49.573  0.00  0.00    -0.231 N 
ATOM     16  C   UNL     1     -36.617  20.728 -50.368  0.00  0.00    +0.075 A 
ATOM     17  C   UNL     1     -36.236  20.425 -51.655  0.00  0.00    +0.063 A 
BRANCH  15  18
ATOM     18  C   UNL     1     -35.187  20.875 -48.468  0.00  0.00    +0.066 A 
ATOM     19  C   UNL     1     -35.464  20.389 -47.187  0.00  0.00    +0.028 A 
ATOM     20  C   UNL     1     -35.017  21.091 -46.069  0.00  0.00    +0.002 A 
ATOM     21  C   UNL     1     -34.306  22.279 -46.226  0.00  0.00    +0.000 A 
ATOM     22  C   UNL     1     -34.044  22.771 -47.504  0.00  0.00    +0.002 A 
ATOM     23  C   UNL     1     -34.487  22.073 -48.626  0.00  0.00    +0.028 A 
ENDBRANCH  15  18
BRANCH  16  24
ATOM     24  C   UNL     1     -37.813  21.362 -49.975  0.00  0.00    +0.000 A 
ATOM     25  C   UNL     1     -38.124  21.586 -48.625  0.00  0.00    +0.010 A 
ATOM     26  C   UNL     1     -39.314  22.211 -48.257  0.00  0.00    +0.001 A 
ATOM     27  C   UNL     1     -40.221  22.618 -49.229  0.00  0.00    +0.000 A 
ATOM     28  C   UNL     1     -39.937  22.392 -50.571  0.00  0.00    +0.001 A 
ATOM     29  C   UNL     1     -38.747  21.766 -50.940  0.00  0.00    +0.010 A 
ENDBRANCH  16  24
ENDBRANCH   1  13
BRANCH   2  30
ATOM     30  C   UNL     1     -34.063  17.283 -54.456  0.00  0.00    +0.197 C 
BRANCH  30  31
ATOM     31  C   UNL     1     -33.717  15.802 -54.277  0.00  0.00    -0.018 A 
ATOM     32  C   UNL     1     -32.673  15.377 -53.452  0.00  0.00    +0.006 A 
ATOM     33  C   UNL     1     -32.372  14.023 -53.329  0.00  0.00    +0.004 A 
ATOM     34  C   UNL     1     -33.110  13.070 -54.033  0.00  0.00    -0.037 A 
ATOM     35  C   UNL     1     -34.151  13.490 -54.862  0.00  0.00    +0.004 A 
ATOM     36  C   UNL     1     -34.452  14.845 -54.981  0.00  0.00    +0.006 A 
BRANCH  34  37
ATOM     37  C   UNL     1     -32.785  11.589 -53.903  0.00  0.00    +0.155 C 
BRANCH  37  38
ATOM     38  C   UNL     1     -33.996  10.784 -53.474  0.00  0.00    +0.309 C 
ATOM     39  O   UNL     1     -34.454  10.815 -52.352  0.00  0.00    -0.251 OA
BRANCH  38  40
ATOM     40  O   UNL     1     -34.450   9.979 -54.399  0.00  0.00    -0.480 OA
ATOM     41  H   UNL     1     -33.873  10.068 -55.177  0.00  0.00    +0.295 HD
ENDBRANCH  38  40
ENDBRANCH  37  38
ENDBRANCH  34  37
ENDBRANCH  30  31
BRANCH  30  42
ATOM     42  C   UNL     1     -34.767  17.612 -55.771  0.00  0.00    +0.239 C 
ATOM     43  O   UNL     1     -35.962  17.827 -55.845  0.00  0.00    -0.273 OA
ATOM     44  N   UNL     1     -33.981  17.531 -56.871  0.00  0.00    -0.311 N 
ATOM     45  H   UNL     1     -33.004  17.329 -56.727  0.00  0.00    +0.149 HD
BRANCH  44  46
ATOM     46  C   UNL     1     -34.387  17.826 -58.255  0.00  0.00    +0.073 C 
ATOM     47  C   UNL     1     -33.438  18.790 -58.998  0.00  0.00    +0.022 C 
ATOM     48  C   UNL     1     -33.510  18.350 -60.467  0.00  0.00    +0.002 C 
ATOM     49  C   UNL     1     -33.660  16.826 -60.385  0.00  0.00    +0.002 C 
ATOM     50  C   UNL     1     -34.564  16.586 -59.164  0.00  0.00    +0.022 C 
ENDBRANCH  44  46
ENDBRANCH  30  42
ENDBRANCH   2  30
TORSDOF 11
ENDMDL
MODEL        6
REMARK  Name = 
REMARK  11 active torsions:
REMARK  status: ('A' for Active; 'I' for Inactive)
REMARK    1  A    between atoms: _1  and  _16
REMARK    2  A    between atoms: _2  and  _4
REMARK    3  A    between atoms: _2  and  _30
REMARK    4  A    between atoms: _13  and  _18
REMARK    5  A    between atoms: _14  and  _24
REMARK    6  A    between atoms: _30  and  _31
REMARK    7  A    between atoms: _30  and  _42
REMARK    8  A    between atoms: _34  and  _37
REMARK    9  A    between atoms: _37  and  _38
REMARK   10  A    between atoms: _38  and  _40
REMARK   11  A    between atoms: _43  and  _46
REMARK                            x       y       z     vdW  Elec       q    Type
REMARK                         _______ _______ _______ _____ _____    ______ ____
ROOT
ATOM      1  C   UNL     1     -34.115  18.995 -52.865  0.00  0.00    +0.272 C 
ATOM      2  O   UNL     1     -33.048  19.401 -53.285  0.00  0.00    -0.268 OA
ATOM      3  N   UNL     1     -34.723  17.907 -53.443  0.00  0.00    -0.250 N 
ENDROOT
BRANCH   3   4
ATOM      4  C   UNL     1     -35.928  17.302 -52.966  0.00  0.00    +0.038 A 
ATOM      5  C   UNL     1     -35.863  16.194 -52.114  0.00  0.00    +0.027 A 
ATOM      6  C   UNL     1     -37.052  15.609 -51.693  0.00  0.00    -0.042 A 
ATOM      7  C   UNL     1     -37.211  14.403 -50.802  0.00  0.00    +0.036 C 
ATOM      8  C   UNL     1     -38.718  14.054 -50.922  0.00  0.00    +0.009 C 
ATOM      9  C   UNL     1     -39.414  15.301 -51.528  0.00  0.00    +0.036 C 
ATOM     10  C   UNL     1     -38.272  16.107 -52.095  0.00  0.00    -0.044 A 
ATOM     11  C   UNL     1     -38.355  17.213 -52.932  0.00  0.00    +0.006 A 
ATOM     12  C   UNL     1     -37.172  17.813 -53.366  0.00  0.00    +0.024 A 
ENDBRANCH   3   4
BRANCH   1  13
ATOM     13  C   UNL     1     -34.743  19.727 -51.696  0.00  0.00    +0.149 A 
ATOM     14  C   UNL     1     -34.431  19.417 -50.391  0.00  0.00    +0.063 A 
ATOM     15  C   UNL     1     -35.134  20.309 -49.615  0.00  0.00    +0.075 A 
ATOM     16  N   UNL     1     -35.893  21.028 -50.492  0.00  0.00    -0.231 N 
ATOM     17  N   UNL     1     -35.608  20.764 -51.795  0.00  0.00    -0.161 NA
BRANCH  15  18
ATOM     18  C   UNL     1     -35.022  20.477 -48.220  0.00  0.00    +0.000 A 
ATOM     19  C   UNL     1     -35.440  19.487 -47.317  0.00  0.00    +0.010 A 
ATOM     20  C   UNL     1     -35.325  19.674 -45.942  0.00  0.00    +0.001 A 
ATOM     21  C   UNL     1     -34.797  20.857 -45.438  0.00  0.00    +0.000 A 
ATOM     22  C   UNL     1     -34.391  21.856 -46.316  0.00  0.00    +0.001 A 
ATOM     23  C   UNL     1     -34.506  21.670 -47.692  0.00  0.00    +0.010 A 
ENDBRANCH  15  18
BRANCH  16  24
ATOM     24  C   UNL     1     -37.169  21.400 -50.206  0.00  0.00    +0.066 A 
ATOM     25  C   UNL     1     -37.546  21.724 -48.900  0.00  0.00    +0.028 A 
ATOM     26  C   UNL     1     -38.866  22.079 -48.629  0.00  0.00    +0.002 A 
ATOM     27  C   UNL     1     -39.810  22.101 -49.654  0.00  0.00    +0.000 A 
ATOM     28  C   UNL     1     -39.437  21.763 -50.954  0.00  0.00    +0.002 A 
ATOM     29  C   UNL     1     -38.118  21.408 -51.231  0.00  0.00    +0.028 A 
ENDBRANCH  16  24
ENDBRANCH   1  13
BRANCH   3  30
ATOM     30  C   UNL     1     -34.139  17.212 -54.622  0.00  0.00    +0.197 C 
BRANCH  30  31
ATOM     31  C   UNL     1     -33.813  15.750 -54.305  0.00  0.00    -0.018 A 
ATOM     32  C   UNL     1     -32.896  15.391 -53.314  0.00  0.00    +0.006 A 
ATOM     33  C   UNL     1     -32.608  14.051 -53.066  0.00  0.00    +0.004 A 
ATOM     34  C   UNL     1     -33.229  13.047 -53.811  0.00  0.00    -0.037 A 
ATOM     35  C   UNL     1     -34.141  13.401 -54.806  0.00  0.00    +0.004 A 
ATOM     36  C   UNL     1     -34.431  14.742 -55.049  0.00  0.00    +0.006 A 
BRANCH  34  37
ATOM     37  C   UNL     1     -32.917  11.581 -53.546  0.00  0.00    +0.155 C 
BRANCH  37  38
ATOM     38  C   UNL     1     -34.142  10.823 -53.075  0.00  0.00    +0.309 C 
ATOM     39  O   UNL     1     -34.610  10.938 -51.962  0.00  0.00    -0.251 OA
BRANCH  38  40
ATOM     40  O   UNL     1     -34.596   9.960 -53.946  0.00  0.00    -0.480 OA
ATOM     41  H   UNL     1     -34.011   9.988 -54.721  0.00  0.00    +0.295 HD
ENDBRANCH  38  40
ENDBRANCH  37  38
ENDBRANCH  34  37
ENDBRANCH  30  31
BRANCH  30  42
ATOM     42  C   UNL     1     -34.891  17.421 -55.935  0.00  0.00    +0.239 C 
ATOM     43  O   UNL     1     -36.093  17.268 -56.039  0.00  0.00    -0.273 OA
ATOM     44  N   UNL     1     -34.103  17.676 -57.007  0.00  0.00    -0.311 N 
ATOM     45  H   UNL     1     -33.113  17.769 -56.841  0.00  0.00    +0.149 HD
BRANCH  44  46
ATOM     46  C   UNL     1     -34.560  17.948 -58.379  0.00  0.00    +0.073 C 
ATOM     47  C   UNL     1     -33.652  18.917 -59.165  0.00  0.00    +0.022 C 
ATOM     48  C   UNL     1     -33.768  18.459 -60.626  0.00  0.00    +0.002 C 
ATOM     49  C   UNL     1     -33.893  16.935 -60.522  0.00  0.00    +0.002 C 
ATOM     50  C   UNL     1     -34.750  16.695 -59.268  0.00  0.00    +0.022 C 
ENDBRANCH  44  46
ENDBRANCH  30  42
ENDBRANCH   3  30
TORSDOF 11
ENDMDL
MODEL        7
REMARK  Name = 
REMARK  11 active torsions:
REMARK  status: ('A' for Active; 'I' for Inactive)
REMARK    1  A    between atoms: _1  and  _16
REMARK    2  A    between atoms: _2  and  _4
REMARK    3  A    between atoms: _2  and  _30
REMARK    4  A    between atoms: _13  and  _18
REMARK    5  A    between atoms: _14  and  _24
REMARK    6  A    between atoms: _30  and  _31
REMARK    7  A    between atoms: _30  and  _42
REMARK    8  A    between atoms: _34  and  _37
REMARK    9  A    between atoms: _37  and  _38
REMARK   10  A    between atoms: _38  and  _40
REMARK   11  A    between atoms: _43  and  _46
REMARK                            x       y       z     vdW  Elec       q    Type
REMARK                         _______ _______ _______ _____ _____    ______ ____
ROOT
ATOM      1  C   UNL     1     -33.811  18.152 -52.267  0.00  0.00    +0.272 C 
ATOM      2  O   UNL     1     -32.712  17.726 -51.967  0.00  0.00    -0.268 OA
ATOM      3  N   UNL     1     -34.413  17.764 -53.440  0.00  0.00    -0.250 N 
ENDROOT
BRANCH   3   4
ATOM      4  C   UNL     1     -35.735  18.137 -53.837  0.00  0.00    +0.038 A 
ATOM      5  C   UNL     1     -36.829  17.349 -53.450  0.00  0.00    +0.024 A 
ATOM      6  C   UNL     1     -38.127  17.719 -53.806  0.00  0.00    +0.006 A 
ATOM      7  C   UNL     1     -38.308  18.877 -54.554  0.00  0.00    -0.044 A 
ATOM      8  C   UNL     1     -37.235  19.647 -54.944  0.00  0.00    -0.042 A 
ATOM      9  C   UNL     1     -37.674  20.855 -55.732  0.00  0.00    +0.036 C 
ATOM     10  C   UNL     1     -39.215  20.871 -55.547  0.00  0.00    +0.009 C 
ATOM     11  C   UNL     1     -39.613  19.466 -55.027  0.00  0.00    +0.036 C 
ATOM     12  C   UNL     1     -35.934  19.294 -54.600  0.00  0.00    +0.027 A 
ENDBRANCH   3   4
BRANCH   1  13
ATOM     13  C   UNL     1     -34.483  19.119 -51.313  0.00  0.00    +0.149 A 
ATOM     14  C   UNL     1     -34.293  19.048 -49.951  0.00  0.00    +0.063 A 
ATOM     15  C   UNL     1     -34.999  20.101 -49.418  0.00  0.00    +0.075 A 
ATOM     16  N   UNL     1     -35.642  20.673 -50.475  0.00  0.00    -0.231 N 
ATOM     17  N   UNL     1     -35.274  20.156 -51.677  0.00  0.00    -0.161 NA
BRANCH  15  18
ATOM     18  C   UNL     1     -34.985  20.524 -48.073  0.00  0.00    +0.000 A 
ATOM     19  C   UNL     1     -35.474  19.682 -47.064  0.00  0.00    +0.010 A 
ATOM     20  C   UNL     1     -35.466  20.082 -45.728  0.00  0.00    +0.001 A 
ATOM     21  C   UNL     1     -34.960  21.328 -45.374  0.00  0.00    +0.000 A 
ATOM     22  C   UNL     1     -34.456  22.170 -46.358  0.00  0.00    +0.001 A 
ATOM     23  C   UNL     1     -34.465  21.772 -47.694  0.00  0.00    +0.010 A 
ENDBRANCH  15  18
BRANCH  16  24
ATOM     24  C   UNL     1     -36.912  21.149 -50.376  0.00  0.00    +0.066 A 
ATOM     25  C   UNL     1     -37.450  21.504 -49.136  0.00  0.00    +0.028 A 
ATOM     26  C   UNL     1     -38.762  21.967 -49.056  0.00  0.00    +0.002 A 
ATOM     27  C   UNL     1     -39.540  22.066 -50.209  0.00  0.00    +0.000 A 
ATOM     28  C   UNL     1     -39.007  21.698 -51.444  0.00  0.00    +0.002 A 
ATOM     29  C   UNL     1     -37.695  21.235 -51.529  0.00  0.00    +0.028 A 
ENDBRANCH  16  24
ENDBRANCH   1  13
BRANCH   3  30
ATOM     30  C   UNL     1     -33.740  16.854 -54.407  0.00  0.00    +0.197 C 
BRANCH  30  31
ATOM     31  C   UNL     1     -33.784  15.400 -53.930  0.00  0.00    -0.018 A 
ATOM     32  C   UNL     1     -32.595  14.780 -53.538  0.00  0.00    +0.006 A 
ATOM     33  C   UNL     1     -32.600  13.465 -53.075  0.00  0.00    +0.004 A 
ATOM     34  C   UNL     1     -33.796  12.749 -53.002  0.00  0.00    -0.037 A 
ATOM     35  C   UNL     1     -34.985  13.365 -53.391  0.00  0.00    +0.004 A 
ATOM     36  C   UNL     1     -34.979  14.681 -53.850  0.00  0.00    +0.006 A 
BRANCH  34  37
ATOM     37  C   UNL     1     -33.796  11.312 -52.499  0.00  0.00    +0.155 C 
BRANCH  37  38
ATOM     38  C   UNL     1     -34.422  11.199 -51.124  0.00  0.00    +0.309 C 
ATOM     39  O   UNL     1     -35.517  10.716 -50.927  0.00  0.00    -0.251 OA
BRANCH  38  40
ATOM     40  O   UNL     1     -33.715  11.755 -50.174  0.00  0.00    -0.480 OA
ATOM     41  H   UNL     1     -32.926  12.147 -50.585  0.00  0.00    +0.295 HD
ENDBRANCH  38  40
ENDBRANCH  37  38
ENDBRANCH  34  37
ENDBRANCH  30  31
BRANCH  30  42
ATOM     42  C   UNL     1     -34.140  17.052 -55.868  0.00  0.00    +0.239 C 
ATOM     43  O   UNL     1     -34.886  16.294 -56.457  0.00  0.00    -0.273 OA
ATOM     44  N   UNL     1     -33.508  18.072 -56.496  0.00  0.00    -0.311 N 
ATOM     45  H   UNL     1     -32.889  18.644 -55.942  0.00  0.00    +0.149 HD
BRANCH  44  46
ATOM     46  C   UNL     1     -33.724  18.506 -57.886  0.00  0.00    +0.073 C 
ATOM     47  C   UNL     1     -35.202  18.758 -58.271  0.00  0.00    +0.022 C 
ATOM     48  C   UNL     1     -35.471  17.881 -59.505  0.00  0.00    +0.002 C 
ATOM     49  C   UNL     1     -34.094  17.673 -60.146  0.00  0.00    +0.002 C 
ATOM     50  C   UNL     1     -33.148  17.541 -58.944  0.00  0.00    +0.022 C 
ENDBRANCH  44  46
ENDBRANCH  30  42
ENDBRANCH   3  30
TORSDOF 11
ENDMDL
MODEL        8
REMARK  Name = 
REMARK  11 active torsions:
REMARK  status: ('A' for Active; 'I' for Inactive)
REMARK    1  A    between atoms: _1  and  _16
REMARK    2  A    between atoms: _2  and  _4
REMARK    3  A    between atoms: _2  and  _30
REMARK    4  A    between atoms: _13  and  _18
REMARK    5  A    between atoms: _14  and  _24
REMARK    6  A    between atoms: _30  and  _31
REMARK    7  A    between atoms: _30  and  _42
REMARK    8  A    between atoms: _34  and  _37
REMARK    9  A    between atoms: _37  and  _38
REMARK   10  A    between atoms: _38  and  _40
REMARK   11  A    between atoms: _43  and  _46
REMARK                            x       y       z     vdW  Elec       q    Type
REMARK                         _______ _______ _______ _____ _____    ______ ____
ROOT
ATOM      1  C   UNL     1     -34.154  17.347 -52.486  0.00  0.00    +0.272 C 
ATOM      2  O   UNL     1     -33.361  18.159 -52.049  0.00  0.00    -0.268 OA
ATOM      3  N   UNL     1     -34.725  17.527 -53.723  0.00  0.00    -0.250 N 
ENDROOT
BRANCH   3   4
ATOM      4  C   UNL     1     -35.597  16.588 -54.360  0.00  0.00    +0.038 A 
ATOM      5  C   UNL     1     -36.983  16.797 -54.337  0.00  0.00    +0.024 A 
ATOM      6  C   UNL     1     -37.842  15.904 -54.981  0.00  0.00    +0.006 A 
ATOM      7  C   UNL     1     -37.293  14.807 -55.635  0.00  0.00    -0.044 A 
ATOM      8  C   UNL     1     -35.933  14.595 -55.649  0.00  0.00    -0.042 A 
ATOM      9  C   UNL     1     -35.572  13.355 -56.428  0.00  0.00    +0.036 C 
ATOM     10  C   UNL     1     -36.899  12.965 -57.131  0.00  0.00    +0.009 C 
ATOM     11  C   UNL     1     -38.030  13.738 -56.403  0.00  0.00    +0.036 C 
ATOM     12  C   UNL     1     -35.062  15.472 -55.014  0.00  0.00    +0.027 A 
ENDBRANCH   3   4
BRANCH   1  13
ATOM     13  C   UNL     1     -34.488  16.145 -51.625  0.00  0.00    +0.149 A 
ATOM     14  C   UNL     1     -35.121  16.275 -50.409  0.00  0.00    +0.063 A 
ATOM     15  C   UNL     1     -35.312  14.994 -49.946  0.00  0.00    +0.075 A 
ATOM     16  N   UNL     1     -34.700  14.188 -50.860  0.00  0.00    -0.231 N 
ATOM     17  N   UNL     1     -34.263  14.854 -51.962  0.00  0.00    -0.161 NA
BRANCH  15  18
ATOM     18  C   UNL     1     -36.051  14.616 -48.807  0.00  0.00    +0.000 A 
ATOM     19  C   UNL     1     -35.554  14.796 -47.506  0.00  0.00    +0.010 A 
ATOM     20  C   UNL     1     -36.298  14.411 -46.393  0.00  0.00    +0.001 A 
ATOM     21  C   UNL     1     -37.551  13.831 -46.556  0.00  0.00    +0.000 A 
ATOM     22  C   UNL     1     -38.054  13.630 -47.837  0.00  0.00    +0.001 A 
ATOM     23  C   UNL     1     -37.310  14.014 -48.951  0.00  0.00    +0.010 A 
ENDBRANCH  15  18
BRANCH  16  24
ATOM     24  C   UNL     1     -33.997  13.083 -50.492  0.00  0.00    +0.066 A 
ATOM     25  C   UNL     1     -32.752  13.246 -49.880  0.00  0.00    +0.028 A 
ATOM     26  C   UNL     1     -32.027  12.126 -49.474  0.00  0.00    +0.002 A 
ATOM     27  C   UNL     1     -32.548  10.848 -49.671  0.00  0.00    +0.000 A 
ATOM     28  C   UNL     1     -33.797  10.688 -50.269  0.00  0.00    +0.002 A 
ATOM     29  C   UNL     1     -34.526  11.803 -50.675  0.00  0.00    +0.028 A 
ENDBRANCH  16  24
ENDBRANCH   1  13
BRANCH   3  30
ATOM     30  C   UNL     1     -34.442  18.729 -54.553  0.00  0.00    +0.197 C 
BRANCH  30  31
ATOM     31  C   UNL     1     -34.368  18.375 -56.041  0.00  0.00    -0.018 A 
ATOM     32  C   UNL     1     -33.208  17.858 -56.625  0.00  0.00    +0.006 A 
ATOM     33  C   UNL     1     -33.168  17.567 -57.987  0.00  0.00    +0.004 A 
ATOM     34  C   UNL     1     -34.288  17.793 -58.788  0.00  0.00    -0.037 A 
ATOM     35  C   UNL     1     -35.446  18.315 -58.212  0.00  0.00    +0.004 A 
ATOM     36  C   UNL     1     -35.485  18.602 -56.848  0.00  0.00    +0.006 A 
BRANCH  34  37
ATOM     37  C   UNL     1     -34.250  17.479 -60.277  0.00  0.00    +0.155 C 
BRANCH  37  38
ATOM     38  C   UNL     1     -34.165  15.988 -60.534  0.00  0.00    +0.309 C 
ATOM     39  O   UNL     1     -34.889  15.176 -59.997  0.00  0.00    -0.251 OA
BRANCH  38  40
ATOM     40  O   UNL     1     -33.176  15.642 -61.317  0.00  0.00    -0.480 OA
ATOM     41  H   UNL     1     -32.689  16.450 -61.551  0.00  0.00    +0.295 HD
ENDBRANCH  38  40
ENDBRANCH  37  38
ENDBRANCH  34  37
ENDBRANCH  30  31
BRANCH  30  42
ATOM     42  C   UNL     1     -35.302  19.952 -54.238  0.00  0.00    +0.239 C 
ATOM     43  O   UNL     1     -35.035  20.736 -53.348  0.00  0.00    -0.273 OA
ATOM     44  N   UNL     1     -36.452  20.035 -54.949  0.00  0.00    -0.311 N 
ATOM     45  H   UNL     1     -36.610  19.334 -55.657  0.00  0.00    +0.149 HD
BRANCH  44  46
ATOM     46  C   UNL     1     -37.446  21.119 -54.874  0.00  0.00    +0.073 C 
ATOM     47  C   UNL     1     -38.528  20.940 -53.781  0.00  0.00    +0.022 C 
ATOM     48  C   UNL     1     -39.880  21.038 -54.508  0.00  0.00    +0.002 C 
ATOM     49  C   UNL     1     -39.587  21.857 -55.771  0.00  0.00    +0.002 C 
ATOM     50  C   UNL     1     -38.191  21.383 -56.199  0.00  0.00    +0.022 C 
ENDBRANCH  44  46
ENDBRANCH  30  42
ENDBRANCH   3  30
TORSDOF 11
ENDMDL
MODEL        9
REMARK  Name = 
REMARK  11 active torsions:
REMARK  status: ('A' for Active; 'I' for Inactive)
REMARK    1  A    between atoms: _1  and  _16
REMARK    2  A    between atoms: _2  and  _4
REMARK    3  A    between atoms: _2  and  _30
REMARK    4  A    between atoms: _13  and  _18
REMARK    5  A    between atoms: _14  and  _24
REMARK    6  A    between atoms: _30  and  _31
REMARK    7  A    between atoms: _30  and  _42
REMARK    8  A    between atoms: _34  and  _37
REMARK    9  A    between atoms: _37  and  _38
REMARK   10  A    between atoms: _38  and  _40
REMARK   11  A    between atoms: _43  and  _46
REMARK                            x       y       z     vdW  Elec       q    Type
REMARK                         _______ _______ _______ _____ _____    ______ ____
ROOT
ATOM      1  C   UNL     1     -34.009  17.756 -51.872  0.00  0.00    +0.272 C 
ATOM      2  O   UNL     1     -32.980  17.237 -51.484  0.00  0.00    -0.268 OA
ATOM      3  N   UNL     1     -34.619  17.318 -53.023  0.00  0.00    -0.250 N 
ENDROOT
BRANCH   3   4
ATOM      4  C   UNL     1     -35.873  17.802 -53.512  0.00  0.00    +0.038 A 
ATOM      5  C   UNL     1     -37.060  17.138 -53.166  0.00  0.00    +0.024 A 
ATOM      6  C   UNL     1     -38.293  17.617 -53.612  0.00  0.00    +0.006 A 
ATOM      7  C   UNL     1     -38.316  18.758 -54.407  0.00  0.00    -0.044 A 
ATOM      8  C   UNL     1     -37.152  19.404 -54.757  0.00  0.00    -0.042 A 
ATOM      9  C   UNL     1     -37.425  20.618 -55.609  0.00  0.00    +0.036 C 
ATOM     10  C   UNL     1     -38.964  20.789 -55.519  0.00  0.00    +0.009 C 
ATOM     11  C   UNL     1     -39.528  19.450 -54.977  0.00  0.00    +0.036 C 
ATOM     12  C   UNL     1     -35.914  18.942 -54.323  0.00  0.00    +0.027 A 
ENDBRANCH   3   4
BRANCH   1  13
ATOM     13  C   UNL     1     -34.585  18.893 -51.052  0.00  0.00    +0.149 A 
ATOM     14  C   UNL     1     -34.278  19.057 -49.719  0.00  0.00    +0.063 A 
ATOM     15  C   UNL     1     -34.923  20.205 -49.324  0.00  0.00    +0.075 A 
ATOM     16  N   UNL     1     -35.649  20.601 -50.409  0.00  0.00    -0.231 N 
ATOM     17  N   UNL     1     -35.391  19.871 -51.527  0.00  0.00    -0.161 NA
BRANCH  15  18
ATOM     18  C   UNL     1     -34.788  20.857 -48.082  0.00  0.00    +0.000 A 
ATOM     19  C   UNL     1     -35.277  20.295 -46.892  0.00  0.00    +0.010 A 
ATOM     20  C   UNL     1     -35.139  20.958 -45.674  0.00  0.00    +0.001 A 
ATOM     21  C   UNL     1     -34.514  22.198 -45.620  0.00  0.00    +0.000 A 
ATOM     22  C   UNL     1     -34.036  22.779 -46.790  0.00  0.00    +0.001 A 
ATOM     23  C   UNL     1     -34.175  22.117 -48.009  0.00  0.00    +0.010 A 
ENDBRANCH  15  18
BRANCH  16  24
ATOM     24  C   UNL     1     -36.899  21.121 -50.291  0.00  0.00    +0.066 A 
ATOM     25  C   UNL     1     -37.396  21.518 -49.046  0.00  0.00    +0.028 A 
ATOM     26  C   UNL     1     -38.689  22.026 -48.946  0.00  0.00    +0.002 A 
ATOM     27  C   UNL     1     -39.490  22.127 -50.083  0.00  0.00    +0.000 A 
ATOM     28  C   UNL     1     -39.000  21.717 -51.321  0.00  0.00    +0.002 A 
ATOM     29  C   UNL     1     -37.706  21.209 -51.427  0.00  0.00    +0.028 A 
ENDBRANCH  16  24
ENDBRANCH   1  13
BRANCH   3  30
ATOM     30  C   UNL     1     -34.035  16.237 -53.862  0.00  0.00    +0.197 C 
BRANCH  30  31
ATOM     31  C   UNL     1     -34.139  14.875 -53.170  0.00  0.00    -0.018 A 
ATOM     32  C   UNL     1     -35.190  14.646 -52.279  0.00  0.00    +0.006 A 
ATOM     33  C   UNL     1     -35.331  13.410 -51.650  0.00  0.00    +0.004 A 
ATOM     34  C   UNL     1     -34.418  12.385 -51.900  0.00  0.00    -0.037 A 
ATOM     35  C   UNL     1     -33.367  12.608 -52.791  0.00  0.00    +0.004 A 
ATOM     36  C   UNL     1     -33.231  13.843 -53.422  0.00  0.00    +0.006 A 
BRANCH  34  37
ATOM     37  C   UNL     1     -34.573  11.037 -51.209  0.00  0.00    +0.155 C 
BRANCH  37  38
ATOM     38  C   UNL     1     -34.460  11.163 -49.703  0.00  0.00    +0.309 C 
ATOM     39  O   UNL     1     -35.384  10.956 -48.944  0.00  0.00    -0.251 OA
BRANCH  38  40
ATOM     40  O   UNL     1     -33.300  11.608 -49.296  0.00  0.00    -0.480 OA
ATOM     41  H   UNL     1     -32.758  11.782 -50.084  0.00  0.00    +0.295 HD
ENDBRANCH  38  40
ENDBRANCH  37  38
ENDBRANCH  34  37
ENDBRANCH  30  31
BRANCH  30  42
ATOM     42  C   UNL     1     -34.482  16.238 -55.323  0.00  0.00    +0.239 C 
ATOM     43  O   UNL     1     -35.347  15.498 -55.750  0.00  0.00    -0.273 OA
ATOM     44  N   UNL     1     -33.758  17.044 -56.136  0.00  0.00    -0.311 N 
ATOM     45  H   UNL     1     -33.044  17.612 -55.708  0.00  0.00    +0.149 HD
BRANCH  44  46
ATOM     46  C   UNL     1     -33.989  17.264 -57.574  0.00  0.00    +0.073 C 
ATOM     47  C   UNL     1     -35.128  18.257 -57.884  0.00  0.00    +0.022 C 
ATOM     48  C   UNL     1     -34.704  18.938 -59.193  0.00  0.00    +0.002 C 
ATOM     49  C   UNL     1     -33.179  19.041 -59.073  0.00  0.00    +0.002 C 
ATOM     50  C   UNL     1     -32.751  17.742 -58.370  0.00  0.00    +0.022 C 
ENDBRANCH  44  46
ENDBRANCH  30  42
ENDBRANCH   3  30
TORSDOF 11
ENDMDL
MODEL       10
REMARK  Name = 
REMARK  11 active torsions:
REMARK  status: ('A' for Active; 'I' for Inactive)
REMARK    1  A    between atoms: _1  and  _16
REMARK    2  A    between atoms: _2  and  _4
REMARK    3  A    between atoms: _2  and  _30
REMARK    4  A    between atoms: _13  and  _18
REMARK    5  A    between atoms: _14  and  _24
REMARK    6  A    between atoms: _30  and  _31
REMARK    7  A    between atoms: _30  and  _42
REMARK    8  A    between atoms: _34  and  _37
REMARK    9  A    between atoms: _37  and  _38
REMARK   10  A    between atoms: _38  and  _40
REMARK   11  A    between atoms: _43  and  _46
REMARK                            x       y       z     vdW  Elec       q    Type
REMARK                         _______ _______ _______ _____ _____    ______ ____
ROOT
ATOM      1  C   UNL     1     -33.784  18.184 -52.922  0.00  0.00    +0.272 C 
ATOM      2  O   UNL     1     -32.631  17.879 -52.681  0.00  0.00    -0.268 OA
ATOM      3  N   UNL     1     -34.400  17.732 -54.064  0.00  0.00    -0.250 N 
ENDROOT
BRANCH   3   4
ATOM      4  C   UNL     1     -35.774  17.960 -54.390  0.00  0.00    +0.038 A 
ATOM      5  C   UNL     1     -36.752  17.050 -53.974  0.00  0.00    +0.027 A 
ATOM      6  C   UNL     1     -38.074  17.284 -54.333  0.00  0.00    -0.042 A 
ATOM      7  C   UNL     1     -39.272  16.426 -54.015  0.00  0.00    +0.036 C 
ATOM      8  C   UNL     1     -40.396  17.022 -54.904  0.00  0.00    +0.009 C 
ATOM      9  C   UNL     1     -39.905  18.421 -55.359  0.00  0.00    +0.036 C 
ATOM     10  C   UNL     1     -38.424  18.389 -55.077  0.00  0.00    -0.044 A 
ATOM     11  C   UNL     1     -37.467  19.310 -55.490  0.00  0.00    +0.006 A 
ATOM     12  C   UNL     1     -36.134  19.091 -55.139  0.00  0.00    +0.024 A 
ENDBRANCH   3   4
BRANCH   1  13
ATOM     13  C   UNL     1     -34.506  19.074 -51.930  0.00  0.00    +0.149 A 
ATOM     14  C   UNL     1     -34.373  18.904 -50.569  0.00  0.00    +0.063 A 
ATOM     15  C   UNL     1     -35.112  19.910 -49.992  0.00  0.00    +0.075 A 
ATOM     16  N   UNL     1     -35.715  20.554 -51.032  0.00  0.00    -0.231 N 
ATOM     17  N   UNL     1     -35.291  20.129 -52.251  0.00  0.00    -0.161 NA
BRANCH  15  18
ATOM     18  C   UNL     1     -35.160  20.234 -48.621  0.00  0.00    +0.000 A 
ATOM     19  C   UNL     1     -35.765  19.387 -47.679  0.00  0.00    +0.010 A 
ATOM     20  C   UNL     1     -35.806  19.728 -46.329  0.00  0.00    +0.001 A 
ATOM     21  C   UNL     1     -35.251  20.925 -45.892  0.00  0.00    +0.000 A 
ATOM     22  C   UNL     1     -34.660  21.784 -46.811  0.00  0.00    +0.001 A 
ATOM     23  C   UNL     1     -34.619  21.445 -48.163  0.00  0.00    +0.010 A 
ENDBRANCH  15  18
BRANCH  16  24
ATOM     24  C   UNL     1     -36.993  21.013 -50.953  0.00  0.00    +0.066 A 
ATOM     25  C   UNL     1     -37.492  21.418 -49.713  0.00  0.00    +0.028 A 
ATOM     26  C   UNL     1     -38.791  21.913 -49.616  0.00  0.00    +0.002 A 
ATOM     27  C   UNL     1     -39.587  22.013 -50.756  0.00  0.00    +0.000 A 
ATOM     28  C   UNL     1     -39.084  21.623 -51.996  0.00  0.00    +0.002 A 
ATOM     29  C   UNL     1     -37.785  21.128 -52.099  0.00  0.00    +0.028 A 
ENDBRANCH  16  24
ENDBRANCH   1  13
BRANCH   3  30
ATOM     30  C   UNL     1     -33.684  16.899 -55.068  0.00  0.00    +0.197 C 
BRANCH  30  31
ATOM     31  C   UNL     1     -33.983  15.410 -54.875  0.00  0.00    -0.018 A 
ATOM     32  C   UNL     1     -33.378  14.730 -53.815  0.00  0.00    +0.006 A 
ATOM     33  C   UNL     1     -33.645  13.380 -53.593  0.00  0.00    +0.004 A 
ATOM     34  C   UNL     1     -34.519  12.688 -54.432  0.00  0.00    -0.037 A 
ATOM     35  C   UNL     1     -35.127  13.364 -55.491  0.00  0.00    +0.004 A 
ATOM     36  C   UNL     1     -34.862  14.714 -55.709  0.00  0.00    +0.006 A 
BRANCH  34  37
ATOM     37  C   UNL     1     -34.806  11.213 -54.188  0.00  0.00    +0.155 C 
BRANCH  37  38
ATOM     38  C   UNL     1     -35.586  10.997 -52.907  0.00  0.00    +0.309 C 
ATOM     39  O   UNL     1     -36.634  11.556 -52.662  0.00  0.00    -0.251 OA
BRANCH  38  40
ATOM     40  O   UNL     1     -34.981  10.223 -52.044  0.00  0.00    -0.480 OA
ATOM     41  H   UNL     1     -34.125   9.966 -52.428  0.00  0.00    +0.295 HD
ENDBRANCH  38  40
ENDBRANCH  37  38
ENDBRANCH  34  37
ENDBRANCH  30  31
BRANCH  30  42
ATOM     42  C   UNL     1     -33.801  17.384 -56.512  0.00  0.00    +0.239 C 
ATOM     43  O   UNL     1     -33.181  18.338 -56.941  0.00  0.00    -0.273 OA
ATOM     44  N   UNL     1     -34.737  16.742 -57.252  0.00  0.00    -0.311 N 
ATOM     45  H   UNL     1     -35.222  15.972 -56.817  0.00  0.00    +0.149 HD
BRANCH  44  46
ATOM     46  C   UNL     1     -35.036  16.980 -58.674  0.00  0.00    +0.073 C 
ATOM     47  C   UNL     1     -34.557  18.350 -59.197  0.00  0.00    +0.022 C 
ATOM     48  C   UNL     1     -34.209  18.102 -60.672  0.00  0.00    +0.002 C 
ATOM     49  C   UNL     1     -33.636  16.680 -60.677  0.00  0.00    +0.002 C 
ATOM     50  C   UNL     1     -34.482  15.912 -59.647  0.00  0.00    +0.022 C 
ENDBRANCH  44  46
ENDBRANCH  30  42
ENDBRANCH   3  30
TORSDOF 11
ENDMDL
