# Supplementary material for: A Novel Class of Small Molecule Agonists with Preference for Human over Mouse TLR4 Activation
Source: PLoS One. 2016 Oct 13;11(10):e0164632. doi: 10.1371/journal.pone.0164632 (PMC5063506; doi:10.1371/journal.pone.0164632)
Supplement: S1 File — Sequence and structure files used for bioinformatics analysis and docking, provided as a ZIP archive of a directory tree. To view, uncompress onto your local file system and open the file Readme.txt at the top directory level of the archive. That file describes individual directories and files inside the archive. (ZIP) [file pone.0164632.s007.zip › S1_File/docking.receptor_monomer_unbound/dock/human_AZ12857161.out_flex.pdbqt]

REMARK  Name = 
REMARK  50 active torsions:
REMARK  status: ('A' for Active; 'I' for Inactive)
REMARK    1  A    between atoms: _1  and  _3
REMARK    2  A    between atoms: _3  and  _5
REMARK    3  A    between atoms: _7  and  _9
REMARK    4  A    between atoms: _9  and  _10
REMARK    5  A    between atoms: _13  and  _15
REMARK    6  A    between atoms: _15  and  _17
REMARK    7  A    between atoms: _19  and  _21
REMARK    8  A    between atoms: _21  and  _22
REMARK    9  A    between atoms: _29  and  _31
REMARK   10  A    between atoms: _31  and  _32
REMARK   11  A    between atoms: _35  and  _37
REMARK   12  A    between atoms: _37  and  _39
REMARK   13  A    between atoms: _41  and  _43
REMARK   14  A    between atoms: _46  and  _48
REMARK   15  A    between atoms: _48  and  _49
REMARK   16  A    between atoms: _49  and  _50
REMARK   17  A    between atoms: _50  and  _51
REMARK   18  A    between atoms: _55  and  _57
REMARK   19  A    between atoms: _57  and  _58
REMARK   20  A    between atoms: _58  and  _59
REMARK   21  A    between atoms: _62  and  _64
REMARK   22  A    between atoms: _64  and  _66
REMARK   23  A    between atoms: _68  and  _70
REMARK   24  A    between atoms: _70  and  _71
REMARK   25  A    between atoms: _78  and  _80
REMARK   26  A    between atoms: _82  and  _84
REMARK   27  A    between atoms: _84  and  _85
REMARK   28  A    between atoms: _91  and  _93
REMARK   29  A    between atoms: _95  and  _97
REMARK   30  A    between atoms: _97  and  _98
REMARK   31  A    between atoms: _104  and  _106
REMARK   32  A    between atoms: _106  and  _107
REMARK   33  A    between atoms: _107  and  _108
REMARK   34  A    between atoms: _108  and  _109
REMARK   35  A    between atoms: _111  and  _113
REMARK   36  A    between atoms: _113  and  _115
REMARK   37  A    between atoms: _117  and  _119
REMARK   38  A    between atoms: _119  and  _120
REMARK   39  A    between atoms: _127  and  _129
REMARK   40  A    between atoms: _131  and  _133
REMARK   41  A    between atoms: _136  and  _138
REMARK   42  A    between atoms: _138  and  _139
REMARK   43  A    between atoms: _139  and  _140
REMARK   44  A    between atoms: _140  and  _141
REMARK   45  A    between atoms: _145  and  _147
REMARK   46  A    between atoms: _147  and  _148
REMARK   47  A    between atoms: _155  and  _157
REMARK   48  A    between atoms: _157  and  _158
REMARK   49  A    between atoms: _158  and  _159
REMARK   50  A    between atoms: _159  and  _160
REMARK                            x       y       z     vdW  Elec       q    Type
REMARK                         _______ _______ _______ _____ _____    ______ ____
ROOT
ATOM      1  C   UNL     1     -38.253  21.314 -61.562  0.00  0.00    +0.000 C 
ATOM      2  C   UNL     1     -38.754  20.768 -60.245  0.00  0.00    +0.000 C 
ENDROOT
BRANCH   1   3
ATOM      3  C   UNL     1     -39.196  20.949 -62.728  0.00  0.00    +0.000 C 
ATOM      4  C   UNL     1     -40.596  21.380 -62.367  0.00  0.00    +0.000 C 
ENDBRANCH   1   3
BRANCH   1   5
ATOM      5  C   UNL     1     -36.850  20.789 -61.823  0.00  0.00    +0.000 C 
ATOM      6  C   UNL     1     -35.800  21.781 -61.376  0.00  0.00    +0.000 C 
ENDBRANCH   1   5
TORSDOF 2
REMARK  Name = 
REMARK  50 active torsions:
REMARK  status: ('A' for Active; 'I' for Inactive)
REMARK    1  A    between atoms: _1  and  _3
REMARK    2  A    between atoms: _3  and  _5
REMARK    3  A    between atoms: _7  and  _9
REMARK    4  A    between atoms: _9  and  _10
REMARK    5  A    between atoms: _13  and  _15
REMARK    6  A    between atoms: _15  and  _17
REMARK    7  A    between atoms: _19  and  _21
REMARK    8  A    between atoms: _21  and  _22
REMARK    9  A    between atoms: _29  and  _31
REMARK   10  A    between atoms: _31  and  _32
REMARK   11  A    between atoms: _35  and  _37
REMARK   12  A    between atoms: _37  and  _39
REMARK   13  A    between atoms: _41  and  _43
REMARK   14  A    between atoms: _46  and  _48
REMARK   15  A    between atoms: _48  and  _49
REMARK   16  A    between atoms: _49  and  _50
REMARK   17  A    between atoms: _50  and  _51
REMARK   18  A    between atoms: _55  and  _57
REMARK   19  A    between atoms: _57  and  _58
REMARK   20  A    between atoms: _58  and  _59
REMARK   21  A    between atoms: _62  and  _64
REMARK   22  A    between atoms: _64  and  _66
REMARK   23  A    between atoms: _68  and  _70
REMARK   24  A    between atoms: _70  and  _71
REMARK   25  A    between atoms: _78  and  _80
REMARK   26  A    between atoms: _82  and  _84
REMARK   27  A    between atoms: _84  and  _85
REMARK   28  A    between atoms: _91  and  _93
REMARK   29  A    between atoms: _95  and  _97
REMARK   30  A    between atoms: _97  and  _98
REMARK   31  A    between atoms: _104  and  _106
REMARK   32  A    between atoms: _106  and  _107
REMARK   33  A    between atoms: _107  and  _108
REMARK   34  A    between atoms: _108  and  _109
REMARK   35  A    between atoms: _111  and  _113
REMARK   36  A    between atoms: _113  and  _115
REMARK   37  A    between atoms: _117  and  _119
REMARK   38  A    between atoms: _119  and  _120
REMARK   39  A    between atoms: _127  and  _129
REMARK   40  A    between atoms: _131  and  _133
REMARK   41  A    between atoms: _136  and  _138
REMARK   42  A    between atoms: _138  and  _139
REMARK   43  A    between atoms: _139  and  _140
REMARK   44  A    between atoms: _140  and  _141
REMARK   45  A    between atoms: _145  and  _147
REMARK   46  A    between atoms: _147  and  _148
REMARK   47  A    between atoms: _155  and  _157
REMARK   48  A    between atoms: _157  and  _158
REMARK   49  A    between atoms: _158  and  _159
REMARK   50  A    between atoms: _159  and  _160
REMARK                            x       y       z     vdW  Elec       q    Type
REMARK                         _______ _______ _______ _____ _____    ______ ____
ROOT
ATOM      1  C   UNL     1     -40.951  15.141 -58.696  0.00  0.00    +0.000 C 
ENDROOT
BRANCH   1   2
ATOM      2  C   UNL     1     -39.995  16.317 -58.502  0.00  0.00    +0.000 C 
ATOM      3  C   UNL     1     -40.801  17.499 -57.987  0.00  0.00    +0.000 C 
ATOM      4  C   UNL     1     -39.286  16.622 -59.815  0.00  0.00    +0.000 C 
ENDBRANCH   1   2
BRANCH   1   5
ATOM      5  C   UNL     1     -42.268  15.405 -59.408  0.00  0.00    +0.000 C 
ATOM      6  C   UNL     1     -42.143  15.134 -60.901  0.00  0.00    +0.000 C 
ENDBRANCH   1   5
TORSDOF 2
REMARK  Name = 
REMARK  50 active torsions:
REMARK  status: ('A' for Active; 'I' for Inactive)
REMARK    1  A    between atoms: _1  and  _3
REMARK    2  A    between atoms: _3  and  _5
REMARK    3  A    between atoms: _7  and  _9
REMARK    4  A    between atoms: _9  and  _10
REMARK    5  A    between atoms: _13  and  _15
REMARK    6  A    between atoms: _15  and  _17
REMARK    7  A    between atoms: _19  and  _21
REMARK    8  A    between atoms: _21  and  _22
REMARK    9  A    between atoms: _29  and  _31
REMARK   10  A    between atoms: _31  and  _32
REMARK   11  A    between atoms: _35  and  _37
REMARK   12  A    between atoms: _37  and  _39
REMARK   13  A    between atoms: _41  and  _43
REMARK   14  A    between atoms: _46  and  _48
REMARK   15  A    between atoms: _48  and  _49
REMARK   16  A    between atoms: _49  and  _50
REMARK   17  A    between atoms: _50  and  _51
REMARK   18  A    between atoms: _55  and  _57
REMARK   19  A    between atoms: _57  and  _58
REMARK   20  A    between atoms: _58  and  _59
REMARK   21  A    between atoms: _62  and  _64
REMARK   22  A    between atoms: _64  and  _66
REMARK   23  A    between atoms: _68  and  _70
REMARK   24  A    between atoms: _70  and  _71
REMARK   25  A    between atoms: _78  and  _80
REMARK   26  A    between atoms: _82  and  _84
REMARK   27  A    between atoms: _84  and  _85
REMARK   28  A    between atoms: _91  and  _93
REMARK   29  A    between atoms: _95  and  _97
REMARK   30  A    between atoms: _97  and  _98
REMARK   31  A    between atoms: _104  and  _106
REMARK   32  A    between atoms: _106  and  _107
REMARK   33  A    between atoms: _107  and  _108
REMARK   34  A    between atoms: _108  and  _109
REMARK   35  A    between atoms: _111  and  _113
REMARK   36  A    between atoms: _113  and  _115
REMARK   37  A    between atoms: _117  and  _119
REMARK   38  A    between atoms: _119  and  _120
REMARK   39  A    between atoms: _127  and  _129
REMARK   40  A    between atoms: _131  and  _133
REMARK   41  A    between atoms: _136  and  _138
REMARK   42  A    between atoms: _138  and  _139
REMARK   43  A    between atoms: _139  and  _140
REMARK   44  A    between atoms: _140  and  _141
REMARK   45  A    between atoms: _145  and  _147
REMARK   46  A    between atoms: _147  and  _148
REMARK   47  A    between atoms: _155  and  _157
REMARK   48  A    between atoms: _157  and  _158
REMARK   49  A    between atoms: _158  and  _159
REMARK   50  A    between atoms: _159  and  _160
REMARK                            x       y       z     vdW  Elec       q    Type
REMARK                         _______ _______ _______ _____ _____    ______ ____
ROOT
ATOM      1  C   UNL     1     -37.586  15.579 -64.373  0.00  0.00    +0.000 C 
ATOM      2  C   UNL     1     -36.307  15.986 -65.115  0.00  0.00    +0.000 C 
ENDROOT
BRANCH   1   3
ATOM      3  C   UNL     1     -38.749  16.508 -64.785  0.00  0.00    +0.000 C 
ATOM      4  C   UNL     1     -38.782  16.460 -66.307  0.00  0.00    +0.000 C 
ENDBRANCH   1   3
BRANCH   1   5
ATOM      5  C   UNL     1     -37.340  15.627 -62.857  0.00  0.00    +0.000 C 
ATOM      6  C   UNL     1     -35.949  15.233 -62.454  0.00  0.00    +0.000 C 
ENDBRANCH   1   5
TORSDOF 2
REMARK  Name = 
REMARK  50 active torsions:
REMARK  status: ('A' for Active; 'I' for Inactive)
REMARK    1  A    between atoms: _1  and  _3
REMARK    2  A    between atoms: _3  and  _5
REMARK    3  A    between atoms: _7  and  _9
REMARK    4  A    between atoms: _9  and  _10
REMARK    5  A    between atoms: _13  and  _15
REMARK    6  A    between atoms: _15  and  _17
REMARK    7  A    between atoms: _19  and  _21
REMARK    8  A    between atoms: _21  and  _22
REMARK    9  A    between atoms: _29  and  _31
REMARK   10  A    between atoms: _31  and  _32
REMARK   11  A    between atoms: _35  and  _37
REMARK   12  A    between atoms: _37  and  _39
REMARK   13  A    between atoms: _41  and  _43
REMARK   14  A    between atoms: _46  and  _48
REMARK   15  A    between atoms: _48  and  _49
REMARK   16  A    between atoms: _49  and  _50
REMARK   17  A    between atoms: _50  and  _51
REMARK   18  A    between atoms: _55  and  _57
REMARK   19  A    between atoms: _57  and  _58
REMARK   20  A    between atoms: _58  and  _59
REMARK   21  A    between atoms: _62  and  _64
REMARK   22  A    between atoms: _64  and  _66
REMARK   23  A    between atoms: _68  and  _70
REMARK   24  A    between atoms: _70  and  _71
REMARK   25  A    between atoms: _78  and  _80
REMARK   26  A    between atoms: _82  and  _84
REMARK   27  A    between atoms: _84  and  _85
REMARK   28  A    between atoms: _91  and  _93
REMARK   29  A    between atoms: _95  and  _97
REMARK   30  A    between atoms: _97  and  _98
REMARK   31  A    between atoms: _104  and  _106
REMARK   32  A    between atoms: _106  and  _107
REMARK   33  A    between atoms: _107  and  _108
REMARK   34  A    between atoms: _108  and  _109
REMARK   35  A    between atoms: _111  and  _113
REMARK   36  A    between atoms: _113  and  _115
REMARK   37  A    between atoms: _117  and  _119
REMARK   38  A    between atoms: _119  and  _120
REMARK   39  A    between atoms: _127  and  _129
REMARK   40  A    between atoms: _131  and  _133
REMARK   41  A    between atoms: _136  and  _138
REMARK   42  A    between atoms: _138  and  _139
REMARK   43  A    between atoms: _139  and  _140
REMARK   44  A    between atoms: _140  and  _141
REMARK   45  A    between atoms: _145  and  _147
REMARK   46  A    between atoms: _147  and  _148
REMARK   47  A    between atoms: _155  and  _157
REMARK   48  A    between atoms: _157  and  _158
REMARK   49  A    between atoms: _158  and  _159
REMARK   50  A    between atoms: _159  and  _160
REMARK                            x       y       z     vdW  Elec       q    Type
REMARK                         _______ _______ _______ _____ _____    ______ ____
ROOT
ATOM      1  C   UNL     1     -32.352  17.384 -67.646  0.00  0.00    -0.022 A 
ATOM      2  C   UNL     1     -31.411  16.487 -67.153  0.00  0.00    -0.001 A 
ATOM      3  C   UNL     1     -30.084  16.846 -67.009  0.00  0.00    +0.042 A 
ATOM      4  C   UNL     1     -29.681  18.120 -67.373  0.00  0.00    +0.196 A 
ATOM      5  O   UNL     1     -28.342  18.454 -67.250  0.00  0.00    -0.287 OA
ATOM      6  C   UNL     1     -30.592  19.027 -67.883  0.00  0.00    +0.042 A 
ATOM      7  C   UNL     1     -31.916  18.657 -68.035  0.00  0.00    -0.001 A 
ENDROOT
BRANCH   1   8
ATOM      8  C   UNL     1     -33.799  16.967 -67.817  0.00  0.00    +0.026 C 
BRANCH   8   9
ATOM      9  C   UNL     1     -34.472  17.474 -69.094  0.00  0.00    +0.005 C 
ATOM     10  C   UNL     1     -33.820  16.767 -70.276  0.00  0.00    +0.000 C 
ENDBRANCH   8   9
ENDBRANCH   1   8
TORSDOF 2
REMARK  Name = 
REMARK  50 active torsions:
REMARK  status: ('A' for Active; 'I' for Inactive)
REMARK    1  A    between atoms: _1  and  _3
REMARK    2  A    between atoms: _3  and  _5
REMARK    3  A    between atoms: _7  and  _9
REMARK    4  A    between atoms: _9  and  _10
REMARK    5  A    between atoms: _13  and  _15
REMARK    6  A    between atoms: _15  and  _17
REMARK    7  A    between atoms: _19  and  _21
REMARK    8  A    between atoms: _21  and  _22
REMARK    9  A    between atoms: _29  and  _31
REMARK   10  A    between atoms: _31  and  _32
REMARK   11  A    between atoms: _35  and  _37
REMARK   12  A    between atoms: _37  and  _39
REMARK   13  A    between atoms: _41  and  _43
REMARK   14  A    between atoms: _46  and  _48
REMARK   15  A    between atoms: _48  and  _49
REMARK   16  A    between atoms: _49  and  _50
REMARK   17  A    between atoms: _50  and  _51
REMARK   18  A    between atoms: _55  and  _57
REMARK   19  A    between atoms: _57  and  _58
REMARK   20  A    between atoms: _58  and  _59
REMARK   21  A    between atoms: _62  and  _64
REMARK   22  A    between atoms: _64  and  _66
REMARK   23  A    between atoms: _68  and  _70
REMARK   24  A    between atoms: _70  and  _71
REMARK   25  A    between atoms: _78  and  _80
REMARK   26  A    between atoms: _82  and  _84
REMARK   27  A    between atoms: _84  and  _85
REMARK   28  A    between atoms: _91  and  _93
REMARK   29  A    between atoms: _95  and  _97
REMARK   30  A    between atoms: _97  and  _98
REMARK   31  A    between atoms: _104  and  _106
REMARK   32  A    between atoms: _106  and  _107
REMARK   33  A    between atoms: _107  and  _108
REMARK   34  A    between atoms: _108  and  _109
REMARK   35  A    between atoms: _111  and  _113
REMARK   36  A    between atoms: _113  and  _115
REMARK   37  A    between atoms: _117  and  _119
REMARK   38  A    between atoms: _119  and  _120
REMARK   39  A    between atoms: _127  and  _129
REMARK   40  A    between atoms: _131  and  _133
REMARK   41  A    between atoms: _136  and  _138
REMARK   42  A    between atoms: _138  and  _139
REMARK   43  A    between atoms: _139  and  _140
REMARK   44  A    between atoms: _140  and  _141
REMARK   45  A    between atoms: _145  and  _147
REMARK   46  A    between atoms: _147  and  _148
REMARK   47  A    between atoms: _155  and  _157
REMARK   48  A    between atoms: _157  and  _158
REMARK   49  A    between atoms: _158  and  _159
REMARK   50  A    between atoms: _159  and  _160
REMARK                            x       y       z     vdW  Elec       q    Type
REMARK                         _______ _______ _______ _____ _____    ______ ____
ROOT
ATOM      1  C   UNL     1     -29.052   9.826 -66.425  0.00  0.00    +0.000 C 
ENDROOT
BRANCH   1   2
ATOM      2  C   UNL     1     -29.636  11.133 -65.905  0.00  0.00    +0.000 C 
ATOM      3  C   UNL     1     -28.759  12.337 -66.251  0.00  0.00    +0.000 C 
ATOM      4  C   UNL     1     -31.058  11.318 -66.397  0.00  0.00    +0.000 C 
ENDBRANCH   1   2
BRANCH   1   5
ATOM      5  C   UNL     1     -27.524   9.779 -66.429  0.00  0.00    +0.000 C 
ATOM      6  C   UNL     1     -27.075   8.624 -65.564  0.00  0.00    +0.000 C 
ENDBRANCH   1   5
TORSDOF 2
REMARK  Name = 
REMARK  50 active torsions:
REMARK  status: ('A' for Active; 'I' for Inactive)
REMARK    1  A    between atoms: _1  and  _3
REMARK    2  A    between atoms: _3  and  _5
REMARK    3  A    between atoms: _7  and  _9
REMARK    4  A    between atoms: _9  and  _10
REMARK    5  A    between atoms: _13  and  _15
REMARK    6  A    between atoms: _15  and  _17
REMARK    7  A    between atoms: _19  and  _21
REMARK    8  A    between atoms: _21  and  _22
REMARK    9  A    between atoms: _29  and  _31
REMARK   10  A    between atoms: _31  and  _32
REMARK   11  A    between atoms: _35  and  _37
REMARK   12  A    between atoms: _37  and  _39
REMARK   13  A    between atoms: _41  and  _43
REMARK   14  A    between atoms: _46  and  _48
REMARK   15  A    between atoms: _48  and  _49
REMARK   16  A    between atoms: _49  and  _50
REMARK   17  A    between atoms: _50  and  _51
REMARK   18  A    between atoms: _55  and  _57
REMARK   19  A    between atoms: _57  and  _58
REMARK   20  A    between atoms: _58  and  _59
REMARK   21  A    between atoms: _62  and  _64
REMARK   22  A    between atoms: _64  and  _66
REMARK   23  A    between atoms: _68  and  _70
REMARK   24  A    between atoms: _70  and  _71
REMARK   25  A    between atoms: _78  and  _80
REMARK   26  A    between atoms: _82  and  _84
REMARK   27  A    between atoms: _84  and  _85
REMARK   28  A    between atoms: _91  and  _93
REMARK   29  A    between atoms: _95  and  _97
REMARK   30  A    between atoms: _97  and  _98
REMARK   31  A    between atoms: _104  and  _106
REMARK   32  A    between atoms: _106  and  _107
REMARK   33  A    between atoms: _107  and  _108
REMARK   34  A    between atoms: _108  and  _109
REMARK   35  A    between atoms: _111  and  _113
REMARK   36  A    between atoms: _113  and  _115
REMARK   37  A    between atoms: _117  and  _119
REMARK   38  A    between atoms: _119  and  _120
REMARK   39  A    between atoms: _127  and  _129
REMARK   40  A    between atoms: _131  and  _133
REMARK   41  A    between atoms: _136  and  _138
REMARK   42  A    between atoms: _138  and  _139
REMARK   43  A    between atoms: _139  and  _140
REMARK   44  A    between atoms: _140  and  _141
REMARK   45  A    between atoms: _145  and  _147
REMARK   46  A    between atoms: _147  and  _148
REMARK   47  A    between atoms: _155  and  _157
REMARK   48  A    between atoms: _157  and  _158
REMARK   49  A    between atoms: _158  and  _159
REMARK   50  A    between atoms: _159  and  _160
REMARK                            x       y       z     vdW  Elec       q    Type
REMARK                         _______ _______ _______ _____ _____    ______ ____
ROOT
ATOM      1  C   UNL     1     -29.917  21.166 -46.295  0.00  0.00    +0.000 C 
ATOM      2  C   UNL     1     -31.113  21.770 -45.605  0.00  0.00    +0.000 C 
ENDROOT
BRANCH   1   3
ATOM      3  C   UNL     1     -29.066  22.262 -46.997  0.00  0.00    +0.000 C 
ATOM      4  C   UNL     1     -28.735  23.369 -46.006  0.00  0.00    +0.000 C 
ENDBRANCH   1   3
BRANCH   1   5
ATOM      5  C   UNL     1     -30.392  20.115 -47.303  0.00  0.00    +0.000 C 
ATOM      6  C   UNL     1     -29.824  18.707 -47.046  0.00  0.00    +0.000 C 
ENDBRANCH   1   5
TORSDOF 2
REMARK  Name = 
REMARK  50 active torsions:
REMARK  status: ('A' for Active; 'I' for Inactive)
REMARK    1  A    between atoms: _1  and  _3
REMARK    2  A    between atoms: _3  and  _5
REMARK    3  A    between atoms: _7  and  _9
REMARK    4  A    between atoms: _9  and  _10
REMARK    5  A    between atoms: _13  and  _15
REMARK    6  A    between atoms: _15  and  _17
REMARK    7  A    between atoms: _19  and  _21
REMARK    8  A    between atoms: _21  and  _22
REMARK    9  A    between atoms: _29  and  _31
REMARK   10  A    between atoms: _31  and  _32
REMARK   11  A    between atoms: _35  and  _37
REMARK   12  A    between atoms: _37  and  _39
REMARK   13  A    between atoms: _41  and  _43
REMARK   14  A    between atoms: _46  and  _48
REMARK   15  A    between atoms: _48  and  _49
REMARK   16  A    between atoms: _49  and  _50
REMARK   17  A    between atoms: _50  and  _51
REMARK   18  A    between atoms: _55  and  _57
REMARK   19  A    between atoms: _57  and  _58
REMARK   20  A    between atoms: _58  and  _59
REMARK   21  A    between atoms: _62  and  _64
REMARK   22  A    between atoms: _64  and  _66
REMARK   23  A    between atoms: _68  and  _70
REMARK   24  A    between atoms: _70  and  _71
REMARK   25  A    between atoms: _78  and  _80
REMARK   26  A    between atoms: _82  and  _84
REMARK   27  A    between atoms: _84  and  _85
REMARK   28  A    between atoms: _91  and  _93
REMARK   29  A    between atoms: _95  and  _97
REMARK   30  A    between atoms: _97  and  _98
REMARK   31  A    between atoms: _104  and  _106
REMARK   32  A    between atoms: _106  and  _107
REMARK   33  A    between atoms: _107  and  _108
REMARK   34  A    between atoms: _108  and  _109
REMARK   35  A    between atoms: _111  and  _113
REMARK   36  A    between atoms: _113  and  _115
REMARK   37  A    between atoms: _117  and  _119
REMARK   38  A    between atoms: _119  and  _120
REMARK   39  A    between atoms: _127  and  _129
REMARK   40  A    between atoms: _131  and  _133
REMARK   41  A    between atoms: _136  and  _138
REMARK   42  A    between atoms: _138  and  _139
REMARK   43  A    between atoms: _139  and  _140
REMARK   44  A    between atoms: _140  and  _141
REMARK   45  A    between atoms: _145  and  _147
REMARK   46  A    between atoms: _147  and  _148
REMARK   47  A    between atoms: _155  and  _157
REMARK   48  A    between atoms: _157  and  _158
REMARK   49  A    between atoms: _158  and  _159
REMARK   50  A    between atoms: _159  and  _160
REMARK                            x       y       z     vdW  Elec       q    Type
REMARK                         _______ _______ _______ _____ _____    ______ ____
ROOT
ATOM      1  C   UNL     1     -32.067  25.175 -41.364  0.00  0.00    +0.000 C 
ATOM      2  C   UNL     1     -33.118  25.552 -40.307  0.00  0.00    +0.000 C 
ATOM      3  C   UNL     1     -32.461  23.898 -42.074  0.00  0.00    +0.000 C 
ENDROOT
BRANCH   1   4
ATOM      4  C   UNL     1     -31.851  26.305 -42.393  0.00  0.00    +0.000 C 
ATOM      5  C   UNL     1     -31.723  27.632 -41.666  0.00  0.00    +0.000 C 
ENDBRANCH   1   4
TORSDOF 1
REMARK  Name = 
REMARK  50 active torsions:
REMARK  status: ('A' for Active; 'I' for Inactive)
REMARK    1  A    between atoms: _1  and  _3
REMARK    2  A    between atoms: _3  and  _5
REMARK    3  A    between atoms: _7  and  _9
REMARK    4  A    between atoms: _9  and  _10
REMARK    5  A    between atoms: _13  and  _15
REMARK    6  A    between atoms: _15  and  _17
REMARK    7  A    between atoms: _19  and  _21
REMARK    8  A    between atoms: _21  and  _22
REMARK    9  A    between atoms: _29  and  _31
REMARK   10  A    between atoms: _31  and  _32
REMARK   11  A    between atoms: _35  and  _37
REMARK   12  A    between atoms: _37  and  _39
REMARK   13  A    between atoms: _41  and  _43
REMARK   14  A    between atoms: _46  and  _48
REMARK   15  A    between atoms: _48  and  _49
REMARK   16  A    between atoms: _49  and  _50
REMARK   17  A    between atoms: _50  and  _51
REMARK   18  A    between atoms: _55  and  _57
REMARK   19  A    between atoms: _57  and  _58
REMARK   20  A    between atoms: _58  and  _59
REMARK   21  A    between atoms: _62  and  _64
REMARK   22  A    between atoms: _64  and  _66
REMARK   23  A    between atoms: _68  and  _70
REMARK   24  A    between atoms: _70  and  _71
REMARK   25  A    between atoms: _78  and  _80
REMARK   26  A    between atoms: _82  and  _84
REMARK   27  A    between atoms: _84  and  _85
REMARK   28  A    between atoms: _91  and  _93
REMARK   29  A    between atoms: _95  and  _97
REMARK   30  A    between atoms: _97  and  _98
REMARK   31  A    between atoms: _104  and  _106
REMARK   32  A    between atoms: _106  and  _107
REMARK   33  A    between atoms: _107  and  _108
REMARK   34  A    between atoms: _108  and  _109
REMARK   35  A    between atoms: _111  and  _113
REMARK   36  A    between atoms: _113  and  _115
REMARK   37  A    between atoms: _117  and  _119
REMARK   38  A    between atoms: _119  and  _120
REMARK   39  A    between atoms: _127  and  _129
REMARK   40  A    between atoms: _131  and  _133
REMARK   41  A    between atoms: _136  and  _138
REMARK   42  A    between atoms: _138  and  _139
REMARK   43  A    between atoms: _139  and  _140
REMARK   44  A    between atoms: _140  and  _141
REMARK   45  A    between atoms: _145  and  _147
REMARK   46  A    between atoms: _147  and  _148
REMARK   47  A    between atoms: _155  and  _157
REMARK   48  A    between atoms: _157  and  _158
REMARK   49  A    between atoms: _158  and  _159
REMARK   50  A    between atoms: _159  and  _160
REMARK                            x       y       z     vdW  Elec       q    Type
REMARK                         _______ _______ _______ _____ _____    ______ ____
ROOT
ATOM      1  C   UNL     1     -29.159  13.860 -46.073  0.00  0.00    +0.220 C 
ENDROOT
BRANCH   1   2
ATOM      2  N   UNL     1     -29.962  14.926 -46.693  0.00  0.00    -0.087 NA
ATOM      3  C   UNL     1     -31.238  14.775 -47.065  0.00  0.00    +0.535 C 
ATOM      4  N   UNL     1     -31.831  13.604 -46.881  0.00  0.00    +0.135 NA
ATOM      5  N   UNL     1     -31.930  15.778 -47.625  0.00  0.00    +0.135 NA
ENDBRANCH   1   2
BRANCH   1   6
ATOM      6  C   UNL     1     -27.794  13.612 -46.758  0.00  0.00    +0.047 C 
BRANCH   6   7
ATOM      7  C   UNL     1     -27.185  14.912 -47.337  0.00  0.00    +0.004 C 
BRANCH   7   8
ATOM      8  C   UNL     1     -25.683  14.816 -47.646  0.00  0.00    +0.000 C 
ATOM      9  C   UNL     1     -25.429  14.322 -49.064  0.00  0.00    +0.000 C 
ENDBRANCH   7   8
ENDBRANCH   6   7
ENDBRANCH   1   6
TORSDOF 4
REMARK  Name = 
REMARK  50 active torsions:
REMARK  status: ('A' for Active; 'I' for Inactive)
REMARK    1  A    between atoms: _1  and  _3
REMARK    2  A    between atoms: _3  and  _5
REMARK    3  A    between atoms: _7  and  _9
REMARK    4  A    between atoms: _9  and  _10
REMARK    5  A    between atoms: _13  and  _15
REMARK    6  A    between atoms: _15  and  _17
REMARK    7  A    between atoms: _19  and  _21
REMARK    8  A    between atoms: _21  and  _22
REMARK    9  A    between atoms: _29  and  _31
REMARK   10  A    between atoms: _31  and  _32
REMARK   11  A    between atoms: _35  and  _37
REMARK   12  A    between atoms: _37  and  _39
REMARK   13  A    between atoms: _41  and  _43
REMARK   14  A    between atoms: _46  and  _48
REMARK   15  A    between atoms: _48  and  _49
REMARK   16  A    between atoms: _49  and  _50
REMARK   17  A    between atoms: _50  and  _51
REMARK   18  A    between atoms: _55  and  _57
REMARK   19  A    between atoms: _57  and  _58
REMARK   20  A    between atoms: _58  and  _59
REMARK   21  A    between atoms: _62  and  _64
REMARK   22  A    between atoms: _64  and  _66
REMARK   23  A    between atoms: _68  and  _70
REMARK   24  A    between atoms: _70  and  _71
REMARK   25  A    between atoms: _78  and  _80
REMARK   26  A    between atoms: _82  and  _84
REMARK   27  A    between atoms: _84  and  _85
REMARK   28  A    between atoms: _91  and  _93
REMARK   29  A    between atoms: _95  and  _97
REMARK   30  A    between atoms: _97  and  _98
REMARK   31  A    between atoms: _104  and  _106
REMARK   32  A    between atoms: _106  and  _107
REMARK   33  A    between atoms: _107  and  _108
REMARK   34  A    between atoms: _108  and  _109
REMARK   35  A    between atoms: _111  and  _113
REMARK   36  A    between atoms: _113  and  _115
REMARK   37  A    between atoms: _117  and  _119
REMARK   38  A    between atoms: _119  and  _120
REMARK   39  A    between atoms: _127  and  _129
REMARK   40  A    between atoms: _131  and  _133
REMARK   41  A    between atoms: _136  and  _138
REMARK   42  A    between atoms: _138  and  _139
REMARK   43  A    between atoms: _139  and  _140
REMARK   44  A    between atoms: _140  and  _141
REMARK   45  A    between atoms: _145  and  _147
REMARK   46  A    between atoms: _147  and  _148
REMARK   47  A    between atoms: _155  and  _157
REMARK   48  A    between atoms: _157  and  _158
REMARK   49  A    between atoms: _158  and  _159
REMARK   50  A    between atoms: _159  and  _160
REMARK                            x       y       z     vdW  Elec       q    Type
REMARK                         _______ _______ _______ _____ _____    ______ ____
ROOT
ATOM      1  C   UNL     1     -30.681  10.613 -52.267  0.00  0.00    +0.114 C 
ENDROOT
BRANCH   1   2
ATOM      2  C   UNL     1     -31.753  11.135 -53.187  0.00  0.00    +0.365 C 
ATOM      3  O   UNL     1     -32.918  10.696 -53.059  0.00  0.00    -0.246 OA
ATOM      4  O   UNL     1     -31.434  11.992 -54.035  0.00  0.00    -0.246 OA
ENDBRANCH   1   2
BRANCH   1   5
ATOM      5  C   UNL     1     -29.457  11.497 -52.261  0.00  0.00    +0.012 C 
BRANCH   5   6
ATOM      6  C   UNL     1     -28.132  10.727 -52.280  0.00  0.00    +0.001 C 
ATOM      7  C   UNL     1     -27.940  10.050 -53.618  0.00  0.00    +0.000 C 
ENDBRANCH   5   6
ENDBRANCH   1   5
TORSDOF 3
REMARK  Name = 
REMARK  50 active torsions:
REMARK  status: ('A' for Active; 'I' for Inactive)
REMARK    1  A    between atoms: _1  and  _3
REMARK    2  A    between atoms: _3  and  _5
REMARK    3  A    between atoms: _7  and  _9
REMARK    4  A    between atoms: _9  and  _10
REMARK    5  A    between atoms: _13  and  _15
REMARK    6  A    between atoms: _15  and  _17
REMARK    7  A    between atoms: _19  and  _21
REMARK    8  A    between atoms: _21  and  _22
REMARK    9  A    between atoms: _29  and  _31
REMARK   10  A    between atoms: _31  and  _32
REMARK   11  A    between atoms: _35  and  _37
REMARK   12  A    between atoms: _37  and  _39
REMARK   13  A    between atoms: _41  and  _43
REMARK   14  A    between atoms: _46  and  _48
REMARK   15  A    between atoms: _48  and  _49
REMARK   16  A    between atoms: _49  and  _50
REMARK   17  A    between atoms: _50  and  _51
REMARK   18  A    between atoms: _55  and  _57
REMARK   19  A    between atoms: _57  and  _58
REMARK   20  A    between atoms: _58  and  _59
REMARK   21  A    between atoms: _62  and  _64
REMARK   22  A    between atoms: _64  and  _66
REMARK   23  A    between atoms: _68  and  _70
REMARK   24  A    between atoms: _70  and  _71
REMARK   25  A    between atoms: _78  and  _80
REMARK   26  A    between atoms: _82  and  _84
REMARK   27  A    between atoms: _84  and  _85
REMARK   28  A    between atoms: _91  and  _93
REMARK   29  A    between atoms: _95  and  _97
REMARK   30  A    between atoms: _97  and  _98
REMARK   31  A    between atoms: _104  and  _106
REMARK   32  A    between atoms: _106  and  _107
REMARK   33  A    between atoms: _107  and  _108
REMARK   34  A    between atoms: _108  and  _109
REMARK   35  A    between atoms: _111  and  _113
REMARK   36  A    between atoms: _113  and  _115
REMARK   37  A    between atoms: _117  and  _119
REMARK   38  A    between atoms: _119  and  _120
REMARK   39  A    between atoms: _127  and  _129
REMARK   40  A    between atoms: _131  and  _133
REMARK   41  A    between atoms: _136  and  _138
REMARK   42  A    between atoms: _138  and  _139
REMARK   43  A    between atoms: _139  and  _140
REMARK   44  A    between atoms: _140  and  _141
REMARK   45  A    between atoms: _145  and  _147
REMARK   46  A    between atoms: _147  and  _148
REMARK   47  A    between atoms: _155  and  _157
REMARK   48  A    between atoms: _157  and  _158
REMARK   49  A    between atoms: _158  and  _159
REMARK   50  A    between atoms: _159  and  _160
REMARK                            x       y       z     vdW  Elec       q    Type
REMARK                         _______ _______ _______ _____ _____    ______ ____
ROOT
ATOM      1  C   UNL     1     -30.575   9.487 -58.290  0.00  0.00    +0.000 C 
ATOM      2  C   UNL     1     -31.686   9.402 -59.329  0.00  0.00    +0.000 C 
ENDROOT
BRANCH   1   3
ATOM      3  C   UNL     1     -30.440   8.167 -57.483  0.00  0.00    +0.000 C 
ATOM      4  C   UNL     1     -30.502   6.966 -58.455  0.00  0.00    +0.000 C 
ENDBRANCH   1   3
BRANCH   1   5
ATOM      5  C   UNL     1     -30.893  10.649 -57.351  0.00  0.00    +0.000 C 
ATOM      6  C   UNL     1     -32.396  10.944 -57.255  0.00  0.00    +0.000 C 
ENDBRANCH   1   5
TORSDOF 2
REMARK  Name = 
REMARK  50 active torsions:
REMARK  status: ('A' for Active; 'I' for Inactive)
REMARK    1  A    between atoms: _1  and  _3
REMARK    2  A    between atoms: _3  and  _5
REMARK    3  A    between atoms: _7  and  _9
REMARK    4  A    between atoms: _9  and  _10
REMARK    5  A    between atoms: _13  and  _15
REMARK    6  A    between atoms: _15  and  _17
REMARK    7  A    between atoms: _19  and  _21
REMARK    8  A    between atoms: _21  and  _22
REMARK    9  A    between atoms: _29  and  _31
REMARK   10  A    between atoms: _31  and  _32
REMARK   11  A    between atoms: _35  and  _37
REMARK   12  A    between atoms: _37  and  _39
REMARK   13  A    between atoms: _41  and  _43
REMARK   14  A    between atoms: _46  and  _48
REMARK   15  A    between atoms: _48  and  _49
REMARK   16  A    between atoms: _49  and  _50
REMARK   17  A    between atoms: _50  and  _51
REMARK   18  A    between atoms: _55  and  _57
REMARK   19  A    between atoms: _57  and  _58
REMARK   20  A    between atoms: _58  and  _59
REMARK   21  A    between atoms: _62  and  _64
REMARK   22  A    between atoms: _64  and  _66
REMARK   23  A    between atoms: _68  and  _70
REMARK   24  A    between atoms: _70  and  _71
REMARK   25  A    between atoms: _78  and  _80
REMARK   26  A    between atoms: _82  and  _84
REMARK   27  A    between atoms: _84  and  _85
REMARK   28  A    between atoms: _91  and  _93
REMARK   29  A    between atoms: _95  and  _97
REMARK   30  A    between atoms: _97  and  _98
REMARK   31  A    between atoms: _104  and  _106
REMARK   32  A    between atoms: _106  and  _107
REMARK   33  A    between atoms: _107  and  _108
REMARK   34  A    between atoms: _108  and  _109
REMARK   35  A    between atoms: _111  and  _113
REMARK   36  A    between atoms: _113  and  _115
REMARK   37  A    between atoms: _117  and  _119
REMARK   38  A    between atoms: _119  and  _120
REMARK   39  A    between atoms: _127  and  _129
REMARK   40  A    between atoms: _131  and  _133
REMARK   41  A    between atoms: _136  and  _138
REMARK   42  A    between atoms: _138  and  _139
REMARK   43  A    between atoms: _139  and  _140
REMARK   44  A    between atoms: _140  and  _141
REMARK   45  A    between atoms: _145  and  _147
REMARK   46  A    between atoms: _147  and  _148
REMARK   47  A    between atoms: _155  and  _157
REMARK   48  A    between atoms: _157  and  _158
REMARK   49  A    between atoms: _158  and  _159
REMARK   50  A    between atoms: _159  and  _160
REMARK                            x       y       z     vdW  Elec       q    Type
REMARK                         _______ _______ _______ _____ _____    ______ ____
ROOT
ATOM      1  C   UNL     1     -36.098   6.650 -60.956  0.00  0.00    -0.022 A 
ATOM      2  C   UNL     1     -35.054   6.864 -60.064  0.00  0.00    -0.001 A 
ATOM      3  C   UNL     1     -35.300   7.161 -58.744  0.00  0.00    +0.042 A 
ATOM      4  C   UNL     1     -36.603   7.239 -58.299  0.00  0.00    +0.196 A 
ATOM      5  O   UNL     1     -36.846   7.524 -56.982  0.00  0.00    -0.287 OA
ATOM      6  C   UNL     1     -37.651   7.026 -59.157  0.00  0.00    +0.042 A 
ATOM      7  C   UNL     1     -37.400   6.727 -60.477  0.00  0.00    -0.001 A 
ENDROOT
BRANCH   1   8
ATOM      8  C   UNL     1     -35.821   6.343 -62.409  0.00  0.00    +0.026 C 
BRANCH   8   9
ATOM      9  C   UNL     1     -35.857   4.858 -62.760  0.00  0.00    +0.005 C 
ATOM     10  C   UNL     1     -35.466   4.666 -64.213  0.00  0.00    +0.000 C 
ENDBRANCH   8   9
ENDBRANCH   1   8
TORSDOF 2
REMARK  Name = 
REMARK  50 active torsions:
REMARK  status: ('A' for Active; 'I' for Inactive)
REMARK    1  A    between atoms: _1  and  _3
REMARK    2  A    between atoms: _3  and  _5
REMARK    3  A    between atoms: _7  and  _9
REMARK    4  A    between atoms: _9  and  _10
REMARK    5  A    between atoms: _13  and  _15
REMARK    6  A    between atoms: _15  and  _17
REMARK    7  A    between atoms: _19  and  _21
REMARK    8  A    between atoms: _21  and  _22
REMARK    9  A    between atoms: _29  and  _31
REMARK   10  A    between atoms: _31  and  _32
REMARK   11  A    between atoms: _35  and  _37
REMARK   12  A    between atoms: _37  and  _39
REMARK   13  A    between atoms: _41  and  _43
REMARK   14  A    between atoms: _46  and  _48
REMARK   15  A    between atoms: _48  and  _49
REMARK   16  A    between atoms: _49  and  _50
REMARK   17  A    between atoms: _50  and  _51
REMARK   18  A    between atoms: _55  and  _57
REMARK   19  A    between atoms: _57  and  _58
REMARK   20  A    between atoms: _58  and  _59
REMARK   21  A    between atoms: _62  and  _64
REMARK   22  A    between atoms: _64  and  _66
REMARK   23  A    between atoms: _68  and  _70
REMARK   24  A    between atoms: _70  and  _71
REMARK   25  A    between atoms: _78  and  _80
REMARK   26  A    between atoms: _82  and  _84
REMARK   27  A    between atoms: _84  and  _85
REMARK   28  A    between atoms: _91  and  _93
REMARK   29  A    between atoms: _95  and  _97
REMARK   30  A    between atoms: _97  and  _98
REMARK   31  A    between atoms: _104  and  _106
REMARK   32  A    between atoms: _106  and  _107
REMARK   33  A    between atoms: _107  and  _108
REMARK   34  A    between atoms: _108  and  _109
REMARK   35  A    between atoms: _111  and  _113
REMARK   36  A    between atoms: _113  and  _115
REMARK   37  A    between atoms: _117  and  _119
REMARK   38  A    between atoms: _119  and  _120
REMARK   39  A    between atoms: _127  and  _129
REMARK   40  A    between atoms: _131  and  _133
REMARK   41  A    between atoms: _136  and  _138
REMARK   42  A    between atoms: _138  and  _139
REMARK   43  A    between atoms: _139  and  _140
REMARK   44  A    between atoms: _140  and  _141
REMARK   45  A    between atoms: _145  and  _147
REMARK   46  A    between atoms: _147  and  _148
REMARK   47  A    between atoms: _155  and  _157
REMARK   48  A    between atoms: _157  and  _158
REMARK   49  A    between atoms: _158  and  _159
REMARK   50  A    between atoms: _159  and  _160
REMARK                            x       y       z     vdW  Elec       q    Type
REMARK                         _______ _______ _______ _____ _____    ______ ____
ROOT
ATOM      1  C   UNL     1     -43.465   9.832 -56.753  0.00  0.00    +0.036 C 
ATOM      2  C   UNL     1     -42.532  10.314 -55.663  0.00  0.00    +0.003 C 
ENDROOT
BRANCH   1   3
ATOM      3  C   UNL     1     -44.200   8.566 -56.280  0.00  0.00    +0.182 C 
ATOM      4  O   UNL     1     -44.533   8.639 -54.903  0.00  0.00    -0.220 OA
ENDBRANCH   1   3
TORSDOF 1
REMARK  Name = 
REMARK  50 active torsions:
REMARK  status: ('A' for Active; 'I' for Inactive)
REMARK    1  A    between atoms: _1  and  _3
REMARK    2  A    between atoms: _3  and  _5
REMARK    3  A    between atoms: _7  and  _9
REMARK    4  A    between atoms: _9  and  _10
REMARK    5  A    between atoms: _13  and  _15
REMARK    6  A    between atoms: _15  and  _17
REMARK    7  A    between atoms: _19  and  _21
REMARK    8  A    between atoms: _21  and  _22
REMARK    9  A    between atoms: _29  and  _31
REMARK   10  A    between atoms: _31  and  _32
REMARK   11  A    between atoms: _35  and  _37
REMARK   12  A    between atoms: _37  and  _39
REMARK   13  A    between atoms: _41  and  _43
REMARK   14  A    between atoms: _46  and  _48
REMARK   15  A    between atoms: _48  and  _49
REMARK   16  A    between atoms: _49  and  _50
REMARK   17  A    between atoms: _50  and  _51
REMARK   18  A    between atoms: _55  and  _57
REMARK   19  A    between atoms: _57  and  _58
REMARK   20  A    between atoms: _58  and  _59
REMARK   21  A    between atoms: _62  and  _64
REMARK   22  A    between atoms: _64  and  _66
REMARK   23  A    between atoms: _68  and  _70
REMARK   24  A    between atoms: _70  and  _71
REMARK   25  A    between atoms: _78  and  _80
REMARK   26  A    between atoms: _82  and  _84
REMARK   27  A    between atoms: _84  and  _85
REMARK   28  A    between atoms: _91  and  _93
REMARK   29  A    between atoms: _95  and  _97
REMARK   30  A    between atoms: _97  and  _98
REMARK   31  A    between atoms: _104  and  _106
REMARK   32  A    between atoms: _106  and  _107
REMARK   33  A    between atoms: _107  and  _108
REMARK   34  A    between atoms: _108  and  _109
REMARK   35  A    between atoms: _111  and  _113
REMARK   36  A    between atoms: _113  and  _115
REMARK   37  A    between atoms: _117  and  _119
REMARK   38  A    between atoms: _119  and  _120
REMARK   39  A    between atoms: _127  and  _129
REMARK   40  A    between atoms: _131  and  _133
REMARK   41  A    between atoms: _136  and  _138
REMARK   42  A    between atoms: _138  and  _139
REMARK   43  A    between atoms: _139  and  _140
REMARK   44  A    between atoms: _140  and  _141
REMARK   45  A    between atoms: _145  and  _147
REMARK   46  A    between atoms: _147  and  _148
REMARK   47  A    between atoms: _155  and  _157
REMARK   48  A    between atoms: _157  and  _158
REMARK   49  A    between atoms: _158  and  _159
REMARK   50  A    between atoms: _159  and  _160
REMARK                            x       y       z     vdW  Elec       q    Type
REMARK                         _______ _______ _______ _____ _____    ______ ____
ROOT
ATOM      1  C   UNL     1     -40.159  13.039 -53.514  0.00  0.00    -0.022 A 
ATOM      2  C   UNL     1     -39.743  14.065 -52.681  0.00  0.00    -0.004 A 
ATOM      3  C   UNL     1     -38.435  14.142 -52.248  0.00  0.00    -0.000 A 
ATOM      4  C   UNL     1     -37.526  13.185 -52.657  0.00  0.00    -0.000 A 
ATOM      5  C   UNL     1     -37.935  12.165 -53.498  0.00  0.00    -0.000 A 
ATOM      6  C   UNL     1     -39.228  12.098 -53.925  0.00  0.00    -0.004 A 
ENDROOT
BRANCH   1   7
ATOM      7  C   UNL     1     -41.573  12.960 -53.978  0.00  0.00    +0.026 C 
BRANCH   7   8
ATOM      8  C   UNL     1     -42.264  11.620 -53.664  0.00  0.00    +0.005 C 
ATOM      9  C   UNL     1     -43.154  11.724 -52.442  0.00  0.00    +0.000 C 
ENDBRANCH   7   8
ENDBRANCH   1   7
TORSDOF 2
REMARK  Name = 
REMARK  50 active torsions:
REMARK  status: ('A' for Active; 'I' for Inactive)
REMARK    1  A    between atoms: _1  and  _3
REMARK    2  A    between atoms: _3  and  _5
REMARK    3  A    between atoms: _7  and  _9
REMARK    4  A    between atoms: _9  and  _10
REMARK    5  A    between atoms: _13  and  _15
REMARK    6  A    between atoms: _15  and  _17
REMARK    7  A    between atoms: _19  and  _21
REMARK    8  A    between atoms: _21  and  _22
REMARK    9  A    between atoms: _29  and  _31
REMARK   10  A    between atoms: _31  and  _32
REMARK   11  A    between atoms: _35  and  _37
REMARK   12  A    between atoms: _37  and  _39
REMARK   13  A    between atoms: _41  and  _43
REMARK   14  A    between atoms: _46  and  _48
REMARK   15  A    between atoms: _48  and  _49
REMARK   16  A    between atoms: _49  and  _50
REMARK   17  A    between atoms: _50  and  _51
REMARK   18  A    between atoms: _55  and  _57
REMARK   19  A    between atoms: _57  and  _58
REMARK   20  A    between atoms: _58  and  _59
REMARK   21  A    between atoms: _62  and  _64
REMARK   22  A    between atoms: _64  and  _66
REMARK   23  A    between atoms: _68  and  _70
REMARK   24  A    between atoms: _70  and  _71
REMARK   25  A    between atoms: _78  and  _80
REMARK   26  A    between atoms: _82  and  _84
REMARK   27  A    between atoms: _84  and  _85
REMARK   28  A    between atoms: _91  and  _93
REMARK   29  A    between atoms: _95  and  _97
REMARK   30  A    between atoms: _97  and  _98
REMARK   31  A    between atoms: _104  and  _106
REMARK   32  A    between atoms: _106  and  _107
REMARK   33  A    between atoms: _107  and  _108
REMARK   34  A    between atoms: _108  and  _109
REMARK   35  A    between atoms: _111  and  _113
REMARK   36  A    between atoms: _113  and  _115
REMARK   37  A    between atoms: _117  and  _119
REMARK   38  A    between atoms: _119  and  _120
REMARK   39  A    between atoms: _127  and  _129
REMARK   40  A    between atoms: _131  and  _133
REMARK   41  A    between atoms: _136  and  _138
REMARK   42  A    between atoms: _138  and  _139
REMARK   43  A    between atoms: _139  and  _140
REMARK   44  A    between atoms: _140  and  _141
REMARK   45  A    between atoms: _145  and  _147
REMARK   46  A    between atoms: _147  and  _148
REMARK   47  A    between atoms: _155  and  _157
REMARK   48  A    between atoms: _157  and  _158
REMARK   49  A    between atoms: _158  and  _159
REMARK   50  A    between atoms: _159  and  _160
REMARK                            x       y       z     vdW  Elec       q    Type
REMARK                         _______ _______ _______ _____ _____    ______ ____
ROOT
ATOM      1  C   UNL     1     -43.186  11.792 -50.002  0.00  0.00    +0.036 C 
ATOM      2  C   UNL     1     -42.214  12.583 -49.130  0.00  0.00    +0.003 C 
ENDROOT
BRANCH   1   3
ATOM      3  C   UNL     1     -43.487  10.432 -49.351  0.00  0.00    +0.182 C 
ATOM      4  O   UNL     1     -44.670   9.866 -49.882  0.00  0.00    -0.220 OA
ENDBRANCH   1   3
TORSDOF 1
REMARK  Name = 
REMARK  50 active torsions:
REMARK  status: ('A' for Active; 'I' for Inactive)
REMARK    1  A    between atoms: _1  and  _3
REMARK    2  A    between atoms: _3  and  _5
REMARK    3  A    between atoms: _7  and  _9
REMARK    4  A    between atoms: _9  and  _10
REMARK    5  A    between atoms: _13  and  _15
REMARK    6  A    between atoms: _15  and  _17
REMARK    7  A    between atoms: _19  and  _21
REMARK    8  A    between atoms: _21  and  _22
REMARK    9  A    between atoms: _29  and  _31
REMARK   10  A    between atoms: _31  and  _32
REMARK   11  A    between atoms: _35  and  _37
REMARK   12  A    between atoms: _37  and  _39
REMARK   13  A    between atoms: _41  and  _43
REMARK   14  A    between atoms: _46  and  _48
REMARK   15  A    between atoms: _48  and  _49
REMARK   16  A    between atoms: _49  and  _50
REMARK   17  A    between atoms: _50  and  _51
REMARK   18  A    between atoms: _55  and  _57
REMARK   19  A    between atoms: _57  and  _58
REMARK   20  A    between atoms: _58  and  _59
REMARK   21  A    between atoms: _62  and  _64
REMARK   22  A    between atoms: _64  and  _66
REMARK   23  A    between atoms: _68  and  _70
REMARK   24  A    between atoms: _70  and  _71
REMARK   25  A    between atoms: _78  and  _80
REMARK   26  A    between atoms: _82  and  _84
REMARK   27  A    between atoms: _84  and  _85
REMARK   28  A    between atoms: _91  and  _93
REMARK   29  A    between atoms: _95  and  _97
REMARK   30  A    between atoms: _97  and  _98
REMARK   31  A    between atoms: _104  and  _106
REMARK   32  A    between atoms: _106  and  _107
REMARK   33  A    between atoms: _107  and  _108
REMARK   34  A    between atoms: _108  and  _109
REMARK   35  A    between atoms: _111  and  _113
REMARK   36  A    between atoms: _113  and  _115
REMARK   37  A    between atoms: _117  and  _119
REMARK   38  A    between atoms: _119  and  _120
REMARK   39  A    between atoms: _127  and  _129
REMARK   40  A    between atoms: _131  and  _133
REMARK   41  A    between atoms: _136  and  _138
REMARK   42  A    between atoms: _138  and  _139
REMARK   43  A    between atoms: _139  and  _140
REMARK   44  A    between atoms: _140  and  _141
REMARK   45  A    between atoms: _145  and  _147
REMARK   46  A    between atoms: _147  and  _148
REMARK   47  A    between atoms: _155  and  _157
REMARK   48  A    between atoms: _157  and  _158
REMARK   49  A    between atoms: _158  and  _159
REMARK   50  A    between atoms: _159  and  _160
REMARK                            x       y       z     vdW  Elec       q    Type
REMARK                         _______ _______ _______ _____ _____    ______ ____
ROOT
ATOM      1  C   UNL     1     -40.298  16.451 -49.000  0.00  0.00    -0.022 A 
ATOM      2  C   UNL     1     -39.145  16.302 -48.246  0.00  0.00    -0.004 A 
ATOM      3  C   UNL     1     -37.900  16.618 -48.777  0.00  0.00    -0.000 A 
ATOM      4  C   UNL     1     -37.795  17.067 -50.082  0.00  0.00    -0.000 A 
ATOM      5  C   UNL     1     -38.937  17.205 -50.852  0.00  0.00    -0.000 A 
ATOM      6  C   UNL     1     -40.182  16.880 -50.316  0.00  0.00    -0.004 A 
ENDROOT
BRANCH   1   7
ATOM      7  C   UNL     1     -41.635  16.082 -48.440  0.00  0.00    +0.026 C 
BRANCH   7   8
ATOM      8  C   UNL     1     -41.702  14.637 -47.942  0.00  0.00    +0.005 C 
ATOM      9  C   UNL     1     -42.257  14.584 -46.519  0.00  0.00    +0.000 C 
ENDBRANCH   7   8
ENDBRANCH   1   7
TORSDOF 2
REMARK  Name = 
REMARK  50 active torsions:
REMARK  status: ('A' for Active; 'I' for Inactive)
REMARK    1  A    between atoms: _1  and  _3
REMARK    2  A    between atoms: _3  and  _5
REMARK    3  A    between atoms: _7  and  _9
REMARK    4  A    between atoms: _9  and  _10
REMARK    5  A    between atoms: _13  and  _15
REMARK    6  A    between atoms: _15  and  _17
REMARK    7  A    between atoms: _19  and  _21
REMARK    8  A    between atoms: _21  and  _22
REMARK    9  A    between atoms: _29  and  _31
REMARK   10  A    between atoms: _31  and  _32
REMARK   11  A    between atoms: _35  and  _37
REMARK   12  A    between atoms: _37  and  _39
REMARK   13  A    between atoms: _41  and  _43
REMARK   14  A    between atoms: _46  and  _48
REMARK   15  A    between atoms: _48  and  _49
REMARK   16  A    between atoms: _49  and  _50
REMARK   17  A    between atoms: _50  and  _51
REMARK   18  A    between atoms: _55  and  _57
REMARK   19  A    between atoms: _57  and  _58
REMARK   20  A    between atoms: _58  and  _59
REMARK   21  A    between atoms: _62  and  _64
REMARK   22  A    between atoms: _64  and  _66
REMARK   23  A    between atoms: _68  and  _70
REMARK   24  A    between atoms: _70  and  _71
REMARK   25  A    between atoms: _78  and  _80
REMARK   26  A    between atoms: _82  and  _84
REMARK   27  A    between atoms: _84  and  _85
REMARK   28  A    between atoms: _91  and  _93
REMARK   29  A    between atoms: _95  and  _97
REMARK   30  A    between atoms: _97  and  _98
REMARK   31  A    between atoms: _104  and  _106
REMARK   32  A    between atoms: _106  and  _107
REMARK   33  A    between atoms: _107  and  _108
REMARK   34  A    between atoms: _108  and  _109
REMARK   35  A    between atoms: _111  and  _113
REMARK   36  A    between atoms: _113  and  _115
REMARK   37  A    between atoms: _117  and  _119
REMARK   38  A    between atoms: _119  and  _120
REMARK   39  A    between atoms: _127  and  _129
REMARK   40  A    between atoms: _131  and  _133
REMARK   41  A    between atoms: _136  and  _138
REMARK   42  A    between atoms: _138  and  _139
REMARK   43  A    between atoms: _139  and  _140
REMARK   44  A    between atoms: _140  and  _141
REMARK   45  A    between atoms: _145  and  _147
REMARK   46  A    between atoms: _147  and  _148
REMARK   47  A    between atoms: _155  and  _157
REMARK   48  A    between atoms: _157  and  _158
REMARK   49  A    between atoms: _158  and  _159
REMARK   50  A    between atoms: _159  and  _160
REMARK                            x       y       z     vdW  Elec       q    Type
REMARK                         _______ _______ _______ _____ _____    ______ ____
ROOT
ATOM      1  C   UNL     1     -41.597  11.966 -42.648  0.00  0.00    +0.002 C 
ENDROOT
BRANCH   1   2
ATOM      2  C   UNL     1     -41.012  13.211 -43.288  0.00  0.00    +0.000 C 
BRANCH   2   3
ATOM      3  C   UNL     1     -41.977  14.006 -44.174  0.00  0.00    +0.000 C 
ATOM      4  C   UNL     1     -42.415  15.292 -43.459  0.00  0.00    +0.000 C 
ENDBRANCH   2   3
ENDBRANCH   1   2
BRANCH   1   5
ATOM      5  C   UNL     1     -42.786  11.494 -43.461  0.00  0.00    +0.021 C 
BRANCH   5   6
ATOM      6  C   UNL     1     -42.410  10.436 -44.479  0.00  0.00    +0.109 C 
ATOM      7  N   UNL     1     -42.562  10.992 -45.859  0.00  0.00    -0.131 NA
ENDBRANCH   5   6
ENDBRANCH   1   5
TORSDOF 4
REMARK  Name = 
REMARK  50 active torsions:
REMARK  status: ('A' for Active; 'I' for Inactive)
REMARK    1  A    between atoms: _1  and  _3
REMARK    2  A    between atoms: _3  and  _5
REMARK    3  A    between atoms: _7  and  _9
REMARK    4  A    between atoms: _9  and  _10
REMARK    5  A    between atoms: _13  and  _15
REMARK    6  A    between atoms: _15  and  _17
REMARK    7  A    between atoms: _19  and  _21
REMARK    8  A    between atoms: _21  and  _22
REMARK    9  A    between atoms: _29  and  _31
REMARK   10  A    between atoms: _31  and  _32
REMARK   11  A    between atoms: _35  and  _37
REMARK   12  A    between atoms: _37  and  _39
REMARK   13  A    between atoms: _41  and  _43
REMARK   14  A    between atoms: _46  and  _48
REMARK   15  A    between atoms: _48  and  _49
REMARK   16  A    between atoms: _49  and  _50
REMARK   17  A    between atoms: _50  and  _51
REMARK   18  A    between atoms: _55  and  _57
REMARK   19  A    between atoms: _57  and  _58
REMARK   20  A    between atoms: _58  and  _59
REMARK   21  A    between atoms: _62  and  _64
REMARK   22  A    between atoms: _64  and  _66
REMARK   23  A    between atoms: _68  and  _70
REMARK   24  A    between atoms: _70  and  _71
REMARK   25  A    between atoms: _78  and  _80
REMARK   26  A    between atoms: _82  and  _84
REMARK   27  A    between atoms: _84  and  _85
REMARK   28  A    between atoms: _91  and  _93
REMARK   29  A    between atoms: _95  and  _97
REMARK   30  A    between atoms: _97  and  _98
REMARK   31  A    between atoms: _104  and  _106
REMARK   32  A    between atoms: _106  and  _107
REMARK   33  A    between atoms: _107  and  _108
REMARK   34  A    between atoms: _108  and  _109
REMARK   35  A    between atoms: _111  and  _113
REMARK   36  A    between atoms: _113  and  _115
REMARK   37  A    between atoms: _117  and  _119
REMARK   38  A    between atoms: _119  and  _120
REMARK   39  A    between atoms: _127  and  _129
REMARK   40  A    between atoms: _131  and  _133
REMARK   41  A    between atoms: _136  and  _138
REMARK   42  A    between atoms: _138  and  _139
REMARK   43  A    between atoms: _139  and  _140
REMARK   44  A    between atoms: _140  and  _141
REMARK   45  A    between atoms: _145  and  _147
REMARK   46  A    between atoms: _147  and  _148
REMARK   47  A    between atoms: _155  and  _157
REMARK   48  A    between atoms: _157  and  _158
REMARK   49  A    between atoms: _158  and  _159
REMARK   50  A    between atoms: _159  and  _160
REMARK                            x       y       z     vdW  Elec       q    Type
REMARK                         _______ _______ _______ _____ _____    ______ ____
ROOT
ATOM      1  C   UNL     1     -39.463  21.172 -41.347  0.00  0.00    +0.000 C 
ATOM      2  C   UNL     1     -39.074  22.174 -40.268  0.00  0.00    +0.000 C 
ENDROOT
BRANCH   1   3
ATOM      3  C   UNL     1     -40.355  20.066 -40.775  0.00  0.00    +0.000 C 
ATOM      4  C   UNL     1     -41.359  20.702 -39.836  0.00  0.00    +0.000 C 
ENDBRANCH   1   3
BRANCH   1   5
ATOM      5  C   UNL     1     -38.231  20.560 -42.016  0.00  0.00    +0.000 C 
ATOM      6  C   UNL     1     -37.531  19.520 -41.167  0.00  0.00    +0.000 C 
ENDBRANCH   1   5
TORSDOF 2
REMARK  Name = 
REMARK  50 active torsions:
REMARK  status: ('A' for Active; 'I' for Inactive)
REMARK    1  A    between atoms: _1  and  _3
REMARK    2  A    between atoms: _3  and  _5
REMARK    3  A    between atoms: _7  and  _9
REMARK    4  A    between atoms: _9  and  _10
REMARK    5  A    between atoms: _13  and  _15
REMARK    6  A    between atoms: _15  and  _17
REMARK    7  A    between atoms: _19  and  _21
REMARK    8  A    between atoms: _21  and  _22
REMARK    9  A    between atoms: _29  and  _31
REMARK   10  A    between atoms: _31  and  _32
REMARK   11  A    between atoms: _35  and  _37
REMARK   12  A    between atoms: _37  and  _39
REMARK   13  A    between atoms: _41  and  _43
REMARK   14  A    between atoms: _46  and  _48
REMARK   15  A    between atoms: _48  and  _49
REMARK   16  A    between atoms: _49  and  _50
REMARK   17  A    between atoms: _50  and  _51
REMARK   18  A    between atoms: _55  and  _57
REMARK   19  A    between atoms: _57  and  _58
REMARK   20  A    between atoms: _58  and  _59
REMARK   21  A    between atoms: _62  and  _64
REMARK   22  A    between atoms: _64  and  _66
REMARK   23  A    between atoms: _68  and  _70
REMARK   24  A    between atoms: _70  and  _71
REMARK   25  A    between atoms: _78  and  _80
REMARK   26  A    between atoms: _82  and  _84
REMARK   27  A    between atoms: _84  and  _85
REMARK   28  A    between atoms: _91  and  _93
REMARK   29  A    between atoms: _95  and  _97
REMARK   30  A    between atoms: _97  and  _98
REMARK   31  A    between atoms: _104  and  _106
REMARK   32  A    between atoms: _106  and  _107
REMARK   33  A    between atoms: _107  and  _108
REMARK   34  A    between atoms: _108  and  _109
REMARK   35  A    between atoms: _111  and  _113
REMARK   36  A    between atoms: _113  and  _115
REMARK   37  A    between atoms: _117  and  _119
REMARK   38  A    between atoms: _119  and  _120
REMARK   39  A    between atoms: _127  and  _129
REMARK   40  A    between atoms: _131  and  _133
REMARK   41  A    between atoms: _136  and  _138
REMARK   42  A    between atoms: _138  and  _139
REMARK   43  A    between atoms: _139  and  _140
REMARK   44  A    between atoms: _140  and  _141
REMARK   45  A    between atoms: _145  and  _147
REMARK   46  A    between atoms: _147  and  _148
REMARK   47  A    between atoms: _155  and  _157
REMARK   48  A    between atoms: _157  and  _158
REMARK   49  A    between atoms: _158  and  _159
REMARK   50  A    between atoms: _159  and  _160
REMARK                            x       y       z     vdW  Elec       q    Type
REMARK                         _______ _______ _______ _____ _____    ______ ____
ROOT
ATOM      1  C   UNL     1     -36.037  25.850 -44.802  0.00  0.00    -0.022 A 
ATOM      2  C   UNL     1     -35.371  25.585 -43.610  0.00  0.00    -0.001 A 
ATOM      3  C   UNL     1     -36.059  25.528 -42.400  0.00  0.00    +0.042 A 
ATOM      4  C   UNL     1     -37.418  25.723 -42.385  0.00  0.00    +0.196 A 
ATOM      5  O   UNL     1     -38.087  25.661 -41.192  0.00  0.00    -0.287 OA
ATOM      6  C   UNL     1     -38.109  25.999 -43.555  0.00  0.00    +0.042 A 
ATOM      7  C   UNL     1     -37.418  26.052 -44.760  0.00  0.00    -0.001 A 
ENDROOT
BRANCH   1   8
ATOM      8  C   UNL     1     -35.288  25.929 -46.093  0.00  0.00    +0.026 C 
BRANCH   8   9
ATOM      9  C   UNL     1     -34.480  27.220 -46.243  0.00  0.00    +0.005 C 
ATOM     10  C   UNL     1     -33.848  27.232 -47.633  0.00  0.00    +0.000 C 
ENDBRANCH   8   9
ENDBRANCH   1   8
TORSDOF 2
REMARK  Name = 
REMARK  50 active torsions:
REMARK  status: ('A' for Active; 'I' for Inactive)
REMARK    1  A    between atoms: _1  and  _3
REMARK    2  A    between atoms: _3  and  _5
REMARK    3  A    between atoms: _7  and  _9
REMARK    4  A    between atoms: _9  and  _10
REMARK    5  A    between atoms: _13  and  _15
REMARK    6  A    between atoms: _15  and  _17
REMARK    7  A    between atoms: _19  and  _21
REMARK    8  A    between atoms: _21  and  _22
REMARK    9  A    between atoms: _29  and  _31
REMARK   10  A    between atoms: _31  and  _32
REMARK   11  A    between atoms: _35  and  _37
REMARK   12  A    between atoms: _37  and  _39
REMARK   13  A    between atoms: _41  and  _43
REMARK   14  A    between atoms: _46  and  _48
REMARK   15  A    between atoms: _48  and  _49
REMARK   16  A    between atoms: _49  and  _50
REMARK   17  A    between atoms: _50  and  _51
REMARK   18  A    between atoms: _55  and  _57
REMARK   19  A    between atoms: _57  and  _58
REMARK   20  A    between atoms: _58  and  _59
REMARK   21  A    between atoms: _62  and  _64
REMARK   22  A    between atoms: _64  and  _66
REMARK   23  A    between atoms: _68  and  _70
REMARK   24  A    between atoms: _70  and  _71
REMARK   25  A    between atoms: _78  and  _80
REMARK   26  A    between atoms: _82  and  _84
REMARK   27  A    between atoms: _84  and  _85
REMARK   28  A    between atoms: _91  and  _93
REMARK   29  A    between atoms: _95  and  _97
REMARK   30  A    between atoms: _97  and  _98
REMARK   31  A    between atoms: _104  and  _106
REMARK   32  A    between atoms: _106  and  _107
REMARK   33  A    between atoms: _107  and  _108
REMARK   34  A    between atoms: _108  and  _109
REMARK   35  A    between atoms: _111  and  _113
REMARK   36  A    between atoms: _113  and  _115
REMARK   37  A    between atoms: _117  and  _119
REMARK   38  A    between atoms: _119  and  _120
REMARK   39  A    between atoms: _127  and  _129
REMARK   40  A    between atoms: _131  and  _133
REMARK   41  A    between atoms: _136  and  _138
REMARK   42  A    between atoms: _138  and  _139
REMARK   43  A    between atoms: _139  and  _140
REMARK   44  A    between atoms: _140  and  _141
REMARK   45  A    between atoms: _145  and  _147
REMARK   46  A    between atoms: _147  and  _148
REMARK   47  A    between atoms: _155  and  _157
REMARK   48  A    between atoms: _157  and  _158
REMARK   49  A    between atoms: _158  and  _159
REMARK   50  A    between atoms: _159  and  _160
REMARK                            x       y       z     vdW  Elec       q    Type
REMARK                         _______ _______ _______ _____ _____    ______ ____
ROOT
ATOM      1  C   UNL     1     -30.869  23.371 -50.696  0.00  0.00    +0.013 C 
ATOM      2  C   UNL     1     -30.192  23.512 -52.038  0.00  0.00    +0.001 C 
ENDROOT
BRANCH   1   3
ATOM      3  C   UNL     1     -31.863  22.214 -50.752  0.00  0.00    +0.069 C 
ATOM      4  S   UNL     1     -31.042  20.615 -51.005  0.00  0.00    -0.082 S 
ENDBRANCH   1   3
TORSDOF 1
REMARK  Name = 
REMARK  50 active torsions:
REMARK  status: ('A' for Active; 'I' for Inactive)
REMARK    1  A    between atoms: _1  and  _3
REMARK    2  A    between atoms: _3  and  _5
REMARK    3  A    between atoms: _7  and  _9
REMARK    4  A    between atoms: _9  and  _10
REMARK    5  A    between atoms: _13  and  _15
REMARK    6  A    between atoms: _15  and  _17
REMARK    7  A    between atoms: _19  and  _21
REMARK    8  A    between atoms: _21  and  _22
REMARK    9  A    between atoms: _29  and  _31
REMARK   10  A    between atoms: _31  and  _32
REMARK   11  A    between atoms: _35  and  _37
REMARK   12  A    between atoms: _37  and  _39
REMARK   13  A    between atoms: _41  and  _43
REMARK   14  A    between atoms: _46  and  _48
REMARK   15  A    between atoms: _48  and  _49
REMARK   16  A    between atoms: _49  and  _50
REMARK   17  A    between atoms: _50  and  _51
REMARK   18  A    between atoms: _55  and  _57
REMARK   19  A    between atoms: _57  and  _58
REMARK   20  A    between atoms: _58  and  _59
REMARK   21  A    between atoms: _62  and  _64
REMARK   22  A    between atoms: _64  and  _66
REMARK   23  A    between atoms: _68  and  _70
REMARK   24  A    between atoms: _70  and  _71
REMARK   25  A    between atoms: _78  and  _80
REMARK   26  A    between atoms: _82  and  _84
REMARK   27  A    between atoms: _84  and  _85
REMARK   28  A    between atoms: _91  and  _93
REMARK   29  A    between atoms: _95  and  _97
REMARK   30  A    between atoms: _97  and  _98
REMARK   31  A    between atoms: _104  and  _106
REMARK   32  A    between atoms: _106  and  _107
REMARK   33  A    between atoms: _107  and  _108
REMARK   34  A    between atoms: _108  and  _109
REMARK   35  A    between atoms: _111  and  _113
REMARK   36  A    between atoms: _113  and  _115
REMARK   37  A    between atoms: _117  and  _119
REMARK   38  A    between atoms: _119  and  _120
REMARK   39  A    between atoms: _127  and  _129
REMARK   40  A    between atoms: _131  and  _133
REMARK   41  A    between atoms: _136  and  _138
REMARK   42  A    between atoms: _138  and  _139
REMARK   43  A    between atoms: _139  and  _140
REMARK   44  A    between atoms: _140  and  _141
REMARK   45  A    between atoms: _145  and  _147
REMARK   46  A    between atoms: _147  and  _148
REMARK   47  A    between atoms: _155  and  _157
REMARK   48  A    between atoms: _157  and  _158
REMARK   49  A    between atoms: _158  and  _159
REMARK   50  A    between atoms: _159  and  _160
REMARK                            x       y       z     vdW  Elec       q    Type
REMARK                         _______ _______ _______ _____ _____    ______ ____
ROOT
ATOM      1  C   UNL     1     -29.719  19.789 -56.114  0.00  0.00    +0.000 C 
ATOM      2  C   UNL     1     -30.858  19.847 -55.071  0.00  0.00    +0.000 C 
ATOM      3  C   UNL     1     -29.646  18.413 -56.736  0.00  0.00    +0.000 C 
ENDROOT
BRANCH   1   4
ATOM      4  C   UNL     1     -28.386  20.152 -55.456  0.00  0.00    +0.000 C 
ATOM      5  C   UNL     1     -27.273  20.097 -56.503  0.00  0.00    +0.000 C 
ENDBRANCH   1   4
TORSDOF 1
REMARK  Name = 
REMARK  50 active torsions:
REMARK  status: ('A' for Active; 'I' for Inactive)
REMARK    1  A    between atoms: _1  and  _3
REMARK    2  A    between atoms: _3  and  _5
REMARK    3  A    between atoms: _7  and  _9
REMARK    4  A    between atoms: _9  and  _10
REMARK    5  A    between atoms: _13  and  _15
REMARK    6  A    between atoms: _15  and  _17
REMARK    7  A    between atoms: _19  and  _21
REMARK    8  A    between atoms: _21  and  _22
REMARK    9  A    between atoms: _29  and  _31
REMARK   10  A    between atoms: _31  and  _32
REMARK   11  A    between atoms: _35  and  _37
REMARK   12  A    between atoms: _37  and  _39
REMARK   13  A    between atoms: _41  and  _43
REMARK   14  A    between atoms: _46  and  _48
REMARK   15  A    between atoms: _48  and  _49
REMARK   16  A    between atoms: _49  and  _50
REMARK   17  A    between atoms: _50  and  _51
REMARK   18  A    between atoms: _55  and  _57
REMARK   19  A    between atoms: _57  and  _58
REMARK   20  A    between atoms: _58  and  _59
REMARK   21  A    between atoms: _62  and  _64
REMARK   22  A    between atoms: _64  and  _66
REMARK   23  A    between atoms: _68  and  _70
REMARK   24  A    between atoms: _70  and  _71
REMARK   25  A    between atoms: _78  and  _80
REMARK   26  A    between atoms: _82  and  _84
REMARK   27  A    between atoms: _84  and  _85
REMARK   28  A    between atoms: _91  and  _93
REMARK   29  A    between atoms: _95  and  _97
REMARK   30  A    between atoms: _97  and  _98
REMARK   31  A    between atoms: _104  and  _106
REMARK   32  A    between atoms: _106  and  _107
REMARK   33  A    between atoms: _107  and  _108
REMARK   34  A    between atoms: _108  and  _109
REMARK   35  A    between atoms: _111  and  _113
REMARK   36  A    between atoms: _113  and  _115
REMARK   37  A    between atoms: _117  and  _119
REMARK   38  A    between atoms: _119  and  _120
REMARK   39  A    between atoms: _127  and  _129
REMARK   40  A    between atoms: _131  and  _133
REMARK   41  A    between atoms: _136  and  _138
REMARK   42  A    between atoms: _138  and  _139
REMARK   43  A    between atoms: _139  and  _140
REMARK   44  A    between atoms: _140  and  _141
REMARK   45  A    between atoms: _145  and  _147
REMARK   46  A    between atoms: _147  and  _148
REMARK   47  A    between atoms: _155  and  _157
REMARK   48  A    between atoms: _157  and  _158
REMARK   49  A    between atoms: _158  and  _159
REMARK   50  A    between atoms: _159  and  _160
REMARK                            x       y       z     vdW  Elec       q    Type
REMARK                         _______ _______ _______ _____ _____    ______ ____
ROOT
ATOM      1  C   UNL     1     -38.722   3.939 -56.538  0.00  0.00    +0.220 C 
ENDROOT
BRANCH   1   2
ATOM      2  N   UNL     1     -37.424   3.800 -57.180  0.00  0.00    -0.087 NA
ATOM      3  C   UNL     1     -36.259   4.035 -56.579  0.00  0.00    +0.535 C 
ATOM      4  N   UNL     1     -36.209   4.425 -55.309  0.00  0.00    +0.135 NA
ATOM      5  N   UNL     1     -35.142   3.867 -57.261  0.00  0.00    +0.135 NA
ENDBRANCH   1   2
BRANCH   1   6
ATOM      6  C   UNL     1     -39.827   4.006 -57.564  0.00  0.00    +0.047 C 
BRANCH   6   7
ATOM      7  C   UNL     1     -39.271   3.540 -58.890  0.00  0.00    +0.004 C 
BRANCH   7   8
ATOM      8  C   UNL     1     -40.314   3.037 -59.872  0.00  0.00    +0.000 C 
ATOM      9  C   UNL     1     -41.144   4.199 -60.401  0.00  0.00    +0.000 C 
ENDBRANCH   7   8
ENDBRANCH   6   7
ENDBRANCH   1   6
TORSDOF 4
REMARK  Name = 
REMARK  50 active torsions:
REMARK  status: ('A' for Active; 'I' for Inactive)
REMARK    1  A    between atoms: _1  and  _3
REMARK    2  A    between atoms: _3  and  _5
REMARK    3  A    between atoms: _7  and  _9
REMARK    4  A    between atoms: _9  and  _10
REMARK    5  A    between atoms: _13  and  _15
REMARK    6  A    between atoms: _15  and  _17
REMARK    7  A    between atoms: _19  and  _21
REMARK    8  A    between atoms: _21  and  _22
REMARK    9  A    between atoms: _29  and  _31
REMARK   10  A    between atoms: _31  and  _32
REMARK   11  A    between atoms: _35  and  _37
REMARK   12  A    between atoms: _37  and  _39
REMARK   13  A    between atoms: _41  and  _43
REMARK   14  A    between atoms: _46  and  _48
REMARK   15  A    between atoms: _48  and  _49
REMARK   16  A    between atoms: _49  and  _50
REMARK   17  A    between atoms: _50  and  _51
REMARK   18  A    between atoms: _55  and  _57
REMARK   19  A    between atoms: _57  and  _58
REMARK   20  A    between atoms: _58  and  _59
REMARK   21  A    between atoms: _62  and  _64
REMARK   22  A    between atoms: _64  and  _66
REMARK   23  A    between atoms: _68  and  _70
REMARK   24  A    between atoms: _70  and  _71
REMARK   25  A    between atoms: _78  and  _80
REMARK   26  A    between atoms: _82  and  _84
REMARK   27  A    between atoms: _84  and  _85
REMARK   28  A    between atoms: _91  and  _93
REMARK   29  A    between atoms: _95  and  _97
REMARK   30  A    between atoms: _97  and  _98
REMARK   31  A    between atoms: _104  and  _106
REMARK   32  A    between atoms: _106  and  _107
REMARK   33  A    between atoms: _107  and  _108
REMARK   34  A    between atoms: _108  and  _109
REMARK   35  A    between atoms: _111  and  _113
REMARK   36  A    between atoms: _113  and  _115
REMARK   37  A    between atoms: _117  and  _119
REMARK   38  A    between atoms: _119  and  _120
REMARK   39  A    between atoms: _127  and  _129
REMARK   40  A    between atoms: _131  and  _133
REMARK   41  A    between atoms: _136  and  _138
REMARK   42  A    between atoms: _138  and  _139
REMARK   43  A    between atoms: _139  and  _140
REMARK   44  A    between atoms: _140  and  _141
REMARK   45  A    between atoms: _145  and  _147
REMARK   46  A    between atoms: _147  and  _148
REMARK   47  A    between atoms: _155  and  _157
REMARK   48  A    between atoms: _157  and  _158
REMARK   49  A    between atoms: _158  and  _159
REMARK   50  A    between atoms: _159  and  _160
REMARK                            x       y       z     vdW  Elec       q    Type
REMARK                         _______ _______ _______ _____ _____    ______ ____
ROOT
ATOM      1  C   UNL     1     -45.468  -3.283 -49.877  0.00  0.00    -0.022 A 
ATOM      2  C   UNL     1     -45.533  -2.893 -48.535  0.00  0.00    -0.001 A 
ATOM      3  C   UNL     1     -44.905  -1.739 -48.092  0.00  0.00    +0.042 A 
ATOM      4  C   UNL     1     -44.204  -0.951 -48.998  0.00  0.00    +0.196 A 
ATOM      5  O   UNL     1     -43.569   0.198 -48.571  0.00  0.00    -0.287 OA
ATOM      6  C   UNL     1     -44.129  -1.313 -50.339  0.00  0.00    +0.042 A 
ATOM      7  C   UNL     1     -44.760  -2.467 -50.770  0.00  0.00    -0.001 A 
ENDROOT
BRANCH   1   8
ATOM      8  C   UNL     1     -46.181  -4.538 -50.350  0.00  0.00    +0.026 C 
BRANCH   8   9
ATOM      9  C   UNL     1     -45.553  -5.267 -51.549  0.00  0.00    +0.005 C 
ATOM     10  C   UNL     1     -45.926  -6.740 -51.433  0.00  0.00    +0.000 C 
ENDBRANCH   8   9
ENDBRANCH   1   8
TORSDOF 2
REMARK  Name = 
REMARK  50 active torsions:
REMARK  status: ('A' for Active; 'I' for Inactive)
REMARK    1  A    between atoms: _1  and  _3
REMARK    2  A    between atoms: _3  and  _5
REMARK    3  A    between atoms: _7  and  _9
REMARK    4  A    between atoms: _9  and  _10
REMARK    5  A    between atoms: _13  and  _15
REMARK    6  A    between atoms: _15  and  _17
REMARK    7  A    between atoms: _19  and  _21
REMARK    8  A    between atoms: _21  and  _22
REMARK    9  A    between atoms: _29  and  _31
REMARK   10  A    between atoms: _31  and  _32
REMARK   11  A    between atoms: _35  and  _37
REMARK   12  A    between atoms: _37  and  _39
REMARK   13  A    between atoms: _41  and  _43
REMARK   14  A    between atoms: _46  and  _48
REMARK   15  A    between atoms: _48  and  _49
REMARK   16  A    between atoms: _49  and  _50
REMARK   17  A    between atoms: _50  and  _51
REMARK   18  A    between atoms: _55  and  _57
REMARK   19  A    between atoms: _57  and  _58
REMARK   20  A    between atoms: _58  and  _59
REMARK   21  A    between atoms: _62  and  _64
REMARK   22  A    between atoms: _64  and  _66
REMARK   23  A    between atoms: _68  and  _70
REMARK   24  A    between atoms: _70  and  _71
REMARK   25  A    between atoms: _78  and  _80
REMARK   26  A    between atoms: _82  and  _84
REMARK   27  A    between atoms: _84  and  _85
REMARK   28  A    between atoms: _91  and  _93
REMARK   29  A    between atoms: _95  and  _97
REMARK   30  A    between atoms: _97  and  _98
REMARK   31  A    between atoms: _104  and  _106
REMARK   32  A    between atoms: _106  and  _107
REMARK   33  A    between atoms: _107  and  _108
REMARK   34  A    between atoms: _108  and  _109
REMARK   35  A    between atoms: _111  and  _113
REMARK   36  A    between atoms: _113  and  _115
REMARK   37  A    between atoms: _117  and  _119
REMARK   38  A    between atoms: _119  and  _120
REMARK   39  A    between atoms: _127  and  _129
REMARK   40  A    between atoms: _131  and  _133
REMARK   41  A    between atoms: _136  and  _138
REMARK   42  A    between atoms: _138  and  _139
REMARK   43  A    between atoms: _139  and  _140
REMARK   44  A    between atoms: _140  and  _141
REMARK   45  A    between atoms: _145  and  _147
REMARK   46  A    between atoms: _147  and  _148
REMARK   47  A    between atoms: _155  and  _157
REMARK   48  A    between atoms: _157  and  _158
REMARK   49  A    between atoms: _158  and  _159
REMARK   50  A    between atoms: _159  and  _160
REMARK                            x       y       z     vdW  Elec       q    Type
REMARK                         _______ _______ _______ _____ _____    ______ ____
ROOT
ATOM      1  C   UNL     1     -37.982  -1.746 -46.660  0.00  0.00    +0.007 C 
ENDROOT
BRANCH   1   2
ATOM      2  C   UNL     1     -38.366  -2.943 -47.513  0.00  0.00    +0.000 C 
BRANCH   2   3
ATOM      3  C   UNL     1     -37.362  -4.097 -47.415  0.00  0.00    +0.000 C 
ATOM      4  C   UNL     1     -38.051  -5.348 -46.903  0.00  0.00    +0.000 C 
ENDBRANCH   2   3
ENDBRANCH   1   2
BRANCH   1   5
ATOM      5  C   UNL     1     -38.120  -0.433 -47.403  0.00  0.00    +0.081 C 
BRANCH   5   6
ATOM      6  C   UNL     1     -39.196  -0.533 -48.476  0.00  0.00    +0.315 C 
ATOM      7  N   UNL     1     -38.670  -0.110 -49.805  0.00  0.00    +0.597 NA
ENDBRANCH   5   6
ENDBRANCH   1   5
TORSDOF 4
REMARK  Name = 
REMARK  50 active torsions:
REMARK  status: ('A' for Active; 'I' for Inactive)
REMARK    1  A    between atoms: _1  and  _3
REMARK    2  A    between atoms: _3  and  _5
REMARK    3  A    between atoms: _7  and  _9
REMARK    4  A    between atoms: _9  and  _10
REMARK    5  A    between atoms: _13  and  _15
REMARK    6  A    between atoms: _15  and  _17
REMARK    7  A    between atoms: _19  and  _21
REMARK    8  A    between atoms: _21  and  _22
REMARK    9  A    between atoms: _29  and  _31
REMARK   10  A    between atoms: _31  and  _32
REMARK   11  A    between atoms: _35  and  _37
REMARK   12  A    between atoms: _37  and  _39
REMARK   13  A    between atoms: _41  and  _43
REMARK   14  A    between atoms: _46  and  _48
REMARK   15  A    between atoms: _48  and  _49
REMARK   16  A    between atoms: _49  and  _50
REMARK   17  A    between atoms: _50  and  _51
REMARK   18  A    between atoms: _55  and  _57
REMARK   19  A    between atoms: _57  and  _58
REMARK   20  A    between atoms: _58  and  _59
REMARK   21  A    between atoms: _62  and  _64
REMARK   22  A    between atoms: _64  and  _66
REMARK   23  A    between atoms: _68  and  _70
REMARK   24  A    between atoms: _70  and  _71
REMARK   25  A    between atoms: _78  and  _80
REMARK   26  A    between atoms: _82  and  _84
REMARK   27  A    between atoms: _84  and  _85
REMARK   28  A    between atoms: _91  and  _93
REMARK   29  A    between atoms: _95  and  _97
REMARK   30  A    between atoms: _97  and  _98
REMARK   31  A    between atoms: _104  and  _106
REMARK   32  A    between atoms: _106  and  _107
REMARK   33  A    between atoms: _107  and  _108
REMARK   34  A    between atoms: _108  and  _109
REMARK   35  A    between atoms: _111  and  _113
REMARK   36  A    between atoms: _113  and  _115
REMARK   37  A    between atoms: _117  and  _119
REMARK   38  A    between atoms: _119  and  _120
REMARK   39  A    between atoms: _127  and  _129
REMARK   40  A    between atoms: _131  and  _133
REMARK   41  A    between atoms: _136  and  _138
REMARK   42  A    between atoms: _138  and  _139
REMARK   43  A    between atoms: _139  and  _140
REMARK   44  A    between atoms: _140  and  _141
REMARK   45  A    between atoms: _145  and  _147
REMARK   46  A    between atoms: _147  and  _148
REMARK   47  A    between atoms: _155  and  _157
REMARK   48  A    between atoms: _157  and  _158
REMARK   49  A    between atoms: _158  and  _159
REMARK   50  A    between atoms: _159  and  _160
REMARK                            x       y       z     vdW  Elec       q    Type
REMARK                         _______ _______ _______ _____ _____    ______ ____
ROOT
ATOM      1  C   UNL     1     -38.253  21.314 -61.562  0.00  0.00    +0.000 C 
ATOM      2  C   UNL     1     -38.785  20.821 -60.236  0.00  0.00    +0.000 C 
ENDROOT
BRANCH   1   3
ATOM      3  C   UNL     1     -39.196  20.949 -62.728  0.00  0.00    +0.000 C 
ATOM      4  C   UNL     1     -40.596  21.380 -62.367  0.00  0.00    +0.000 C 
ENDBRANCH   1   3
BRANCH   1   5
ATOM      5  C   UNL     1     -36.866  20.735 -61.793  0.00  0.00    +0.000 C 
ATOM      6  C   UNL     1     -35.788  21.685 -61.320  0.00  0.00    +0.000 C 
ENDBRANCH   1   5
TORSDOF 2
REMARK  Name = 
REMARK  50 active torsions:
REMARK  status: ('A' for Active; 'I' for Inactive)
REMARK    1  A    between atoms: _1  and  _3
REMARK    2  A    between atoms: _3  and  _5
REMARK    3  A    between atoms: _7  and  _9
REMARK    4  A    between atoms: _9  and  _10
REMARK    5  A    between atoms: _13  and  _15
REMARK    6  A    between atoms: _15  and  _17
REMARK    7  A    between atoms: _19  and  _21
REMARK    8  A    between atoms: _21  and  _22
REMARK    9  A    between atoms: _29  and  _31
REMARK   10  A    between atoms: _31  and  _32
REMARK   11  A    between atoms: _35  and  _37
REMARK   12  A    between atoms: _37  and  _39
REMARK   13  A    between atoms: _41  and  _43
REMARK   14  A    between atoms: _46  and  _48
REMARK   15  A    between atoms: _48  and  _49
REMARK   16  A    between atoms: _49  and  _50
REMARK   17  A    between atoms: _50  and  _51
REMARK   18  A    between atoms: _55  and  _57
REMARK   19  A    between atoms: _57  and  _58
REMARK   20  A    between atoms: _58  and  _59
REMARK   21  A    between atoms: _62  and  _64
REMARK   22  A    between atoms: _64  and  _66
REMARK   23  A    between atoms: _68  and  _70
REMARK   24  A    between atoms: _70  and  _71
REMARK   25  A    between atoms: _78  and  _80
REMARK   26  A    between atoms: _82  and  _84
REMARK   27  A    between atoms: _84  and  _85
REMARK   28  A    between atoms: _91  and  _93
REMARK   29  A    between atoms: _95  and  _97
REMARK   30  A    between atoms: _97  and  _98
REMARK   31  A    between atoms: _104  and  _106
REMARK   32  A    between atoms: _106  and  _107
REMARK   33  A    between atoms: _107  and  _108
REMARK   34  A    between atoms: _108  and  _109
REMARK   35  A    between atoms: _111  and  _113
REMARK   36  A    between atoms: _113  and  _115
REMARK   37  A    between atoms: _117  and  _119
REMARK   38  A    between atoms: _119  and  _120
REMARK   39  A    between atoms: _127  and  _129
REMARK   40  A    between atoms: _131  and  _133
REMARK   41  A    between atoms: _136  and  _138
REMARK   42  A    between atoms: _138  and  _139
REMARK   43  A    between atoms: _139  and  _140
REMARK   44  A    between atoms: _140  and  _141
REMARK   45  A    between atoms: _145  and  _147
REMARK   46  A    between atoms: _147  and  _148
REMARK   47  A    between atoms: _155  and  _157
REMARK   48  A    between atoms: _157  and  _158
REMARK   49  A    between atoms: _158  and  _159
REMARK   50  A    between atoms: _159  and  _160
REMARK                            x       y       z     vdW  Elec       q    Type
REMARK                         _______ _______ _______ _____ _____    ______ ____
ROOT
ATOM      1  C   UNL     1     -40.951  15.141 -58.696  0.00  0.00    +0.000 C 
ENDROOT
BRANCH   1   2
ATOM      2  C   UNL     1     -40.290  16.306 -57.961  0.00  0.00    +0.000 C 
ATOM      3  C   UNL     1     -41.158  16.661 -56.764  0.00  0.00    +0.000 C 
ATOM      4  C   UNL     1     -40.108  17.477 -58.917  0.00  0.00    +0.000 C 
ENDBRANCH   1   2
BRANCH   1   5
ATOM      5  C   UNL     1     -42.268  15.405 -59.408  0.00  0.00    +0.000 C 
ATOM      6  C   UNL     1     -42.143  15.134 -60.901  0.00  0.00    +0.000 C 
ENDBRANCH   1   5
TORSDOF 2
REMARK  Name = 
REMARK  50 active torsions:
REMARK  status: ('A' for Active; 'I' for Inactive)
REMARK    1  A    between atoms: _1  and  _3
REMARK    2  A    between atoms: _3  and  _5
REMARK    3  A    between atoms: _7  and  _9
REMARK    4  A    between atoms: _9  and  _10
REMARK    5  A    between atoms: _13  and  _15
REMARK    6  A    between atoms: _15  and  _17
REMARK    7  A    between atoms: _19  and  _21
REMARK    8  A    between atoms: _21  and  _22
REMARK    9  A    between atoms: _29  and  _31
REMARK   10  A    between atoms: _31  and  _32
REMARK   11  A    between atoms: _35  and  _37
REMARK   12  A    between atoms: _37  and  _39
REMARK   13  A    between atoms: _41  and  _43
REMARK   14  A    between atoms: _46  and  _48
REMARK   15  A    between atoms: _48  and  _49
REMARK   16  A    between atoms: _49  and  _50
REMARK   17  A    between atoms: _50  and  _51
REMARK   18  A    between atoms: _55  and  _57
REMARK   19  A    between atoms: _57  and  _58
REMARK   20  A    between atoms: _58  and  _59
REMARK   21  A    between atoms: _62  and  _64
REMARK   22  A    between atoms: _64  and  _66
REMARK   23  A    between atoms: _68  and  _70
REMARK   24  A    between atoms: _70  and  _71
REMARK   25  A    between atoms: _78  and  _80
REMARK   26  A    between atoms: _82  and  _84
REMARK   27  A    between atoms: _84  and  _85
REMARK   28  A    between atoms: _91  and  _93
REMARK   29  A    between atoms: _95  and  _97
REMARK   30  A    between atoms: _97  and  _98
REMARK   31  A    between atoms: _104  and  _106
REMARK   32  A    between atoms: _106  and  _107
REMARK   33  A    between atoms: _107  and  _108
REMARK   34  A    between atoms: _108  and  _109
REMARK   35  A    between atoms: _111  and  _113
REMARK   36  A    between atoms: _113  and  _115
REMARK   37  A    between atoms: _117  and  _119
REMARK   38  A    between atoms: _119  and  _120
REMARK   39  A    between atoms: _127  and  _129
REMARK   40  A    between atoms: _131  and  _133
REMARK   41  A    between atoms: _136  and  _138
REMARK   42  A    between atoms: _138  and  _139
REMARK   43  A    between atoms: _139  and  _140
REMARK   44  A    between atoms: _140  and  _141
REMARK   45  A    between atoms: _145  and  _147
REMARK   46  A    between atoms: _147  and  _148
REMARK   47  A    between atoms: _155  and  _157
REMARK   48  A    between atoms: _157  and  _158
REMARK   49  A    between atoms: _158  and  _159
REMARK   50  A    between atoms: _159  and  _160
REMARK                            x       y       z     vdW  Elec       q    Type
REMARK                         _______ _______ _______ _____ _____    ______ ____
ROOT
ATOM      1  C   UNL     1     -37.586  15.579 -64.373  0.00  0.00    +0.000 C 
ATOM      2  C   UNL     1     -36.317  15.961 -65.145  0.00  0.00    +0.000 C 
ENDROOT
BRANCH   1   3
ATOM      3  C   UNL     1     -38.749  16.508 -64.785  0.00  0.00    +0.000 C 
ATOM      4  C   UNL     1     -38.782  16.460 -66.307  0.00  0.00    +0.000 C 
ENDBRANCH   1   3
BRANCH   1   5
ATOM      5  C   UNL     1     -37.315  15.656 -62.862  0.00  0.00    +0.000 C 
ATOM      6  C   UNL     1     -35.956  15.160 -62.463  0.00  0.00    +0.000 C 
ENDBRANCH   1   5
TORSDOF 2
REMARK  Name = 
REMARK  50 active torsions:
REMARK  status: ('A' for Active; 'I' for Inactive)
REMARK    1  A    between atoms: _1  and  _3
REMARK    2  A    between atoms: _3  and  _5
REMARK    3  A    between atoms: _7  and  _9
REMARK    4  A    between atoms: _9  and  _10
REMARK    5  A    between atoms: _13  and  _15
REMARK    6  A    between atoms: _15  and  _17
REMARK    7  A    between atoms: _19  and  _21
REMARK    8  A    between atoms: _21  and  _22
REMARK    9  A    between atoms: _29  and  _31
REMARK   10  A    between atoms: _31  and  _32
REMARK   11  A    between atoms: _35  and  _37
REMARK   12  A    between atoms: _37  and  _39
REMARK   13  A    between atoms: _41  and  _43
REMARK   14  A    between atoms: _46  and  _48
REMARK   15  A    between atoms: _48  and  _49
REMARK   16  A    between atoms: _49  and  _50
REMARK   17  A    between atoms: _50  and  _51
REMARK   18  A    between atoms: _55  and  _57
REMARK   19  A    between atoms: _57  and  _58
REMARK   20  A    between atoms: _58  and  _59
REMARK   21  A    between atoms: _62  and  _64
REMARK   22  A    between atoms: _64  and  _66
REMARK   23  A    between atoms: _68  and  _70
REMARK   24  A    between atoms: _70  and  _71
REMARK   25  A    between atoms: _78  and  _80
REMARK   26  A    between atoms: _82  and  _84
REMARK   27  A    between atoms: _84  and  _85
REMARK   28  A    between atoms: _91  and  _93
REMARK   29  A    between atoms: _95  and  _97
REMARK   30  A    between atoms: _97  and  _98
REMARK   31  A    between atoms: _104  and  _106
REMARK   32  A    between atoms: _106  and  _107
REMARK   33  A    between atoms: _107  and  _108
REMARK   34  A    between atoms: _108  and  _109
REMARK   35  A    between atoms: _111  and  _113
REMARK   36  A    between atoms: _113  and  _115
REMARK   37  A    between atoms: _117  and  _119
REMARK   38  A    between atoms: _119  and  _120
REMARK   39  A    between atoms: _127  and  _129
REMARK   40  A    between atoms: _131  and  _133
REMARK   41  A    between atoms: _136  and  _138
REMARK   42  A    between atoms: _138  and  _139
REMARK   43  A    between atoms: _139  and  _140
REMARK   44  A    between atoms: _140  and  _141
REMARK   45  A    between atoms: _145  and  _147
REMARK   46  A    between atoms: _147  and  _148
REMARK   47  A    between atoms: _155  and  _157
REMARK   48  A    between atoms: _157  and  _158
REMARK   49  A    between atoms: _158  and  _159
REMARK   50  A    between atoms: _159  and  _160
REMARK                            x       y       z     vdW  Elec       q    Type
REMARK                         _______ _______ _______ _____ _____    ______ ____
ROOT
ATOM      1  C   UNL     1     -32.343  17.356 -67.662  0.00  0.00    -0.022 A 
ATOM      2  C   UNL     1     -31.408  16.459 -67.129  0.00  0.00    -0.001 A 
ATOM      3  C   UNL     1     -30.082  16.825 -66.982  0.00  0.00    +0.042 A 
ATOM      4  C   UNL     1     -29.680  18.101 -67.335  0.00  0.00    +0.196 A 
ATOM      5  O   UNL     1     -28.365  18.502 -67.160  0.00  0.00    -0.287 OA
ATOM      6  C   UNL     1     -30.593  19.013 -67.838  0.00  0.00    +0.042 A 
ATOM      7  C   UNL     1     -31.914  18.637 -67.991  0.00  0.00    -0.001 A 
ENDROOT
BRANCH   1   8
ATOM      8  C   UNL     1     -33.799  16.967 -67.817  0.00  0.00    +0.026 C 
BRANCH   8   9
ATOM      9  C   UNL     1     -34.472  17.474 -69.094  0.00  0.00    +0.005 C 
ATOM     10  C   UNL     1     -33.820  16.767 -70.276  0.00  0.00    +0.000 C 
ENDBRANCH   8   9
ENDBRANCH   1   8
TORSDOF 2
REMARK  Name = 
REMARK  50 active torsions:
REMARK  status: ('A' for Active; 'I' for Inactive)
REMARK    1  A    between atoms: _1  and  _3
REMARK    2  A    between atoms: _3  and  _5
REMARK    3  A    between atoms: _7  and  _9
REMARK    4  A    between atoms: _9  and  _10
REMARK    5  A    between atoms: _13  and  _15
REMARK    6  A    between atoms: _15  and  _17
REMARK    7  A    between atoms: _19  and  _21
REMARK    8  A    between atoms: _21  and  _22
REMARK    9  A    between atoms: _29  and  _31
REMARK   10  A    between atoms: _31  and  _32
REMARK   11  A    between atoms: _35  and  _37
REMARK   12  A    between atoms: _37  and  _39
REMARK   13  A    between atoms: _41  and  _43
REMARK   14  A    between atoms: _46  and  _48
REMARK   15  A    between atoms: _48  and  _49
REMARK   16  A    between atoms: _49  and  _50
REMARK   17  A    between atoms: _50  and  _51
REMARK   18  A    between atoms: _55  and  _57
REMARK   19  A    between atoms: _57  and  _58
REMARK   20  A    between atoms: _58  and  _59
REMARK   21  A    between atoms: _62  and  _64
REMARK   22  A    between atoms: _64  and  _66
REMARK   23  A    between atoms: _68  and  _70
REMARK   24  A    between atoms: _70  and  _71
REMARK   25  A    between atoms: _78  and  _80
REMARK   26  A    between atoms: _82  and  _84
REMARK   27  A    between atoms: _84  and  _85
REMARK   28  A    between atoms: _91  and  _93
REMARK   29  A    between atoms: _95  and  _97
REMARK   30  A    between atoms: _97  and  _98
REMARK   31  A    between atoms: _104  and  _106
REMARK   32  A    between atoms: _106  and  _107
REMARK   33  A    between atoms: _107  and  _108
REMARK   34  A    between atoms: _108  and  _109
REMARK   35  A    between atoms: _111  and  _113
REMARK   36  A    between atoms: _113  and  _115
REMARK   37  A    between atoms: _117  and  _119
REMARK   38  A    between atoms: _119  and  _120
REMARK   39  A    between atoms: _127  and  _129
REMARK   40  A    between atoms: _131  and  _133
REMARK   41  A    between atoms: _136  and  _138
REMARK   42  A    between atoms: _138  and  _139
REMARK   43  A    between atoms: _139  and  _140
REMARK   44  A    between atoms: _140  and  _141
REMARK   45  A    between atoms: _145  and  _147
REMARK   46  A    between atoms: _147  and  _148
REMARK   47  A    between atoms: _155  and  _157
REMARK   48  A    between atoms: _157  and  _158
REMARK   49  A    between atoms: _158  and  _159
REMARK   50  A    between atoms: _159  and  _160
REMARK                            x       y       z     vdW  Elec       q    Type
REMARK                         _______ _______ _______ _____ _____    ______ ____
ROOT
ATOM      1  C   UNL     1     -29.052   9.826 -66.425  0.00  0.00    +0.000 C 
ENDROOT
BRANCH   1   2
ATOM      2  C   UNL     1     -29.636  11.135 -65.912  0.00  0.00    +0.000 C 
ATOM      3  C   UNL     1     -28.770  12.340 -66.282  0.00  0.00    +0.000 C 
ATOM      4  C   UNL     1     -31.065  11.308 -66.387  0.00  0.00    +0.000 C 
ENDBRANCH   1   2
BRANCH   1   5
ATOM      5  C   UNL     1     -27.524   9.779 -66.429  0.00  0.00    +0.000 C 
ATOM      6  C   UNL     1     -27.075   8.624 -65.564  0.00  0.00    +0.000 C 
ENDBRANCH   1   5
TORSDOF 2
REMARK  Name = 
REMARK  50 active torsions:
REMARK  status: ('A' for Active; 'I' for Inactive)
REMARK    1  A    between atoms: _1  and  _3
REMARK    2  A    between atoms: _3  and  _5
REMARK    3  A    between atoms: _7  and  _9
REMARK    4  A    between atoms: _9  and  _10
REMARK    5  A    between atoms: _13  and  _15
REMARK    6  A    between atoms: _15  and  _17
REMARK    7  A    between atoms: _19  and  _21
REMARK    8  A    between atoms: _21  and  _22
REMARK    9  A    between atoms: _29  and  _31
REMARK   10  A    between atoms: _31  and  _32
REMARK   11  A    between atoms: _35  and  _37
REMARK   12  A    between atoms: _37  and  _39
REMARK   13  A    between atoms: _41  and  _43
REMARK   14  A    between atoms: _46  and  _48
REMARK   15  A    between atoms: _48  and  _49
REMARK   16  A    between atoms: _49  and  _50
REMARK   17  A    between atoms: _50  and  _51
REMARK   18  A    between atoms: _55  and  _57
REMARK   19  A    between atoms: _57  and  _58
REMARK   20  A    between atoms: _58  and  _59
REMARK   21  A    between atoms: _62  and  _64
REMARK   22  A    between atoms: _64  and  _66
REMARK   23  A    between atoms: _68  and  _70
REMARK   24  A    between atoms: _70  and  _71
REMARK   25  A    between atoms: _78  and  _80
REMARK   26  A    between atoms: _82  and  _84
REMARK   27  A    between atoms: _84  and  _85
REMARK   28  A    between atoms: _91  and  _93
REMARK   29  A    between atoms: _95  and  _97
REMARK   30  A    between atoms: _97  and  _98
REMARK   31  A    between atoms: _104  and  _106
REMARK   32  A    between atoms: _106  and  _107
REMARK   33  A    between atoms: _107  and  _108
REMARK   34  A    between atoms: _108  and  _109
REMARK   35  A    between atoms: _111  and  _113
REMARK   36  A    between atoms: _113  and  _115
REMARK   37  A    between atoms: _117  and  _119
REMARK   38  A    between atoms: _119  and  _120
REMARK   39  A    between atoms: _127  and  _129
REMARK   40  A    between atoms: _131  and  _133
REMARK   41  A    between atoms: _136  and  _138
REMARK   42  A    between atoms: _138  and  _139
REMARK   43  A    between atoms: _139  and  _140
REMARK   44  A    between atoms: _140  and  _141
REMARK   45  A    between atoms: _145  and  _147
REMARK   46  A    between atoms: _147  and  _148
REMARK   47  A    between atoms: _155  and  _157
REMARK   48  A    between atoms: _157  and  _158
REMARK   49  A    between atoms: _158  and  _159
REMARK   50  A    between atoms: _159  and  _160
REMARK                            x       y       z     vdW  Elec       q    Type
REMARK                         _______ _______ _______ _____ _____    ______ ____
ROOT
ATOM      1  C   UNL     1     -29.917  21.166 -46.295  0.00  0.00    +0.000 C 
ATOM      2  C   UNL     1     -31.045  21.781 -45.506  0.00  0.00    +0.000 C 
ENDROOT
BRANCH   1   3
ATOM      3  C   UNL     1     -29.066  22.262 -46.997  0.00  0.00    +0.000 C 
ATOM      4  C   UNL     1     -28.735  23.369 -46.006  0.00  0.00    +0.000 C 
ENDBRANCH   1   3
BRANCH   1   5
ATOM      5  C   UNL     1     -30.492  20.183 -47.319  0.00  0.00    +0.000 C 
ATOM      6  C   UNL     1     -29.953  18.748 -47.174  0.00  0.00    +0.000 C 
ENDBRANCH   1   5
TORSDOF 2
REMARK  Name = 
REMARK  50 active torsions:
REMARK  status: ('A' for Active; 'I' for Inactive)
REMARK    1  A    between atoms: _1  and  _3
REMARK    2  A    between atoms: _3  and  _5
REMARK    3  A    between atoms: _7  and  _9
REMARK    4  A    between atoms: _9  and  _10
REMARK    5  A    between atoms: _13  and  _15
REMARK    6  A    between atoms: _15  and  _17
REMARK    7  A    between atoms: _19  and  _21
REMARK    8  A    between atoms: _21  and  _22
REMARK    9  A    between atoms: _29  and  _31
REMARK   10  A    between atoms: _31  and  _32
REMARK   11  A    between atoms: _35  and  _37
REMARK   12  A    between atoms: _37  and  _39
REMARK   13  A    between atoms: _41  and  _43
REMARK   14  A    between atoms: _46  and  _48
REMARK   15  A    between atoms: _48  and  _49
REMARK   16  A    between atoms: _49  and  _50
REMARK   17  A    between atoms: _50  and  _51
REMARK   18  A    between atoms: _55  and  _57
REMARK   19  A    between atoms: _57  and  _58
REMARK   20  A    between atoms: _58  and  _59
REMARK   21  A    between atoms: _62  and  _64
REMARK   22  A    between atoms: _64  and  _66
REMARK   23  A    between atoms: _68  and  _70
REMARK   24  A    between atoms: _70  and  _71
REMARK   25  A    between atoms: _78  and  _80
REMARK   26  A    between atoms: _82  and  _84
REMARK   27  A    between atoms: _84  and  _85
REMARK   28  A    between atoms: _91  and  _93
REMARK   29  A    between atoms: _95  and  _97
REMARK   30  A    between atoms: _97  and  _98
REMARK   31  A    between atoms: _104  and  _106
REMARK   32  A    between atoms: _106  and  _107
REMARK   33  A    between atoms: _107  and  _108
REMARK   34  A    between atoms: _108  and  _109
REMARK   35  A    between atoms: _111  and  _113
REMARK   36  A    between atoms: _113  and  _115
REMARK   37  A    between atoms: _117  and  _119
REMARK   38  A    between atoms: _119  and  _120
REMARK   39  A    between atoms: _127  and  _129
REMARK   40  A    between atoms: _131  and  _133
REMARK   41  A    between atoms: _136  and  _138
REMARK   42  A    between atoms: _138  and  _139
REMARK   43  A    between atoms: _139  and  _140
REMARK   44  A    between atoms: _140  and  _141
REMARK   45  A    between atoms: _145  and  _147
REMARK   46  A    between atoms: _147  and  _148
REMARK   47  A    between atoms: _155  and  _157
REMARK   48  A    between atoms: _157  and  _158
REMARK   49  A    between atoms: _158  and  _159
REMARK   50  A    between atoms: _159  and  _160
REMARK                            x       y       z     vdW  Elec       q    Type
REMARK                         _______ _______ _______ _____ _____    ______ ____
ROOT
ATOM      1  C   UNL     1     -32.067  25.175 -41.364  0.00  0.00    +0.000 C 
ATOM      2  C   UNL     1     -33.112  25.555 -40.302  0.00  0.00    +0.000 C 
ATOM      3  C   UNL     1     -32.469  23.900 -42.073  0.00  0.00    +0.000 C 
ENDROOT
BRANCH   1   4
ATOM      4  C   UNL     1     -31.851  26.305 -42.393  0.00  0.00    +0.000 C 
ATOM      5  C   UNL     1     -31.723  27.632 -41.666  0.00  0.00    +0.000 C 
ENDBRANCH   1   4
TORSDOF 1
REMARK  Name = 
REMARK  50 active torsions:
REMARK  status: ('A' for Active; 'I' for Inactive)
REMARK    1  A    between atoms: _1  and  _3
REMARK    2  A    between atoms: _3  and  _5
REMARK    3  A    between atoms: _7  and  _9
REMARK    4  A    between atoms: _9  and  _10
REMARK    5  A    between atoms: _13  and  _15
REMARK    6  A    between atoms: _15  and  _17
REMARK    7  A    between atoms: _19  and  _21
REMARK    8  A    between atoms: _21  and  _22
REMARK    9  A    between atoms: _29  and  _31
REMARK   10  A    between atoms: _31  and  _32
REMARK   11  A    between atoms: _35  and  _37
REMARK   12  A    between atoms: _37  and  _39
REMARK   13  A    between atoms: _41  and  _43
REMARK   14  A    between atoms: _46  and  _48
REMARK   15  A    between atoms: _48  and  _49
REMARK   16  A    between atoms: _49  and  _50
REMARK   17  A    between atoms: _50  and  _51
REMARK   18  A    between atoms: _55  and  _57
REMARK   19  A    between atoms: _57  and  _58
REMARK   20  A    between atoms: _58  and  _59
REMARK   21  A    between atoms: _62  and  _64
REMARK   22  A    between atoms: _64  and  _66
REMARK   23  A    between atoms: _68  and  _70
REMARK   24  A    between atoms: _70  and  _71
REMARK   25  A    between atoms: _78  and  _80
REMARK   26  A    between atoms: _82  and  _84
REMARK   27  A    between atoms: _84  and  _85
REMARK   28  A    between atoms: _91  and  _93
REMARK   29  A    between atoms: _95  and  _97
REMARK   30  A    between atoms: _97  and  _98
REMARK   31  A    between atoms: _104  and  _106
REMARK   32  A    between atoms: _106  and  _107
REMARK   33  A    between atoms: _107  and  _108
REMARK   34  A    between atoms: _108  and  _109
REMARK   35  A    between atoms: _111  and  _113
REMARK   36  A    between atoms: _113  and  _115
REMARK   37  A    between atoms: _117  and  _119
REMARK   38  A    between atoms: _119  and  _120
REMARK   39  A    between atoms: _127  and  _129
REMARK   40  A    between atoms: _131  and  _133
REMARK   41  A    between atoms: _136  and  _138
REMARK   42  A    between atoms: _138  and  _139
REMARK   43  A    between atoms: _139  and  _140
REMARK   44  A    between atoms: _140  and  _141
REMARK   45  A    between atoms: _145  and  _147
REMARK   46  A    between atoms: _147  and  _148
REMARK   47  A    between atoms: _155  and  _157
REMARK   48  A    between atoms: _157  and  _158
REMARK   49  A    between atoms: _158  and  _159
REMARK   50  A    between atoms: _159  and  _160
REMARK                            x       y       z     vdW  Elec       q    Type
REMARK                         _______ _______ _______ _____ _____    ______ ____
ROOT
ATOM      1  C   UNL     1     -27.672  14.867 -44.815  0.00  0.00    +0.220 C 
ENDROOT
BRANCH   1   2
ATOM      2  N   UNL     1     -29.011  15.344 -44.434  0.00  0.00    -0.087 NA
ATOM      3  C   UNL     1     -29.289  16.616 -44.128  0.00  0.00    +0.535 C 
ATOM      4  N   UNL     1     -30.527  17.003 -43.790  0.00  0.00    +0.135 NA
ATOM      5  N   UNL     1     -28.315  17.515 -44.155  0.00  0.00    +0.135 NA
ENDBRANCH   1   2
BRANCH   1   6
ATOM      6  C   UNL     1     -27.637  14.054 -46.130  0.00  0.00    +0.047 C 
BRANCH   6   7
ATOM      7  C   UNL     1     -27.185  14.912 -47.337  0.00  0.00    +0.004 C 
BRANCH   7   8
ATOM      8  C   UNL     1     -25.683  14.816 -47.646  0.00  0.00    +0.000 C 
ATOM      9  C   UNL     1     -25.429  14.322 -49.064  0.00  0.00    +0.000 C 
ENDBRANCH   7   8
ENDBRANCH   6   7
ENDBRANCH   1   6
TORSDOF 4
REMARK  Name = 
REMARK  50 active torsions:
REMARK  status: ('A' for Active; 'I' for Inactive)
REMARK    1  A    between atoms: _1  and  _3
REMARK    2  A    between atoms: _3  and  _5
REMARK    3  A    between atoms: _7  and  _9
REMARK    4  A    between atoms: _9  and  _10
REMARK    5  A    between atoms: _13  and  _15
REMARK    6  A    between atoms: _15  and  _17
REMARK    7  A    between atoms: _19  and  _21
REMARK    8  A    between atoms: _21  and  _22
REMARK    9  A    between atoms: _29  and  _31
REMARK   10  A    between atoms: _31  and  _32
REMARK   11  A    between atoms: _35  and  _37
REMARK   12  A    between atoms: _37  and  _39
REMARK   13  A    between atoms: _41  and  _43
REMARK   14  A    between atoms: _46  and  _48
REMARK   15  A    between atoms: _48  and  _49
REMARK   16  A    between atoms: _49  and  _50
REMARK   17  A    between atoms: _50  and  _51
REMARK   18  A    between atoms: _55  and  _57
REMARK   19  A    between atoms: _57  and  _58
REMARK   20  A    between atoms: _58  and  _59
REMARK   21  A    between atoms: _62  and  _64
REMARK   22  A    between atoms: _64  and  _66
REMARK   23  A    between atoms: _68  and  _70
REMARK   24  A    between atoms: _70  and  _71
REMARK   25  A    between atoms: _78  and  _80
REMARK   26  A    between atoms: _82  and  _84
REMARK   27  A    between atoms: _84  and  _85
REMARK   28  A    between atoms: _91  and  _93
REMARK   29  A    between atoms: _95  and  _97
REMARK   30  A    between atoms: _97  and  _98
REMARK   31  A    between atoms: _104  and  _106
REMARK   32  A    between atoms: _106  and  _107
REMARK   33  A    between atoms: _107  and  _108
REMARK   34  A    between atoms: _108  and  _109
REMARK   35  A    between atoms: _111  and  _113
REMARK   36  A    between atoms: _113  and  _115
REMARK   37  A    between atoms: _117  and  _119
REMARK   38  A    between atoms: _119  and  _120
REMARK   39  A    between atoms: _127  and  _129
REMARK   40  A    between atoms: _131  and  _133
REMARK   41  A    between atoms: _136  and  _138
REMARK   42  A    between atoms: _138  and  _139
REMARK   43  A    between atoms: _139  and  _140
REMARK   44  A    between atoms: _140  and  _141
REMARK   45  A    between atoms: _145  and  _147
REMARK   46  A    between atoms: _147  and  _148
REMARK   47  A    between atoms: _155  and  _157
REMARK   48  A    between atoms: _157  and  _158
REMARK   49  A    between atoms: _158  and  _159
REMARK   50  A    between atoms: _159  and  _160
REMARK                            x       y       z     vdW  Elec       q    Type
REMARK                         _______ _______ _______ _____ _____    ______ ____
ROOT
ATOM      1  C   UNL     1     -30.535  10.843 -51.429  0.00  0.00    +0.114 C 
ENDROOT
BRANCH   1   2
ATOM      2  C   UNL     1     -31.647  10.288 -52.279  0.00  0.00    +0.365 C 
ATOM      3  O   UNL     1     -31.712   9.051 -52.428  0.00  0.00    -0.246 OA
ATOM      4  O   UNL     1     -32.453  11.085 -52.808  0.00  0.00    -0.246 OA
ENDBRANCH   1   2
BRANCH   1   5
ATOM      5  C   UNL     1     -29.457  11.497 -52.261  0.00  0.00    +0.012 C 
BRANCH   5   6
ATOM      6  C   UNL     1     -28.132  10.727 -52.280  0.00  0.00    +0.001 C 
ATOM      7  C   UNL     1     -27.940  10.050 -53.618  0.00  0.00    +0.000 C 
ENDBRANCH   5   6
ENDBRANCH   1   5
TORSDOF 3
REMARK  Name = 
REMARK  50 active torsions:
REMARK  status: ('A' for Active; 'I' for Inactive)
REMARK    1  A    between atoms: _1  and  _3
REMARK    2  A    between atoms: _3  and  _5
REMARK    3  A    between atoms: _7  and  _9
REMARK    4  A    between atoms: _9  and  _10
REMARK    5  A    between atoms: _13  and  _15
REMARK    6  A    between atoms: _15  and  _17
REMARK    7  A    between atoms: _19  and  _21
REMARK    8  A    between atoms: _21  and  _22
REMARK    9  A    between atoms: _29  and  _31
REMARK   10  A    between atoms: _31  and  _32
REMARK   11  A    between atoms: _35  and  _37
REMARK   12  A    between atoms: _37  and  _39
REMARK   13  A    between atoms: _41  and  _43
REMARK   14  A    between atoms: _46  and  _48
REMARK   15  A    between atoms: _48  and  _49
REMARK   16  A    between atoms: _49  and  _50
REMARK   17  A    between atoms: _50  and  _51
REMARK   18  A    between atoms: _55  and  _57
REMARK   19  A    between atoms: _57  and  _58
REMARK   20  A    between atoms: _58  and  _59
REMARK   21  A    between atoms: _62  and  _64
REMARK   22  A    between atoms: _64  and  _66
REMARK   23  A    between atoms: _68  and  _70
REMARK   24  A    between atoms: _70  and  _71
REMARK   25  A    between atoms: _78  and  _80
REMARK   26  A    between atoms: _82  and  _84
REMARK   27  A    between atoms: _84  and  _85
REMARK   28  A    between atoms: _91  and  _93
REMARK   29  A    between atoms: _95  and  _97
REMARK   30  A    between atoms: _97  and  _98
REMARK   31  A    between atoms: _104  and  _106
REMARK   32  A    between atoms: _106  and  _107
REMARK   33  A    between atoms: _107  and  _108
REMARK   34  A    between atoms: _108  and  _109
REMARK   35  A    between atoms: _111  and  _113
REMARK   36  A    between atoms: _113  and  _115
REMARK   37  A    between atoms: _117  and  _119
REMARK   38  A    between atoms: _119  and  _120
REMARK   39  A    between atoms: _127  and  _129
REMARK   40  A    between atoms: _131  and  _133
REMARK   41  A    between atoms: _136  and  _138
REMARK   42  A    between atoms: _138  and  _139
REMARK   43  A    between atoms: _139  and  _140
REMARK   44  A    between atoms: _140  and  _141
REMARK   45  A    between atoms: _145  and  _147
REMARK   46  A    between atoms: _147  and  _148
REMARK   47  A    between atoms: _155  and  _157
REMARK   48  A    between atoms: _157  and  _158
REMARK   49  A    between atoms: _158  and  _159
REMARK   50  A    between atoms: _159  and  _160
REMARK                            x       y       z     vdW  Elec       q    Type
REMARK                         _______ _______ _______ _____ _____    ______ ____
ROOT
ATOM      1  C   UNL     1     -30.575   9.487 -58.290  0.00  0.00    +0.000 C 
ATOM      2  C   UNL     1     -31.876   9.534 -59.081  0.00  0.00    +0.000 C 
ENDROOT
BRANCH   1   3
ATOM      3  C   UNL     1     -30.440   8.167 -57.483  0.00  0.00    +0.000 C 
ATOM      4  C   UNL     1     -30.502   6.966 -58.455  0.00  0.00    +0.000 C 
ENDBRANCH   1   3
BRANCH   1   5
ATOM      5  C   UNL     1     -30.553  10.687 -57.346  0.00  0.00    +0.000 C 
ATOM      6  C   UNL     1     -31.681  10.650 -56.306  0.00  0.00    +0.000 C 
ENDBRANCH   1   5
TORSDOF 2
REMARK  Name = 
REMARK  50 active torsions:
REMARK  status: ('A' for Active; 'I' for Inactive)
REMARK    1  A    between atoms: _1  and  _3
REMARK    2  A    between atoms: _3  and  _5
REMARK    3  A    between atoms: _7  and  _9
REMARK    4  A    between atoms: _9  and  _10
REMARK    5  A    between atoms: _13  and  _15
REMARK    6  A    between atoms: _15  and  _17
REMARK    7  A    between atoms: _19  and  _21
REMARK    8  A    between atoms: _21  and  _22
REMARK    9  A    between atoms: _29  and  _31
REMARK   10  A    between atoms: _31  and  _32
REMARK   11  A    between atoms: _35  and  _37
REMARK   12  A    between atoms: _37  and  _39
REMARK   13  A    between atoms: _41  and  _43
REMARK   14  A    between atoms: _46  and  _48
REMARK   15  A    between atoms: _48  and  _49
REMARK   16  A    between atoms: _49  and  _50
REMARK   17  A    between atoms: _50  and  _51
REMARK   18  A    between atoms: _55  and  _57
REMARK   19  A    between atoms: _57  and  _58
REMARK   20  A    between atoms: _58  and  _59
REMARK   21  A    between atoms: _62  and  _64
REMARK   22  A    between atoms: _64  and  _66
REMARK   23  A    between atoms: _68  and  _70
REMARK   24  A    between atoms: _70  and  _71
REMARK   25  A    between atoms: _78  and  _80
REMARK   26  A    between atoms: _82  and  _84
REMARK   27  A    between atoms: _84  and  _85
REMARK   28  A    between atoms: _91  and  _93
REMARK   29  A    between atoms: _95  and  _97
REMARK   30  A    between atoms: _97  and  _98
REMARK   31  A    between atoms: _104  and  _106
REMARK   32  A    between atoms: _106  and  _107
REMARK   33  A    between atoms: _107  and  _108
REMARK   34  A    between atoms: _108  and  _109
REMARK   35  A    between atoms: _111  and  _113
REMARK   36  A    between atoms: _113  and  _115
REMARK   37  A    between atoms: _117  and  _119
REMARK   38  A    between atoms: _119  and  _120
REMARK   39  A    between atoms: _127  and  _129
REMARK   40  A    between atoms: _131  and  _133
REMARK   41  A    between atoms: _136  and  _138
REMARK   42  A    between atoms: _138  and  _139
REMARK   43  A    between atoms: _139  and  _140
REMARK   44  A    between atoms: _140  and  _141
REMARK   45  A    between atoms: _145  and  _147
REMARK   46  A    between atoms: _147  and  _148
REMARK   47  A    between atoms: _155  and  _157
REMARK   48  A    between atoms: _157  and  _158
REMARK   49  A    between atoms: _158  and  _159
REMARK   50  A    between atoms: _159  and  _160
REMARK                            x       y       z     vdW  Elec       q    Type
REMARK                         _______ _______ _______ _____ _____    ______ ____
ROOT
ATOM      1  C   UNL     1     -36.075   6.648 -60.952  0.00  0.00    -0.022 A 
ATOM      2  C   UNL     1     -35.023   6.788 -60.056  0.00  0.00    -0.001 A 
ATOM      3  C   UNL     1     -35.256   7.046 -58.724  0.00  0.00    +0.042 A 
ATOM      4  C   UNL     1     -36.546   7.180 -58.276  0.00  0.00    +0.196 A 
ATOM      5  O   UNL     1     -36.784   7.449 -56.955  0.00  0.00    -0.287 OA
ATOM      6  C   UNL     1     -37.611   7.053 -59.143  0.00  0.00    +0.042 A 
ATOM      7  C   UNL     1     -37.372   6.794 -60.472  0.00  0.00    -0.001 A 
ENDROOT
BRANCH   1   8
ATOM      8  C   UNL     1     -35.821   6.343 -62.409  0.00  0.00    +0.026 C 
BRANCH   8   9
ATOM      9  C   UNL     1     -35.857   4.858 -62.760  0.00  0.00    +0.005 C 
ATOM     10  C   UNL     1     -35.466   4.666 -64.213  0.00  0.00    +0.000 C 
ENDBRANCH   8   9
ENDBRANCH   1   8
TORSDOF 2
REMARK  Name = 
REMARK  50 active torsions:
REMARK  status: ('A' for Active; 'I' for Inactive)
REMARK    1  A    between atoms: _1  and  _3
REMARK    2  A    between atoms: _3  and  _5
REMARK    3  A    between atoms: _7  and  _9
REMARK    4  A    between atoms: _9  and  _10
REMARK    5  A    between atoms: _13  and  _15
REMARK    6  A    between atoms: _15  and  _17
REMARK    7  A    between atoms: _19  and  _21
REMARK    8  A    between atoms: _21  and  _22
REMARK    9  A    between atoms: _29  and  _31
REMARK   10  A    between atoms: _31  and  _32
REMARK   11  A    between atoms: _35  and  _37
REMARK   12  A    between atoms: _37  and  _39
REMARK   13  A    between atoms: _41  and  _43
REMARK   14  A    between atoms: _46  and  _48
REMARK   15  A    between atoms: _48  and  _49
REMARK   16  A    between atoms: _49  and  _50
REMARK   17  A    between atoms: _50  and  _51
REMARK   18  A    between atoms: _55  and  _57
REMARK   19  A    between atoms: _57  and  _58
REMARK   20  A    between atoms: _58  and  _59
REMARK   21  A    between atoms: _62  and  _64
REMARK   22  A    between atoms: _64  and  _66
REMARK   23  A    between atoms: _68  and  _70
REMARK   24  A    between atoms: _70  and  _71
REMARK   25  A    between atoms: _78  and  _80
REMARK   26  A    between atoms: _82  and  _84
REMARK   27  A    between atoms: _84  and  _85
REMARK   28  A    between atoms: _91  and  _93
REMARK   29  A    between atoms: _95  and  _97
REMARK   30  A    between atoms: _97  and  _98
REMARK   31  A    between atoms: _104  and  _106
REMARK   32  A    between atoms: _106  and  _107
REMARK   33  A    between atoms: _107  and  _108
REMARK   34  A    between atoms: _108  and  _109
REMARK   35  A    between atoms: _111  and  _113
REMARK   36  A    between atoms: _113  and  _115
REMARK   37  A    between atoms: _117  and  _119
REMARK   38  A    between atoms: _119  and  _120
REMARK   39  A    between atoms: _127  and  _129
REMARK   40  A    between atoms: _131  and  _133
REMARK   41  A    between atoms: _136  and  _138
REMARK   42  A    between atoms: _138  and  _139
REMARK   43  A    between atoms: _139  and  _140
REMARK   44  A    between atoms: _140  and  _141
REMARK   45  A    between atoms: _145  and  _147
REMARK   46  A    between atoms: _147  and  _148
REMARK   47  A    between atoms: _155  and  _157
REMARK   48  A    between atoms: _157  and  _158
REMARK   49  A    between atoms: _158  and  _159
REMARK   50  A    between atoms: _159  and  _160
REMARK                            x       y       z     vdW  Elec       q    Type
REMARK                         _______ _______ _______ _____ _____    ______ ____
ROOT
ATOM      1  C   UNL     1     -43.465   9.832 -56.753  0.00  0.00    +0.036 C 
ATOM      2  C   UNL     1     -42.532  10.314 -55.663  0.00  0.00    +0.003 C 
ENDROOT
BRANCH   1   3
ATOM      3  C   UNL     1     -44.200   8.566 -56.280  0.00  0.00    +0.182 C 
ATOM      4  O   UNL     1     -45.157   8.131 -57.233  0.00  0.00    -0.220 OA
ENDBRANCH   1   3
TORSDOF 1
REMARK  Name = 
REMARK  50 active torsions:
REMARK  status: ('A' for Active; 'I' for Inactive)
REMARK    1  A    between atoms: _1  and  _3
REMARK    2  A    between atoms: _3  and  _5
REMARK    3  A    between atoms: _7  and  _9
REMARK    4  A    between atoms: _9  and  _10
REMARK    5  A    between atoms: _13  and  _15
REMARK    6  A    between atoms: _15  and  _17
REMARK    7  A    between atoms: _19  and  _21
REMARK    8  A    between atoms: _21  and  _22
REMARK    9  A    between atoms: _29  and  _31
REMARK   10  A    between atoms: _31  and  _32
REMARK   11  A    between atoms: _35  and  _37
REMARK   12  A    between atoms: _37  and  _39
REMARK   13  A    between atoms: _41  and  _43
REMARK   14  A    between atoms: _46  and  _48
REMARK   15  A    between atoms: _48  and  _49
REMARK   16  A    between atoms: _49  and  _50
REMARK   17  A    between atoms: _50  and  _51
REMARK   18  A    between atoms: _55  and  _57
REMARK   19  A    between atoms: _57  and  _58
REMARK   20  A    between atoms: _58  and  _59
REMARK   21  A    between atoms: _62  and  _64
REMARK   22  A    between atoms: _64  and  _66
REMARK   23  A    between atoms: _68  and  _70
REMARK   24  A    between atoms: _70  and  _71
REMARK   25  A    between atoms: _78  and  _80
REMARK   26  A    between atoms: _82  and  _84
REMARK   27  A    between atoms: _84  and  _85
REMARK   28  A    between atoms: _91  and  _93
REMARK   29  A    between atoms: _95  and  _97
REMARK   30  A    between atoms: _97  and  _98
REMARK   31  A    between atoms: _104  and  _106
REMARK   32  A    between atoms: _106  and  _107
REMARK   33  A    between atoms: _107  and  _108
REMARK   34  A    between atoms: _108  and  _109
REMARK   35  A    between atoms: _111  and  _113
REMARK   36  A    between atoms: _113  and  _115
REMARK   37  A    between atoms: _117  and  _119
REMARK   38  A    between atoms: _119  and  _120
REMARK   39  A    between atoms: _127  and  _129
REMARK   40  A    between atoms: _131  and  _133
REMARK   41  A    between atoms: _136  and  _138
REMARK   42  A    between atoms: _138  and  _139
REMARK   43  A    between atoms: _139  and  _140
REMARK   44  A    between atoms: _140  and  _141
REMARK   45  A    between atoms: _145  and  _147
REMARK   46  A    between atoms: _147  and  _148
REMARK   47  A    between atoms: _155  and  _157
REMARK   48  A    between atoms: _157  and  _158
REMARK   49  A    between atoms: _158  and  _159
REMARK   50  A    between atoms: _159  and  _160
REMARK                            x       y       z     vdW  Elec       q    Type
REMARK                         _______ _______ _______ _____ _____    ______ ____
ROOT
ATOM      1  C   UNL     1     -40.156  13.035 -53.523  0.00  0.00    -0.022 A 
ATOM      2  C   UNL     1     -39.719  14.091 -52.739  0.00  0.00    -0.004 A 
ATOM      3  C   UNL     1     -38.408  14.165 -52.314  0.00  0.00    -0.000 A 
ATOM      4  C   UNL     1     -37.517  13.174 -52.682  0.00  0.00    -0.000 A 
ATOM      5  C   UNL     1     -37.948  12.124 -53.474  0.00  0.00    -0.000 A 
ATOM      6  C   UNL     1     -39.243  12.061 -53.893  0.00  0.00    -0.004 A 
ENDROOT
BRANCH   1   7
ATOM      7  C   UNL     1     -41.573  12.960 -53.978  0.00  0.00    +0.026 C 
BRANCH   7   8
ATOM      8  C   UNL     1     -42.264  11.620 -53.664  0.00  0.00    +0.005 C 
ATOM      9  C   UNL     1     -43.154  11.724 -52.442  0.00  0.00    +0.000 C 
ENDBRANCH   7   8
ENDBRANCH   1   7
TORSDOF 2
REMARK  Name = 
REMARK  50 active torsions:
REMARK  status: ('A' for Active; 'I' for Inactive)
REMARK    1  A    between atoms: _1  and  _3
REMARK    2  A    between atoms: _3  and  _5
REMARK    3  A    between atoms: _7  and  _9
REMARK    4  A    between atoms: _9  and  _10
REMARK    5  A    between atoms: _13  and  _15
REMARK    6  A    between atoms: _15  and  _17
REMARK    7  A    between atoms: _19  and  _21
REMARK    8  A    between atoms: _21  and  _22
REMARK    9  A    between atoms: _29  and  _31
REMARK   10  A    between atoms: _31  and  _32
REMARK   11  A    between atoms: _35  and  _37
REMARK   12  A    between atoms: _37  and  _39
REMARK   13  A    between atoms: _41  and  _43
REMARK   14  A    between atoms: _46  and  _48
REMARK   15  A    between atoms: _48  and  _49
REMARK   16  A    between atoms: _49  and  _50
REMARK   17  A    between atoms: _50  and  _51
REMARK   18  A    between atoms: _55  and  _57
REMARK   19  A    between atoms: _57  and  _58
REMARK   20  A    between atoms: _58  and  _59
REMARK   21  A    between atoms: _62  and  _64
REMARK   22  A    between atoms: _64  and  _66
REMARK   23  A    between atoms: _68  and  _70
REMARK   24  A    between atoms: _70  and  _71
REMARK   25  A    between atoms: _78  and  _80
REMARK   26  A    between atoms: _82  and  _84
REMARK   27  A    between atoms: _84  and  _85
REMARK   28  A    between atoms: _91  and  _93
REMARK   29  A    between atoms: _95  and  _97
REMARK   30  A    between atoms: _97  and  _98
REMARK   31  A    between atoms: _104  and  _106
REMARK   32  A    between atoms: _106  and  _107
REMARK   33  A    between atoms: _107  and  _108
REMARK   34  A    between atoms: _108  and  _109
REMARK   35  A    between atoms: _111  and  _113
REMARK   36  A    between atoms: _113  and  _115
REMARK   37  A    between atoms: _117  and  _119
REMARK   38  A    between atoms: _119  and  _120
REMARK   39  A    between atoms: _127  and  _129
REMARK   40  A    between atoms: _131  and  _133
REMARK   41  A    between atoms: _136  and  _138
REMARK   42  A    between atoms: _138  and  _139
REMARK   43  A    between atoms: _139  and  _140
REMARK   44  A    between atoms: _140  and  _141
REMARK   45  A    between atoms: _145  and  _147
REMARK   46  A    between atoms: _147  and  _148
REMARK   47  A    between atoms: _155  and  _157
REMARK   48  A    between atoms: _157  and  _158
REMARK   49  A    between atoms: _158  and  _159
REMARK   50  A    between atoms: _159  and  _160
REMARK                            x       y       z     vdW  Elec       q    Type
REMARK                         _______ _______ _______ _____ _____    ______ ____
ROOT
ATOM      1  C   UNL     1     -43.186  11.792 -50.002  0.00  0.00    +0.036 C 
ATOM      2  C   UNL     1     -42.214  12.583 -49.130  0.00  0.00    +0.003 C 
ENDROOT
BRANCH   1   3
ATOM      3  C   UNL     1     -43.487  10.432 -49.351  0.00  0.00    +0.182 C 
ATOM      4  O   UNL     1     -44.640   9.842 -49.920  0.00  0.00    -0.220 OA
ENDBRANCH   1   3
TORSDOF 1
REMARK  Name = 
REMARK  50 active torsions:
REMARK  status: ('A' for Active; 'I' for Inactive)
REMARK    1  A    between atoms: _1  and  _3
REMARK    2  A    between atoms: _3  and  _5
REMARK    3  A    between atoms: _7  and  _9
REMARK    4  A    between atoms: _9  and  _10
REMARK    5  A    between atoms: _13  and  _15
REMARK    6  A    between atoms: _15  and  _17
REMARK    7  A    between atoms: _19  and  _21
REMARK    8  A    between atoms: _21  and  _22
REMARK    9  A    between atoms: _29  and  _31
REMARK   10  A    between atoms: _31  and  _32
REMARK   11  A    between atoms: _35  and  _37
REMARK   12  A    between atoms: _37  and  _39
REMARK   13  A    between atoms: _41  and  _43
REMARK   14  A    between atoms: _46  and  _48
REMARK   15  A    between atoms: _48  and  _49
REMARK   16  A    between atoms: _49  and  _50
REMARK   17  A    between atoms: _50  and  _51
REMARK   18  A    between atoms: _55  and  _57
REMARK   19  A    between atoms: _57  and  _58
REMARK   20  A    between atoms: _58  and  _59
REMARK   21  A    between atoms: _62  and  _64
REMARK   22  A    between atoms: _64  and  _66
REMARK   23  A    between atoms: _68  and  _70
REMARK   24  A    between atoms: _70  and  _71
REMARK   25  A    between atoms: _78  and  _80
REMARK   26  A    between atoms: _82  and  _84
REMARK   27  A    between atoms: _84  and  _85
REMARK   28  A    between atoms: _91  and  _93
REMARK   29  A    between atoms: _95  and  _97
REMARK   30  A    between atoms: _97  and  _98
REMARK   31  A    between atoms: _104  and  _106
REMARK   32  A    between atoms: _106  and  _107
REMARK   33  A    between atoms: _107  and  _108
REMARK   34  A    between atoms: _108  and  _109
REMARK   35  A    between atoms: _111  and  _113
REMARK   36  A    between atoms: _113  and  _115
REMARK   37  A    between atoms: _117  and  _119
REMARK   38  A    between atoms: _119  and  _120
REMARK   39  A    between atoms: _127  and  _129
REMARK   40  A    between atoms: _131  and  _133
REMARK   41  A    between atoms: _136  and  _138
REMARK   42  A    between atoms: _138  and  _139
REMARK   43  A    between atoms: _139  and  _140
REMARK   44  A    between atoms: _140  and  _141
REMARK   45  A    between atoms: _145  and  _147
REMARK   46  A    between atoms: _147  and  _148
REMARK   47  A    between atoms: _155  and  _157
REMARK   48  A    between atoms: _157  and  _158
REMARK   49  A    between atoms: _158  and  _159
REMARK   50  A    between atoms: _159  and  _160
REMARK                            x       y       z     vdW  Elec       q    Type
REMARK                         _______ _______ _______ _____ _____    ______ ____
ROOT
ATOM      1  C   UNL     1     -40.908  16.995 -47.504  0.00  0.00    -0.022 A 
ATOM      2  C   UNL     1     -41.540  18.117 -46.984  0.00  0.00    -0.004 A 
ATOM      3  C   UNL     1     -40.863  18.983 -46.128  0.00  0.00    -0.000 A 
ATOM      4  C   UNL     1     -39.535  18.749 -45.816  0.00  0.00    -0.000 A 
ATOM      5  C   UNL     1     -38.892  17.646 -46.347  0.00  0.00    -0.000 A 
ATOM      6  C   UNL     1     -39.574  16.781 -47.195  0.00  0.00    -0.004 A 
ENDROOT
BRANCH   1   7
ATOM      7  C   UNL     1     -41.635  16.082 -48.440  0.00  0.00    +0.026 C 
BRANCH   7   8
ATOM      8  C   UNL     1     -41.702  14.637 -47.942  0.00  0.00    +0.005 C 
ATOM      9  C   UNL     1     -42.257  14.584 -46.519  0.00  0.00    +0.000 C 
ENDBRANCH   7   8
ENDBRANCH   1   7
TORSDOF 2
REMARK  Name = 
REMARK  50 active torsions:
REMARK  status: ('A' for Active; 'I' for Inactive)
REMARK    1  A    between atoms: _1  and  _3
REMARK    2  A    between atoms: _3  and  _5
REMARK    3  A    between atoms: _7  and  _9
REMARK    4  A    between atoms: _9  and  _10
REMARK    5  A    between atoms: _13  and  _15
REMARK    6  A    between atoms: _15  and  _17
REMARK    7  A    between atoms: _19  and  _21
REMARK    8  A    between atoms: _21  and  _22
REMARK    9  A    between atoms: _29  and  _31
REMARK   10  A    between atoms: _31  and  _32
REMARK   11  A    between atoms: _35  and  _37
REMARK   12  A    between atoms: _37  and  _39
REMARK   13  A    between atoms: _41  and  _43
REMARK   14  A    between atoms: _46  and  _48
REMARK   15  A    between atoms: _48  and  _49
REMARK   16  A    between atoms: _49  and  _50
REMARK   17  A    between atoms: _50  and  _51
REMARK   18  A    between atoms: _55  and  _57
REMARK   19  A    between atoms: _57  and  _58
REMARK   20  A    between atoms: _58  and  _59
REMARK   21  A    between atoms: _62  and  _64
REMARK   22  A    between atoms: _64  and  _66
REMARK   23  A    between atoms: _68  and  _70
REMARK   24  A    between atoms: _70  and  _71
REMARK   25  A    between atoms: _78  and  _80
REMARK   26  A    between atoms: _82  and  _84
REMARK   27  A    between atoms: _84  and  _85
REMARK   28  A    between atoms: _91  and  _93
REMARK   29  A    between atoms: _95  and  _97
REMARK   30  A    between atoms: _97  and  _98
REMARK   31  A    between atoms: _104  and  _106
REMARK   32  A    between atoms: _106  and  _107
REMARK   33  A    between atoms: _107  and  _108
REMARK   34  A    between atoms: _108  and  _109
REMARK   35  A    between atoms: _111  and  _113
REMARK   36  A    between atoms: _113  and  _115
REMARK   37  A    between atoms: _117  and  _119
REMARK   38  A    between atoms: _119  and  _120
REMARK   39  A    between atoms: _127  and  _129
REMARK   40  A    between atoms: _131  and  _133
REMARK   41  A    between atoms: _136  and  _138
REMARK   42  A    between atoms: _138  and  _139
REMARK   43  A    between atoms: _139  and  _140
REMARK   44  A    between atoms: _140  and  _141
REMARK   45  A    between atoms: _145  and  _147
REMARK   46  A    between atoms: _147  and  _148
REMARK   47  A    between atoms: _155  and  _157
REMARK   48  A    between atoms: _157  and  _158
REMARK   49  A    between atoms: _158  and  _159
REMARK   50  A    between atoms: _159  and  _160
REMARK                            x       y       z     vdW  Elec       q    Type
REMARK                         _______ _______ _______ _____ _____    ______ ____
ROOT
ATOM      1  C   UNL     1     -41.583  11.941 -42.686  0.00  0.00    +0.002 C 
ENDROOT
BRANCH   1   2
ATOM      2  C   UNL     1     -41.012  13.211 -43.288  0.00  0.00    +0.000 C 
BRANCH   2   3
ATOM      3  C   UNL     1     -41.977  14.006 -44.174  0.00  0.00    +0.000 C 
ATOM      4  C   UNL     1     -42.415  15.292 -43.459  0.00  0.00    +0.000 C 
ENDBRANCH   2   3
ENDBRANCH   1   2
BRANCH   1   5
ATOM      5  C   UNL     1     -41.826  12.152 -41.204  0.00  0.00    +0.021 C 
BRANCH   5   6
ATOM      6  C   UNL     1     -43.300  12.197 -40.858  0.00  0.00    +0.109 C 
ATOM      7  N   UNL     1     -43.536  13.227 -39.801  0.00  0.00    -0.131 NA
ENDBRANCH   5   6
ENDBRANCH   1   5
TORSDOF 4
REMARK  Name = 
REMARK  50 active torsions:
REMARK  status: ('A' for Active; 'I' for Inactive)
REMARK    1  A    between atoms: _1  and  _3
REMARK    2  A    between atoms: _3  and  _5
REMARK    3  A    between atoms: _7  and  _9
REMARK    4  A    between atoms: _9  and  _10
REMARK    5  A    between atoms: _13  and  _15
REMARK    6  A    between atoms: _15  and  _17
REMARK    7  A    between atoms: _19  and  _21
REMARK    8  A    between atoms: _21  and  _22
REMARK    9  A    between atoms: _29  and  _31
REMARK   10  A    between atoms: _31  and  _32
REMARK   11  A    between atoms: _35  and  _37
REMARK   12  A    between atoms: _37  and  _39
REMARK   13  A    between atoms: _41  and  _43
REMARK   14  A    between atoms: _46  and  _48
REMARK   15  A    between atoms: _48  and  _49
REMARK   16  A    between atoms: _49  and  _50
REMARK   17  A    between atoms: _50  and  _51
REMARK   18  A    between atoms: _55  and  _57
REMARK   19  A    between atoms: _57  and  _58
REMARK   20  A    between atoms: _58  and  _59
REMARK   21  A    between atoms: _62  and  _64
REMARK   22  A    between atoms: _64  and  _66
REMARK   23  A    between atoms: _68  and  _70
REMARK   24  A    between atoms: _70  and  _71
REMARK   25  A    between atoms: _78  and  _80
REMARK   26  A    between atoms: _82  and  _84
REMARK   27  A    between atoms: _84  and  _85
REMARK   28  A    between atoms: _91  and  _93
REMARK   29  A    between atoms: _95  and  _97
REMARK   30  A    between atoms: _97  and  _98
REMARK   31  A    between atoms: _104  and  _106
REMARK   32  A    between atoms: _106  and  _107
REMARK   33  A    between atoms: _107  and  _108
REMARK   34  A    between atoms: _108  and  _109
REMARK   35  A    between atoms: _111  and  _113
REMARK   36  A    between atoms: _113  and  _115
REMARK   37  A    between atoms: _117  and  _119
REMARK   38  A    between atoms: _119  and  _120
REMARK   39  A    between atoms: _127  and  _129
REMARK   40  A    between atoms: _131  and  _133
REMARK   41  A    between atoms: _136  and  _138
REMARK   42  A    between atoms: _138  and  _139
REMARK   43  A    between atoms: _139  and  _140
REMARK   44  A    between atoms: _140  and  _141
REMARK   45  A    between atoms: _145  and  _147
REMARK   46  A    between atoms: _147  and  _148
REMARK   47  A    between atoms: _155  and  _157
REMARK   48  A    between atoms: _157  and  _158
REMARK   49  A    between atoms: _158  and  _159
REMARK   50  A    between atoms: _159  and  _160
REMARK                            x       y       z     vdW  Elec       q    Type
REMARK                         _______ _______ _______ _____ _____    ______ ____
ROOT
ATOM      1  C   UNL     1     -39.463  21.172 -41.347  0.00  0.00    +0.000 C 
ATOM      2  C   UNL     1     -38.839  22.003 -40.233  0.00  0.00    +0.000 C 
ENDROOT
BRANCH   1   3
ATOM      3  C   UNL     1     -40.355  20.066 -40.775  0.00  0.00    +0.000 C 
ATOM      4  C   UNL     1     -41.359  20.702 -39.836  0.00  0.00    +0.000 C 
ENDBRANCH   1   3
BRANCH   1   5
ATOM      5  C   UNL     1     -38.397  20.567 -42.262  0.00  0.00    +0.000 C 
ATOM      6  C   UNL     1     -38.049  21.439 -43.450  0.00  0.00    +0.000 C 
ENDBRANCH   1   5
TORSDOF 2
REMARK  Name = 
REMARK  50 active torsions:
REMARK  status: ('A' for Active; 'I' for Inactive)
REMARK    1  A    between atoms: _1  and  _3
REMARK    2  A    between atoms: _3  and  _5
REMARK    3  A    between atoms: _7  and  _9
REMARK    4  A    between atoms: _9  and  _10
REMARK    5  A    between atoms: _13  and  _15
REMARK    6  A    between atoms: _15  and  _17
REMARK    7  A    between atoms: _19  and  _21
REMARK    8  A    between atoms: _21  and  _22
REMARK    9  A    between atoms: _29  and  _31
REMARK   10  A    between atoms: _31  and  _32
REMARK   11  A    between atoms: _35  and  _37
REMARK   12  A    between atoms: _37  and  _39
REMARK   13  A    between atoms: _41  and  _43
REMARK   14  A    between atoms: _46  and  _48
REMARK   15  A    between atoms: _48  and  _49
REMARK   16  A    between atoms: _49  and  _50
REMARK   17  A    between atoms: _50  and  _51
REMARK   18  A    between atoms: _55  and  _57
REMARK   19  A    between atoms: _57  and  _58
REMARK   20  A    between atoms: _58  and  _59
REMARK   21  A    between atoms: _62  and  _64
REMARK   22  A    between atoms: _64  and  _66
REMARK   23  A    between atoms: _68  and  _70
REMARK   24  A    between atoms: _70  and  _71
REMARK   25  A    between atoms: _78  and  _80
REMARK   26  A    between atoms: _82  and  _84
REMARK   27  A    between atoms: _84  and  _85
REMARK   28  A    between atoms: _91  and  _93
REMARK   29  A    between atoms: _95  and  _97
REMARK   30  A    between atoms: _97  and  _98
REMARK   31  A    between atoms: _104  and  _106
REMARK   32  A    between atoms: _106  and  _107
REMARK   33  A    between atoms: _107  and  _108
REMARK   34  A    between atoms: _108  and  _109
REMARK   35  A    between atoms: _111  and  _113
REMARK   36  A    between atoms: _113  and  _115
REMARK   37  A    between atoms: _117  and  _119
REMARK   38  A    between atoms: _119  and  _120
REMARK   39  A    between atoms: _127  and  _129
REMARK   40  A    between atoms: _131  and  _133
REMARK   41  A    between atoms: _136  and  _138
REMARK   42  A    between atoms: _138  and  _139
REMARK   43  A    between atoms: _139  and  _140
REMARK   44  A    between atoms: _140  and  _141
REMARK   45  A    between atoms: _145  and  _147
REMARK   46  A    between atoms: _147  and  _148
REMARK   47  A    between atoms: _155  and  _157
REMARK   48  A    between atoms: _157  and  _158
REMARK   49  A    between atoms: _158  and  _159
REMARK   50  A    between atoms: _159  and  _160
REMARK                            x       y       z     vdW  Elec       q    Type
REMARK                         _______ _______ _______ _____ _____    ______ ____
ROOT
ATOM      1  C   UNL     1     -36.035  25.849 -44.801  0.00  0.00    -0.022 A 
ATOM      2  C   UNL     1     -35.368  25.585 -43.609  0.00  0.00    -0.001 A 
ATOM      3  C   UNL     1     -36.053  25.527 -42.399  0.00  0.00    +0.042 A 
ATOM      4  C   UNL     1     -37.413  25.721 -42.383  0.00  0.00    +0.196 A 
ATOM      5  O   UNL     1     -38.081  25.657 -41.189  0.00  0.00    -0.287 OA
ATOM      6  C   UNL     1     -38.106  25.995 -43.552  0.00  0.00    +0.042 A 
ATOM      7  C   UNL     1     -37.417  26.049 -44.757  0.00  0.00    -0.001 A 
ENDROOT
BRANCH   1   8
ATOM      8  C   UNL     1     -35.288  25.929 -46.093  0.00  0.00    +0.026 C 
BRANCH   8   9
ATOM      9  C   UNL     1     -34.480  27.220 -46.243  0.00  0.00    +0.005 C 
ATOM     10  C   UNL     1     -33.848  27.232 -47.633  0.00  0.00    +0.000 C 
ENDBRANCH   8   9
ENDBRANCH   1   8
TORSDOF 2
REMARK  Name = 
REMARK  50 active torsions:
REMARK  status: ('A' for Active; 'I' for Inactive)
REMARK    1  A    between atoms: _1  and  _3
REMARK    2  A    between atoms: _3  and  _5
REMARK    3  A    between atoms: _7  and  _9
REMARK    4  A    between atoms: _9  and  _10
REMARK    5  A    between atoms: _13  and  _15
REMARK    6  A    between atoms: _15  and  _17
REMARK    7  A    between atoms: _19  and  _21
REMARK    8  A    between atoms: _21  and  _22
REMARK    9  A    between atoms: _29  and  _31
REMARK   10  A    between atoms: _31  and  _32
REMARK   11  A    between atoms: _35  and  _37
REMARK   12  A    between atoms: _37  and  _39
REMARK   13  A    between atoms: _41  and  _43
REMARK   14  A    between atoms: _46  and  _48
REMARK   15  A    between atoms: _48  and  _49
REMARK   16  A    between atoms: _49  and  _50
REMARK   17  A    between atoms: _50  and  _51
REMARK   18  A    between atoms: _55  and  _57
REMARK   19  A    between atoms: _57  and  _58
REMARK   20  A    between atoms: _58  and  _59
REMARK   21  A    between atoms: _62  and  _64
REMARK   22  A    between atoms: _64  and  _66
REMARK   23  A    between atoms: _68  and  _70
REMARK   24  A    between atoms: _70  and  _71
REMARK   25  A    between atoms: _78  and  _80
REMARK   26  A    between atoms: _82  and  _84
REMARK   27  A    between atoms: _84  and  _85
REMARK   28  A    between atoms: _91  and  _93
REMARK   29  A    between atoms: _95  and  _97
REMARK   30  A    between atoms: _97  and  _98
REMARK   31  A    between atoms: _104  and  _106
REMARK   32  A    between atoms: _106  and  _107
REMARK   33  A    between atoms: _107  and  _108
REMARK   34  A    between atoms: _108  and  _109
REMARK   35  A    between atoms: _111  and  _113
REMARK   36  A    between atoms: _113  and  _115
REMARK   37  A    between atoms: _117  and  _119
REMARK   38  A    between atoms: _119  and  _120
REMARK   39  A    between atoms: _127  and  _129
REMARK   40  A    between atoms: _131  and  _133
REMARK   41  A    between atoms: _136  and  _138
REMARK   42  A    between atoms: _138  and  _139
REMARK   43  A    between atoms: _139  and  _140
REMARK   44  A    between atoms: _140  and  _141
REMARK   45  A    between atoms: _145  and  _147
REMARK   46  A    between atoms: _147  and  _148
REMARK   47  A    between atoms: _155  and  _157
REMARK   48  A    between atoms: _157  and  _158
REMARK   49  A    between atoms: _158  and  _159
REMARK   50  A    between atoms: _159  and  _160
REMARK                            x       y       z     vdW  Elec       q    Type
REMARK                         _______ _______ _______ _____ _____    ______ ____
ROOT
ATOM      1  C   UNL     1     -30.869  23.371 -50.696  0.00  0.00    +0.013 C 
ATOM      2  C   UNL     1     -30.192  23.512 -52.038  0.00  0.00    +0.001 C 
ENDROOT
BRANCH   1   3
ATOM      3  C   UNL     1     -31.863  22.214 -50.752  0.00  0.00    +0.069 C 
ATOM      4  S   UNL     1     -31.048  20.624 -51.074  0.00  0.00    -0.082 S 
ENDBRANCH   1   3
TORSDOF 1
REMARK  Name = 
REMARK  50 active torsions:
REMARK  status: ('A' for Active; 'I' for Inactive)
REMARK    1  A    between atoms: _1  and  _3
REMARK    2  A    between atoms: _3  and  _5
REMARK    3  A    between atoms: _7  and  _9
REMARK    4  A    between atoms: _9  and  _10
REMARK    5  A    between atoms: _13  and  _15
REMARK    6  A    between atoms: _15  and  _17
REMARK    7  A    between atoms: _19  and  _21
REMARK    8  A    between atoms: _21  and  _22
REMARK    9  A    between atoms: _29  and  _31
REMARK   10  A    between atoms: _31  and  _32
REMARK   11  A    between atoms: _35  and  _37
REMARK   12  A    between atoms: _37  and  _39
REMARK   13  A    between atoms: _41  and  _43
REMARK   14  A    between atoms: _46  and  _48
REMARK   15  A    between atoms: _48  and  _49
REMARK   16  A    between atoms: _49  and  _50
REMARK   17  A    between atoms: _50  and  _51
REMARK   18  A    between atoms: _55  and  _57
REMARK   19  A    between atoms: _57  and  _58
REMARK   20  A    between atoms: _58  and  _59
REMARK   21  A    between atoms: _62  and  _64
REMARK   22  A    between atoms: _64  and  _66
REMARK   23  A    between atoms: _68  and  _70
REMARK   24  A    between atoms: _70  and  _71
REMARK   25  A    between atoms: _78  and  _80
REMARK   26  A    between atoms: _82  and  _84
REMARK   27  A    between atoms: _84  and  _85
REMARK   28  A    between atoms: _91  and  _93
REMARK   29  A    between atoms: _95  and  _97
REMARK   30  A    between atoms: _97  and  _98
REMARK   31  A    between atoms: _104  and  _106
REMARK   32  A    between atoms: _106  and  _107
REMARK   33  A    between atoms: _107  and  _108
REMARK   34  A    between atoms: _108  and  _109
REMARK   35  A    between atoms: _111  and  _113
REMARK   36  A    between atoms: _113  and  _115
REMARK   37  A    between atoms: _117  and  _119
REMARK   38  A    between atoms: _119  and  _120
REMARK   39  A    between atoms: _127  and  _129
REMARK   40  A    between atoms: _131  and  _133
REMARK   41  A    between atoms: _136  and  _138
REMARK   42  A    between atoms: _138  and  _139
REMARK   43  A    between atoms: _139  and  _140
REMARK   44  A    between atoms: _140  and  _141
REMARK   45  A    between atoms: _145  and  _147
REMARK   46  A    between atoms: _147  and  _148
REMARK   47  A    between atoms: _155  and  _157
REMARK   48  A    between atoms: _157  and  _158
REMARK   49  A    between atoms: _158  and  _159
REMARK   50  A    between atoms: _159  and  _160
REMARK                            x       y       z     vdW  Elec       q    Type
REMARK                         _______ _______ _______ _____ _____    ______ ____
ROOT
ATOM      1  C   UNL     1     -29.719  19.789 -56.114  0.00  0.00    +0.000 C 
ATOM      2  C   UNL     1     -30.865  19.894 -55.082  0.00  0.00    +0.000 C 
ATOM      3  C   UNL     1     -29.661  18.394 -56.695  0.00  0.00    +0.000 C 
ENDROOT
BRANCH   1   4
ATOM      4  C   UNL     1     -28.386  20.152 -55.456  0.00  0.00    +0.000 C 
ATOM      5  C   UNL     1     -27.273  20.097 -56.503  0.00  0.00    +0.000 C 
ENDBRANCH   1   4
TORSDOF 1
REMARK  Name = 
REMARK  50 active torsions:
REMARK  status: ('A' for Active; 'I' for Inactive)
REMARK    1  A    between atoms: _1  and  _3
REMARK    2  A    between atoms: _3  and  _5
REMARK    3  A    between atoms: _7  and  _9
REMARK    4  A    between atoms: _9  and  _10
REMARK    5  A    between atoms: _13  and  _15
REMARK    6  A    between atoms: _15  and  _17
REMARK    7  A    between atoms: _19  and  _21
REMARK    8  A    between atoms: _21  and  _22
REMARK    9  A    between atoms: _29  and  _31
REMARK   10  A    between atoms: _31  and  _32
REMARK   11  A    between atoms: _35  and  _37
REMARK   12  A    between atoms: _37  and  _39
REMARK   13  A    between atoms: _41  and  _43
REMARK   14  A    between atoms: _46  and  _48
REMARK   15  A    between atoms: _48  and  _49
REMARK   16  A    between atoms: _49  and  _50
REMARK   17  A    between atoms: _50  and  _51
REMARK   18  A    between atoms: _55  and  _57
REMARK   19  A    between atoms: _57  and  _58
REMARK   20  A    between atoms: _58  and  _59
REMARK   21  A    between atoms: _62  and  _64
REMARK   22  A    between atoms: _64  and  _66
REMARK   23  A    between atoms: _68  and  _70
REMARK   24  A    between atoms: _70  and  _71
REMARK   25  A    between atoms: _78  and  _80
REMARK   26  A    between atoms: _82  and  _84
REMARK   27  A    between atoms: _84  and  _85
REMARK   28  A    between atoms: _91  and  _93
REMARK   29  A    between atoms: _95  and  _97
REMARK   30  A    between atoms: _97  and  _98
REMARK   31  A    between atoms: _104  and  _106
REMARK   32  A    between atoms: _106  and  _107
REMARK   33  A    between atoms: _107  and  _108
REMARK   34  A    between atoms: _108  and  _109
REMARK   35  A    between atoms: _111  and  _113
REMARK   36  A    between atoms: _113  and  _115
REMARK   37  A    between atoms: _117  and  _119
REMARK   38  A    between atoms: _119  and  _120
REMARK   39  A    between atoms: _127  and  _129
REMARK   40  A    between atoms: _131  and  _133
REMARK   41  A    between atoms: _136  and  _138
REMARK   42  A    between atoms: _138  and  _139
REMARK   43  A    between atoms: _139  and  _140
REMARK   44  A    between atoms: _140  and  _141
REMARK   45  A    between atoms: _145  and  _147
REMARK   46  A    between atoms: _147  and  _148
REMARK   47  A    between atoms: _155  and  _157
REMARK   48  A    between atoms: _157  and  _158
REMARK   49  A    between atoms: _158  and  _159
REMARK   50  A    between atoms: _159  and  _160
REMARK                            x       y       z     vdW  Elec       q    Type
REMARK                         _______ _______ _______ _____ _____    ______ ____
ROOT
ATOM      1  C   UNL     1     -38.667   4.373 -56.669  0.00  0.00    +0.220 C 
ENDROOT
BRANCH   1   2
ATOM      2  N   UNL     1     -37.981   3.194 -56.163  0.00  0.00    -0.087 NA
ATOM      3  C   UNL     1     -36.677   2.961 -56.312  0.00  0.00    +0.535 C 
ATOM      4  N   UNL     1     -36.163   1.858 -55.802  0.00  0.00    +0.135 NA
ATOM      5  N   UNL     1     -35.896   3.823 -56.955  0.00  0.00    +0.135 NA
ENDBRANCH   1   2
BRANCH   1   6
ATOM      6  C   UNL     1     -39.825   3.984 -57.556  0.00  0.00    +0.047 C 
BRANCH   6   7
ATOM      7  C   UNL     1     -39.271   3.540 -58.890  0.00  0.00    +0.004 C 
BRANCH   7   8
ATOM      8  C   UNL     1     -40.314   3.037 -59.872  0.00  0.00    +0.000 C 
ATOM      9  C   UNL     1     -41.144   4.199 -60.401  0.00  0.00    +0.000 C 
ENDBRANCH   7   8
ENDBRANCH   6   7
ENDBRANCH   1   6
TORSDOF 4
REMARK  Name = 
REMARK  50 active torsions:
REMARK  status: ('A' for Active; 'I' for Inactive)
REMARK    1  A    between atoms: _1  and  _3
REMARK    2  A    between atoms: _3  and  _5
REMARK    3  A    between atoms: _7  and  _9
REMARK    4  A    between atoms: _9  and  _10
REMARK    5  A    between atoms: _13  and  _15
REMARK    6  A    between atoms: _15  and  _17
REMARK    7  A    between atoms: _19  and  _21
REMARK    8  A    between atoms: _21  and  _22
REMARK    9  A    between atoms: _29  and  _31
REMARK   10  A    between atoms: _31  and  _32
REMARK   11  A    between atoms: _35  and  _37
REMARK   12  A    between atoms: _37  and  _39
REMARK   13  A    between atoms: _41  and  _43
REMARK   14  A    between atoms: _46  and  _48
REMARK   15  A    between atoms: _48  and  _49
REMARK   16  A    between atoms: _49  and  _50
REMARK   17  A    between atoms: _50  and  _51
REMARK   18  A    between atoms: _55  and  _57
REMARK   19  A    between atoms: _57  and  _58
REMARK   20  A    between atoms: _58  and  _59
REMARK   21  A    between atoms: _62  and  _64
REMARK   22  A    between atoms: _64  and  _66
REMARK   23  A    between atoms: _68  and  _70
REMARK   24  A    between atoms: _70  and  _71
REMARK   25  A    between atoms: _78  and  _80
REMARK   26  A    between atoms: _82  and  _84
REMARK   27  A    between atoms: _84  and  _85
REMARK   28  A    between atoms: _91  and  _93
REMARK   29  A    between atoms: _95  and  _97
REMARK   30  A    between atoms: _97  and  _98
REMARK   31  A    between atoms: _104  and  _106
REMARK   32  A    between atoms: _106  and  _107
REMARK   33  A    between atoms: _107  and  _108
REMARK   34  A    between atoms: _108  and  _109
REMARK   35  A    between atoms: _111  and  _113
REMARK   36  A    between atoms: _113  and  _115
REMARK   37  A    between atoms: _117  and  _119
REMARK   38  A    between atoms: _119  and  _120
REMARK   39  A    between atoms: _127  and  _129
REMARK   40  A    between atoms: _131  and  _133
REMARK   41  A    between atoms: _136  and  _138
REMARK   42  A    between atoms: _138  and  _139
REMARK   43  A    between atoms: _139  and  _140
REMARK   44  A    between atoms: _140  and  _141
REMARK   45  A    between atoms: _145  and  _147
REMARK   46  A    between atoms: _147  and  _148
REMARK   47  A    between atoms: _155  and  _157
REMARK   48  A    between atoms: _157  and  _158
REMARK   49  A    between atoms: _158  and  _159
REMARK   50  A    between atoms: _159  and  _160
REMARK                            x       y       z     vdW  Elec       q    Type
REMARK                         _______ _______ _______ _____ _____    ______ ____
ROOT
ATOM      1  C   UNL     1     -45.485  -3.267 -49.896  0.00  0.00    -0.022 A 
ATOM      2  C   UNL     1     -45.515  -2.857 -48.557  0.00  0.00    -0.001 A 
ATOM      3  C   UNL     1     -44.862  -1.709 -48.143  0.00  0.00    +0.042 A 
ATOM      4  C   UNL     1     -44.155  -0.952 -49.071  0.00  0.00    +0.196 A 
ATOM      5  O   UNL     1     -43.509   0.196 -48.656  0.00  0.00    -0.287 OA
ATOM      6  C   UNL     1     -44.103  -1.338 -50.406  0.00  0.00    +0.042 A 
ATOM      7  C   UNL     1     -44.762  -2.490 -50.809  0.00  0.00    -0.001 A 
ENDROOT
BRANCH   1   8
ATOM      8  C   UNL     1     -46.181  -4.538 -50.350  0.00  0.00    +0.026 C 
BRANCH   8   9
ATOM      9  C   UNL     1     -45.553  -5.267 -51.549  0.00  0.00    +0.005 C 
ATOM     10  C   UNL     1     -45.926  -6.740 -51.433  0.00  0.00    +0.000 C 
ENDBRANCH   8   9
ENDBRANCH   1   8
TORSDOF 2
REMARK  Name = 
REMARK  50 active torsions:
REMARK  status: ('A' for Active; 'I' for Inactive)
REMARK    1  A    between atoms: _1  and  _3
REMARK    2  A    between atoms: _3  and  _5
REMARK    3  A    between atoms: _7  and  _9
REMARK    4  A    between atoms: _9  and  _10
REMARK    5  A    between atoms: _13  and  _15
REMARK    6  A    between atoms: _15  and  _17
REMARK    7  A    between atoms: _19  and  _21
REMARK    8  A    between atoms: _21  and  _22
REMARK    9  A    between atoms: _29  and  _31
REMARK   10  A    between atoms: _31  and  _32
REMARK   11  A    between atoms: _35  and  _37
REMARK   12  A    between atoms: _37  and  _39
REMARK   13  A    between atoms: _41  and  _43
REMARK   14  A    between atoms: _46  and  _48
REMARK   15  A    between atoms: _48  and  _49
REMARK   16  A    between atoms: _49  and  _50
REMARK   17  A    between atoms: _50  and  _51
REMARK   18  A    between atoms: _55  and  _57
REMARK   19  A    between atoms: _57  and  _58
REMARK   20  A    between atoms: _58  and  _59
REMARK   21  A    between atoms: _62  and  _64
REMARK   22  A    between atoms: _64  and  _66
REMARK   23  A    between atoms: _68  and  _70
REMARK   24  A    between atoms: _70  and  _71
REMARK   25  A    between atoms: _78  and  _80
REMARK   26  A    between atoms: _82  and  _84
REMARK   27  A    between atoms: _84  and  _85
REMARK   28  A    between atoms: _91  and  _93
REMARK   29  A    between atoms: _95  and  _97
REMARK   30  A    between atoms: _97  and  _98
REMARK   31  A    between atoms: _104  and  _106
REMARK   32  A    between atoms: _106  and  _107
REMARK   33  A    between atoms: _107  and  _108
REMARK   34  A    between atoms: _108  and  _109
REMARK   35  A    between atoms: _111  and  _113
REMARK   36  A    between atoms: _113  and  _115
REMARK   37  A    between atoms: _117  and  _119
REMARK   38  A    between atoms: _119  and  _120
REMARK   39  A    between atoms: _127  and  _129
REMARK   40  A    between atoms: _131  and  _133
REMARK   41  A    between atoms: _136  and  _138
REMARK   42  A    between atoms: _138  and  _139
REMARK   43  A    between atoms: _139  and  _140
REMARK   44  A    between atoms: _140  and  _141
REMARK   45  A    between atoms: _145  and  _147
REMARK   46  A    between atoms: _147  and  _148
REMARK   47  A    between atoms: _155  and  _157
REMARK   48  A    between atoms: _157  and  _158
REMARK   49  A    between atoms: _158  and  _159
REMARK   50  A    between atoms: _159  and  _160
REMARK                            x       y       z     vdW  Elec       q    Type
REMARK                         _______ _______ _______ _____ _____    ______ ____
ROOT
ATOM      1  C   UNL     1     -37.972  -1.738 -46.676  0.00  0.00    +0.007 C 
ENDROOT
BRANCH   1   2
ATOM      2  C   UNL     1     -38.366  -2.943 -47.513  0.00  0.00    +0.000 C 
BRANCH   2   3
ATOM      3  C   UNL     1     -37.362  -4.097 -47.415  0.00  0.00    +0.000 C 
ATOM      4  C   UNL     1     -38.051  -5.348 -46.903  0.00  0.00    +0.000 C 
ENDBRANCH   2   3
ENDBRANCH   1   2
BRANCH   1   5
ATOM      5  C   UNL     1     -38.138  -0.431 -47.422  0.00  0.00    +0.081 C 
BRANCH   5   6
ATOM      6  C   UNL     1     -39.184  -0.568 -48.520  0.00  0.00    +0.315 C 
ATOM      7  N   UNL     1     -38.640  -0.133 -49.837  0.00  0.00    +0.597 NA
ENDBRANCH   5   6
ENDBRANCH   1   5
TORSDOF 4
REMARK  Name = 
REMARK  50 active torsions:
REMARK  status: ('A' for Active; 'I' for Inactive)
REMARK    1  A    between atoms: _1  and  _3
REMARK    2  A    between atoms: _3  and  _5
REMARK    3  A    between atoms: _7  and  _9
REMARK    4  A    between atoms: _9  and  _10
REMARK    5  A    between atoms: _13  and  _15
REMARK    6  A    between atoms: _15  and  _17
REMARK    7  A    between atoms: _19  and  _21
REMARK    8  A    between atoms: _21  and  _22
REMARK    9  A    between atoms: _29  and  _31
REMARK   10  A    between atoms: _31  and  _32
REMARK   11  A    between atoms: _35  and  _37
REMARK   12  A    between atoms: _37  and  _39
REMARK   13  A    between atoms: _41  and  _43
REMARK   14  A    between atoms: _46  and  _48
REMARK   15  A    between atoms: _48  and  _49
REMARK   16  A    between atoms: _49  and  _50
REMARK   17  A    between atoms: _50  and  _51
REMARK   18  A    between atoms: _55  and  _57
REMARK   19  A    between atoms: _57  and  _58
REMARK   20  A    between atoms: _58  and  _59
REMARK   21  A    between atoms: _62  and  _64
REMARK   22  A    between atoms: _64  and  _66
REMARK   23  A    between atoms: _68  and  _70
REMARK   24  A    between atoms: _70  and  _71
REMARK   25  A    between atoms: _78  and  _80
REMARK   26  A    between atoms: _82  and  _84
REMARK   27  A    between atoms: _84  and  _85
REMARK   28  A    between atoms: _91  and  _93
REMARK   29  A    between atoms: _95  and  _97
REMARK   30  A    between atoms: _97  and  _98
REMARK   31  A    between atoms: _104  and  _106
REMARK   32  A    between atoms: _106  and  _107
REMARK   33  A    between atoms: _107  and  _108
REMARK   34  A    between atoms: _108  and  _109
REMARK   35  A    between atoms: _111  and  _113
REMARK   36  A    between atoms: _113  and  _115
REMARK   37  A    between atoms: _117  and  _119
REMARK   38  A    between atoms: _119  and  _120
REMARK   39  A    between atoms: _127  and  _129
REMARK   40  A    between atoms: _131  and  _133
REMARK   41  A    between atoms: _136  and  _138
REMARK   42  A    between atoms: _138  and  _139
REMARK   43  A    between atoms: _139  and  _140
REMARK   44  A    between atoms: _140  and  _141
REMARK   45  A    between atoms: _145  and  _147
REMARK   46  A    between atoms: _147  and  _148
REMARK   47  A    between atoms: _155  and  _157
REMARK   48  A    between atoms: _157  and  _158
REMARK   49  A    between atoms: _158  and  _159
REMARK   50  A    between atoms: _159  and  _160
REMARK                            x       y       z     vdW  Elec       q    Type
REMARK                         _______ _______ _______ _____ _____    ______ ____
ROOT
ATOM      1  C   UNL     1     -38.253  21.314 -61.562  0.00  0.00    +0.000 C 
ATOM      2  C   UNL     1     -38.796  20.841 -60.233  0.00  0.00    +0.000 C 
ENDROOT
BRANCH   1   3
ATOM      3  C   UNL     1     -39.196  20.949 -62.728  0.00  0.00    +0.000 C 
ATOM      4  C   UNL     1     -40.596  21.380 -62.367  0.00  0.00    +0.000 C 
ENDBRANCH   1   3
BRANCH   1   5
ATOM      5  C   UNL     1     -36.873  20.716 -61.782  0.00  0.00    +0.000 C 
ATOM      6  C   UNL     1     -35.799  21.557 -61.129  0.00  0.00    +0.000 C 
ENDBRANCH   1   5
TORSDOF 2
REMARK  Name = 
REMARK  50 active torsions:
REMARK  status: ('A' for Active; 'I' for Inactive)
REMARK    1  A    between atoms: _1  and  _3
REMARK    2  A    between atoms: _3  and  _5
REMARK    3  A    between atoms: _7  and  _9
REMARK    4  A    between atoms: _9  and  _10
REMARK    5  A    between atoms: _13  and  _15
REMARK    6  A    between atoms: _15  and  _17
REMARK    7  A    between atoms: _19  and  _21
REMARK    8  A    between atoms: _21  and  _22
REMARK    9  A    between atoms: _29  and  _31
REMARK   10  A    between atoms: _31  and  _32
REMARK   11  A    between atoms: _35  and  _37
REMARK   12  A    between atoms: _37  and  _39
REMARK   13  A    between atoms: _41  and  _43
REMARK   14  A    between atoms: _46  and  _48
REMARK   15  A    between atoms: _48  and  _49
REMARK   16  A    between atoms: _49  and  _50
REMARK   17  A    between atoms: _50  and  _51
REMARK   18  A    between atoms: _55  and  _57
REMARK   19  A    between atoms: _57  and  _58
REMARK   20  A    between atoms: _58  and  _59
REMARK   21  A    between atoms: _62  and  _64
REMARK   22  A    between atoms: _64  and  _66
REMARK   23  A    between atoms: _68  and  _70
REMARK   24  A    between atoms: _70  and  _71
REMARK   25  A    between atoms: _78  and  _80
REMARK   26  A    between atoms: _82  and  _84
REMARK   27  A    between atoms: _84  and  _85
REMARK   28  A    between atoms: _91  and  _93
REMARK   29  A    between atoms: _95  and  _97
REMARK   30  A    between atoms: _97  and  _98
REMARK   31  A    between atoms: _104  and  _106
REMARK   32  A    between atoms: _106  and  _107
REMARK   33  A    between atoms: _107  and  _108
REMARK   34  A    between atoms: _108  and  _109
REMARK   35  A    between atoms: _111  and  _113
REMARK   36  A    between atoms: _113  and  _115
REMARK   37  A    between atoms: _117  and  _119
REMARK   38  A    between atoms: _119  and  _120
REMARK   39  A    between atoms: _127  and  _129
REMARK   40  A    between atoms: _131  and  _133
REMARK   41  A    between atoms: _136  and  _138
REMARK   42  A    between atoms: _138  and  _139
REMARK   43  A    between atoms: _139  and  _140
REMARK   44  A    between atoms: _140  and  _141
REMARK   45  A    between atoms: _145  and  _147
REMARK   46  A    between atoms: _147  and  _148
REMARK   47  A    between atoms: _155  and  _157
REMARK   48  A    between atoms: _157  and  _158
REMARK   49  A    between atoms: _158  and  _159
REMARK   50  A    between atoms: _159  and  _160
REMARK                            x       y       z     vdW  Elec       q    Type
REMARK                         _______ _______ _______ _____ _____    ______ ____
ROOT
ATOM      1  C   UNL     1     -40.951  15.141 -58.696  0.00  0.00    +0.000 C 
ENDROOT
BRANCH   1   2
ATOM      2  C   UNL     1     -40.327  16.286 -57.899  0.00  0.00    +0.000 C 
ATOM      3  C   UNL     1     -41.235  16.585 -56.716  0.00  0.00    +0.000 C 
ATOM      4  C   UNL     1     -40.132  17.493 -58.806  0.00  0.00    +0.000 C 
ENDBRANCH   1   2
BRANCH   1   5
ATOM      5  C   UNL     1     -42.268  15.405 -59.408  0.00  0.00    +0.000 C 
ATOM      6  C   UNL     1     -42.143  15.134 -60.901  0.00  0.00    +0.000 C 
ENDBRANCH   1   5
TORSDOF 2
REMARK  Name = 
REMARK  50 active torsions:
REMARK  status: ('A' for Active; 'I' for Inactive)
REMARK    1  A    between atoms: _1  and  _3
REMARK    2  A    between atoms: _3  and  _5
REMARK    3  A    between atoms: _7  and  _9
REMARK    4  A    between atoms: _9  and  _10
REMARK    5  A    between atoms: _13  and  _15
REMARK    6  A    between atoms: _15  and  _17
REMARK    7  A    between atoms: _19  and  _21
REMARK    8  A    between atoms: _21  and  _22
REMARK    9  A    between atoms: _29  and  _31
REMARK   10  A    between atoms: _31  and  _32
REMARK   11  A    between atoms: _35  and  _37
REMARK   12  A    between atoms: _37  and  _39
REMARK   13  A    between atoms: _41  and  _43
REMARK   14  A    between atoms: _46  and  _48
REMARK   15  A    between atoms: _48  and  _49
REMARK   16  A    between atoms: _49  and  _50
REMARK   17  A    between atoms: _50  and  _51
REMARK   18  A    between atoms: _55  and  _57
REMARK   19  A    between atoms: _57  and  _58
REMARK   20  A    between atoms: _58  and  _59
REMARK   21  A    between atoms: _62  and  _64
REMARK   22  A    between atoms: _64  and  _66
REMARK   23  A    between atoms: _68  and  _70
REMARK   24  A    between atoms: _70  and  _71
REMARK   25  A    between atoms: _78  and  _80
REMARK   26  A    between atoms: _82  and  _84
REMARK   27  A    between atoms: _84  and  _85
REMARK   28  A    between atoms: _91  and  _93
REMARK   29  A    between atoms: _95  and  _97
REMARK   30  A    between atoms: _97  and  _98
REMARK   31  A    between atoms: _104  and  _106
REMARK   32  A    between atoms: _106  and  _107
REMARK   33  A    between atoms: _107  and  _108
REMARK   34  A    between atoms: _108  and  _109
REMARK   35  A    between atoms: _111  and  _113
REMARK   36  A    between atoms: _113  and  _115
REMARK   37  A    between atoms: _117  and  _119
REMARK   38  A    between atoms: _119  and  _120
REMARK   39  A    between atoms: _127  and  _129
REMARK   40  A    between atoms: _131  and  _133
REMARK   41  A    between atoms: _136  and  _138
REMARK   42  A    between atoms: _138  and  _139
REMARK   43  A    between atoms: _139  and  _140
REMARK   44  A    between atoms: _140  and  _141
REMARK   45  A    between atoms: _145  and  _147
REMARK   46  A    between atoms: _147  and  _148
REMARK   47  A    between atoms: _155  and  _157
REMARK   48  A    between atoms: _157  and  _158
REMARK   49  A    between atoms: _158  and  _159
REMARK   50  A    between atoms: _159  and  _160
REMARK                            x       y       z     vdW  Elec       q    Type
REMARK                         _______ _______ _______ _____ _____    ______ ____
ROOT
ATOM      1  C   UNL     1     -37.586  15.579 -64.373  0.00  0.00    +0.000 C 
ATOM      2  C   UNL     1     -36.319  15.956 -65.150  0.00  0.00    +0.000 C 
ENDROOT
BRANCH   1   3
ATOM      3  C   UNL     1     -38.749  16.508 -64.785  0.00  0.00    +0.000 C 
ATOM      4  C   UNL     1     -38.782  16.460 -66.307  0.00  0.00    +0.000 C 
ENDBRANCH   1   3
BRANCH   1   5
ATOM      5  C   UNL     1     -37.310  15.661 -62.863  0.00  0.00    +0.000 C 
ATOM      6  C   UNL     1     -35.906  15.294 -62.481  0.00  0.00    +0.000 C 
ENDBRANCH   1   5
TORSDOF 2
REMARK  Name = 
REMARK  50 active torsions:
REMARK  status: ('A' for Active; 'I' for Inactive)
REMARK    1  A    between atoms: _1  and  _3
REMARK    2  A    between atoms: _3  and  _5
REMARK    3  A    between atoms: _7  and  _9
REMARK    4  A    between atoms: _9  and  _10
REMARK    5  A    between atoms: _13  and  _15
REMARK    6  A    between atoms: _15  and  _17
REMARK    7  A    between atoms: _19  and  _21
REMARK    8  A    between atoms: _21  and  _22
REMARK    9  A    between atoms: _29  and  _31
REMARK   10  A    between atoms: _31  and  _32
REMARK   11  A    between atoms: _35  and  _37
REMARK   12  A    between atoms: _37  and  _39
REMARK   13  A    between atoms: _41  and  _43
REMARK   14  A    between atoms: _46  and  _48
REMARK   15  A    between atoms: _48  and  _49
REMARK   16  A    between atoms: _49  and  _50
REMARK   17  A    between atoms: _50  and  _51
REMARK   18  A    between atoms: _55  and  _57
REMARK   19  A    between atoms: _57  and  _58
REMARK   20  A    between atoms: _58  and  _59
REMARK   21  A    between atoms: _62  and  _64
REMARK   22  A    between atoms: _64  and  _66
REMARK   23  A    between atoms: _68  and  _70
REMARK   24  A    between atoms: _70  and  _71
REMARK   25  A    between atoms: _78  and  _80
REMARK   26  A    between atoms: _82  and  _84
REMARK   27  A    between atoms: _84  and  _85
REMARK   28  A    between atoms: _91  and  _93
REMARK   29  A    between atoms: _95  and  _97
REMARK   30  A    between atoms: _97  and  _98
REMARK   31  A    between atoms: _104  and  _106
REMARK   32  A    between atoms: _106  and  _107
REMARK   33  A    between atoms: _107  and  _108
REMARK   34  A    between atoms: _108  and  _109
REMARK   35  A    between atoms: _111  and  _113
REMARK   36  A    between atoms: _113  and  _115
REMARK   37  A    between atoms: _117  and  _119
REMARK   38  A    between atoms: _119  and  _120
REMARK   39  A    between atoms: _127  and  _129
REMARK   40  A    between atoms: _131  and  _133
REMARK   41  A    between atoms: _136  and  _138
REMARK   42  A    between atoms: _138  and  _139
REMARK   43  A    between atoms: _139  and  _140
REMARK   44  A    between atoms: _140  and  _141
REMARK   45  A    between atoms: _145  and  _147
REMARK   46  A    between atoms: _147  and  _148
REMARK   47  A    between atoms: _155  and  _157
REMARK   48  A    between atoms: _157  and  _158
REMARK   49  A    between atoms: _158  and  _159
REMARK   50  A    between atoms: _159  and  _160
REMARK                            x       y       z     vdW  Elec       q    Type
REMARK                         _______ _______ _______ _____ _____    ______ ____
ROOT
ATOM      1  C   UNL     1     -32.341  17.350 -67.665  0.00  0.00    -0.022 A 
ATOM      2  C   UNL     1     -31.408  16.450 -67.134  0.00  0.00    -0.001 A 
ATOM      3  C   UNL     1     -30.081  16.810 -66.990  0.00  0.00    +0.042 A 
ATOM      4  C   UNL     1     -29.674  18.084 -67.344  0.00  0.00    +0.196 A 
ATOM      5  O   UNL     1     -28.358  18.481 -67.172  0.00  0.00    -0.287 OA
ATOM      6  C   UNL     1     -30.585  19.000 -67.845  0.00  0.00    +0.042 A 
ATOM      7  C   UNL     1     -31.907  18.630 -67.996  0.00  0.00    -0.001 A 
ENDROOT
BRANCH   1   8
ATOM      8  C   UNL     1     -33.799  16.967 -67.817  0.00  0.00    +0.026 C 
BRANCH   8   9
ATOM      9  C   UNL     1     -34.472  17.474 -69.094  0.00  0.00    +0.005 C 
ATOM     10  C   UNL     1     -33.820  16.767 -70.276  0.00  0.00    +0.000 C 
ENDBRANCH   8   9
ENDBRANCH   1   8
TORSDOF 2
REMARK  Name = 
REMARK  50 active torsions:
REMARK  status: ('A' for Active; 'I' for Inactive)
REMARK    1  A    between atoms: _1  and  _3
REMARK    2  A    between atoms: _3  and  _5
REMARK    3  A    between atoms: _7  and  _9
REMARK    4  A    between atoms: _9  and  _10
REMARK    5  A    between atoms: _13  and  _15
REMARK    6  A    between atoms: _15  and  _17
REMARK    7  A    between atoms: _19  and  _21
REMARK    8  A    between atoms: _21  and  _22
REMARK    9  A    between atoms: _29  and  _31
REMARK   10  A    between atoms: _31  and  _32
REMARK   11  A    between atoms: _35  and  _37
REMARK   12  A    between atoms: _37  and  _39
REMARK   13  A    between atoms: _41  and  _43
REMARK   14  A    between atoms: _46  and  _48
REMARK   15  A    between atoms: _48  and  _49
REMARK   16  A    between atoms: _49  and  _50
REMARK   17  A    between atoms: _50  and  _51
REMARK   18  A    between atoms: _55  and  _57
REMARK   19  A    between atoms: _57  and  _58
REMARK   20  A    between atoms: _58  and  _59
REMARK   21  A    between atoms: _62  and  _64
REMARK   22  A    between atoms: _64  and  _66
REMARK   23  A    between atoms: _68  and  _70
REMARK   24  A    between atoms: _70  and  _71
REMARK   25  A    between atoms: _78  and  _80
REMARK   26  A    between atoms: _82  and  _84
REMARK   27  A    between atoms: _84  and  _85
REMARK   28  A    between atoms: _91  and  _93
REMARK   29  A    between atoms: _95  and  _97
REMARK   30  A    between atoms: _97  and  _98
REMARK   31  A    between atoms: _104  and  _106
REMARK   32  A    between atoms: _106  and  _107
REMARK   33  A    between atoms: _107  and  _108
REMARK   34  A    between atoms: _108  and  _109
REMARK   35  A    between atoms: _111  and  _113
REMARK   36  A    between atoms: _113  and  _115
REMARK   37  A    between atoms: _117  and  _119
REMARK   38  A    between atoms: _119  and  _120
REMARK   39  A    between atoms: _127  and  _129
REMARK   40  A    between atoms: _131  and  _133
REMARK   41  A    between atoms: _136  and  _138
REMARK   42  A    between atoms: _138  and  _139
REMARK   43  A    between atoms: _139  and  _140
REMARK   44  A    between atoms: _140  and  _141
REMARK   45  A    between atoms: _145  and  _147
REMARK   46  A    between atoms: _147  and  _148
REMARK   47  A    between atoms: _155  and  _157
REMARK   48  A    between atoms: _157  and  _158
REMARK   49  A    between atoms: _158  and  _159
REMARK   50  A    between atoms: _159  and  _160
REMARK                            x       y       z     vdW  Elec       q    Type
REMARK                         _______ _______ _______ _____ _____    ______ ____
ROOT
ATOM      1  C   UNL     1     -29.052   9.826 -66.425  0.00  0.00    +0.000 C 
ENDROOT
BRANCH   1   2
ATOM      2  C   UNL     1     -29.636  11.134 -65.909  0.00  0.00    +0.000 C 
ATOM      3  C   UNL     1     -28.769  12.340 -66.274  0.00  0.00    +0.000 C 
ATOM      4  C   UNL     1     -31.064  11.309 -66.385  0.00  0.00    +0.000 C 
ENDBRANCH   1   2
BRANCH   1   5
ATOM      5  C   UNL     1     -27.524   9.779 -66.429  0.00  0.00    +0.000 C 
ATOM      6  C   UNL     1     -27.075   8.624 -65.564  0.00  0.00    +0.000 C 
ENDBRANCH   1   5
TORSDOF 2
REMARK  Name = 
REMARK  50 active torsions:
REMARK  status: ('A' for Active; 'I' for Inactive)
REMARK    1  A    between atoms: _1  and  _3
REMARK    2  A    between atoms: _3  and  _5
REMARK    3  A    between atoms: _7  and  _9
REMARK    4  A    between atoms: _9  and  _10
REMARK    5  A    between atoms: _13  and  _15
REMARK    6  A    between atoms: _15  and  _17
REMARK    7  A    between atoms: _19  and  _21
REMARK    8  A    between atoms: _21  and  _22
REMARK    9  A    between atoms: _29  and  _31
REMARK   10  A    between atoms: _31  and  _32
REMARK   11  A    between atoms: _35  and  _37
REMARK   12  A    between atoms: _37  and  _39
REMARK   13  A    between atoms: _41  and  _43
REMARK   14  A    between atoms: _46  and  _48
REMARK   15  A    between atoms: _48  and  _49
REMARK   16  A    between atoms: _49  and  _50
REMARK   17  A    between atoms: _50  and  _51
REMARK   18  A    between atoms: _55  and  _57
REMARK   19  A    between atoms: _57  and  _58
REMARK   20  A    between atoms: _58  and  _59
REMARK   21  A    between atoms: _62  and  _64
REMARK   22  A    between atoms: _64  and  _66
REMARK   23  A    between atoms: _68  and  _70
REMARK   24  A    between atoms: _70  and  _71
REMARK   25  A    between atoms: _78  and  _80
REMARK   26  A    between atoms: _82  and  _84
REMARK   27  A    between atoms: _84  and  _85
REMARK   28  A    between atoms: _91  and  _93
REMARK   29  A    between atoms: _95  and  _97
REMARK   30  A    between atoms: _97  and  _98
REMARK   31  A    between atoms: _104  and  _106
REMARK   32  A    between atoms: _106  and  _107
REMARK   33  A    between atoms: _107  and  _108
REMARK   34  A    between atoms: _108  and  _109
REMARK   35  A    between atoms: _111  and  _113
REMARK   36  A    between atoms: _113  and  _115
REMARK   37  A    between atoms: _117  and  _119
REMARK   38  A    between atoms: _119  and  _120
REMARK   39  A    between atoms: _127  and  _129
REMARK   40  A    between atoms: _131  and  _133
REMARK   41  A    between atoms: _136  and  _138
REMARK   42  A    between atoms: _138  and  _139
REMARK   43  A    between atoms: _139  and  _140
REMARK   44  A    between atoms: _140  and  _141
REMARK   45  A    between atoms: _145  and  _147
REMARK   46  A    between atoms: _147  and  _148
REMARK   47  A    between atoms: _155  and  _157
REMARK   48  A    between atoms: _157  and  _158
REMARK   49  A    between atoms: _158  and  _159
REMARK   50  A    between atoms: _159  and  _160
REMARK                            x       y       z     vdW  Elec       q    Type
REMARK                         _______ _______ _______ _____ _____    ______ ____
ROOT
ATOM      1  C   UNL     1     -29.917  21.166 -46.295  0.00  0.00    +0.000 C 
ATOM      2  C   UNL     1     -31.024  21.782 -45.479  0.00  0.00    +0.000 C 
ENDROOT
BRANCH   1   3
ATOM      3  C   UNL     1     -29.066  22.262 -46.997  0.00  0.00    +0.000 C 
ATOM      4  C   UNL     1     -28.735  23.369 -46.006  0.00  0.00    +0.000 C 
ENDBRANCH   1   3
BRANCH   1   5
ATOM      5  C   UNL     1     -30.521  20.204 -47.322  0.00  0.00    +0.000 C 
ATOM      6  C   UNL     1     -29.992  18.762 -47.208  0.00  0.00    +0.000 C 
ENDBRANCH   1   5
TORSDOF 2
REMARK  Name = 
REMARK  50 active torsions:
REMARK  status: ('A' for Active; 'I' for Inactive)
REMARK    1  A    between atoms: _1  and  _3
REMARK    2  A    between atoms: _3  and  _5
REMARK    3  A    between atoms: _7  and  _9
REMARK    4  A    between atoms: _9  and  _10
REMARK    5  A    between atoms: _13  and  _15
REMARK    6  A    between atoms: _15  and  _17
REMARK    7  A    between atoms: _19  and  _21
REMARK    8  A    between atoms: _21  and  _22
REMARK    9  A    between atoms: _29  and  _31
REMARK   10  A    between atoms: _31  and  _32
REMARK   11  A    between atoms: _35  and  _37
REMARK   12  A    between atoms: _37  and  _39
REMARK   13  A    between atoms: _41  and  _43
REMARK   14  A    between atoms: _46  and  _48
REMARK   15  A    between atoms: _48  and  _49
REMARK   16  A    between atoms: _49  and  _50
REMARK   17  A    between atoms: _50  and  _51
REMARK   18  A    between atoms: _55  and  _57
REMARK   19  A    between atoms: _57  and  _58
REMARK   20  A    between atoms: _58  and  _59
REMARK   21  A    between atoms: _62  and  _64
REMARK   22  A    between atoms: _64  and  _66
REMARK   23  A    between atoms: _68  and  _70
REMARK   24  A    between atoms: _70  and  _71
REMARK   25  A    between atoms: _78  and  _80
REMARK   26  A    between atoms: _82  and  _84
REMARK   27  A    between atoms: _84  and  _85
REMARK   28  A    between atoms: _91  and  _93
REMARK   29  A    between atoms: _95  and  _97
REMARK   30  A    between atoms: _97  and  _98
REMARK   31  A    between atoms: _104  and  _106
REMARK   32  A    between atoms: _106  and  _107
REMARK   33  A    between atoms: _107  and  _108
REMARK   34  A    between atoms: _108  and  _109
REMARK   35  A    between atoms: _111  and  _113
REMARK   36  A    between atoms: _113  and  _115
REMARK   37  A    between atoms: _117  and  _119
REMARK   38  A    between atoms: _119  and  _120
REMARK   39  A    between atoms: _127  and  _129
REMARK   40  A    between atoms: _131  and  _133
REMARK   41  A    between atoms: _136  and  _138
REMARK   42  A    between atoms: _138  and  _139
REMARK   43  A    between atoms: _139  and  _140
REMARK   44  A    between atoms: _140  and  _141
REMARK   45  A    between atoms: _145  and  _147
REMARK   46  A    between atoms: _147  and  _148
REMARK   47  A    between atoms: _155  and  _157
REMARK   48  A    between atoms: _157  and  _158
REMARK   49  A    between atoms: _158  and  _159
REMARK   50  A    between atoms: _159  and  _160
REMARK                            x       y       z     vdW  Elec       q    Type
REMARK                         _______ _______ _______ _____ _____    ______ ____
ROOT
ATOM      1  C   UNL     1     -32.067  25.175 -41.364  0.00  0.00    +0.000 C 
ATOM      2  C   UNL     1     -33.119  25.551 -40.308  0.00  0.00    +0.000 C 
ATOM      3  C   UNL     1     -32.459  23.897 -42.074  0.00  0.00    +0.000 C 
ENDROOT
BRANCH   1   4
ATOM      4  C   UNL     1     -31.851  26.305 -42.393  0.00  0.00    +0.000 C 
ATOM      5  C   UNL     1     -31.723  27.632 -41.666  0.00  0.00    +0.000 C 
ENDBRANCH   1   4
TORSDOF 1
REMARK  Name = 
REMARK  50 active torsions:
REMARK  status: ('A' for Active; 'I' for Inactive)
REMARK    1  A    between atoms: _1  and  _3
REMARK    2  A    between atoms: _3  and  _5
REMARK    3  A    between atoms: _7  and  _9
REMARK    4  A    between atoms: _9  and  _10
REMARK    5  A    between atoms: _13  and  _15
REMARK    6  A    between atoms: _15  and  _17
REMARK    7  A    between atoms: _19  and  _21
REMARK    8  A    between atoms: _21  and  _22
REMARK    9  A    between atoms: _29  and  _31
REMARK   10  A    between atoms: _31  and  _32
REMARK   11  A    between atoms: _35  and  _37
REMARK   12  A    between atoms: _37  and  _39
REMARK   13  A    between atoms: _41  and  _43
REMARK   14  A    between atoms: _46  and  _48
REMARK   15  A    between atoms: _48  and  _49
REMARK   16  A    between atoms: _49  and  _50
REMARK   17  A    between atoms: _50  and  _51
REMARK   18  A    between atoms: _55  and  _57
REMARK   19  A    between atoms: _57  and  _58
REMARK   20  A    between atoms: _58  and  _59
REMARK   21  A    between atoms: _62  and  _64
REMARK   22  A    between atoms: _64  and  _66
REMARK   23  A    between atoms: _68  and  _70
REMARK   24  A    between atoms: _70  and  _71
REMARK   25  A    between atoms: _78  and  _80
REMARK   26  A    between atoms: _82  and  _84
REMARK   27  A    between atoms: _84  and  _85
REMARK   28  A    between atoms: _91  and  _93
REMARK   29  A    between atoms: _95  and  _97
REMARK   30  A    between atoms: _97  and  _98
REMARK   31  A    between atoms: _104  and  _106
REMARK   32  A    between atoms: _106  and  _107
REMARK   33  A    between atoms: _107  and  _108
REMARK   34  A    between atoms: _108  and  _109
REMARK   35  A    between atoms: _111  and  _113
REMARK   36  A    between atoms: _113  and  _115
REMARK   37  A    between atoms: _117  and  _119
REMARK   38  A    between atoms: _119  and  _120
REMARK   39  A    between atoms: _127  and  _129
REMARK   40  A    between atoms: _131  and  _133
REMARK   41  A    between atoms: _136  and  _138
REMARK   42  A    between atoms: _138  and  _139
REMARK   43  A    between atoms: _139  and  _140
REMARK   44  A    between atoms: _140  and  _141
REMARK   45  A    between atoms: _145  and  _147
REMARK   46  A    between atoms: _147  and  _148
REMARK   47  A    between atoms: _155  and  _157
REMARK   48  A    between atoms: _157  and  _158
REMARK   49  A    between atoms: _158  and  _159
REMARK   50  A    between atoms: _159  and  _160
REMARK                            x       y       z     vdW  Elec       q    Type
REMARK                         _______ _______ _______ _____ _____    ______ ____
ROOT
ATOM      1  C   UNL     1     -29.125  13.741 -46.125  0.00  0.00    +0.220 C 
ENDROOT
BRANCH   1   2
ATOM      2  N   UNL     1     -29.991  14.639 -45.344  0.00  0.00    -0.087 NA
ATOM      3  C   UNL     1     -30.985  15.361 -45.874  0.00  0.00    +0.535 C 
ATOM      4  N   UNL     1     -31.750  16.163 -45.119  0.00  0.00    +0.135 NA
ATOM      5  N   UNL     1     -31.216  15.285 -47.177  0.00  0.00    +0.135 NA
ENDBRANCH   1   2
BRANCH   1   6
ATOM      6  C   UNL     1     -27.624  14.113 -46.085  0.00  0.00    +0.047 C 
BRANCH   6   7
ATOM      7  C   UNL     1     -27.185  14.912 -47.337  0.00  0.00    +0.004 C 
BRANCH   7   8
ATOM      8  C   UNL     1     -25.683  14.816 -47.646  0.00  0.00    +0.000 C 
ATOM      9  C   UNL     1     -25.429  14.322 -49.064  0.00  0.00    +0.000 C 
ENDBRANCH   7   8
ENDBRANCH   6   7
ENDBRANCH   1   6
TORSDOF 4
REMARK  Name = 
REMARK  50 active torsions:
REMARK  status: ('A' for Active; 'I' for Inactive)
REMARK    1  A    between atoms: _1  and  _3
REMARK    2  A    between atoms: _3  and  _5
REMARK    3  A    between atoms: _7  and  _9
REMARK    4  A    between atoms: _9  and  _10
REMARK    5  A    between atoms: _13  and  _15
REMARK    6  A    between atoms: _15  and  _17
REMARK    7  A    between atoms: _19  and  _21
REMARK    8  A    between atoms: _21  and  _22
REMARK    9  A    between atoms: _29  and  _31
REMARK   10  A    between atoms: _31  and  _32
REMARK   11  A    between atoms: _35  and  _37
REMARK   12  A    between atoms: _37  and  _39
REMARK   13  A    between atoms: _41  and  _43
REMARK   14  A    between atoms: _46  and  _48
REMARK   15  A    between atoms: _48  and  _49
REMARK   16  A    between atoms: _49  and  _50
REMARK   17  A    between atoms: _50  and  _51
REMARK   18  A    between atoms: _55  and  _57
REMARK   19  A    between atoms: _57  and  _58
REMARK   20  A    between atoms: _58  and  _59
REMARK   21  A    between atoms: _62  and  _64
REMARK   22  A    between atoms: _64  and  _66
REMARK   23  A    between atoms: _68  and  _70
REMARK   24  A    between atoms: _70  and  _71
REMARK   25  A    between atoms: _78  and  _80
REMARK   26  A    between atoms: _82  and  _84
REMARK   27  A    between atoms: _84  and  _85
REMARK   28  A    between atoms: _91  and  _93
REMARK   29  A    between atoms: _95  and  _97
REMARK   30  A    between atoms: _97  and  _98
REMARK   31  A    between atoms: _104  and  _106
REMARK   32  A    between atoms: _106  and  _107
REMARK   33  A    between atoms: _107  and  _108
REMARK   34  A    between atoms: _108  and  _109
REMARK   35  A    between atoms: _111  and  _113
REMARK   36  A    between atoms: _113  and  _115
REMARK   37  A    between atoms: _117  and  _119
REMARK   38  A    between atoms: _119  and  _120
REMARK   39  A    between atoms: _127  and  _129
REMARK   40  A    between atoms: _131  and  _133
REMARK   41  A    between atoms: _136  and  _138
REMARK   42  A    between atoms: _138  and  _139
REMARK   43  A    between atoms: _139  and  _140
REMARK   44  A    between atoms: _140  and  _141
REMARK   45  A    between atoms: _145  and  _147
REMARK   46  A    between atoms: _147  and  _148
REMARK   47  A    between atoms: _155  and  _157
REMARK   48  A    between atoms: _157  and  _158
REMARK   49  A    between atoms: _158  and  _159
REMARK   50  A    between atoms: _159  and  _160
REMARK                            x       y       z     vdW  Elec       q    Type
REMARK                         _______ _______ _______ _____ _____    ______ ____
ROOT
ATOM      1  C   UNL     1     -30.479  10.937 -51.300  0.00  0.00    +0.114 C 
ENDROOT
BRANCH   1   2
ATOM      2  C   UNL     1     -30.032  11.055 -49.866  0.00  0.00    +0.365 C 
ATOM      3  O   UNL     1     -30.007  10.019 -49.171  0.00  0.00    -0.246 OA
ATOM      4  O   UNL     1     -29.714  12.183 -49.429  0.00  0.00    -0.246 OA
ENDBRANCH   1   2
BRANCH   1   5
ATOM      5  C   UNL     1     -29.457  11.497 -52.261  0.00  0.00    +0.012 C 
BRANCH   5   6
ATOM      6  C   UNL     1     -28.132  10.727 -52.280  0.00  0.00    +0.001 C 
ATOM      7  C   UNL     1     -27.940  10.050 -53.618  0.00  0.00    +0.000 C 
ENDBRANCH   5   6
ENDBRANCH   1   5
TORSDOF 3
REMARK  Name = 
REMARK  50 active torsions:
REMARK  status: ('A' for Active; 'I' for Inactive)
REMARK    1  A    between atoms: _1  and  _3
REMARK    2  A    between atoms: _3  and  _5
REMARK    3  A    between atoms: _7  and  _9
REMARK    4  A    between atoms: _9  and  _10
REMARK    5  A    between atoms: _13  and  _15
REMARK    6  A    between atoms: _15  and  _17
REMARK    7  A    between atoms: _19  and  _21
REMARK    8  A    between atoms: _21  and  _22
REMARK    9  A    between atoms: _29  and  _31
REMARK   10  A    between atoms: _31  and  _32
REMARK   11  A    between atoms: _35  and  _37
REMARK   12  A    between atoms: _37  and  _39
REMARK   13  A    between atoms: _41  and  _43
REMARK   14  A    between atoms: _46  and  _48
REMARK   15  A    between atoms: _48  and  _49
REMARK   16  A    between atoms: _49  and  _50
REMARK   17  A    between atoms: _50  and  _51
REMARK   18  A    between atoms: _55  and  _57
REMARK   19  A    between atoms: _57  and  _58
REMARK   20  A    between atoms: _58  and  _59
REMARK   21  A    between atoms: _62  and  _64
REMARK   22  A    between atoms: _64  and  _66
REMARK   23  A    between atoms: _68  and  _70
REMARK   24  A    between atoms: _70  and  _71
REMARK   25  A    between atoms: _78  and  _80
REMARK   26  A    between atoms: _82  and  _84
REMARK   27  A    between atoms: _84  and  _85
REMARK   28  A    between atoms: _91  and  _93
REMARK   29  A    between atoms: _95  and  _97
REMARK   30  A    between atoms: _97  and  _98
REMARK   31  A    between atoms: _104  and  _106
REMARK   32  A    between atoms: _106  and  _107
REMARK   33  A    between atoms: _107  and  _108
REMARK   34  A    between atoms: _108  and  _109
REMARK   35  A    between atoms: _111  and  _113
REMARK   36  A    between atoms: _113  and  _115
REMARK   37  A    between atoms: _117  and  _119
REMARK   38  A    between atoms: _119  and  _120
REMARK   39  A    between atoms: _127  and  _129
REMARK   40  A    between atoms: _131  and  _133
REMARK   41  A    between atoms: _136  and  _138
REMARK   42  A    between atoms: _138  and  _139
REMARK   43  A    between atoms: _139  and  _140
REMARK   44  A    between atoms: _140  and  _141
REMARK   45  A    between atoms: _145  and  _147
REMARK   46  A    between atoms: _147  and  _148
REMARK   47  A    between atoms: _155  and  _157
REMARK   48  A    between atoms: _157  and  _158
REMARK   49  A    between atoms: _158  and  _159
REMARK   50  A    between atoms: _159  and  _160
REMARK                            x       y       z     vdW  Elec       q    Type
REMARK                         _______ _______ _______ _____ _____    ______ ____
ROOT
ATOM      1  C   UNL     1     -30.575   9.487 -58.290  0.00  0.00    +0.000 C 
ATOM      2  C   UNL     1     -31.834   9.498 -59.148  0.00  0.00    +0.000 C 
ENDROOT
BRANCH   1   3
ATOM      3  C   UNL     1     -30.440   8.167 -57.483  0.00  0.00    +0.000 C 
ATOM      4  C   UNL     1     -30.502   6.966 -58.455  0.00  0.00    +0.000 C 
ENDBRANCH   1   3
BRANCH   1   5
ATOM      5  C   UNL     1     -30.640  10.681 -57.341  0.00  0.00    +0.000 C 
ATOM      6  C   UNL     1     -31.999  10.815 -56.641  0.00  0.00    +0.000 C 
ENDBRANCH   1   5
TORSDOF 2
REMARK  Name = 
REMARK  50 active torsions:
REMARK  status: ('A' for Active; 'I' for Inactive)
REMARK    1  A    between atoms: _1  and  _3
REMARK    2  A    between atoms: _3  and  _5
REMARK    3  A    between atoms: _7  and  _9
REMARK    4  A    between atoms: _9  and  _10
REMARK    5  A    between atoms: _13  and  _15
REMARK    6  A    between atoms: _15  and  _17
REMARK    7  A    between atoms: _19  and  _21
REMARK    8  A    between atoms: _21  and  _22
REMARK    9  A    between atoms: _29  and  _31
REMARK   10  A    between atoms: _31  and  _32
REMARK   11  A    between atoms: _35  and  _37
REMARK   12  A    between atoms: _37  and  _39
REMARK   13  A    between atoms: _41  and  _43
REMARK   14  A    between atoms: _46  and  _48
REMARK   15  A    between atoms: _48  and  _49
REMARK   16  A    between atoms: _49  and  _50
REMARK   17  A    between atoms: _50  and  _51
REMARK   18  A    between atoms: _55  and  _57
REMARK   19  A    between atoms: _57  and  _58
REMARK   20  A    between atoms: _58  and  _59
REMARK   21  A    between atoms: _62  and  _64
REMARK   22  A    between atoms: _64  and  _66
REMARK   23  A    between atoms: _68  and  _70
REMARK   24  A    between atoms: _70  and  _71
REMARK   25  A    between atoms: _78  and  _80
REMARK   26  A    between atoms: _82  and  _84
REMARK   27  A    between atoms: _84  and  _85
REMARK   28  A    between atoms: _91  and  _93
REMARK   29  A    between atoms: _95  and  _97
REMARK   30  A    between atoms: _97  and  _98
REMARK   31  A    between atoms: _104  and  _106
REMARK   32  A    between atoms: _106  and  _107
REMARK   33  A    between atoms: _107  and  _108
REMARK   34  A    between atoms: _108  and  _109
REMARK   35  A    between atoms: _111  and  _113
REMARK   36  A    between atoms: _113  and  _115
REMARK   37  A    between atoms: _117  and  _119
REMARK   38  A    between atoms: _119  and  _120
REMARK   39  A    between atoms: _127  and  _129
REMARK   40  A    between atoms: _131  and  _133
REMARK   41  A    between atoms: _136  and  _138
REMARK   42  A    between atoms: _138  and  _139
REMARK   43  A    between atoms: _139  and  _140
REMARK   44  A    between atoms: _140  and  _141
REMARK   45  A    between atoms: _145  and  _147
REMARK   46  A    between atoms: _147  and  _148
REMARK   47  A    between atoms: _155  and  _157
REMARK   48  A    between atoms: _157  and  _158
REMARK   49  A    between atoms: _158  and  _159
REMARK   50  A    between atoms: _159  and  _160
REMARK                            x       y       z     vdW  Elec       q    Type
REMARK                         _______ _______ _______ _____ _____    ______ ____
ROOT
ATOM      1  C   UNL     1     -36.053   6.646 -60.948  0.00  0.00    -0.022 A 
ATOM      2  C   UNL     1     -34.987   6.793 -60.069  0.00  0.00    -0.001 A 
ATOM      3  C   UNL     1     -35.200   7.050 -58.734  0.00  0.00    +0.042 A 
ATOM      4  C   UNL     1     -36.483   7.176 -58.264  0.00  0.00    +0.196 A 
ATOM      5  O   UNL     1     -36.701   7.444 -56.939  0.00  0.00    -0.287 OA
ATOM      6  C   UNL     1     -37.561   7.043 -59.114  0.00  0.00    +0.042 A 
ATOM      7  C   UNL     1     -37.342   6.784 -60.447  0.00  0.00    -0.001 A 
ENDROOT
BRANCH   1   8
ATOM      8  C   UNL     1     -35.821   6.343 -62.409  0.00  0.00    +0.026 C 
BRANCH   8   9
ATOM      9  C   UNL     1     -35.857   4.858 -62.760  0.00  0.00    +0.005 C 
ATOM     10  C   UNL     1     -35.466   4.666 -64.213  0.00  0.00    +0.000 C 
ENDBRANCH   8   9
ENDBRANCH   1   8
TORSDOF 2
REMARK  Name = 
REMARK  50 active torsions:
REMARK  status: ('A' for Active; 'I' for Inactive)
REMARK    1  A    between atoms: _1  and  _3
REMARK    2  A    between atoms: _3  and  _5
REMARK    3  A    between atoms: _7  and  _9
REMARK    4  A    between atoms: _9  and  _10
REMARK    5  A    between atoms: _13  and  _15
REMARK    6  A    between atoms: _15  and  _17
REMARK    7  A    between atoms: _19  and  _21
REMARK    8  A    between atoms: _21  and  _22
REMARK    9  A    between atoms: _29  and  _31
REMARK   10  A    between atoms: _31  and  _32
REMARK   11  A    between atoms: _35  and  _37
REMARK   12  A    between atoms: _37  and  _39
REMARK   13  A    between atoms: _41  and  _43
REMARK   14  A    between atoms: _46  and  _48
REMARK   15  A    between atoms: _48  and  _49
REMARK   16  A    between atoms: _49  and  _50
REMARK   17  A    between atoms: _50  and  _51
REMARK   18  A    between atoms: _55  and  _57
REMARK   19  A    between atoms: _57  and  _58
REMARK   20  A    between atoms: _58  and  _59
REMARK   21  A    between atoms: _62  and  _64
REMARK   22  A    between atoms: _64  and  _66
REMARK   23  A    between atoms: _68  and  _70
REMARK   24  A    between atoms: _70  and  _71
REMARK   25  A    between atoms: _78  and  _80
REMARK   26  A    between atoms: _82  and  _84
REMARK   27  A    between atoms: _84  and  _85
REMARK   28  A    between atoms: _91  and  _93
REMARK   29  A    between atoms: _95  and  _97
REMARK   30  A    between atoms: _97  and  _98
REMARK   31  A    between atoms: _104  and  _106
REMARK   32  A    between atoms: _106  and  _107
REMARK   33  A    between atoms: _107  and  _108
REMARK   34  A    between atoms: _108  and  _109
REMARK   35  A    between atoms: _111  and  _113
REMARK   36  A    between atoms: _113  and  _115
REMARK   37  A    between atoms: _117  and  _119
REMARK   38  A    between atoms: _119  and  _120
REMARK   39  A    between atoms: _127  and  _129
REMARK   40  A    between atoms: _131  and  _133
REMARK   41  A    between atoms: _136  and  _138
REMARK   42  A    between atoms: _138  and  _139
REMARK   43  A    between atoms: _139  and  _140
REMARK   44  A    between atoms: _140  and  _141
REMARK   45  A    between atoms: _145  and  _147
REMARK   46  A    between atoms: _147  and  _148
REMARK   47  A    between atoms: _155  and  _157
REMARK   48  A    between atoms: _157  and  _158
REMARK   49  A    between atoms: _158  and  _159
REMARK   50  A    between atoms: _159  and  _160
REMARK                            x       y       z     vdW  Elec       q    Type
REMARK                         _______ _______ _______ _____ _____    ______ ____
ROOT
ATOM      1  C   UNL     1     -43.465   9.832 -56.753  0.00  0.00    +0.036 C 
ATOM      2  C   UNL     1     -42.532  10.314 -55.663  0.00  0.00    +0.003 C 
ENDROOT
BRANCH   1   3
ATOM      3  C   UNL     1     -44.200   8.566 -56.280  0.00  0.00    +0.182 C 
ATOM      4  O   UNL     1     -43.327   7.450 -56.211  0.00  0.00    -0.220 OA
ENDBRANCH   1   3
TORSDOF 1
REMARK  Name = 
REMARK  50 active torsions:
REMARK  status: ('A' for Active; 'I' for Inactive)
REMARK    1  A    between atoms: _1  and  _3
REMARK    2  A    between atoms: _3  and  _5
REMARK    3  A    between atoms: _7  and  _9
REMARK    4  A    between atoms: _9  and  _10
REMARK    5  A    between atoms: _13  and  _15
REMARK    6  A    between atoms: _15  and  _17
REMARK    7  A    between atoms: _19  and  _21
REMARK    8  A    between atoms: _21  and  _22
REMARK    9  A    between atoms: _29  and  _31
REMARK   10  A    between atoms: _31  and  _32
REMARK   11  A    between atoms: _35  and  _37
REMARK   12  A    between atoms: _37  and  _39
REMARK   13  A    between atoms: _41  and  _43
REMARK   14  A    between atoms: _46  and  _48
REMARK   15  A    between atoms: _48  and  _49
REMARK   16  A    between atoms: _49  and  _50
REMARK   17  A    between atoms: _50  and  _51
REMARK   18  A    between atoms: _55  and  _57
REMARK   19  A    between atoms: _57  and  _58
REMARK   20  A    between atoms: _58  and  _59
REMARK   21  A    between atoms: _62  and  _64
REMARK   22  A    between atoms: _64  and  _66
REMARK   23  A    between atoms: _68  and  _70
REMARK   24  A    between atoms: _70  and  _71
REMARK   25  A    between atoms: _78  and  _80
REMARK   26  A    between atoms: _82  and  _84
REMARK   27  A    between atoms: _84  and  _85
REMARK   28  A    between atoms: _91  and  _93
REMARK   29  A    between atoms: _95  and  _97
REMARK   30  A    between atoms: _97  and  _98
REMARK   31  A    between atoms: _104  and  _106
REMARK   32  A    between atoms: _106  and  _107
REMARK   33  A    between atoms: _107  and  _108
REMARK   34  A    between atoms: _108  and  _109
REMARK   35  A    between atoms: _111  and  _113
REMARK   36  A    between atoms: _113  and  _115
REMARK   37  A    between atoms: _117  and  _119
REMARK   38  A    between atoms: _119  and  _120
REMARK   39  A    between atoms: _127  and  _129
REMARK   40  A    between atoms: _131  and  _133
REMARK   41  A    between atoms: _136  and  _138
REMARK   42  A    between atoms: _138  and  _139
REMARK   43  A    between atoms: _139  and  _140
REMARK   44  A    between atoms: _140  and  _141
REMARK   45  A    between atoms: _145  and  _147
REMARK   46  A    between atoms: _147  and  _148
REMARK   47  A    between atoms: _155  and  _157
REMARK   48  A    between atoms: _157  and  _158
REMARK   49  A    between atoms: _158  and  _159
REMARK   50  A    between atoms: _159  and  _160
REMARK                            x       y       z     vdW  Elec       q    Type
REMARK                         _______ _______ _______ _____ _____    ______ ____
ROOT
ATOM      1  C   UNL     1     -40.146  13.024 -53.550  0.00  0.00    -0.022 A 
ATOM      2  C   UNL     1     -39.696  14.062 -52.750  0.00  0.00    -0.004 A 
ATOM      3  C   UNL     1     -38.391  14.126 -52.361  0.00  0.00    -0.000 A 
ATOM      4  C   UNL     1     -37.495  13.145 -52.749  0.00  0.00    -0.000 A 
ATOM      5  C   UNL     1     -37.927  12.094 -53.535  0.00  0.00    -0.000 A 
ATOM      6  C   UNL     1     -39.249  12.038 -53.928  0.00  0.00    -0.004 A 
ENDROOT
BRANCH   1   7
ATOM      7  C   UNL     1     -41.573  12.960 -53.978  0.00  0.00    +0.026 C 
BRANCH   7   8
ATOM      8  C   UNL     1     -42.264  11.620 -53.664  0.00  0.00    +0.005 C 
ATOM      9  C   UNL     1     -43.154  11.724 -52.442  0.00  0.00    +0.000 C 
ENDBRANCH   7   8
ENDBRANCH   1   7
TORSDOF 2
REMARK  Name = 
REMARK  50 active torsions:
REMARK  status: ('A' for Active; 'I' for Inactive)
REMARK    1  A    between atoms: _1  and  _3
REMARK    2  A    between atoms: _3  and  _5
REMARK    3  A    between atoms: _7  and  _9
REMARK    4  A    between atoms: _9  and  _10
REMARK    5  A    between atoms: _13  and  _15
REMARK    6  A    between atoms: _15  and  _17
REMARK    7  A    between atoms: _19  and  _21
REMARK    8  A    between atoms: _21  and  _22
REMARK    9  A    between atoms: _29  and  _31
REMARK   10  A    between atoms: _31  and  _32
REMARK   11  A    between atoms: _35  and  _37
REMARK   12  A    between atoms: _37  and  _39
REMARK   13  A    between atoms: _41  and  _43
REMARK   14  A    between atoms: _46  and  _48
REMARK   15  A    between atoms: _48  and  _49
REMARK   16  A    between atoms: _49  and  _50
REMARK   17  A    between atoms: _50  and  _51
REMARK   18  A    between atoms: _55  and  _57
REMARK   19  A    between atoms: _57  and  _58
REMARK   20  A    between atoms: _58  and  _59
REMARK   21  A    between atoms: _62  and  _64
REMARK   22  A    between atoms: _64  and  _66
REMARK   23  A    between atoms: _68  and  _70
REMARK   24  A    between atoms: _70  and  _71
REMARK   25  A    between atoms: _78  and  _80
REMARK   26  A    between atoms: _82  and  _84
REMARK   27  A    between atoms: _84  and  _85
REMARK   28  A    between atoms: _91  and  _93
REMARK   29  A    between atoms: _95  and  _97
REMARK   30  A    between atoms: _97  and  _98
REMARK   31  A    between atoms: _104  and  _106
REMARK   32  A    between atoms: _106  and  _107
REMARK   33  A    between atoms: _107  and  _108
REMARK   34  A    between atoms: _108  and  _109
REMARK   35  A    between atoms: _111  and  _113
REMARK   36  A    between atoms: _113  and  _115
REMARK   37  A    between atoms: _117  and  _119
REMARK   38  A    between atoms: _119  and  _120
REMARK   39  A    between atoms: _127  and  _129
REMARK   40  A    between atoms: _131  and  _133
REMARK   41  A    between atoms: _136  and  _138
REMARK   42  A    between atoms: _138  and  _139
REMARK   43  A    between atoms: _139  and  _140
REMARK   44  A    between atoms: _140  and  _141
REMARK   45  A    between atoms: _145  and  _147
REMARK   46  A    between atoms: _147  and  _148
REMARK   47  A    between atoms: _155  and  _157
REMARK   48  A    between atoms: _157  and  _158
REMARK   49  A    between atoms: _158  and  _159
REMARK   50  A    between atoms: _159  and  _160
REMARK                            x       y       z     vdW  Elec       q    Type
REMARK                         _______ _______ _______ _____ _____    ______ ____
ROOT
ATOM      1  C   UNL     1     -43.186  11.792 -50.002  0.00  0.00    +0.036 C 
ATOM      2  C   UNL     1     -42.214  12.583 -49.130  0.00  0.00    +0.003 C 
ENDROOT
BRANCH   1   3
ATOM      3  C   UNL     1     -43.487  10.432 -49.351  0.00  0.00    +0.182 C 
ATOM      4  O   UNL     1     -44.653   9.852 -49.904  0.00  0.00    -0.220 OA
ENDBRANCH   1   3
TORSDOF 1
REMARK  Name = 
REMARK  50 active torsions:
REMARK  status: ('A' for Active; 'I' for Inactive)
REMARK    1  A    between atoms: _1  and  _3
REMARK    2  A    between atoms: _3  and  _5
REMARK    3  A    between atoms: _7  and  _9
REMARK    4  A    between atoms: _9  and  _10
REMARK    5  A    between atoms: _13  and  _15
REMARK    6  A    between atoms: _15  and  _17
REMARK    7  A    between atoms: _19  and  _21
REMARK    8  A    between atoms: _21  and  _22
REMARK    9  A    between atoms: _29  and  _31
REMARK   10  A    between atoms: _31  and  _32
REMARK   11  A    between atoms: _35  and  _37
REMARK   12  A    between atoms: _37  and  _39
REMARK   13  A    between atoms: _41  and  _43
REMARK   14  A    between atoms: _46  and  _48
REMARK   15  A    between atoms: _48  and  _49
REMARK   16  A    between atoms: _49  and  _50
REMARK   17  A    between atoms: _50  and  _51
REMARK   18  A    between atoms: _55  and  _57
REMARK   19  A    between atoms: _57  and  _58
REMARK   20  A    between atoms: _58  and  _59
REMARK   21  A    between atoms: _62  and  _64
REMARK   22  A    between atoms: _64  and  _66
REMARK   23  A    between atoms: _68  and  _70
REMARK   24  A    between atoms: _70  and  _71
REMARK   25  A    between atoms: _78  and  _80
REMARK   26  A    between atoms: _82  and  _84
REMARK   27  A    between atoms: _84  and  _85
REMARK   28  A    between atoms: _91  and  _93
REMARK   29  A    between atoms: _95  and  _97
REMARK   30  A    between atoms: _97  and  _98
REMARK   31  A    between atoms: _104  and  _106
REMARK   32  A    between atoms: _106  and  _107
REMARK   33  A    between atoms: _107  and  _108
REMARK   34  A    between atoms: _108  and  _109
REMARK   35  A    between atoms: _111  and  _113
REMARK   36  A    between atoms: _113  and  _115
REMARK   37  A    between atoms: _117  and  _119
REMARK   38  A    between atoms: _119  and  _120
REMARK   39  A    between atoms: _127  and  _129
REMARK   40  A    between atoms: _131  and  _133
REMARK   41  A    between atoms: _136  and  _138
REMARK   42  A    between atoms: _138  and  _139
REMARK   43  A    between atoms: _139  and  _140
REMARK   44  A    between atoms: _140  and  _141
REMARK   45  A    between atoms: _145  and  _147
REMARK   46  A    between atoms: _147  and  _148
REMARK   47  A    between atoms: _155  and  _157
REMARK   48  A    between atoms: _157  and  _158
REMARK   49  A    between atoms: _158  and  _159
REMARK   50  A    between atoms: _159  and  _160
REMARK                            x       y       z     vdW  Elec       q    Type
REMARK                         _______ _______ _______ _____ _____    ______ ____
ROOT
ATOM      1  C   UNL     1     -40.235  16.580 -48.616  0.00  0.00    -0.022 A 
ATOM      2  C   UNL     1     -39.483  16.986 -47.527  0.00  0.00    -0.004 A 
ATOM      3  C   UNL     1     -38.172  17.422 -47.688  0.00  0.00    -0.000 A 
ATOM      4  C   UNL     1     -37.594  17.435 -48.945  0.00  0.00    -0.000 A 
ATOM      5  C   UNL     1     -38.330  17.017 -50.041  0.00  0.00    -0.000 A 
ATOM      6  C   UNL     1     -39.641  16.574 -49.872  0.00  0.00    -0.004 A 
ENDROOT
BRANCH   1   7
ATOM      7  C   UNL     1     -41.635  16.082 -48.440  0.00  0.00    +0.026 C 
BRANCH   7   8
ATOM      8  C   UNL     1     -41.702  14.637 -47.942  0.00  0.00    +0.005 C 
ATOM      9  C   UNL     1     -42.257  14.584 -46.519  0.00  0.00    +0.000 C 
ENDBRANCH   7   8
ENDBRANCH   1   7
TORSDOF 2
REMARK  Name = 
REMARK  50 active torsions:
REMARK  status: ('A' for Active; 'I' for Inactive)
REMARK    1  A    between atoms: _1  and  _3
REMARK    2  A    between atoms: _3  and  _5
REMARK    3  A    between atoms: _7  and  _9
REMARK    4  A    between atoms: _9  and  _10
REMARK    5  A    between atoms: _13  and  _15
REMARK    6  A    between atoms: _15  and  _17
REMARK    7  A    between atoms: _19  and  _21
REMARK    8  A    between atoms: _21  and  _22
REMARK    9  A    between atoms: _29  and  _31
REMARK   10  A    between atoms: _31  and  _32
REMARK   11  A    between atoms: _35  and  _37
REMARK   12  A    between atoms: _37  and  _39
REMARK   13  A    between atoms: _41  and  _43
REMARK   14  A    between atoms: _46  and  _48
REMARK   15  A    between atoms: _48  and  _49
REMARK   16  A    between atoms: _49  and  _50
REMARK   17  A    between atoms: _50  and  _51
REMARK   18  A    between atoms: _55  and  _57
REMARK   19  A    between atoms: _57  and  _58
REMARK   20  A    between atoms: _58  and  _59
REMARK   21  A    between atoms: _62  and  _64
REMARK   22  A    between atoms: _64  and  _66
REMARK   23  A    between atoms: _68  and  _70
REMARK   24  A    between atoms: _70  and  _71
REMARK   25  A    between atoms: _78  and  _80
REMARK   26  A    between atoms: _82  and  _84
REMARK   27  A    between atoms: _84  and  _85
REMARK   28  A    between atoms: _91  and  _93
REMARK   29  A    between atoms: _95  and  _97
REMARK   30  A    between atoms: _97  and  _98
REMARK   31  A    between atoms: _104  and  _106
REMARK   32  A    between atoms: _106  and  _107
REMARK   33  A    between atoms: _107  and  _108
REMARK   34  A    between atoms: _108  and  _109
REMARK   35  A    between atoms: _111  and  _113
REMARK   36  A    between atoms: _113  and  _115
REMARK   37  A    between atoms: _117  and  _119
REMARK   38  A    between atoms: _119  and  _120
REMARK   39  A    between atoms: _127  and  _129
REMARK   40  A    between atoms: _131  and  _133
REMARK   41  A    between atoms: _136  and  _138
REMARK   42  A    between atoms: _138  and  _139
REMARK   43  A    between atoms: _139  and  _140
REMARK   44  A    between atoms: _140  and  _141
REMARK   45  A    between atoms: _145  and  _147
REMARK   46  A    between atoms: _147  and  _148
REMARK   47  A    between atoms: _155  and  _157
REMARK   48  A    between atoms: _157  and  _158
REMARK   49  A    between atoms: _158  and  _159
REMARK   50  A    between atoms: _159  and  _160
REMARK                            x       y       z     vdW  Elec       q    Type
REMARK                         _______ _______ _______ _____ _____    ______ ____
ROOT
ATOM      1  C   UNL     1     -41.644  12.089 -42.486  0.00  0.00    +0.002 C 
ENDROOT
BRANCH   1   2
ATOM      2  C   UNL     1     -41.012  13.211 -43.288  0.00  0.00    +0.000 C 
BRANCH   2   3
ATOM      3  C   UNL     1     -41.977  14.006 -44.174  0.00  0.00    +0.000 C 
ATOM      4  C   UNL     1     -42.415  15.292 -43.459  0.00  0.00    +0.000 C 
ENDBRANCH   2   3
ENDBRANCH   1   2
BRANCH   1   5
ATOM      5  C   UNL     1     -42.855  11.560 -43.230  0.00  0.00    +0.021 C 
BRANCH   5   6
ATOM      6  C   UNL     1     -44.120  11.624 -42.399  0.00  0.00    +0.109 C 
ATOM      7  N   UNL     1     -45.172  12.381 -43.145  0.00  0.00    -0.131 NA
ENDBRANCH   5   6
ENDBRANCH   1   5
TORSDOF 4
REMARK  Name = 
REMARK  50 active torsions:
REMARK  status: ('A' for Active; 'I' for Inactive)
REMARK    1  A    between atoms: _1  and  _3
REMARK    2  A    between atoms: _3  and  _5
REMARK    3  A    between atoms: _7  and  _9
REMARK    4  A    between atoms: _9  and  _10
REMARK    5  A    between atoms: _13  and  _15
REMARK    6  A    between atoms: _15  and  _17
REMARK    7  A    between atoms: _19  and  _21
REMARK    8  A    between atoms: _21  and  _22
REMARK    9  A    between atoms: _29  and  _31
REMARK   10  A    between atoms: _31  and  _32
REMARK   11  A    between atoms: _35  and  _37
REMARK   12  A    between atoms: _37  and  _39
REMARK   13  A    between atoms: _41  and  _43
REMARK   14  A    between atoms: _46  and  _48
REMARK   15  A    between atoms: _48  and  _49
REMARK   16  A    between atoms: _49  and  _50
REMARK   17  A    between atoms: _50  and  _51
REMARK   18  A    between atoms: _55  and  _57
REMARK   19  A    between atoms: _57  and  _58
REMARK   20  A    between atoms: _58  and  _59
REMARK   21  A    between atoms: _62  and  _64
REMARK   22  A    between atoms: _64  and  _66
REMARK   23  A    between atoms: _68  and  _70
REMARK   24  A    between atoms: _70  and  _71
REMARK   25  A    between atoms: _78  and  _80
REMARK   26  A    between atoms: _82  and  _84
REMARK   27  A    between atoms: _84  and  _85
REMARK   28  A    between atoms: _91  and  _93
REMARK   29  A    between atoms: _95  and  _97
REMARK   30  A    between atoms: _97  and  _98
REMARK   31  A    between atoms: _104  and  _106
REMARK   32  A    between atoms: _106  and  _107
REMARK   33  A    between atoms: _107  and  _108
REMARK   34  A    between atoms: _108  and  _109
REMARK   35  A    between atoms: _111  and  _113
REMARK   36  A    between atoms: _113  and  _115
REMARK   37  A    between atoms: _117  and  _119
REMARK   38  A    between atoms: _119  and  _120
REMARK   39  A    between atoms: _127  and  _129
REMARK   40  A    between atoms: _131  and  _133
REMARK   41  A    between atoms: _136  and  _138
REMARK   42  A    between atoms: _138  and  _139
REMARK   43  A    between atoms: _139  and  _140
REMARK   44  A    between atoms: _140  and  _141
REMARK   45  A    between atoms: _145  and  _147
REMARK   46  A    between atoms: _147  and  _148
REMARK   47  A    between atoms: _155  and  _157
REMARK   48  A    between atoms: _157  and  _158
REMARK   49  A    between atoms: _158  and  _159
REMARK   50  A    between atoms: _159  and  _160
REMARK                            x       y       z     vdW  Elec       q    Type
REMARK                         _______ _______ _______ _____ _____    ______ ____
ROOT
ATOM      1  C   UNL     1     -39.463  21.172 -41.347  0.00  0.00    +0.000 C 
ATOM      2  C   UNL     1     -39.049  22.157 -40.262  0.00  0.00    +0.000 C 
ENDROOT
BRANCH   1   3
ATOM      3  C   UNL     1     -40.355  20.066 -40.775  0.00  0.00    +0.000 C 
ATOM      4  C   UNL     1     -41.359  20.702 -39.836  0.00  0.00    +0.000 C 
ENDBRANCH   1   3
BRANCH   1   5
ATOM      5  C   UNL     1     -38.247  20.559 -42.044  0.00  0.00    +0.000 C 
ATOM      6  C   UNL     1     -37.350  21.580 -42.711  0.00  0.00    +0.000 C 
ENDBRANCH   1   5
TORSDOF 2
REMARK  Name = 
REMARK  50 active torsions:
REMARK  status: ('A' for Active; 'I' for Inactive)
REMARK    1  A    between atoms: _1  and  _3
REMARK    2  A    between atoms: _3  and  _5
REMARK    3  A    between atoms: _7  and  _9
REMARK    4  A    between atoms: _9  and  _10
REMARK    5  A    between atoms: _13  and  _15
REMARK    6  A    between atoms: _15  and  _17
REMARK    7  A    between atoms: _19  and  _21
REMARK    8  A    between atoms: _21  and  _22
REMARK    9  A    between atoms: _29  and  _31
REMARK   10  A    between atoms: _31  and  _32
REMARK   11  A    between atoms: _35  and  _37
REMARK   12  A    between atoms: _37  and  _39
REMARK   13  A    between atoms: _41  and  _43
REMARK   14  A    between atoms: _46  and  _48
REMARK   15  A    between atoms: _48  and  _49
REMARK   16  A    between atoms: _49  and  _50
REMARK   17  A    between atoms: _50  and  _51
REMARK   18  A    between atoms: _55  and  _57
REMARK   19  A    between atoms: _57  and  _58
REMARK   20  A    between atoms: _58  and  _59
REMARK   21  A    between atoms: _62  and  _64
REMARK   22  A    between atoms: _64  and  _66
REMARK   23  A    between atoms: _68  and  _70
REMARK   24  A    between atoms: _70  and  _71
REMARK   25  A    between atoms: _78  and  _80
REMARK   26  A    between atoms: _82  and  _84
REMARK   27  A    between atoms: _84  and  _85
REMARK   28  A    between atoms: _91  and  _93
REMARK   29  A    between atoms: _95  and  _97
REMARK   30  A    between atoms: _97  and  _98
REMARK   31  A    between atoms: _104  and  _106
REMARK   32  A    between atoms: _106  and  _107
REMARK   33  A    between atoms: _107  and  _108
REMARK   34  A    between atoms: _108  and  _109
REMARK   35  A    between atoms: _111  and  _113
REMARK   36  A    between atoms: _113  and  _115
REMARK   37  A    between atoms: _117  and  _119
REMARK   38  A    between atoms: _119  and  _120
REMARK   39  A    between atoms: _127  and  _129
REMARK   40  A    between atoms: _131  and  _133
REMARK   41  A    between atoms: _136  and  _138
REMARK   42  A    between atoms: _138  and  _139
REMARK   43  A    between atoms: _139  and  _140
REMARK   44  A    between atoms: _140  and  _141
REMARK   45  A    between atoms: _145  and  _147
REMARK   46  A    between atoms: _147  and  _148
REMARK   47  A    between atoms: _155  and  _157
REMARK   48  A    between atoms: _157  and  _158
REMARK   49  A    between atoms: _158  and  _159
REMARK   50  A    between atoms: _159  and  _160
REMARK                            x       y       z     vdW  Elec       q    Type
REMARK                         _______ _______ _______ _____ _____    ______ ____
ROOT
ATOM      1  C   UNL     1     -36.020  25.840 -44.793  0.00  0.00    -0.022 A 
ATOM      2  C   UNL     1     -35.344  25.543 -43.607  0.00  0.00    -0.001 A 
ATOM      3  C   UNL     1     -36.030  25.440 -42.403  0.00  0.00    +0.042 A 
ATOM      4  C   UNL     1     -37.399  25.654 -42.379  0.00  0.00    +0.196 A 
ATOM      5  O   UNL     1     -38.087  25.563 -41.199  0.00  0.00    -0.287 OA
ATOM      6  C   UNL     1     -38.088  25.941 -43.533  0.00  0.00    +0.042 A 
ATOM      7  C   UNL     1     -37.395  26.040 -44.737  0.00  0.00    -0.001 A 
ENDROOT
BRANCH   1   8
ATOM      8  C   UNL     1     -35.288  25.929 -46.093  0.00  0.00    +0.026 C 
BRANCH   8   9
ATOM      9  C   UNL     1     -34.480  27.220 -46.243  0.00  0.00    +0.005 C 
ATOM     10  C   UNL     1     -33.848  27.232 -47.633  0.00  0.00    +0.000 C 
ENDBRANCH   8   9
ENDBRANCH   1   8
TORSDOF 2
REMARK  Name = 
REMARK  50 active torsions:
REMARK  status: ('A' for Active; 'I' for Inactive)
REMARK    1  A    between atoms: _1  and  _3
REMARK    2  A    between atoms: _3  and  _5
REMARK    3  A    between atoms: _7  and  _9
REMARK    4  A    between atoms: _9  and  _10
REMARK    5  A    between atoms: _13  and  _15
REMARK    6  A    between atoms: _15  and  _17
REMARK    7  A    between atoms: _19  and  _21
REMARK    8  A    between atoms: _21  and  _22
REMARK    9  A    between atoms: _29  and  _31
REMARK   10  A    between atoms: _31  and  _32
REMARK   11  A    between atoms: _35  and  _37
REMARK   12  A    between atoms: _37  and  _39
REMARK   13  A    between atoms: _41  and  _43
REMARK   14  A    between atoms: _46  and  _48
REMARK   15  A    between atoms: _48  and  _49
REMARK   16  A    between atoms: _49  and  _50
REMARK   17  A    between atoms: _50  and  _51
REMARK   18  A    between atoms: _55  and  _57
REMARK   19  A    between atoms: _57  and  _58
REMARK   20  A    between atoms: _58  and  _59
REMARK   21  A    between atoms: _62  and  _64
REMARK   22  A    between atoms: _64  and  _66
REMARK   23  A    between atoms: _68  and  _70
REMARK   24  A    between atoms: _70  and  _71
REMARK   25  A    between atoms: _78  and  _80
REMARK   26  A    between atoms: _82  and  _84
REMARK   27  A    between atoms: _84  and  _85
REMARK   28  A    between atoms: _91  and  _93
REMARK   29  A    between atoms: _95  and  _97
REMARK   30  A    between atoms: _97  and  _98
REMARK   31  A    between atoms: _104  and  _106
REMARK   32  A    between atoms: _106  and  _107
REMARK   33  A    between atoms: _107  and  _108
REMARK   34  A    between atoms: _108  and  _109
REMARK   35  A    between atoms: _111  and  _113
REMARK   36  A    between atoms: _113  and  _115
REMARK   37  A    between atoms: _117  and  _119
REMARK   38  A    between atoms: _119  and  _120
REMARK   39  A    between atoms: _127  and  _129
REMARK   40  A    between atoms: _131  and  _133
REMARK   41  A    between atoms: _136  and  _138
REMARK   42  A    between atoms: _138  and  _139
REMARK   43  A    between atoms: _139  and  _140
REMARK   44  A    between atoms: _140  and  _141
REMARK   45  A    between atoms: _145  and  _147
REMARK   46  A    between atoms: _147  and  _148
REMARK   47  A    between atoms: _155  and  _157
REMARK   48  A    between atoms: _157  and  _158
REMARK   49  A    between atoms: _158  and  _159
REMARK   50  A    between atoms: _159  and  _160
REMARK                            x       y       z     vdW  Elec       q    Type
REMARK                         _______ _______ _______ _____ _____    ______ ____
ROOT
ATOM      1  C   UNL     1     -30.869  23.371 -50.696  0.00  0.00    +0.013 C 
ATOM      2  C   UNL     1     -30.192  23.512 -52.038  0.00  0.00    +0.001 C 
ENDROOT
BRANCH   1   3
ATOM      3  C   UNL     1     -31.863  22.214 -50.752  0.00  0.00    +0.069 C 
ATOM      4  S   UNL     1     -31.048  20.624 -51.076  0.00  0.00    -0.082 S 
ENDBRANCH   1   3
TORSDOF 1
REMARK  Name = 
REMARK  50 active torsions:
REMARK  status: ('A' for Active; 'I' for Inactive)
REMARK    1  A    between atoms: _1  and  _3
REMARK    2  A    between atoms: _3  and  _5
REMARK    3  A    between atoms: _7  and  _9
REMARK    4  A    between atoms: _9  and  _10
REMARK    5  A    between atoms: _13  and  _15
REMARK    6  A    between atoms: _15  and  _17
REMARK    7  A    between atoms: _19  and  _21
REMARK    8  A    between atoms: _21  and  _22
REMARK    9  A    between atoms: _29  and  _31
REMARK   10  A    between atoms: _31  and  _32
REMARK   11  A    between atoms: _35  and  _37
REMARK   12  A    between atoms: _37  and  _39
REMARK   13  A    between atoms: _41  and  _43
REMARK   14  A    between atoms: _46  and  _48
REMARK   15  A    between atoms: _48  and  _49
REMARK   16  A    between atoms: _49  and  _50
REMARK   17  A    between atoms: _50  and  _51
REMARK   18  A    between atoms: _55  and  _57
REMARK   19  A    between atoms: _57  and  _58
REMARK   20  A    between atoms: _58  and  _59
REMARK   21  A    between atoms: _62  and  _64
REMARK   22  A    between atoms: _64  and  _66
REMARK   23  A    between atoms: _68  and  _70
REMARK   24  A    between atoms: _70  and  _71
REMARK   25  A    between atoms: _78  and  _80
REMARK   26  A    between atoms: _82  and  _84
REMARK   27  A    between atoms: _84  and  _85
REMARK   28  A    between atoms: _91  and  _93
REMARK   29  A    between atoms: _95  and  _97
REMARK   30  A    between atoms: _97  and  _98
REMARK   31  A    between atoms: _104  and  _106
REMARK   32  A    between atoms: _106  and  _107
REMARK   33  A    between atoms: _107  and  _108
REMARK   34  A    between atoms: _108  and  _109
REMARK   35  A    between atoms: _111  and  _113
REMARK   36  A    between atoms: _113  and  _115
REMARK   37  A    between atoms: _117  and  _119
REMARK   38  A    between atoms: _119  and  _120
REMARK   39  A    between atoms: _127  and  _129
REMARK   40  A    between atoms: _131  and  _133
REMARK   41  A    between atoms: _136  and  _138
REMARK   42  A    between atoms: _138  and  _139
REMARK   43  A    between atoms: _139  and  _140
REMARK   44  A    between atoms: _140  and  _141
REMARK   45  A    between atoms: _145  and  _147
REMARK   46  A    between atoms: _147  and  _148
REMARK   47  A    between atoms: _155  and  _157
REMARK   48  A    between atoms: _157  and  _158
REMARK   49  A    between atoms: _158  and  _159
REMARK   50  A    between atoms: _159  and  _160
REMARK                            x       y       z     vdW  Elec       q    Type
REMARK                         _______ _______ _______ _____ _____    ______ ____
ROOT
ATOM      1  C   UNL     1     -29.719  19.789 -56.114  0.00  0.00    +0.000 C 
ATOM      2  C   UNL     1     -30.850  19.798 -55.060  0.00  0.00    +0.000 C 
ATOM      3  C   UNL     1     -29.630  18.433 -56.778  0.00  0.00    +0.000 C 
ENDROOT
BRANCH   1   4
ATOM      4  C   UNL     1     -28.386  20.152 -55.456  0.00  0.00    +0.000 C 
ATOM      5  C   UNL     1     -27.273  20.097 -56.503  0.00  0.00    +0.000 C 
ENDBRANCH   1   4
TORSDOF 1
REMARK  Name = 
REMARK  50 active torsions:
REMARK  status: ('A' for Active; 'I' for Inactive)
REMARK    1  A    between atoms: _1  and  _3
REMARK    2  A    between atoms: _3  and  _5
REMARK    3  A    between atoms: _7  and  _9
REMARK    4  A    between atoms: _9  and  _10
REMARK    5  A    between atoms: _13  and  _15
REMARK    6  A    between atoms: _15  and  _17
REMARK    7  A    between atoms: _19  and  _21
REMARK    8  A    between atoms: _21  and  _22
REMARK    9  A    between atoms: _29  and  _31
REMARK   10  A    between atoms: _31  and  _32
REMARK   11  A    between atoms: _35  and  _37
REMARK   12  A    between atoms: _37  and  _39
REMARK   13  A    between atoms: _41  and  _43
REMARK   14  A    between atoms: _46  and  _48
REMARK   15  A    between atoms: _48  and  _49
REMARK   16  A    between atoms: _49  and  _50
REMARK   17  A    between atoms: _50  and  _51
REMARK   18  A    between atoms: _55  and  _57
REMARK   19  A    between atoms: _57  and  _58
REMARK   20  A    between atoms: _58  and  _59
REMARK   21  A    between atoms: _62  and  _64
REMARK   22  A    between atoms: _64  and  _66
REMARK   23  A    between atoms: _68  and  _70
REMARK   24  A    between atoms: _70  and  _71
REMARK   25  A    between atoms: _78  and  _80
REMARK   26  A    between atoms: _82  and  _84
REMARK   27  A    between atoms: _84  and  _85
REMARK   28  A    between atoms: _91  and  _93
REMARK   29  A    between atoms: _95  and  _97
REMARK   30  A    between atoms: _97  and  _98
REMARK   31  A    between atoms: _104  and  _106
REMARK   32  A    between atoms: _106  and  _107
REMARK   33  A    between atoms: _107  and  _108
REMARK   34  A    between atoms: _108  and  _109
REMARK   35  A    between atoms: _111  and  _113
REMARK   36  A    between atoms: _113  and  _115
REMARK   37  A    between atoms: _117  and  _119
REMARK   38  A    between atoms: _119  and  _120
REMARK   39  A    between atoms: _127  and  _129
REMARK   40  A    between atoms: _131  and  _133
REMARK   41  A    between atoms: _136  and  _138
REMARK   42  A    between atoms: _138  and  _139
REMARK   43  A    between atoms: _139  and  _140
REMARK   44  A    between atoms: _140  and  _141
REMARK   45  A    between atoms: _145  and  _147
REMARK   46  A    between atoms: _147  and  _148
REMARK   47  A    between atoms: _155  and  _157
REMARK   48  A    between atoms: _157  and  _158
REMARK   49  A    between atoms: _158  and  _159
REMARK   50  A    between atoms: _159  and  _160
REMARK                            x       y       z     vdW  Elec       q    Type
REMARK                         _______ _______ _______ _____ _____    ______ ____
ROOT
ATOM      1  C   UNL     1     -38.859   3.658 -56.480  0.00  0.00    +0.220 C 
ENDROOT
BRANCH   1   2
ATOM      2  N   UNL     1     -37.509   4.083 -56.817  0.00  0.00    -0.087 NA
ATOM      3  C   UNL     1     -36.413   3.359 -56.587  0.00  0.00    +0.535 C 
ATOM      4  N   UNL     1     -36.490   2.161 -56.015  0.00  0.00    +0.135 NA
ATOM      5  N   UNL     1     -35.239   3.845 -56.944  0.00  0.00    +0.135 NA
ENDBRANCH   1   2
BRANCH   1   6
ATOM      6  C   UNL     1     -39.829   4.030 -57.574  0.00  0.00    +0.047 C 
BRANCH   6   7
ATOM      7  C   UNL     1     -39.271   3.540 -58.890  0.00  0.00    +0.004 C 
BRANCH   7   8
ATOM      8  C   UNL     1     -40.314   3.037 -59.872  0.00  0.00    +0.000 C 
ATOM      9  C   UNL     1     -41.144   4.199 -60.401  0.00  0.00    +0.000 C 
ENDBRANCH   7   8
ENDBRANCH   6   7
ENDBRANCH   1   6
TORSDOF 4
REMARK  Name = 
REMARK  50 active torsions:
REMARK  status: ('A' for Active; 'I' for Inactive)
REMARK    1  A    between atoms: _1  and  _3
REMARK    2  A    between atoms: _3  and  _5
REMARK    3  A    between atoms: _7  and  _9
REMARK    4  A    between atoms: _9  and  _10
REMARK    5  A    between atoms: _13  and  _15
REMARK    6  A    between atoms: _15  and  _17
REMARK    7  A    between atoms: _19  and  _21
REMARK    8  A    between atoms: _21  and  _22
REMARK    9  A    between atoms: _29  and  _31
REMARK   10  A    between atoms: _31  and  _32
REMARK   11  A    between atoms: _35  and  _37
REMARK   12  A    between atoms: _37  and  _39
REMARK   13  A    between atoms: _41  and  _43
REMARK   14  A    between atoms: _46  and  _48
REMARK   15  A    between atoms: _48  and  _49
REMARK   16  A    between atoms: _49  and  _50
REMARK   17  A    between atoms: _50  and  _51
REMARK   18  A    between atoms: _55  and  _57
REMARK   19  A    between atoms: _57  and  _58
REMARK   20  A    between atoms: _58  and  _59
REMARK   21  A    between atoms: _62  and  _64
REMARK   22  A    between atoms: _64  and  _66
REMARK   23  A    between atoms: _68  and  _70
REMARK   24  A    between atoms: _70  and  _71
REMARK   25  A    between atoms: _78  and  _80
REMARK   26  A    between atoms: _82  and  _84
REMARK   27  A    between atoms: _84  and  _85
REMARK   28  A    between atoms: _91  and  _93
REMARK   29  A    between atoms: _95  and  _97
REMARK   30  A    between atoms: _97  and  _98
REMARK   31  A    between atoms: _104  and  _106
REMARK   32  A    between atoms: _106  and  _107
REMARK   33  A    between atoms: _107  and  _108
REMARK   34  A    between atoms: _108  and  _109
REMARK   35  A    between atoms: _111  and  _113
REMARK   36  A    between atoms: _113  and  _115
REMARK   37  A    between atoms: _117  and  _119
REMARK   38  A    between atoms: _119  and  _120
REMARK   39  A    between atoms: _127  and  _129
REMARK   40  A    between atoms: _131  and  _133
REMARK   41  A    between atoms: _136  and  _138
REMARK   42  A    between atoms: _138  and  _139
REMARK   43  A    between atoms: _139  and  _140
REMARK   44  A    between atoms: _140  and  _141
REMARK   45  A    between atoms: _145  and  _147
REMARK   46  A    between atoms: _147  and  _148
REMARK   47  A    between atoms: _155  and  _157
REMARK   48  A    between atoms: _157  and  _158
REMARK   49  A    between atoms: _158  and  _159
REMARK   50  A    between atoms: _159  and  _160
REMARK                            x       y       z     vdW  Elec       q    Type
REMARK                         _______ _______ _______ _____ _____    ______ ____
ROOT
ATOM      1  C   UNL     1     -45.489  -3.263 -49.901  0.00  0.00    -0.022 A 
ATOM      2  C   UNL     1     -45.531  -2.842 -48.565  0.00  0.00    -0.001 A 
ATOM      3  C   UNL     1     -44.882  -1.690 -48.156  0.00  0.00    +0.042 A 
ATOM      4  C   UNL     1     -44.168  -0.940 -49.085  0.00  0.00    +0.196 A 
ATOM      5  O   UNL     1     -43.526   0.212 -48.674  0.00  0.00    -0.287 OA
ATOM      6  C   UNL     1     -44.105  -1.337 -50.416  0.00  0.00    +0.042 A 
ATOM      7  C   UNL     1     -44.760  -2.492 -50.814  0.00  0.00    -0.001 A 
ENDROOT
BRANCH   1   8
ATOM      8  C   UNL     1     -46.181  -4.538 -50.350  0.00  0.00    +0.026 C 
BRANCH   8   9
ATOM      9  C   UNL     1     -45.553  -5.267 -51.549  0.00  0.00    +0.005 C 
ATOM     10  C   UNL     1     -45.926  -6.740 -51.433  0.00  0.00    +0.000 C 
ENDBRANCH   8   9
ENDBRANCH   1   8
TORSDOF 2
REMARK  Name = 
REMARK  50 active torsions:
REMARK  status: ('A' for Active; 'I' for Inactive)
REMARK    1  A    between atoms: _1  and  _3
REMARK    2  A    between atoms: _3  and  _5
REMARK    3  A    between atoms: _7  and  _9
REMARK    4  A    between atoms: _9  and  _10
REMARK    5  A    between atoms: _13  and  _15
REMARK    6  A    between atoms: _15  and  _17
REMARK    7  A    between atoms: _19  and  _21
REMARK    8  A    between atoms: _21  and  _22
REMARK    9  A    between atoms: _29  and  _31
REMARK   10  A    between atoms: _31  and  _32
REMARK   11  A    between atoms: _35  and  _37
REMARK   12  A    between atoms: _37  and  _39
REMARK   13  A    between atoms: _41  and  _43
REMARK   14  A    between atoms: _46  and  _48
REMARK   15  A    between atoms: _48  and  _49
REMARK   16  A    between atoms: _49  and  _50
REMARK   17  A    between atoms: _50  and  _51
REMARK   18  A    between atoms: _55  and  _57
REMARK   19  A    between atoms: _57  and  _58
REMARK   20  A    between atoms: _58  and  _59
REMARK   21  A    between atoms: _62  and  _64
REMARK   22  A    between atoms: _64  and  _66
REMARK   23  A    between atoms: _68  and  _70
REMARK   24  A    between atoms: _70  and  _71
REMARK   25  A    between atoms: _78  and  _80
REMARK   26  A    between atoms: _82  and  _84
REMARK   27  A    between atoms: _84  and  _85
REMARK   28  A    between atoms: _91  and  _93
REMARK   29  A    between atoms: _95  and  _97
REMARK   30  A    between atoms: _97  and  _98
REMARK   31  A    between atoms: _104  and  _106
REMARK   32  A    between atoms: _106  and  _107
REMARK   33  A    between atoms: _107  and  _108
REMARK   34  A    between atoms: _108  and  _109
REMARK   35  A    between atoms: _111  and  _113
REMARK   36  A    between atoms: _113  and  _115
REMARK   37  A    between atoms: _117  and  _119
REMARK   38  A    between atoms: _119  and  _120
REMARK   39  A    between atoms: _127  and  _129
REMARK   40  A    between atoms: _131  and  _133
REMARK   41  A    between atoms: _136  and  _138
REMARK   42  A    between atoms: _138  and  _139
REMARK   43  A    between atoms: _139  and  _140
REMARK   44  A    between atoms: _140  and  _141
REMARK   45  A    between atoms: _145  and  _147
REMARK   46  A    between atoms: _147  and  _148
REMARK   47  A    between atoms: _155  and  _157
REMARK   48  A    between atoms: _157  and  _158
REMARK   49  A    between atoms: _158  and  _159
REMARK   50  A    between atoms: _159  and  _160
REMARK                            x       y       z     vdW  Elec       q    Type
REMARK                         _______ _______ _______ _____ _____    ______ ____
ROOT
ATOM      1  C   UNL     1     -38.212  -1.923 -46.397  0.00  0.00    +0.007 C 
ENDROOT
BRANCH   1   2
ATOM      2  C   UNL     1     -38.366  -2.943 -47.513  0.00  0.00    +0.000 C 
BRANCH   2   3
ATOM      3  C   UNL     1     -37.362  -4.097 -47.415  0.00  0.00    +0.000 C 
ATOM      4  C   UNL     1     -38.051  -5.348 -46.903  0.00  0.00    +0.000 C 
ENDBRANCH   2   3
ENDBRANCH   1   2
BRANCH   1   5
ATOM      5  C   UNL     1     -39.170  -2.165 -45.250  0.00  0.00    +0.081 C 
BRANCH   5   6
ATOM      6  C   UNL     1     -40.468  -2.783 -45.755  0.00  0.00    +0.315 C 
ATOM      7  N   UNL     1     -40.807  -4.017 -44.992  0.00  0.00    +0.597 NA
ENDBRANCH   5   6
ENDBRANCH   1   5
TORSDOF 4
REMARK  Name = 
REMARK  50 active torsions:
REMARK  status: ('A' for Active; 'I' for Inactive)
REMARK    1  A    between atoms: _1  and  _3
REMARK    2  A    between atoms: _3  and  _5
REMARK    3  A    between atoms: _7  and  _9
REMARK    4  A    between atoms: _9  and  _10
REMARK    5  A    between atoms: _13  and  _15
REMARK    6  A    between atoms: _15  and  _17
REMARK    7  A    between atoms: _19  and  _21
REMARK    8  A    between atoms: _21  and  _22
REMARK    9  A    between atoms: _29  and  _31
REMARK   10  A    between atoms: _31  and  _32
REMARK   11  A    between atoms: _35  and  _37
REMARK   12  A    between atoms: _37  and  _39
REMARK   13  A    between atoms: _41  and  _43
REMARK   14  A    between atoms: _46  and  _48
REMARK   15  A    between atoms: _48  and  _49
REMARK   16  A    between atoms: _49  and  _50
REMARK   17  A    between atoms: _50  and  _51
REMARK   18  A    between atoms: _55  and  _57
REMARK   19  A    between atoms: _57  and  _58
REMARK   20  A    between atoms: _58  and  _59
REMARK   21  A    between atoms: _62  and  _64
REMARK   22  A    between atoms: _64  and  _66
REMARK   23  A    between atoms: _68  and  _70
REMARK   24  A    between atoms: _70  and  _71
REMARK   25  A    between atoms: _78  and  _80
REMARK   26  A    between atoms: _82  and  _84
REMARK   27  A    between atoms: _84  and  _85
REMARK   28  A    between atoms: _91  and  _93
REMARK   29  A    between atoms: _95  and  _97
REMARK   30  A    between atoms: _97  and  _98
REMARK   31  A    between atoms: _104  and  _106
REMARK   32  A    between atoms: _106  and  _107
REMARK   33  A    between atoms: _107  and  _108
REMARK   34  A    between atoms: _108  and  _109
REMARK   35  A    between atoms: _111  and  _113
REMARK   36  A    between atoms: _113  and  _115
REMARK   37  A    between atoms: _117  and  _119
REMARK   38  A    between atoms: _119  and  _120
REMARK   39  A    between atoms: _127  and  _129
REMARK   40  A    between atoms: _131  and  _133
REMARK   41  A    between atoms: _136  and  _138
REMARK   42  A    between atoms: _138  and  _139
REMARK   43  A    between atoms: _139  and  _140
REMARK   44  A    between atoms: _140  and  _141
REMARK   45  A    between atoms: _145  and  _147
REMARK   46  A    between atoms: _147  and  _148
REMARK   47  A    between atoms: _155  and  _157
REMARK   48  A    between atoms: _157  and  _158
REMARK   49  A    between atoms: _158  and  _159
REMARK   50  A    between atoms: _159  and  _160
REMARK                            x       y       z     vdW  Elec       q    Type
REMARK                         _______ _______ _______ _____ _____    ______ ____
ROOT
ATOM      1  C   UNL     1     -38.253  21.314 -61.562  0.00  0.00    +0.000 C 
ATOM      2  C   UNL     1     -38.705  20.693 -60.260  0.00  0.00    +0.000 C 
ENDROOT
BRANCH   1   3
ATOM      3  C   UNL     1     -39.196  20.949 -62.728  0.00  0.00    +0.000 C 
ATOM      4  C   UNL     1     -40.596  21.380 -62.367  0.00  0.00    +0.000 C 
ENDBRANCH   1   3
BRANCH   1   5
ATOM      5  C   UNL     1     -36.831  20.869 -61.864  0.00  0.00    +0.000 C 
ATOM      6  C   UNL     1     -35.821  21.875 -61.357  0.00  0.00    +0.000 C 
ENDBRANCH   1   5
TORSDOF 2
REMARK  Name = 
REMARK  50 active torsions:
REMARK  status: ('A' for Active; 'I' for Inactive)
REMARK    1  A    between atoms: _1  and  _3
REMARK    2  A    between atoms: _3  and  _5
REMARK    3  A    between atoms: _7  and  _9
REMARK    4  A    between atoms: _9  and  _10
REMARK    5  A    between atoms: _13  and  _15
REMARK    6  A    between atoms: _15  and  _17
REMARK    7  A    between atoms: _19  and  _21
REMARK    8  A    between atoms: _21  and  _22
REMARK    9  A    between atoms: _29  and  _31
REMARK   10  A    between atoms: _31  and  _32
REMARK   11  A    between atoms: _35  and  _37
REMARK   12  A    between atoms: _37  and  _39
REMARK   13  A    between atoms: _41  and  _43
REMARK   14  A    between atoms: _46  and  _48
REMARK   15  A    between atoms: _48  and  _49
REMARK   16  A    between atoms: _49  and  _50
REMARK   17  A    between atoms: _50  and  _51
REMARK   18  A    between atoms: _55  and  _57
REMARK   19  A    between atoms: _57  and  _58
REMARK   20  A    between atoms: _58  and  _59
REMARK   21  A    between atoms: _62  and  _64
REMARK   22  A    between atoms: _64  and  _66
REMARK   23  A    between atoms: _68  and  _70
REMARK   24  A    between atoms: _70  and  _71
REMARK   25  A    between atoms: _78  and  _80
REMARK   26  A    between atoms: _82  and  _84
REMARK   27  A    between atoms: _84  and  _85
REMARK   28  A    between atoms: _91  and  _93
REMARK   29  A    between atoms: _95  and  _97
REMARK   30  A    between atoms: _97  and  _98
REMARK   31  A    between atoms: _104  and  _106
REMARK   32  A    between atoms: _106  and  _107
REMARK   33  A    between atoms: _107  and  _108
REMARK   34  A    between atoms: _108  and  _109
REMARK   35  A    between atoms: _111  and  _113
REMARK   36  A    between atoms: _113  and  _115
REMARK   37  A    between atoms: _117  and  _119
REMARK   38  A    between atoms: _119  and  _120
REMARK   39  A    between atoms: _127  and  _129
REMARK   40  A    between atoms: _131  and  _133
REMARK   41  A    between atoms: _136  and  _138
REMARK   42  A    between atoms: _138  and  _139
REMARK   43  A    between atoms: _139  and  _140
REMARK   44  A    between atoms: _140  and  _141
REMARK   45  A    between atoms: _145  and  _147
REMARK   46  A    between atoms: _147  and  _148
REMARK   47  A    between atoms: _155  and  _157
REMARK   48  A    between atoms: _157  and  _158
REMARK   49  A    between atoms: _158  and  _159
REMARK   50  A    between atoms: _159  and  _160
REMARK                            x       y       z     vdW  Elec       q    Type
REMARK                         _______ _______ _______ _____ _____    ______ ____
ROOT
ATOM      1  C   UNL     1     -40.951  15.141 -58.696  0.00  0.00    +0.000 C 
ENDROOT
BRANCH   1   2
ATOM      2  C   UNL     1     -40.303  16.300 -57.939  0.00  0.00    +0.000 C 
ATOM      3  C   UNL     1     -41.294  16.795 -56.898  0.00  0.00    +0.000 C 
ATOM      4  C   UNL     1     -39.896  17.389 -58.923  0.00  0.00    +0.000 C 
ENDBRANCH   1   2
BRANCH   1   5
ATOM      5  C   UNL     1     -42.268  15.405 -59.408  0.00  0.00    +0.000 C 
ATOM      6  C   UNL     1     -42.143  15.134 -60.901  0.00  0.00    +0.000 C 
ENDBRANCH   1   5
TORSDOF 2
REMARK  Name = 
REMARK  50 active torsions:
REMARK  status: ('A' for Active; 'I' for Inactive)
REMARK    1  A    between atoms: _1  and  _3
REMARK    2  A    between atoms: _3  and  _5
REMARK    3  A    between atoms: _7  and  _9
REMARK    4  A    between atoms: _9  and  _10
REMARK    5  A    between atoms: _13  and  _15
REMARK    6  A    between atoms: _15  and  _17
REMARK    7  A    between atoms: _19  and  _21
REMARK    8  A    between atoms: _21  and  _22
REMARK    9  A    between atoms: _29  and  _31
REMARK   10  A    between atoms: _31  and  _32
REMARK   11  A    between atoms: _35  and  _37
REMARK   12  A    between atoms: _37  and  _39
REMARK   13  A    between atoms: _41  and  _43
REMARK   14  A    between atoms: _46  and  _48
REMARK   15  A    between atoms: _48  and  _49
REMARK   16  A    between atoms: _49  and  _50
REMARK   17  A    between atoms: _50  and  _51
REMARK   18  A    between atoms: _55  and  _57
REMARK   19  A    between atoms: _57  and  _58
REMARK   20  A    between atoms: _58  and  _59
REMARK   21  A    between atoms: _62  and  _64
REMARK   22  A    between atoms: _64  and  _66
REMARK   23  A    between atoms: _68  and  _70
REMARK   24  A    between atoms: _70  and  _71
REMARK   25  A    between atoms: _78  and  _80
REMARK   26  A    between atoms: _82  and  _84
REMARK   27  A    between atoms: _84  and  _85
REMARK   28  A    between atoms: _91  and  _93
REMARK   29  A    between atoms: _95  and  _97
REMARK   30  A    between atoms: _97  and  _98
REMARK   31  A    between atoms: _104  and  _106
REMARK   32  A    between atoms: _106  and  _107
REMARK   33  A    between atoms: _107  and  _108
REMARK   34  A    between atoms: _108  and  _109
REMARK   35  A    between atoms: _111  and  _113
REMARK   36  A    between atoms: _113  and  _115
REMARK   37  A    between atoms: _117  and  _119
REMARK   38  A    between atoms: _119  and  _120
REMARK   39  A    between atoms: _127  and  _129
REMARK   40  A    between atoms: _131  and  _133
REMARK   41  A    between atoms: _136  and  _138
REMARK   42  A    between atoms: _138  and  _139
REMARK   43  A    between atoms: _139  and  _140
REMARK   44  A    between atoms: _140  and  _141
REMARK   45  A    between atoms: _145  and  _147
REMARK   46  A    between atoms: _147  and  _148
REMARK   47  A    between atoms: _155  and  _157
REMARK   48  A    between atoms: _157  and  _158
REMARK   49  A    between atoms: _158  and  _159
REMARK   50  A    between atoms: _159  and  _160
REMARK                            x       y       z     vdW  Elec       q    Type
REMARK                         _______ _______ _______ _____ _____    ______ ____
ROOT
ATOM      1  C   UNL     1     -37.586  15.579 -64.373  0.00  0.00    +0.000 C 
ATOM      2  C   UNL     1     -36.451  15.680 -65.399  0.00  0.00    +0.000 C 
ENDROOT
BRANCH   1   3
ATOM      3  C   UNL     1     -38.749  16.508 -64.785  0.00  0.00    +0.000 C 
ATOM      4  C   UNL     1     -38.782  16.460 -66.307  0.00  0.00    +0.000 C 
ENDBRANCH   1   3
BRANCH   1   5
ATOM      5  C   UNL     1     -37.053  15.934 -62.976  0.00  0.00    +0.000 C 
ATOM      6  C   UNL     1     -37.810  15.285 -61.854  0.00  0.00    +0.000 C 
ENDBRANCH   1   5
TORSDOF 2
REMARK  Name = 
REMARK  50 active torsions:
REMARK  status: ('A' for Active; 'I' for Inactive)
REMARK    1  A    between atoms: _1  and  _3
REMARK    2  A    between atoms: _3  and  _5
REMARK    3  A    between atoms: _7  and  _9
REMARK    4  A    between atoms: _9  and  _10
REMARK    5  A    between atoms: _13  and  _15
REMARK    6  A    between atoms: _15  and  _17
REMARK    7  A    between atoms: _19  and  _21
REMARK    8  A    between atoms: _21  and  _22
REMARK    9  A    between atoms: _29  and  _31
REMARK   10  A    between atoms: _31  and  _32
REMARK   11  A    between atoms: _35  and  _37
REMARK   12  A    between atoms: _37  and  _39
REMARK   13  A    between atoms: _41  and  _43
REMARK   14  A    between atoms: _46  and  _48
REMARK   15  A    between atoms: _48  and  _49
REMARK   16  A    between atoms: _49  and  _50
REMARK   17  A    between atoms: _50  and  _51
REMARK   18  A    between atoms: _55  and  _57
REMARK   19  A    between atoms: _57  and  _58
REMARK   20  A    between atoms: _58  and  _59
REMARK   21  A    between atoms: _62  and  _64
REMARK   22  A    between atoms: _64  and  _66
REMARK   23  A    between atoms: _68  and  _70
REMARK   24  A    between atoms: _70  and  _71
REMARK   25  A    between atoms: _78  and  _80
REMARK   26  A    between atoms: _82  and  _84
REMARK   27  A    between atoms: _84  and  _85
REMARK   28  A    between atoms: _91  and  _93
REMARK   29  A    between atoms: _95  and  _97
REMARK   30  A    between atoms: _97  and  _98
REMARK   31  A    between atoms: _104  and  _106
REMARK   32  A    between atoms: _106  and  _107
REMARK   33  A    between atoms: _107  and  _108
REMARK   34  A    between atoms: _108  and  _109
REMARK   35  A    between atoms: _111  and  _113
REMARK   36  A    between atoms: _113  and  _115
REMARK   37  A    between atoms: _117  and  _119
REMARK   38  A    between atoms: _119  and  _120
REMARK   39  A    between atoms: _127  and  _129
REMARK   40  A    between atoms: _131  and  _133
REMARK   41  A    between atoms: _136  and  _138
REMARK   42  A    between atoms: _138  and  _139
REMARK   43  A    between atoms: _139  and  _140
REMARK   44  A    between atoms: _140  and  _141
REMARK   45  A    between atoms: _145  and  _147
REMARK   46  A    between atoms: _147  and  _148
REMARK   47  A    between atoms: _155  and  _157
REMARK   48  A    between atoms: _157  and  _158
REMARK   49  A    between atoms: _158  and  _159
REMARK   50  A    between atoms: _159  and  _160
REMARK                            x       y       z     vdW  Elec       q    Type
REMARK                         _______ _______ _______ _____ _____    ______ ____
ROOT
ATOM      1  C   UNL     1     -32.340  17.347 -67.667  0.00  0.00    -0.022 A 
ATOM      2  C   UNL     1     -31.418  16.462 -67.094  0.00  0.00    -0.001 A 
ATOM      3  C   UNL     1     -30.089  16.819 -66.953  0.00  0.00    +0.042 A 
ATOM      4  C   UNL     1     -29.671  18.077 -67.350  0.00  0.00    +0.196 A 
ATOM      5  O   UNL     1     -28.354  18.471 -67.182  0.00  0.00    -0.287 OA
ATOM      6  C   UNL     1     -30.572  18.978 -67.894  0.00  0.00    +0.042 A 
ATOM      7  C   UNL     1     -31.895  18.610 -68.042  0.00  0.00    -0.001 A 
ENDROOT
BRANCH   1   8
ATOM      8  C   UNL     1     -33.799  16.967 -67.817  0.00  0.00    +0.026 C 
BRANCH   8   9
ATOM      9  C   UNL     1     -34.472  17.474 -69.094  0.00  0.00    +0.005 C 
ATOM     10  C   UNL     1     -33.820  16.767 -70.276  0.00  0.00    +0.000 C 
ENDBRANCH   8   9
ENDBRANCH   1   8
TORSDOF 2
REMARK  Name = 
REMARK  50 active torsions:
REMARK  status: ('A' for Active; 'I' for Inactive)
REMARK    1  A    between atoms: _1  and  _3
REMARK    2  A    between atoms: _3  and  _5
REMARK    3  A    between atoms: _7  and  _9
REMARK    4  A    between atoms: _9  and  _10
REMARK    5  A    between atoms: _13  and  _15
REMARK    6  A    between atoms: _15  and  _17
REMARK    7  A    between atoms: _19  and  _21
REMARK    8  A    between atoms: _21  and  _22
REMARK    9  A    between atoms: _29  and  _31
REMARK   10  A    between atoms: _31  and  _32
REMARK   11  A    between atoms: _35  and  _37
REMARK   12  A    between atoms: _37  and  _39
REMARK   13  A    between atoms: _41  and  _43
REMARK   14  A    between atoms: _46  and  _48
REMARK   15  A    between atoms: _48  and  _49
REMARK   16  A    between atoms: _49  and  _50
REMARK   17  A    between atoms: _50  and  _51
REMARK   18  A    between atoms: _55  and  _57
REMARK   19  A    between atoms: _57  and  _58
REMARK   20  A    between atoms: _58  and  _59
REMARK   21  A    between atoms: _62  and  _64
REMARK   22  A    between atoms: _64  and  _66
REMARK   23  A    between atoms: _68  and  _70
REMARK   24  A    between atoms: _70  and  _71
REMARK   25  A    between atoms: _78  and  _80
REMARK   26  A    between atoms: _82  and  _84
REMARK   27  A    between atoms: _84  and  _85
REMARK   28  A    between atoms: _91  and  _93
REMARK   29  A    between atoms: _95  and  _97
REMARK   30  A    between atoms: _97  and  _98
REMARK   31  A    between atoms: _104  and  _106
REMARK   32  A    between atoms: _106  and  _107
REMARK   33  A    between atoms: _107  and  _108
REMARK   34  A    between atoms: _108  and  _109
REMARK   35  A    between atoms: _111  and  _113
REMARK   36  A    between atoms: _113  and  _115
REMARK   37  A    between atoms: _117  and  _119
REMARK   38  A    between atoms: _119  and  _120
REMARK   39  A    between atoms: _127  and  _129
REMARK   40  A    between atoms: _131  and  _133
REMARK   41  A    between atoms: _136  and  _138
REMARK   42  A    between atoms: _138  and  _139
REMARK   43  A    between atoms: _139  and  _140
REMARK   44  A    between atoms: _140  and  _141
REMARK   45  A    between atoms: _145  and  _147
REMARK   46  A    between atoms: _147  and  _148
REMARK   47  A    between atoms: _155  and  _157
REMARK   48  A    between atoms: _157  and  _158
REMARK   49  A    between atoms: _158  and  _159
REMARK   50  A    between atoms: _159  and  _160
REMARK                            x       y       z     vdW  Elec       q    Type
REMARK                         _______ _______ _______ _____ _____    ______ ____
ROOT
ATOM      1  C   UNL     1     -29.052   9.826 -66.425  0.00  0.00    +0.000 C 
ENDROOT
BRANCH   1   2
ATOM      2  C   UNL     1     -29.636  11.129 -65.897  0.00  0.00    +0.000 C 
ATOM      3  C   UNL     1     -28.764  12.337 -66.244  0.00  0.00    +0.000 C 
ATOM      4  C   UNL     1     -31.061  11.313 -66.380  0.00  0.00    +0.000 C 
ENDBRANCH   1   2
BRANCH   1   5
ATOM      5  C   UNL     1     -27.524   9.779 -66.429  0.00  0.00    +0.000 C 
ATOM      6  C   UNL     1     -27.075   8.624 -65.564  0.00  0.00    +0.000 C 
ENDBRANCH   1   5
TORSDOF 2
REMARK  Name = 
REMARK  50 active torsions:
REMARK  status: ('A' for Active; 'I' for Inactive)
REMARK    1  A    between atoms: _1  and  _3
REMARK    2  A    between atoms: _3  and  _5
REMARK    3  A    between atoms: _7  and  _9
REMARK    4  A    between atoms: _9  and  _10
REMARK    5  A    between atoms: _13  and  _15
REMARK    6  A    between atoms: _15  and  _17
REMARK    7  A    between atoms: _19  and  _21
REMARK    8  A    between atoms: _21  and  _22
REMARK    9  A    between atoms: _29  and  _31
REMARK   10  A    between atoms: _31  and  _32
REMARK   11  A    between atoms: _35  and  _37
REMARK   12  A    between atoms: _37  and  _39
REMARK   13  A    between atoms: _41  and  _43
REMARK   14  A    between atoms: _46  and  _48
REMARK   15  A    between atoms: _48  and  _49
REMARK   16  A    between atoms: _49  and  _50
REMARK   17  A    between atoms: _50  and  _51
REMARK   18  A    between atoms: _55  and  _57
REMARK   19  A    between atoms: _57  and  _58
REMARK   20  A    between atoms: _58  and  _59
REMARK   21  A    between atoms: _62  and  _64
REMARK   22  A    between atoms: _64  and  _66
REMARK   23  A    between atoms: _68  and  _70
REMARK   24  A    between atoms: _70  and  _71
REMARK   25  A    between atoms: _78  and  _80
REMARK   26  A    between atoms: _82  and  _84
REMARK   27  A    between atoms: _84  and  _85
REMARK   28  A    between atoms: _91  and  _93
REMARK   29  A    between atoms: _95  and  _97
REMARK   30  A    between atoms: _97  and  _98
REMARK   31  A    between atoms: _104  and  _106
REMARK   32  A    between atoms: _106  and  _107
REMARK   33  A    between atoms: _107  and  _108
REMARK   34  A    between atoms: _108  and  _109
REMARK   35  A    between atoms: _111  and  _113
REMARK   36  A    between atoms: _113  and  _115
REMARK   37  A    between atoms: _117  and  _119
REMARK   38  A    between atoms: _119  and  _120
REMARK   39  A    between atoms: _127  and  _129
REMARK   40  A    between atoms: _131  and  _133
REMARK   41  A    between atoms: _136  and  _138
REMARK   42  A    between atoms: _138  and  _139
REMARK   43  A    between atoms: _139  and  _140
REMARK   44  A    between atoms: _140  and  _141
REMARK   45  A    between atoms: _145  and  _147
REMARK   46  A    between atoms: _147  and  _148
REMARK   47  A    between atoms: _155  and  _157
REMARK   48  A    between atoms: _157  and  _158
REMARK   49  A    between atoms: _158  and  _159
REMARK   50  A    between atoms: _159  and  _160
REMARK                            x       y       z     vdW  Elec       q    Type
REMARK                         _______ _______ _______ _____ _____    ______ ____
ROOT
ATOM      1  C   UNL     1     -29.917  21.166 -46.295  0.00  0.00    +0.000 C 
ATOM      2  C   UNL     1     -30.922  21.782 -45.356  0.00  0.00    +0.000 C 
ENDROOT
BRANCH   1   3
ATOM      3  C   UNL     1     -29.066  22.262 -46.997  0.00  0.00    +0.000 C 
ATOM      4  C   UNL     1     -28.735  23.369 -46.006  0.00  0.00    +0.000 C 
ENDBRANCH   1   3
BRANCH   1   5
ATOM      5  C   UNL     1     -30.650  20.302 -47.325  0.00  0.00    +0.000 C 
ATOM      6  C   UNL     1     -30.008  18.920 -47.546  0.00  0.00    +0.000 C 
ENDBRANCH   1   5
TORSDOF 2
REMARK  Name = 
REMARK  50 active torsions:
REMARK  status: ('A' for Active; 'I' for Inactive)
REMARK    1  A    between atoms: _1  and  _3
REMARK    2  A    between atoms: _3  and  _5
REMARK    3  A    between atoms: _7  and  _9
REMARK    4  A    between atoms: _9  and  _10
REMARK    5  A    between atoms: _13  and  _15
REMARK    6  A    between atoms: _15  and  _17
REMARK    7  A    between atoms: _19  and  _21
REMARK    8  A    between atoms: _21  and  _22
REMARK    9  A    between atoms: _29  and  _31
REMARK   10  A    between atoms: _31  and  _32
REMARK   11  A    between atoms: _35  and  _37
REMARK   12  A    between atoms: _37  and  _39
REMARK   13  A    between atoms: _41  and  _43
REMARK   14  A    between atoms: _46  and  _48
REMARK   15  A    between atoms: _48  and  _49
REMARK   16  A    between atoms: _49  and  _50
REMARK   17  A    between atoms: _50  and  _51
REMARK   18  A    between atoms: _55  and  _57
REMARK   19  A    between atoms: _57  and  _58
REMARK   20  A    between atoms: _58  and  _59
REMARK   21  A    between atoms: _62  and  _64
REMARK   22  A    between atoms: _64  and  _66
REMARK   23  A    between atoms: _68  and  _70
REMARK   24  A    between atoms: _70  and  _71
REMARK   25  A    between atoms: _78  and  _80
REMARK   26  A    between atoms: _82  and  _84
REMARK   27  A    between atoms: _84  and  _85
REMARK   28  A    between atoms: _91  and  _93
REMARK   29  A    between atoms: _95  and  _97
REMARK   30  A    between atoms: _97  and  _98
REMARK   31  A    between atoms: _104  and  _106
REMARK   32  A    between atoms: _106  and  _107
REMARK   33  A    between atoms: _107  and  _108
REMARK   34  A    between atoms: _108  and  _109
REMARK   35  A    between atoms: _111  and  _113
REMARK   36  A    between atoms: _113  and  _115
REMARK   37  A    between atoms: _117  and  _119
REMARK   38  A    between atoms: _119  and  _120
REMARK   39  A    between atoms: _127  and  _129
REMARK   40  A    between atoms: _131  and  _133
REMARK   41  A    between atoms: _136  and  _138
REMARK   42  A    between atoms: _138  and  _139
REMARK   43  A    between atoms: _139  and  _140
REMARK   44  A    between atoms: _140  and  _141
REMARK   45  A    between atoms: _145  and  _147
REMARK   46  A    between atoms: _147  and  _148
REMARK   47  A    between atoms: _155  and  _157
REMARK   48  A    between atoms: _157  and  _158
REMARK   49  A    between atoms: _158  and  _159
REMARK   50  A    between atoms: _159  and  _160
REMARK                            x       y       z     vdW  Elec       q    Type
REMARK                         _______ _______ _______ _____ _____    ______ ____
ROOT
ATOM      1  C   UNL     1     -32.067  25.175 -41.364  0.00  0.00    +0.000 C 
ATOM      2  C   UNL     1     -33.120  25.551 -40.308  0.00  0.00    +0.000 C 
ATOM      3  C   UNL     1     -32.459  23.897 -42.074  0.00  0.00    +0.000 C 
ENDROOT
BRANCH   1   4
ATOM      4  C   UNL     1     -31.851  26.305 -42.393  0.00  0.00    +0.000 C 
ATOM      5  C   UNL     1     -31.723  27.632 -41.666  0.00  0.00    +0.000 C 
ENDBRANCH   1   4
TORSDOF 1
REMARK  Name = 
REMARK  50 active torsions:
REMARK  status: ('A' for Active; 'I' for Inactive)
REMARK    1  A    between atoms: _1  and  _3
REMARK    2  A    between atoms: _3  and  _5
REMARK    3  A    between atoms: _7  and  _9
REMARK    4  A    between atoms: _9  and  _10
REMARK    5  A    between atoms: _13  and  _15
REMARK    6  A    between atoms: _15  and  _17
REMARK    7  A    between atoms: _19  and  _21
REMARK    8  A    between atoms: _21  and  _22
REMARK    9  A    between atoms: _29  and  _31
REMARK   10  A    between atoms: _31  and  _32
REMARK   11  A    between atoms: _35  and  _37
REMARK   12  A    between atoms: _37  and  _39
REMARK   13  A    between atoms: _41  and  _43
REMARK   14  A    between atoms: _46  and  _48
REMARK   15  A    between atoms: _48  and  _49
REMARK   16  A    between atoms: _49  and  _50
REMARK   17  A    between atoms: _50  and  _51
REMARK   18  A    between atoms: _55  and  _57
REMARK   19  A    between atoms: _57  and  _58
REMARK   20  A    between atoms: _58  and  _59
REMARK   21  A    between atoms: _62  and  _64
REMARK   22  A    between atoms: _64  and  _66
REMARK   23  A    between atoms: _68  and  _70
REMARK   24  A    between atoms: _70  and  _71
REMARK   25  A    between atoms: _78  and  _80
REMARK   26  A    between atoms: _82  and  _84
REMARK   27  A    between atoms: _84  and  _85
REMARK   28  A    between atoms: _91  and  _93
REMARK   29  A    between atoms: _95  and  _97
REMARK   30  A    between atoms: _97  and  _98
REMARK   31  A    between atoms: _104  and  _106
REMARK   32  A    between atoms: _106  and  _107
REMARK   33  A    between atoms: _107  and  _108
REMARK   34  A    between atoms: _108  and  _109
REMARK   35  A    between atoms: _111  and  _113
REMARK   36  A    between atoms: _113  and  _115
REMARK   37  A    between atoms: _117  and  _119
REMARK   38  A    between atoms: _119  and  _120
REMARK   39  A    between atoms: _127  and  _129
REMARK   40  A    between atoms: _131  and  _133
REMARK   41  A    between atoms: _136  and  _138
REMARK   42  A    between atoms: _138  and  _139
REMARK   43  A    between atoms: _139  and  _140
REMARK   44  A    between atoms: _140  and  _141
REMARK   45  A    between atoms: _145  and  _147
REMARK   46  A    between atoms: _147  and  _148
REMARK   47  A    between atoms: _155  and  _157
REMARK   48  A    between atoms: _157  and  _158
REMARK   49  A    between atoms: _158  and  _159
REMARK   50  A    between atoms: _159  and  _160
REMARK                            x       y       z     vdW  Elec       q    Type
REMARK                         _______ _______ _______ _____ _____    ______ ____
ROOT
ATOM      1  C   UNL     1     -27.513  15.347 -44.826  0.00  0.00    +0.220 C 
ENDROOT
BRANCH   1   2
ATOM      2  N   UNL     1     -28.517  16.419 -44.917  0.00  0.00    -0.087 NA
ATOM      3  C   UNL     1     -29.639  16.451 -44.189  0.00  0.00    +0.535 C 
ATOM      4  N   UNL     1     -29.885  15.466 -43.337  0.00  0.00    +0.135 NA
ATOM      5  N   UNL     1     -30.523  17.452 -44.306  0.00  0.00    +0.135 NA
ENDBRANCH   1   2
BRANCH   1   6
ATOM      6  C   UNL     1     -27.588  14.308 -45.969  0.00  0.00    +0.047 C 
BRANCH   6   7
ATOM      7  C   UNL     1     -27.185  14.912 -47.337  0.00  0.00    +0.004 C 
BRANCH   7   8
ATOM      8  C   UNL     1     -25.683  14.816 -47.646  0.00  0.00    +0.000 C 
ATOM      9  C   UNL     1     -25.429  14.322 -49.064  0.00  0.00    +0.000 C 
ENDBRANCH   7   8
ENDBRANCH   6   7
ENDBRANCH   1   6
TORSDOF 4
REMARK  Name = 
REMARK  50 active torsions:
REMARK  status: ('A' for Active; 'I' for Inactive)
REMARK    1  A    between atoms: _1  and  _3
REMARK    2  A    between atoms: _3  and  _5
REMARK    3  A    between atoms: _7  and  _9
REMARK    4  A    between atoms: _9  and  _10
REMARK    5  A    between atoms: _13  and  _15
REMARK    6  A    between atoms: _15  and  _17
REMARK    7  A    between atoms: _19  and  _21
REMARK    8  A    between atoms: _21  and  _22
REMARK    9  A    between atoms: _29  and  _31
REMARK   10  A    between atoms: _31  and  _32
REMARK   11  A    between atoms: _35  and  _37
REMARK   12  A    between atoms: _37  and  _39
REMARK   13  A    between atoms: _41  and  _43
REMARK   14  A    between atoms: _46  and  _48
REMARK   15  A    between atoms: _48  and  _49
REMARK   16  A    between atoms: _49  and  _50
REMARK   17  A    between atoms: _50  and  _51
REMARK   18  A    between atoms: _55  and  _57
REMARK   19  A    between atoms: _57  and  _58
REMARK   20  A    between atoms: _58  and  _59
REMARK   21  A    between atoms: _62  and  _64
REMARK   22  A    between atoms: _64  and  _66
REMARK   23  A    between atoms: _68  and  _70
REMARK   24  A    between atoms: _70  and  _71
REMARK   25  A    between atoms: _78  and  _80
REMARK   26  A    between atoms: _82  and  _84
REMARK   27  A    between atoms: _84  and  _85
REMARK   28  A    between atoms: _91  and  _93
REMARK   29  A    between atoms: _95  and  _97
REMARK   30  A    between atoms: _97  and  _98
REMARK   31  A    between atoms: _104  and  _106
REMARK   32  A    between atoms: _106  and  _107
REMARK   33  A    between atoms: _107  and  _108
REMARK   34  A    between atoms: _108  and  _109
REMARK   35  A    between atoms: _111  and  _113
REMARK   36  A    between atoms: _113  and  _115
REMARK   37  A    between atoms: _117  and  _119
REMARK   38  A    between atoms: _119  and  _120
REMARK   39  A    between atoms: _127  and  _129
REMARK   40  A    between atoms: _131  and  _133
REMARK   41  A    between atoms: _136  and  _138
REMARK   42  A    between atoms: _138  and  _139
REMARK   43  A    between atoms: _139  and  _140
REMARK   44  A    between atoms: _140  and  _141
REMARK   45  A    between atoms: _145  and  _147
REMARK   46  A    between atoms: _147  and  _148
REMARK   47  A    between atoms: _155  and  _157
REMARK   48  A    between atoms: _157  and  _158
REMARK   49  A    between atoms: _158  and  _159
REMARK   50  A    between atoms: _159  and  _160
REMARK                            x       y       z     vdW  Elec       q    Type
REMARK                         _______ _______ _______ _____ _____    ______ ____
ROOT
ATOM      1  C   UNL     1     -30.532  10.849 -51.420  0.00  0.00    +0.114 C 
ENDROOT
BRANCH   1   2
ATOM      2  C   UNL     1     -31.467  10.007 -52.247  0.00  0.00    +0.365 C 
ATOM      3  O   UNL     1     -32.285   9.267 -51.657  0.00  0.00    -0.246 OA
ATOM      4  O   UNL     1     -31.392  10.091 -53.489  0.00  0.00    -0.246 OA
ENDBRANCH   1   2
BRANCH   1   5
ATOM      5  C   UNL     1     -29.457  11.497 -52.261  0.00  0.00    +0.012 C 
BRANCH   5   6
ATOM      6  C   UNL     1     -28.132  10.727 -52.280  0.00  0.00    +0.001 C 
ATOM      7  C   UNL     1     -27.940  10.050 -53.618  0.00  0.00    +0.000 C 
ENDBRANCH   5   6
ENDBRANCH   1   5
TORSDOF 3
REMARK  Name = 
REMARK  50 active torsions:
REMARK  status: ('A' for Active; 'I' for Inactive)
REMARK    1  A    between atoms: _1  and  _3
REMARK    2  A    between atoms: _3  and  _5
REMARK    3  A    between atoms: _7  and  _9
REMARK    4  A    between atoms: _9  and  _10
REMARK    5  A    between atoms: _13  and  _15
REMARK    6  A    between atoms: _15  and  _17
REMARK    7  A    between atoms: _19  and  _21
REMARK    8  A    between atoms: _21  and  _22
REMARK    9  A    between atoms: _29  and  _31
REMARK   10  A    between atoms: _31  and  _32
REMARK   11  A    between atoms: _35  and  _37
REMARK   12  A    between atoms: _37  and  _39
REMARK   13  A    between atoms: _41  and  _43
REMARK   14  A    between atoms: _46  and  _48
REMARK   15  A    between atoms: _48  and  _49
REMARK   16  A    between atoms: _49  and  _50
REMARK   17  A    between atoms: _50  and  _51
REMARK   18  A    between atoms: _55  and  _57
REMARK   19  A    between atoms: _57  and  _58
REMARK   20  A    between atoms: _58  and  _59
REMARK   21  A    between atoms: _62  and  _64
REMARK   22  A    between atoms: _64  and  _66
REMARK   23  A    between atoms: _68  and  _70
REMARK   24  A    between atoms: _70  and  _71
REMARK   25  A    between atoms: _78  and  _80
REMARK   26  A    between atoms: _82  and  _84
REMARK   27  A    between atoms: _84  and  _85
REMARK   28  A    between atoms: _91  and  _93
REMARK   29  A    between atoms: _95  and  _97
REMARK   30  A    between atoms: _97  and  _98
REMARK   31  A    between atoms: _104  and  _106
REMARK   32  A    between atoms: _106  and  _107
REMARK   33  A    between atoms: _107  and  _108
REMARK   34  A    between atoms: _108  and  _109
REMARK   35  A    between atoms: _111  and  _113
REMARK   36  A    between atoms: _113  and  _115
REMARK   37  A    between atoms: _117  and  _119
REMARK   38  A    between atoms: _119  and  _120
REMARK   39  A    between atoms: _127  and  _129
REMARK   40  A    between atoms: _131  and  _133
REMARK   41  A    between atoms: _136  and  _138
REMARK   42  A    between atoms: _138  and  _139
REMARK   43  A    between atoms: _139  and  _140
REMARK   44  A    between atoms: _140  and  _141
REMARK   45  A    between atoms: _145  and  _147
REMARK   46  A    between atoms: _147  and  _148
REMARK   47  A    between atoms: _155  and  _157
REMARK   48  A    between atoms: _157  and  _158
REMARK   49  A    between atoms: _158  and  _159
REMARK   50  A    between atoms: _159  and  _160
REMARK                            x       y       z     vdW  Elec       q    Type
REMARK                         _______ _______ _______ _____ _____    ______ ____
ROOT
ATOM      1  C   UNL     1     -30.575   9.487 -58.290  0.00  0.00    +0.000 C 
ATOM      2  C   UNL     1     -31.845   9.506 -59.131  0.00  0.00    +0.000 C 
ENDROOT
BRANCH   1   3
ATOM      3  C   UNL     1     -30.440   8.167 -57.483  0.00  0.00    +0.000 C 
ATOM      4  C   UNL     1     -30.502   6.966 -58.455  0.00  0.00    +0.000 C 
ENDBRANCH   1   3
BRANCH   1   5
ATOM      5  C   UNL     1     -30.618  10.683 -57.342  0.00  0.00    +0.000 C 
ATOM      6  C   UNL     1     -32.044  11.057 -56.916  0.00  0.00    +0.000 C 
ENDBRANCH   1   5
TORSDOF 2
REMARK  Name = 
REMARK  50 active torsions:
REMARK  status: ('A' for Active; 'I' for Inactive)
REMARK    1  A    between atoms: _1  and  _3
REMARK    2  A    between atoms: _3  and  _5
REMARK    3  A    between atoms: _7  and  _9
REMARK    4  A    between atoms: _9  and  _10
REMARK    5  A    between atoms: _13  and  _15
REMARK    6  A    between atoms: _15  and  _17
REMARK    7  A    between atoms: _19  and  _21
REMARK    8  A    between atoms: _21  and  _22
REMARK    9  A    between atoms: _29  and  _31
REMARK   10  A    between atoms: _31  and  _32
REMARK   11  A    between atoms: _35  and  _37
REMARK   12  A    between atoms: _37  and  _39
REMARK   13  A    between atoms: _41  and  _43
REMARK   14  A    between atoms: _46  and  _48
REMARK   15  A    between atoms: _48  and  _49
REMARK   16  A    between atoms: _49  and  _50
REMARK   17  A    between atoms: _50  and  _51
REMARK   18  A    between atoms: _55  and  _57
REMARK   19  A    between atoms: _57  and  _58
REMARK   20  A    between atoms: _58  and  _59
REMARK   21  A    between atoms: _62  and  _64
REMARK   22  A    between atoms: _64  and  _66
REMARK   23  A    between atoms: _68  and  _70
REMARK   24  A    between atoms: _70  and  _71
REMARK   25  A    between atoms: _78  and  _80
REMARK   26  A    between atoms: _82  and  _84
REMARK   27  A    between atoms: _84  and  _85
REMARK   28  A    between atoms: _91  and  _93
REMARK   29  A    between atoms: _95  and  _97
REMARK   30  A    between atoms: _97  and  _98
REMARK   31  A    between atoms: _104  and  _106
REMARK   32  A    between atoms: _106  and  _107
REMARK   33  A    between atoms: _107  and  _108
REMARK   34  A    between atoms: _108  and  _109
REMARK   35  A    between atoms: _111  and  _113
REMARK   36  A    between atoms: _113  and  _115
REMARK   37  A    between atoms: _117  and  _119
REMARK   38  A    between atoms: _119  and  _120
REMARK   39  A    between atoms: _127  and  _129
REMARK   40  A    between atoms: _131  and  _133
REMARK   41  A    between atoms: _136  and  _138
REMARK   42  A    between atoms: _138  and  _139
REMARK   43  A    between atoms: _139  and  _140
REMARK   44  A    between atoms: _140  and  _141
REMARK   45  A    between atoms: _145  and  _147
REMARK   46  A    between atoms: _147  and  _148
REMARK   47  A    between atoms: _155  and  _157
REMARK   48  A    between atoms: _157  and  _158
REMARK   49  A    between atoms: _158  and  _159
REMARK   50  A    between atoms: _159  and  _160
REMARK                            x       y       z     vdW  Elec       q    Type
REMARK                         _______ _______ _______ _____ _____    ______ ____
ROOT
ATOM      1  C   UNL     1     -36.083   6.649 -60.953  0.00  0.00    -0.022 A 
ATOM      2  C   UNL     1     -35.031   6.874 -60.074  0.00  0.00    -0.001 A 
ATOM      3  C   UNL     1     -35.264   7.171 -58.751  0.00  0.00    +0.042 A 
ATOM      4  C   UNL     1     -36.562   7.236 -58.290  0.00  0.00    +0.196 A 
ATOM      5  O   UNL     1     -36.793   7.520 -56.971  0.00  0.00    -0.287 OA
ATOM      6  C   UNL     1     -37.619   7.012 -59.136  0.00  0.00    +0.042 A 
ATOM      7  C   UNL     1     -37.380   6.714 -60.458  0.00  0.00    -0.001 A 
ENDROOT
BRANCH   1   8
ATOM      8  C   UNL     1     -35.821   6.343 -62.409  0.00  0.00    +0.026 C 
BRANCH   8   9
ATOM      9  C   UNL     1     -35.857   4.858 -62.760  0.00  0.00    +0.005 C 
ATOM     10  C   UNL     1     -35.466   4.666 -64.213  0.00  0.00    +0.000 C 
ENDBRANCH   8   9
ENDBRANCH   1   8
TORSDOF 2
REMARK  Name = 
REMARK  50 active torsions:
REMARK  status: ('A' for Active; 'I' for Inactive)
REMARK    1  A    between atoms: _1  and  _3
REMARK    2  A    between atoms: _3  and  _5
REMARK    3  A    between atoms: _7  and  _9
REMARK    4  A    between atoms: _9  and  _10
REMARK    5  A    between atoms: _13  and  _15
REMARK    6  A    between atoms: _15  and  _17
REMARK    7  A    between atoms: _19  and  _21
REMARK    8  A    between atoms: _21  and  _22
REMARK    9  A    between atoms: _29  and  _31
REMARK   10  A    between atoms: _31  and  _32
REMARK   11  A    between atoms: _35  and  _37
REMARK   12  A    between atoms: _37  and  _39
REMARK   13  A    between atoms: _41  and  _43
REMARK   14  A    between atoms: _46  and  _48
REMARK   15  A    between atoms: _48  and  _49
REMARK   16  A    between atoms: _49  and  _50
REMARK   17  A    between atoms: _50  and  _51
REMARK   18  A    between atoms: _55  and  _57
REMARK   19  A    between atoms: _57  and  _58
REMARK   20  A    between atoms: _58  and  _59
REMARK   21  A    between atoms: _62  and  _64
REMARK   22  A    between atoms: _64  and  _66
REMARK   23  A    between atoms: _68  and  _70
REMARK   24  A    between atoms: _70  and  _71
REMARK   25  A    between atoms: _78  and  _80
REMARK   26  A    between atoms: _82  and  _84
REMARK   27  A    between atoms: _84  and  _85
REMARK   28  A    between atoms: _91  and  _93
REMARK   29  A    between atoms: _95  and  _97
REMARK   30  A    between atoms: _97  and  _98
REMARK   31  A    between atoms: _104  and  _106
REMARK   32  A    between atoms: _106  and  _107
REMARK   33  A    between atoms: _107  and  _108
REMARK   34  A    between atoms: _108  and  _109
REMARK   35  A    between atoms: _111  and  _113
REMARK   36  A    between atoms: _113  and  _115
REMARK   37  A    between atoms: _117  and  _119
REMARK   38  A    between atoms: _119  and  _120
REMARK   39  A    between atoms: _127  and  _129
REMARK   40  A    between atoms: _131  and  _133
REMARK   41  A    between atoms: _136  and  _138
REMARK   42  A    between atoms: _138  and  _139
REMARK   43  A    between atoms: _139  and  _140
REMARK   44  A    between atoms: _140  and  _141
REMARK   45  A    between atoms: _145  and  _147
REMARK   46  A    between atoms: _147  and  _148
REMARK   47  A    between atoms: _155  and  _157
REMARK   48  A    between atoms: _157  and  _158
REMARK   49  A    between atoms: _158  and  _159
REMARK   50  A    between atoms: _159  and  _160
REMARK                            x       y       z     vdW  Elec       q    Type
REMARK                         _______ _______ _______ _____ _____    ______ ____
ROOT
ATOM      1  C   UNL     1     -43.465   9.832 -56.753  0.00  0.00    +0.036 C 
ATOM      2  C   UNL     1     -42.532  10.314 -55.663  0.00  0.00    +0.003 C 
ENDROOT
BRANCH   1   3
ATOM      3  C   UNL     1     -44.200   8.566 -56.280  0.00  0.00    +0.182 C 
ATOM      4  O   UNL     1     -45.144   8.120 -57.241  0.00  0.00    -0.220 OA
ENDBRANCH   1   3
TORSDOF 1
REMARK  Name = 
REMARK  50 active torsions:
REMARK  status: ('A' for Active; 'I' for Inactive)
REMARK    1  A    between atoms: _1  and  _3
REMARK    2  A    between atoms: _3  and  _5
REMARK    3  A    between atoms: _7  and  _9
REMARK    4  A    between atoms: _9  and  _10
REMARK    5  A    between atoms: _13  and  _15
REMARK    6  A    between atoms: _15  and  _17
REMARK    7  A    between atoms: _19  and  _21
REMARK    8  A    between atoms: _21  and  _22
REMARK    9  A    between atoms: _29  and  _31
REMARK   10  A    between atoms: _31  and  _32
REMARK   11  A    between atoms: _35  and  _37
REMARK   12  A    between atoms: _37  and  _39
REMARK   13  A    between atoms: _41  and  _43
REMARK   14  A    between atoms: _46  and  _48
REMARK   15  A    between atoms: _48  and  _49
REMARK   16  A    between atoms: _49  and  _50
REMARK   17  A    between atoms: _50  and  _51
REMARK   18  A    between atoms: _55  and  _57
REMARK   19  A    between atoms: _57  and  _58
REMARK   20  A    between atoms: _58  and  _59
REMARK   21  A    between atoms: _62  and  _64
REMARK   22  A    between atoms: _64  and  _66
REMARK   23  A    between atoms: _68  and  _70
REMARK   24  A    between atoms: _70  and  _71
REMARK   25  A    between atoms: _78  and  _80
REMARK   26  A    between atoms: _82  and  _84
REMARK   27  A    between atoms: _84  and  _85
REMARK   28  A    between atoms: _91  and  _93
REMARK   29  A    between atoms: _95  and  _97
REMARK   30  A    between atoms: _97  and  _98
REMARK   31  A    between atoms: _104  and  _106
REMARK   32  A    between atoms: _106  and  _107
REMARK   33  A    between atoms: _107  and  _108
REMARK   34  A    between atoms: _108  and  _109
REMARK   35  A    between atoms: _111  and  _113
REMARK   36  A    between atoms: _113  and  _115
REMARK   37  A    between atoms: _117  and  _119
REMARK   38  A    between atoms: _119  and  _120
REMARK   39  A    between atoms: _127  and  _129
REMARK   40  A    between atoms: _131  and  _133
REMARK   41  A    between atoms: _136  and  _138
REMARK   42  A    between atoms: _138  and  _139
REMARK   43  A    between atoms: _139  and  _140
REMARK   44  A    between atoms: _140  and  _141
REMARK   45  A    between atoms: _145  and  _147
REMARK   46  A    between atoms: _147  and  _148
REMARK   47  A    between atoms: _155  and  _157
REMARK   48  A    between atoms: _157  and  _158
REMARK   49  A    between atoms: _158  and  _159
REMARK   50  A    between atoms: _159  and  _160
REMARK                            x       y       z     vdW  Elec       q    Type
REMARK                         _______ _______ _______ _____ _____    ______ ____
ROOT
ATOM      1  C   UNL     1     -40.474  13.314 -53.035  0.00  0.00    -0.022 A 
ATOM      2  C   UNL     1     -40.537  14.472 -52.277  0.00  0.00    -0.004 A 
ATOM      3  C   UNL     1     -39.523  14.803 -51.402  0.00  0.00    -0.000 A 
ATOM      4  C   UNL     1     -38.426  13.971 -51.285  0.00  0.00    -0.000 A 
ATOM      5  C   UNL     1     -38.355  12.819 -52.050  0.00  0.00    -0.000 A 
ATOM      6  C   UNL     1     -39.359  12.501 -52.914  0.00  0.00    -0.004 A 
ENDROOT
BRANCH   1   7
ATOM      7  C   UNL     1     -41.573  12.960 -53.978  0.00  0.00    +0.026 C 
BRANCH   7   8
ATOM      8  C   UNL     1     -42.264  11.620 -53.664  0.00  0.00    +0.005 C 
ATOM      9  C   UNL     1     -43.154  11.724 -52.442  0.00  0.00    +0.000 C 
ENDBRANCH   7   8
ENDBRANCH   1   7
TORSDOF 2
REMARK  Name = 
REMARK  50 active torsions:
REMARK  status: ('A' for Active; 'I' for Inactive)
REMARK    1  A    between atoms: _1  and  _3
REMARK    2  A    between atoms: _3  and  _5
REMARK    3  A    between atoms: _7  and  _9
REMARK    4  A    between atoms: _9  and  _10
REMARK    5  A    between atoms: _13  and  _15
REMARK    6  A    between atoms: _15  and  _17
REMARK    7  A    between atoms: _19  and  _21
REMARK    8  A    between atoms: _21  and  _22
REMARK    9  A    between atoms: _29  and  _31
REMARK   10  A    between atoms: _31  and  _32
REMARK   11  A    between atoms: _35  and  _37
REMARK   12  A    between atoms: _37  and  _39
REMARK   13  A    between atoms: _41  and  _43
REMARK   14  A    between atoms: _46  and  _48
REMARK   15  A    between atoms: _48  and  _49
REMARK   16  A    between atoms: _49  and  _50
REMARK   17  A    between atoms: _50  and  _51
REMARK   18  A    between atoms: _55  and  _57
REMARK   19  A    between atoms: _57  and  _58
REMARK   20  A    between atoms: _58  and  _59
REMARK   21  A    between atoms: _62  and  _64
REMARK   22  A    between atoms: _64  and  _66
REMARK   23  A    between atoms: _68  and  _70
REMARK   24  A    between atoms: _70  and  _71
REMARK   25  A    between atoms: _78  and  _80
REMARK   26  A    between atoms: _82  and  _84
REMARK   27  A    between atoms: _84  and  _85
REMARK   28  A    between atoms: _91  and  _93
REMARK   29  A    between atoms: _95  and  _97
REMARK   30  A    between atoms: _97  and  _98
REMARK   31  A    between atoms: _104  and  _106
REMARK   32  A    between atoms: _106  and  _107
REMARK   33  A    between atoms: _107  and  _108
REMARK   34  A    between atoms: _108  and  _109
REMARK   35  A    between atoms: _111  and  _113
REMARK   36  A    between atoms: _113  and  _115
REMARK   37  A    between atoms: _117  and  _119
REMARK   38  A    between atoms: _119  and  _120
REMARK   39  A    between atoms: _127  and  _129
REMARK   40  A    between atoms: _131  and  _133
REMARK   41  A    between atoms: _136  and  _138
REMARK   42  A    between atoms: _138  and  _139
REMARK   43  A    between atoms: _139  and  _140
REMARK   44  A    between atoms: _140  and  _141
REMARK   45  A    between atoms: _145  and  _147
REMARK   46  A    between atoms: _147  and  _148
REMARK   47  A    between atoms: _155  and  _157
REMARK   48  A    between atoms: _157  and  _158
REMARK   49  A    between atoms: _158  and  _159
REMARK   50  A    between atoms: _159  and  _160
REMARK                            x       y       z     vdW  Elec       q    Type
REMARK                         _______ _______ _______ _____ _____    ______ ____
ROOT
ATOM      1  C   UNL     1     -43.186  11.792 -50.002  0.00  0.00    +0.036 C 
ATOM      2  C   UNL     1     -42.214  12.583 -49.130  0.00  0.00    +0.003 C 
ENDROOT
BRANCH   1   3
ATOM      3  C   UNL     1     -43.487  10.432 -49.351  0.00  0.00    +0.182 C 
ATOM      4  O   UNL     1     -42.515   9.470 -49.715  0.00  0.00    -0.220 OA
ENDBRANCH   1   3
TORSDOF 1
REMARK  Name = 
REMARK  50 active torsions:
REMARK  status: ('A' for Active; 'I' for Inactive)
REMARK    1  A    between atoms: _1  and  _3
REMARK    2  A    between atoms: _3  and  _5
REMARK    3  A    between atoms: _7  and  _9
REMARK    4  A    between atoms: _9  and  _10
REMARK    5  A    between atoms: _13  and  _15
REMARK    6  A    between atoms: _15  and  _17
REMARK    7  A    between atoms: _19  and  _21
REMARK    8  A    between atoms: _21  and  _22
REMARK    9  A    between atoms: _29  and  _31
REMARK   10  A    between atoms: _31  and  _32
REMARK   11  A    between atoms: _35  and  _37
REMARK   12  A    between atoms: _37  and  _39
REMARK   13  A    between atoms: _41  and  _43
REMARK   14  A    between atoms: _46  and  _48
REMARK   15  A    between atoms: _48  and  _49
REMARK   16  A    between atoms: _49  and  _50
REMARK   17  A    between atoms: _50  and  _51
REMARK   18  A    between atoms: _55  and  _57
REMARK   19  A    between atoms: _57  and  _58
REMARK   20  A    between atoms: _58  and  _59
REMARK   21  A    between atoms: _62  and  _64
REMARK   22  A    between atoms: _64  and  _66
REMARK   23  A    between atoms: _68  and  _70
REMARK   24  A    between atoms: _70  and  _71
REMARK   25  A    between atoms: _78  and  _80
REMARK   26  A    between atoms: _82  and  _84
REMARK   27  A    between atoms: _84  and  _85
REMARK   28  A    between atoms: _91  and  _93
REMARK   29  A    between atoms: _95  and  _97
REMARK   30  A    between atoms: _97  and  _98
REMARK   31  A    between atoms: _104  and  _106
REMARK   32  A    between atoms: _106  and  _107
REMARK   33  A    between atoms: _107  and  _108
REMARK   34  A    between atoms: _108  and  _109
REMARK   35  A    between atoms: _111  and  _113
REMARK   36  A    between atoms: _113  and  _115
REMARK   37  A    between atoms: _117  and  _119
REMARK   38  A    between atoms: _119  and  _120
REMARK   39  A    between atoms: _127  and  _129
REMARK   40  A    between atoms: _131  and  _133
REMARK   41  A    between atoms: _136  and  _138
REMARK   42  A    between atoms: _138  and  _139
REMARK   43  A    between atoms: _139  and  _140
REMARK   44  A    between atoms: _140  and  _141
REMARK   45  A    between atoms: _145  and  _147
REMARK   46  A    between atoms: _147  and  _148
REMARK   47  A    between atoms: _155  and  _157
REMARK   48  A    between atoms: _157  and  _158
REMARK   49  A    between atoms: _158  and  _159
REMARK   50  A    between atoms: _159  and  _160
REMARK                            x       y       z     vdW  Elec       q    Type
REMARK                         _______ _______ _______ _____ _____    ______ ____
ROOT
ATOM      1  C   UNL     1     -40.242  16.626 -48.483  0.00  0.00    -0.022 A 
ATOM      2  C   UNL     1     -39.176  15.890 -47.994  0.00  0.00    -0.004 A 
ATOM      3  C   UNL     1     -37.878  16.384 -48.061  0.00  0.00    -0.000 A 
ATOM      4  C   UNL     1     -37.633  17.617 -48.639  0.00  0.00    -0.000 A 
ATOM      5  C   UNL     1     -38.688  18.357 -49.146  0.00  0.00    -0.000 A 
ATOM      6  C   UNL     1     -39.985  17.853 -49.083  0.00  0.00    -0.004 A 
ENDROOT
BRANCH   1   7
ATOM      7  C   UNL     1     -41.635  16.082 -48.440  0.00  0.00    +0.026 C 
BRANCH   7   8
ATOM      8  C   UNL     1     -41.702  14.637 -47.942  0.00  0.00    +0.005 C 
ATOM      9  C   UNL     1     -42.257  14.584 -46.519  0.00  0.00    +0.000 C 
ENDBRANCH   7   8
ENDBRANCH   1   7
TORSDOF 2
REMARK  Name = 
REMARK  50 active torsions:
REMARK  status: ('A' for Active; 'I' for Inactive)
REMARK    1  A    between atoms: _1  and  _3
REMARK    2  A    between atoms: _3  and  _5
REMARK    3  A    between atoms: _7  and  _9
REMARK    4  A    between atoms: _9  and  _10
REMARK    5  A    between atoms: _13  and  _15
REMARK    6  A    between atoms: _15  and  _17
REMARK    7  A    between atoms: _19  and  _21
REMARK    8  A    between atoms: _21  and  _22
REMARK    9  A    between atoms: _29  and  _31
REMARK   10  A    between atoms: _31  and  _32
REMARK   11  A    between atoms: _35  and  _37
REMARK   12  A    between atoms: _37  and  _39
REMARK   13  A    between atoms: _41  and  _43
REMARK   14  A    between atoms: _46  and  _48
REMARK   15  A    between atoms: _48  and  _49
REMARK   16  A    between atoms: _49  and  _50
REMARK   17  A    between atoms: _50  and  _51
REMARK   18  A    between atoms: _55  and  _57
REMARK   19  A    between atoms: _57  and  _58
REMARK   20  A    between atoms: _58  and  _59
REMARK   21  A    between atoms: _62  and  _64
REMARK   22  A    between atoms: _64  and  _66
REMARK   23  A    between atoms: _68  and  _70
REMARK   24  A    between atoms: _70  and  _71
REMARK   25  A    between atoms: _78  and  _80
REMARK   26  A    between atoms: _82  and  _84
REMARK   27  A    between atoms: _84  and  _85
REMARK   28  A    between atoms: _91  and  _93
REMARK   29  A    between atoms: _95  and  _97
REMARK   30  A    between atoms: _97  and  _98
REMARK   31  A    between atoms: _104  and  _106
REMARK   32  A    between atoms: _106  and  _107
REMARK   33  A    between atoms: _107  and  _108
REMARK   34  A    between atoms: _108  and  _109
REMARK   35  A    between atoms: _111  and  _113
REMARK   36  A    between atoms: _113  and  _115
REMARK   37  A    between atoms: _117  and  _119
REMARK   38  A    between atoms: _119  and  _120
REMARK   39  A    between atoms: _127  and  _129
REMARK   40  A    between atoms: _131  and  _133
REMARK   41  A    between atoms: _136  and  _138
REMARK   42  A    between atoms: _138  and  _139
REMARK   43  A    between atoms: _139  and  _140
REMARK   44  A    between atoms: _140  and  _141
REMARK   45  A    between atoms: _145  and  _147
REMARK   46  A    between atoms: _147  and  _148
REMARK   47  A    between atoms: _155  and  _157
REMARK   48  A    between atoms: _157  and  _158
REMARK   49  A    between atoms: _158  and  _159
REMARK   50  A    between atoms: _159  and  _160
REMARK                            x       y       z     vdW  Elec       q    Type
REMARK                         _______ _______ _______ _____ _____    ______ ____
ROOT
ATOM      1  C   UNL     1     -41.613  11.998 -42.602  0.00  0.00    +0.002 C 
ENDROOT
BRANCH   1   2
ATOM      2  C   UNL     1     -41.012  13.211 -43.288  0.00  0.00    +0.000 C 
BRANCH   2   3
ATOM      3  C   UNL     1     -41.977  14.006 -44.174  0.00  0.00    +0.000 C 
ATOM      4  C   UNL     1     -42.415  15.292 -43.459  0.00  0.00    +0.000 C 
ENDBRANCH   2   3
ENDBRANCH   1   2
BRANCH   1   5
ATOM      5  C   UNL     1     -42.707  11.417 -43.476  0.00  0.00    +0.021 C 
BRANCH   5   6
ATOM      6  C   UNL     1     -42.178  10.413 -44.479  0.00  0.00    +0.109 C 
ATOM      7  N   UNL     1     -42.359  10.944 -45.864  0.00  0.00    -0.131 NA
ENDBRANCH   5   6
ENDBRANCH   1   5
TORSDOF 4
REMARK  Name = 
REMARK  50 active torsions:
REMARK  status: ('A' for Active; 'I' for Inactive)
REMARK    1  A    between atoms: _1  and  _3
REMARK    2  A    between atoms: _3  and  _5
REMARK    3  A    between atoms: _7  and  _9
REMARK    4  A    between atoms: _9  and  _10
REMARK    5  A    between atoms: _13  and  _15
REMARK    6  A    between atoms: _15  and  _17
REMARK    7  A    between atoms: _19  and  _21
REMARK    8  A    between atoms: _21  and  _22
REMARK    9  A    between atoms: _29  and  _31
REMARK   10  A    between atoms: _31  and  _32
REMARK   11  A    between atoms: _35  and  _37
REMARK   12  A    between atoms: _37  and  _39
REMARK   13  A    between atoms: _41  and  _43
REMARK   14  A    between atoms: _46  and  _48
REMARK   15  A    between atoms: _48  and  _49
REMARK   16  A    between atoms: _49  and  _50
REMARK   17  A    between atoms: _50  and  _51
REMARK   18  A    between atoms: _55  and  _57
REMARK   19  A    between atoms: _57  and  _58
REMARK   20  A    between atoms: _58  and  _59
REMARK   21  A    between atoms: _62  and  _64
REMARK   22  A    between atoms: _64  and  _66
REMARK   23  A    between atoms: _68  and  _70
REMARK   24  A    between atoms: _70  and  _71
REMARK   25  A    between atoms: _78  and  _80
REMARK   26  A    between atoms: _82  and  _84
REMARK   27  A    between atoms: _84  and  _85
REMARK   28  A    between atoms: _91  and  _93
REMARK   29  A    between atoms: _95  and  _97
REMARK   30  A    between atoms: _97  and  _98
REMARK   31  A    between atoms: _104  and  _106
REMARK   32  A    between atoms: _106  and  _107
REMARK   33  A    between atoms: _107  and  _108
REMARK   34  A    between atoms: _108  and  _109
REMARK   35  A    between atoms: _111  and  _113
REMARK   36  A    between atoms: _113  and  _115
REMARK   37  A    between atoms: _117  and  _119
REMARK   38  A    between atoms: _119  and  _120
REMARK   39  A    between atoms: _127  and  _129
REMARK   40  A    between atoms: _131  and  _133
REMARK   41  A    between atoms: _136  and  _138
REMARK   42  A    between atoms: _138  and  _139
REMARK   43  A    between atoms: _139  and  _140
REMARK   44  A    between atoms: _140  and  _141
REMARK   45  A    between atoms: _145  and  _147
REMARK   46  A    between atoms: _147  and  _148
REMARK   47  A    between atoms: _155  and  _157
REMARK   48  A    between atoms: _157  and  _158
REMARK   49  A    between atoms: _158  and  _159
REMARK   50  A    between atoms: _159  and  _160
REMARK                            x       y       z     vdW  Elec       q    Type
REMARK                         _______ _______ _______ _____ _____    ______ ____
ROOT
ATOM      1  C   UNL     1     -39.463  21.172 -41.347  0.00  0.00    +0.000 C 
ATOM      2  C   UNL     1     -39.023  22.140 -40.256  0.00  0.00    +0.000 C 
ENDROOT
BRANCH   1   3
ATOM      3  C   UNL     1     -40.355  20.066 -40.775  0.00  0.00    +0.000 C 
ATOM      4  C   UNL     1     -41.359  20.702 -39.836  0.00  0.00    +0.000 C 
ENDBRANCH   1   3
BRANCH   1   5
ATOM      5  C   UNL     1     -38.263  20.558 -42.071  0.00  0.00    +0.000 C 
ATOM      6  C   UNL     1     -38.275  20.786 -43.568  0.00  0.00    +0.000 C 
ENDBRANCH   1   5
TORSDOF 2
REMARK  Name = 
REMARK  50 active torsions:
REMARK  status: ('A' for Active; 'I' for Inactive)
REMARK    1  A    between atoms: _1  and  _3
REMARK    2  A    between atoms: _3  and  _5
REMARK    3  A    between atoms: _7  and  _9
REMARK    4  A    between atoms: _9  and  _10
REMARK    5  A    between atoms: _13  and  _15
REMARK    6  A    between atoms: _15  and  _17
REMARK    7  A    between atoms: _19  and  _21
REMARK    8  A    between atoms: _21  and  _22
REMARK    9  A    between atoms: _29  and  _31
REMARK   10  A    between atoms: _31  and  _32
REMARK   11  A    between atoms: _35  and  _37
REMARK   12  A    between atoms: _37  and  _39
REMARK   13  A    between atoms: _41  and  _43
REMARK   14  A    between atoms: _46  and  _48
REMARK   15  A    between atoms: _48  and  _49
REMARK   16  A    between atoms: _49  and  _50
REMARK   17  A    between atoms: _50  and  _51
REMARK   18  A    between atoms: _55  and  _57
REMARK   19  A    between atoms: _57  and  _58
REMARK   20  A    between atoms: _58  and  _59
REMARK   21  A    between atoms: _62  and  _64
REMARK   22  A    between atoms: _64  and  _66
REMARK   23  A    between atoms: _68  and  _70
REMARK   24  A    between atoms: _70  and  _71
REMARK   25  A    between atoms: _78  and  _80
REMARK   26  A    between atoms: _82  and  _84
REMARK   27  A    between atoms: _84  and  _85
REMARK   28  A    between atoms: _91  and  _93
REMARK   29  A    between atoms: _95  and  _97
REMARK   30  A    between atoms: _97  and  _98
REMARK   31  A    between atoms: _104  and  _106
REMARK   32  A    between atoms: _106  and  _107
REMARK   33  A    between atoms: _107  and  _108
REMARK   34  A    between atoms: _108  and  _109
REMARK   35  A    between atoms: _111  and  _113
REMARK   36  A    between atoms: _113  and  _115
REMARK   37  A    between atoms: _117  and  _119
REMARK   38  A    between atoms: _119  and  _120
REMARK   39  A    between atoms: _127  and  _129
REMARK   40  A    between atoms: _131  and  _133
REMARK   41  A    between atoms: _136  and  _138
REMARK   42  A    between atoms: _138  and  _139
REMARK   43  A    between atoms: _139  and  _140
REMARK   44  A    between atoms: _140  and  _141
REMARK   45  A    between atoms: _145  and  _147
REMARK   46  A    between atoms: _147  and  _148
REMARK   47  A    between atoms: _155  and  _157
REMARK   48  A    between atoms: _157  and  _158
REMARK   49  A    between atoms: _158  and  _159
REMARK   50  A    between atoms: _159  and  _160
REMARK                            x       y       z     vdW  Elec       q    Type
REMARK                         _______ _______ _______ _____ _____    ______ ____
ROOT
ATOM      1  C   UNL     1     -36.026  25.844 -44.796  0.00  0.00    -0.022 A 
ATOM      2  C   UNL     1     -35.359  25.534 -43.609  0.00  0.00    -0.001 A 
ATOM      3  C   UNL     1     -36.050  25.435 -42.408  0.00  0.00    +0.042 A 
ATOM      4  C   UNL     1     -37.417  25.664 -42.389  0.00  0.00    +0.196 A 
ATOM      5  O   UNL     1     -38.110  25.577 -41.211  0.00  0.00    -0.287 OA
ATOM      6  C   UNL     1     -38.098  25.964 -43.544  0.00  0.00    +0.042 A 
ATOM      7  C   UNL     1     -37.399  26.059 -44.745  0.00  0.00    -0.001 A 
ENDROOT
BRANCH   1   8
ATOM      8  C   UNL     1     -35.288  25.929 -46.093  0.00  0.00    +0.026 C 
BRANCH   8   9
ATOM      9  C   UNL     1     -34.480  27.220 -46.243  0.00  0.00    +0.005 C 
ATOM     10  C   UNL     1     -33.848  27.232 -47.633  0.00  0.00    +0.000 C 
ENDBRANCH   8   9
ENDBRANCH   1   8
TORSDOF 2
REMARK  Name = 
REMARK  50 active torsions:
REMARK  status: ('A' for Active; 'I' for Inactive)
REMARK    1  A    between atoms: _1  and  _3
REMARK    2  A    between atoms: _3  and  _5
REMARK    3  A    between atoms: _7  and  _9
REMARK    4  A    between atoms: _9  and  _10
REMARK    5  A    between atoms: _13  and  _15
REMARK    6  A    between atoms: _15  and  _17
REMARK    7  A    between atoms: _19  and  _21
REMARK    8  A    between atoms: _21  and  _22
REMARK    9  A    between atoms: _29  and  _31
REMARK   10  A    between atoms: _31  and  _32
REMARK   11  A    between atoms: _35  and  _37
REMARK   12  A    between atoms: _37  and  _39
REMARK   13  A    between atoms: _41  and  _43
REMARK   14  A    between atoms: _46  and  _48
REMARK   15  A    between atoms: _48  and  _49
REMARK   16  A    between atoms: _49  and  _50
REMARK   17  A    between atoms: _50  and  _51
REMARK   18  A    between atoms: _55  and  _57
REMARK   19  A    between atoms: _57  and  _58
REMARK   20  A    between atoms: _58  and  _59
REMARK   21  A    between atoms: _62  and  _64
REMARK   22  A    between atoms: _64  and  _66
REMARK   23  A    between atoms: _68  and  _70
REMARK   24  A    between atoms: _70  and  _71
REMARK   25  A    between atoms: _78  and  _80
REMARK   26  A    between atoms: _82  and  _84
REMARK   27  A    between atoms: _84  and  _85
REMARK   28  A    between atoms: _91  and  _93
REMARK   29  A    between atoms: _95  and  _97
REMARK   30  A    between atoms: _97  and  _98
REMARK   31  A    between atoms: _104  and  _106
REMARK   32  A    between atoms: _106  and  _107
REMARK   33  A    between atoms: _107  and  _108
REMARK   34  A    between atoms: _108  and  _109
REMARK   35  A    between atoms: _111  and  _113
REMARK   36  A    between atoms: _113  and  _115
REMARK   37  A    between atoms: _117  and  _119
REMARK   38  A    between atoms: _119  and  _120
REMARK   39  A    between atoms: _127  and  _129
REMARK   40  A    between atoms: _131  and  _133
REMARK   41  A    between atoms: _136  and  _138
REMARK   42  A    between atoms: _138  and  _139
REMARK   43  A    between atoms: _139  and  _140
REMARK   44  A    between atoms: _140  and  _141
REMARK   45  A    between atoms: _145  and  _147
REMARK   46  A    between atoms: _147  and  _148
REMARK   47  A    between atoms: _155  and  _157
REMARK   48  A    between atoms: _157  and  _158
REMARK   49  A    between atoms: _158  and  _159
REMARK   50  A    between atoms: _159  and  _160
REMARK                            x       y       z     vdW  Elec       q    Type
REMARK                         _______ _______ _______ _____ _____    ______ ____
ROOT
ATOM      1  C   UNL     1     -30.869  23.371 -50.696  0.00  0.00    +0.013 C 
ATOM      2  C   UNL     1     -30.192  23.512 -52.038  0.00  0.00    +0.001 C 
ENDROOT
BRANCH   1   3
ATOM      3  C   UNL     1     -31.863  22.214 -50.752  0.00  0.00    +0.069 C 
ATOM      4  S   UNL     1     -31.056  20.633 -51.135  0.00  0.00    -0.082 S 
ENDBRANCH   1   3
TORSDOF 1
REMARK  Name = 
REMARK  50 active torsions:
REMARK  status: ('A' for Active; 'I' for Inactive)
REMARK    1  A    between atoms: _1  and  _3
REMARK    2  A    between atoms: _3  and  _5
REMARK    3  A    between atoms: _7  and  _9
REMARK    4  A    between atoms: _9  and  _10
REMARK    5  A    between atoms: _13  and  _15
REMARK    6  A    between atoms: _15  and  _17
REMARK    7  A    between atoms: _19  and  _21
REMARK    8  A    between atoms: _21  and  _22
REMARK    9  A    between atoms: _29  and  _31
REMARK   10  A    between atoms: _31  and  _32
REMARK   11  A    between atoms: _35  and  _37
REMARK   12  A    between atoms: _37  and  _39
REMARK   13  A    between atoms: _41  and  _43
REMARK   14  A    between atoms: _46  and  _48
REMARK   15  A    between atoms: _48  and  _49
REMARK   16  A    between atoms: _49  and  _50
REMARK   17  A    between atoms: _50  and  _51
REMARK   18  A    between atoms: _55  and  _57
REMARK   19  A    between atoms: _57  and  _58
REMARK   20  A    between atoms: _58  and  _59
REMARK   21  A    between atoms: _62  and  _64
REMARK   22  A    between atoms: _64  and  _66
REMARK   23  A    between atoms: _68  and  _70
REMARK   24  A    between atoms: _70  and  _71
REMARK   25  A    between atoms: _78  and  _80
REMARK   26  A    between atoms: _82  and  _84
REMARK   27  A    between atoms: _84  and  _85
REMARK   28  A    between atoms: _91  and  _93
REMARK   29  A    between atoms: _95  and  _97
REMARK   30  A    between atoms: _97  and  _98
REMARK   31  A    between atoms: _104  and  _106
REMARK   32  A    between atoms: _106  and  _107
REMARK   33  A    between atoms: _107  and  _108
REMARK   34  A    between atoms: _108  and  _109
REMARK   35  A    between atoms: _111  and  _113
REMARK   36  A    between atoms: _113  and  _115
REMARK   37  A    between atoms: _117  and  _119
REMARK   38  A    between atoms: _119  and  _120
REMARK   39  A    between atoms: _127  and  _129
REMARK   40  A    between atoms: _131  and  _133
REMARK   41  A    between atoms: _136  and  _138
REMARK   42  A    between atoms: _138  and  _139
REMARK   43  A    between atoms: _139  and  _140
REMARK   44  A    between atoms: _140  and  _141
REMARK   45  A    between atoms: _145  and  _147
REMARK   46  A    between atoms: _147  and  _148
REMARK   47  A    between atoms: _155  and  _157
REMARK   48  A    between atoms: _157  and  _158
REMARK   49  A    between atoms: _158  and  _159
REMARK   50  A    between atoms: _159  and  _160
REMARK                            x       y       z     vdW  Elec       q    Type
REMARK                         _______ _______ _______ _____ _____    ______ ____
ROOT
ATOM      1  C   UNL     1     -29.719  19.789 -56.114  0.00  0.00    +0.000 C 
ATOM      2  C   UNL     1     -30.852  19.809 -55.063  0.00  0.00    +0.000 C 
ATOM      3  C   UNL     1     -29.634  18.429 -56.769  0.00  0.00    +0.000 C 
ENDROOT
BRANCH   1   4
ATOM      4  C   UNL     1     -28.386  20.152 -55.456  0.00  0.00    +0.000 C 
ATOM      5  C   UNL     1     -27.273  20.097 -56.503  0.00  0.00    +0.000 C 
ENDBRANCH   1   4
TORSDOF 1
REMARK  Name = 
REMARK  50 active torsions:
REMARK  status: ('A' for Active; 'I' for Inactive)
REMARK    1  A    between atoms: _1  and  _3
REMARK    2  A    between atoms: _3  and  _5
REMARK    3  A    between atoms: _7  and  _9
REMARK    4  A    between atoms: _9  and  _10
REMARK    5  A    between atoms: _13  and  _15
REMARK    6  A    between atoms: _15  and  _17
REMARK    7  A    between atoms: _19  and  _21
REMARK    8  A    between atoms: _21  and  _22
REMARK    9  A    between atoms: _29  and  _31
REMARK   10  A    between atoms: _31  and  _32
REMARK   11  A    between atoms: _35  and  _37
REMARK   12  A    between atoms: _37  and  _39
REMARK   13  A    between atoms: _41  and  _43
REMARK   14  A    between atoms: _46  and  _48
REMARK   15  A    between atoms: _48  and  _49
REMARK   16  A    between atoms: _49  and  _50
REMARK   17  A    between atoms: _50  and  _51
REMARK   18  A    between atoms: _55  and  _57
REMARK   19  A    between atoms: _57  and  _58
REMARK   20  A    between atoms: _58  and  _59
REMARK   21  A    between atoms: _62  and  _64
REMARK   22  A    between atoms: _64  and  _66
REMARK   23  A    between atoms: _68  and  _70
REMARK   24  A    between atoms: _70  and  _71
REMARK   25  A    between atoms: _78  and  _80
REMARK   26  A    between atoms: _82  and  _84
REMARK   27  A    between atoms: _84  and  _85
REMARK   28  A    between atoms: _91  and  _93
REMARK   29  A    between atoms: _95  and  _97
REMARK   30  A    between atoms: _97  and  _98
REMARK   31  A    between atoms: _104  and  _106
REMARK   32  A    between atoms: _106  and  _107
REMARK   33  A    between atoms: _107  and  _108
REMARK   34  A    between atoms: _108  and  _109
REMARK   35  A    between atoms: _111  and  _113
REMARK   36  A    between atoms: _113  and  _115
REMARK   37  A    between atoms: _117  and  _119
REMARK   38  A    between atoms: _119  and  _120
REMARK   39  A    between atoms: _127  and  _129
REMARK   40  A    between atoms: _131  and  _133
REMARK   41  A    between atoms: _136  and  _138
REMARK   42  A    between atoms: _138  and  _139
REMARK   43  A    between atoms: _139  and  _140
REMARK   44  A    between atoms: _140  and  _141
REMARK   45  A    between atoms: _145  and  _147
REMARK   46  A    between atoms: _147  and  _148
REMARK   47  A    between atoms: _155  and  _157
REMARK   48  A    between atoms: _157  and  _158
REMARK   49  A    between atoms: _158  and  _159
REMARK   50  A    between atoms: _159  and  _160
REMARK                            x       y       z     vdW  Elec       q    Type
REMARK                         _______ _______ _______ _____ _____    ______ ____
ROOT
ATOM      1  C   UNL     1     -38.718   3.983 -56.547  0.00  0.00    +0.220 C 
ENDROOT
BRANCH   1   2
ATOM      2  N   UNL     1     -37.423   3.829 -57.192  0.00  0.00    -0.087 NA
ATOM      3  C   UNL     1     -36.253   4.045 -56.591  0.00  0.00    +0.535 C 
ATOM      4  N   UNL     1     -36.196   4.428 -55.320  0.00  0.00    +0.135 NA
ATOM      5  N   UNL     1     -35.139   3.866 -57.277  0.00  0.00    +0.135 NA
ENDBRANCH   1   2
BRANCH   1   6
ATOM      6  C   UNL     1     -39.828   4.016 -57.568  0.00  0.00    +0.047 C 
BRANCH   6   7
ATOM      7  C   UNL     1     -39.271   3.540 -58.890  0.00  0.00    +0.004 C 
BRANCH   7   8
ATOM      8  C   UNL     1     -40.314   3.037 -59.872  0.00  0.00    +0.000 C 
ATOM      9  C   UNL     1     -41.144   4.199 -60.401  0.00  0.00    +0.000 C 
ENDBRANCH   7   8
ENDBRANCH   6   7
ENDBRANCH   1   6
TORSDOF 4
REMARK  Name = 
REMARK  50 active torsions:
REMARK  status: ('A' for Active; 'I' for Inactive)
REMARK    1  A    between atoms: _1  and  _3
REMARK    2  A    between atoms: _3  and  _5
REMARK    3  A    between atoms: _7  and  _9
REMARK    4  A    between atoms: _9  and  _10
REMARK    5  A    between atoms: _13  and  _15
REMARK    6  A    between atoms: _15  and  _17
REMARK    7  A    between atoms: _19  and  _21
REMARK    8  A    between atoms: _21  and  _22
REMARK    9  A    between atoms: _29  and  _31
REMARK   10  A    between atoms: _31  and  _32
REMARK   11  A    between atoms: _35  and  _37
REMARK   12  A    between atoms: _37  and  _39
REMARK   13  A    between atoms: _41  and  _43
REMARK   14  A    between atoms: _46  and  _48
REMARK   15  A    between atoms: _48  and  _49
REMARK   16  A    between atoms: _49  and  _50
REMARK   17  A    between atoms: _50  and  _51
REMARK   18  A    between atoms: _55  and  _57
REMARK   19  A    between atoms: _57  and  _58
REMARK   20  A    between atoms: _58  and  _59
REMARK   21  A    between atoms: _62  and  _64
REMARK   22  A    between atoms: _64  and  _66
REMARK   23  A    between atoms: _68  and  _70
REMARK   24  A    between atoms: _70  and  _71
REMARK   25  A    between atoms: _78  and  _80
REMARK   26  A    between atoms: _82  and  _84
REMARK   27  A    between atoms: _84  and  _85
REMARK   28  A    between atoms: _91  and  _93
REMARK   29  A    between atoms: _95  and  _97
REMARK   30  A    between atoms: _97  and  _98
REMARK   31  A    between atoms: _104  and  _106
REMARK   32  A    between atoms: _106  and  _107
REMARK   33  A    between atoms: _107  and  _108
REMARK   34  A    between atoms: _108  and  _109
REMARK   35  A    between atoms: _111  and  _113
REMARK   36  A    between atoms: _113  and  _115
REMARK   37  A    between atoms: _117  and  _119
REMARK   38  A    between atoms: _119  and  _120
REMARK   39  A    between atoms: _127  and  _129
REMARK   40  A    between atoms: _131  and  _133
REMARK   41  A    between atoms: _136  and  _138
REMARK   42  A    between atoms: _138  and  _139
REMARK   43  A    between atoms: _139  and  _140
REMARK   44  A    between atoms: _140  and  _141
REMARK   45  A    between atoms: _145  and  _147
REMARK   46  A    between atoms: _147  and  _148
REMARK   47  A    between atoms: _155  and  _157
REMARK   48  A    between atoms: _157  and  _158
REMARK   49  A    between atoms: _158  and  _159
REMARK   50  A    between atoms: _159  and  _160
REMARK                            x       y       z     vdW  Elec       q    Type
REMARK                         _______ _______ _______ _____ _____    ______ ____
ROOT
ATOM      1  C   UNL     1     -45.490  -3.262 -49.902  0.00  0.00    -0.022 A 
ATOM      2  C   UNL     1     -45.532  -2.841 -48.566  0.00  0.00    -0.001 A 
ATOM      3  C   UNL     1     -44.883  -1.689 -48.157  0.00  0.00    +0.042 A 
ATOM      4  C   UNL     1     -44.169  -0.939 -49.086  0.00  0.00    +0.196 A 
ATOM      5  O   UNL     1     -43.527   0.213 -48.675  0.00  0.00    -0.287 OA
ATOM      6  C   UNL     1     -44.105  -1.338 -50.416  0.00  0.00    +0.042 A 
ATOM      7  C   UNL     1     -44.759  -2.493 -50.815  0.00  0.00    -0.001 A 
ENDROOT
BRANCH   1   8
ATOM      8  C   UNL     1     -46.181  -4.538 -50.350  0.00  0.00    +0.026 C 
BRANCH   8   9
ATOM      9  C   UNL     1     -45.553  -5.267 -51.549  0.00  0.00    +0.005 C 
ATOM     10  C   UNL     1     -45.926  -6.740 -51.433  0.00  0.00    +0.000 C 
ENDBRANCH   8   9
ENDBRANCH   1   8
TORSDOF 2
REMARK  Name = 
REMARK  50 active torsions:
REMARK  status: ('A' for Active; 'I' for Inactive)
REMARK    1  A    between atoms: _1  and  _3
REMARK    2  A    between atoms: _3  and  _5
REMARK    3  A    between atoms: _7  and  _9
REMARK    4  A    between atoms: _9  and  _10
REMARK    5  A    between atoms: _13  and  _15
REMARK    6  A    between atoms: _15  and  _17
REMARK    7  A    between atoms: _19  and  _21
REMARK    8  A    between atoms: _21  and  _22
REMARK    9  A    between atoms: _29  and  _31
REMARK   10  A    between atoms: _31  and  _32
REMARK   11  A    between atoms: _35  and  _37
REMARK   12  A    between atoms: _37  and  _39
REMARK   13  A    between atoms: _41  and  _43
REMARK   14  A    between atoms: _46  and  _48
REMARK   15  A    between atoms: _48  and  _49
REMARK   16  A    between atoms: _49  and  _50
REMARK   17  A    between atoms: _50  and  _51
REMARK   18  A    between atoms: _55  and  _57
REMARK   19  A    between atoms: _57  and  _58
REMARK   20  A    between atoms: _58  and  _59
REMARK   21  A    between atoms: _62  and  _64
REMARK   22  A    between atoms: _64  and  _66
REMARK   23  A    between atoms: _68  and  _70
REMARK   24  A    between atoms: _70  and  _71
REMARK   25  A    between atoms: _78  and  _80
REMARK   26  A    between atoms: _82  and  _84
REMARK   27  A    between atoms: _84  and  _85
REMARK   28  A    between atoms: _91  and  _93
REMARK   29  A    between atoms: _95  and  _97
REMARK   30  A    between atoms: _97  and  _98
REMARK   31  A    between atoms: _104  and  _106
REMARK   32  A    between atoms: _106  and  _107
REMARK   33  A    between atoms: _107  and  _108
REMARK   34  A    between atoms: _108  and  _109
REMARK   35  A    between atoms: _111  and  _113
REMARK   36  A    between atoms: _113  and  _115
REMARK   37  A    between atoms: _117  and  _119
REMARK   38  A    between atoms: _119  and  _120
REMARK   39  A    between atoms: _127  and  _129
REMARK   40  A    between atoms: _131  and  _133
REMARK   41  A    between atoms: _136  and  _138
REMARK   42  A    between atoms: _138  and  _139
REMARK   43  A    between atoms: _139  and  _140
REMARK   44  A    between atoms: _140  and  _141
REMARK   45  A    between atoms: _145  and  _147
REMARK   46  A    between atoms: _147  and  _148
REMARK   47  A    between atoms: _155  and  _157
REMARK   48  A    between atoms: _157  and  _158
REMARK   49  A    between atoms: _158  and  _159
REMARK   50  A    between atoms: _159  and  _160
REMARK                            x       y       z     vdW  Elec       q    Type
REMARK                         _______ _______ _______ _____ _____    ______ ____
ROOT
ATOM      1  C   UNL     1     -38.759  -2.379 -46.158  0.00  0.00    +0.007 C 
ENDROOT
BRANCH   1   2
ATOM      2  C   UNL     1     -38.366  -2.943 -47.513  0.00  0.00    +0.000 C 
BRANCH   2   3
ATOM      3  C   UNL     1     -37.362  -4.097 -47.415  0.00  0.00    +0.000 C 
ATOM      4  C   UNL     1     -38.051  -5.348 -46.903  0.00  0.00    +0.000 C 
ENDBRANCH   2   3
ENDBRANCH   1   2
BRANCH   1   5
ATOM      5  C   UNL     1     -40.243  -2.511 -45.881  0.00  0.00    +0.081 C 
BRANCH   5   6
ATOM      6  C   UNL     1     -40.498  -3.561 -44.808  0.00  0.00    +0.315 C 
ATOM      7  N   UNL     1     -40.093  -3.064 -43.462  0.00  0.00    +0.597 NA
ENDBRANCH   5   6
ENDBRANCH   1   5
TORSDOF 4
REMARK  Name = 
REMARK  50 active torsions:
REMARK  status: ('A' for Active; 'I' for Inactive)
REMARK    1  A    between atoms: _1  and  _3
REMARK    2  A    between atoms: _3  and  _5
REMARK    3  A    between atoms: _7  and  _9
REMARK    4  A    between atoms: _9  and  _10
REMARK    5  A    between atoms: _13  and  _15
REMARK    6  A    between atoms: _15  and  _17
REMARK    7  A    between atoms: _19  and  _21
REMARK    8  A    between atoms: _21  and  _22
REMARK    9  A    between atoms: _29  and  _31
REMARK   10  A    between atoms: _31  and  _32
REMARK   11  A    between atoms: _35  and  _37
REMARK   12  A    between atoms: _37  and  _39
REMARK   13  A    between atoms: _41  and  _43
REMARK   14  A    between atoms: _46  and  _48
REMARK   15  A    between atoms: _48  and  _49
REMARK   16  A    between atoms: _49  and  _50
REMARK   17  A    between atoms: _50  and  _51
REMARK   18  A    between atoms: _55  and  _57
REMARK   19  A    between atoms: _57  and  _58
REMARK   20  A    between atoms: _58  and  _59
REMARK   21  A    between atoms: _62  and  _64
REMARK   22  A    between atoms: _64  and  _66
REMARK   23  A    between atoms: _68  and  _70
REMARK   24  A    between atoms: _70  and  _71
REMARK   25  A    between atoms: _78  and  _80
REMARK   26  A    between atoms: _82  and  _84
REMARK   27  A    between atoms: _84  and  _85
REMARK   28  A    between atoms: _91  and  _93
REMARK   29  A    between atoms: _95  and  _97
REMARK   30  A    between atoms: _97  and  _98
REMARK   31  A    between atoms: _104  and  _106
REMARK   32  A    between atoms: _106  and  _107
REMARK   33  A    between atoms: _107  and  _108
REMARK   34  A    between atoms: _108  and  _109
REMARK   35  A    between atoms: _111  and  _113
REMARK   36  A    between atoms: _113  and  _115
REMARK   37  A    between atoms: _117  and  _119
REMARK   38  A    between atoms: _119  and  _120
REMARK   39  A    between atoms: _127  and  _129
REMARK   40  A    between atoms: _131  and  _133
REMARK   41  A    between atoms: _136  and  _138
REMARK   42  A    between atoms: _138  and  _139
REMARK   43  A    between atoms: _139  and  _140
REMARK   44  A    between atoms: _140  and  _141
REMARK   45  A    between atoms: _145  and  _147
REMARK   46  A    between atoms: _147  and  _148
REMARK   47  A    between atoms: _155  and  _157
REMARK   48  A    between atoms: _157  and  _158
REMARK   49  A    between atoms: _158  and  _159
REMARK   50  A    between atoms: _159  and  _160
REMARK                            x       y       z     vdW  Elec       q    Type
REMARK                         _______ _______ _______ _____ _____    ______ ____
ROOT
ATOM      1  C   UNL     1     -38.253  21.314 -61.562  0.00  0.00    +0.000 C 
ATOM      2  C   UNL     1     -38.999  21.425 -60.252  0.00  0.00    +0.000 C 
ENDROOT
BRANCH   1   3
ATOM      3  C   UNL     1     -39.196  20.949 -62.728  0.00  0.00    +0.000 C 
ATOM      4  C   UNL     1     -40.596  21.380 -62.367  0.00  0.00    +0.000 C 
ENDBRANCH   1   3
BRANCH   1   5
ATOM      5  C   UNL     1     -37.146  20.281 -61.425  0.00  0.00    +0.000 C 
ATOM      6  C   UNL     1     -35.780  20.928 -61.473  0.00  0.00    +0.000 C 
ENDBRANCH   1   5
TORSDOF 2
REMARK  Name = 
REMARK  50 active torsions:
REMARK  status: ('A' for Active; 'I' for Inactive)
REMARK    1  A    between atoms: _1  and  _3
REMARK    2  A    between atoms: _3  and  _5
REMARK    3  A    between atoms: _7  and  _9
REMARK    4  A    between atoms: _9  and  _10
REMARK    5  A    between atoms: _13  and  _15
REMARK    6  A    between atoms: _15  and  _17
REMARK    7  A    between atoms: _19  and  _21
REMARK    8  A    between atoms: _21  and  _22
REMARK    9  A    between atoms: _29  and  _31
REMARK   10  A    between atoms: _31  and  _32
REMARK   11  A    between atoms: _35  and  _37
REMARK   12  A    between atoms: _37  and  _39
REMARK   13  A    between atoms: _41  and  _43
REMARK   14  A    between atoms: _46  and  _48
REMARK   15  A    between atoms: _48  and  _49
REMARK   16  A    between atoms: _49  and  _50
REMARK   17  A    between atoms: _50  and  _51
REMARK   18  A    between atoms: _55  and  _57
REMARK   19  A    between atoms: _57  and  _58
REMARK   20  A    between atoms: _58  and  _59
REMARK   21  A    between atoms: _62  and  _64
REMARK   22  A    between atoms: _64  and  _66
REMARK   23  A    between atoms: _68  and  _70
REMARK   24  A    between atoms: _70  and  _71
REMARK   25  A    between atoms: _78  and  _80
REMARK   26  A    between atoms: _82  and  _84
REMARK   27  A    between atoms: _84  and  _85
REMARK   28  A    between atoms: _91  and  _93
REMARK   29  A    between atoms: _95  and  _97
REMARK   30  A    between atoms: _97  and  _98
REMARK   31  A    between atoms: _104  and  _106
REMARK   32  A    between atoms: _106  and  _107
REMARK   33  A    between atoms: _107  and  _108
REMARK   34  A    between atoms: _108  and  _109
REMARK   35  A    between atoms: _111  and  _113
REMARK   36  A    between atoms: _113  and  _115
REMARK   37  A    between atoms: _117  and  _119
REMARK   38  A    between atoms: _119  and  _120
REMARK   39  A    between atoms: _127  and  _129
REMARK   40  A    between atoms: _131  and  _133
REMARK   41  A    between atoms: _136  and  _138
REMARK   42  A    between atoms: _138  and  _139
REMARK   43  A    between atoms: _139  and  _140
REMARK   44  A    between atoms: _140  and  _141
REMARK   45  A    between atoms: _145  and  _147
REMARK   46  A    between atoms: _147  and  _148
REMARK   47  A    between atoms: _155  and  _157
REMARK   48  A    between atoms: _157  and  _158
REMARK   49  A    between atoms: _158  and  _159
REMARK   50  A    between atoms: _159  and  _160
REMARK                            x       y       z     vdW  Elec       q    Type
REMARK                         _______ _______ _______ _____ _____    ______ ____
ROOT
ATOM      1  C   UNL     1     -40.951  15.141 -58.696  0.00  0.00    +0.000 C 
ENDROOT
BRANCH   1   2
ATOM      2  C   UNL     1     -39.734  15.965 -59.115  0.00  0.00    +0.000 C 
ATOM      3  C   UNL     1     -39.338  16.903 -57.983  0.00  0.00    +0.000 C 
ATOM      4  C   UNL     1     -38.620  15.001 -59.491  0.00  0.00    +0.000 C 
ENDBRANCH   1   2
BRANCH   1   5
ATOM      5  C   UNL     1     -42.268  15.405 -59.408  0.00  0.00    +0.000 C 
ATOM      6  C   UNL     1     -42.143  15.134 -60.901  0.00  0.00    +0.000 C 
ENDBRANCH   1   5
TORSDOF 2
REMARK  Name = 
REMARK  50 active torsions:
REMARK  status: ('A' for Active; 'I' for Inactive)
REMARK    1  A    between atoms: _1  and  _3
REMARK    2  A    between atoms: _3  and  _5
REMARK    3  A    between atoms: _7  and  _9
REMARK    4  A    between atoms: _9  and  _10
REMARK    5  A    between atoms: _13  and  _15
REMARK    6  A    between atoms: _15  and  _17
REMARK    7  A    between atoms: _19  and  _21
REMARK    8  A    between atoms: _21  and  _22
REMARK    9  A    between atoms: _29  and  _31
REMARK   10  A    between atoms: _31  and  _32
REMARK   11  A    between atoms: _35  and  _37
REMARK   12  A    between atoms: _37  and  _39
REMARK   13  A    between atoms: _41  and  _43
REMARK   14  A    between atoms: _46  and  _48
REMARK   15  A    between atoms: _48  and  _49
REMARK   16  A    between atoms: _49  and  _50
REMARK   17  A    between atoms: _50  and  _51
REMARK   18  A    between atoms: _55  and  _57
REMARK   19  A    between atoms: _57  and  _58
REMARK   20  A    between atoms: _58  and  _59
REMARK   21  A    between atoms: _62  and  _64
REMARK   22  A    between atoms: _64  and  _66
REMARK   23  A    between atoms: _68  and  _70
REMARK   24  A    between atoms: _70  and  _71
REMARK   25  A    between atoms: _78  and  _80
REMARK   26  A    between atoms: _82  and  _84
REMARK   27  A    between atoms: _84  and  _85
REMARK   28  A    between atoms: _91  and  _93
REMARK   29  A    between atoms: _95  and  _97
REMARK   30  A    between atoms: _97  and  _98
REMARK   31  A    between atoms: _104  and  _106
REMARK   32  A    between atoms: _106  and  _107
REMARK   33  A    between atoms: _107  and  _108
REMARK   34  A    between atoms: _108  and  _109
REMARK   35  A    between atoms: _111  and  _113
REMARK   36  A    between atoms: _113  and  _115
REMARK   37  A    between atoms: _117  and  _119
REMARK   38  A    between atoms: _119  and  _120
REMARK   39  A    between atoms: _127  and  _129
REMARK   40  A    between atoms: _131  and  _133
REMARK   41  A    between atoms: _136  and  _138
REMARK   42  A    between atoms: _138  and  _139
REMARK   43  A    between atoms: _139  and  _140
REMARK   44  A    between atoms: _140  and  _141
REMARK   45  A    between atoms: _145  and  _147
REMARK   46  A    between atoms: _147  and  _148
REMARK   47  A    between atoms: _155  and  _157
REMARK   48  A    between atoms: _157  and  _158
REMARK   49  A    between atoms: _158  and  _159
REMARK   50  A    between atoms: _159  and  _160
REMARK                            x       y       z     vdW  Elec       q    Type
REMARK                         _______ _______ _______ _____ _____    ______ ____
ROOT
ATOM      1  C   UNL     1     -37.586  15.579 -64.373  0.00  0.00    +0.000 C 
ATOM      2  C   UNL     1     -36.294  16.024 -65.069  0.00  0.00    +0.000 C 
ENDROOT
BRANCH   1   3
ATOM      3  C   UNL     1     -38.749  16.508 -64.785  0.00  0.00    +0.000 C 
ATOM      4  C   UNL     1     -38.782  16.460 -66.307  0.00  0.00    +0.000 C 
ENDBRANCH   1   3
BRANCH   1   5
ATOM      5  C   UNL     1     -37.380  15.580 -62.850  0.00  0.00    +0.000 C 
ATOM      6  C   UNL     1     -36.845  16.875 -62.311  0.00  0.00    +0.000 C 
ENDBRANCH   1   5
TORSDOF 2
REMARK  Name = 
REMARK  50 active torsions:
REMARK  status: ('A' for Active; 'I' for Inactive)
REMARK    1  A    between atoms: _1  and  _3
REMARK    2  A    between atoms: _3  and  _5
REMARK    3  A    between atoms: _7  and  _9
REMARK    4  A    between atoms: _9  and  _10
REMARK    5  A    between atoms: _13  and  _15
REMARK    6  A    between atoms: _15  and  _17
REMARK    7  A    between atoms: _19  and  _21
REMARK    8  A    between atoms: _21  and  _22
REMARK    9  A    between atoms: _29  and  _31
REMARK   10  A    between atoms: _31  and  _32
REMARK   11  A    between atoms: _35  and  _37
REMARK   12  A    between atoms: _37  and  _39
REMARK   13  A    between atoms: _41  and  _43
REMARK   14  A    between atoms: _46  and  _48
REMARK   15  A    between atoms: _48  and  _49
REMARK   16  A    between atoms: _49  and  _50
REMARK   17  A    between atoms: _50  and  _51
REMARK   18  A    between atoms: _55  and  _57
REMARK   19  A    between atoms: _57  and  _58
REMARK   20  A    between atoms: _58  and  _59
REMARK   21  A    between atoms: _62  and  _64
REMARK   22  A    between atoms: _64  and  _66
REMARK   23  A    between atoms: _68  and  _70
REMARK   24  A    between atoms: _70  and  _71
REMARK   25  A    between atoms: _78  and  _80
REMARK   26  A    between atoms: _82  and  _84
REMARK   27  A    between atoms: _84  and  _85
REMARK   28  A    between atoms: _91  and  _93
REMARK   29  A    between atoms: _95  and  _97
REMARK   30  A    between atoms: _97  and  _98
REMARK   31  A    between atoms: _104  and  _106
REMARK   32  A    between atoms: _106  and  _107
REMARK   33  A    between atoms: _107  and  _108
REMARK   34  A    between atoms: _108  and  _109
REMARK   35  A    between atoms: _111  and  _113
REMARK   36  A    between atoms: _113  and  _115
REMARK   37  A    between atoms: _117  and  _119
REMARK   38  A    between atoms: _119  and  _120
REMARK   39  A    between atoms: _127  and  _129
REMARK   40  A    between atoms: _131  and  _133
REMARK   41  A    between atoms: _136  and  _138
REMARK   42  A    between atoms: _138  and  _139
REMARK   43  A    between atoms: _139  and  _140
REMARK   44  A    between atoms: _140  and  _141
REMARK   45  A    between atoms: _145  and  _147
REMARK   46  A    between atoms: _147  and  _148
REMARK   47  A    between atoms: _155  and  _157
REMARK   48  A    between atoms: _157  and  _158
REMARK   49  A    between atoms: _158  and  _159
REMARK   50  A    between atoms: _159  and  _160
REMARK                            x       y       z     vdW  Elec       q    Type
REMARK                         _______ _______ _______ _____ _____    ______ ____
ROOT
ATOM      1  C   UNL     1     -32.352  17.385 -67.645  0.00  0.00    -0.022 A 
ATOM      2  C   UNL     1     -31.413  16.491 -67.144  0.00  0.00    -0.001 A 
ATOM      3  C   UNL     1     -30.086  16.851 -66.999  0.00  0.00    +0.042 A 
ATOM      4  C   UNL     1     -29.682  18.122 -67.372  0.00  0.00    +0.196 A 
ATOM      5  O   UNL     1     -28.343  18.457 -67.247  0.00  0.00    -0.287 OA
ATOM      6  C   UNL     1     -30.591  19.026 -67.890  0.00  0.00    +0.042 A 
ATOM      7  C   UNL     1     -31.915  18.655 -68.042  0.00  0.00    -0.001 A 
ENDROOT
BRANCH   1   8
ATOM      8  C   UNL     1     -33.799  16.967 -67.817  0.00  0.00    +0.026 C 
BRANCH   8   9
ATOM      9  C   UNL     1     -34.472  17.474 -69.094  0.00  0.00    +0.005 C 
ATOM     10  C   UNL     1     -33.820  16.767 -70.276  0.00  0.00    +0.000 C 
ENDBRANCH   8   9
ENDBRANCH   1   8
TORSDOF 2
REMARK  Name = 
REMARK  50 active torsions:
REMARK  status: ('A' for Active; 'I' for Inactive)
REMARK    1  A    between atoms: _1  and  _3
REMARK    2  A    between atoms: _3  and  _5
REMARK    3  A    between atoms: _7  and  _9
REMARK    4  A    between atoms: _9  and  _10
REMARK    5  A    between atoms: _13  and  _15
REMARK    6  A    between atoms: _15  and  _17
REMARK    7  A    between atoms: _19  and  _21
REMARK    8  A    between atoms: _21  and  _22
REMARK    9  A    between atoms: _29  and  _31
REMARK   10  A    between atoms: _31  and  _32
REMARK   11  A    between atoms: _35  and  _37
REMARK   12  A    between atoms: _37  and  _39
REMARK   13  A    between atoms: _41  and  _43
REMARK   14  A    between atoms: _46  and  _48
REMARK   15  A    between atoms: _48  and  _49
REMARK   16  A    between atoms: _49  and  _50
REMARK   17  A    between atoms: _50  and  _51
REMARK   18  A    between atoms: _55  and  _57
REMARK   19  A    between atoms: _57  and  _58
REMARK   20  A    between atoms: _58  and  _59
REMARK   21  A    between atoms: _62  and  _64
REMARK   22  A    between atoms: _64  and  _66
REMARK   23  A    between atoms: _68  and  _70
REMARK   24  A    between atoms: _70  and  _71
REMARK   25  A    between atoms: _78  and  _80
REMARK   26  A    between atoms: _82  and  _84
REMARK   27  A    between atoms: _84  and  _85
REMARK   28  A    between atoms: _91  and  _93
REMARK   29  A    between atoms: _95  and  _97
REMARK   30  A    between atoms: _97  and  _98
REMARK   31  A    between atoms: _104  and  _106
REMARK   32  A    between atoms: _106  and  _107
REMARK   33  A    between atoms: _107  and  _108
REMARK   34  A    between atoms: _108  and  _109
REMARK   35  A    between atoms: _111  and  _113
REMARK   36  A    between atoms: _113  and  _115
REMARK   37  A    between atoms: _117  and  _119
REMARK   38  A    between atoms: _119  and  _120
REMARK   39  A    between atoms: _127  and  _129
REMARK   40  A    between atoms: _131  and  _133
REMARK   41  A    between atoms: _136  and  _138
REMARK   42  A    between atoms: _138  and  _139
REMARK   43  A    between atoms: _139  and  _140
REMARK   44  A    between atoms: _140  and  _141
REMARK   45  A    between atoms: _145  and  _147
REMARK   46  A    between atoms: _147  and  _148
REMARK   47  A    between atoms: _155  and  _157
REMARK   48  A    between atoms: _157  and  _158
REMARK   49  A    between atoms: _158  and  _159
REMARK   50  A    between atoms: _159  and  _160
REMARK                            x       y       z     vdW  Elec       q    Type
REMARK                         _______ _______ _______ _____ _____    ______ ____
ROOT
ATOM      1  C   UNL     1     -29.052   9.826 -66.425  0.00  0.00    +0.000 C 
ENDROOT
BRANCH   1   2
ATOM      2  C   UNL     1     -29.636  11.138 -65.918  0.00  0.00    +0.000 C 
ATOM      3  C   UNL     1     -28.768  12.341 -66.292  0.00  0.00    +0.000 C 
ATOM      4  C   UNL     1     -31.064  11.309 -66.397  0.00  0.00    +0.000 C 
ENDBRANCH   1   2
BRANCH   1   5
ATOM      5  C   UNL     1     -27.524   9.779 -66.429  0.00  0.00    +0.000 C 
ATOM      6  C   UNL     1     -27.075   8.624 -65.564  0.00  0.00    +0.000 C 
ENDBRANCH   1   5
TORSDOF 2
REMARK  Name = 
REMARK  50 active torsions:
REMARK  status: ('A' for Active; 'I' for Inactive)
REMARK    1  A    between atoms: _1  and  _3
REMARK    2  A    between atoms: _3  and  _5
REMARK    3  A    between atoms: _7  and  _9
REMARK    4  A    between atoms: _9  and  _10
REMARK    5  A    between atoms: _13  and  _15
REMARK    6  A    between atoms: _15  and  _17
REMARK    7  A    between atoms: _19  and  _21
REMARK    8  A    between atoms: _21  and  _22
REMARK    9  A    between atoms: _29  and  _31
REMARK   10  A    between atoms: _31  and  _32
REMARK   11  A    between atoms: _35  and  _37
REMARK   12  A    between atoms: _37  and  _39
REMARK   13  A    between atoms: _41  and  _43
REMARK   14  A    between atoms: _46  and  _48
REMARK   15  A    between atoms: _48  and  _49
REMARK   16  A    between atoms: _49  and  _50
REMARK   17  A    between atoms: _50  and  _51
REMARK   18  A    between atoms: _55  and  _57
REMARK   19  A    between atoms: _57  and  _58
REMARK   20  A    between atoms: _58  and  _59
REMARK   21  A    between atoms: _62  and  _64
REMARK   22  A    between atoms: _64  and  _66
REMARK   23  A    between atoms: _68  and  _70
REMARK   24  A    between atoms: _70  and  _71
REMARK   25  A    between atoms: _78  and  _80
REMARK   26  A    between atoms: _82  and  _84
REMARK   27  A    between atoms: _84  and  _85
REMARK   28  A    between atoms: _91  and  _93
REMARK   29  A    between atoms: _95  and  _97
REMARK   30  A    between atoms: _97  and  _98
REMARK   31  A    between atoms: _104  and  _106
REMARK   32  A    between atoms: _106  and  _107
REMARK   33  A    between atoms: _107  and  _108
REMARK   34  A    between atoms: _108  and  _109
REMARK   35  A    between atoms: _111  and  _113
REMARK   36  A    between atoms: _113  and  _115
REMARK   37  A    between atoms: _117  and  _119
REMARK   38  A    between atoms: _119  and  _120
REMARK   39  A    between atoms: _127  and  _129
REMARK   40  A    between atoms: _131  and  _133
REMARK   41  A    between atoms: _136  and  _138
REMARK   42  A    between atoms: _138  and  _139
REMARK   43  A    between atoms: _139  and  _140
REMARK   44  A    between atoms: _140  and  _141
REMARK   45  A    between atoms: _145  and  _147
REMARK   46  A    between atoms: _147  and  _148
REMARK   47  A    between atoms: _155  and  _157
REMARK   48  A    between atoms: _157  and  _158
REMARK   49  A    between atoms: _158  and  _159
REMARK   50  A    between atoms: _159  and  _160
REMARK                            x       y       z     vdW  Elec       q    Type
REMARK                         _______ _______ _______ _____ _____    ______ ____
ROOT
ATOM      1  C   UNL     1     -29.917  21.166 -46.295  0.00  0.00    +0.000 C 
ATOM      2  C   UNL     1     -31.000  21.783 -45.448  0.00  0.00    +0.000 C 
ENDROOT
BRANCH   1   3
ATOM      3  C   UNL     1     -29.066  22.262 -46.997  0.00  0.00    +0.000 C 
ATOM      4  C   UNL     1     -28.735  23.369 -46.006  0.00  0.00    +0.000 C 
ENDBRANCH   1   3
BRANCH   1   5
ATOM      5  C   UNL     1     -30.553  20.227 -47.324  0.00  0.00    +0.000 C 
ATOM      6  C   UNL     1     -30.033  18.779 -47.249  0.00  0.00    +0.000 C 
ENDBRANCH   1   5
TORSDOF 2
REMARK  Name = 
REMARK  50 active torsions:
REMARK  status: ('A' for Active; 'I' for Inactive)
REMARK    1  A    between atoms: _1  and  _3
REMARK    2  A    between atoms: _3  and  _5
REMARK    3  A    between atoms: _7  and  _9
REMARK    4  A    between atoms: _9  and  _10
REMARK    5  A    between atoms: _13  and  _15
REMARK    6  A    between atoms: _15  and  _17
REMARK    7  A    between atoms: _19  and  _21
REMARK    8  A    between atoms: _21  and  _22
REMARK    9  A    between atoms: _29  and  _31
REMARK   10  A    between atoms: _31  and  _32
REMARK   11  A    between atoms: _35  and  _37
REMARK   12  A    between atoms: _37  and  _39
REMARK   13  A    between atoms: _41  and  _43
REMARK   14  A    between atoms: _46  and  _48
REMARK   15  A    between atoms: _48  and  _49
REMARK   16  A    between atoms: _49  and  _50
REMARK   17  A    between atoms: _50  and  _51
REMARK   18  A    between atoms: _55  and  _57
REMARK   19  A    between atoms: _57  and  _58
REMARK   20  A    between atoms: _58  and  _59
REMARK   21  A    between atoms: _62  and  _64
REMARK   22  A    between atoms: _64  and  _66
REMARK   23  A    between atoms: _68  and  _70
REMARK   24  A    between atoms: _70  and  _71
REMARK   25  A    between atoms: _78  and  _80
REMARK   26  A    between atoms: _82  and  _84
REMARK   27  A    between atoms: _84  and  _85
REMARK   28  A    between atoms: _91  and  _93
REMARK   29  A    between atoms: _95  and  _97
REMARK   30  A    between atoms: _97  and  _98
REMARK   31  A    between atoms: _104  and  _106
REMARK   32  A    between atoms: _106  and  _107
REMARK   33  A    between atoms: _107  and  _108
REMARK   34  A    between atoms: _108  and  _109
REMARK   35  A    between atoms: _111  and  _113
REMARK   36  A    between atoms: _113  and  _115
REMARK   37  A    between atoms: _117  and  _119
REMARK   38  A    between atoms: _119  and  _120
REMARK   39  A    between atoms: _127  and  _129
REMARK   40  A    between atoms: _131  and  _133
REMARK   41  A    between atoms: _136  and  _138
REMARK   42  A    between atoms: _138  and  _139
REMARK   43  A    between atoms: _139  and  _140
REMARK   44  A    between atoms: _140  and  _141
REMARK   45  A    between atoms: _145  and  _147
REMARK   46  A    between atoms: _147  and  _148
REMARK   47  A    between atoms: _155  and  _157
REMARK   48  A    between atoms: _157  and  _158
REMARK   49  A    between atoms: _158  and  _159
REMARK   50  A    between atoms: _159  and  _160
REMARK                            x       y       z     vdW  Elec       q    Type
REMARK                         _______ _______ _______ _____ _____    ______ ____
ROOT
ATOM      1  C   UNL     1     -32.067  25.175 -41.364  0.00  0.00    +0.000 C 
ATOM      2  C   UNL     1     -33.112  25.555 -40.302  0.00  0.00    +0.000 C 
ATOM      3  C   UNL     1     -32.469  23.900 -42.073  0.00  0.00    +0.000 C 
ENDROOT
BRANCH   1   4
ATOM      4  C   UNL     1     -31.851  26.305 -42.393  0.00  0.00    +0.000 C 
ATOM      5  C   UNL     1     -31.723  27.632 -41.666  0.00  0.00    +0.000 C 
ENDBRANCH   1   4
TORSDOF 1
REMARK  Name = 
REMARK  50 active torsions:
REMARK  status: ('A' for Active; 'I' for Inactive)
REMARK    1  A    between atoms: _1  and  _3
REMARK    2  A    between atoms: _3  and  _5
REMARK    3  A    between atoms: _7  and  _9
REMARK    4  A    between atoms: _9  and  _10
REMARK    5  A    between atoms: _13  and  _15
REMARK    6  A    between atoms: _15  and  _17
REMARK    7  A    between atoms: _19  and  _21
REMARK    8  A    between atoms: _21  and  _22
REMARK    9  A    between atoms: _29  and  _31
REMARK   10  A    between atoms: _31  and  _32
REMARK   11  A    between atoms: _35  and  _37
REMARK   12  A    between atoms: _37  and  _39
REMARK   13  A    between atoms: _41  and  _43
REMARK   14  A    between atoms: _46  and  _48
REMARK   15  A    between atoms: _48  and  _49
REMARK   16  A    between atoms: _49  and  _50
REMARK   17  A    between atoms: _50  and  _51
REMARK   18  A    between atoms: _55  and  _57
REMARK   19  A    between atoms: _57  and  _58
REMARK   20  A    between atoms: _58  and  _59
REMARK   21  A    between atoms: _62  and  _64
REMARK   22  A    between atoms: _64  and  _66
REMARK   23  A    between atoms: _68  and  _70
REMARK   24  A    between atoms: _70  and  _71
REMARK   25  A    between atoms: _78  and  _80
REMARK   26  A    between atoms: _82  and  _84
REMARK   27  A    between atoms: _84  and  _85
REMARK   28  A    between atoms: _91  and  _93
REMARK   29  A    between atoms: _95  and  _97
REMARK   30  A    between atoms: _97  and  _98
REMARK   31  A    between atoms: _104  and  _106
REMARK   32  A    between atoms: _106  and  _107
REMARK   33  A    between atoms: _107  and  _108
REMARK   34  A    between atoms: _108  and  _109
REMARK   35  A    between atoms: _111  and  _113
REMARK   36  A    between atoms: _113  and  _115
REMARK   37  A    between atoms: _117  and  _119
REMARK   38  A    between atoms: _119  and  _120
REMARK   39  A    between atoms: _127  and  _129
REMARK   40  A    between atoms: _131  and  _133
REMARK   41  A    between atoms: _136  and  _138
REMARK   42  A    between atoms: _138  and  _139
REMARK   43  A    between atoms: _139  and  _140
REMARK   44  A    between atoms: _140  and  _141
REMARK   45  A    between atoms: _145  and  _147
REMARK   46  A    between atoms: _147  and  _148
REMARK   47  A    between atoms: _155  and  _157
REMARK   48  A    between atoms: _157  and  _158
REMARK   49  A    between atoms: _158  and  _159
REMARK   50  A    between atoms: _159  and  _160
REMARK                            x       y       z     vdW  Elec       q    Type
REMARK                         _______ _______ _______ _____ _____    ______ ____
ROOT
ATOM      1  C   UNL     1     -29.391  13.596 -47.288  0.00  0.00    +0.220 C 
ENDROOT
BRANCH   1   2
ATOM      2  N   UNL     1     -29.591  14.457 -46.110  0.00  0.00    -0.087 NA
ATOM      3  C   UNL     1     -30.630  15.285 -45.961  0.00  0.00    +0.535 C 
ATOM      4  N   UNL     1     -30.770  16.047 -44.867  0.00  0.00    +0.135 NA
ATOM      5  N   UNL     1     -31.542  15.357 -46.921  0.00  0.00    +0.135 NA
ENDBRANCH   1   2
BRANCH   1   6
ATOM      6  C   UNL     1     -28.039  13.809 -48.009  0.00  0.00    +0.047 C 
BRANCH   6   7
ATOM      7  C   UNL     1     -27.185  14.912 -47.337  0.00  0.00    +0.004 C 
BRANCH   7   8
ATOM      8  C   UNL     1     -25.683  14.816 -47.646  0.00  0.00    +0.000 C 
ATOM      9  C   UNL     1     -25.429  14.322 -49.064  0.00  0.00    +0.000 C 
ENDBRANCH   7   8
ENDBRANCH   6   7
ENDBRANCH   1   6
TORSDOF 4
REMARK  Name = 
REMARK  50 active torsions:
REMARK  status: ('A' for Active; 'I' for Inactive)
REMARK    1  A    between atoms: _1  and  _3
REMARK    2  A    between atoms: _3  and  _5
REMARK    3  A    between atoms: _7  and  _9
REMARK    4  A    between atoms: _9  and  _10
REMARK    5  A    between atoms: _13  and  _15
REMARK    6  A    between atoms: _15  and  _17
REMARK    7  A    between atoms: _19  and  _21
REMARK    8  A    between atoms: _21  and  _22
REMARK    9  A    between atoms: _29  and  _31
REMARK   10  A    between atoms: _31  and  _32
REMARK   11  A    between atoms: _35  and  _37
REMARK   12  A    between atoms: _37  and  _39
REMARK   13  A    between atoms: _41  and  _43
REMARK   14  A    between atoms: _46  and  _48
REMARK   15  A    between atoms: _48  and  _49
REMARK   16  A    between atoms: _49  and  _50
REMARK   17  A    between atoms: _50  and  _51
REMARK   18  A    between atoms: _55  and  _57
REMARK   19  A    between atoms: _57  and  _58
REMARK   20  A    between atoms: _58  and  _59
REMARK   21  A    between atoms: _62  and  _64
REMARK   22  A    between atoms: _64  and  _66
REMARK   23  A    between atoms: _68  and  _70
REMARK   24  A    between atoms: _70  and  _71
REMARK   25  A    between atoms: _78  and  _80
REMARK   26  A    between atoms: _82  and  _84
REMARK   27  A    between atoms: _84  and  _85
REMARK   28  A    between atoms: _91  and  _93
REMARK   29  A    between atoms: _95  and  _97
REMARK   30  A    between atoms: _97  and  _98
REMARK   31  A    between atoms: _104  and  _106
REMARK   32  A    between atoms: _106  and  _107
REMARK   33  A    between atoms: _107  and  _108
REMARK   34  A    between atoms: _108  and  _109
REMARK   35  A    between atoms: _111  and  _113
REMARK   36  A    between atoms: _113  and  _115
REMARK   37  A    between atoms: _117  and  _119
REMARK   38  A    between atoms: _119  and  _120
REMARK   39  A    between atoms: _127  and  _129
REMARK   40  A    between atoms: _131  and  _133
REMARK   41  A    between atoms: _136  and  _138
REMARK   42  A    between atoms: _138  and  _139
REMARK   43  A    between atoms: _139  and  _140
REMARK   44  A    between atoms: _140  and  _141
REMARK   45  A    between atoms: _145  and  _147
REMARK   46  A    between atoms: _147  and  _148
REMARK   47  A    between atoms: _155  and  _157
REMARK   48  A    between atoms: _157  and  _158
REMARK   49  A    between atoms: _158  and  _159
REMARK   50  A    between atoms: _159  and  _160
REMARK                            x       y       z     vdW  Elec       q    Type
REMARK                         _______ _______ _______ _____ _____    ______ ____
ROOT
ATOM      1  C   UNL     1     -30.678  10.623 -52.425  0.00  0.00    +0.114 C 
ENDROOT
BRANCH   1   2
ATOM      2  C   UNL     1     -30.802   9.610 -51.317  0.00  0.00    +0.365 C 
ATOM      3  O   UNL     1     -30.951  10.019 -50.145  0.00  0.00    -0.246 OA
ATOM      4  O   UNL     1     -30.760   8.400 -51.619  0.00  0.00    -0.246 OA
ENDBRANCH   1   2
BRANCH   1   5
ATOM      5  C   UNL     1     -29.457  11.497 -52.261  0.00  0.00    +0.012 C 
BRANCH   5   6
ATOM      6  C   UNL     1     -28.132  10.727 -52.280  0.00  0.00    +0.001 C 
ATOM      7  C   UNL     1     -27.940  10.050 -53.618  0.00  0.00    +0.000 C 
ENDBRANCH   5   6
ENDBRANCH   1   5
TORSDOF 3
REMARK  Name = 
REMARK  50 active torsions:
REMARK  status: ('A' for Active; 'I' for Inactive)
REMARK    1  A    between atoms: _1  and  _3
REMARK    2  A    between atoms: _3  and  _5
REMARK    3  A    between atoms: _7  and  _9
REMARK    4  A    between atoms: _9  and  _10
REMARK    5  A    between atoms: _13  and  _15
REMARK    6  A    between atoms: _15  and  _17
REMARK    7  A    between atoms: _19  and  _21
REMARK    8  A    between atoms: _21  and  _22
REMARK    9  A    between atoms: _29  and  _31
REMARK   10  A    between atoms: _31  and  _32
REMARK   11  A    between atoms: _35  and  _37
REMARK   12  A    between atoms: _37  and  _39
REMARK   13  A    between atoms: _41  and  _43
REMARK   14  A    between atoms: _46  and  _48
REMARK   15  A    between atoms: _48  and  _49
REMARK   16  A    between atoms: _49  and  _50
REMARK   17  A    between atoms: _50  and  _51
REMARK   18  A    between atoms: _55  and  _57
REMARK   19  A    between atoms: _57  and  _58
REMARK   20  A    between atoms: _58  and  _59
REMARK   21  A    between atoms: _62  and  _64
REMARK   22  A    between atoms: _64  and  _66
REMARK   23  A    between atoms: _68  and  _70
REMARK   24  A    between atoms: _70  and  _71
REMARK   25  A    between atoms: _78  and  _80
REMARK   26  A    between atoms: _82  and  _84
REMARK   27  A    between atoms: _84  and  _85
REMARK   28  A    between atoms: _91  and  _93
REMARK   29  A    between atoms: _95  and  _97
REMARK   30  A    between atoms: _97  and  _98
REMARK   31  A    between atoms: _104  and  _106
REMARK   32  A    between atoms: _106  and  _107
REMARK   33  A    between atoms: _107  and  _108
REMARK   34  A    between atoms: _108  and  _109
REMARK   35  A    between atoms: _111  and  _113
REMARK   36  A    between atoms: _113  and  _115
REMARK   37  A    between atoms: _117  and  _119
REMARK   38  A    between atoms: _119  and  _120
REMARK   39  A    between atoms: _127  and  _129
REMARK   40  A    between atoms: _131  and  _133
REMARK   41  A    between atoms: _136  and  _138
REMARK   42  A    between atoms: _138  and  _139
REMARK   43  A    between atoms: _139  and  _140
REMARK   44  A    between atoms: _140  and  _141
REMARK   45  A    between atoms: _145  and  _147
REMARK   46  A    between atoms: _147  and  _148
REMARK   47  A    between atoms: _155  and  _157
REMARK   48  A    between atoms: _157  and  _158
REMARK   49  A    between atoms: _158  and  _159
REMARK   50  A    between atoms: _159  and  _160
REMARK                            x       y       z     vdW  Elec       q    Type
REMARK                         _______ _______ _______ _____ _____    ______ ____
ROOT
ATOM      1  C   UNL     1     -30.575   9.487 -58.290  0.00  0.00    +0.000 C 
ATOM      2  C   UNL     1     -31.762   9.446 -59.244  0.00  0.00    +0.000 C 
ENDROOT
BRANCH   1   3
ATOM      3  C   UNL     1     -30.440   8.167 -57.483  0.00  0.00    +0.000 C 
ATOM      4  C   UNL     1     -30.502   6.966 -58.455  0.00  0.00    +0.000 C 
ENDBRANCH   1   3
BRANCH   1   5
ATOM      5  C   UNL     1     -30.772  10.667 -57.341  0.00  0.00    +0.000 C 
ATOM      6  C   UNL     1     -32.243  10.897 -56.971  0.00  0.00    +0.000 C 
ENDBRANCH   1   5
TORSDOF 2
REMARK  Name = 
REMARK  50 active torsions:
REMARK  status: ('A' for Active; 'I' for Inactive)
REMARK    1  A    between atoms: _1  and  _3
REMARK    2  A    between atoms: _3  and  _5
REMARK    3  A    between atoms: _7  and  _9
REMARK    4  A    between atoms: _9  and  _10
REMARK    5  A    between atoms: _13  and  _15
REMARK    6  A    between atoms: _15  and  _17
REMARK    7  A    between atoms: _19  and  _21
REMARK    8  A    between atoms: _21  and  _22
REMARK    9  A    between atoms: _29  and  _31
REMARK   10  A    between atoms: _31  and  _32
REMARK   11  A    between atoms: _35  and  _37
REMARK   12  A    between atoms: _37  and  _39
REMARK   13  A    between atoms: _41  and  _43
REMARK   14  A    between atoms: _46  and  _48
REMARK   15  A    between atoms: _48  and  _49
REMARK   16  A    between atoms: _49  and  _50
REMARK   17  A    between atoms: _50  and  _51
REMARK   18  A    between atoms: _55  and  _57
REMARK   19  A    between atoms: _57  and  _58
REMARK   20  A    between atoms: _58  and  _59
REMARK   21  A    between atoms: _62  and  _64
REMARK   22  A    between atoms: _64  and  _66
REMARK   23  A    between atoms: _68  and  _70
REMARK   24  A    between atoms: _70  and  _71
REMARK   25  A    between atoms: _78  and  _80
REMARK   26  A    between atoms: _82  and  _84
REMARK   27  A    between atoms: _84  and  _85
REMARK   28  A    between atoms: _91  and  _93
REMARK   29  A    between atoms: _95  and  _97
REMARK   30  A    between atoms: _97  and  _98
REMARK   31  A    between atoms: _104  and  _106
REMARK   32  A    between atoms: _106  and  _107
REMARK   33  A    between atoms: _107  and  _108
REMARK   34  A    between atoms: _108  and  _109
REMARK   35  A    between atoms: _111  and  _113
REMARK   36  A    between atoms: _113  and  _115
REMARK   37  A    between atoms: _117  and  _119
REMARK   38  A    between atoms: _119  and  _120
REMARK   39  A    between atoms: _127  and  _129
REMARK   40  A    between atoms: _131  and  _133
REMARK   41  A    between atoms: _136  and  _138
REMARK   42  A    between atoms: _138  and  _139
REMARK   43  A    between atoms: _139  and  _140
REMARK   44  A    between atoms: _140  and  _141
REMARK   45  A    between atoms: _145  and  _147
REMARK   46  A    between atoms: _147  and  _148
REMARK   47  A    between atoms: _155  and  _157
REMARK   48  A    between atoms: _157  and  _158
REMARK   49  A    between atoms: _158  and  _159
REMARK   50  A    between atoms: _159  and  _160
REMARK                            x       y       z     vdW  Elec       q    Type
REMARK                         _______ _______ _______ _____ _____    ______ ____
ROOT
ATOM      1  C   UNL     1     -36.074   6.648 -60.952  0.00  0.00    -0.022 A 
ATOM      2  C   UNL     1     -35.020   6.795 -60.058  0.00  0.00    -0.001 A 
ATOM      3  C   UNL     1     -35.253   7.054 -58.726  0.00  0.00    +0.042 A 
ATOM      4  C   UNL     1     -36.542   7.180 -58.275  0.00  0.00    +0.196 A 
ATOM      5  O   UNL     1     -36.779   7.449 -56.954  0.00  0.00    -0.287 OA
ATOM      6  C   UNL     1     -37.608   7.046 -59.140  0.00  0.00    +0.042 A 
ATOM      7  C   UNL     1     -37.370   6.786 -60.469  0.00  0.00    -0.001 A 
ENDROOT
BRANCH   1   8
ATOM      8  C   UNL     1     -35.821   6.343 -62.409  0.00  0.00    +0.026 C 
BRANCH   8   9
ATOM      9  C   UNL     1     -35.857   4.858 -62.760  0.00  0.00    +0.005 C 
ATOM     10  C   UNL     1     -35.466   4.666 -64.213  0.00  0.00    +0.000 C 
ENDBRANCH   8   9
ENDBRANCH   1   8
TORSDOF 2
REMARK  Name = 
REMARK  50 active torsions:
REMARK  status: ('A' for Active; 'I' for Inactive)
REMARK    1  A    between atoms: _1  and  _3
REMARK    2  A    between atoms: _3  and  _5
REMARK    3  A    between atoms: _7  and  _9
REMARK    4  A    between atoms: _9  and  _10
REMARK    5  A    between atoms: _13  and  _15
REMARK    6  A    between atoms: _15  and  _17
REMARK    7  A    between atoms: _19  and  _21
REMARK    8  A    between atoms: _21  and  _22
REMARK    9  A    between atoms: _29  and  _31
REMARK   10  A    between atoms: _31  and  _32
REMARK   11  A    between atoms: _35  and  _37
REMARK   12  A    between atoms: _37  and  _39
REMARK   13  A    between atoms: _41  and  _43
REMARK   14  A    between atoms: _46  and  _48
REMARK   15  A    between atoms: _48  and  _49
REMARK   16  A    between atoms: _49  and  _50
REMARK   17  A    between atoms: _50  and  _51
REMARK   18  A    between atoms: _55  and  _57
REMARK   19  A    between atoms: _57  and  _58
REMARK   20  A    between atoms: _58  and  _59
REMARK   21  A    between atoms: _62  and  _64
REMARK   22  A    between atoms: _64  and  _66
REMARK   23  A    between atoms: _68  and  _70
REMARK   24  A    between atoms: _70  and  _71
REMARK   25  A    between atoms: _78  and  _80
REMARK   26  A    between atoms: _82  and  _84
REMARK   27  A    between atoms: _84  and  _85
REMARK   28  A    between atoms: _91  and  _93
REMARK   29  A    between atoms: _95  and  _97
REMARK   30  A    between atoms: _97  and  _98
REMARK   31  A    between atoms: _104  and  _106
REMARK   32  A    between atoms: _106  and  _107
REMARK   33  A    between atoms: _107  and  _108
REMARK   34  A    between atoms: _108  and  _109
REMARK   35  A    between atoms: _111  and  _113
REMARK   36  A    between atoms: _113  and  _115
REMARK   37  A    between atoms: _117  and  _119
REMARK   38  A    between atoms: _119  and  _120
REMARK   39  A    between atoms: _127  and  _129
REMARK   40  A    between atoms: _131  and  _133
REMARK   41  A    between atoms: _136  and  _138
REMARK   42  A    between atoms: _138  and  _139
REMARK   43  A    between atoms: _139  and  _140
REMARK   44  A    between atoms: _140  and  _141
REMARK   45  A    between atoms: _145  and  _147
REMARK   46  A    between atoms: _147  and  _148
REMARK   47  A    between atoms: _155  and  _157
REMARK   48  A    between atoms: _157  and  _158
REMARK   49  A    between atoms: _158  and  _159
REMARK   50  A    between atoms: _159  and  _160
REMARK                            x       y       z     vdW  Elec       q    Type
REMARK                         _______ _______ _______ _____ _____    ______ ____
ROOT
ATOM      1  C   UNL     1     -43.465   9.832 -56.753  0.00  0.00    +0.036 C 
ATOM      2  C   UNL     1     -42.532  10.314 -55.663  0.00  0.00    +0.003 C 
ENDROOT
BRANCH   1   3
ATOM      3  C   UNL     1     -44.200   8.566 -56.280  0.00  0.00    +0.182 C 
ATOM      4  O   UNL     1     -45.135   8.113 -57.246  0.00  0.00    -0.220 OA
ENDBRANCH   1   3
TORSDOF 1
REMARK  Name = 
REMARK  50 active torsions:
REMARK  status: ('A' for Active; 'I' for Inactive)
REMARK    1  A    between atoms: _1  and  _3
REMARK    2  A    between atoms: _3  and  _5
REMARK    3  A    between atoms: _7  and  _9
REMARK    4  A    between atoms: _9  and  _10
REMARK    5  A    between atoms: _13  and  _15
REMARK    6  A    between atoms: _15  and  _17
REMARK    7  A    between atoms: _19  and  _21
REMARK    8  A    between atoms: _21  and  _22
REMARK    9  A    between atoms: _29  and  _31
REMARK   10  A    between atoms: _31  and  _32
REMARK   11  A    between atoms: _35  and  _37
REMARK   12  A    between atoms: _37  and  _39
REMARK   13  A    between atoms: _41  and  _43
REMARK   14  A    between atoms: _46  and  _48
REMARK   15  A    between atoms: _48  and  _49
REMARK   16  A    between atoms: _49  and  _50
REMARK   17  A    between atoms: _50  and  _51
REMARK   18  A    between atoms: _55  and  _57
REMARK   19  A    between atoms: _57  and  _58
REMARK   20  A    between atoms: _58  and  _59
REMARK   21  A    between atoms: _62  and  _64
REMARK   22  A    between atoms: _64  and  _66
REMARK   23  A    between atoms: _68  and  _70
REMARK   24  A    between atoms: _70  and  _71
REMARK   25  A    between atoms: _78  and  _80
REMARK   26  A    between atoms: _82  and  _84
REMARK   27  A    between atoms: _84  and  _85
REMARK   28  A    between atoms: _91  and  _93
REMARK   29  A    between atoms: _95  and  _97
REMARK   30  A    between atoms: _97  and  _98
REMARK   31  A    between atoms: _104  and  _106
REMARK   32  A    between atoms: _106  and  _107
REMARK   33  A    between atoms: _107  and  _108
REMARK   34  A    between atoms: _108  and  _109
REMARK   35  A    between atoms: _111  and  _113
REMARK   36  A    between atoms: _113  and  _115
REMARK   37  A    between atoms: _117  and  _119
REMARK   38  A    between atoms: _119  and  _120
REMARK   39  A    between atoms: _127  and  _129
REMARK   40  A    between atoms: _131  and  _133
REMARK   41  A    between atoms: _136  and  _138
REMARK   42  A    between atoms: _138  and  _139
REMARK   43  A    between atoms: _139  and  _140
REMARK   44  A    between atoms: _140  and  _141
REMARK   45  A    between atoms: _145  and  _147
REMARK   46  A    between atoms: _147  and  _148
REMARK   47  A    between atoms: _155  and  _157
REMARK   48  A    between atoms: _157  and  _158
REMARK   49  A    between atoms: _158  and  _159
REMARK   50  A    between atoms: _159  and  _160
REMARK                            x       y       z     vdW  Elec       q    Type
REMARK                         _______ _______ _______ _____ _____    ______ ____
ROOT
ATOM      1  C   UNL     1     -40.526  13.351 -52.992  0.00  0.00    -0.022 A 
ATOM      2  C   UNL     1     -40.687  14.477 -52.201  0.00  0.00    -0.004 A 
ATOM      3  C   UNL     1     -39.730  14.840 -51.301  0.00  0.00    -0.000 A 
ATOM      4  C   UNL     1     -38.583  14.079 -51.153  0.00  0.00    -0.000 A 
ATOM      5  C   UNL     1     -38.410  12.943 -51.921  0.00  0.00    -0.000 A 
ATOM      6  C   UNL     1     -39.382  12.585 -52.832  0.00  0.00    -0.004 A 
ENDROOT
BRANCH   1   7
ATOM      7  C   UNL     1     -41.573  12.960 -53.978  0.00  0.00    +0.026 C 
BRANCH   7   8
ATOM      8  C   UNL     1     -42.264  11.620 -53.664  0.00  0.00    +0.005 C 
ATOM      9  C   UNL     1     -43.154  11.724 -52.442  0.00  0.00    +0.000 C 
ENDBRANCH   7   8
ENDBRANCH   1   7
TORSDOF 2
REMARK  Name = 
REMARK  50 active torsions:
REMARK  status: ('A' for Active; 'I' for Inactive)
REMARK    1  A    between atoms: _1  and  _3
REMARK    2  A    between atoms: _3  and  _5
REMARK    3  A    between atoms: _7  and  _9
REMARK    4  A    between atoms: _9  and  _10
REMARK    5  A    between atoms: _13  and  _15
REMARK    6  A    between atoms: _15  and  _17
REMARK    7  A    between atoms: _19  and  _21
REMARK    8  A    between atoms: _21  and  _22
REMARK    9  A    between atoms: _29  and  _31
REMARK   10  A    between atoms: _31  and  _32
REMARK   11  A    between atoms: _35  and  _37
REMARK   12  A    between atoms: _37  and  _39
REMARK   13  A    between atoms: _41  and  _43
REMARK   14  A    between atoms: _46  and  _48
REMARK   15  A    between atoms: _48  and  _49
REMARK   16  A    between atoms: _49  and  _50
REMARK   17  A    between atoms: _50  and  _51
REMARK   18  A    between atoms: _55  and  _57
REMARK   19  A    between atoms: _57  and  _58
REMARK   20  A    between atoms: _58  and  _59
REMARK   21  A    between atoms: _62  and  _64
REMARK   22  A    between atoms: _64  and  _66
REMARK   23  A    between atoms: _68  and  _70
REMARK   24  A    between atoms: _70  and  _71
REMARK   25  A    between atoms: _78  and  _80
REMARK   26  A    between atoms: _82  and  _84
REMARK   27  A    between atoms: _84  and  _85
REMARK   28  A    between atoms: _91  and  _93
REMARK   29  A    between atoms: _95  and  _97
REMARK   30  A    between atoms: _97  and  _98
REMARK   31  A    between atoms: _104  and  _106
REMARK   32  A    between atoms: _106  and  _107
REMARK   33  A    between atoms: _107  and  _108
REMARK   34  A    between atoms: _108  and  _109
REMARK   35  A    between atoms: _111  and  _113
REMARK   36  A    between atoms: _113  and  _115
REMARK   37  A    between atoms: _117  and  _119
REMARK   38  A    between atoms: _119  and  _120
REMARK   39  A    between atoms: _127  and  _129
REMARK   40  A    between atoms: _131  and  _133
REMARK   41  A    between atoms: _136  and  _138
REMARK   42  A    between atoms: _138  and  _139
REMARK   43  A    between atoms: _139  and  _140
REMARK   44  A    between atoms: _140  and  _141
REMARK   45  A    between atoms: _145  and  _147
REMARK   46  A    between atoms: _147  and  _148
REMARK   47  A    between atoms: _155  and  _157
REMARK   48  A    between atoms: _157  and  _158
REMARK   49  A    between atoms: _158  and  _159
REMARK   50  A    between atoms: _159  and  _160
REMARK                            x       y       z     vdW  Elec       q    Type
REMARK                         _______ _______ _______ _____ _____    ______ ____
ROOT
ATOM      1  C   UNL     1     -43.186  11.792 -50.002  0.00  0.00    +0.036 C 
ATOM      2  C   UNL     1     -42.214  12.583 -49.130  0.00  0.00    +0.003 C 
ENDROOT
BRANCH   1   3
ATOM      3  C   UNL     1     -43.487  10.432 -49.351  0.00  0.00    +0.182 C 
ATOM      4  O   UNL     1     -44.368  10.579 -48.254  0.00  0.00    -0.220 OA
ENDBRANCH   1   3
TORSDOF 1
REMARK  Name = 
REMARK  50 active torsions:
REMARK  status: ('A' for Active; 'I' for Inactive)
REMARK    1  A    between atoms: _1  and  _3
REMARK    2  A    between atoms: _3  and  _5
REMARK    3  A    between atoms: _7  and  _9
REMARK    4  A    between atoms: _9  and  _10
REMARK    5  A    between atoms: _13  and  _15
REMARK    6  A    between atoms: _15  and  _17
REMARK    7  A    between atoms: _19  and  _21
REMARK    8  A    between atoms: _21  and  _22
REMARK    9  A    between atoms: _29  and  _31
REMARK   10  A    between atoms: _31  and  _32
REMARK   11  A    between atoms: _35  and  _37
REMARK   12  A    between atoms: _37  and  _39
REMARK   13  A    between atoms: _41  and  _43
REMARK   14  A    between atoms: _46  and  _48
REMARK   15  A    between atoms: _48  and  _49
REMARK   16  A    between atoms: _49  and  _50
REMARK   17  A    between atoms: _50  and  _51
REMARK   18  A    between atoms: _55  and  _57
REMARK   19  A    between atoms: _57  and  _58
REMARK   20  A    between atoms: _58  and  _59
REMARK   21  A    between atoms: _62  and  _64
REMARK   22  A    between atoms: _64  and  _66
REMARK   23  A    between atoms: _68  and  _70
REMARK   24  A    between atoms: _70  and  _71
REMARK   25  A    between atoms: _78  and  _80
REMARK   26  A    between atoms: _82  and  _84
REMARK   27  A    between atoms: _84  and  _85
REMARK   28  A    between atoms: _91  and  _93
REMARK   29  A    between atoms: _95  and  _97
REMARK   30  A    between atoms: _97  and  _98
REMARK   31  A    between atoms: _104  and  _106
REMARK   32  A    between atoms: _106  and  _107
REMARK   33  A    between atoms: _107  and  _108
REMARK   34  A    between atoms: _108  and  _109
REMARK   35  A    between atoms: _111  and  _113
REMARK   36  A    between atoms: _113  and  _115
REMARK   37  A    between atoms: _117  and  _119
REMARK   38  A    between atoms: _119  and  _120
REMARK   39  A    between atoms: _127  and  _129
REMARK   40  A    between atoms: _131  and  _133
REMARK   41  A    between atoms: _136  and  _138
REMARK   42  A    between atoms: _138  and  _139
REMARK   43  A    between atoms: _139  and  _140
REMARK   44  A    between atoms: _140  and  _141
REMARK   45  A    between atoms: _145  and  _147
REMARK   46  A    between atoms: _147  and  _148
REMARK   47  A    between atoms: _155  and  _157
REMARK   48  A    between atoms: _157  and  _158
REMARK   49  A    between atoms: _158  and  _159
REMARK   50  A    between atoms: _159  and  _160
REMARK                            x       y       z     vdW  Elec       q    Type
REMARK                         _______ _______ _______ _____ _____    ______ ____
ROOT
ATOM      1  C   UNL     1     -40.564  16.886 -47.773  0.00  0.00    -0.022 A 
ATOM      2  C   UNL     1     -40.885  17.913 -46.900  0.00  0.00    -0.004 A 
ATOM      3  C   UNL     1     -39.889  18.641 -46.259  0.00  0.00    -0.000 A 
ATOM      4  C   UNL     1     -38.558  18.331 -46.470  0.00  0.00    -0.000 A 
ATOM      5  C   UNL     1     -38.222  17.298 -47.328  0.00  0.00    -0.000 A 
ATOM      6  C   UNL     1     -39.225  16.567 -47.962  0.00  0.00    -0.004 A 
ENDROOT
BRANCH   1   7
ATOM      7  C   UNL     1     -41.635  16.082 -48.440  0.00  0.00    +0.026 C 
BRANCH   7   8
ATOM      8  C   UNL     1     -41.702  14.637 -47.942  0.00  0.00    +0.005 C 
ATOM      9  C   UNL     1     -42.257  14.584 -46.519  0.00  0.00    +0.000 C 
ENDBRANCH   7   8
ENDBRANCH   1   7
TORSDOF 2
REMARK  Name = 
REMARK  50 active torsions:
REMARK  status: ('A' for Active; 'I' for Inactive)
REMARK    1  A    between atoms: _1  and  _3
REMARK    2  A    between atoms: _3  and  _5
REMARK    3  A    between atoms: _7  and  _9
REMARK    4  A    between atoms: _9  and  _10
REMARK    5  A    between atoms: _13  and  _15
REMARK    6  A    between atoms: _15  and  _17
REMARK    7  A    between atoms: _19  and  _21
REMARK    8  A    between atoms: _21  and  _22
REMARK    9  A    between atoms: _29  and  _31
REMARK   10  A    between atoms: _31  and  _32
REMARK   11  A    between atoms: _35  and  _37
REMARK   12  A    between atoms: _37  and  _39
REMARK   13  A    between atoms: _41  and  _43
REMARK   14  A    between atoms: _46  and  _48
REMARK   15  A    between atoms: _48  and  _49
REMARK   16  A    between atoms: _49  and  _50
REMARK   17  A    between atoms: _50  and  _51
REMARK   18  A    between atoms: _55  and  _57
REMARK   19  A    between atoms: _57  and  _58
REMARK   20  A    between atoms: _58  and  _59
REMARK   21  A    between atoms: _62  and  _64
REMARK   22  A    between atoms: _64  and  _66
REMARK   23  A    between atoms: _68  and  _70
REMARK   24  A    between atoms: _70  and  _71
REMARK   25  A    between atoms: _78  and  _80
REMARK   26  A    between atoms: _82  and  _84
REMARK   27  A    between atoms: _84  and  _85
REMARK   28  A    between atoms: _91  and  _93
REMARK   29  A    between atoms: _95  and  _97
REMARK   30  A    between atoms: _97  and  _98
REMARK   31  A    between atoms: _104  and  _106
REMARK   32  A    between atoms: _106  and  _107
REMARK   33  A    between atoms: _107  and  _108
REMARK   34  A    between atoms: _108  and  _109
REMARK   35  A    between atoms: _111  and  _113
REMARK   36  A    between atoms: _113  and  _115
REMARK   37  A    between atoms: _117  and  _119
REMARK   38  A    between atoms: _119  and  _120
REMARK   39  A    between atoms: _127  and  _129
REMARK   40  A    between atoms: _131  and  _133
REMARK   41  A    between atoms: _136  and  _138
REMARK   42  A    between atoms: _138  and  _139
REMARK   43  A    between atoms: _139  and  _140
REMARK   44  A    between atoms: _140  and  _141
REMARK   45  A    between atoms: _145  and  _147
REMARK   46  A    between atoms: _147  and  _148
REMARK   47  A    between atoms: _155  and  _157
REMARK   48  A    between atoms: _157  and  _158
REMARK   49  A    between atoms: _158  and  _159
REMARK   50  A    between atoms: _159  and  _160
REMARK                            x       y       z     vdW  Elec       q    Type
REMARK                         _______ _______ _______ _____ _____    ______ ____
ROOT
ATOM      1  C   UNL     1     -40.309  14.016 -42.212  0.00  0.00    +0.002 C 
ENDROOT
BRANCH   1   2
ATOM      2  C   UNL     1     -41.012  13.211 -43.288  0.00  0.00    +0.000 C 
BRANCH   2   3
ATOM      3  C   UNL     1     -41.977  14.006 -44.174  0.00  0.00    +0.000 C 
ATOM      4  C   UNL     1     -42.415  15.292 -43.459  0.00  0.00    +0.000 C 
ENDBRANCH   2   3
ENDBRANCH   1   2
BRANCH   1   5
ATOM      5  C   UNL     1     -38.808  13.892 -42.390  0.00  0.00    +0.021 C 
BRANCH   5   6
ATOM      6  C   UNL     1     -38.359  14.244 -43.794  0.00  0.00    +0.109 C 
ATOM      7  N   UNL     1     -38.763  15.647 -44.112  0.00  0.00    -0.131 NA
ENDBRANCH   5   6
ENDBRANCH   1   5
TORSDOF 4
REMARK  Name = 
REMARK  50 active torsions:
REMARK  status: ('A' for Active; 'I' for Inactive)
REMARK    1  A    between atoms: _1  and  _3
REMARK    2  A    between atoms: _3  and  _5
REMARK    3  A    between atoms: _7  and  _9
REMARK    4  A    between atoms: _9  and  _10
REMARK    5  A    between atoms: _13  and  _15
REMARK    6  A    between atoms: _15  and  _17
REMARK    7  A    between atoms: _19  and  _21
REMARK    8  A    between atoms: _21  and  _22
REMARK    9  A    between atoms: _29  and  _31
REMARK   10  A    between atoms: _31  and  _32
REMARK   11  A    between atoms: _35  and  _37
REMARK   12  A    between atoms: _37  and  _39
REMARK   13  A    between atoms: _41  and  _43
REMARK   14  A    between atoms: _46  and  _48
REMARK   15  A    between atoms: _48  and  _49
REMARK   16  A    between atoms: _49  and  _50
REMARK   17  A    between atoms: _50  and  _51
REMARK   18  A    between atoms: _55  and  _57
REMARK   19  A    between atoms: _57  and  _58
REMARK   20  A    between atoms: _58  and  _59
REMARK   21  A    between atoms: _62  and  _64
REMARK   22  A    between atoms: _64  and  _66
REMARK   23  A    between atoms: _68  and  _70
REMARK   24  A    between atoms: _70  and  _71
REMARK   25  A    between atoms: _78  and  _80
REMARK   26  A    between atoms: _82  and  _84
REMARK   27  A    between atoms: _84  and  _85
REMARK   28  A    between atoms: _91  and  _93
REMARK   29  A    between atoms: _95  and  _97
REMARK   30  A    between atoms: _97  and  _98
REMARK   31  A    between atoms: _104  and  _106
REMARK   32  A    between atoms: _106  and  _107
REMARK   33  A    between atoms: _107  and  _108
REMARK   34  A    between atoms: _108  and  _109
REMARK   35  A    between atoms: _111  and  _113
REMARK   36  A    between atoms: _113  and  _115
REMARK   37  A    between atoms: _117  and  _119
REMARK   38  A    between atoms: _119  and  _120
REMARK   39  A    between atoms: _127  and  _129
REMARK   40  A    between atoms: _131  and  _133
REMARK   41  A    between atoms: _136  and  _138
REMARK   42  A    between atoms: _138  and  _139
REMARK   43  A    between atoms: _139  and  _140
REMARK   44  A    between atoms: _140  and  _141
REMARK   45  A    between atoms: _145  and  _147
REMARK   46  A    between atoms: _147  and  _148
REMARK   47  A    between atoms: _155  and  _157
REMARK   48  A    between atoms: _157  and  _158
REMARK   49  A    between atoms: _158  and  _159
REMARK   50  A    between atoms: _159  and  _160
REMARK                            x       y       z     vdW  Elec       q    Type
REMARK                         _______ _______ _______ _____ _____    ______ ____
ROOT
ATOM      1  C   UNL     1     -39.463  21.172 -41.347  0.00  0.00    +0.000 C 
ATOM      2  C   UNL     1     -38.933  22.075 -40.240  0.00  0.00    +0.000 C 
ENDROOT
BRANCH   1   3
ATOM      3  C   UNL     1     -40.355  20.066 -40.775  0.00  0.00    +0.000 C 
ATOM      4  C   UNL     1     -41.359  20.702 -39.836  0.00  0.00    +0.000 C 
ENDBRANCH   1   3
BRANCH   1   5
ATOM      5  C   UNL     1     -38.326  20.559 -42.166  0.00  0.00    +0.000 C 
ATOM      6  C   UNL     1     -37.670  21.535 -43.121  0.00  0.00    +0.000 C 
ENDBRANCH   1   5
TORSDOF 2
REMARK  Name = 
REMARK  50 active torsions:
REMARK  status: ('A' for Active; 'I' for Inactive)
REMARK    1  A    between atoms: _1  and  _3
REMARK    2  A    between atoms: _3  and  _5
REMARK    3  A    between atoms: _7  and  _9
REMARK    4  A    between atoms: _9  and  _10
REMARK    5  A    between atoms: _13  and  _15
REMARK    6  A    between atoms: _15  and  _17
REMARK    7  A    between atoms: _19  and  _21
REMARK    8  A    between atoms: _21  and  _22
REMARK    9  A    between atoms: _29  and  _31
REMARK   10  A    between atoms: _31  and  _32
REMARK   11  A    between atoms: _35  and  _37
REMARK   12  A    between atoms: _37  and  _39
REMARK   13  A    between atoms: _41  and  _43
REMARK   14  A    between atoms: _46  and  _48
REMARK   15  A    between atoms: _48  and  _49
REMARK   16  A    between atoms: _49  and  _50
REMARK   17  A    between atoms: _50  and  _51
REMARK   18  A    between atoms: _55  and  _57
REMARK   19  A    between atoms: _57  and  _58
REMARK   20  A    between atoms: _58  and  _59
REMARK   21  A    between atoms: _62  and  _64
REMARK   22  A    between atoms: _64  and  _66
REMARK   23  A    between atoms: _68  and  _70
REMARK   24  A    between atoms: _70  and  _71
REMARK   25  A    between atoms: _78  and  _80
REMARK   26  A    between atoms: _82  and  _84
REMARK   27  A    between atoms: _84  and  _85
REMARK   28  A    between atoms: _91  and  _93
REMARK   29  A    between atoms: _95  and  _97
REMARK   30  A    between atoms: _97  and  _98
REMARK   31  A    between atoms: _104  and  _106
REMARK   32  A    between atoms: _106  and  _107
REMARK   33  A    between atoms: _107  and  _108
REMARK   34  A    between atoms: _108  and  _109
REMARK   35  A    between atoms: _111  and  _113
REMARK   36  A    between atoms: _113  and  _115
REMARK   37  A    between atoms: _117  and  _119
REMARK   38  A    between atoms: _119  and  _120
REMARK   39  A    between atoms: _127  and  _129
REMARK   40  A    between atoms: _131  and  _133
REMARK   41  A    between atoms: _136  and  _138
REMARK   42  A    between atoms: _138  and  _139
REMARK   43  A    between atoms: _139  and  _140
REMARK   44  A    between atoms: _140  and  _141
REMARK   45  A    between atoms: _145  and  _147
REMARK   46  A    between atoms: _147  and  _148
REMARK   47  A    between atoms: _155  and  _157
REMARK   48  A    between atoms: _157  and  _158
REMARK   49  A    between atoms: _158  and  _159
REMARK   50  A    between atoms: _159  and  _160
REMARK                            x       y       z     vdW  Elec       q    Type
REMARK                         _______ _______ _______ _____ _____    ______ ____
ROOT
ATOM      1  C   UNL     1     -36.032  25.847 -44.799  0.00  0.00    -0.022 A 
ATOM      2  C   UNL     1     -35.363  25.570 -43.611  0.00  0.00    -0.001 A 
ATOM      3  C   UNL     1     -36.045  25.510 -42.399  0.00  0.00    +0.042 A 
ATOM      4  C   UNL     1     -37.402  25.714 -42.377  0.00  0.00    +0.196 A 
ATOM      5  O   UNL     1     -38.066  25.649 -41.181  0.00  0.00    -0.287 OA
ATOM      6  C   UNL     1     -38.097  26.002 -43.542  0.00  0.00    +0.042 A 
ATOM      7  C   UNL     1     -37.411  26.059 -44.749  0.00  0.00    -0.001 A 
ENDROOT
BRANCH   1   8
ATOM      8  C   UNL     1     -35.288  25.929 -46.093  0.00  0.00    +0.026 C 
BRANCH   8   9
ATOM      9  C   UNL     1     -34.480  27.220 -46.243  0.00  0.00    +0.005 C 
ATOM     10  C   UNL     1     -33.848  27.232 -47.633  0.00  0.00    +0.000 C 
ENDBRANCH   8   9
ENDBRANCH   1   8
TORSDOF 2
REMARK  Name = 
REMARK  50 active torsions:
REMARK  status: ('A' for Active; 'I' for Inactive)
REMARK    1  A    between atoms: _1  and  _3
REMARK    2  A    between atoms: _3  and  _5
REMARK    3  A    between atoms: _7  and  _9
REMARK    4  A    between atoms: _9  and  _10
REMARK    5  A    between atoms: _13  and  _15
REMARK    6  A    between atoms: _15  and  _17
REMARK    7  A    between atoms: _19  and  _21
REMARK    8  A    between atoms: _21  and  _22
REMARK    9  A    between atoms: _29  and  _31
REMARK   10  A    between atoms: _31  and  _32
REMARK   11  A    between atoms: _35  and  _37
REMARK   12  A    between atoms: _37  and  _39
REMARK   13  A    between atoms: _41  and  _43
REMARK   14  A    between atoms: _46  and  _48
REMARK   15  A    between atoms: _48  and  _49
REMARK   16  A    between atoms: _49  and  _50
REMARK   17  A    between atoms: _50  and  _51
REMARK   18  A    between atoms: _55  and  _57
REMARK   19  A    between atoms: _57  and  _58
REMARK   20  A    between atoms: _58  and  _59
REMARK   21  A    between atoms: _62  and  _64
REMARK   22  A    between atoms: _64  and  _66
REMARK   23  A    between atoms: _68  and  _70
REMARK   24  A    between atoms: _70  and  _71
REMARK   25  A    between atoms: _78  and  _80
REMARK   26  A    between atoms: _82  and  _84
REMARK   27  A    between atoms: _84  and  _85
REMARK   28  A    between atoms: _91  and  _93
REMARK   29  A    between atoms: _95  and  _97
REMARK   30  A    between atoms: _97  and  _98
REMARK   31  A    between atoms: _104  and  _106
REMARK   32  A    between atoms: _106  and  _107
REMARK   33  A    between atoms: _107  and  _108
REMARK   34  A    between atoms: _108  and  _109
REMARK   35  A    between atoms: _111  and  _113
REMARK   36  A    between atoms: _113  and  _115
REMARK   37  A    between atoms: _117  and  _119
REMARK   38  A    between atoms: _119  and  _120
REMARK   39  A    between atoms: _127  and  _129
REMARK   40  A    between atoms: _131  and  _133
REMARK   41  A    between atoms: _136  and  _138
REMARK   42  A    between atoms: _138  and  _139
REMARK   43  A    between atoms: _139  and  _140
REMARK   44  A    between atoms: _140  and  _141
REMARK   45  A    between atoms: _145  and  _147
REMARK   46  A    between atoms: _147  and  _148
REMARK   47  A    between atoms: _155  and  _157
REMARK   48  A    between atoms: _157  and  _158
REMARK   49  A    between atoms: _158  and  _159
REMARK   50  A    between atoms: _159  and  _160
REMARK                            x       y       z     vdW  Elec       q    Type
REMARK                         _______ _______ _______ _____ _____    ______ ____
ROOT
ATOM      1  C   UNL     1     -30.869  23.371 -50.696  0.00  0.00    +0.013 C 
ATOM      2  C   UNL     1     -30.192  23.512 -52.038  0.00  0.00    +0.001 C 
ENDROOT
BRANCH   1   3
ATOM      3  C   UNL     1     -31.863  22.214 -50.752  0.00  0.00    +0.069 C 
ATOM      4  S   UNL     1     -31.049  20.625 -51.083  0.00  0.00    -0.082 S 
ENDBRANCH   1   3
TORSDOF 1
REMARK  Name = 
REMARK  50 active torsions:
REMARK  status: ('A' for Active; 'I' for Inactive)
REMARK    1  A    between atoms: _1  and  _3
REMARK    2  A    between atoms: _3  and  _5
REMARK    3  A    between atoms: _7  and  _9
REMARK    4  A    between atoms: _9  and  _10
REMARK    5  A    between atoms: _13  and  _15
REMARK    6  A    between atoms: _15  and  _17
REMARK    7  A    between atoms: _19  and  _21
REMARK    8  A    between atoms: _21  and  _22
REMARK    9  A    between atoms: _29  and  _31
REMARK   10  A    between atoms: _31  and  _32
REMARK   11  A    between atoms: _35  and  _37
REMARK   12  A    between atoms: _37  and  _39
REMARK   13  A    between atoms: _41  and  _43
REMARK   14  A    between atoms: _46  and  _48
REMARK   15  A    between atoms: _48  and  _49
REMARK   16  A    between atoms: _49  and  _50
REMARK   17  A    between atoms: _50  and  _51
REMARK   18  A    between atoms: _55  and  _57
REMARK   19  A    between atoms: _57  and  _58
REMARK   20  A    between atoms: _58  and  _59
REMARK   21  A    between atoms: _62  and  _64
REMARK   22  A    between atoms: _64  and  _66
REMARK   23  A    between atoms: _68  and  _70
REMARK   24  A    between atoms: _70  and  _71
REMARK   25  A    between atoms: _78  and  _80
REMARK   26  A    between atoms: _82  and  _84
REMARK   27  A    between atoms: _84  and  _85
REMARK   28  A    between atoms: _91  and  _93
REMARK   29  A    between atoms: _95  and  _97
REMARK   30  A    between atoms: _97  and  _98
REMARK   31  A    between atoms: _104  and  _106
REMARK   32  A    between atoms: _106  and  _107
REMARK   33  A    between atoms: _107  and  _108
REMARK   34  A    between atoms: _108  and  _109
REMARK   35  A    between atoms: _111  and  _113
REMARK   36  A    between atoms: _113  and  _115
REMARK   37  A    between atoms: _117  and  _119
REMARK   38  A    between atoms: _119  and  _120
REMARK   39  A    between atoms: _127  and  _129
REMARK   40  A    between atoms: _131  and  _133
REMARK   41  A    between atoms: _136  and  _138
REMARK   42  A    between atoms: _138  and  _139
REMARK   43  A    between atoms: _139  and  _140
REMARK   44  A    between atoms: _140  and  _141
REMARK   45  A    between atoms: _145  and  _147
REMARK   46  A    between atoms: _147  and  _148
REMARK   47  A    between atoms: _155  and  _157
REMARK   48  A    between atoms: _157  and  _158
REMARK   49  A    between atoms: _158  and  _159
REMARK   50  A    between atoms: _159  and  _160
REMARK                            x       y       z     vdW  Elec       q    Type
REMARK                         _______ _______ _______ _____ _____    ______ ____
ROOT
ATOM      1  C   UNL     1     -29.719  19.789 -56.114  0.00  0.00    +0.000 C 
ATOM      2  C   UNL     1     -30.851  19.805 -55.062  0.00  0.00    +0.000 C 
ATOM      3  C   UNL     1     -29.632  18.431 -56.773  0.00  0.00    +0.000 C 
ENDROOT
BRANCH   1   4
ATOM      4  C   UNL     1     -28.386  20.152 -55.456  0.00  0.00    +0.000 C 
ATOM      5  C   UNL     1     -27.273  20.097 -56.503  0.00  0.00    +0.000 C 
ENDBRANCH   1   4
TORSDOF 1
REMARK  Name = 
REMARK  50 active torsions:
REMARK  status: ('A' for Active; 'I' for Inactive)
REMARK    1  A    between atoms: _1  and  _3
REMARK    2  A    between atoms: _3  and  _5
REMARK    3  A    between atoms: _7  and  _9
REMARK    4  A    between atoms: _9  and  _10
REMARK    5  A    between atoms: _13  and  _15
REMARK    6  A    between atoms: _15  and  _17
REMARK    7  A    between atoms: _19  and  _21
REMARK    8  A    between atoms: _21  and  _22
REMARK    9  A    between atoms: _29  and  _31
REMARK   10  A    between atoms: _31  and  _32
REMARK   11  A    between atoms: _35  and  _37
REMARK   12  A    between atoms: _37  and  _39
REMARK   13  A    between atoms: _41  and  _43
REMARK   14  A    between atoms: _46  and  _48
REMARK   15  A    between atoms: _48  and  _49
REMARK   16  A    between atoms: _49  and  _50
REMARK   17  A    between atoms: _50  and  _51
REMARK   18  A    between atoms: _55  and  _57
REMARK   19  A    between atoms: _57  and  _58
REMARK   20  A    between atoms: _58  and  _59
REMARK   21  A    between atoms: _62  and  _64
REMARK   22  A    between atoms: _64  and  _66
REMARK   23  A    between atoms: _68  and  _70
REMARK   24  A    between atoms: _70  and  _71
REMARK   25  A    between atoms: _78  and  _80
REMARK   26  A    between atoms: _82  and  _84
REMARK   27  A    between atoms: _84  and  _85
REMARK   28  A    between atoms: _91  and  _93
REMARK   29  A    between atoms: _95  and  _97
REMARK   30  A    between atoms: _97  and  _98
REMARK   31  A    between atoms: _104  and  _106
REMARK   32  A    between atoms: _106  and  _107
REMARK   33  A    between atoms: _107  and  _108
REMARK   34  A    between atoms: _108  and  _109
REMARK   35  A    between atoms: _111  and  _113
REMARK   36  A    between atoms: _113  and  _115
REMARK   37  A    between atoms: _117  and  _119
REMARK   38  A    between atoms: _119  and  _120
REMARK   39  A    between atoms: _127  and  _129
REMARK   40  A    between atoms: _131  and  _133
REMARK   41  A    between atoms: _136  and  _138
REMARK   42  A    between atoms: _138  and  _139
REMARK   43  A    between atoms: _139  and  _140
REMARK   44  A    between atoms: _140  and  _141
REMARK   45  A    between atoms: _145  and  _147
REMARK   46  A    between atoms: _147  and  _148
REMARK   47  A    between atoms: _155  and  _157
REMARK   48  A    between atoms: _157  and  _158
REMARK   49  A    between atoms: _158  and  _159
REMARK   50  A    between atoms: _159  and  _160
REMARK                            x       y       z     vdW  Elec       q    Type
REMARK                         _______ _______ _______ _____ _____    ______ ____
ROOT
ATOM      1  C   UNL     1     -38.664   4.352 -56.662  0.00  0.00    +0.220 C 
ENDROOT
BRANCH   1   2
ATOM      2  N   UNL     1     -37.984   3.170 -56.152  0.00  0.00    -0.087 NA
ATOM      3  C   UNL     1     -36.681   2.932 -56.297  0.00  0.00    +0.535 C 
ATOM      4  N   UNL     1     -36.173   1.827 -55.785  0.00  0.00    +0.135 NA
ATOM      5  N   UNL     1     -35.895   3.789 -56.940  0.00  0.00    +0.135 NA
ENDBRANCH   1   2
BRANCH   1   6
ATOM      6  C   UNL     1     -39.822   3.966 -57.549  0.00  0.00    +0.047 C 
BRANCH   6   7
ATOM      7  C   UNL     1     -39.271   3.540 -58.890  0.00  0.00    +0.004 C 
BRANCH   7   8
ATOM      8  C   UNL     1     -40.314   3.037 -59.872  0.00  0.00    +0.000 C 
ATOM      9  C   UNL     1     -41.144   4.199 -60.401  0.00  0.00    +0.000 C 
ENDBRANCH   7   8
ENDBRANCH   6   7
ENDBRANCH   1   6
TORSDOF 4
REMARK  Name = 
REMARK  50 active torsions:
REMARK  status: ('A' for Active; 'I' for Inactive)
REMARK    1  A    between atoms: _1  and  _3
REMARK    2  A    between atoms: _3  and  _5
REMARK    3  A    between atoms: _7  and  _9
REMARK    4  A    between atoms: _9  and  _10
REMARK    5  A    between atoms: _13  and  _15
REMARK    6  A    between atoms: _15  and  _17
REMARK    7  A    between atoms: _19  and  _21
REMARK    8  A    between atoms: _21  and  _22
REMARK    9  A    between atoms: _29  and  _31
REMARK   10  A    between atoms: _31  and  _32
REMARK   11  A    between atoms: _35  and  _37
REMARK   12  A    between atoms: _37  and  _39
REMARK   13  A    between atoms: _41  and  _43
REMARK   14  A    between atoms: _46  and  _48
REMARK   15  A    between atoms: _48  and  _49
REMARK   16  A    between atoms: _49  and  _50
REMARK   17  A    between atoms: _50  and  _51
REMARK   18  A    between atoms: _55  and  _57
REMARK   19  A    between atoms: _57  and  _58
REMARK   20  A    between atoms: _58  and  _59
REMARK   21  A    between atoms: _62  and  _64
REMARK   22  A    between atoms: _64  and  _66
REMARK   23  A    between atoms: _68  and  _70
REMARK   24  A    between atoms: _70  and  _71
REMARK   25  A    between atoms: _78  and  _80
REMARK   26  A    between atoms: _82  and  _84
REMARK   27  A    between atoms: _84  and  _85
REMARK   28  A    between atoms: _91  and  _93
REMARK   29  A    between atoms: _95  and  _97
REMARK   30  A    between atoms: _97  and  _98
REMARK   31  A    between atoms: _104  and  _106
REMARK   32  A    between atoms: _106  and  _107
REMARK   33  A    between atoms: _107  and  _108
REMARK   34  A    between atoms: _108  and  _109
REMARK   35  A    between atoms: _111  and  _113
REMARK   36  A    between atoms: _113  and  _115
REMARK   37  A    between atoms: _117  and  _119
REMARK   38  A    between atoms: _119  and  _120
REMARK   39  A    between atoms: _127  and  _129
REMARK   40  A    between atoms: _131  and  _133
REMARK   41  A    between atoms: _136  and  _138
REMARK   42  A    between atoms: _138  and  _139
REMARK   43  A    between atoms: _139  and  _140
REMARK   44  A    between atoms: _140  and  _141
REMARK   45  A    between atoms: _145  and  _147
REMARK   46  A    between atoms: _147  and  _148
REMARK   47  A    between atoms: _155  and  _157
REMARK   48  A    between atoms: _157  and  _158
REMARK   49  A    between atoms: _158  and  _159
REMARK   50  A    between atoms: _159  and  _160
REMARK                            x       y       z     vdW  Elec       q    Type
REMARK                         _______ _______ _______ _____ _____    ______ ____
ROOT
ATOM      1  C   UNL     1     -45.470  -3.281 -49.880  0.00  0.00    -0.022 A 
ATOM      2  C   UNL     1     -45.538  -2.887 -48.539  0.00  0.00    -0.001 A 
ATOM      3  C   UNL     1     -44.912  -1.730 -48.099  0.00  0.00    +0.042 A 
ATOM      4  C   UNL     1     -44.211  -0.944 -49.007  0.00  0.00    +0.196 A 
ATOM      5  O   UNL     1     -43.578   0.208 -48.583  0.00  0.00    -0.287 OA
ATOM      6  C   UNL     1     -44.134  -1.310 -50.347  0.00  0.00    +0.042 A 
ATOM      7  C   UNL     1     -44.763  -2.466 -50.774  0.00  0.00    -0.001 A 
ENDROOT
BRANCH   1   8
ATOM      8  C   UNL     1     -46.181  -4.538 -50.350  0.00  0.00    +0.026 C 
BRANCH   8   9
ATOM      9  C   UNL     1     -45.553  -5.267 -51.549  0.00  0.00    +0.005 C 
ATOM     10  C   UNL     1     -45.926  -6.740 -51.433  0.00  0.00    +0.000 C 
ENDBRANCH   8   9
ENDBRANCH   1   8
TORSDOF 2
REMARK  Name = 
REMARK  50 active torsions:
REMARK  status: ('A' for Active; 'I' for Inactive)
REMARK    1  A    between atoms: _1  and  _3
REMARK    2  A    between atoms: _3  and  _5
REMARK    3  A    between atoms: _7  and  _9
REMARK    4  A    between atoms: _9  and  _10
REMARK    5  A    between atoms: _13  and  _15
REMARK    6  A    between atoms: _15  and  _17
REMARK    7  A    between atoms: _19  and  _21
REMARK    8  A    between atoms: _21  and  _22
REMARK    9  A    between atoms: _29  and  _31
REMARK   10  A    between atoms: _31  and  _32
REMARK   11  A    between atoms: _35  and  _37
REMARK   12  A    between atoms: _37  and  _39
REMARK   13  A    between atoms: _41  and  _43
REMARK   14  A    between atoms: _46  and  _48
REMARK   15  A    between atoms: _48  and  _49
REMARK   16  A    between atoms: _49  and  _50
REMARK   17  A    between atoms: _50  and  _51
REMARK   18  A    between atoms: _55  and  _57
REMARK   19  A    between atoms: _57  and  _58
REMARK   20  A    between atoms: _58  and  _59
REMARK   21  A    between atoms: _62  and  _64
REMARK   22  A    between atoms: _64  and  _66
REMARK   23  A    between atoms: _68  and  _70
REMARK   24  A    between atoms: _70  and  _71
REMARK   25  A    between atoms: _78  and  _80
REMARK   26  A    between atoms: _82  and  _84
REMARK   27  A    between atoms: _84  and  _85
REMARK   28  A    between atoms: _91  and  _93
REMARK   29  A    between atoms: _95  and  _97
REMARK   30  A    between atoms: _97  and  _98
REMARK   31  A    between atoms: _104  and  _106
REMARK   32  A    between atoms: _106  and  _107
REMARK   33  A    between atoms: _107  and  _108
REMARK   34  A    between atoms: _108  and  _109
REMARK   35  A    between atoms: _111  and  _113
REMARK   36  A    between atoms: _113  and  _115
REMARK   37  A    between atoms: _117  and  _119
REMARK   38  A    between atoms: _119  and  _120
REMARK   39  A    between atoms: _127  and  _129
REMARK   40  A    between atoms: _131  and  _133
REMARK   41  A    between atoms: _136  and  _138
REMARK   42  A    between atoms: _138  and  _139
REMARK   43  A    between atoms: _139  and  _140
REMARK   44  A    between atoms: _140  and  _141
REMARK   45  A    between atoms: _145  and  _147
REMARK   46  A    between atoms: _147  and  _148
REMARK   47  A    between atoms: _155  and  _157
REMARK   48  A    between atoms: _157  and  _158
REMARK   49  A    between atoms: _158  and  _159
REMARK   50  A    between atoms: _159  and  _160
REMARK                            x       y       z     vdW  Elec       q    Type
REMARK                         _______ _______ _______ _____ _____    ______ ____
ROOT
ATOM      1  C   UNL     1     -38.571  -2.218 -46.193  0.00  0.00    +0.007 C 
ENDROOT
BRANCH   1   2
ATOM      2  C   UNL     1     -38.366  -2.943 -47.513  0.00  0.00    +0.000 C 
BRANCH   2   3
ATOM      3  C   UNL     1     -37.362  -4.097 -47.415  0.00  0.00    +0.000 C 
ATOM      4  C   UNL     1     -38.051  -5.348 -46.903  0.00  0.00    +0.000 C 
ENDBRANCH   2   3
ENDBRANCH   1   2
BRANCH   1   5
ATOM      5  C   UNL     1     -40.006  -2.276 -45.713  0.00  0.00    +0.081 C 
BRANCH   5   6
ATOM      6  C   UNL     1     -40.163  -3.317 -44.613  0.00  0.00    +0.315 C 
ATOM      7  N   UNL     1     -41.078  -4.413 -45.037  0.00  0.00    +0.597 NA
ENDBRANCH   5   6
ENDBRANCH   1   5
TORSDOF 4
REMARK  Name = 
REMARK  50 active torsions:
REMARK  status: ('A' for Active; 'I' for Inactive)
REMARK    1  A    between atoms: _1  and  _3
REMARK    2  A    between atoms: _3  and  _5
REMARK    3  A    between atoms: _7  and  _9
REMARK    4  A    between atoms: _9  and  _10
REMARK    5  A    between atoms: _13  and  _15
REMARK    6  A    between atoms: _15  and  _17
REMARK    7  A    between atoms: _19  and  _21
REMARK    8  A    between atoms: _21  and  _22
REMARK    9  A    between atoms: _29  and  _31
REMARK   10  A    between atoms: _31  and  _32
REMARK   11  A    between atoms: _35  and  _37
REMARK   12  A    between atoms: _37  and  _39
REMARK   13  A    between atoms: _41  and  _43
REMARK   14  A    between atoms: _46  and  _48
REMARK   15  A    between atoms: _48  and  _49
REMARK   16  A    between atoms: _49  and  _50
REMARK   17  A    between atoms: _50  and  _51
REMARK   18  A    between atoms: _55  and  _57
REMARK   19  A    between atoms: _57  and  _58
REMARK   20  A    between atoms: _58  and  _59
REMARK   21  A    between atoms: _62  and  _64
REMARK   22  A    between atoms: _64  and  _66
REMARK   23  A    between atoms: _68  and  _70
REMARK   24  A    between atoms: _70  and  _71
REMARK   25  A    between atoms: _78  and  _80
REMARK   26  A    between atoms: _82  and  _84
REMARK   27  A    between atoms: _84  and  _85
REMARK   28  A    between atoms: _91  and  _93
REMARK   29  A    between atoms: _95  and  _97
REMARK   30  A    between atoms: _97  and  _98
REMARK   31  A    between atoms: _104  and  _106
REMARK   32  A    between atoms: _106  and  _107
REMARK   33  A    between atoms: _107  and  _108
REMARK   34  A    between atoms: _108  and  _109
REMARK   35  A    between atoms: _111  and  _113
REMARK   36  A    between atoms: _113  and  _115
REMARK   37  A    between atoms: _117  and  _119
REMARK   38  A    between atoms: _119  and  _120
REMARK   39  A    between atoms: _127  and  _129
REMARK   40  A    between atoms: _131  and  _133
REMARK   41  A    between atoms: _136  and  _138
REMARK   42  A    between atoms: _138  and  _139
REMARK   43  A    between atoms: _139  and  _140
REMARK   44  A    between atoms: _140  and  _141
REMARK   45  A    between atoms: _145  and  _147
REMARK   46  A    between atoms: _147  and  _148
REMARK   47  A    between atoms: _155  and  _157
REMARK   48  A    between atoms: _157  and  _158
REMARK   49  A    between atoms: _158  and  _159
REMARK   50  A    between atoms: _159  and  _160
REMARK                            x       y       z     vdW  Elec       q    Type
REMARK                         _______ _______ _______ _____ _____    ______ ____
ROOT
ATOM      1  C   UNL     1     -38.253  21.314 -61.562  0.00  0.00    +0.000 C 
ATOM      2  C   UNL     1     -38.681  20.659 -60.269  0.00  0.00    +0.000 C 
ENDROOT
BRANCH   1   3
ATOM      3  C   UNL     1     -39.196  20.949 -62.728  0.00  0.00    +0.000 C 
ATOM      4  C   UNL     1     -40.596  21.380 -62.367  0.00  0.00    +0.000 C 
ENDBRANCH   1   3
BRANCH   1   5
ATOM      5  C   UNL     1     -36.823  20.908 -61.882  0.00  0.00    +0.000 C 
ATOM      6  C   UNL     1     -35.836  21.950 -61.405  0.00  0.00    +0.000 C 
ENDBRANCH   1   5
TORSDOF 2
REMARK  Name = 
REMARK  50 active torsions:
REMARK  status: ('A' for Active; 'I' for Inactive)
REMARK    1  A    between atoms: _1  and  _3
REMARK    2  A    between atoms: _3  and  _5
REMARK    3  A    between atoms: _7  and  _9
REMARK    4  A    between atoms: _9  and  _10
REMARK    5  A    between atoms: _13  and  _15
REMARK    6  A    between atoms: _15  and  _17
REMARK    7  A    between atoms: _19  and  _21
REMARK    8  A    between atoms: _21  and  _22
REMARK    9  A    between atoms: _29  and  _31
REMARK   10  A    between atoms: _31  and  _32
REMARK   11  A    between atoms: _35  and  _37
REMARK   12  A    between atoms: _37  and  _39
REMARK   13  A    between atoms: _41  and  _43
REMARK   14  A    between atoms: _46  and  _48
REMARK   15  A    between atoms: _48  and  _49
REMARK   16  A    between atoms: _49  and  _50
REMARK   17  A    between atoms: _50  and  _51
REMARK   18  A    between atoms: _55  and  _57
REMARK   19  A    between atoms: _57  and  _58
REMARK   20  A    between atoms: _58  and  _59
REMARK   21  A    between atoms: _62  and  _64
REMARK   22  A    between atoms: _64  and  _66
REMARK   23  A    between atoms: _68  and  _70
REMARK   24  A    between atoms: _70  and  _71
REMARK   25  A    between atoms: _78  and  _80
REMARK   26  A    between atoms: _82  and  _84
REMARK   27  A    between atoms: _84  and  _85
REMARK   28  A    between atoms: _91  and  _93
REMARK   29  A    between atoms: _95  and  _97
REMARK   30  A    between atoms: _97  and  _98
REMARK   31  A    between atoms: _104  and  _106
REMARK   32  A    between atoms: _106  and  _107
REMARK   33  A    between atoms: _107  and  _108
REMARK   34  A    between atoms: _108  and  _109
REMARK   35  A    between atoms: _111  and  _113
REMARK   36  A    between atoms: _113  and  _115
REMARK   37  A    between atoms: _117  and  _119
REMARK   38  A    between atoms: _119  and  _120
REMARK   39  A    between atoms: _127  and  _129
REMARK   40  A    between atoms: _131  and  _133
REMARK   41  A    between atoms: _136  and  _138
REMARK   42  A    between atoms: _138  and  _139
REMARK   43  A    between atoms: _139  and  _140
REMARK   44  A    between atoms: _140  and  _141
REMARK   45  A    between atoms: _145  and  _147
REMARK   46  A    between atoms: _147  and  _148
REMARK   47  A    between atoms: _155  and  _157
REMARK   48  A    between atoms: _157  and  _158
REMARK   49  A    between atoms: _158  and  _159
REMARK   50  A    between atoms: _159  and  _160
REMARK                            x       y       z     vdW  Elec       q    Type
REMARK                         _______ _______ _______ _____ _____    ______ ____
ROOT
ATOM      1  C   UNL     1     -40.951  15.141 -58.696  0.00  0.00    +0.000 C 
ENDROOT
BRANCH   1   2
ATOM      2  C   UNL     1     -39.690  15.793 -59.261  0.00  0.00    +0.000 C 
ATOM      3  C   UNL     1     -39.610  17.241 -58.795  0.00  0.00    +0.000 C 
ATOM      4  C   UNL     1     -38.493  14.969 -58.812  0.00  0.00    +0.000 C 
ENDBRANCH   1   2
BRANCH   1   5
ATOM      5  C   UNL     1     -42.268  15.405 -59.408  0.00  0.00    +0.000 C 
ATOM      6  C   UNL     1     -42.143  15.134 -60.901  0.00  0.00    +0.000 C 
ENDBRANCH   1   5
TORSDOF 2
REMARK  Name = 
REMARK  50 active torsions:
REMARK  status: ('A' for Active; 'I' for Inactive)
REMARK    1  A    between atoms: _1  and  _3
REMARK    2  A    between atoms: _3  and  _5
REMARK    3  A    between atoms: _7  and  _9
REMARK    4  A    between atoms: _9  and  _10
REMARK    5  A    between atoms: _13  and  _15
REMARK    6  A    between atoms: _15  and  _17
REMARK    7  A    between atoms: _19  and  _21
REMARK    8  A    between atoms: _21  and  _22
REMARK    9  A    between atoms: _29  and  _31
REMARK   10  A    between atoms: _31  and  _32
REMARK   11  A    between atoms: _35  and  _37
REMARK   12  A    between atoms: _37  and  _39
REMARK   13  A    between atoms: _41  and  _43
REMARK   14  A    between atoms: _46  and  _48
REMARK   15  A    between atoms: _48  and  _49
REMARK   16  A    between atoms: _49  and  _50
REMARK   17  A    between atoms: _50  and  _51
REMARK   18  A    between atoms: _55  and  _57
REMARK   19  A    between atoms: _57  and  _58
REMARK   20  A    between atoms: _58  and  _59
REMARK   21  A    between atoms: _62  and  _64
REMARK   22  A    between atoms: _64  and  _66
REMARK   23  A    between atoms: _68  and  _70
REMARK   24  A    between atoms: _70  and  _71
REMARK   25  A    between atoms: _78  and  _80
REMARK   26  A    between atoms: _82  and  _84
REMARK   27  A    between atoms: _84  and  _85
REMARK   28  A    between atoms: _91  and  _93
REMARK   29  A    between atoms: _95  and  _97
REMARK   30  A    between atoms: _97  and  _98
REMARK   31  A    between atoms: _104  and  _106
REMARK   32  A    between atoms: _106  and  _107
REMARK   33  A    between atoms: _107  and  _108
REMARK   34  A    between atoms: _108  and  _109
REMARK   35  A    between atoms: _111  and  _113
REMARK   36  A    between atoms: _113  and  _115
REMARK   37  A    between atoms: _117  and  _119
REMARK   38  A    between atoms: _119  and  _120
REMARK   39  A    between atoms: _127  and  _129
REMARK   40  A    between atoms: _131  and  _133
REMARK   41  A    between atoms: _136  and  _138
REMARK   42  A    between atoms: _138  and  _139
REMARK   43  A    between atoms: _139  and  _140
REMARK   44  A    between atoms: _140  and  _141
REMARK   45  A    between atoms: _145  and  _147
REMARK   46  A    between atoms: _147  and  _148
REMARK   47  A    between atoms: _155  and  _157
REMARK   48  A    between atoms: _157  and  _158
REMARK   49  A    between atoms: _158  and  _159
REMARK   50  A    between atoms: _159  and  _160
REMARK                            x       y       z     vdW  Elec       q    Type
REMARK                         _______ _______ _______ _____ _____    ______ ____
ROOT
ATOM      1  C   UNL     1     -37.586  15.579 -64.373  0.00  0.00    +0.000 C 
ATOM      2  C   UNL     1     -36.312  15.974 -65.129  0.00  0.00    +0.000 C 
ENDROOT
BRANCH   1   3
ATOM      3  C   UNL     1     -38.749  16.508 -64.785  0.00  0.00    +0.000 C 
ATOM      4  C   UNL     1     -38.782  16.460 -66.307  0.00  0.00    +0.000 C 
ENDBRANCH   1   3
BRANCH   1   5
ATOM      5  C   UNL     1     -37.328  15.640 -62.859  0.00  0.00    +0.000 C 
ATOM      6  C   UNL     1     -36.251  14.707 -62.388  0.00  0.00    +0.000 C 
ENDBRANCH   1   5
TORSDOF 2
REMARK  Name = 
REMARK  50 active torsions:
REMARK  status: ('A' for Active; 'I' for Inactive)
REMARK    1  A    between atoms: _1  and  _3
REMARK    2  A    between atoms: _3  and  _5
REMARK    3  A    between atoms: _7  and  _9
REMARK    4  A    between atoms: _9  and  _10
REMARK    5  A    between atoms: _13  and  _15
REMARK    6  A    between atoms: _15  and  _17
REMARK    7  A    between atoms: _19  and  _21
REMARK    8  A    between atoms: _21  and  _22
REMARK    9  A    between atoms: _29  and  _31
REMARK   10  A    between atoms: _31  and  _32
REMARK   11  A    between atoms: _35  and  _37
REMARK   12  A    between atoms: _37  and  _39
REMARK   13  A    between atoms: _41  and  _43
REMARK   14  A    between atoms: _46  and  _48
REMARK   15  A    between atoms: _48  and  _49
REMARK   16  A    between atoms: _49  and  _50
REMARK   17  A    between atoms: _50  and  _51
REMARK   18  A    between atoms: _55  and  _57
REMARK   19  A    between atoms: _57  and  _58
REMARK   20  A    between atoms: _58  and  _59
REMARK   21  A    between atoms: _62  and  _64
REMARK   22  A    between atoms: _64  and  _66
REMARK   23  A    between atoms: _68  and  _70
REMARK   24  A    between atoms: _70  and  _71
REMARK   25  A    between atoms: _78  and  _80
REMARK   26  A    between atoms: _82  and  _84
REMARK   27  A    between atoms: _84  and  _85
REMARK   28  A    between atoms: _91  and  _93
REMARK   29  A    between atoms: _95  and  _97
REMARK   30  A    between atoms: _97  and  _98
REMARK   31  A    between atoms: _104  and  _106
REMARK   32  A    between atoms: _106  and  _107
REMARK   33  A    between atoms: _107  and  _108
REMARK   34  A    between atoms: _108  and  _109
REMARK   35  A    between atoms: _111  and  _113
REMARK   36  A    between atoms: _113  and  _115
REMARK   37  A    between atoms: _117  and  _119
REMARK   38  A    between atoms: _119  and  _120
REMARK   39  A    between atoms: _127  and  _129
REMARK   40  A    between atoms: _131  and  _133
REMARK   41  A    between atoms: _136  and  _138
REMARK   42  A    between atoms: _138  and  _139
REMARK   43  A    between atoms: _139  and  _140
REMARK   44  A    between atoms: _140  and  _141
REMARK   45  A    between atoms: _145  and  _147
REMARK   46  A    between atoms: _147  and  _148
REMARK   47  A    between atoms: _155  and  _157
REMARK   48  A    between atoms: _157  and  _158
REMARK   49  A    between atoms: _158  and  _159
REMARK   50  A    between atoms: _159  and  _160
REMARK                            x       y       z     vdW  Elec       q    Type
REMARK                         _______ _______ _______ _____ _____    ______ ____
ROOT
ATOM      1  C   UNL     1     -32.351  17.382 -67.647  0.00  0.00    -0.022 A 
ATOM      2  C   UNL     1     -31.415  16.489 -67.137  0.00  0.00    -0.001 A 
ATOM      3  C   UNL     1     -30.088  16.846 -66.994  0.00  0.00    +0.042 A 
ATOM      4  C   UNL     1     -29.679  18.113 -67.376  0.00  0.00    +0.196 A 
ATOM      5  O   UNL     1     -28.339  18.446 -67.253  0.00  0.00    -0.287 OA
ATOM      6  C   UNL     1     -30.585  19.016 -67.903  0.00  0.00    +0.042 A 
ATOM      7  C   UNL     1     -31.910  18.648 -68.053  0.00  0.00    -0.001 A 
ENDROOT
BRANCH   1   8
ATOM      8  C   UNL     1     -33.799  16.967 -67.817  0.00  0.00    +0.026 C 
BRANCH   8   9
ATOM      9  C   UNL     1     -34.472  17.474 -69.094  0.00  0.00    +0.005 C 
ATOM     10  C   UNL     1     -33.820  16.767 -70.276  0.00  0.00    +0.000 C 
ENDBRANCH   8   9
ENDBRANCH   1   8
TORSDOF 2
REMARK  Name = 
REMARK  50 active torsions:
REMARK  status: ('A' for Active; 'I' for Inactive)
REMARK    1  A    between atoms: _1  and  _3
REMARK    2  A    between atoms: _3  and  _5
REMARK    3  A    between atoms: _7  and  _9
REMARK    4  A    between atoms: _9  and  _10
REMARK    5  A    between atoms: _13  and  _15
REMARK    6  A    between atoms: _15  and  _17
REMARK    7  A    between atoms: _19  and  _21
REMARK    8  A    between atoms: _21  and  _22
REMARK    9  A    between atoms: _29  and  _31
REMARK   10  A    between atoms: _31  and  _32
REMARK   11  A    between atoms: _35  and  _37
REMARK   12  A    between atoms: _37  and  _39
REMARK   13  A    between atoms: _41  and  _43
REMARK   14  A    between atoms: _46  and  _48
REMARK   15  A    between atoms: _48  and  _49
REMARK   16  A    between atoms: _49  and  _50
REMARK   17  A    between atoms: _50  and  _51
REMARK   18  A    between atoms: _55  and  _57
REMARK   19  A    between atoms: _57  and  _58
REMARK   20  A    between atoms: _58  and  _59
REMARK   21  A    between atoms: _62  and  _64
REMARK   22  A    between atoms: _64  and  _66
REMARK   23  A    between atoms: _68  and  _70
REMARK   24  A    between atoms: _70  and  _71
REMARK   25  A    between atoms: _78  and  _80
REMARK   26  A    between atoms: _82  and  _84
REMARK   27  A    between atoms: _84  and  _85
REMARK   28  A    between atoms: _91  and  _93
REMARK   29  A    between atoms: _95  and  _97
REMARK   30  A    between atoms: _97  and  _98
REMARK   31  A    between atoms: _104  and  _106
REMARK   32  A    between atoms: _106  and  _107
REMARK   33  A    between atoms: _107  and  _108
REMARK   34  A    between atoms: _108  and  _109
REMARK   35  A    between atoms: _111  and  _113
REMARK   36  A    between atoms: _113  and  _115
REMARK   37  A    between atoms: _117  and  _119
REMARK   38  A    between atoms: _119  and  _120
REMARK   39  A    between atoms: _127  and  _129
REMARK   40  A    between atoms: _131  and  _133
REMARK   41  A    between atoms: _136  and  _138
REMARK   42  A    between atoms: _138  and  _139
REMARK   43  A    between atoms: _139  and  _140
REMARK   44  A    between atoms: _140  and  _141
REMARK   45  A    between atoms: _145  and  _147
REMARK   46  A    between atoms: _147  and  _148
REMARK   47  A    between atoms: _155  and  _157
REMARK   48  A    between atoms: _157  and  _158
REMARK   49  A    between atoms: _158  and  _159
REMARK   50  A    between atoms: _159  and  _160
REMARK                            x       y       z     vdW  Elec       q    Type
REMARK                         _______ _______ _______ _____ _____    ______ ____
ROOT
ATOM      1  C   UNL     1     -29.052   9.826 -66.425  0.00  0.00    +0.000 C 
ENDROOT
BRANCH   1   2
ATOM      2  C   UNL     1     -29.636  11.138 -65.919  0.00  0.00    +0.000 C 
ATOM      3  C   UNL     1     -28.772  12.342 -66.299  0.00  0.00    +0.000 C 
ATOM      4  C   UNL     1     -31.066  11.306 -66.391  0.00  0.00    +0.000 C 
ENDBRANCH   1   2
BRANCH   1   5
ATOM      5  C   UNL     1     -27.524   9.779 -66.429  0.00  0.00    +0.000 C 
ATOM      6  C   UNL     1     -27.075   8.624 -65.564  0.00  0.00    +0.000 C 
ENDBRANCH   1   5
TORSDOF 2
REMARK  Name = 
REMARK  50 active torsions:
REMARK  status: ('A' for Active; 'I' for Inactive)
REMARK    1  A    between atoms: _1  and  _3
REMARK    2  A    between atoms: _3  and  _5
REMARK    3  A    between atoms: _7  and  _9
REMARK    4  A    between atoms: _9  and  _10
REMARK    5  A    between atoms: _13  and  _15
REMARK    6  A    between atoms: _15  and  _17
REMARK    7  A    between atoms: _19  and  _21
REMARK    8  A    between atoms: _21  and  _22
REMARK    9  A    between atoms: _29  and  _31
REMARK   10  A    between atoms: _31  and  _32
REMARK   11  A    between atoms: _35  and  _37
REMARK   12  A    between atoms: _37  and  _39
REMARK   13  A    between atoms: _41  and  _43
REMARK   14  A    between atoms: _46  and  _48
REMARK   15  A    between atoms: _48  and  _49
REMARK   16  A    between atoms: _49  and  _50
REMARK   17  A    between atoms: _50  and  _51
REMARK   18  A    between atoms: _55  and  _57
REMARK   19  A    between atoms: _57  and  _58
REMARK   20  A    between atoms: _58  and  _59
REMARK   21  A    between atoms: _62  and  _64
REMARK   22  A    between atoms: _64  and  _66
REMARK   23  A    between atoms: _68  and  _70
REMARK   24  A    between atoms: _70  and  _71
REMARK   25  A    between atoms: _78  and  _80
REMARK   26  A    between atoms: _82  and  _84
REMARK   27  A    between atoms: _84  and  _85
REMARK   28  A    between atoms: _91  and  _93
REMARK   29  A    between atoms: _95  and  _97
REMARK   30  A    between atoms: _97  and  _98
REMARK   31  A    between atoms: _104  and  _106
REMARK   32  A    between atoms: _106  and  _107
REMARK   33  A    between atoms: _107  and  _108
REMARK   34  A    between atoms: _108  and  _109
REMARK   35  A    between atoms: _111  and  _113
REMARK   36  A    between atoms: _113  and  _115
REMARK   37  A    between atoms: _117  and  _119
REMARK   38  A    between atoms: _119  and  _120
REMARK   39  A    between atoms: _127  and  _129
REMARK   40  A    between atoms: _131  and  _133
REMARK   41  A    between atoms: _136  and  _138
REMARK   42  A    between atoms: _138  and  _139
REMARK   43  A    between atoms: _139  and  _140
REMARK   44  A    between atoms: _140  and  _141
REMARK   45  A    between atoms: _145  and  _147
REMARK   46  A    between atoms: _147  and  _148
REMARK   47  A    between atoms: _155  and  _157
REMARK   48  A    between atoms: _157  and  _158
REMARK   49  A    between atoms: _158  and  _159
REMARK   50  A    between atoms: _159  and  _160
REMARK                            x       y       z     vdW  Elec       q    Type
REMARK                         _______ _______ _______ _____ _____    ______ ____
ROOT
ATOM      1  C   UNL     1     -29.917  21.166 -46.295  0.00  0.00    +0.000 C 
ATOM      2  C   UNL     1     -30.964  21.784 -45.405  0.00  0.00    +0.000 C 
ENDROOT
BRANCH   1   3
ATOM      3  C   UNL     1     -29.066  22.262 -46.997  0.00  0.00    +0.000 C 
ATOM      4  C   UNL     1     -28.735  23.369 -46.006  0.00  0.00    +0.000 C 
ENDBRANCH   1   3
BRANCH   1   5
ATOM      5  C   UNL     1     -30.598  20.261 -47.326  0.00  0.00    +0.000 C 
ATOM      6  C   UNL     1     -32.127  20.435 -47.390  0.00  0.00    +0.000 C 
ENDBRANCH   1   5
TORSDOF 2
REMARK  Name = 
REMARK  50 active torsions:
REMARK  status: ('A' for Active; 'I' for Inactive)
REMARK    1  A    between atoms: _1  and  _3
REMARK    2  A    between atoms: _3  and  _5
REMARK    3  A    between atoms: _7  and  _9
REMARK    4  A    between atoms: _9  and  _10
REMARK    5  A    between atoms: _13  and  _15
REMARK    6  A    between atoms: _15  and  _17
REMARK    7  A    between atoms: _19  and  _21
REMARK    8  A    between atoms: _21  and  _22
REMARK    9  A    between atoms: _29  and  _31
REMARK   10  A    between atoms: _31  and  _32
REMARK   11  A    between atoms: _35  and  _37
REMARK   12  A    between atoms: _37  and  _39
REMARK   13  A    between atoms: _41  and  _43
REMARK   14  A    between atoms: _46  and  _48
REMARK   15  A    between atoms: _48  and  _49
REMARK   16  A    between atoms: _49  and  _50
REMARK   17  A    between atoms: _50  and  _51
REMARK   18  A    between atoms: _55  and  _57
REMARK   19  A    between atoms: _57  and  _58
REMARK   20  A    between atoms: _58  and  _59
REMARK   21  A    between atoms: _62  and  _64
REMARK   22  A    between atoms: _64  and  _66
REMARK   23  A    between atoms: _68  and  _70
REMARK   24  A    between atoms: _70  and  _71
REMARK   25  A    between atoms: _78  and  _80
[truncated: 282,452 more chars]
