# Supplementary material for: A Novel Class of Small Molecule Agonists with Preference for Human over Mouse TLR4 Activation
Source: PLoS One. 2016 Oct 13;11(10):e0164632. doi: 10.1371/journal.pone.0164632 (PMC5063506; doi:10.1371/journal.pone.0164632)
Supplement: S1 File — Sequence and structure files used for bioinformatics analysis and docking, provided as a ZIP archive of a directory tree. To view, uncompress onto your local file system and open the file Readme.txt at the top directory level of the archive. That file describes individual directories and files inside the archive. (ZIP) [file pone.0164632.s007.zip › S1_File/docking.receptor_monomer_unbound/dock/human_AZ12900618.pdbqt]

MODEL        2
REMARK  Name = 
REMARK  11 active torsions:
REMARK  status: ('A' for Active; 'I' for Inactive)
REMARK    1  A    between atoms: _1  and  _15
REMARK    2  A    between atoms: _2  and  _4
REMARK    3  A    between atoms: _2  and  _29
REMARK    4  A    between atoms: _12  and  _17
REMARK    5  A    between atoms: _13  and  _23
REMARK    6  A    between atoms: _29  and  _30
REMARK    7  A    between atoms: _29  and  _41
REMARK    8  A    between atoms: _33  and  _36
REMARK    9  A    between atoms: _36  and  _37
REMARK   10  A    between atoms: _37  and  _39
REMARK   11  A    between atoms: _42  and  _45
REMARK                            x       y       z     vdW  Elec       q    Type
REMARK                         _______ _______ _______ _____ _____    ______ ____
ROOT
ATOM      1  C   UNL     1     -34.814  16.743 -52.909  0.00  0.00    +0.272 C 
ATOM      2  N   UNL     1     -35.950  16.926 -52.182  0.00  0.00    -0.250 N 
ATOM      3  O   UNL     1     -33.731  16.726 -52.355  0.00  0.00    -0.268 OA
ENDROOT
BRANCH   2   4
ATOM      4  C   UNL     1     -36.057  16.326 -50.878  0.00  0.00    +0.038 A 
ATOM      5  C   UNL     1     -35.418  16.852 -49.751  0.00  0.00    +0.027 A 
ATOM      6  C   UNL     1     -35.563  16.238 -48.506  0.00  0.00    -0.048 A 
ATOM      7  C   UNL     1     -34.901  16.833 -47.277  0.00  0.00    +0.044 C 
ATOM      8  C   UNL     1     -36.328  15.077 -48.392  0.00  0.00    +0.006 A 
ATOM      9  C   UNL     1     -36.946  14.527 -49.515  0.00  0.00    -0.048 A 
ATOM     10  C   UNL     1     -37.749  13.244 -49.394  0.00  0.00    +0.044 C 
ATOM     11  C   UNL     1     -36.811  15.158 -50.752  0.00  0.00    +0.027 A 
ENDBRANCH   2   4
BRANCH   1  12
ATOM     12  C   UNL     1     -34.941  16.456 -54.384  0.00  0.00    +0.149 A 
ATOM     13  C   UNL     1     -34.740  15.231 -54.980  0.00  0.00    +0.063 A 
ATOM     14  C   UNL     1     -34.982  15.430 -56.316  0.00  0.00    +0.075 A 
ATOM     15  N   UNL     1     -35.194  16.771 -56.446  0.00  0.00    -0.231 N 
ATOM     16  N   UNL     1     -35.239  17.443 -55.260  0.00  0.00    -0.161 NA
BRANCH  15  17
ATOM     17  C   UNL     1     -34.730  17.458 -57.524  0.00  0.00    +0.066 A 
ATOM     18  C   UNL     1     -33.358  17.591 -57.748  0.00  0.00    +0.028 A 
ATOM     19  C   UNL     1     -32.901  18.305 -58.855  0.00  0.00    +0.002 A 
ATOM     20  C   UNL     1     -33.812  18.891 -59.732  0.00  0.00    +0.000 A 
ATOM     21  C   UNL     1     -35.182  18.771 -59.500  0.00  0.00    +0.002 A 
ATOM     22  C   UNL     1     -35.643  18.059 -58.394  0.00  0.00    +0.028 A 
ENDBRANCH  15  17
BRANCH  14  23
ATOM     23  C   UNL     1     -35.045  14.428 -57.306  0.00  0.00    +0.000 A 
ATOM     24  C   UNL     1     -34.638  13.119 -57.011  0.00  0.00    +0.010 A 
ATOM     25  C   UNL     1     -34.701  12.112 -57.971  0.00  0.00    +0.001 A 
ATOM     26  C   UNL     1     -35.180  12.390 -59.246  0.00  0.00    +0.000 A 
ATOM     27  C   UNL     1     -35.602  13.679 -59.555  0.00  0.00    +0.001 A 
ATOM     28  C   UNL     1     -35.538  14.687 -58.594  0.00  0.00    +0.010 A 
ENDBRANCH  14  23
ENDBRANCH   1  12
BRANCH   2  29
ATOM     29  C   UNL     1     -36.945  17.949 -52.616  0.00  0.00    +0.197 C 
BRANCH  29  30
ATOM     30  C   UNL     1     -37.355  18.900 -51.489  0.00  0.00    -0.018 A 
ATOM     31  C   UNL     1     -38.467  18.670 -50.668  0.00  0.00    +0.006 A 
ATOM     32  C   UNL     1     -38.808  19.577 -49.669  0.00  0.00    +0.004 A 
ATOM     33  C   UNL     1     -38.047  20.730 -49.469  0.00  0.00    -0.037 A 
ATOM     34  C   UNL     1     -36.938  20.963 -50.282  0.00  0.00    +0.004 A 
ATOM     35  C   UNL     1     -36.598  20.057 -51.284  0.00  0.00    +0.006 A 
BRANCH  33  36
ATOM     36  C   UNL     1     -38.428  21.727 -48.384  0.00  0.00    +0.155 C 
BRANCH  36  37
ATOM     37  C   UNL     1     -37.283  22.012 -47.429  0.00  0.00    +0.309 C 
ATOM     38  O   UNL     1     -36.724  21.167 -46.760  0.00  0.00    -0.251 OA
BRANCH  37  39
ATOM     39  O   UNL     1     -36.972  23.279 -47.357  0.00  0.00    -0.480 OA
ATOM     40  H   UNL     1     -37.555  23.767 -47.964  0.00  0.00    +0.295 HD
ENDBRANCH  37  39
ENDBRANCH  36  37
ENDBRANCH  33  36
ENDBRANCH  29  30
BRANCH  29  41
ATOM     41  C   UNL     1     -38.137  17.362 -53.379  0.00  0.00    +0.239 C 
ATOM     42  O   UNL     1     -38.629  16.290 -53.091  0.00  0.00    -0.273 OA
ATOM     43  N   UNL     1     -38.699  18.070 -54.390  0.00  0.00    -0.311 N 
ATOM     44  H   UNL     1     -39.496  17.649 -54.842  0.00  0.00    +0.149 HD
BRANCH  43  45
ATOM     45  C   UNL     1     -38.292  19.381 -54.924  0.00  0.00    +0.073 C 
ATOM     46  C   UNL     1     -39.102  20.572 -54.374  0.00  0.00    +0.022 C 
ATOM     47  C   UNL     1     -39.044  21.663 -55.463  0.00  0.00    +0.002 C 
ATOM     48  C   UNL     1     -38.463  20.989 -56.720  0.00  0.00    +0.002 C 
ATOM     49  C   UNL     1     -38.529  19.483 -56.437  0.00  0.00    +0.022 C 
ENDBRANCH  43  45
ENDBRANCH  29  41
ENDBRANCH   2  29
TORSDOF 11
ENDMDL
MODEL        3
REMARK  Name = 
REMARK  11 active torsions:
REMARK  status: ('A' for Active; 'I' for Inactive)
REMARK    1  A    between atoms: _1  and  _15
REMARK    2  A    between atoms: _2  and  _4
REMARK    3  A    between atoms: _2  and  _29
REMARK    4  A    between atoms: _12  and  _17
REMARK    5  A    between atoms: _13  and  _23
REMARK    6  A    between atoms: _29  and  _30
REMARK    7  A    between atoms: _29  and  _41
REMARK    8  A    between atoms: _33  and  _36
REMARK    9  A    between atoms: _36  and  _37
REMARK   10  A    between atoms: _37  and  _39
REMARK   11  A    between atoms: _42  and  _45
REMARK                            x       y       z     vdW  Elec       q    Type
REMARK                         _______ _______ _______ _____ _____    ______ ____
ROOT
ATOM      1  C   UNL     1     -34.347  17.158 -52.830  0.00  0.00    +0.272 C 
ATOM      2  N   UNL     1     -35.513  17.230 -52.132  0.00  0.00    -0.250 N 
ATOM      3  O   UNL     1     -33.281  17.224 -52.247  0.00  0.00    -0.268 OA
ENDROOT
BRANCH   2   4
ATOM      4  C   UNL     1     -35.602  16.601 -50.841  0.00  0.00    +0.038 A 
ATOM      5  C   UNL     1     -35.077  17.181 -49.682  0.00  0.00    +0.027 A 
ATOM      6  C   UNL     1     -35.200  16.535 -48.451  0.00  0.00    -0.048 A 
ATOM      7  C   UNL     1     -34.664  17.185 -47.189  0.00  0.00    +0.044 C 
ATOM      8  C   UNL     1     -35.826  15.290 -48.382  0.00  0.00    +0.006 A 
ATOM      9  C   UNL     1     -36.328  14.689 -49.537  0.00  0.00    -0.048 A 
ATOM     10  C   UNL     1     -36.978  13.319 -49.464  0.00  0.00    +0.044 C 
ATOM     11  C   UNL     1     -36.217  15.350 -50.760  0.00  0.00    +0.027 A 
ENDBRANCH   2   4
BRANCH   1  12
ATOM     12  C   UNL     1     -34.409  16.885 -54.312  0.00  0.00    +0.149 A 
ATOM     13  N   UNL     1     -34.456  15.618 -54.784  0.00  0.00    -0.161 NA
ATOM     14  N   UNL     1     -34.563  15.836 -56.126  0.00  0.00    -0.231 N 
ATOM     15  C   UNL     1     -34.485  17.150 -56.483  0.00  0.00    +0.075 A 
ATOM     16  C   UNL     1     -34.463  17.844 -55.300  0.00  0.00    +0.063 A 
BRANCH  15  17
ATOM     17  C   UNL     1     -34.391  17.708 -57.775  0.00  0.00    +0.000 A 
ATOM     18  C   UNL     1     -35.421  18.523 -58.266  0.00  0.00    +0.010 A 
ATOM     19  C   UNL     1     -35.344  19.092 -59.536  0.00  0.00    +0.001 A 
ATOM     20  C   UNL     1     -34.231  18.864 -60.338  0.00  0.00    +0.000 A 
ATOM     21  C   UNL     1     -33.193  18.069 -59.863  0.00  0.00    +0.001 A 
ATOM     22  C   UNL     1     -33.271  17.499 -58.593  0.00  0.00    +0.010 A 
ENDBRANCH  15  17
BRANCH  14  23
ATOM     23  C   UNL     1     -35.321  14.955 -56.833  0.00  0.00    +0.066 A 
ATOM     24  C   UNL     1     -34.922  13.624 -56.975  0.00  0.00    +0.028 A 
ATOM     25  C   UNL     1     -35.709  12.738 -57.710  0.00  0.00    +0.002 A 
ATOM     26  C   UNL     1     -36.887  13.183 -58.307  0.00  0.00    +0.000 A 
ATOM     27  C   UNL     1     -37.279  14.515 -58.176  0.00  0.00    +0.002 A 
ATOM     28  C   UNL     1     -36.494  15.404 -57.444  0.00  0.00    +0.028 A 
ENDBRANCH  14  23
ENDBRANCH   1  12
BRANCH   2  29
ATOM     29  C   UNL     1     -36.581  18.170 -52.579  0.00  0.00    +0.197 C 
BRANCH  29  30
ATOM     30  C   UNL     1     -37.026  19.136 -51.478  0.00  0.00    -0.018 A 
ATOM     31  C   UNL     1     -38.206  18.856 -50.783  0.00  0.00    +0.006 A 
ATOM     32  C   UNL     1     -38.647  19.694 -49.761  0.00  0.00    +0.004 A 
ATOM     33  C   UNL     1     -37.911  20.826 -49.413  0.00  0.00    -0.037 A 
ATOM     34  C   UNL     1     -36.731  21.111 -50.102  0.00  0.00    +0.004 A 
ATOM     35  C   UNL     1     -36.291  20.276 -51.125  0.00  0.00    +0.006 A 
BRANCH  33  36
ATOM     36  C   UNL     1     -38.384  21.734 -48.286  0.00  0.00    +0.155 C 
BRANCH  36  37
ATOM     37  C   UNL     1     -37.265  22.100 -47.327  0.00  0.00    +0.309 C 
ATOM     38  O   UNL     1     -36.705  21.309 -46.596  0.00  0.00    -0.251 OA
BRANCH  37  39
ATOM     39  O   UNL     1     -36.979  23.375 -47.327  0.00  0.00    -0.480 OA
ATOM     40  H   UNL     1     -37.558  23.813 -47.974  0.00  0.00    +0.295 HD
ENDBRANCH  37  39
ENDBRANCH  36  37
ENDBRANCH  33  36
ENDBRANCH  29  30
BRANCH  29  41
ATOM     41  C   UNL     1     -37.750  17.480 -53.290  0.00  0.00    +0.239 C 
ATOM     42  O   UNL     1     -38.158  16.386 -52.958  0.00  0.00    -0.273 OA
ATOM     43  N   UNL     1     -38.386  18.117 -54.305  0.00  0.00    -0.311 N 
ATOM     44  H   UNL     1     -39.164  17.628 -54.722  0.00  0.00    +0.149 HD
BRANCH  43  45
ATOM     45  C   UNL     1     -38.086  19.436 -54.886  0.00  0.00    +0.073 C 
ATOM     46  C   UNL     1     -38.917  20.595 -54.302  0.00  0.00    +0.022 C 
ATOM     47  C   UNL     1     -38.991  21.665 -55.410  0.00  0.00    +0.002 C 
ATOM     48  C   UNL     1     -38.464  20.997 -56.693  0.00  0.00    +0.002 C 
ATOM     49  C   UNL     1     -38.431  19.495 -56.381  0.00  0.00    +0.022 C 
ENDBRANCH  43  45
ENDBRANCH  29  41
ENDBRANCH   2  29
TORSDOF 11
ENDMDL
MODEL        4
REMARK  Name = 
REMARK  11 active torsions:
REMARK  status: ('A' for Active; 'I' for Inactive)
REMARK    1  A    between atoms: _1  and  _15
REMARK    2  A    between atoms: _2  and  _4
REMARK    3  A    between atoms: _2  and  _29
REMARK    4  A    between atoms: _12  and  _17
REMARK    5  A    between atoms: _13  and  _23
REMARK    6  A    between atoms: _29  and  _30
REMARK    7  A    between atoms: _29  and  _41
REMARK    8  A    between atoms: _33  and  _36
REMARK    9  A    between atoms: _36  and  _37
REMARK   10  A    between atoms: _37  and  _39
REMARK   11  A    between atoms: _42  and  _45
REMARK                            x       y       z     vdW  Elec       q    Type
REMARK                         _______ _______ _______ _____ _____    ______ ____
ROOT
ATOM      1  C   UNL     1     -34.210  18.630 -52.901  0.00  0.00    +0.272 C 
ATOM      2  N   UNL     1     -35.069  18.683 -51.847  0.00  0.00    -0.250 N 
ATOM      3  O   UNL     1     -33.057  18.994 -52.768  0.00  0.00    -0.268 OA
ENDROOT
BRANCH   2   4
ATOM      4  C   UNL     1     -34.587  18.367 -50.528  0.00  0.00    +0.038 A 
ATOM      5  C   UNL     1     -34.602  19.377 -49.563  0.00  0.00    +0.027 A 
ATOM      6  C   UNL     1     -34.153  19.129 -48.266  0.00  0.00    -0.048 A 
ATOM      7  C   UNL     1     -34.196  20.228 -47.219  0.00  0.00    +0.044 C 
ATOM      8  C   UNL     1     -33.676  17.861 -47.934  0.00  0.00    +0.006 A 
ATOM      9  C   UNL     1     -33.664  16.841 -48.885  0.00  0.00    -0.048 A 
ATOM     10  C   UNL     1     -33.136  15.467 -48.517  0.00  0.00    +0.044 C 
ATOM     11  C   UNL     1     -34.133  17.093 -50.176  0.00  0.00    +0.027 A 
ENDBRANCH   2   4
BRANCH   1  12
ATOM     12  C   UNL     1     -34.690  18.015 -54.191  0.00  0.00    +0.149 A 
ATOM     13  C   UNL     1     -34.850  16.666 -54.423  0.00  0.00    +0.063 A 
ATOM     14  C   UNL     1     -35.321  16.568 -55.707  0.00  0.00    +0.075 A 
ATOM     15  N   UNL     1     -35.298  17.842 -56.195  0.00  0.00    -0.231 N 
ATOM     16  N   UNL     1     -34.971  18.785 -55.267  0.00  0.00    -0.161 NA
BRANCH  15  17
ATOM     17  C   UNL     1     -34.946  18.099 -57.483  0.00  0.00    +0.066 A 
ATOM     18  C   UNL     1     -33.593  18.114 -57.830  0.00  0.00    +0.028 A 
ATOM     19  C   UNL     1     -33.217  18.370 -59.147  0.00  0.00    +0.002 A 
ATOM     20  C   UNL     1     -34.191  18.601 -60.119  0.00  0.00    +0.000 A 
ATOM     21  C   UNL     1     -35.541  18.571 -59.776  0.00  0.00    +0.002 A 
ATOM     22  C   UNL     1     -35.922  18.316 -58.459  0.00  0.00    +0.028 A 
ENDBRANCH  15  17
BRANCH  14  23
ATOM     23  C   UNL     1     -35.774  15.392 -56.338  0.00  0.00    +0.000 A 
ATOM     24  C   UNL     1     -34.946  14.261 -56.398  0.00  0.00    +0.010 A 
ATOM     25  C   UNL     1     -35.377  13.085 -57.008  0.00  0.00    +0.001 A 
ATOM     26  C   UNL     1     -36.649  13.012 -57.565  0.00  0.00    +0.000 A 
ATOM     27  C   UNL     1     -37.490  14.117 -57.504  0.00  0.00    +0.001 A 
ATOM     28  C   UNL     1     -37.059  15.295 -56.894  0.00  0.00    +0.010 A 
ENDBRANCH  14  23
ENDBRANCH   1  12
BRANCH   2  29
ATOM     29  C   UNL     1     -36.407  19.319 -52.019  0.00  0.00    +0.197 C 
BRANCH  29  30
ATOM     30  C   UNL     1     -37.345  18.505 -52.914  0.00  0.00    -0.018 A 
ATOM     31  C   UNL     1     -37.614  17.178 -52.566  0.00  0.00    +0.006 A 
ATOM     32  C   UNL     1     -38.473  16.398 -53.337  0.00  0.00    +0.004 A 
ATOM     33  C   UNL     1     -39.083  16.936 -54.470  0.00  0.00    -0.037 A 
ATOM     34  C   UNL     1     -38.820  18.260 -54.824  0.00  0.00    +0.004 A 
ATOM     35  C   UNL     1     -37.959  19.039 -54.054  0.00  0.00    +0.006 A 
BRANCH  33  36
ATOM     36  C   UNL     1     -40.033  16.090 -55.306  0.00  0.00    +0.155 C 
BRANCH  36  37
ATOM     37  C   UNL     1     -41.481  16.245 -54.875  0.00  0.00    +0.309 C 
ATOM     38  O   UNL     1     -41.840  16.386 -53.724  0.00  0.00    -0.251 OA
BRANCH  37  39
ATOM     39  O   UNL     1     -42.328  16.171 -55.867  0.00  0.00    -0.480 OA
ATOM     40  H   UNL     1     -41.820  16.043 -56.687  0.00  0.00    +0.295 HD
ENDBRANCH  37  39
ENDBRANCH  36  37
ENDBRANCH  33  36
ENDBRANCH  29  30
BRANCH  29  41
ATOM     41  C   UNL     1     -36.339  20.801 -52.401  0.00  0.00    +0.239 C 
ATOM     42  N   UNL     1     -37.167  21.687 -51.793  0.00  0.00    -0.311 N 
ATOM     43  H   UNL     1     -37.098  22.646 -52.099  0.00  0.00    +0.149 HD
ATOM     44  O   UNL     1     -35.589  21.217 -53.260  0.00  0.00    -0.273 OA
BRANCH  42  45
ATOM     45  C   UNL     1     -38.156  21.435 -50.733  0.00  0.00    +0.073 C 
ATOM     46  C   UNL     1     -37.606  21.775 -49.341  0.00  0.00    +0.022 C 
ATOM     47  C   UNL     1     -38.858  21.863 -48.460  0.00  0.00    +0.002 C 
ATOM     48  C   UNL     1     -39.961  22.421 -49.378  0.00  0.00    +0.002 C 
ATOM     49  C   UNL     1     -39.422  22.312 -50.820  0.00  0.00    +0.022 C 
ENDBRANCH  42  45
ENDBRANCH  29  41
ENDBRANCH   2  29
TORSDOF 11
ENDMDL
MODEL        5
REMARK  Name = 
REMARK  11 active torsions:
REMARK  status: ('A' for Active; 'I' for Inactive)
REMARK    1  A    between atoms: _1  and  _15
REMARK    2  A    between atoms: _2  and  _4
REMARK    3  A    between atoms: _2  and  _29
REMARK    4  A    between atoms: _12  and  _17
REMARK    5  A    between atoms: _13  and  _23
REMARK    6  A    between atoms: _29  and  _30
REMARK    7  A    between atoms: _29  and  _41
REMARK    8  A    between atoms: _33  and  _36
REMARK    9  A    between atoms: _36  and  _37
REMARK   10  A    between atoms: _37  and  _39
REMARK   11  A    between atoms: _42  and  _45
REMARK                            x       y       z     vdW  Elec       q    Type
REMARK                         _______ _______ _______ _____ _____    ______ ____
ROOT
ATOM      1  C   UNL     1     -34.558  17.040 -52.563  0.00  0.00    +0.272 C 
ATOM      2  N   UNL     1     -35.736  17.128 -51.886  0.00  0.00    -0.250 N 
ATOM      3  O   UNL     1     -33.503  17.082 -51.960  0.00  0.00    -0.268 OA
ENDROOT
BRANCH   2   4
ATOM      4  C   UNL     1     -35.860  16.492 -50.601  0.00  0.00    +0.038 A 
ATOM      5  C   UNL     1     -35.305  17.136 -49.493  0.00  0.00    +0.027 A 
ATOM      6  C   UNL     1     -35.398  16.573 -48.221  0.00  0.00    -0.048 A 
ATOM      7  C   UNL     1     -34.812  17.293 -47.020  0.00  0.00    +0.044 C 
ATOM      8  C   UNL     1     -36.046  15.348 -48.058  0.00  0.00    +0.006 A 
ATOM      9  C   UNL     1     -36.613  14.699 -49.154  0.00  0.00    -0.048 A 
ATOM     10  C   UNL     1     -37.308  13.363 -48.968  0.00  0.00    +0.044 C 
ATOM     11  C   UNL     1     -36.531  15.280 -50.421  0.00  0.00    +0.027 A 
ENDBRANCH   2   4
BRANCH   1  12
ATOM     12  C   UNL     1     -34.598  16.779 -54.048  0.00  0.00    +0.149 A 
ATOM     13  N   UNL     1     -34.672  15.517 -54.530  0.00  0.00    -0.161 NA
ATOM     14  N   UNL     1     -34.745  15.747 -55.872  0.00  0.00    -0.231 N 
ATOM     15  C   UNL     1     -34.623  17.061 -56.218  0.00  0.00    +0.075 A 
ATOM     16  C   UNL     1     -34.604  17.745 -55.029  0.00  0.00    +0.063 A 
BRANCH  15  17
ATOM     17  C   UNL     1     -34.486  17.624 -57.503  0.00  0.00    +0.000 A 
ATOM     18  C   UNL     1     -33.239  17.733 -58.138  0.00  0.00    +0.010 A 
ATOM     19  C   UNL     1     -33.126  18.303 -59.405  0.00  0.00    +0.001 A 
ATOM     20  C   UNL     1     -34.255  18.782 -60.061  0.00  0.00    +0.000 A 
ATOM     21  C   UNL     1     -35.497  18.695 -59.442  0.00  0.00    +0.001 A 
ATOM     22  C   UNL     1     -35.611  18.125 -58.175  0.00  0.00    +0.010 A 
ENDBRANCH  15  17
BRANCH  14  23
ATOM     23  C   UNL     1     -35.514  14.893 -56.600  0.00  0.00    +0.066 A 
ATOM     24  C   UNL     1     -36.768  14.491 -56.135  0.00  0.00    +0.028 A 
ATOM     25  C   UNL     1     -37.539  13.610 -56.893  0.00  0.00    +0.002 A 
ATOM     26  C   UNL     1     -37.055  13.126 -58.107  0.00  0.00    +0.000 A 
ATOM     27  C   UNL     1     -35.797  13.517 -58.564  0.00  0.00    +0.002 A 
ATOM     28  C   UNL     1     -35.023  14.397 -57.810  0.00  0.00    +0.028 A 
ENDBRANCH  14  23
ENDBRANCH   1  12
BRANCH   2  29
ATOM     29  C   UNL     1     -36.778  18.092 -52.346  0.00  0.00    +0.197 C 
BRANCH  29  30
ATOM     30  C   UNL     1     -37.248  19.037 -51.238  0.00  0.00    -0.018 A 
ATOM     31  C   UNL     1     -38.407  18.808 -50.485  0.00  0.00    +0.006 A 
ATOM     32  C   UNL     1     -38.801  19.711 -49.501  0.00  0.00    +0.004 A 
ATOM     33  C   UNL     1     -38.045  20.857 -49.249  0.00  0.00    -0.037 A 
ATOM     34  C   UNL     1     -36.890  21.090 -49.994  0.00  0.00    +0.004 A 
ATOM     35  C   UNL     1     -36.497  20.188 -50.981  0.00  0.00    +0.006 A 
BRANCH  33  36
ATOM     36  C   UNL     1     -38.484  21.850 -48.181  0.00  0.00    +0.155 C 
BRANCH  36  37
ATOM     37  C   UNL     1     -37.370  22.180 -47.204  0.00  0.00    +0.309 C 
ATOM     38  O   UNL     1     -36.927  21.403 -46.383  0.00  0.00    -0.251 OA
BRANCH  37  39
ATOM     39  O   UNL     1     -36.948  23.414 -47.296  0.00  0.00    -0.480 OA
ATOM     40  H   UNL     1     -37.451  23.851 -48.005  0.00  0.00    +0.295 HD
ENDBRANCH  37  39
ENDBRANCH  36  37
ENDBRANCH  33  36
ENDBRANCH  29  30
BRANCH  29  41
ATOM     41  C   UNL     1     -37.931  17.432 -53.110  0.00  0.00    +0.239 C 
ATOM     42  O   UNL     1     -38.405  16.365 -52.777  0.00  0.00    -0.273 OA
ATOM     43  N   UNL     1     -38.478  18.067 -54.176  0.00  0.00    -0.311 N 
ATOM     44  H   UNL     1     -39.250  17.600 -54.627  0.00  0.00    +0.149 HD
BRANCH  43  45
ATOM     45  C   UNL     1     -38.087  19.356 -54.770  0.00  0.00    +0.073 C 
ATOM     46  C   UNL     1     -38.850  20.574 -54.212  0.00  0.00    +0.022 C 
ATOM     47  C   UNL     1     -38.841  21.631 -55.335  0.00  0.00    +0.002 C 
ATOM     48  C   UNL     1     -38.340  20.913 -56.602  0.00  0.00    +0.002 C 
ATOM     49  C   UNL     1     -38.407  19.417 -56.270  0.00  0.00    +0.022 C 
ENDBRANCH  43  45
ENDBRANCH  29  41
ENDBRANCH   2  29
TORSDOF 11
ENDMDL
MODEL        6
REMARK  Name = 
REMARK  11 active torsions:
REMARK  status: ('A' for Active; 'I' for Inactive)
REMARK    1  A    between atoms: _1  and  _15
REMARK    2  A    between atoms: _2  and  _4
REMARK    3  A    between atoms: _2  and  _29
REMARK    4  A    between atoms: _12  and  _17
REMARK    5  A    between atoms: _13  and  _23
REMARK    6  A    between atoms: _29  and  _30
REMARK    7  A    between atoms: _29  and  _41
REMARK    8  A    between atoms: _33  and  _36
REMARK    9  A    between atoms: _36  and  _37
REMARK   10  A    between atoms: _37  and  _39
REMARK   11  A    between atoms: _42  and  _45
REMARK                            x       y       z     vdW  Elec       q    Type
REMARK                         _______ _______ _______ _____ _____    ______ ____
ROOT
ATOM      1  C   UNL     1     -34.147  17.490 -53.232  0.00  0.00    +0.272 C 
ATOM      2  N   UNL     1     -35.235  17.617 -52.424  0.00  0.00    -0.250 N 
ATOM      3  O   UNL     1     -33.029  17.652 -52.780  0.00  0.00    -0.268 OA
ENDROOT
BRANCH   2   4
ATOM      4  C   UNL     1     -35.164  17.145 -51.067  0.00  0.00    +0.038 A 
ATOM      5  C   UNL     1     -34.529  17.955 -50.122  0.00  0.00    +0.027 A 
ATOM      6  C   UNL     1     -34.434  17.554 -48.790  0.00  0.00    -0.048 A 
ATOM      7  C   UNL     1     -33.763  18.453 -47.767  0.00  0.00    +0.044 C 
ATOM      8  C   UNL     1     -34.973  16.328 -48.400  0.00  0.00    +0.006 A 
ATOM      9  C   UNL     1     -35.619  15.514 -49.331  0.00  0.00    -0.048 A 
ATOM     10  C   UNL     1     -36.194  14.178 -48.901  0.00  0.00    +0.044 C 
ATOM     11  C   UNL     1     -35.725  15.932 -50.659  0.00  0.00    +0.027 A 
ENDBRANCH   2   4
BRANCH   1  12
ATOM     12  C   UNL     1     -34.355  17.042 -54.656  0.00  0.00    +0.149 A 
ATOM     13  N   UNL     1     -34.484  15.730 -54.960  0.00  0.00    -0.161 NA
ATOM     14  N   UNL     1     -34.708  15.786 -56.304  0.00  0.00    -0.231 N 
ATOM     15  C   UNL     1     -34.625  17.043 -56.828  0.00  0.00    +0.075 A 
ATOM     16  C   UNL     1     -34.471  17.874 -55.748  0.00  0.00    +0.063 A 
BRANCH  14  17
ATOM     17  C   UNL     1     -35.555  14.858 -56.825  0.00  0.00    +0.066 A 
ATOM     18  C   UNL     1     -36.917  14.936 -56.528  0.00  0.00    +0.028 A 
ATOM     19  C   UNL     1     -37.798  13.996 -57.060  0.00  0.00    +0.002 A 
ATOM     20  C   UNL     1     -37.321  12.986 -57.894  0.00  0.00    +0.000 A 
ATOM     21  C   UNL     1     -35.964  12.917 -58.203  0.00  0.00    +0.002 A 
ATOM     22  C   UNL     1     -35.079  13.855 -57.672  0.00  0.00    +0.028 A 
ENDBRANCH  14  17
BRANCH  15  23
ATOM     23  C   UNL     1     -34.634  17.434 -58.183  0.00  0.00    +0.000 A 
ATOM     24  C   UNL     1     -35.851  17.675 -58.837  0.00  0.00    +0.010 A 
ATOM     25  C   UNL     1     -35.883  18.072 -60.173  0.00  0.00    +0.001 A 
ATOM     26  C   UNL     1     -34.698  18.244 -60.880  0.00  0.00    +0.000 A 
ATOM     27  C   UNL     1     -33.481  18.023 -60.245  0.00  0.00    +0.001 A 
ATOM     28  C   UNL     1     -33.449  17.625 -58.909  0.00  0.00    +0.010 A 
ENDBRANCH  15  23
ENDBRANCH   1  12
BRANCH   2  29
ATOM     29  C   UNL     1     -36.378  18.472 -52.858  0.00  0.00    +0.197 C 
BRANCH  29  30
ATOM     30  C   UNL     1     -36.923  19.356 -51.734  0.00  0.00    -0.018 A 
ATOM     31  C   UNL     1     -37.996  18.883 -50.975  0.00  0.00    +0.006 A 
ATOM     32  C   UNL     1     -38.520  19.641 -49.930  0.00  0.00    +0.004 A 
ATOM     33  C   UNL     1     -37.974  20.887 -49.623  0.00  0.00    -0.037 A 
ATOM     34  C   UNL     1     -36.901  21.367 -50.377  0.00  0.00    +0.004 A 
ATOM     35  C   UNL     1     -36.380  20.610 -51.423  0.00  0.00    +0.006 A 
BRANCH  33  36
ATOM     36  C   UNL     1     -38.535  21.711 -48.473  0.00  0.00    +0.155 C 
BRANCH  36  37
ATOM     37  C   UNL     1     -37.452  22.209 -47.533  0.00  0.00    +0.309 C 
ATOM     38  O   UNL     1     -37.142  23.376 -47.403  0.00  0.00    -0.251 OA
BRANCH  37  39
ATOM     39  O   UNL     1     -36.840  21.249 -46.891  0.00  0.00    -0.480 OA
ATOM     40  H   UNL     1     -37.242  20.405 -47.160  0.00  0.00    +0.295 HD
ENDBRANCH  37  39
ENDBRANCH  36  37
ENDBRANCH  33  36
ENDBRANCH  29  30
BRANCH  29  41
ATOM     41  C   UNL     1     -37.470  17.703 -53.610  0.00  0.00    +0.239 C 
ATOM     42  O   UNL     1     -37.736  16.544 -53.364  0.00  0.00    -0.273 OA
ATOM     43  N   UNL     1     -38.200  18.336 -54.561  0.00  0.00    -0.311 N 
ATOM     44  H   UNL     1     -38.922  17.791 -55.008  0.00  0.00    +0.149 HD
BRANCH  43  45
ATOM     45  C   UNL     1     -38.074  19.724 -55.037  0.00  0.00    +0.073 C 
ATOM     46  C   UNL     1     -39.107  20.700 -54.439  0.00  0.00    +0.022 C 
ATOM     47  C   UNL     1     -39.280  21.824 -55.481  0.00  0.00    +0.002 C 
ATOM     48  C   UNL     1     -38.581  21.337 -56.764  0.00  0.00    +0.002 C 
ATOM     49  C   UNL     1     -38.335  19.839 -56.545  0.00  0.00    +0.022 C 
ENDBRANCH  43  45
ENDBRANCH  29  41
ENDBRANCH   2  29
TORSDOF 11
ENDMDL
MODEL        7
REMARK  Name = 
REMARK  11 active torsions:
REMARK  status: ('A' for Active; 'I' for Inactive)
REMARK    1  A    between atoms: _1  and  _15
REMARK    2  A    between atoms: _2  and  _4
REMARK    3  A    between atoms: _2  and  _29
REMARK    4  A    between atoms: _12  and  _17
REMARK    5  A    between atoms: _13  and  _23
REMARK    6  A    between atoms: _29  and  _30
REMARK    7  A    between atoms: _29  and  _41
REMARK    8  A    between atoms: _33  and  _36
REMARK    9  A    between atoms: _36  and  _37
REMARK   10  A    between atoms: _37  and  _39
REMARK   11  A    between atoms: _42  and  _45
REMARK                            x       y       z     vdW  Elec       q    Type
REMARK                         _______ _______ _______ _____ _____    ______ ____
ROOT
ATOM      1  C   UNL     1     -34.135  18.533 -52.758  0.00  0.00    +0.272 C 
ATOM      2  N   UNL     1     -35.011  18.583 -51.718  0.00  0.00    -0.250 N 
ATOM      3  O   UNL     1     -32.978  18.875 -52.598  0.00  0.00    -0.268 OA
ENDROOT
BRANCH   2   4
ATOM      4  C   UNL     1     -34.558  18.238 -50.396  0.00  0.00    +0.038 A 
ATOM      5  C   UNL     1     -34.494  19.168 -49.354  0.00  0.00    +0.027 A 
ATOM      6  C   UNL     1     -34.058  18.779 -48.086  0.00  0.00    -0.048 A 
ATOM      7  C   UNL     1     -34.027  19.781 -46.947  0.00  0.00    +0.044 C 
ATOM      8  C   UNL     1     -33.657  17.461 -47.867  0.00  0.00    +0.006 A 
ATOM      9  C   UNL     1     -33.690  16.532 -48.907  0.00  0.00    -0.048 A 
ATOM     10  C   UNL     1     -33.220  15.107 -48.673  0.00  0.00    +0.044 C 
ATOM     11  C   UNL     1     -34.145  16.924 -50.166  0.00  0.00    +0.027 A 
ENDBRANCH   2   4
BRANCH   1  12
ATOM     12  C   UNL     1     -34.601  17.945 -54.066  0.00  0.00    +0.149 A 
ATOM     13  C   UNL     1     -34.771  16.603 -54.324  0.00  0.00    +0.063 A 
ATOM     14  C   UNL     1     -35.223  16.533 -55.617  0.00  0.00    +0.075 A 
ATOM     15  N   UNL     1     -35.180  17.815 -56.082  0.00  0.00    -0.231 N 
ATOM     16  N   UNL     1     -34.857  18.738 -55.132  0.00  0.00    -0.161 NA
BRANCH  15  17
ATOM     17  C   UNL     1     -34.805  18.091 -57.359  0.00  0.00    +0.066 A 
ATOM     18  C   UNL     1     -33.459  18.042 -57.734  0.00  0.00    +0.028 A 
ATOM     19  C   UNL     1     -33.094  18.335 -59.047  0.00  0.00    +0.002 A 
ATOM     20  C   UNL     1     -34.067  18.684 -59.981  0.00  0.00    +0.000 A 
ATOM     21  C   UNL     1     -35.408  18.747 -59.604  0.00  0.00    +0.002 A 
ATOM     22  C   UNL     1     -35.778  18.456 -58.292  0.00  0.00    +0.028 A 
ENDBRANCH  15  17
BRANCH  14  23
ATOM     23  C   UNL     1     -35.678  15.372 -56.276  0.00  0.00    +0.000 A 
ATOM     24  C   UNL     1     -34.877  14.228 -56.404  0.00  0.00    +0.010 A 
ATOM     25  C   UNL     1     -35.344  13.095 -57.069  0.00  0.00    +0.001 A 
ATOM     26  C   UNL     1     -36.619  13.086 -57.625  0.00  0.00    +0.000 A 
ATOM     27  C   UNL     1     -37.422  14.216 -57.521  0.00  0.00    +0.001 A 
ATOM     28  C   UNL     1     -36.955  15.348 -56.857  0.00  0.00    +0.010 A 
ENDBRANCH  14  23
ENDBRANCH   1  12
BRANCH   2  29
ATOM     29  C   UNL     1     -36.336  19.243 -51.904  0.00  0.00    +0.197 C 
BRANCH  29  30
ATOM     30  C   UNL     1     -37.300  18.419 -52.762  0.00  0.00    -0.018 A 
ATOM     31  C   UNL     1     -37.600  17.077 -52.490  0.00  0.00    +0.006 A 
ATOM     32  C   UNL     1     -38.468  16.366 -53.314  0.00  0.00    +0.004 A 
ATOM     33  C   UNL     1     -39.054  16.980 -54.422  0.00  0.00    -0.037 A 
ATOM     34  C   UNL     1     -38.760  18.316 -54.696  0.00  0.00    +0.004 A 
ATOM     35  C   UNL     1     -37.889  19.026 -53.874  0.00  0.00    +0.006 A 
BRANCH  33  36
ATOM     36  C   UNL     1     -39.994  16.198 -55.328  0.00  0.00    +0.155 C 
BRANCH  36  37
ATOM     37  C   UNL     1     -41.442  16.293 -54.883  0.00  0.00    +0.309 C 
ATOM     38  O   UNL     1     -41.798  16.378 -53.725  0.00  0.00    -0.251 OA
BRANCH  37  39
ATOM     39  O   UNL     1     -42.294  16.234 -55.873  0.00  0.00    -0.480 OA
ATOM     40  H   UNL     1     -41.788  16.154 -56.700  0.00  0.00    +0.295 HD
ENDBRANCH  37  39
ENDBRANCH  36  37
ENDBRANCH  33  36
ENDBRANCH  29  30
BRANCH  29  41
ATOM     41  C   UNL     1     -36.237  20.708 -52.341  0.00  0.00    +0.239 C 
ATOM     42  N   UNL     1     -37.104  21.619 -51.834  0.00  0.00    -0.311 N 
ATOM     43  H   UNL     1     -37.011  22.564 -52.174  0.00  0.00    +0.149 HD
ATOM     44  O   UNL     1     -35.424  21.089 -53.160  0.00  0.00    -0.273 OA
BRANCH  42  45
ATOM     45  C   UNL     1     -38.170  21.410 -50.840  0.00  0.00    +0.073 C 
ATOM     46  C   UNL     1     -37.722  21.806 -49.427  0.00  0.00    +0.022 C 
ATOM     47  C   UNL     1     -39.036  21.930 -48.644  0.00  0.00    +0.002 C 
ATOM     48  C   UNL     1     -40.066  22.450 -49.663  0.00  0.00    +0.002 C 
ATOM     49  C   UNL     1     -39.423  22.283 -51.055  0.00  0.00    +0.022 C 
ENDBRANCH  42  45
ENDBRANCH  29  41
ENDBRANCH   2  29
TORSDOF 11
ENDMDL
MODEL        8
REMARK  Name = 
REMARK  11 active torsions:
REMARK  status: ('A' for Active; 'I' for Inactive)
REMARK    1  A    between atoms: _1  and  _15
REMARK    2  A    between atoms: _2  and  _4
REMARK    3  A    between atoms: _2  and  _29
REMARK    4  A    between atoms: _12  and  _17
REMARK    5  A    between atoms: _13  and  _23
REMARK    6  A    between atoms: _29  and  _30
REMARK    7  A    between atoms: _29  and  _41
REMARK    8  A    between atoms: _33  and  _36
REMARK    9  A    between atoms: _36  and  _37
REMARK   10  A    between atoms: _37  and  _39
REMARK   11  A    between atoms: _42  and  _45
REMARK                            x       y       z     vdW  Elec       q    Type
REMARK                         _______ _______ _______ _____ _____    ______ ____
ROOT
ATOM      1  C   UNL     1     -34.887  16.872 -52.765  0.00  0.00    +0.272 C 
ATOM      2  N   UNL     1     -36.018  17.056 -52.031  0.00  0.00    -0.250 N 
ATOM      3  O   UNL     1     -33.800  16.866 -52.219  0.00  0.00    -0.268 OA
ENDROOT
BRANCH   2   4
ATOM      4  C   UNL     1     -36.112  16.469 -50.721  0.00  0.00    +0.038 A 
ATOM      5  C   UNL     1     -35.432  17.093 -49.672  0.00  0.00    +0.027 A 
ATOM      6  C   UNL     1     -35.490  16.575 -48.378  0.00  0.00    -0.048 A 
ATOM      7  C   UNL     1     -34.768  17.275 -47.241  0.00  0.00    +0.044 C 
ATOM      8  C   UNL     1     -36.227  15.417 -48.134  0.00  0.00    +0.006 A 
ATOM      9  C   UNL     1     -36.918  14.789 -49.170  0.00  0.00    -0.048 A 
ATOM     10  C   UNL     1     -37.711  13.525 -48.896  0.00  0.00    +0.044 C 
ATOM     11  C   UNL     1     -36.870  15.325 -50.458  0.00  0.00    +0.027 A 
ENDBRANCH   2   4
BRANCH   1  12
ATOM     12  C   UNL     1     -35.023  16.569 -54.236  0.00  0.00    +0.149 A 
ATOM     13  C   UNL     1     -34.899  15.323 -54.811  0.00  0.00    +0.063 A 
ATOM     14  C   UNL     1     -35.119  15.515 -56.151  0.00  0.00    +0.075 A 
ATOM     15  N   UNL     1     -35.241  16.865 -56.305  0.00  0.00    -0.231 N 
ATOM     16  N   UNL     1     -35.249  17.558 -55.131  0.00  0.00    -0.161 NA
BRANCH  15  17
ATOM     17  C   UNL     1     -34.725  17.501 -57.391  0.00  0.00    +0.066 A 
ATOM     18  C   UNL     1     -33.343  17.587 -57.577  0.00  0.00    +0.028 A 
ATOM     19  C   UNL     1     -32.833  18.249 -58.693  0.00  0.00    +0.002 A 
ATOM     20  C   UNL     1     -33.700  18.831 -59.616  0.00  0.00    +0.000 A 
ATOM     21  C   UNL     1     -35.079  18.757 -59.422  0.00  0.00    +0.002 A 
ATOM     22  C   UNL     1     -35.594  18.097 -58.308  0.00  0.00    +0.028 A 
ENDBRANCH  15  17
BRANCH  14  23
ATOM     23  C   UNL     1     -35.243  14.502 -57.125  0.00  0.00    +0.000 A 
ATOM     24  C   UNL     1     -34.564  13.285 -56.966  0.00  0.00    +0.010 A 
ATOM     25  C   UNL     1     -34.679  12.268 -57.911  0.00  0.00    +0.001 A 
ATOM     26  C   UNL     1     -35.482  12.444 -59.032  0.00  0.00    +0.000 A 
ATOM     27  C   UNL     1     -36.174  13.638 -59.202  0.00  0.00    +0.001 A 
ATOM     28  C   UNL     1     -36.058  14.656 -58.256  0.00  0.00    +0.010 A 
ENDBRANCH  14  23
ENDBRANCH   1  12
BRANCH   2  29
ATOM     29  C   UNL     1     -37.022  18.069 -52.469  0.00  0.00    +0.197 C 
BRANCH  29  30
ATOM     30  C   UNL     1     -37.448  19.013 -51.342  0.00  0.00    -0.018 A 
ATOM     31  C   UNL     1     -38.529  18.743 -50.493  0.00  0.00    +0.006 A 
ATOM     32  C   UNL     1     -38.888  19.646 -49.495  0.00  0.00    +0.004 A 
ATOM     33  C   UNL     1     -38.174  20.833 -49.326  0.00  0.00    -0.037 A 
ATOM     34  C   UNL     1     -37.096  21.107 -50.167  0.00  0.00    +0.004 A 
ATOM     35  C   UNL     1     -36.739  20.205 -51.167  0.00  0.00    +0.006 A 
BRANCH  33  36
ATOM     36  C   UNL     1     -38.574  21.825 -48.243  0.00  0.00    +0.155 C 
BRANCH  36  37
ATOM     37  C   UNL     1     -37.408  22.214 -47.352  0.00  0.00    +0.309 C 
ATOM     38  O   UNL     1     -36.888  23.312 -47.346  0.00  0.00    -0.251 OA
BRANCH  37  39
ATOM     39  O   UNL     1     -36.975  21.233 -46.605  0.00  0.00    -0.480 OA
ATOM     40  H   UNL     1     -37.528  20.453 -46.785  0.00  0.00    +0.295 HD
ENDBRANCH  37  39
ENDBRANCH  36  37
ENDBRANCH  33  36
ENDBRANCH  29  30
BRANCH  29  41
ATOM     41  C   UNL     1     -38.204  17.470 -53.238  0.00  0.00    +0.239 C 
ATOM     42  O   UNL     1     -38.712  16.411 -52.929  0.00  0.00    -0.273 OA
ATOM     43  N   UNL     1     -38.739  18.152 -54.281  0.00  0.00    -0.311 N 
ATOM     44  H   UNL     1     -39.531  17.725 -54.737  0.00  0.00    +0.149 HD
BRANCH  43  45
ATOM     45  C   UNL     1     -38.310  19.443 -54.844  0.00  0.00    +0.073 C 
ATOM     46  C   UNL     1     -39.119  20.657 -54.346  0.00  0.00    +0.022 C 
ATOM     47  C   UNL     1     -39.029  21.715 -55.466  0.00  0.00    +0.002 C 
ATOM     48  C   UNL     1     -38.430  20.999 -56.691  0.00  0.00    +0.002 C 
ATOM     49  C   UNL     1     -38.516  19.502 -56.364  0.00  0.00    +0.022 C 
ENDBRANCH  43  45
ENDBRANCH  29  41
ENDBRANCH   2  29
TORSDOF 11
ENDMDL
MODEL        9
REMARK  Name = 
REMARK  11 active torsions:
REMARK  status: ('A' for Active; 'I' for Inactive)
REMARK    1  A    between atoms: _1  and  _15
REMARK    2  A    between atoms: _2  and  _4
REMARK    3  A    between atoms: _2  and  _29
REMARK    4  A    between atoms: _12  and  _17
REMARK    5  A    between atoms: _13  and  _23
REMARK    6  A    between atoms: _29  and  _30
REMARK    7  A    between atoms: _29  and  _41
REMARK    8  A    between atoms: _33  and  _36
REMARK    9  A    between atoms: _36  and  _37
REMARK   10  A    between atoms: _37  and  _39
REMARK   11  A    between atoms: _42  and  _45
REMARK                            x       y       z     vdW  Elec       q    Type
REMARK                         _______ _______ _______ _____ _____    ______ ____
ROOT
ATOM      1  C   UNL     1     -34.062  17.505 -53.235  0.00  0.00    +0.272 C 
ATOM      2  N   UNL     1     -35.129  17.665 -52.407  0.00  0.00    -0.250 N 
ATOM      3  O   UNL     1     -32.933  17.681 -52.817  0.00  0.00    -0.268 OA
ENDROOT
BRANCH   2   4
ATOM      4  C   UNL     1     -35.026  17.245 -51.034  0.00  0.00    +0.038 A 
ATOM      5  C   UNL     1     -34.467  18.050 -50.038  0.00  0.00    +0.027 A 
ATOM      6  C   UNL     1     -34.401  17.600 -48.719  0.00  0.00    -0.048 A 
ATOM      7  C   UNL     1     -33.829  18.493 -47.633  0.00  0.00    +0.044 C 
ATOM      8  C   UNL     1     -34.872  16.326 -48.399  0.00  0.00    +0.006 A 
ATOM      9  C   UNL     1     -35.406  15.503 -49.389  0.00  0.00    -0.048 A 
ATOM     10  C   UNL     1     -35.885  14.104 -49.044  0.00  0.00    +0.044 C 
ATOM     11  C   UNL     1     -35.485  15.968 -50.702  0.00  0.00    +0.027 A 
ENDBRANCH   2   4
BRANCH   1  12
ATOM     12  C   UNL     1     -34.305  17.004 -54.636  0.00  0.00    +0.149 A 
ATOM     13  N   UNL     1     -34.401  15.679 -54.893  0.00  0.00    -0.161 NA
ATOM     14  N   UNL     1     -34.674  15.683 -56.228  0.00  0.00    -0.231 N 
ATOM     15  C   UNL     1     -34.650  16.924 -56.795  0.00  0.00    +0.075 A 
ATOM     16  C   UNL     1     -34.487  17.795 -55.749  0.00  0.00    +0.063 A 
BRANCH  14  17
ATOM     17  C   UNL     1     -35.508  14.713 -56.688  0.00  0.00    +0.066 A 
ATOM     18  C   UNL     1     -36.760  14.550 -56.091  0.00  0.00    +0.028 A 
ATOM     19  C   UNL     1     -37.628  13.563 -56.556  0.00  0.00    +0.002 A 
ATOM     20  C   UNL     1     -37.250  12.747 -57.622  0.00  0.00    +0.000 A 
ATOM     21  C   UNL     1     -36.007  12.919 -58.228  0.00  0.00    +0.002 A 
ATOM     22  C   UNL     1     -35.135  13.904 -57.766  0.00  0.00    +0.028 A 
ENDBRANCH  14  17
BRANCH  15  23
ATOM     23  C   UNL     1     -34.720  17.270 -58.161  0.00  0.00    +0.000 A 
ATOM     24  C   UNL     1     -35.943  17.662 -58.726  0.00  0.00    +0.010 A 
ATOM     25  C   UNL     1     -36.033  18.017 -60.070  0.00  0.00    +0.001 A 
ATOM     26  C   UNL     1     -34.900  17.995 -60.876  0.00  0.00    +0.000 A 
ATOM     27  C   UNL     1     -33.676  17.622 -60.331  0.00  0.00    +0.001 A 
ATOM     28  C   UNL     1     -33.586  17.266 -58.986  0.00  0.00    +0.010 A 
ENDBRANCH  15  23
ENDBRANCH   1  12
BRANCH   2  29
ATOM     29  C   UNL     1     -36.282  18.506 -52.845  0.00  0.00    +0.197 C 
BRANCH  29  30
ATOM     30  C   UNL     1     -36.838  19.388 -51.725  0.00  0.00    -0.018 A 
ATOM     31  C   UNL     1     -37.932  18.923 -50.991  0.00  0.00    +0.006 A 
ATOM     32  C   UNL     1     -38.466  19.681 -49.950  0.00  0.00    +0.004 A 
ATOM     33  C   UNL     1     -37.910  20.917 -49.623  0.00  0.00    -0.037 A 
ATOM     34  C   UNL     1     -36.817  21.388 -50.351  0.00  0.00    +0.004 A 
ATOM     35  C   UNL     1     -36.284  20.632 -51.393  0.00  0.00    +0.006 A 
BRANCH  33  36
ATOM     36  C   UNL     1     -38.483  21.739 -48.477  0.00  0.00    +0.155 C 
BRANCH  36  37
ATOM     37  C   UNL     1     -37.411  22.227 -47.520  0.00  0.00    +0.309 C 
ATOM     38  O   UNL     1     -37.084  23.390 -47.394  0.00  0.00    -0.251 OA
BRANCH  37  39
ATOM     39  O   UNL     1     -36.829  21.263 -46.857  0.00  0.00    -0.480 OA
ATOM     40  H   UNL     1     -37.240  20.423 -47.127  0.00  0.00    +0.295 HD
ENDBRANCH  37  39
ENDBRANCH  36  37
ENDBRANCH  33  36
ENDBRANCH  29  30
BRANCH  29  41
ATOM     41  C   UNL     1     -37.364  17.722 -53.594  0.00  0.00    +0.239 C 
ATOM     42  O   UNL     1     -37.600  16.553 -53.362  0.00  0.00    -0.273 OA
ATOM     43  N   UNL     1     -38.121  18.351 -54.527  0.00  0.00    -0.311 N 
ATOM     44  H   UNL     1     -38.836  17.795 -54.973  0.00  0.00    +0.149 HD
BRANCH  43  45
ATOM     45  C   UNL     1     -38.034  19.747 -54.984  0.00  0.00    +0.073 C 
ATOM     46  C   UNL     1     -39.135  20.671 -54.426  0.00  0.00    +0.022 C 
ATOM     47  C   UNL     1     -39.309  21.799 -55.465  0.00  0.00    +0.002 C 
ATOM     48  C   UNL     1     -38.531  21.357 -56.718  0.00  0.00    +0.002 C 
ATOM     49  C   UNL     1     -38.230  19.868 -56.502  0.00  0.00    +0.022 C 
ENDBRANCH  43  45
ENDBRANCH  29  41
ENDBRANCH   2  29
TORSDOF 11
ENDMDL
MODEL       10
REMARK  Name = 
REMARK  11 active torsions:
REMARK  status: ('A' for Active; 'I' for Inactive)
REMARK    1  A    between atoms: _1  and  _15
REMARK    2  A    between atoms: _2  and  _4
REMARK    3  A    between atoms: _2  and  _29
REMARK    4  A    between atoms: _12  and  _17
REMARK    5  A    between atoms: _13  and  _23
REMARK    6  A    between atoms: _29  and  _30
REMARK    7  A    between atoms: _29  and  _41
REMARK    8  A    between atoms: _33  and  _36
REMARK    9  A    between atoms: _36  and  _37
REMARK   10  A    between atoms: _37  and  _39
REMARK   11  A    between atoms: _42  and  _45
REMARK                            x       y       z     vdW  Elec       q    Type
REMARK                         _______ _______ _______ _____ _____    ______ ____
ROOT
ATOM      1  C   UNL     1     -34.861  16.801 -52.776  0.00  0.00    +0.272 C 
ATOM      2  N   UNL     1     -35.998  16.989 -52.052  0.00  0.00    -0.250 N 
ATOM      3  O   UNL     1     -33.779  16.787 -52.221  0.00  0.00    -0.268 OA
ENDROOT
BRANCH   2   4
ATOM      4  C   UNL     1     -36.106  16.400 -50.743  0.00  0.00    +0.038 A 
ATOM      5  C   UNL     1     -35.492  16.950 -49.614  0.00  0.00    +0.027 A 
ATOM      6  C   UNL     1     -35.638  16.345 -48.365  0.00  0.00    -0.048 A 
ATOM      7  C   UNL     1     -35.003  16.967 -47.135  0.00  0.00    +0.044 C 
ATOM      8  C   UNL     1     -36.377  15.168 -48.248  0.00  0.00    +0.006 A 
ATOM      9  C   UNL     1     -36.971  14.594 -49.373  0.00  0.00    -0.048 A 
ATOM     10  C   UNL     1     -37.745  13.295 -49.248  0.00  0.00    +0.044 C 
ATOM     11  C   UNL     1     -36.835  15.216 -50.614  0.00  0.00    +0.027 A 
ENDBRANCH   2   4
BRANCH   1  12
ATOM     12  C   UNL     1     -34.987  16.502 -54.249  0.00  0.00    +0.149 A 
ATOM     13  C   UNL     1     -34.844  15.261 -54.828  0.00  0.00    +0.063 A 
ATOM     14  C   UNL     1     -35.060  15.455 -56.169  0.00  0.00    +0.075 A 
ATOM     15  N   UNL     1     -35.200  16.804 -56.317  0.00  0.00    -0.231 N 
ATOM     16  N   UNL     1     -35.223  17.492 -55.141  0.00  0.00    -0.161 NA
BRANCH  15  17
ATOM     17  C   UNL     1     -34.688  17.452 -57.398  0.00  0.00    +0.066 A 
ATOM     18  C   UNL     1     -33.307  17.539 -57.589  0.00  0.00    +0.028 A 
ATOM     19  C   UNL     1     -32.801  18.214 -58.700  0.00  0.00    +0.002 A 
ATOM     20  C   UNL     1     -33.672  18.806 -59.612  0.00  0.00    +0.000 A 
ATOM     21  C   UNL     1     -35.050  18.731 -59.414  0.00  0.00    +0.002 A 
ATOM     22  C   UNL     1     -35.560  18.058 -58.305  0.00  0.00    +0.028 A 
ENDBRANCH  15  17
BRANCH  14  23
ATOM     23  C   UNL     1     -35.165  14.446 -57.148  0.00  0.00    +0.000 A 
ATOM     24  C   UNL     1     -34.510  13.218 -56.967  0.00  0.00    +0.010 A 
ATOM     25  C   UNL     1     -34.608  12.204 -57.917  0.00  0.00    +0.001 A 
ATOM     26  C   UNL     1     -35.370  12.392 -59.065  0.00  0.00    +0.000 A 
ATOM     27  C   UNL     1     -36.038  13.596 -59.256  0.00  0.00    +0.001 A 
ATOM     28  C   UNL     1     -35.940  14.612 -58.306  0.00  0.00    +0.010 A 
ENDBRANCH  14  23
ENDBRANCH   1  12
BRANCH   2  29
ATOM     29  C   UNL     1     -36.992  18.009 -52.495  0.00  0.00    +0.197 C 
BRANCH  29  30
ATOM     30  C   UNL     1     -37.411  18.962 -51.373  0.00  0.00    -0.018 A 
ATOM     31  C   UNL     1     -38.502  18.709 -50.529  0.00  0.00    +0.006 A 
ATOM     32  C   UNL     1     -38.853  19.620 -49.536  0.00  0.00    +0.004 A 
ATOM     33  C   UNL     1     -38.123  20.797 -49.365  0.00  0.00    -0.037 A 
ATOM     34  C   UNL     1     -37.036  21.053 -50.200  0.00  0.00    +0.004 A 
ATOM     35  C   UNL     1     -36.686  20.144 -51.196  0.00  0.00    +0.006 A 
BRANCH  33  36
ATOM     36  C   UNL     1     -38.516  21.797 -48.286  0.00  0.00    +0.155 C 
BRANCH  36  37
ATOM     37  C   UNL     1     -37.345  22.189 -47.404  0.00  0.00    +0.309 C 
ATOM     38  O   UNL     1     -36.890  23.313 -47.330  0.00  0.00    -0.251 OA
BRANCH  37  39
ATOM     39  O   UNL     1     -36.830  21.183 -46.748  0.00  0.00    -0.480 OA
ATOM     40  H   UNL     1     -37.341  20.386 -46.970  0.00  0.00    +0.295 HD
ENDBRANCH  37  39
ENDBRANCH  36  37
ENDBRANCH  33  36
ENDBRANCH  29  30
BRANCH  29  41
ATOM     41  C   UNL     1     -38.179  17.418 -53.263  0.00  0.00    +0.239 C 
ATOM     42  O   UNL     1     -38.680  16.353 -52.966  0.00  0.00    -0.273 OA
ATOM     43  N   UNL     1     -38.724  18.113 -54.292  0.00  0.00    -0.311 N 
ATOM     44  H   UNL     1     -39.518  17.690 -54.748  0.00  0.00    +0.149 HD
BRANCH  43  45
ATOM     45  C   UNL     1     -38.303  19.413 -54.840  0.00  0.00    +0.073 C 
ATOM     46  C   UNL     1     -39.113  20.618 -54.319  0.00  0.00    +0.022 C 
ATOM     47  C   UNL     1     -39.035  21.691 -55.424  0.00  0.00    +0.002 C 
ATOM     48  C   UNL     1     -38.442  20.995 -56.663  0.00  0.00    +0.002 C 
ATOM     49  C   UNL     1     -38.520  19.494 -56.357  0.00  0.00    +0.022 C 
ENDBRANCH  43  45
ENDBRANCH  29  41
ENDBRANCH   2  29
TORSDOF 11
ENDMDL
