# Supplementary material for: A Novel Class of Small Molecule Agonists with Preference for Human over Mouse TLR4 Activation
Source: PLoS One. 2016 Oct 13;11(10):e0164632. doi: 10.1371/journal.pone.0164632 (PMC5063506; doi:10.1371/journal.pone.0164632)
Supplement: S1 File — Sequence and structure files used for bioinformatics analysis and docking, provided as a ZIP archive of a directory tree. To view, uncompress onto your local file system and open the file Readme.txt at the top directory level of the archive. That file describes individual directories and files inside the archive. (ZIP) [file pone.0164632.s007.zip › S1_File/docking.receptor_monomer_unbound/dock/human_AZ12857839.out_flex.pdbqt]

REMARK  Name = 
REMARK  50 active torsions:
REMARK  status: ('A' for Active; 'I' for Inactive)
REMARK    1  A    between atoms: _1  and  _3
REMARK    2  A    between atoms: _3  and  _5
REMARK    3  A    between atoms: _7  and  _9
REMARK    4  A    between atoms: _9  and  _10
REMARK    5  A    between atoms: _13  and  _15
REMARK    6  A    between atoms: _15  and  _17
REMARK    7  A    between atoms: _19  and  _21
REMARK    8  A    between atoms: _21  and  _22
REMARK    9  A    between atoms: _29  and  _31
REMARK   10  A    between atoms: _31  and  _32
REMARK   11  A    between atoms: _35  and  _37
REMARK   12  A    between atoms: _37  and  _39
REMARK   13  A    between atoms: _41  and  _43
REMARK   14  A    between atoms: _46  and  _48
REMARK   15  A    between atoms: _48  and  _49
REMARK   16  A    between atoms: _49  and  _50
REMARK   17  A    between atoms: _50  and  _51
REMARK   18  A    between atoms: _55  and  _57
REMARK   19  A    between atoms: _57  and  _58
REMARK   20  A    between atoms: _58  and  _59
REMARK   21  A    between atoms: _62  and  _64
REMARK   22  A    between atoms: _64  and  _66
REMARK   23  A    between atoms: _68  and  _70
REMARK   24  A    between atoms: _70  and  _71
REMARK   25  A    between atoms: _78  and  _80
REMARK   26  A    between atoms: _82  and  _84
REMARK   27  A    between atoms: _84  and  _85
REMARK   28  A    between atoms: _91  and  _93
REMARK   29  A    between atoms: _95  and  _97
REMARK   30  A    between atoms: _97  and  _98
REMARK   31  A    between atoms: _104  and  _106
REMARK   32  A    between atoms: _106  and  _107
REMARK   33  A    between atoms: _107  and  _108
REMARK   34  A    between atoms: _108  and  _109
REMARK   35  A    between atoms: _111  and  _113
REMARK   36  A    between atoms: _113  and  _115
REMARK   37  A    between atoms: _117  and  _119
REMARK   38  A    between atoms: _119  and  _120
REMARK   39  A    between atoms: _127  and  _129
REMARK   40  A    between atoms: _131  and  _133
REMARK   41  A    between atoms: _136  and  _138
REMARK   42  A    between atoms: _138  and  _139
REMARK   43  A    between atoms: _139  and  _140
REMARK   44  A    between atoms: _140  and  _141
REMARK   45  A    between atoms: _145  and  _147
REMARK   46  A    between atoms: _147  and  _148
REMARK   47  A    between atoms: _155  and  _157
REMARK   48  A    between atoms: _157  and  _158
REMARK   49  A    between atoms: _158  and  _159
REMARK   50  A    between atoms: _159  and  _160
REMARK                            x       y       z     vdW  Elec       q    Type
REMARK                         _______ _______ _______ _____ _____    ______ ____
ROOT
ATOM      1  C   UNL     1     -38.253  21.314 -61.562  0.00  0.00    +0.000 C 
ATOM      2  C   UNL     1     -37.823  20.091 -60.785  0.00  0.00    +0.000 C 
ENDROOT
BRANCH   1   3
ATOM      3  C   UNL     1     -39.196  20.949 -62.728  0.00  0.00    +0.000 C 
ATOM      4  C   UNL     1     -40.596  21.380 -62.367  0.00  0.00    +0.000 C 
ENDBRANCH   1   3
BRANCH   1   5
ATOM      5  C   UNL     1     -37.021  22.041 -62.077  0.00  0.00    +0.000 C 
ATOM      6  C   UNL     1     -35.914  22.045 -61.046  0.00  0.00    +0.000 C 
ENDBRANCH   1   5
TORSDOF 2
REMARK  Name = 
REMARK  50 active torsions:
REMARK  status: ('A' for Active; 'I' for Inactive)
REMARK    1  A    between atoms: _1  and  _3
REMARK    2  A    between atoms: _3  and  _5
REMARK    3  A    between atoms: _7  and  _9
REMARK    4  A    between atoms: _9  and  _10
REMARK    5  A    between atoms: _13  and  _15
REMARK    6  A    between atoms: _15  and  _17
REMARK    7  A    between atoms: _19  and  _21
REMARK    8  A    between atoms: _21  and  _22
REMARK    9  A    between atoms: _29  and  _31
REMARK   10  A    between atoms: _31  and  _32
REMARK   11  A    between atoms: _35  and  _37
REMARK   12  A    between atoms: _37  and  _39
REMARK   13  A    between atoms: _41  and  _43
REMARK   14  A    between atoms: _46  and  _48
REMARK   15  A    between atoms: _48  and  _49
REMARK   16  A    between atoms: _49  and  _50
REMARK   17  A    between atoms: _50  and  _51
REMARK   18  A    between atoms: _55  and  _57
REMARK   19  A    between atoms: _57  and  _58
REMARK   20  A    between atoms: _58  and  _59
REMARK   21  A    between atoms: _62  and  _64
REMARK   22  A    between atoms: _64  and  _66
REMARK   23  A    between atoms: _68  and  _70
REMARK   24  A    between atoms: _70  and  _71
REMARK   25  A    between atoms: _78  and  _80
REMARK   26  A    between atoms: _82  and  _84
REMARK   27  A    between atoms: _84  and  _85
REMARK   28  A    between atoms: _91  and  _93
REMARK   29  A    between atoms: _95  and  _97
REMARK   30  A    between atoms: _97  and  _98
REMARK   31  A    between atoms: _104  and  _106
REMARK   32  A    between atoms: _106  and  _107
REMARK   33  A    between atoms: _107  and  _108
REMARK   34  A    between atoms: _108  and  _109
REMARK   35  A    between atoms: _111  and  _113
REMARK   36  A    between atoms: _113  and  _115
REMARK   37  A    between atoms: _117  and  _119
REMARK   38  A    between atoms: _119  and  _120
REMARK   39  A    between atoms: _127  and  _129
REMARK   40  A    between atoms: _131  and  _133
REMARK   41  A    between atoms: _136  and  _138
REMARK   42  A    between atoms: _138  and  _139
REMARK   43  A    between atoms: _139  and  _140
REMARK   44  A    between atoms: _140  and  _141
REMARK   45  A    between atoms: _145  and  _147
REMARK   46  A    between atoms: _147  and  _148
REMARK   47  A    between atoms: _155  and  _157
REMARK   48  A    between atoms: _157  and  _158
REMARK   49  A    between atoms: _158  and  _159
REMARK   50  A    between atoms: _159  and  _160
REMARK                            x       y       z     vdW  Elec       q    Type
REMARK                         _______ _______ _______ _____ _____    ______ ____
ROOT
ATOM      1  C   UNL     1     -40.951  15.141 -58.696  0.00  0.00    +0.000 C 
ENDROOT
BRANCH   1   2
ATOM      2  C   UNL     1     -40.325  16.287 -57.902  0.00  0.00    +0.000 C 
ATOM      3  C   UNL     1     -41.259  16.627 -56.751  0.00  0.00    +0.000 C 
ATOM      4  C   UNL     1     -40.080  17.473 -58.825  0.00  0.00    +0.000 C 
ENDBRANCH   1   2
BRANCH   1   5
ATOM      5  C   UNL     1     -42.268  15.405 -59.408  0.00  0.00    +0.000 C 
ATOM      6  C   UNL     1     -42.143  15.134 -60.901  0.00  0.00    +0.000 C 
ENDBRANCH   1   5
TORSDOF 2
REMARK  Name = 
REMARK  50 active torsions:
REMARK  status: ('A' for Active; 'I' for Inactive)
REMARK    1  A    between atoms: _1  and  _3
REMARK    2  A    between atoms: _3  and  _5
REMARK    3  A    between atoms: _7  and  _9
REMARK    4  A    between atoms: _9  and  _10
REMARK    5  A    between atoms: _13  and  _15
REMARK    6  A    between atoms: _15  and  _17
REMARK    7  A    between atoms: _19  and  _21
REMARK    8  A    between atoms: _21  and  _22
REMARK    9  A    between atoms: _29  and  _31
REMARK   10  A    between atoms: _31  and  _32
REMARK   11  A    between atoms: _35  and  _37
REMARK   12  A    between atoms: _37  and  _39
REMARK   13  A    between atoms: _41  and  _43
REMARK   14  A    between atoms: _46  and  _48
REMARK   15  A    between atoms: _48  and  _49
REMARK   16  A    between atoms: _49  and  _50
REMARK   17  A    between atoms: _50  and  _51
REMARK   18  A    between atoms: _55  and  _57
REMARK   19  A    between atoms: _57  and  _58
REMARK   20  A    between atoms: _58  and  _59
REMARK   21  A    between atoms: _62  and  _64
REMARK   22  A    between atoms: _64  and  _66
REMARK   23  A    between atoms: _68  and  _70
REMARK   24  A    between atoms: _70  and  _71
REMARK   25  A    between atoms: _78  and  _80
REMARK   26  A    between atoms: _82  and  _84
REMARK   27  A    between atoms: _84  and  _85
REMARK   28  A    between atoms: _91  and  _93
REMARK   29  A    between atoms: _95  and  _97
REMARK   30  A    between atoms: _97  and  _98
REMARK   31  A    between atoms: _104  and  _106
REMARK   32  A    between atoms: _106  and  _107
REMARK   33  A    between atoms: _107  and  _108
REMARK   34  A    between atoms: _108  and  _109
REMARK   35  A    between atoms: _111  and  _113
REMARK   36  A    between atoms: _113  and  _115
REMARK   37  A    between atoms: _117  and  _119
REMARK   38  A    between atoms: _119  and  _120
REMARK   39  A    between atoms: _127  and  _129
REMARK   40  A    between atoms: _131  and  _133
REMARK   41  A    between atoms: _136  and  _138
REMARK   42  A    between atoms: _138  and  _139
REMARK   43  A    between atoms: _139  and  _140
REMARK   44  A    between atoms: _140  and  _141
REMARK   45  A    between atoms: _145  and  _147
REMARK   46  A    between atoms: _147  and  _148
REMARK   47  A    between atoms: _155  and  _157
REMARK   48  A    between atoms: _157  and  _158
REMARK   49  A    between atoms: _158  and  _159
REMARK   50  A    between atoms: _159  and  _160
REMARK                            x       y       z     vdW  Elec       q    Type
REMARK                         _______ _______ _______ _____ _____    ______ ____
ROOT
ATOM      1  C   UNL     1     -37.586  15.579 -64.373  0.00  0.00    +0.000 C 
ATOM      2  C   UNL     1     -36.350  15.884 -65.227  0.00  0.00    +0.000 C 
ENDROOT
BRANCH   1   3
ATOM      3  C   UNL     1     -38.749  16.508 -64.785  0.00  0.00    +0.000 C 
ATOM      4  C   UNL     1     -38.782  16.460 -66.307  0.00  0.00    +0.000 C 
ENDBRANCH   1   3
BRANCH   1   5
ATOM      5  C   UNL     1     -37.238  15.742 -62.885  0.00  0.00    +0.000 C 
ATOM      6  C   UNL     1     -36.670  17.087 -62.537  0.00  0.00    +0.000 C 
ENDBRANCH   1   5
TORSDOF 2
REMARK  Name = 
REMARK  50 active torsions:
REMARK  status: ('A' for Active; 'I' for Inactive)
REMARK    1  A    between atoms: _1  and  _3
REMARK    2  A    between atoms: _3  and  _5
REMARK    3  A    between atoms: _7  and  _9
REMARK    4  A    between atoms: _9  and  _10
REMARK    5  A    between atoms: _13  and  _15
REMARK    6  A    between atoms: _15  and  _17
REMARK    7  A    between atoms: _19  and  _21
REMARK    8  A    between atoms: _21  and  _22
REMARK    9  A    between atoms: _29  and  _31
REMARK   10  A    between atoms: _31  and  _32
REMARK   11  A    between atoms: _35  and  _37
REMARK   12  A    between atoms: _37  and  _39
REMARK   13  A    between atoms: _41  and  _43
REMARK   14  A    between atoms: _46  and  _48
REMARK   15  A    between atoms: _48  and  _49
REMARK   16  A    between atoms: _49  and  _50
REMARK   17  A    between atoms: _50  and  _51
REMARK   18  A    between atoms: _55  and  _57
REMARK   19  A    between atoms: _57  and  _58
REMARK   20  A    between atoms: _58  and  _59
REMARK   21  A    between atoms: _62  and  _64
REMARK   22  A    between atoms: _64  and  _66
REMARK   23  A    between atoms: _68  and  _70
REMARK   24  A    between atoms: _70  and  _71
REMARK   25  A    between atoms: _78  and  _80
REMARK   26  A    between atoms: _82  and  _84
REMARK   27  A    between atoms: _84  and  _85
REMARK   28  A    between atoms: _91  and  _93
REMARK   29  A    between atoms: _95  and  _97
REMARK   30  A    between atoms: _97  and  _98
REMARK   31  A    between atoms: _104  and  _106
REMARK   32  A    between atoms: _106  and  _107
REMARK   33  A    between atoms: _107  and  _108
REMARK   34  A    between atoms: _108  and  _109
REMARK   35  A    between atoms: _111  and  _113
REMARK   36  A    between atoms: _113  and  _115
REMARK   37  A    between atoms: _117  and  _119
REMARK   38  A    between atoms: _119  and  _120
REMARK   39  A    between atoms: _127  and  _129
REMARK   40  A    between atoms: _131  and  _133
REMARK   41  A    between atoms: _136  and  _138
REMARK   42  A    between atoms: _138  and  _139
REMARK   43  A    between atoms: _139  and  _140
REMARK   44  A    between atoms: _140  and  _141
REMARK   45  A    between atoms: _145  and  _147
REMARK   46  A    between atoms: _147  and  _148
REMARK   47  A    between atoms: _155  and  _157
REMARK   48  A    between atoms: _157  and  _158
REMARK   49  A    between atoms: _158  and  _159
REMARK   50  A    between atoms: _159  and  _160
REMARK                            x       y       z     vdW  Elec       q    Type
REMARK                         _______ _______ _______ _____ _____    ______ ____
ROOT
ATOM      1  C   UNL     1     -32.351  17.379 -67.648  0.00  0.00    -0.022 A 
ATOM      2  C   UNL     1     -31.419  16.492 -67.122  0.00  0.00    -0.001 A 
ATOM      3  C   UNL     1     -30.091  16.846 -66.980  0.00  0.00    +0.042 A 
ATOM      4  C   UNL     1     -29.676  18.106 -67.380  0.00  0.00    +0.196 A 
ATOM      5  O   UNL     1     -28.336  18.436 -67.257  0.00  0.00    -0.287 OA
ATOM      6  C   UNL     1     -30.578  19.004 -67.922  0.00  0.00    +0.042 A 
ATOM      7  C   UNL     1     -31.903  18.638 -68.072  0.00  0.00    -0.001 A 
ENDROOT
BRANCH   1   8
ATOM      8  C   UNL     1     -33.799  16.967 -67.817  0.00  0.00    +0.026 C 
BRANCH   8   9
ATOM      9  C   UNL     1     -34.472  17.474 -69.094  0.00  0.00    +0.005 C 
ATOM     10  C   UNL     1     -33.820  16.767 -70.276  0.00  0.00    +0.000 C 
ENDBRANCH   8   9
ENDBRANCH   1   8
TORSDOF 2
REMARK  Name = 
REMARK  50 active torsions:
REMARK  status: ('A' for Active; 'I' for Inactive)
REMARK    1  A    between atoms: _1  and  _3
REMARK    2  A    between atoms: _3  and  _5
REMARK    3  A    between atoms: _7  and  _9
REMARK    4  A    between atoms: _9  and  _10
REMARK    5  A    between atoms: _13  and  _15
REMARK    6  A    between atoms: _15  and  _17
REMARK    7  A    between atoms: _19  and  _21
REMARK    8  A    between atoms: _21  and  _22
REMARK    9  A    between atoms: _29  and  _31
REMARK   10  A    between atoms: _31  and  _32
REMARK   11  A    between atoms: _35  and  _37
REMARK   12  A    between atoms: _37  and  _39
REMARK   13  A    between atoms: _41  and  _43
REMARK   14  A    between atoms: _46  and  _48
REMARK   15  A    between atoms: _48  and  _49
REMARK   16  A    between atoms: _49  and  _50
REMARK   17  A    between atoms: _50  and  _51
REMARK   18  A    between atoms: _55  and  _57
REMARK   19  A    between atoms: _57  and  _58
REMARK   20  A    between atoms: _58  and  _59
REMARK   21  A    between atoms: _62  and  _64
REMARK   22  A    between atoms: _64  and  _66
REMARK   23  A    between atoms: _68  and  _70
REMARK   24  A    between atoms: _70  and  _71
REMARK   25  A    between atoms: _78  and  _80
REMARK   26  A    between atoms: _82  and  _84
REMARK   27  A    between atoms: _84  and  _85
REMARK   28  A    between atoms: _91  and  _93
REMARK   29  A    between atoms: _95  and  _97
REMARK   30  A    between atoms: _97  and  _98
REMARK   31  A    between atoms: _104  and  _106
REMARK   32  A    between atoms: _106  and  _107
REMARK   33  A    between atoms: _107  and  _108
REMARK   34  A    between atoms: _108  and  _109
REMARK   35  A    between atoms: _111  and  _113
REMARK   36  A    between atoms: _113  and  _115
REMARK   37  A    between atoms: _117  and  _119
REMARK   38  A    between atoms: _119  and  _120
REMARK   39  A    between atoms: _127  and  _129
REMARK   40  A    between atoms: _131  and  _133
REMARK   41  A    between atoms: _136  and  _138
REMARK   42  A    between atoms: _138  and  _139
REMARK   43  A    between atoms: _139  and  _140
REMARK   44  A    between atoms: _140  and  _141
REMARK   45  A    between atoms: _145  and  _147
REMARK   46  A    between atoms: _147  and  _148
REMARK   47  A    between atoms: _155  and  _157
REMARK   48  A    between atoms: _157  and  _158
REMARK   49  A    between atoms: _158  and  _159
REMARK   50  A    between atoms: _159  and  _160
REMARK                            x       y       z     vdW  Elec       q    Type
REMARK                         _______ _______ _______ _____ _____    ______ ____
ROOT
ATOM      1  C   UNL     1     -29.052   9.826 -66.425  0.00  0.00    +0.000 C 
ENDROOT
BRANCH   1   2
ATOM      2  C   UNL     1     -29.636  11.107 -65.847  0.00  0.00    +0.000 C 
ATOM      3  C   UNL     1     -28.725  12.314 -66.074  0.00  0.00    +0.000 C 
ATOM      4  C   UNL     1     -31.032  11.352 -66.387  0.00  0.00    +0.000 C 
ENDBRANCH   1   2
BRANCH   1   5
ATOM      5  C   UNL     1     -27.524   9.779 -66.429  0.00  0.00    +0.000 C 
ATOM      6  C   UNL     1     -27.075   8.624 -65.564  0.00  0.00    +0.000 C 
ENDBRANCH   1   5
TORSDOF 2
REMARK  Name = 
REMARK  50 active torsions:
REMARK  status: ('A' for Active; 'I' for Inactive)
REMARK    1  A    between atoms: _1  and  _3
REMARK    2  A    between atoms: _3  and  _5
REMARK    3  A    between atoms: _7  and  _9
REMARK    4  A    between atoms: _9  and  _10
REMARK    5  A    between atoms: _13  and  _15
REMARK    6  A    between atoms: _15  and  _17
REMARK    7  A    between atoms: _19  and  _21
REMARK    8  A    between atoms: _21  and  _22
REMARK    9  A    between atoms: _29  and  _31
REMARK   10  A    between atoms: _31  and  _32
REMARK   11  A    between atoms: _35  and  _37
REMARK   12  A    between atoms: _37  and  _39
REMARK   13  A    between atoms: _41  and  _43
REMARK   14  A    between atoms: _46  and  _48
REMARK   15  A    between atoms: _48  and  _49
REMARK   16  A    between atoms: _49  and  _50
REMARK   17  A    between atoms: _50  and  _51
REMARK   18  A    between atoms: _55  and  _57
REMARK   19  A    between atoms: _57  and  _58
REMARK   20  A    between atoms: _58  and  _59
REMARK   21  A    between atoms: _62  and  _64
REMARK   22  A    between atoms: _64  and  _66
REMARK   23  A    between atoms: _68  and  _70
REMARK   24  A    between atoms: _70  and  _71
REMARK   25  A    between atoms: _78  and  _80
REMARK   26  A    between atoms: _82  and  _84
REMARK   27  A    between atoms: _84  and  _85
REMARK   28  A    between atoms: _91  and  _93
REMARK   29  A    between atoms: _95  and  _97
REMARK   30  A    between atoms: _97  and  _98
REMARK   31  A    between atoms: _104  and  _106
REMARK   32  A    between atoms: _106  and  _107
REMARK   33  A    between atoms: _107  and  _108
REMARK   34  A    between atoms: _108  and  _109
REMARK   35  A    between atoms: _111  and  _113
REMARK   36  A    between atoms: _113  and  _115
REMARK   37  A    between atoms: _117  and  _119
REMARK   38  A    between atoms: _119  and  _120
REMARK   39  A    between atoms: _127  and  _129
REMARK   40  A    between atoms: _131  and  _133
REMARK   41  A    between atoms: _136  and  _138
REMARK   42  A    between atoms: _138  and  _139
REMARK   43  A    between atoms: _139  and  _140
REMARK   44  A    between atoms: _140  and  _141
REMARK   45  A    between atoms: _145  and  _147
REMARK   46  A    between atoms: _147  and  _148
REMARK   47  A    between atoms: _155  and  _157
REMARK   48  A    between atoms: _157  and  _158
REMARK   49  A    between atoms: _158  and  _159
REMARK   50  A    between atoms: _159  and  _160
REMARK                            x       y       z     vdW  Elec       q    Type
REMARK                         _______ _______ _______ _____ _____    ______ ____
ROOT
ATOM      1  C   UNL     1     -29.917  21.166 -46.295  0.00  0.00    +0.000 C 
ATOM      2  C   UNL     1     -30.793  21.766 -45.226  0.00  0.00    +0.000 C 
ENDROOT
BRANCH   1   3
ATOM      3  C   UNL     1     -29.066  22.262 -46.997  0.00  0.00    +0.000 C 
ATOM      4  C   UNL     1     -28.735  23.369 -46.006  0.00  0.00    +0.000 C 
ENDBRANCH   1   3
BRANCH   1   5
ATOM      5  C   UNL     1     -30.792  20.423 -47.309  0.00  0.00    +0.000 C 
ATOM      6  C   UNL     1     -30.205  19.073 -47.764  0.00  0.00    +0.000 C 
ENDBRANCH   1   5
TORSDOF 2
REMARK  Name = 
REMARK  50 active torsions:
REMARK  status: ('A' for Active; 'I' for Inactive)
REMARK    1  A    between atoms: _1  and  _3
REMARK    2  A    between atoms: _3  and  _5
REMARK    3  A    between atoms: _7  and  _9
REMARK    4  A    between atoms: _9  and  _10
REMARK    5  A    between atoms: _13  and  _15
REMARK    6  A    between atoms: _15  and  _17
REMARK    7  A    between atoms: _19  and  _21
REMARK    8  A    between atoms: _21  and  _22
REMARK    9  A    between atoms: _29  and  _31
REMARK   10  A    between atoms: _31  and  _32
REMARK   11  A    between atoms: _35  and  _37
REMARK   12  A    between atoms: _37  and  _39
REMARK   13  A    between atoms: _41  and  _43
REMARK   14  A    between atoms: _46  and  _48
REMARK   15  A    between atoms: _48  and  _49
REMARK   16  A    between atoms: _49  and  _50
REMARK   17  A    between atoms: _50  and  _51
REMARK   18  A    between atoms: _55  and  _57
REMARK   19  A    between atoms: _57  and  _58
REMARK   20  A    between atoms: _58  and  _59
REMARK   21  A    between atoms: _62  and  _64
REMARK   22  A    between atoms: _64  and  _66
REMARK   23  A    between atoms: _68  and  _70
REMARK   24  A    between atoms: _70  and  _71
REMARK   25  A    between atoms: _78  and  _80
REMARK   26  A    between atoms: _82  and  _84
REMARK   27  A    between atoms: _84  and  _85
REMARK   28  A    between atoms: _91  and  _93
REMARK   29  A    between atoms: _95  and  _97
REMARK   30  A    between atoms: _97  and  _98
REMARK   31  A    between atoms: _104  and  _106
REMARK   32  A    between atoms: _106  and  _107
REMARK   33  A    between atoms: _107  and  _108
REMARK   34  A    between atoms: _108  and  _109
REMARK   35  A    between atoms: _111  and  _113
REMARK   36  A    between atoms: _113  and  _115
REMARK   37  A    between atoms: _117  and  _119
REMARK   38  A    between atoms: _119  and  _120
REMARK   39  A    between atoms: _127  and  _129
REMARK   40  A    between atoms: _131  and  _133
REMARK   41  A    between atoms: _136  and  _138
REMARK   42  A    between atoms: _138  and  _139
REMARK   43  A    between atoms: _139  and  _140
REMARK   44  A    between atoms: _140  and  _141
REMARK   45  A    between atoms: _145  and  _147
REMARK   46  A    between atoms: _147  and  _148
REMARK   47  A    between atoms: _155  and  _157
REMARK   48  A    between atoms: _157  and  _158
REMARK   49  A    between atoms: _158  and  _159
REMARK   50  A    between atoms: _159  and  _160
REMARK                            x       y       z     vdW  Elec       q    Type
REMARK                         _______ _______ _______ _____ _____    ______ ____
ROOT
ATOM      1  C   UNL     1     -32.067  25.175 -41.364  0.00  0.00    +0.000 C 
ATOM      2  C   UNL     1     -33.110  25.556 -40.300  0.00  0.00    +0.000 C 
ATOM      3  C   UNL     1     -32.472  23.901 -42.073  0.00  0.00    +0.000 C 
ENDROOT
BRANCH   1   4
ATOM      4  C   UNL     1     -31.851  26.305 -42.393  0.00  0.00    +0.000 C 
ATOM      5  C   UNL     1     -31.723  27.632 -41.666  0.00  0.00    +0.000 C 
ENDBRANCH   1   4
TORSDOF 1
REMARK  Name = 
REMARK  50 active torsions:
REMARK  status: ('A' for Active; 'I' for Inactive)
REMARK    1  A    between atoms: _1  and  _3
REMARK    2  A    between atoms: _3  and  _5
REMARK    3  A    between atoms: _7  and  _9
REMARK    4  A    between atoms: _9  and  _10
REMARK    5  A    between atoms: _13  and  _15
REMARK    6  A    between atoms: _15  and  _17
REMARK    7  A    between atoms: _19  and  _21
REMARK    8  A    between atoms: _21  and  _22
REMARK    9  A    between atoms: _29  and  _31
REMARK   10  A    between atoms: _31  and  _32
REMARK   11  A    between atoms: _35  and  _37
REMARK   12  A    between atoms: _37  and  _39
REMARK   13  A    between atoms: _41  and  _43
REMARK   14  A    between atoms: _46  and  _48
REMARK   15  A    between atoms: _48  and  _49
REMARK   16  A    between atoms: _49  and  _50
REMARK   17  A    between atoms: _50  and  _51
REMARK   18  A    between atoms: _55  and  _57
REMARK   19  A    between atoms: _57  and  _58
REMARK   20  A    between atoms: _58  and  _59
REMARK   21  A    between atoms: _62  and  _64
REMARK   22  A    between atoms: _64  and  _66
REMARK   23  A    between atoms: _68  and  _70
REMARK   24  A    between atoms: _70  and  _71
REMARK   25  A    between atoms: _78  and  _80
REMARK   26  A    between atoms: _82  and  _84
REMARK   27  A    between atoms: _84  and  _85
REMARK   28  A    between atoms: _91  and  _93
REMARK   29  A    between atoms: _95  and  _97
REMARK   30  A    between atoms: _97  and  _98
REMARK   31  A    between atoms: _104  and  _106
REMARK   32  A    between atoms: _106  and  _107
REMARK   33  A    between atoms: _107  and  _108
REMARK   34  A    between atoms: _108  and  _109
REMARK   35  A    between atoms: _111  and  _113
REMARK   36  A    between atoms: _113  and  _115
REMARK   37  A    between atoms: _117  and  _119
REMARK   38  A    between atoms: _119  and  _120
REMARK   39  A    between atoms: _127  and  _129
REMARK   40  A    between atoms: _131  and  _133
REMARK   41  A    between atoms: _136  and  _138
REMARK   42  A    between atoms: _138  and  _139
REMARK   43  A    between atoms: _139  and  _140
REMARK   44  A    between atoms: _140  and  _141
REMARK   45  A    between atoms: _145  and  _147
REMARK   46  A    between atoms: _147  and  _148
REMARK   47  A    between atoms: _155  and  _157
REMARK   48  A    between atoms: _157  and  _158
REMARK   49  A    between atoms: _158  and  _159
REMARK   50  A    between atoms: _159  and  _160
REMARK                            x       y       z     vdW  Elec       q    Type
REMARK                         _______ _______ _______ _____ _____    ______ ____
ROOT
ATOM      1  C   UNL     1     -27.715  15.314 -44.855  0.00  0.00    +0.220 C 
ENDROOT
BRANCH   1   2
ATOM      2  N   UNL     1     -29.075  15.843 -44.663  0.00  0.00    -0.087 NA
ATOM      3  C   UNL     1     -29.371  17.148 -44.654  0.00  0.00    +0.535 C 
ATOM      4  N   UNL     1     -30.627  17.581 -44.479  0.00  0.00    +0.135 NA
ATOM      5  N   UNL     1     -28.397  18.033 -44.817  0.00  0.00    +0.135 NA
ENDBRANCH   1   2
BRANCH   1   6
ATOM      6  C   UNL     1     -27.594  14.269 -45.989  0.00  0.00    +0.047 C 
BRANCH   6   7
ATOM      7  C   UNL     1     -27.185  14.912 -47.337  0.00  0.00    +0.004 C 
BRANCH   7   8
ATOM      8  C   UNL     1     -25.683  14.816 -47.646  0.00  0.00    +0.000 C 
ATOM      9  C   UNL     1     -25.429  14.322 -49.064  0.00  0.00    +0.000 C 
ENDBRANCH   7   8
ENDBRANCH   6   7
ENDBRANCH   1   6
TORSDOF 4
REMARK  Name = 
REMARK  50 active torsions:
REMARK  status: ('A' for Active; 'I' for Inactive)
REMARK    1  A    between atoms: _1  and  _3
REMARK    2  A    between atoms: _3  and  _5
REMARK    3  A    between atoms: _7  and  _9
REMARK    4  A    between atoms: _9  and  _10
REMARK    5  A    between atoms: _13  and  _15
REMARK    6  A    between atoms: _15  and  _17
REMARK    7  A    between atoms: _19  and  _21
REMARK    8  A    between atoms: _21  and  _22
REMARK    9  A    between atoms: _29  and  _31
REMARK   10  A    between atoms: _31  and  _32
REMARK   11  A    between atoms: _35  and  _37
REMARK   12  A    between atoms: _37  and  _39
REMARK   13  A    between atoms: _41  and  _43
REMARK   14  A    between atoms: _46  and  _48
REMARK   15  A    between atoms: _48  and  _49
REMARK   16  A    between atoms: _49  and  _50
REMARK   17  A    between atoms: _50  and  _51
REMARK   18  A    between atoms: _55  and  _57
REMARK   19  A    between atoms: _57  and  _58
REMARK   20  A    between atoms: _58  and  _59
REMARK   21  A    between atoms: _62  and  _64
REMARK   22  A    between atoms: _64  and  _66
REMARK   23  A    between atoms: _68  and  _70
REMARK   24  A    between atoms: _70  and  _71
REMARK   25  A    between atoms: _78  and  _80
REMARK   26  A    between atoms: _82  and  _84
REMARK   27  A    between atoms: _84  and  _85
REMARK   28  A    between atoms: _91  and  _93
REMARK   29  A    between atoms: _95  and  _97
REMARK   30  A    between atoms: _97  and  _98
REMARK   31  A    between atoms: _104  and  _106
REMARK   32  A    between atoms: _106  and  _107
REMARK   33  A    between atoms: _107  and  _108
REMARK   34  A    between atoms: _108  and  _109
REMARK   35  A    between atoms: _111  and  _113
REMARK   36  A    between atoms: _113  and  _115
REMARK   37  A    between atoms: _117  and  _119
REMARK   38  A    between atoms: _119  and  _120
REMARK   39  A    between atoms: _127  and  _129
REMARK   40  A    between atoms: _131  and  _133
REMARK   41  A    between atoms: _136  and  _138
REMARK   42  A    between atoms: _138  and  _139
REMARK   43  A    between atoms: _139  and  _140
REMARK   44  A    between atoms: _140  and  _141
REMARK   45  A    between atoms: _145  and  _147
REMARK   46  A    between atoms: _147  and  _148
REMARK   47  A    between atoms: _155  and  _157
REMARK   48  A    between atoms: _157  and  _158
REMARK   49  A    between atoms: _158  and  _159
REMARK   50  A    between atoms: _159  and  _160
REMARK                            x       y       z     vdW  Elec       q    Type
REMARK                         _______ _______ _______ _____ _____    ______ ____
ROOT
ATOM      1  C   UNL     1     -30.680  10.617 -52.369  0.00  0.00    +0.114 C 
ENDROOT
BRANCH   1   2
ATOM      2  C   UNL     1     -31.754  11.242 -53.221  0.00  0.00    +0.365 C 
ATOM      3  O   UNL     1     -32.801  10.593 -53.434  0.00  0.00    -0.246 OA
ATOM      4  O   UNL     1     -31.555  12.389 -53.670  0.00  0.00    -0.246 OA
ENDBRANCH   1   2
BRANCH   1   5
ATOM      5  C   UNL     1     -29.457  11.497 -52.261  0.00  0.00    +0.012 C 
BRANCH   5   6
ATOM      6  C   UNL     1     -28.132  10.727 -52.280  0.00  0.00    +0.001 C 
ATOM      7  C   UNL     1     -27.940  10.050 -53.618  0.00  0.00    +0.000 C 
ENDBRANCH   5   6
ENDBRANCH   1   5
TORSDOF 3
REMARK  Name = 
REMARK  50 active torsions:
REMARK  status: ('A' for Active; 'I' for Inactive)
REMARK    1  A    between atoms: _1  and  _3
REMARK    2  A    between atoms: _3  and  _5
REMARK    3  A    between atoms: _7  and  _9
REMARK    4  A    between atoms: _9  and  _10
REMARK    5  A    between atoms: _13  and  _15
REMARK    6  A    between atoms: _15  and  _17
REMARK    7  A    between atoms: _19  and  _21
REMARK    8  A    between atoms: _21  and  _22
REMARK    9  A    between atoms: _29  and  _31
REMARK   10  A    between atoms: _31  and  _32
REMARK   11  A    between atoms: _35  and  _37
REMARK   12  A    between atoms: _37  and  _39
REMARK   13  A    between atoms: _41  and  _43
REMARK   14  A    between atoms: _46  and  _48
REMARK   15  A    between atoms: _48  and  _49
REMARK   16  A    between atoms: _49  and  _50
REMARK   17  A    between atoms: _50  and  _51
REMARK   18  A    between atoms: _55  and  _57
REMARK   19  A    between atoms: _57  and  _58
REMARK   20  A    between atoms: _58  and  _59
REMARK   21  A    between atoms: _62  and  _64
REMARK   22  A    between atoms: _64  and  _66
REMARK   23  A    between atoms: _68  and  _70
REMARK   24  A    between atoms: _70  and  _71
REMARK   25  A    between atoms: _78  and  _80
REMARK   26  A    between atoms: _82  and  _84
REMARK   27  A    between atoms: _84  and  _85
REMARK   28  A    between atoms: _91  and  _93
REMARK   29  A    between atoms: _95  and  _97
REMARK   30  A    between atoms: _97  and  _98
REMARK   31  A    between atoms: _104  and  _106
REMARK   32  A    between atoms: _106  and  _107
REMARK   33  A    between atoms: _107  and  _108
REMARK   34  A    between atoms: _108  and  _109
REMARK   35  A    between atoms: _111  and  _113
REMARK   36  A    between atoms: _113  and  _115
REMARK   37  A    between atoms: _117  and  _119
REMARK   38  A    between atoms: _119  and  _120
REMARK   39  A    between atoms: _127  and  _129
REMARK   40  A    between atoms: _131  and  _133
REMARK   41  A    between atoms: _136  and  _138
REMARK   42  A    between atoms: _138  and  _139
REMARK   43  A    between atoms: _139  and  _140
REMARK   44  A    between atoms: _140  and  _141
REMARK   45  A    between atoms: _145  and  _147
REMARK   46  A    between atoms: _147  and  _148
REMARK   47  A    between atoms: _155  and  _157
REMARK   48  A    between atoms: _157  and  _158
REMARK   49  A    between atoms: _158  and  _159
REMARK   50  A    between atoms: _159  and  _160
REMARK                            x       y       z     vdW  Elec       q    Type
REMARK                         _______ _______ _______ _____ _____    ______ ____
ROOT
ATOM      1  C   UNL     1     -30.575   9.487 -58.290  0.00  0.00    +0.000 C 
ATOM      2  C   UNL     1     -31.757   9.443 -59.251  0.00  0.00    +0.000 C 
ENDROOT
BRANCH   1   3
ATOM      3  C   UNL     1     -30.440   8.167 -57.483  0.00  0.00    +0.000 C 
ATOM      4  C   UNL     1     -30.502   6.966 -58.455  0.00  0.00    +0.000 C 
ENDBRANCH   1   3
BRANCH   1   5
ATOM      5  C   UNL     1     -30.781  10.666 -57.342  0.00  0.00    +0.000 C 
ATOM      6  C   UNL     1     -32.252  10.878 -56.962  0.00  0.00    +0.000 C 
ENDBRANCH   1   5
TORSDOF 2
REMARK  Name = 
REMARK  50 active torsions:
REMARK  status: ('A' for Active; 'I' for Inactive)
REMARK    1  A    between atoms: _1  and  _3
REMARK    2  A    between atoms: _3  and  _5
REMARK    3  A    between atoms: _7  and  _9
REMARK    4  A    between atoms: _9  and  _10
REMARK    5  A    between atoms: _13  and  _15
REMARK    6  A    between atoms: _15  and  _17
REMARK    7  A    between atoms: _19  and  _21
REMARK    8  A    between atoms: _21  and  _22
REMARK    9  A    between atoms: _29  and  _31
REMARK   10  A    between atoms: _31  and  _32
REMARK   11  A    between atoms: _35  and  _37
REMARK   12  A    between atoms: _37  and  _39
REMARK   13  A    between atoms: _41  and  _43
REMARK   14  A    between atoms: _46  and  _48
REMARK   15  A    between atoms: _48  and  _49
REMARK   16  A    between atoms: _49  and  _50
REMARK   17  A    between atoms: _50  and  _51
REMARK   18  A    between atoms: _55  and  _57
REMARK   19  A    between atoms: _57  and  _58
REMARK   20  A    between atoms: _58  and  _59
REMARK   21  A    between atoms: _62  and  _64
REMARK   22  A    between atoms: _64  and  _66
REMARK   23  A    between atoms: _68  and  _70
REMARK   24  A    between atoms: _70  and  _71
REMARK   25  A    between atoms: _78  and  _80
REMARK   26  A    between atoms: _82  and  _84
REMARK   27  A    between atoms: _84  and  _85
REMARK   28  A    between atoms: _91  and  _93
REMARK   29  A    between atoms: _95  and  _97
REMARK   30  A    between atoms: _97  and  _98
REMARK   31  A    between atoms: _104  and  _106
REMARK   32  A    between atoms: _106  and  _107
REMARK   33  A    between atoms: _107  and  _108
REMARK   34  A    between atoms: _108  and  _109
REMARK   35  A    between atoms: _111  and  _113
REMARK   36  A    between atoms: _113  and  _115
REMARK   37  A    between atoms: _117  and  _119
REMARK   38  A    between atoms: _119  and  _120
REMARK   39  A    between atoms: _127  and  _129
REMARK   40  A    between atoms: _131  and  _133
REMARK   41  A    between atoms: _136  and  _138
REMARK   42  A    between atoms: _138  and  _139
REMARK   43  A    between atoms: _139  and  _140
REMARK   44  A    between atoms: _140  and  _141
REMARK   45  A    between atoms: _145  and  _147
REMARK   46  A    between atoms: _147  and  _148
REMARK   47  A    between atoms: _155  and  _157
REMARK   48  A    between atoms: _157  and  _158
REMARK   49  A    between atoms: _158  and  _159
REMARK   50  A    between atoms: _159  and  _160
REMARK                            x       y       z     vdW  Elec       q    Type
REMARK                         _______ _______ _______ _____ _____    ______ ____
ROOT
ATOM      1  C   UNL     1     -36.055   6.647 -60.948  0.00  0.00    -0.022 A 
ATOM      2  C   UNL     1     -34.992   6.747 -60.059  0.00  0.00    -0.001 A 
ATOM      3  C   UNL     1     -35.207   7.004 -58.724  0.00  0.00    +0.042 A 
ATOM      4  C   UNL     1     -36.489   7.176 -58.265  0.00  0.00    +0.196 A 
ATOM      5  O   UNL     1     -36.708   7.445 -56.941  0.00  0.00    -0.287 OA
ATOM      6  C   UNL     1     -37.563   7.090 -59.125  0.00  0.00    +0.042 A 
ATOM      7  C   UNL     1     -37.342   6.831 -60.458  0.00  0.00    -0.001 A 
ENDROOT
BRANCH   1   8
ATOM      8  C   UNL     1     -35.821   6.343 -62.409  0.00  0.00    +0.026 C 
BRANCH   8   9
ATOM      9  C   UNL     1     -35.857   4.858 -62.760  0.00  0.00    +0.005 C 
ATOM     10  C   UNL     1     -35.466   4.666 -64.213  0.00  0.00    +0.000 C 
ENDBRANCH   8   9
ENDBRANCH   1   8
TORSDOF 2
REMARK  Name = 
REMARK  50 active torsions:
REMARK  status: ('A' for Active; 'I' for Inactive)
REMARK    1  A    between atoms: _1  and  _3
REMARK    2  A    between atoms: _3  and  _5
REMARK    3  A    between atoms: _7  and  _9
REMARK    4  A    between atoms: _9  and  _10
REMARK    5  A    between atoms: _13  and  _15
REMARK    6  A    between atoms: _15  and  _17
REMARK    7  A    between atoms: _19  and  _21
REMARK    8  A    between atoms: _21  and  _22
REMARK    9  A    between atoms: _29  and  _31
REMARK   10  A    between atoms: _31  and  _32
REMARK   11  A    between atoms: _35  and  _37
REMARK   12  A    between atoms: _37  and  _39
REMARK   13  A    between atoms: _41  and  _43
REMARK   14  A    between atoms: _46  and  _48
REMARK   15  A    between atoms: _48  and  _49
REMARK   16  A    between atoms: _49  and  _50
REMARK   17  A    between atoms: _50  and  _51
REMARK   18  A    between atoms: _55  and  _57
REMARK   19  A    between atoms: _57  and  _58
REMARK   20  A    between atoms: _58  and  _59
REMARK   21  A    between atoms: _62  and  _64
REMARK   22  A    between atoms: _64  and  _66
REMARK   23  A    between atoms: _68  and  _70
REMARK   24  A    between atoms: _70  and  _71
REMARK   25  A    between atoms: _78  and  _80
REMARK   26  A    between atoms: _82  and  _84
REMARK   27  A    between atoms: _84  and  _85
REMARK   28  A    between atoms: _91  and  _93
REMARK   29  A    between atoms: _95  and  _97
REMARK   30  A    between atoms: _97  and  _98
REMARK   31  A    between atoms: _104  and  _106
REMARK   32  A    between atoms: _106  and  _107
REMARK   33  A    between atoms: _107  and  _108
REMARK   34  A    between atoms: _108  and  _109
REMARK   35  A    between atoms: _111  and  _113
REMARK   36  A    between atoms: _113  and  _115
REMARK   37  A    between atoms: _117  and  _119
REMARK   38  A    between atoms: _119  and  _120
REMARK   39  A    between atoms: _127  and  _129
REMARK   40  A    between atoms: _131  and  _133
REMARK   41  A    between atoms: _136  and  _138
REMARK   42  A    between atoms: _138  and  _139
REMARK   43  A    between atoms: _139  and  _140
REMARK   44  A    between atoms: _140  and  _141
REMARK   45  A    between atoms: _145  and  _147
REMARK   46  A    between atoms: _147  and  _148
REMARK   47  A    between atoms: _155  and  _157
REMARK   48  A    between atoms: _157  and  _158
REMARK   49  A    between atoms: _158  and  _159
REMARK   50  A    between atoms: _159  and  _160
REMARK                            x       y       z     vdW  Elec       q    Type
REMARK                         _______ _______ _______ _____ _____    ______ ____
ROOT
ATOM      1  C   UNL     1     -43.465   9.832 -56.753  0.00  0.00    +0.036 C 
ATOM      2  C   UNL     1     -42.532  10.314 -55.663  0.00  0.00    +0.003 C 
ENDROOT
BRANCH   1   3
ATOM      3  C   UNL     1     -44.200   8.566 -56.280  0.00  0.00    +0.182 C 
ATOM      4  O   UNL     1     -44.148   8.428 -54.869  0.00  0.00    -0.220 OA
ENDBRANCH   1   3
TORSDOF 1
REMARK  Name = 
REMARK  50 active torsions:
REMARK  status: ('A' for Active; 'I' for Inactive)
REMARK    1  A    between atoms: _1  and  _3
REMARK    2  A    between atoms: _3  and  _5
REMARK    3  A    between atoms: _7  and  _9
REMARK    4  A    between atoms: _9  and  _10
REMARK    5  A    between atoms: _13  and  _15
REMARK    6  A    between atoms: _15  and  _17
REMARK    7  A    between atoms: _19  and  _21
REMARK    8  A    between atoms: _21  and  _22
REMARK    9  A    between atoms: _29  and  _31
REMARK   10  A    between atoms: _31  and  _32
REMARK   11  A    between atoms: _35  and  _37
REMARK   12  A    between atoms: _37  and  _39
REMARK   13  A    between atoms: _41  and  _43
REMARK   14  A    between atoms: _46  and  _48
REMARK   15  A    between atoms: _48  and  _49
REMARK   16  A    between atoms: _49  and  _50
REMARK   17  A    between atoms: _50  and  _51
REMARK   18  A    between atoms: _55  and  _57
REMARK   19  A    between atoms: _57  and  _58
REMARK   20  A    between atoms: _58  and  _59
REMARK   21  A    between atoms: _62  and  _64
REMARK   22  A    between atoms: _64  and  _66
REMARK   23  A    between atoms: _68  and  _70
REMARK   24  A    between atoms: _70  and  _71
REMARK   25  A    between atoms: _78  and  _80
REMARK   26  A    between atoms: _82  and  _84
REMARK   27  A    between atoms: _84  and  _85
REMARK   28  A    between atoms: _91  and  _93
REMARK   29  A    between atoms: _95  and  _97
REMARK   30  A    between atoms: _97  and  _98
REMARK   31  A    between atoms: _104  and  _106
REMARK   32  A    between atoms: _106  and  _107
REMARK   33  A    between atoms: _107  and  _108
REMARK   34  A    between atoms: _108  and  _109
REMARK   35  A    between atoms: _111  and  _113
REMARK   36  A    between atoms: _113  and  _115
REMARK   37  A    between atoms: _117  and  _119
REMARK   38  A    between atoms: _119  and  _120
REMARK   39  A    between atoms: _127  and  _129
REMARK   40  A    between atoms: _131  and  _133
REMARK   41  A    between atoms: _136  and  _138
REMARK   42  A    between atoms: _138  and  _139
REMARK   43  A    between atoms: _139  and  _140
REMARK   44  A    between atoms: _140  and  _141
REMARK   45  A    between atoms: _145  and  _147
REMARK   46  A    between atoms: _147  and  _148
REMARK   47  A    between atoms: _155  and  _157
REMARK   48  A    between atoms: _157  and  _158
REMARK   49  A    between atoms: _158  and  _159
REMARK   50  A    between atoms: _159  and  _160
REMARK                            x       y       z     vdW  Elec       q    Type
REMARK                         _______ _______ _______ _____ _____    ______ ____
ROOT
ATOM      1  C   UNL     1     -40.084  12.906 -53.919  0.00  0.00    -0.022 A 
ATOM      2  C   UNL     1     -39.436  11.794 -53.405  0.00  0.00    -0.004 A 
ATOM      3  C   UNL     1     -38.058  11.739 -53.349  0.00  0.00    -0.000 A 
ATOM      4  C   UNL     1     -37.316  12.811 -53.807  0.00  0.00    -0.000 A 
ATOM      5  C   UNL     1     -37.961  13.927 -54.311  0.00  0.00    -0.000 A 
ATOM      6  C   UNL     1     -39.322  13.976 -54.359  0.00  0.00    -0.004 A 
ENDROOT
BRANCH   1   7
ATOM      7  C   UNL     1     -41.573  12.960 -53.978  0.00  0.00    +0.026 C 
BRANCH   7   8
ATOM      8  C   UNL     1     -42.264  11.620 -53.664  0.00  0.00    +0.005 C 
ATOM      9  C   UNL     1     -43.154  11.724 -52.442  0.00  0.00    +0.000 C 
ENDBRANCH   7   8
ENDBRANCH   1   7
TORSDOF 2
REMARK  Name = 
REMARK  50 active torsions:
REMARK  status: ('A' for Active; 'I' for Inactive)
REMARK    1  A    between atoms: _1  and  _3
REMARK    2  A    between atoms: _3  and  _5
REMARK    3  A    between atoms: _7  and  _9
REMARK    4  A    between atoms: _9  and  _10
REMARK    5  A    between atoms: _13  and  _15
REMARK    6  A    between atoms: _15  and  _17
REMARK    7  A    between atoms: _19  and  _21
REMARK    8  A    between atoms: _21  and  _22
REMARK    9  A    between atoms: _29  and  _31
REMARK   10  A    between atoms: _31  and  _32
REMARK   11  A    between atoms: _35  and  _37
REMARK   12  A    between atoms: _37  and  _39
REMARK   13  A    between atoms: _41  and  _43
REMARK   14  A    between atoms: _46  and  _48
REMARK   15  A    between atoms: _48  and  _49
REMARK   16  A    between atoms: _49  and  _50
REMARK   17  A    between atoms: _50  and  _51
REMARK   18  A    between atoms: _55  and  _57
REMARK   19  A    between atoms: _57  and  _58
REMARK   20  A    between atoms: _58  and  _59
REMARK   21  A    between atoms: _62  and  _64
REMARK   22  A    between atoms: _64  and  _66
REMARK   23  A    between atoms: _68  and  _70
REMARK   24  A    between atoms: _70  and  _71
REMARK   25  A    between atoms: _78  and  _80
REMARK   26  A    between atoms: _82  and  _84
REMARK   27  A    between atoms: _84  and  _85
REMARK   28  A    between atoms: _91  and  _93
REMARK   29  A    between atoms: _95  and  _97
REMARK   30  A    between atoms: _97  and  _98
REMARK   31  A    between atoms: _104  and  _106
REMARK   32  A    between atoms: _106  and  _107
REMARK   33  A    between atoms: _107  and  _108
REMARK   34  A    between atoms: _108  and  _109
REMARK   35  A    between atoms: _111  and  _113
REMARK   36  A    between atoms: _113  and  _115
REMARK   37  A    between atoms: _117  and  _119
REMARK   38  A    between atoms: _119  and  _120
REMARK   39  A    between atoms: _127  and  _129
REMARK   40  A    between atoms: _131  and  _133
REMARK   41  A    between atoms: _136  and  _138
REMARK   42  A    between atoms: _138  and  _139
REMARK   43  A    between atoms: _139  and  _140
REMARK   44  A    between atoms: _140  and  _141
REMARK   45  A    between atoms: _145  and  _147
REMARK   46  A    between atoms: _147  and  _148
REMARK   47  A    between atoms: _155  and  _157
REMARK   48  A    between atoms: _157  and  _158
REMARK   49  A    between atoms: _158  and  _159
REMARK   50  A    between atoms: _159  and  _160
REMARK                            x       y       z     vdW  Elec       q    Type
REMARK                         _______ _______ _______ _____ _____    ______ ____
ROOT
ATOM      1  C   UNL     1     -43.186  11.792 -50.002  0.00  0.00    +0.036 C 
ATOM      2  C   UNL     1     -42.214  12.583 -49.130  0.00  0.00    +0.003 C 
ENDROOT
BRANCH   1   3
ATOM      3  C   UNL     1     -43.487  10.432 -49.351  0.00  0.00    +0.182 C 
ATOM      4  O   UNL     1     -44.633   9.836 -49.928  0.00  0.00    -0.220 OA
ENDBRANCH   1   3
TORSDOF 1
REMARK  Name = 
REMARK  50 active torsions:
REMARK  status: ('A' for Active; 'I' for Inactive)
REMARK    1  A    between atoms: _1  and  _3
REMARK    2  A    between atoms: _3  and  _5
REMARK    3  A    between atoms: _7  and  _9
REMARK    4  A    between atoms: _9  and  _10
REMARK    5  A    between atoms: _13  and  _15
REMARK    6  A    between atoms: _15  and  _17
REMARK    7  A    between atoms: _19  and  _21
REMARK    8  A    between atoms: _21  and  _22
REMARK    9  A    between atoms: _29  and  _31
REMARK   10  A    between atoms: _31  and  _32
REMARK   11  A    between atoms: _35  and  _37
REMARK   12  A    between atoms: _37  and  _39
REMARK   13  A    between atoms: _41  and  _43
REMARK   14  A    between atoms: _46  and  _48
REMARK   15  A    between atoms: _48  and  _49
REMARK   16  A    between atoms: _49  and  _50
REMARK   17  A    between atoms: _50  and  _51
REMARK   18  A    between atoms: _55  and  _57
REMARK   19  A    between atoms: _57  and  _58
REMARK   20  A    between atoms: _58  and  _59
REMARK   21  A    between atoms: _62  and  _64
REMARK   22  A    between atoms: _64  and  _66
REMARK   23  A    between atoms: _68  and  _70
REMARK   24  A    between atoms: _70  and  _71
REMARK   25  A    between atoms: _78  and  _80
REMARK   26  A    between atoms: _82  and  _84
REMARK   27  A    between atoms: _84  and  _85
REMARK   28  A    between atoms: _91  and  _93
REMARK   29  A    between atoms: _95  and  _97
REMARK   30  A    between atoms: _97  and  _98
REMARK   31  A    between atoms: _104  and  _106
REMARK   32  A    between atoms: _106  and  _107
REMARK   33  A    between atoms: _107  and  _108
REMARK   34  A    between atoms: _108  and  _109
REMARK   35  A    between atoms: _111  and  _113
REMARK   36  A    between atoms: _113  and  _115
REMARK   37  A    between atoms: _117  and  _119
REMARK   38  A    between atoms: _119  and  _120
REMARK   39  A    between atoms: _127  and  _129
REMARK   40  A    between atoms: _131  and  _133
REMARK   41  A    between atoms: _136  and  _138
REMARK   42  A    between atoms: _138  and  _139
REMARK   43  A    between atoms: _139  and  _140
REMARK   44  A    between atoms: _140  and  _141
REMARK   45  A    between atoms: _145  and  _147
REMARK   46  A    between atoms: _147  and  _148
REMARK   47  A    between atoms: _155  and  _157
REMARK   48  A    between atoms: _157  and  _158
REMARK   49  A    between atoms: _158  and  _159
REMARK   50  A    between atoms: _159  and  _160
REMARK                            x       y       z     vdW  Elec       q    Type
REMARK                         _______ _______ _______ _____ _____    ______ ____
ROOT
ATOM      1  C   UNL     1     -40.355  16.769 -48.083  0.00  0.00    -0.022 A 
ATOM      2  C   UNL     1     -39.303  16.051 -47.529  0.00  0.00    -0.004 A 
ATOM      3  C   UNL     1     -38.115  16.687 -47.175  0.00  0.00    -0.000 A 
ATOM      4  C   UNL     1     -37.987  18.056 -47.341  0.00  0.00    -0.000 A 
ATOM      5  C   UNL     1     -39.039  18.781 -47.872  0.00  0.00    -0.000 A 
ATOM      6  C   UNL     1     -40.219  18.140 -48.230  0.00  0.00    -0.004 A 
ENDROOT
BRANCH   1   7
ATOM      7  C   UNL     1     -41.635  16.082 -48.440  0.00  0.00    +0.026 C 
BRANCH   7   8
ATOM      8  C   UNL     1     -41.702  14.637 -47.942  0.00  0.00    +0.005 C 
ATOM      9  C   UNL     1     -42.257  14.584 -46.519  0.00  0.00    +0.000 C 
ENDBRANCH   7   8
ENDBRANCH   1   7
TORSDOF 2
REMARK  Name = 
REMARK  50 active torsions:
REMARK  status: ('A' for Active; 'I' for Inactive)
REMARK    1  A    between atoms: _1  and  _3
REMARK    2  A    between atoms: _3  and  _5
REMARK    3  A    between atoms: _7  and  _9
REMARK    4  A    between atoms: _9  and  _10
REMARK    5  A    between atoms: _13  and  _15
REMARK    6  A    between atoms: _15  and  _17
REMARK    7  A    between atoms: _19  and  _21
REMARK    8  A    between atoms: _21  and  _22
REMARK    9  A    between atoms: _29  and  _31
REMARK   10  A    between atoms: _31  and  _32
REMARK   11  A    between atoms: _35  and  _37
REMARK   12  A    between atoms: _37  and  _39
REMARK   13  A    between atoms: _41  and  _43
REMARK   14  A    between atoms: _46  and  _48
REMARK   15  A    between atoms: _48  and  _49
REMARK   16  A    between atoms: _49  and  _50
REMARK   17  A    between atoms: _50  and  _51
REMARK   18  A    between atoms: _55  and  _57
REMARK   19  A    between atoms: _57  and  _58
REMARK   20  A    between atoms: _58  and  _59
REMARK   21  A    between atoms: _62  and  _64
REMARK   22  A    between atoms: _64  and  _66
REMARK   23  A    between atoms: _68  and  _70
REMARK   24  A    between atoms: _70  and  _71
REMARK   25  A    between atoms: _78  and  _80
REMARK   26  A    between atoms: _82  and  _84
REMARK   27  A    between atoms: _84  and  _85
REMARK   28  A    between atoms: _91  and  _93
REMARK   29  A    between atoms: _95  and  _97
REMARK   30  A    between atoms: _97  and  _98
REMARK   31  A    between atoms: _104  and  _106
REMARK   32  A    between atoms: _106  and  _107
REMARK   33  A    between atoms: _107  and  _108
REMARK   34  A    between atoms: _108  and  _109
REMARK   35  A    between atoms: _111  and  _113
REMARK   36  A    between atoms: _113  and  _115
REMARK   37  A    between atoms: _117  and  _119
REMARK   38  A    between atoms: _119  and  _120
REMARK   39  A    between atoms: _127  and  _129
REMARK   40  A    between atoms: _131  and  _133
REMARK   41  A    between atoms: _136  and  _138
REMARK   42  A    between atoms: _138  and  _139
REMARK   43  A    between atoms: _139  and  _140
REMARK   44  A    between atoms: _140  and  _141
REMARK   45  A    between atoms: _145  and  _147
REMARK   46  A    between atoms: _147  and  _148
REMARK   47  A    between atoms: _155  and  _157
REMARK   48  A    between atoms: _157  and  _158
REMARK   49  A    between atoms: _158  and  _159
REMARK   50  A    between atoms: _159  and  _160
REMARK                            x       y       z     vdW  Elec       q    Type
REMARK                         _______ _______ _______ _____ _____    ______ ____
ROOT
ATOM      1  C   UNL     1     -41.644  12.086 -42.490  0.00  0.00    +0.002 C 
ENDROOT
BRANCH   1   2
ATOM      2  C   UNL     1     -41.012  13.211 -43.288  0.00  0.00    +0.000 C 
BRANCH   2   3
ATOM      3  C   UNL     1     -41.977  14.006 -44.174  0.00  0.00    +0.000 C 
ATOM      4  C   UNL     1     -42.415  15.292 -43.459  0.00  0.00    +0.000 C 
ENDBRANCH   2   3
ENDBRANCH   1   2
BRANCH   1   5
ATOM      5  C   UNL     1     -42.894  11.606 -43.200  0.00  0.00    +0.021 C 
BRANCH   5   6
ATOM      6  C   UNL     1     -44.127  11.689 -42.324  0.00  0.00    +0.109 C 
ATOM      7  N   UNL     1     -45.228  12.370 -43.070  0.00  0.00    -0.131 NA
ENDBRANCH   5   6
ENDBRANCH   1   5
TORSDOF 4
REMARK  Name = 
REMARK  50 active torsions:
REMARK  status: ('A' for Active; 'I' for Inactive)
REMARK    1  A    between atoms: _1  and  _3
REMARK    2  A    between atoms: _3  and  _5
REMARK    3  A    between atoms: _7  and  _9
REMARK    4  A    between atoms: _9  and  _10
REMARK    5  A    between atoms: _13  and  _15
REMARK    6  A    between atoms: _15  and  _17
REMARK    7  A    between atoms: _19  and  _21
REMARK    8  A    between atoms: _21  and  _22
REMARK    9  A    between atoms: _29  and  _31
REMARK   10  A    between atoms: _31  and  _32
REMARK   11  A    between atoms: _35  and  _37
REMARK   12  A    between atoms: _37  and  _39
REMARK   13  A    between atoms: _41  and  _43
REMARK   14  A    between atoms: _46  and  _48
REMARK   15  A    between atoms: _48  and  _49
REMARK   16  A    between atoms: _49  and  _50
REMARK   17  A    between atoms: _50  and  _51
REMARK   18  A    between atoms: _55  and  _57
REMARK   19  A    between atoms: _57  and  _58
REMARK   20  A    between atoms: _58  and  _59
REMARK   21  A    between atoms: _62  and  _64
REMARK   22  A    between atoms: _64  and  _66
REMARK   23  A    between atoms: _68  and  _70
REMARK   24  A    between atoms: _70  and  _71
REMARK   25  A    between atoms: _78  and  _80
REMARK   26  A    between atoms: _82  and  _84
REMARK   27  A    between atoms: _84  and  _85
REMARK   28  A    between atoms: _91  and  _93
REMARK   29  A    between atoms: _95  and  _97
REMARK   30  A    between atoms: _97  and  _98
REMARK   31  A    between atoms: _104  and  _106
REMARK   32  A    between atoms: _106  and  _107
REMARK   33  A    between atoms: _107  and  _108
REMARK   34  A    between atoms: _108  and  _109
REMARK   35  A    between atoms: _111  and  _113
REMARK   36  A    between atoms: _113  and  _115
REMARK   37  A    between atoms: _117  and  _119
REMARK   38  A    between atoms: _119  and  _120
REMARK   39  A    between atoms: _127  and  _129
REMARK   40  A    between atoms: _131  and  _133
REMARK   41  A    between atoms: _136  and  _138
REMARK   42  A    between atoms: _138  and  _139
REMARK   43  A    between atoms: _139  and  _140
REMARK   44  A    between atoms: _140  and  _141
REMARK   45  A    between atoms: _145  and  _147
REMARK   46  A    between atoms: _147  and  _148
REMARK   47  A    between atoms: _155  and  _157
REMARK   48  A    between atoms: _157  and  _158
REMARK   49  A    between atoms: _158  and  _159
REMARK   50  A    between atoms: _159  and  _160
REMARK                            x       y       z     vdW  Elec       q    Type
REMARK                         _______ _______ _______ _____ _____    ______ ____
ROOT
ATOM      1  C   UNL     1     -39.463  21.172 -41.347  0.00  0.00    +0.000 C 
ATOM      2  C   UNL     1     -39.148  22.222 -40.290  0.00  0.00    +0.000 C 
ENDROOT
BRANCH   1   3
ATOM      3  C   UNL     1     -40.355  20.066 -40.775  0.00  0.00    +0.000 C 
ATOM      4  C   UNL     1     -41.359  20.702 -39.836  0.00  0.00    +0.000 C 
ENDBRANCH   1   3
BRANCH   1   5
ATOM      5  C   UNL     1     -38.187  20.567 -41.936  0.00  0.00    +0.000 C 
ATOM      6  C   UNL     1     -36.992  21.495 -41.881  0.00  0.00    +0.000 C 
ENDBRANCH   1   5
TORSDOF 2
REMARK  Name = 
REMARK  50 active torsions:
REMARK  status: ('A' for Active; 'I' for Inactive)
REMARK    1  A    between atoms: _1  and  _3
REMARK    2  A    between atoms: _3  and  _5
REMARK    3  A    between atoms: _7  and  _9
REMARK    4  A    between atoms: _9  and  _10
REMARK    5  A    between atoms: _13  and  _15
REMARK    6  A    between atoms: _15  and  _17
REMARK    7  A    between atoms: _19  and  _21
REMARK    8  A    between atoms: _21  and  _22
REMARK    9  A    between atoms: _29  and  _31
REMARK   10  A    between atoms: _31  and  _32
REMARK   11  A    between atoms: _35  and  _37
REMARK   12  A    between atoms: _37  and  _39
REMARK   13  A    between atoms: _41  and  _43
REMARK   14  A    between atoms: _46  and  _48
REMARK   15  A    between atoms: _48  and  _49
REMARK   16  A    between atoms: _49  and  _50
REMARK   17  A    between atoms: _50  and  _51
REMARK   18  A    between atoms: _55  and  _57
REMARK   19  A    between atoms: _57  and  _58
REMARK   20  A    between atoms: _58  and  _59
REMARK   21  A    between atoms: _62  and  _64
REMARK   22  A    between atoms: _64  and  _66
REMARK   23  A    between atoms: _68  and  _70
REMARK   24  A    between atoms: _70  and  _71
REMARK   25  A    between atoms: _78  and  _80
REMARK   26  A    between atoms: _82  and  _84
REMARK   27  A    between atoms: _84  and  _85
REMARK   28  A    between atoms: _91  and  _93
REMARK   29  A    between atoms: _95  and  _97
REMARK   30  A    between atoms: _97  and  _98
REMARK   31  A    between atoms: _104  and  _106
REMARK   32  A    between atoms: _106  and  _107
REMARK   33  A    between atoms: _107  and  _108
REMARK   34  A    between atoms: _108  and  _109
REMARK   35  A    between atoms: _111  and  _113
REMARK   36  A    between atoms: _113  and  _115
REMARK   37  A    between atoms: _117  and  _119
REMARK   38  A    between atoms: _119  and  _120
REMARK   39  A    between atoms: _127  and  _129
REMARK   40  A    between atoms: _131  and  _133
REMARK   41  A    between atoms: _136  and  _138
REMARK   42  A    between atoms: _138  and  _139
REMARK   43  A    between atoms: _139  and  _140
REMARK   44  A    between atoms: _140  and  _141
REMARK   45  A    between atoms: _145  and  _147
REMARK   46  A    between atoms: _147  and  _148
REMARK   47  A    between atoms: _155  and  _157
REMARK   48  A    between atoms: _157  and  _158
REMARK   49  A    between atoms: _158  and  _159
REMARK   50  A    between atoms: _159  and  _160
REMARK                            x       y       z     vdW  Elec       q    Type
REMARK                         _______ _______ _______ _____ _____    ______ ____
ROOT
ATOM      1  C   UNL     1     -36.034  25.848 -44.800  0.00  0.00    -0.022 A 
ATOM      2  C   UNL     1     -35.363  25.601 -43.607  0.00  0.00    -0.001 A 
ATOM      3  C   UNL     1     -36.047  25.543 -42.396  0.00  0.00    +0.042 A 
ATOM      4  C   UNL     1     -37.409  25.718 -42.380  0.00  0.00    +0.196 A 
ATOM      5  O   UNL     1     -38.075  25.655 -41.186  0.00  0.00    -0.287 OA
ATOM      6  C   UNL     1     -38.106  25.976 -43.551  0.00  0.00    +0.042 A 
ATOM      7  C   UNL     1     -37.418  26.030 -44.757  0.00  0.00    -0.001 A 
ENDROOT
BRANCH   1   8
ATOM      8  C   UNL     1     -35.288  25.929 -46.093  0.00  0.00    +0.026 C 
BRANCH   8   9
ATOM      9  C   UNL     1     -34.480  27.220 -46.243  0.00  0.00    +0.005 C 
ATOM     10  C   UNL     1     -33.848  27.232 -47.633  0.00  0.00    +0.000 C 
ENDBRANCH   8   9
ENDBRANCH   1   8
TORSDOF 2
REMARK  Name = 
REMARK  50 active torsions:
REMARK  status: ('A' for Active; 'I' for Inactive)
REMARK    1  A    between atoms: _1  and  _3
REMARK    2  A    between atoms: _3  and  _5
REMARK    3  A    between atoms: _7  and  _9
REMARK    4  A    between atoms: _9  and  _10
REMARK    5  A    between atoms: _13  and  _15
REMARK    6  A    between atoms: _15  and  _17
REMARK    7  A    between atoms: _19  and  _21
REMARK    8  A    between atoms: _21  and  _22
REMARK    9  A    between atoms: _29  and  _31
REMARK   10  A    between atoms: _31  and  _32
REMARK   11  A    between atoms: _35  and  _37
REMARK   12  A    between atoms: _37  and  _39
REMARK   13  A    between atoms: _41  and  _43
REMARK   14  A    between atoms: _46  and  _48
REMARK   15  A    between atoms: _48  and  _49
REMARK   16  A    between atoms: _49  and  _50
REMARK   17  A    between atoms: _50  and  _51
REMARK   18  A    between atoms: _55  and  _57
REMARK   19  A    between atoms: _57  and  _58
REMARK   20  A    between atoms: _58  and  _59
REMARK   21  A    between atoms: _62  and  _64
REMARK   22  A    between atoms: _64  and  _66
REMARK   23  A    between atoms: _68  and  _70
REMARK   24  A    between atoms: _70  and  _71
REMARK   25  A    between atoms: _78  and  _80
REMARK   26  A    between atoms: _82  and  _84
REMARK   27  A    between atoms: _84  and  _85
REMARK   28  A    between atoms: _91  and  _93
REMARK   29  A    between atoms: _95  and  _97
REMARK   30  A    between atoms: _97  and  _98
REMARK   31  A    between atoms: _104  and  _106
REMARK   32  A    between atoms: _106  and  _107
REMARK   33  A    between atoms: _107  and  _108
REMARK   34  A    between atoms: _108  and  _109
REMARK   35  A    between atoms: _111  and  _113
REMARK   36  A    between atoms: _113  and  _115
REMARK   37  A    between atoms: _117  and  _119
REMARK   38  A    between atoms: _119  and  _120
REMARK   39  A    between atoms: _127  and  _129
REMARK   40  A    between atoms: _131  and  _133
REMARK   41  A    between atoms: _136  and  _138
REMARK   42  A    between atoms: _138  and  _139
REMARK   43  A    between atoms: _139  and  _140
REMARK   44  A    between atoms: _140  and  _141
REMARK   45  A    between atoms: _145  and  _147
REMARK   46  A    between atoms: _147  and  _148
REMARK   47  A    between atoms: _155  and  _157
REMARK   48  A    between atoms: _157  and  _158
REMARK   49  A    between atoms: _158  and  _159
REMARK   50  A    between atoms: _159  and  _160
REMARK                            x       y       z     vdW  Elec       q    Type
REMARK                         _______ _______ _______ _____ _____    ______ ____
ROOT
ATOM      1  C   UNL     1     -30.869  23.371 -50.696  0.00  0.00    +0.013 C 
ATOM      2  C   UNL     1     -30.192  23.512 -52.038  0.00  0.00    +0.001 C 
ENDROOT
BRANCH   1   3
ATOM      3  C   UNL     1     -31.863  22.214 -50.752  0.00  0.00    +0.069 C 
ATOM      4  S   UNL     1     -31.060  20.638 -51.161  0.00  0.00    -0.082 S 
ENDBRANCH   1   3
TORSDOF 1
REMARK  Name = 
REMARK  50 active torsions:
REMARK  status: ('A' for Active; 'I' for Inactive)
REMARK    1  A    between atoms: _1  and  _3
REMARK    2  A    between atoms: _3  and  _5
REMARK    3  A    between atoms: _7  and  _9
REMARK    4  A    between atoms: _9  and  _10
REMARK    5  A    between atoms: _13  and  _15
REMARK    6  A    between atoms: _15  and  _17
REMARK    7  A    between atoms: _19  and  _21
REMARK    8  A    between atoms: _21  and  _22
REMARK    9  A    between atoms: _29  and  _31
REMARK   10  A    between atoms: _31  and  _32
REMARK   11  A    between atoms: _35  and  _37
REMARK   12  A    between atoms: _37  and  _39
REMARK   13  A    between atoms: _41  and  _43
REMARK   14  A    between atoms: _46  and  _48
REMARK   15  A    between atoms: _48  and  _49
REMARK   16  A    between atoms: _49  and  _50
REMARK   17  A    between atoms: _50  and  _51
REMARK   18  A    between atoms: _55  and  _57
REMARK   19  A    between atoms: _57  and  _58
REMARK   20  A    between atoms: _58  and  _59
REMARK   21  A    between atoms: _62  and  _64
REMARK   22  A    between atoms: _64  and  _66
REMARK   23  A    between atoms: _68  and  _70
REMARK   24  A    between atoms: _70  and  _71
REMARK   25  A    between atoms: _78  and  _80
REMARK   26  A    between atoms: _82  and  _84
REMARK   27  A    between atoms: _84  and  _85
REMARK   28  A    between atoms: _91  and  _93
REMARK   29  A    between atoms: _95  and  _97
REMARK   30  A    between atoms: _97  and  _98
REMARK   31  A    between atoms: _104  and  _106
REMARK   32  A    between atoms: _106  and  _107
REMARK   33  A    between atoms: _107  and  _108
REMARK   34  A    between atoms: _108  and  _109
REMARK   35  A    between atoms: _111  and  _113
REMARK   36  A    between atoms: _113  and  _115
REMARK   37  A    between atoms: _117  and  _119
REMARK   38  A    between atoms: _119  and  _120
REMARK   39  A    between atoms: _127  and  _129
REMARK   40  A    between atoms: _131  and  _133
REMARK   41  A    between atoms: _136  and  _138
REMARK   42  A    between atoms: _138  and  _139
REMARK   43  A    between atoms: _139  and  _140
REMARK   44  A    between atoms: _140  and  _141
REMARK   45  A    between atoms: _145  and  _147
REMARK   46  A    between atoms: _147  and  _148
REMARK   47  A    between atoms: _155  and  _157
REMARK   48  A    between atoms: _157  and  _158
REMARK   49  A    between atoms: _158  and  _159
REMARK   50  A    between atoms: _159  and  _160
REMARK                            x       y       z     vdW  Elec       q    Type
REMARK                         _______ _______ _______ _____ _____    ______ ____
ROOT
ATOM      1  C   UNL     1     -29.719  19.789 -56.114  0.00  0.00    +0.000 C 
ATOM      2  C   UNL     1     -30.848  19.791 -55.059  0.00  0.00    +0.000 C 
ATOM      3  C   UNL     1     -29.628  18.436 -56.784  0.00  0.00    +0.000 C 
ENDROOT
BRANCH   1   4
ATOM      4  C   UNL     1     -28.386  20.152 -55.456  0.00  0.00    +0.000 C 
ATOM      5  C   UNL     1     -27.273  20.097 -56.503  0.00  0.00    +0.000 C 
ENDBRANCH   1   4
TORSDOF 1
REMARK  Name = 
REMARK  50 active torsions:
REMARK  status: ('A' for Active; 'I' for Inactive)
REMARK    1  A    between atoms: _1  and  _3
REMARK    2  A    between atoms: _3  and  _5
REMARK    3  A    between atoms: _7  and  _9
REMARK    4  A    between atoms: _9  and  _10
REMARK    5  A    between atoms: _13  and  _15
REMARK    6  A    between atoms: _15  and  _17
REMARK    7  A    between atoms: _19  and  _21
REMARK    8  A    between atoms: _21  and  _22
REMARK    9  A    between atoms: _29  and  _31
REMARK   10  A    between atoms: _31  and  _32
REMARK   11  A    between atoms: _35  and  _37
REMARK   12  A    between atoms: _37  and  _39
REMARK   13  A    between atoms: _41  and  _43
REMARK   14  A    between atoms: _46  and  _48
REMARK   15  A    between atoms: _48  and  _49
REMARK   16  A    between atoms: _49  and  _50
REMARK   17  A    between atoms: _50  and  _51
REMARK   18  A    between atoms: _55  and  _57
REMARK   19  A    between atoms: _57  and  _58
REMARK   20  A    between atoms: _58  and  _59
REMARK   21  A    between atoms: _62  and  _64
REMARK   22  A    between atoms: _64  and  _66
REMARK   23  A    between atoms: _68  and  _70
REMARK   24  A    between atoms: _70  and  _71
REMARK   25  A    between atoms: _78  and  _80
REMARK   26  A    between atoms: _82  and  _84
REMARK   27  A    between atoms: _84  and  _85
REMARK   28  A    between atoms: _91  and  _93
REMARK   29  A    between atoms: _95  and  _97
REMARK   30  A    between atoms: _97  and  _98
REMARK   31  A    between atoms: _104  and  _106
REMARK   32  A    between atoms: _106  and  _107
REMARK   33  A    between atoms: _107  and  _108
REMARK   34  A    between atoms: _108  and  _109
REMARK   35  A    between atoms: _111  and  _113
REMARK   36  A    between atoms: _113  and  _115
REMARK   37  A    between atoms: _117  and  _119
REMARK   38  A    between atoms: _119  and  _120
REMARK   39  A    between atoms: _127  and  _129
REMARK   40  A    between atoms: _131  and  _133
REMARK   41  A    between atoms: _136  and  _138
REMARK   42  A    between atoms: _138  and  _139
REMARK   43  A    between atoms: _139  and  _140
REMARK   44  A    between atoms: _140  and  _141
REMARK   45  A    between atoms: _145  and  _147
REMARK   46  A    between atoms: _147  and  _148
REMARK   47  A    between atoms: _155  and  _157
REMARK   48  A    between atoms: _157  and  _158
REMARK   49  A    between atoms: _158  and  _159
REMARK   50  A    between atoms: _159  and  _160
REMARK                            x       y       z     vdW  Elec       q    Type
REMARK                         _______ _______ _______ _____ _____    ______ ____
ROOT
ATOM      1  C   UNL     1     -39.327   3.876 -56.466  0.00  0.00    +0.220 C 
ENDROOT
BRANCH   1   2
ATOM      2  N   UNL     1     -40.441   3.615 -55.567  0.00  0.00    -0.087 NA
ATOM      3  C   UNL     1     -40.321   3.052 -54.365  0.00  0.00    +0.535 C 
ATOM      4  N   UNL     1     -41.404   2.871 -53.633  0.00  0.00    +0.135 NA
ATOM      5  N   UNL     1     -39.133   2.680 -53.897  0.00  0.00    +0.135 NA
ENDBRANCH   1   2
BRANCH   1   6
ATOM      6  C   UNL     1     -39.816   4.418 -57.787  0.00  0.00    +0.047 C 
BRANCH   6   7
ATOM      7  C   UNL     1     -39.271   3.540 -58.890  0.00  0.00    +0.004 C 
BRANCH   7   8
ATOM      8  C   UNL     1     -40.314   3.037 -59.872  0.00  0.00    +0.000 C 
ATOM      9  C   UNL     1     -41.144   4.199 -60.401  0.00  0.00    +0.000 C 
ENDBRANCH   7   8
ENDBRANCH   6   7
ENDBRANCH   1   6
TORSDOF 4
REMARK  Name = 
REMARK  50 active torsions:
REMARK  status: ('A' for Active; 'I' for Inactive)
REMARK    1  A    between atoms: _1  and  _3
REMARK    2  A    between atoms: _3  and  _5
REMARK    3  A    between atoms: _7  and  _9
REMARK    4  A    between atoms: _9  and  _10
REMARK    5  A    between atoms: _13  and  _15
REMARK    6  A    between atoms: _15  and  _17
REMARK    7  A    between atoms: _19  and  _21
REMARK    8  A    between atoms: _21  and  _22
REMARK    9  A    between atoms: _29  and  _31
REMARK   10  A    between atoms: _31  and  _32
REMARK   11  A    between atoms: _35  and  _37
REMARK   12  A    between atoms: _37  and  _39
REMARK   13  A    between atoms: _41  and  _43
REMARK   14  A    between atoms: _46  and  _48
REMARK   15  A    between atoms: _48  and  _49
REMARK   16  A    between atoms: _49  and  _50
REMARK   17  A    between atoms: _50  and  _51
REMARK   18  A    between atoms: _55  and  _57
REMARK   19  A    between atoms: _57  and  _58
REMARK   20  A    between atoms: _58  and  _59
REMARK   21  A    between atoms: _62  and  _64
REMARK   22  A    between atoms: _64  and  _66
REMARK   23  A    between atoms: _68  and  _70
REMARK   24  A    between atoms: _70  and  _71
REMARK   25  A    between atoms: _78  and  _80
REMARK   26  A    between atoms: _82  and  _84
REMARK   27  A    between atoms: _84  and  _85
REMARK   28  A    between atoms: _91  and  _93
REMARK   29  A    between atoms: _95  and  _97
REMARK   30  A    between atoms: _97  and  _98
REMARK   31  A    between atoms: _104  and  _106
REMARK   32  A    between atoms: _106  and  _107
REMARK   33  A    between atoms: _107  and  _108
REMARK   34  A    between atoms: _108  and  _109
REMARK   35  A    between atoms: _111  and  _113
REMARK   36  A    between atoms: _113  and  _115
REMARK   37  A    between atoms: _117  and  _119
REMARK   38  A    between atoms: _119  and  _120
REMARK   39  A    between atoms: _127  and  _129
REMARK   40  A    between atoms: _131  and  _133
REMARK   41  A    between atoms: _136  and  _138
REMARK   42  A    between atoms: _138  and  _139
REMARK   43  A    between atoms: _139  and  _140
REMARK   44  A    between atoms: _140  and  _141
REMARK   45  A    between atoms: _145  and  _147
REMARK   46  A    between atoms: _147  and  _148
REMARK   47  A    between atoms: _155  and  _157
REMARK   48  A    between atoms: _157  and  _158
REMARK   49  A    between atoms: _158  and  _159
REMARK   50  A    between atoms: _159  and  _160
REMARK                            x       y       z     vdW  Elec       q    Type
REMARK                         _______ _______ _______ _____ _____    ______ ____
ROOT
ATOM      1  C   UNL     1     -45.492  -3.260 -49.904  0.00  0.00    -0.022 A 
ATOM      2  C   UNL     1     -45.531  -2.839 -48.568  0.00  0.00    -0.001 A 
ATOM      3  C   UNL     1     -44.884  -1.685 -48.162  0.00  0.00    +0.042 A 
ATOM      4  C   UNL     1     -44.175  -0.933 -49.093  0.00  0.00    +0.196 A 
ATOM      5  O   UNL     1     -43.536   0.221 -48.685  0.00  0.00    -0.287 OA
ATOM      6  C   UNL     1     -44.115  -1.331 -50.424  0.00  0.00    +0.042 A 
ATOM      7  C   UNL     1     -44.767  -2.488 -50.820  0.00  0.00    -0.001 A 
ENDROOT
BRANCH   1   8
ATOM      8  C   UNL     1     -46.181  -4.538 -50.350  0.00  0.00    +0.026 C 
BRANCH   8   9
ATOM      9  C   UNL     1     -45.553  -5.267 -51.549  0.00  0.00    +0.005 C 
ATOM     10  C   UNL     1     -45.926  -6.740 -51.433  0.00  0.00    +0.000 C 
ENDBRANCH   8   9
ENDBRANCH   1   8
TORSDOF 2
REMARK  Name = 
REMARK  50 active torsions:
REMARK  status: ('A' for Active; 'I' for Inactive)
REMARK    1  A    between atoms: _1  and  _3
REMARK    2  A    between atoms: _3  and  _5
REMARK    3  A    between atoms: _7  and  _9
REMARK    4  A    between atoms: _9  and  _10
REMARK    5  A    between atoms: _13  and  _15
REMARK    6  A    between atoms: _15  and  _17
REMARK    7  A    between atoms: _19  and  _21
REMARK    8  A    between atoms: _21  and  _22
REMARK    9  A    between atoms: _29  and  _31
REMARK   10  A    between atoms: _31  and  _32
REMARK   11  A    between atoms: _35  and  _37
REMARK   12  A    between atoms: _37  and  _39
REMARK   13  A    between atoms: _41  and  _43
REMARK   14  A    between atoms: _46  and  _48
REMARK   15  A    between atoms: _48  and  _49
REMARK   16  A    between atoms: _49  and  _50
REMARK   17  A    between atoms: _50  and  _51
REMARK   18  A    between atoms: _55  and  _57
REMARK   19  A    between atoms: _57  and  _58
REMARK   20  A    between atoms: _58  and  _59
REMARK   21  A    between atoms: _62  and  _64
REMARK   22  A    between atoms: _64  and  _66
REMARK   23  A    between atoms: _68  and  _70
REMARK   24  A    between atoms: _70  and  _71
REMARK   25  A    between atoms: _78  and  _80
REMARK   26  A    between atoms: _82  and  _84
REMARK   27  A    between atoms: _84  and  _85
REMARK   28  A    between atoms: _91  and  _93
REMARK   29  A    between atoms: _95  and  _97
REMARK   30  A    between atoms: _97  and  _98
REMARK   31  A    between atoms: _104  and  _106
REMARK   32  A    between atoms: _106  and  _107
REMARK   33  A    between atoms: _107  and  _108
REMARK   34  A    between atoms: _108  and  _109
REMARK   35  A    between atoms: _111  and  _113
REMARK   36  A    between atoms: _113  and  _115
REMARK   37  A    between atoms: _117  and  _119
REMARK   38  A    between atoms: _119  and  _120
REMARK   39  A    between atoms: _127  and  _129
REMARK   40  A    between atoms: _131  and  _133
REMARK   41  A    between atoms: _136  and  _138
REMARK   42  A    between atoms: _138  and  _139
REMARK   43  A    between atoms: _139  and  _140
REMARK   44  A    between atoms: _140  and  _141
REMARK   45  A    between atoms: _145  and  _147
REMARK   46  A    between atoms: _147  and  _148
REMARK   47  A    between atoms: _155  and  _157
REMARK   48  A    between atoms: _157  and  _158
REMARK   49  A    between atoms: _158  and  _159
REMARK   50  A    between atoms: _159  and  _160
REMARK                            x       y       z     vdW  Elec       q    Type
REMARK                         _______ _______ _______ _____ _____    ______ ____
ROOT
ATOM      1  C   UNL     1     -38.759  -2.379 -46.158  0.00  0.00    +0.007 C 
ENDROOT
BRANCH   1   2
ATOM      2  C   UNL     1     -38.366  -2.943 -47.513  0.00  0.00    +0.000 C 
BRANCH   2   3
ATOM      3  C   UNL     1     -37.362  -4.097 -47.415  0.00  0.00    +0.000 C 
ATOM      4  C   UNL     1     -38.051  -5.348 -46.903  0.00  0.00    +0.000 C 
ENDBRANCH   2   3
ENDBRANCH   1   2
BRANCH   1   5
ATOM      5  C   UNL     1     -40.242  -2.514 -45.879  0.00  0.00    +0.081 C 
BRANCH   5   6
ATOM      6  C   UNL     1     -40.494  -3.569 -44.810  0.00  0.00    +0.315 C 
ATOM      7  N   UNL     1     -40.091  -3.075 -43.463  0.00  0.00    +0.597 NA
ENDBRANCH   5   6
ENDBRANCH   1   5
TORSDOF 4
REMARK  Name = 
REMARK  50 active torsions:
REMARK  status: ('A' for Active; 'I' for Inactive)
REMARK    1  A    between atoms: _1  and  _3
REMARK    2  A    between atoms: _3  and  _5
REMARK    3  A    between atoms: _7  and  _9
REMARK    4  A    between atoms: _9  and  _10
REMARK    5  A    between atoms: _13  and  _15
REMARK    6  A    between atoms: _15  and  _17
REMARK    7  A    between atoms: _19  and  _21
REMARK    8  A    between atoms: _21  and  _22
REMARK    9  A    between atoms: _29  and  _31
REMARK   10  A    between atoms: _31  and  _32
REMARK   11  A    between atoms: _35  and  _37
REMARK   12  A    between atoms: _37  and  _39
REMARK   13  A    between atoms: _41  and  _43
REMARK   14  A    between atoms: _46  and  _48
REMARK   15  A    between atoms: _48  and  _49
REMARK   16  A    between atoms: _49  and  _50
REMARK   17  A    between atoms: _50  and  _51
REMARK   18  A    between atoms: _55  and  _57
REMARK   19  A    between atoms: _57  and  _58
REMARK   20  A    between atoms: _58  and  _59
REMARK   21  A    between atoms: _62  and  _64
REMARK   22  A    between atoms: _64  and  _66
REMARK   23  A    between atoms: _68  and  _70
REMARK   24  A    between atoms: _70  and  _71
REMARK   25  A    between atoms: _78  and  _80
REMARK   26  A    between atoms: _82  and  _84
REMARK   27  A    between atoms: _84  and  _85
REMARK   28  A    between atoms: _91  and  _93
REMARK   29  A    between atoms: _95  and  _97
REMARK   30  A    between atoms: _97  and  _98
REMARK   31  A    between atoms: _104  and  _106
REMARK   32  A    between atoms: _106  and  _107
REMARK   33  A    between atoms: _107  and  _108
REMARK   34  A    between atoms: _108  and  _109
REMARK   35  A    between atoms: _111  and  _113
REMARK   36  A    between atoms: _113  and  _115
REMARK   37  A    between atoms: _117  and  _119
REMARK   38  A    between atoms: _119  and  _120
REMARK   39  A    between atoms: _127  and  _129
REMARK   40  A    between atoms: _131  and  _133
REMARK   41  A    between atoms: _136  and  _138
REMARK   42  A    between atoms: _138  and  _139
REMARK   43  A    between atoms: _139  and  _140
REMARK   44  A    between atoms: _140  and  _141
REMARK   45  A    between atoms: _145  and  _147
REMARK   46  A    between atoms: _147  and  _148
REMARK   47  A    between atoms: _155  and  _157
REMARK   48  A    between atoms: _157  and  _158
REMARK   49  A    between atoms: _158  and  _159
REMARK   50  A    between atoms: _159  and  _160
REMARK                            x       y       z     vdW  Elec       q    Type
REMARK                         _______ _______ _______ _____ _____    ______ ____
ROOT
ATOM      1  C   UNL     1     -38.253  21.314 -61.562  0.00  0.00    +0.000 C 
ATOM      2  C   UNL     1     -38.275  20.265 -60.474  0.00  0.00    +0.000 C 
ENDROOT
BRANCH   1   3
ATOM      3  C   UNL     1     -39.196  20.949 -62.728  0.00  0.00    +0.000 C 
ATOM      4  C   UNL     1     -40.596  21.380 -62.367  0.00  0.00    +0.000 C 
ENDBRANCH   1   3
BRANCH   1   5
ATOM      5  C   UNL     1     -36.828  21.491 -62.061  0.00  0.00    +0.000 C 
ATOM      6  C   UNL     1     -35.956  22.145 -61.013  0.00  0.00    +0.000 C 
ENDBRANCH   1   5
TORSDOF 2
REMARK  Name = 
REMARK  50 active torsions:
REMARK  status: ('A' for Active; 'I' for Inactive)
REMARK    1  A    between atoms: _1  and  _3
REMARK    2  A    between atoms: _3  and  _5
REMARK    3  A    between atoms: _7  and  _9
REMARK    4  A    between atoms: _9  and  _10
REMARK    5  A    between atoms: _13  and  _15
REMARK    6  A    between atoms: _15  and  _17
REMARK    7  A    between atoms: _19  and  _21
REMARK    8  A    between atoms: _21  and  _22
REMARK    9  A    between atoms: _29  and  _31
REMARK   10  A    between atoms: _31  and  _32
REMARK   11  A    between atoms: _35  and  _37
REMARK   12  A    between atoms: _37  and  _39
REMARK   13  A    between atoms: _41  and  _43
REMARK   14  A    between atoms: _46  and  _48
REMARK   15  A    between atoms: _48  and  _49
REMARK   16  A    between atoms: _49  and  _50
REMARK   17  A    between atoms: _50  and  _51
REMARK   18  A    between atoms: _55  and  _57
REMARK   19  A    between atoms: _57  and  _58
REMARK   20  A    between atoms: _58  and  _59
REMARK   21  A    between atoms: _62  and  _64
REMARK   22  A    between atoms: _64  and  _66
REMARK   23  A    between atoms: _68  and  _70
REMARK   24  A    between atoms: _70  and  _71
REMARK   25  A    between atoms: _78  and  _80
REMARK   26  A    between atoms: _82  and  _84
REMARK   27  A    between atoms: _84  and  _85
REMARK   28  A    between atoms: _91  and  _93
REMARK   29  A    between atoms: _95  and  _97
REMARK   30  A    between atoms: _97  and  _98
REMARK   31  A    between atoms: _104  and  _106
REMARK   32  A    between atoms: _106  and  _107
REMARK   33  A    between atoms: _107  and  _108
REMARK   34  A    between atoms: _108  and  _109
REMARK   35  A    between atoms: _111  and  _113
REMARK   36  A    between atoms: _113  and  _115
REMARK   37  A    between atoms: _117  and  _119
REMARK   38  A    between atoms: _119  and  _120
REMARK   39  A    between atoms: _127  and  _129
REMARK   40  A    between atoms: _131  and  _133
REMARK   41  A    between atoms: _136  and  _138
REMARK   42  A    between atoms: _138  and  _139
REMARK   43  A    between atoms: _139  and  _140
REMARK   44  A    between atoms: _140  and  _141
REMARK   45  A    between atoms: _145  and  _147
REMARK   46  A    between atoms: _147  and  _148
REMARK   47  A    between atoms: _155  and  _157
REMARK   48  A    between atoms: _157  and  _158
REMARK   49  A    between atoms: _158  and  _159
REMARK   50  A    between atoms: _159  and  _160
REMARK                            x       y       z     vdW  Elec       q    Type
REMARK                         _______ _______ _______ _____ _____    ______ ____
ROOT
ATOM      1  C   UNL     1     -40.951  15.141 -58.696  0.00  0.00    +0.000 C 
ENDROOT
BRANCH   1   2
ATOM      2  C   UNL     1     -40.354  16.269 -57.856  0.00  0.00    +0.000 C 
ATOM      3  C   UNL     1     -41.311  16.561 -56.711  0.00  0.00    +0.000 C 
ATOM      4  C   UNL     1     -40.108  17.487 -58.736  0.00  0.00    +0.000 C 
ENDBRANCH   1   2
BRANCH   1   5
ATOM      5  C   UNL     1     -42.268  15.405 -59.408  0.00  0.00    +0.000 C 
ATOM      6  C   UNL     1     -42.143  15.134 -60.901  0.00  0.00    +0.000 C 
ENDBRANCH   1   5
TORSDOF 2
REMARK  Name = 
REMARK  50 active torsions:
REMARK  status: ('A' for Active; 'I' for Inactive)
REMARK    1  A    between atoms: _1  and  _3
REMARK    2  A    between atoms: _3  and  _5
REMARK    3  A    between atoms: _7  and  _9
REMARK    4  A    between atoms: _9  and  _10
REMARK    5  A    between atoms: _13  and  _15
REMARK    6  A    between atoms: _15  and  _17
REMARK    7  A    between atoms: _19  and  _21
REMARK    8  A    between atoms: _21  and  _22
REMARK    9  A    between atoms: _29  and  _31
REMARK   10  A    between atoms: _31  and  _32
REMARK   11  A    between atoms: _35  and  _37
REMARK   12  A    between atoms: _37  and  _39
REMARK   13  A    between atoms: _41  and  _43
REMARK   14  A    between atoms: _46  and  _48
REMARK   15  A    between atoms: _48  and  _49
REMARK   16  A    between atoms: _49  and  _50
REMARK   17  A    between atoms: _50  and  _51
REMARK   18  A    between atoms: _55  and  _57
REMARK   19  A    between atoms: _57  and  _58
REMARK   20  A    between atoms: _58  and  _59
REMARK   21  A    between atoms: _62  and  _64
REMARK   22  A    between atoms: _64  and  _66
REMARK   23  A    between atoms: _68  and  _70
REMARK   24  A    between atoms: _70  and  _71
REMARK   25  A    between atoms: _78  and  _80
REMARK   26  A    between atoms: _82  and  _84
REMARK   27  A    between atoms: _84  and  _85
REMARK   28  A    between atoms: _91  and  _93
REMARK   29  A    between atoms: _95  and  _97
REMARK   30  A    between atoms: _97  and  _98
REMARK   31  A    between atoms: _104  and  _106
REMARK   32  A    between atoms: _106  and  _107
REMARK   33  A    between atoms: _107  and  _108
REMARK   34  A    between atoms: _108  and  _109
REMARK   35  A    between atoms: _111  and  _113
REMARK   36  A    between atoms: _113  and  _115
REMARK   37  A    between atoms: _117  and  _119
REMARK   38  A    between atoms: _119  and  _120
REMARK   39  A    between atoms: _127  and  _129
REMARK   40  A    between atoms: _131  and  _133
REMARK   41  A    between atoms: _136  and  _138
REMARK   42  A    between atoms: _138  and  _139
REMARK   43  A    between atoms: _139  and  _140
REMARK   44  A    between atoms: _140  and  _141
REMARK   45  A    between atoms: _145  and  _147
REMARK   46  A    between atoms: _147  and  _148
REMARK   47  A    between atoms: _155  and  _157
REMARK   48  A    between atoms: _157  and  _158
REMARK   49  A    between atoms: _158  and  _159
REMARK   50  A    between atoms: _159  and  _160
REMARK                            x       y       z     vdW  Elec       q    Type
REMARK                         _______ _______ _______ _____ _____    ______ ____
ROOT
ATOM      1  C   UNL     1     -37.586  15.579 -64.373  0.00  0.00    +0.000 C 
ATOM      2  C   UNL     1     -36.387  15.803 -65.302  0.00  0.00    +0.000 C 
ENDROOT
BRANCH   1   3
ATOM      3  C   UNL     1     -38.749  16.508 -64.785  0.00  0.00    +0.000 C 
ATOM      4  C   UNL     1     -38.782  16.460 -66.307  0.00  0.00    +0.000 C 
ENDBRANCH   1   3
BRANCH   1   5
ATOM      5  C   UNL     1     -37.163  15.823 -62.916  0.00  0.00    +0.000 C 
ATOM      6  C   UNL     1     -37.026  17.274 -62.557  0.00  0.00    +0.000 C 
ENDBRANCH   1   5
TORSDOF 2
REMARK  Name = 
REMARK  50 active torsions:
REMARK  status: ('A' for Active; 'I' for Inactive)
REMARK    1  A    between atoms: _1  and  _3
REMARK    2  A    between atoms: _3  and  _5
REMARK    3  A    between atoms: _7  and  _9
REMARK    4  A    between atoms: _9  and  _10
REMARK    5  A    between atoms: _13  and  _15
REMARK    6  A    between atoms: _15  and  _17
REMARK    7  A    between atoms: _19  and  _21
REMARK    8  A    between atoms: _21  and  _22
REMARK    9  A    between atoms: _29  and  _31
REMARK   10  A    between atoms: _31  and  _32
REMARK   11  A    between atoms: _35  and  _37
REMARK   12  A    between atoms: _37  and  _39
REMARK   13  A    between atoms: _41  and  _43
REMARK   14  A    between atoms: _46  and  _48
REMARK   15  A    between atoms: _48  and  _49
REMARK   16  A    between atoms: _49  and  _50
REMARK   17  A    between atoms: _50  and  _51
REMARK   18  A    between atoms: _55  and  _57
REMARK   19  A    between atoms: _57  and  _58
REMARK   20  A    between atoms: _58  and  _59
REMARK   21  A    between atoms: _62  and  _64
REMARK   22  A    between atoms: _64  and  _66
REMARK   23  A    between atoms: _68  and  _70
REMARK   24  A    between atoms: _70  and  _71
REMARK   25  A    between atoms: _78  and  _80
REMARK   26  A    between atoms: _82  and  _84
REMARK   27  A    between atoms: _84  and  _85
REMARK   28  A    between atoms: _91  and  _93
REMARK   29  A    between atoms: _95  and  _97
REMARK   30  A    between atoms: _97  and  _98
REMARK   31  A    between atoms: _104  and  _106
REMARK   32  A    between atoms: _106  and  _107
REMARK   33  A    between atoms: _107  and  _108
REMARK   34  A    between atoms: _108  and  _109
REMARK   35  A    between atoms: _111  and  _113
REMARK   36  A    between atoms: _113  and  _115
REMARK   37  A    between atoms: _117  and  _119
REMARK   38  A    between atoms: _119  and  _120
REMARK   39  A    between atoms: _127  and  _129
REMARK   40  A    between atoms: _131  and  _133
REMARK   41  A    between atoms: _136  and  _138
REMARK   42  A    between atoms: _138  and  _139
REMARK   43  A    between atoms: _139  and  _140
REMARK   44  A    between atoms: _140  and  _141
REMARK   45  A    between atoms: _145  and  _147
REMARK   46  A    between atoms: _147  and  _148
REMARK   47  A    between atoms: _155  and  _157
REMARK   48  A    between atoms: _157  and  _158
REMARK   49  A    between atoms: _158  and  _159
REMARK   50  A    between atoms: _159  and  _160
REMARK                            x       y       z     vdW  Elec       q    Type
REMARK                         _______ _______ _______ _____ _____    ______ ____
ROOT
ATOM      1  C   UNL     1     -32.343  17.356 -67.662  0.00  0.00    -0.022 A 
ATOM      2  C   UNL     1     -31.410  16.463 -67.119  0.00  0.00    -0.001 A 
ATOM      3  C   UNL     1     -30.084  16.828 -66.973  0.00  0.00    +0.042 A 
ATOM      4  C   UNL     1     -29.680  18.101 -67.335  0.00  0.00    +0.196 A 
ATOM      5  O   UNL     1     -28.366  18.503 -67.160  0.00  0.00    -0.287 OA
ATOM      6  C   UNL     1     -30.591  19.010 -67.848  0.00  0.00    +0.042 A 
ATOM      7  C   UNL     1     -31.912  18.634 -68.001  0.00  0.00    -0.001 A 
ENDROOT
BRANCH   1   8
ATOM      8  C   UNL     1     -33.799  16.967 -67.817  0.00  0.00    +0.026 C 
BRANCH   8   9
ATOM      9  C   UNL     1     -34.472  17.474 -69.094  0.00  0.00    +0.005 C 
ATOM     10  C   UNL     1     -33.820  16.767 -70.276  0.00  0.00    +0.000 C 
ENDBRANCH   8   9
ENDBRANCH   1   8
TORSDOF 2
REMARK  Name = 
REMARK  50 active torsions:
REMARK  status: ('A' for Active; 'I' for Inactive)
REMARK    1  A    between atoms: _1  and  _3
REMARK    2  A    between atoms: _3  and  _5
REMARK    3  A    between atoms: _7  and  _9
REMARK    4  A    between atoms: _9  and  _10
REMARK    5  A    between atoms: _13  and  _15
REMARK    6  A    between atoms: _15  and  _17
REMARK    7  A    between atoms: _19  and  _21
REMARK    8  A    between atoms: _21  and  _22
REMARK    9  A    between atoms: _29  and  _31
REMARK   10  A    between atoms: _31  and  _32
REMARK   11  A    between atoms: _35  and  _37
REMARK   12  A    between atoms: _37  and  _39
REMARK   13  A    between atoms: _41  and  _43
REMARK   14  A    between atoms: _46  and  _48
REMARK   15  A    between atoms: _48  and  _49
REMARK   16  A    between atoms: _49  and  _50
REMARK   17  A    between atoms: _50  and  _51
REMARK   18  A    between atoms: _55  and  _57
REMARK   19  A    between atoms: _57  and  _58
REMARK   20  A    between atoms: _58  and  _59
REMARK   21  A    between atoms: _62  and  _64
REMARK   22  A    between atoms: _64  and  _66
REMARK   23  A    between atoms: _68  and  _70
REMARK   24  A    between atoms: _70  and  _71
REMARK   25  A    between atoms: _78  and  _80
REMARK   26  A    between atoms: _82  and  _84
REMARK   27  A    between atoms: _84  and  _85
REMARK   28  A    between atoms: _91  and  _93
REMARK   29  A    between atoms: _95  and  _97
REMARK   30  A    between atoms: _97  and  _98
REMARK   31  A    between atoms: _104  and  _106
REMARK   32  A    between atoms: _106  and  _107
REMARK   33  A    between atoms: _107  and  _108
REMARK   34  A    between atoms: _108  and  _109
REMARK   35  A    between atoms: _111  and  _113
REMARK   36  A    between atoms: _113  and  _115
REMARK   37  A    between atoms: _117  and  _119
REMARK   38  A    between atoms: _119  and  _120
REMARK   39  A    between atoms: _127  and  _129
REMARK   40  A    between atoms: _131  and  _133
REMARK   41  A    between atoms: _136  and  _138
REMARK   42  A    between atoms: _138  and  _139
REMARK   43  A    between atoms: _139  and  _140
REMARK   44  A    between atoms: _140  and  _141
REMARK   45  A    between atoms: _145  and  _147
REMARK   46  A    between atoms: _147  and  _148
REMARK   47  A    between atoms: _155  and  _157
REMARK   48  A    between atoms: _157  and  _158
REMARK   49  A    between atoms: _158  and  _159
REMARK   50  A    between atoms: _159  and  _160
REMARK                            x       y       z     vdW  Elec       q    Type
REMARK                         _______ _______ _______ _____ _____    ______ ____
ROOT
ATOM      1  C   UNL     1     -29.052   9.826 -66.425  0.00  0.00    +0.000 C 
ENDROOT
BRANCH   1   2
ATOM      2  C   UNL     1     -29.636  11.190 -66.764  0.00  0.00    +0.000 C 
ATOM      3  C   UNL     1     -31.067  11.353 -66.248  0.00  0.00    +0.000 C 
ATOM      4  C   UNL     1     -28.733  12.300 -66.264  0.00  0.00    +0.000 C 
ENDBRANCH   1   2
BRANCH   1   5
ATOM      5  C   UNL     1     -27.524   9.779 -66.429  0.00  0.00    +0.000 C 
ATOM      6  C   UNL     1     -27.075   8.624 -65.564  0.00  0.00    +0.000 C 
ENDBRANCH   1   5
TORSDOF 2
REMARK  Name = 
REMARK  50 active torsions:
REMARK  status: ('A' for Active; 'I' for Inactive)
REMARK    1  A    between atoms: _1  and  _3
REMARK    2  A    between atoms: _3  and  _5
REMARK    3  A    between atoms: _7  and  _9
REMARK    4  A    between atoms: _9  and  _10
REMARK    5  A    between atoms: _13  and  _15
REMARK    6  A    between atoms: _15  and  _17
REMARK    7  A    between atoms: _19  and  _21
REMARK    8  A    between atoms: _21  and  _22
REMARK    9  A    between atoms: _29  and  _31
REMARK   10  A    between atoms: _31  and  _32
REMARK   11  A    between atoms: _35  and  _37
REMARK   12  A    between atoms: _37  and  _39
REMARK   13  A    between atoms: _41  and  _43
REMARK   14  A    between atoms: _46  and  _48
REMARK   15  A    between atoms: _48  and  _49
REMARK   16  A    between atoms: _49  and  _50
REMARK   17  A    between atoms: _50  and  _51
REMARK   18  A    between atoms: _55  and  _57
REMARK   19  A    between atoms: _57  and  _58
REMARK   20  A    between atoms: _58  and  _59
REMARK   21  A    between atoms: _62  and  _64
REMARK   22  A    between atoms: _64  and  _66
REMARK   23  A    between atoms: _68  and  _70
REMARK   24  A    between atoms: _70  and  _71
REMARK   25  A    between atoms: _78  and  _80
REMARK   26  A    between atoms: _82  and  _84
REMARK   27  A    between atoms: _84  and  _85
REMARK   28  A    between atoms: _91  and  _93
REMARK   29  A    between atoms: _95  and  _97
REMARK   30  A    between atoms: _97  and  _98
REMARK   31  A    between atoms: _104  and  _106
REMARK   32  A    between atoms: _106  and  _107
REMARK   33  A    between atoms: _107  and  _108
REMARK   34  A    between atoms: _108  and  _109
REMARK   35  A    between atoms: _111  and  _113
REMARK   36  A    between atoms: _113  and  _115
REMARK   37  A    between atoms: _117  and  _119
REMARK   38  A    between atoms: _119  and  _120
REMARK   39  A    between atoms: _127  and  _129
REMARK   40  A    between atoms: _131  and  _133
REMARK   41  A    between atoms: _136  and  _138
REMARK   42  A    between atoms: _138  and  _139
REMARK   43  A    between atoms: _139  and  _140
REMARK   44  A    between atoms: _140  and  _141
REMARK   45  A    between atoms: _145  and  _147
REMARK   46  A    between atoms: _147  and  _148
REMARK   47  A    between atoms: _155  and  _157
REMARK   48  A    between atoms: _157  and  _158
REMARK   49  A    between atoms: _158  and  _159
REMARK   50  A    between atoms: _159  and  _160
REMARK                            x       y       z     vdW  Elec       q    Type
REMARK                         _______ _______ _______ _____ _____    ______ ____
ROOT
ATOM      1  C   UNL     1     -29.917  21.166 -46.295  0.00  0.00    +0.000 C 
ATOM      2  C   UNL     1     -31.019  21.783 -45.473  0.00  0.00    +0.000 C 
ENDROOT
BRANCH   1   3
ATOM      3  C   UNL     1     -29.066  22.262 -46.997  0.00  0.00    +0.000 C 
ATOM      4  C   UNL     1     -28.735  23.369 -46.006  0.00  0.00    +0.000 C 
ENDBRANCH   1   3
BRANCH   1   5
ATOM      5  C   UNL     1     -30.528  20.208 -47.323  0.00  0.00    +0.000 C 
ATOM      6  C   UNL     1     -29.970  18.775 -47.244  0.00  0.00    +0.000 C 
ENDBRANCH   1   5
TORSDOF 2
REMARK  Name = 
REMARK  50 active torsions:
REMARK  status: ('A' for Active; 'I' for Inactive)
REMARK    1  A    between atoms: _1  and  _3
REMARK    2  A    between atoms: _3  and  _5
REMARK    3  A    between atoms: _7  and  _9
REMARK    4  A    between atoms: _9  and  _10
REMARK    5  A    between atoms: _13  and  _15
REMARK    6  A    between atoms: _15  and  _17
REMARK    7  A    between atoms: _19  and  _21
REMARK    8  A    between atoms: _21  and  _22
REMARK    9  A    between atoms: _29  and  _31
REMARK   10  A    between atoms: _31  and  _32
REMARK   11  A    between atoms: _35  and  _37
REMARK   12  A    between atoms: _37  and  _39
REMARK   13  A    between atoms: _41  and  _43
REMARK   14  A    between atoms: _46  and  _48
REMARK   15  A    between atoms: _48  and  _49
REMARK   16  A    between atoms: _49  and  _50
REMARK   17  A    between atoms: _50  and  _51
REMARK   18  A    between atoms: _55  and  _57
REMARK   19  A    between atoms: _57  and  _58
REMARK   20  A    between atoms: _58  and  _59
REMARK   21  A    between atoms: _62  and  _64
REMARK   22  A    between atoms: _64  and  _66
REMARK   23  A    between atoms: _68  and  _70
REMARK   24  A    between atoms: _70  and  _71
REMARK   25  A    between atoms: _78  and  _80
REMARK   26  A    between atoms: _82  and  _84
REMARK   27  A    between atoms: _84  and  _85
REMARK   28  A    between atoms: _91  and  _93
REMARK   29  A    between atoms: _95  and  _97
REMARK   30  A    between atoms: _97  and  _98
REMARK   31  A    between atoms: _104  and  _106
REMARK   32  A    between atoms: _106  and  _107
REMARK   33  A    between atoms: _107  and  _108
REMARK   34  A    between atoms: _108  and  _109
REMARK   35  A    between atoms: _111  and  _113
REMARK   36  A    between atoms: _113  and  _115
REMARK   37  A    between atoms: _117  and  _119
REMARK   38  A    between atoms: _119  and  _120
REMARK   39  A    between atoms: _127  and  _129
REMARK   40  A    between atoms: _131  and  _133
REMARK   41  A    between atoms: _136  and  _138
REMARK   42  A    between atoms: _138  and  _139
REMARK   43  A    between atoms: _139  and  _140
REMARK   44  A    between atoms: _140  and  _141
REMARK   45  A    between atoms: _145  and  _147
REMARK   46  A    between atoms: _147  and  _148
REMARK   47  A    between atoms: _155  and  _157
REMARK   48  A    between atoms: _157  and  _158
REMARK   49  A    between atoms: _158  and  _159
REMARK   50  A    between atoms: _159  and  _160
REMARK                            x       y       z     vdW  Elec       q    Type
REMARK                         _______ _______ _______ _____ _____    ______ ____
ROOT
ATOM      1  C   UNL     1     -32.067  25.175 -41.364  0.00  0.00    +0.000 C 
ATOM      2  C   UNL     1     -33.115  25.554 -40.304  0.00  0.00    +0.000 C 
ATOM      3  C   UNL     1     -32.465  23.899 -42.074  0.00  0.00    +0.000 C 
ENDROOT
BRANCH   1   4
ATOM      4  C   UNL     1     -31.851  26.305 -42.393  0.00  0.00    +0.000 C 
ATOM      5  C   UNL     1     -31.723  27.632 -41.666  0.00  0.00    +0.000 C 
ENDBRANCH   1   4
TORSDOF 1
REMARK  Name = 
REMARK  50 active torsions:
REMARK  status: ('A' for Active; 'I' for Inactive)
REMARK    1  A    between atoms: _1  and  _3
REMARK    2  A    between atoms: _3  and  _5
REMARK    3  A    between atoms: _7  and  _9
REMARK    4  A    between atoms: _9  and  _10
REMARK    5  A    between atoms: _13  and  _15
REMARK    6  A    between atoms: _15  and  _17
REMARK    7  A    between atoms: _19  and  _21
REMARK    8  A    between atoms: _21  and  _22
REMARK    9  A    between atoms: _29  and  _31
REMARK   10  A    between atoms: _31  and  _32
REMARK   11  A    between atoms: _35  and  _37
REMARK   12  A    between atoms: _37  and  _39
REMARK   13  A    between atoms: _41  and  _43
REMARK   14  A    between atoms: _46  and  _48
REMARK   15  A    between atoms: _48  and  _49
REMARK   16  A    between atoms: _49  and  _50
REMARK   17  A    between atoms: _50  and  _51
REMARK   18  A    between atoms: _55  and  _57
REMARK   19  A    between atoms: _57  and  _58
REMARK   20  A    between atoms: _58  and  _59
REMARK   21  A    between atoms: _62  and  _64
REMARK   22  A    between atoms: _64  and  _66
REMARK   23  A    between atoms: _68  and  _70
REMARK   24  A    between atoms: _70  and  _71
REMARK   25  A    between atoms: _78  and  _80
REMARK   26  A    between atoms: _82  and  _84
REMARK   27  A    between atoms: _84  and  _85
REMARK   28  A    between atoms: _91  and  _93
REMARK   29  A    between atoms: _95  and  _97
REMARK   30  A    between atoms: _97  and  _98
REMARK   31  A    between atoms: _104  and  _106
REMARK   32  A    between atoms: _106  and  _107
REMARK   33  A    between atoms: _107  and  _108
REMARK   34  A    between atoms: _108  and  _109
REMARK   35  A    between atoms: _111  and  _113
REMARK   36  A    between atoms: _113  and  _115
REMARK   37  A    between atoms: _117  and  _119
REMARK   38  A    between atoms: _119  and  _120
REMARK   39  A    between atoms: _127  and  _129
REMARK   40  A    between atoms: _131  and  _133
REMARK   41  A    between atoms: _136  and  _138
REMARK   42  A    between atoms: _138  and  _139
REMARK   43  A    between atoms: _139  and  _140
REMARK   44  A    between atoms: _140  and  _141
REMARK   45  A    between atoms: _145  and  _147
REMARK   46  A    between atoms: _147  and  _148
REMARK   47  A    between atoms: _155  and  _157
REMARK   48  A    between atoms: _157  and  _158
REMARK   49  A    between atoms: _158  and  _159
REMARK   50  A    between atoms: _159  and  _160
REMARK                            x       y       z     vdW  Elec       q    Type
REMARK                         _______ _______ _______ _____ _____    ______ ____
ROOT
ATOM      1  C   UNL     1     -29.170  13.629 -46.329  0.00  0.00    +0.220 C 
ENDROOT
BRANCH   1   2
ATOM      2  N   UNL     1     -30.008  14.777 -46.713  0.00  0.00    -0.087 NA
ATOM      3  C   UNL     1     -31.262  14.664 -47.167  0.00  0.00    +0.535 C 
ATOM      4  N   UNL     1     -31.797  13.458 -47.294  0.00  0.00    +0.135 NA
ATOM      5  N   UNL     1     -31.987  15.741 -47.501  0.00  0.00    +0.135 NA
ENDBRANCH   1   2
BRANCH   1   6
ATOM      6  C   UNL     1     -27.662  13.953 -46.218  0.00  0.00    +0.047 C 
BRANCH   6   7
ATOM      7  C   UNL     1     -27.185  14.912 -47.337  0.00  0.00    +0.004 C 
BRANCH   7   8
ATOM      8  C   UNL     1     -25.683  14.816 -47.646  0.00  0.00    +0.000 C 
ATOM      9  C   UNL     1     -25.429  14.322 -49.064  0.00  0.00    +0.000 C 
ENDBRANCH   7   8
ENDBRANCH   6   7
ENDBRANCH   1   6
TORSDOF 4
REMARK  Name = 
REMARK  50 active torsions:
REMARK  status: ('A' for Active; 'I' for Inactive)
REMARK    1  A    between atoms: _1  and  _3
REMARK    2  A    between atoms: _3  and  _5
REMARK    3  A    between atoms: _7  and  _9
REMARK    4  A    between atoms: _9  and  _10
REMARK    5  A    between atoms: _13  and  _15
REMARK    6  A    between atoms: _15  and  _17
REMARK    7  A    between atoms: _19  and  _21
REMARK    8  A    between atoms: _21  and  _22
REMARK    9  A    between atoms: _29  and  _31
REMARK   10  A    between atoms: _31  and  _32
REMARK   11  A    between atoms: _35  and  _37
REMARK   12  A    between atoms: _37  and  _39
REMARK   13  A    between atoms: _41  and  _43
REMARK   14  A    between atoms: _46  and  _48
REMARK   15  A    between atoms: _48  and  _49
REMARK   16  A    between atoms: _49  and  _50
REMARK   17  A    between atoms: _50  and  _51
REMARK   18  A    between atoms: _55  and  _57
REMARK   19  A    between atoms: _57  and  _58
REMARK   20  A    between atoms: _58  and  _59
REMARK   21  A    between atoms: _62  and  _64
REMARK   22  A    between atoms: _64  and  _66
REMARK   23  A    between atoms: _68  and  _70
REMARK   24  A    between atoms: _70  and  _71
REMARK   25  A    between atoms: _78  and  _80
REMARK   26  A    between atoms: _82  and  _84
REMARK   27  A    between atoms: _84  and  _85
REMARK   28  A    between atoms: _91  and  _93
REMARK   29  A    between atoms: _95  and  _97
REMARK   30  A    between atoms: _97  and  _98
REMARK   31  A    between atoms: _104  and  _106
REMARK   32  A    between atoms: _106  and  _107
REMARK   33  A    between atoms: _107  and  _108
REMARK   34  A    between atoms: _108  and  _109
REMARK   35  A    between atoms: _111  and  _113
REMARK   36  A    between atoms: _113  and  _115
REMARK   37  A    between atoms: _117  and  _119
REMARK   38  A    between atoms: _119  and  _120
REMARK   39  A    between atoms: _127  and  _129
REMARK   40  A    between atoms: _131  and  _133
REMARK   41  A    between atoms: _136  and  _138
REMARK   42  A    between atoms: _138  and  _139
REMARK   43  A    between atoms: _139  and  _140
REMARK   44  A    between atoms: _140  and  _141
REMARK   45  A    between atoms: _145  and  _147
REMARK   46  A    between atoms: _147  and  _148
REMARK   47  A    between atoms: _155  and  _157
REMARK   48  A    between atoms: _157  and  _158
REMARK   49  A    between atoms: _158  and  _159
REMARK   50  A    between atoms: _159  and  _160
REMARK                            x       y       z     vdW  Elec       q    Type
REMARK                         _______ _______ _______ _____ _____    ______ ____
ROOT
ATOM      1  C   UNL     1     -30.681  10.613 -52.271  0.00  0.00    +0.114 C 
ENDROOT
BRANCH   1   2
ATOM      2  C   UNL     1     -31.524  10.826 -53.501  0.00  0.00    +0.365 C 
ATOM      3  O   UNL     1     -32.212   9.872 -53.916  0.00  0.00    -0.246 OA
ATOM      4  O   UNL     1     -31.493  11.944 -54.061  0.00  0.00    -0.246 OA
ENDBRANCH   1   2
BRANCH   1   5
ATOM      5  C   UNL     1     -29.457  11.497 -52.261  0.00  0.00    +0.012 C 
BRANCH   5   6
ATOM      6  C   UNL     1     -28.132  10.727 -52.280  0.00  0.00    +0.001 C 
ATOM      7  C   UNL     1     -27.940  10.050 -53.618  0.00  0.00    +0.000 C 
ENDBRANCH   5   6
ENDBRANCH   1   5
TORSDOF 3
REMARK  Name = 
REMARK  50 active torsions:
REMARK  status: ('A' for Active; 'I' for Inactive)
REMARK    1  A    between atoms: _1  and  _3
REMARK    2  A    between atoms: _3  and  _5
REMARK    3  A    between atoms: _7  and  _9
REMARK    4  A    between atoms: _9  and  _10
REMARK    5  A    between atoms: _13  and  _15
REMARK    6  A    between atoms: _15  and  _17
REMARK    7  A    between atoms: _19  and  _21
REMARK    8  A    between atoms: _21  and  _22
REMARK    9  A    between atoms: _29  and  _31
REMARK   10  A    between atoms: _31  and  _32
REMARK   11  A    between atoms: _35  and  _37
REMARK   12  A    between atoms: _37  and  _39
REMARK   13  A    between atoms: _41  and  _43
REMARK   14  A    between atoms: _46  and  _48
REMARK   15  A    between atoms: _48  and  _49
REMARK   16  A    between atoms: _49  and  _50
REMARK   17  A    between atoms: _50  and  _51
REMARK   18  A    between atoms: _55  and  _57
REMARK   19  A    between atoms: _57  and  _58
REMARK   20  A    between atoms: _58  and  _59
REMARK   21  A    between atoms: _62  and  _64
REMARK   22  A    between atoms: _64  and  _66
REMARK   23  A    between atoms: _68  and  _70
REMARK   24  A    between atoms: _70  and  _71
REMARK   25  A    between atoms: _78  and  _80
REMARK   26  A    between atoms: _82  and  _84
REMARK   27  A    between atoms: _84  and  _85
REMARK   28  A    between atoms: _91  and  _93
REMARK   29  A    between atoms: _95  and  _97
REMARK   30  A    between atoms: _97  and  _98
REMARK   31  A    between atoms: _104  and  _106
REMARK   32  A    between atoms: _106  and  _107
REMARK   33  A    between atoms: _107  and  _108
REMARK   34  A    between atoms: _108  and  _109
REMARK   35  A    between atoms: _111  and  _113
REMARK   36  A    between atoms: _113  and  _115
REMARK   37  A    between atoms: _117  and  _119
REMARK   38  A    between atoms: _119  and  _120
REMARK   39  A    between atoms: _127  and  _129
REMARK   40  A    between atoms: _131  and  _133
REMARK   41  A    between atoms: _136  and  _138
REMARK   42  A    between atoms: _138  and  _139
REMARK   43  A    between atoms: _139  and  _140
REMARK   44  A    between atoms: _140  and  _141
REMARK   45  A    between atoms: _145  and  _147
REMARK   46  A    between atoms: _147  and  _148
REMARK   47  A    between atoms: _155  and  _157
REMARK   48  A    between atoms: _157  and  _158
REMARK   49  A    between atoms: _158  and  _159
REMARK   50  A    between atoms: _159  and  _160
REMARK                            x       y       z     vdW  Elec       q    Type
REMARK                         _______ _______ _______ _____ _____    ______ ____
ROOT
ATOM      1  C   UNL     1     -30.575   9.487 -58.290  0.00  0.00    +0.000 C 
ATOM      2  C   UNL     1     -31.661   9.389 -59.354  0.00  0.00    +0.000 C 
ENDROOT
BRANCH   1   3
ATOM      3  C   UNL     1     -30.440   8.167 -57.483  0.00  0.00    +0.000 C 
ATOM      4  C   UNL     1     -30.502   6.966 -58.455  0.00  0.00    +0.000 C 
ENDBRANCH   1   3
BRANCH   1   5
ATOM      5  C   UNL     1     -30.931  10.642 -57.357  0.00  0.00    +0.000 C 
ATOM      6  C   UNL     1     -32.435  10.943 -57.326  0.00  0.00    +0.000 C 
ENDBRANCH   1   5
TORSDOF 2
REMARK  Name = 
REMARK  50 active torsions:
REMARK  status: ('A' for Active; 'I' for Inactive)
REMARK    1  A    between atoms: _1  and  _3
REMARK    2  A    between atoms: _3  and  _5
REMARK    3  A    between atoms: _7  and  _9
REMARK    4  A    between atoms: _9  and  _10
REMARK    5  A    between atoms: _13  and  _15
REMARK    6  A    between atoms: _15  and  _17
REMARK    7  A    between atoms: _19  and  _21
REMARK    8  A    between atoms: _21  and  _22
REMARK    9  A    between atoms: _29  and  _31
REMARK   10  A    between atoms: _31  and  _32
REMARK   11  A    between atoms: _35  and  _37
REMARK   12  A    between atoms: _37  and  _39
REMARK   13  A    between atoms: _41  and  _43
REMARK   14  A    between atoms: _46  and  _48
REMARK   15  A    between atoms: _48  and  _49
REMARK   16  A    between atoms: _49  and  _50
REMARK   17  A    between atoms: _50  and  _51
REMARK   18  A    between atoms: _55  and  _57
REMARK   19  A    between atoms: _57  and  _58
REMARK   20  A    between atoms: _58  and  _59
REMARK   21  A    between atoms: _62  and  _64
REMARK   22  A    between atoms: _64  and  _66
REMARK   23  A    between atoms: _68  and  _70
REMARK   24  A    between atoms: _70  and  _71
REMARK   25  A    between atoms: _78  and  _80
REMARK   26  A    between atoms: _82  and  _84
REMARK   27  A    between atoms: _84  and  _85
REMARK   28  A    between atoms: _91  and  _93
REMARK   29  A    between atoms: _95  and  _97
REMARK   30  A    between atoms: _97  and  _98
REMARK   31  A    between atoms: _104  and  _106
REMARK   32  A    between atoms: _106  and  _107
REMARK   33  A    between atoms: _107  and  _108
REMARK   34  A    between atoms: _108  and  _109
REMARK   35  A    between atoms: _111  and  _113
REMARK   36  A    between atoms: _113  and  _115
REMARK   37  A    between atoms: _117  and  _119
REMARK   38  A    between atoms: _119  and  _120
REMARK   39  A    between atoms: _127  and  _129
REMARK   40  A    between atoms: _131  and  _133
REMARK   41  A    between atoms: _136  and  _138
REMARK   42  A    between atoms: _138  and  _139
REMARK   43  A    between atoms: _139  and  _140
REMARK   44  A    between atoms: _140  and  _141
REMARK   45  A    between atoms: _145  and  _147
REMARK   46  A    between atoms: _147  and  _148
REMARK   47  A    between atoms: _155  and  _157
REMARK   48  A    between atoms: _157  and  _158
REMARK   49  A    between atoms: _158  and  _159
REMARK   50  A    between atoms: _159  and  _160
REMARK                            x       y       z     vdW  Elec       q    Type
REMARK                         _______ _______ _______ _____ _____    ______ ____
ROOT
ATOM      1  C   UNL     1     -36.069   6.648 -60.951  0.00  0.00    -0.022 A 
ATOM      2  C   UNL     1     -35.013   6.782 -60.058  0.00  0.00    -0.001 A 
ATOM      3  C   UNL     1     -35.241   7.041 -58.725  0.00  0.00    +0.042 A 
ATOM      4  C   UNL     1     -36.528   7.179 -58.273  0.00  0.00    +0.196 A 
ATOM      5  O   UNL     1     -36.761   7.448 -56.950  0.00  0.00    -0.287 OA
ATOM      6  C   UNL     1     -37.597   7.057 -59.136  0.00  0.00    +0.042 A 
ATOM      7  C   UNL     1     -37.363   6.798 -60.466  0.00  0.00    -0.001 A 
ENDROOT
BRANCH   1   8
ATOM      8  C   UNL     1     -35.821   6.343 -62.409  0.00  0.00    +0.026 C 
BRANCH   8   9
ATOM      9  C   UNL     1     -35.857   4.858 -62.760  0.00  0.00    +0.005 C 
ATOM     10  C   UNL     1     -35.466   4.666 -64.213  0.00  0.00    +0.000 C 
ENDBRANCH   8   9
ENDBRANCH   1   8
TORSDOF 2
REMARK  Name = 
REMARK  50 active torsions:
REMARK  status: ('A' for Active; 'I' for Inactive)
REMARK    1  A    between atoms: _1  and  _3
REMARK    2  A    between atoms: _3  and  _5
REMARK    3  A    between atoms: _7  and  _9
REMARK    4  A    between atoms: _9  and  _10
REMARK    5  A    between atoms: _13  and  _15
REMARK    6  A    between atoms: _15  and  _17
REMARK    7  A    between atoms: _19  and  _21
REMARK    8  A    between atoms: _21  and  _22
REMARK    9  A    between atoms: _29  and  _31
REMARK   10  A    between atoms: _31  and  _32
REMARK   11  A    between atoms: _35  and  _37
REMARK   12  A    between atoms: _37  and  _39
REMARK   13  A    between atoms: _41  and  _43
REMARK   14  A    between atoms: _46  and  _48
REMARK   15  A    between atoms: _48  and  _49
REMARK   16  A    between atoms: _49  and  _50
REMARK   17  A    between atoms: _50  and  _51
REMARK   18  A    between atoms: _55  and  _57
REMARK   19  A    between atoms: _57  and  _58
REMARK   20  A    between atoms: _58  and  _59
REMARK   21  A    between atoms: _62  and  _64
REMARK   22  A    between atoms: _64  and  _66
REMARK   23  A    between atoms: _68  and  _70
REMARK   24  A    between atoms: _70  and  _71
REMARK   25  A    between atoms: _78  and  _80
REMARK   26  A    between atoms: _82  and  _84
REMARK   27  A    between atoms: _84  and  _85
REMARK   28  A    between atoms: _91  and  _93
REMARK   29  A    between atoms: _95  and  _97
REMARK   30  A    between atoms: _97  and  _98
REMARK   31  A    between atoms: _104  and  _106
REMARK   32  A    between atoms: _106  and  _107
REMARK   33  A    between atoms: _107  and  _108
REMARK   34  A    between atoms: _108  and  _109
REMARK   35  A    between atoms: _111  and  _113
REMARK   36  A    between atoms: _113  and  _115
REMARK   37  A    between atoms: _117  and  _119
REMARK   38  A    between atoms: _119  and  _120
REMARK   39  A    between atoms: _127  and  _129
REMARK   40  A    between atoms: _131  and  _133
REMARK   41  A    between atoms: _136  and  _138
REMARK   42  A    between atoms: _138  and  _139
REMARK   43  A    between atoms: _139  and  _140
REMARK   44  A    between atoms: _140  and  _141
REMARK   45  A    between atoms: _145  and  _147
REMARK   46  A    between atoms: _147  and  _148
REMARK   47  A    between atoms: _155  and  _157
REMARK   48  A    between atoms: _157  and  _158
REMARK   49  A    between atoms: _158  and  _159
REMARK   50  A    between atoms: _159  and  _160
REMARK                            x       y       z     vdW  Elec       q    Type
REMARK                         _______ _______ _______ _____ _____    ______ ____
ROOT
ATOM      1  C   UNL     1     -43.465   9.832 -56.753  0.00  0.00    +0.036 C 
ATOM      2  C   UNL     1     -42.532  10.314 -55.663  0.00  0.00    +0.003 C 
ENDROOT
BRANCH   1   3
ATOM      3  C   UNL     1     -44.200   8.566 -56.280  0.00  0.00    +0.182 C 
ATOM      4  O   UNL     1     -44.950   8.807 -55.100  0.00  0.00    -0.220 OA
ENDBRANCH   1   3
TORSDOF 1
REMARK  Name = 
REMARK  50 active torsions:
REMARK  status: ('A' for Active; 'I' for Inactive)
REMARK    1  A    between atoms: _1  and  _3
REMARK    2  A    between atoms: _3  and  _5
REMARK    3  A    between atoms: _7  and  _9
REMARK    4  A    between atoms: _9  and  _10
REMARK    5  A    between atoms: _13  and  _15
REMARK    6  A    between atoms: _15  and  _17
REMARK    7  A    between atoms: _19  and  _21
REMARK    8  A    between atoms: _21  and  _22
REMARK    9  A    between atoms: _29  and  _31
REMARK   10  A    between atoms: _31  and  _32
REMARK   11  A    between atoms: _35  and  _37
REMARK   12  A    between atoms: _37  and  _39
REMARK   13  A    between atoms: _41  and  _43
REMARK   14  A    between atoms: _46  and  _48
REMARK   15  A    between atoms: _48  and  _49
REMARK   16  A    between atoms: _49  and  _50
REMARK   17  A    between atoms: _50  and  _51
REMARK   18  A    between atoms: _55  and  _57
REMARK   19  A    between atoms: _57  and  _58
REMARK   20  A    between atoms: _58  and  _59
REMARK   21  A    between atoms: _62  and  _64
REMARK   22  A    between atoms: _64  and  _66
REMARK   23  A    between atoms: _68  and  _70
REMARK   24  A    between atoms: _70  and  _71
REMARK   25  A    between atoms: _78  and  _80
REMARK   26  A    between atoms: _82  and  _84
REMARK   27  A    between atoms: _84  and  _85
REMARK   28  A    between atoms: _91  and  _93
REMARK   29  A    between atoms: _95  and  _97
REMARK   30  A    between atoms: _97  and  _98
REMARK   31  A    between atoms: _104  and  _106
REMARK   32  A    between atoms: _106  and  _107
REMARK   33  A    between atoms: _107  and  _108
REMARK   34  A    between atoms: _108  and  _109
REMARK   35  A    between atoms: _111  and  _113
REMARK   36  A    between atoms: _113  and  _115
REMARK   37  A    between atoms: _117  and  _119
REMARK   38  A    between atoms: _119  and  _120
REMARK   39  A    between atoms: _127  and  _129
REMARK   40  A    between atoms: _131  and  _133
REMARK   41  A    between atoms: _136  and  _138
REMARK   42  A    between atoms: _138  and  _139
REMARK   43  A    between atoms: _139  and  _140
REMARK   44  A    between atoms: _140  and  _141
REMARK   45  A    between atoms: _145  and  _147
REMARK   46  A    between atoms: _147  and  _148
REMARK   47  A    between atoms: _155  and  _157
REMARK   48  A    between atoms: _157  and  _158
REMARK   49  A    between atoms: _158  and  _159
REMARK   50  A    between atoms: _159  and  _160
REMARK                            x       y       z     vdW  Elec       q    Type
REMARK                         _______ _______ _______ _____ _____    ______ ____
ROOT
ATOM      1  C   UNL     1     -40.085  12.908 -53.910  0.00  0.00    -0.022 A 
ATOM      2  C   UNL     1     -39.438  11.800 -53.387  0.00  0.00    -0.004 A 
ATOM      3  C   UNL     1     -38.060  11.747 -53.323  0.00  0.00    -0.000 A 
ATOM      4  C   UNL     1     -37.317  12.818 -53.781  0.00  0.00    -0.000 A 
ATOM      5  C   UNL     1     -37.960  13.931 -54.293  0.00  0.00    -0.000 A 
ATOM      6  C   UNL     1     -39.321  13.977 -54.350  0.00  0.00    -0.004 A 
ENDROOT
BRANCH   1   7
ATOM      7  C   UNL     1     -41.573  12.960 -53.978  0.00  0.00    +0.026 C 
BRANCH   7   8
ATOM      8  C   UNL     1     -42.264  11.620 -53.664  0.00  0.00    +0.005 C 
ATOM      9  C   UNL     1     -43.154  11.724 -52.442  0.00  0.00    +0.000 C 
ENDBRANCH   7   8
ENDBRANCH   1   7
TORSDOF 2
REMARK  Name = 
REMARK  50 active torsions:
REMARK  status: ('A' for Active; 'I' for Inactive)
REMARK    1  A    between atoms: _1  and  _3
REMARK    2  A    between atoms: _3  and  _5
REMARK    3  A    between atoms: _7  and  _9
REMARK    4  A    between atoms: _9  and  _10
REMARK    5  A    between atoms: _13  and  _15
REMARK    6  A    between atoms: _15  and  _17
REMARK    7  A    between atoms: _19  and  _21
REMARK    8  A    between atoms: _21  and  _22
REMARK    9  A    between atoms: _29  and  _31
REMARK   10  A    between atoms: _31  and  _32
REMARK   11  A    between atoms: _35  and  _37
REMARK   12  A    between atoms: _37  and  _39
REMARK   13  A    between atoms: _41  and  _43
REMARK   14  A    between atoms: _46  and  _48
REMARK   15  A    between atoms: _48  and  _49
REMARK   16  A    between atoms: _49  and  _50
REMARK   17  A    between atoms: _50  and  _51
REMARK   18  A    between atoms: _55  and  _57
REMARK   19  A    between atoms: _57  and  _58
REMARK   20  A    between atoms: _58  and  _59
REMARK   21  A    between atoms: _62  and  _64
REMARK   22  A    between atoms: _64  and  _66
REMARK   23  A    between atoms: _68  and  _70
REMARK   24  A    between atoms: _70  and  _71
REMARK   25  A    between atoms: _78  and  _80
REMARK   26  A    between atoms: _82  and  _84
REMARK   27  A    between atoms: _84  and  _85
REMARK   28  A    between atoms: _91  and  _93
REMARK   29  A    between atoms: _95  and  _97
REMARK   30  A    between atoms: _97  and  _98
REMARK   31  A    between atoms: _104  and  _106
REMARK   32  A    between atoms: _106  and  _107
REMARK   33  A    between atoms: _107  and  _108
REMARK   34  A    between atoms: _108  and  _109
REMARK   35  A    between atoms: _111  and  _113
REMARK   36  A    between atoms: _113  and  _115
REMARK   37  A    between atoms: _117  and  _119
REMARK   38  A    between atoms: _119  and  _120
REMARK   39  A    between atoms: _127  and  _129
REMARK   40  A    between atoms: _131  and  _133
REMARK   41  A    between atoms: _136  and  _138
REMARK   42  A    between atoms: _138  and  _139
REMARK   43  A    between atoms: _139  and  _140
REMARK   44  A    between atoms: _140  and  _141
REMARK   45  A    between atoms: _145  and  _147
REMARK   46  A    between atoms: _147  and  _148
REMARK   47  A    between atoms: _155  and  _157
REMARK   48  A    between atoms: _157  and  _158
REMARK   49  A    between atoms: _158  and  _159
REMARK   50  A    between atoms: _159  and  _160
REMARK                            x       y       z     vdW  Elec       q    Type
REMARK                         _______ _______ _______ _____ _____    ______ ____
ROOT
ATOM      1  C   UNL     1     -43.186  11.792 -50.002  0.00  0.00    +0.036 C 
ATOM      2  C   UNL     1     -42.214  12.583 -49.130  0.00  0.00    +0.003 C 
ENDROOT
BRANCH   1   3
ATOM      3  C   UNL     1     -43.487  10.432 -49.351  0.00  0.00    +0.182 C 
ATOM      4  O   UNL     1     -44.374  10.578 -48.258  0.00  0.00    -0.220 OA
ENDBRANCH   1   3
TORSDOF 1
REMARK  Name = 
REMARK  50 active torsions:
REMARK  status: ('A' for Active; 'I' for Inactive)
REMARK    1  A    between atoms: _1  and  _3
REMARK    2  A    between atoms: _3  and  _5
REMARK    3  A    between atoms: _7  and  _9
REMARK    4  A    between atoms: _9  and  _10
REMARK    5  A    between atoms: _13  and  _15
REMARK    6  A    between atoms: _15  and  _17
REMARK    7  A    between atoms: _19  and  _21
REMARK    8  A    between atoms: _21  and  _22
REMARK    9  A    between atoms: _29  and  _31
REMARK   10  A    between atoms: _31  and  _32
REMARK   11  A    between atoms: _35  and  _37
REMARK   12  A    between atoms: _37  and  _39
REMARK   13  A    between atoms: _41  and  _43
REMARK   14  A    between atoms: _46  and  _48
REMARK   15  A    between atoms: _48  and  _49
REMARK   16  A    between atoms: _49  and  _50
REMARK   17  A    between atoms: _50  and  _51
REMARK   18  A    between atoms: _55  and  _57
REMARK   19  A    between atoms: _57  and  _58
REMARK   20  A    between atoms: _58  and  _59
REMARK   21  A    between atoms: _62  and  _64
REMARK   22  A    between atoms: _64  and  _66
REMARK   23  A    between atoms: _68  and  _70
REMARK   24  A    between atoms: _70  and  _71
REMARK   25  A    between atoms: _78  and  _80
REMARK   26  A    between atoms: _82  and  _84
REMARK   27  A    between atoms: _84  and  _85
REMARK   28  A    between atoms: _91  and  _93
REMARK   29  A    between atoms: _95  and  _97
REMARK   30  A    between atoms: _97  and  _98
REMARK   31  A    between atoms: _104  and  _106
REMARK   32  A    between atoms: _106  and  _107
REMARK   33  A    between atoms: _107  and  _108
REMARK   34  A    between atoms: _108  and  _109
REMARK   35  A    between atoms: _111  and  _113
REMARK   36  A    between atoms: _113  and  _115
REMARK   37  A    between atoms: _117  and  _119
REMARK   38  A    between atoms: _119  and  _120
REMARK   39  A    between atoms: _127  and  _129
REMARK   40  A    between atoms: _131  and  _133
REMARK   41  A    between atoms: _136  and  _138
REMARK   42  A    between atoms: _138  and  _139
REMARK   43  A    between atoms: _139  and  _140
REMARK   44  A    between atoms: _140  and  _141
REMARK   45  A    between atoms: _145  and  _147
REMARK   46  A    between atoms: _147  and  _148
REMARK   47  A    between atoms: _155  and  _157
REMARK   48  A    between atoms: _157  and  _158
REMARK   49  A    between atoms: _158  and  _159
REMARK   50  A    between atoms: _159  and  _160
REMARK                            x       y       z     vdW  Elec       q    Type
REMARK                         _______ _______ _______ _____ _____    ______ ____
ROOT
ATOM      1  C   UNL     1     -40.367  16.779 -48.057  0.00  0.00    -0.022 A 
ATOM      2  C   UNL     1     -39.275  16.064 -47.595  0.00  0.00    -0.004 A 
ATOM      3  C   UNL     1     -38.088  16.709 -47.267  0.00  0.00    -0.000 A 
ATOM      4  C   UNL     1     -37.977  18.079 -47.420  0.00  0.00    -0.000 A 
ATOM      5  C   UNL     1     -39.056  18.805 -47.895  0.00  0.00    -0.000 A 
ATOM      6  C   UNL     1     -40.241  18.152 -48.229  0.00  0.00    -0.004 A 
ENDROOT
BRANCH   1   7
ATOM      7  C   UNL     1     -41.635  16.082 -48.440  0.00  0.00    +0.026 C 
BRANCH   7   8
ATOM      8  C   UNL     1     -41.702  14.637 -47.942  0.00  0.00    +0.005 C 
ATOM      9  C   UNL     1     -42.257  14.584 -46.519  0.00  0.00    +0.000 C 
ENDBRANCH   7   8
ENDBRANCH   1   7
TORSDOF 2
REMARK  Name = 
REMARK  50 active torsions:
REMARK  status: ('A' for Active; 'I' for Inactive)
REMARK    1  A    between atoms: _1  and  _3
REMARK    2  A    between atoms: _3  and  _5
REMARK    3  A    between atoms: _7  and  _9
REMARK    4  A    between atoms: _9  and  _10
REMARK    5  A    between atoms: _13  and  _15
REMARK    6  A    between atoms: _15  and  _17
REMARK    7  A    between atoms: _19  and  _21
REMARK    8  A    between atoms: _21  and  _22
REMARK    9  A    between atoms: _29  and  _31
REMARK   10  A    between atoms: _31  and  _32
REMARK   11  A    between atoms: _35  and  _37
REMARK   12  A    between atoms: _37  and  _39
REMARK   13  A    between atoms: _41  and  _43
REMARK   14  A    between atoms: _46  and  _48
REMARK   15  A    between atoms: _48  and  _49
REMARK   16  A    between atoms: _49  and  _50
REMARK   17  A    between atoms: _50  and  _51
REMARK   18  A    between atoms: _55  and  _57
REMARK   19  A    between atoms: _57  and  _58
REMARK   20  A    between atoms: _58  and  _59
REMARK   21  A    between atoms: _62  and  _64
REMARK   22  A    between atoms: _64  and  _66
REMARK   23  A    between atoms: _68  and  _70
REMARK   24  A    between atoms: _70  and  _71
REMARK   25  A    between atoms: _78  and  _80
REMARK   26  A    between atoms: _82  and  _84
REMARK   27  A    between atoms: _84  and  _85
REMARK   28  A    between atoms: _91  and  _93
REMARK   29  A    between atoms: _95  and  _97
REMARK   30  A    between atoms: _97  and  _98
REMARK   31  A    between atoms: _104  and  _106
REMARK   32  A    between atoms: _106  and  _107
REMARK   33  A    between atoms: _107  and  _108
REMARK   34  A    between atoms: _108  and  _109
REMARK   35  A    between atoms: _111  and  _113
REMARK   36  A    between atoms: _113  and  _115
REMARK   37  A    between atoms: _117  and  _119
REMARK   38  A    between atoms: _119  and  _120
REMARK   39  A    between atoms: _127  and  _129
REMARK   40  A    between atoms: _131  and  _133
REMARK   41  A    between atoms: _136  and  _138
REMARK   42  A    between atoms: _138  and  _139
REMARK   43  A    between atoms: _139  and  _140
REMARK   44  A    between atoms: _140  and  _141
REMARK   45  A    between atoms: _145  and  _147
REMARK   46  A    between atoms: _147  and  _148
REMARK   47  A    between atoms: _155  and  _157
REMARK   48  A    between atoms: _157  and  _158
REMARK   49  A    between atoms: _158  and  _159
REMARK   50  A    between atoms: _159  and  _160
REMARK                            x       y       z     vdW  Elec       q    Type
REMARK                         _______ _______ _______ _____ _____    ______ ____
ROOT
ATOM      1  C   UNL     1     -40.226  14.035 -42.285  0.00  0.00    +0.002 C 
ENDROOT
BRANCH   1   2
ATOM      2  C   UNL     1     -41.012  13.211 -43.288  0.00  0.00    +0.000 C 
BRANCH   2   3
ATOM      3  C   UNL     1     -41.977  14.006 -44.174  0.00  0.00    +0.000 C 
ATOM      4  C   UNL     1     -42.415  15.292 -43.459  0.00  0.00    +0.000 C 
ENDBRANCH   2   3
ENDBRANCH   1   2
BRANCH   1   5
ATOM      5  C   UNL     1     -38.742  13.814 -42.506  0.00  0.00    +0.021 C 
BRANCH   5   6
ATOM      6  C   UNL     1     -38.266  14.356 -43.838  0.00  0.00    +0.109 C 
ATOM      7  N   UNL     1     -38.783  15.746 -44.028  0.00  0.00    -0.131 NA
ENDBRANCH   5   6
ENDBRANCH   1   5
TORSDOF 4
REMARK  Name = 
REMARK  50 active torsions:
REMARK  status: ('A' for Active; 'I' for Inactive)
REMARK    1  A    between atoms: _1  and  _3
REMARK    2  A    between atoms: _3  and  _5
REMARK    3  A    between atoms: _7  and  _9
REMARK    4  A    between atoms: _9  and  _10
REMARK    5  A    between atoms: _13  and  _15
REMARK    6  A    between atoms: _15  and  _17
REMARK    7  A    between atoms: _19  and  _21
REMARK    8  A    between atoms: _21  and  _22
REMARK    9  A    between atoms: _29  and  _31
REMARK   10  A    between atoms: _31  and  _32
REMARK   11  A    between atoms: _35  and  _37
REMARK   12  A    between atoms: _37  and  _39
REMARK   13  A    between atoms: _41  and  _43
REMARK   14  A    between atoms: _46  and  _48
REMARK   15  A    between atoms: _48  and  _49
REMARK   16  A    between atoms: _49  and  _50
REMARK   17  A    between atoms: _50  and  _51
REMARK   18  A    between atoms: _55  and  _57
REMARK   19  A    between atoms: _57  and  _58
REMARK   20  A    between atoms: _58  and  _59
REMARK   21  A    between atoms: _62  and  _64
REMARK   22  A    between atoms: _64  and  _66
REMARK   23  A    between atoms: _68  and  _70
REMARK   24  A    between atoms: _70  and  _71
REMARK   25  A    between atoms: _78  and  _80
REMARK   26  A    between atoms: _82  and  _84
REMARK   27  A    between atoms: _84  and  _85
REMARK   28  A    between atoms: _91  and  _93
REMARK   29  A    between atoms: _95  and  _97
REMARK   30  A    between atoms: _97  and  _98
REMARK   31  A    between atoms: _104  and  _106
REMARK   32  A    between atoms: _106  and  _107
REMARK   33  A    between atoms: _107  and  _108
REMARK   34  A    between atoms: _108  and  _109
REMARK   35  A    between atoms: _111  and  _113
REMARK   36  A    between atoms: _113  and  _115
REMARK   37  A    between atoms: _117  and  _119
REMARK   38  A    between atoms: _119  and  _120
REMARK   39  A    between atoms: _127  and  _129
REMARK   40  A    between atoms: _131  and  _133
REMARK   41  A    between atoms: _136  and  _138
REMARK   42  A    between atoms: _138  and  _139
REMARK   43  A    between atoms: _139  and  _140
REMARK   44  A    between atoms: _140  and  _141
REMARK   45  A    between atoms: _145  and  _147
REMARK   46  A    between atoms: _147  and  _148
REMARK   47  A    between atoms: _155  and  _157
REMARK   48  A    between atoms: _157  and  _158
REMARK   49  A    between atoms: _158  and  _159
REMARK   50  A    between atoms: _159  and  _160
REMARK                            x       y       z     vdW  Elec       q    Type
REMARK                         _______ _______ _______ _____ _____    ______ ____
ROOT
ATOM      1  C   UNL     1     -39.463  21.172 -41.347  0.00  0.00    +0.000 C 
ATOM      2  C   UNL     1     -39.086  22.182 -40.271  0.00  0.00    +0.000 C 
ENDROOT
BRANCH   1   3
ATOM      3  C   UNL     1     -40.355  20.066 -40.775  0.00  0.00    +0.000 C 
ATOM      4  C   UNL     1     -41.359  20.702 -39.836  0.00  0.00    +0.000 C 
ENDBRANCH   1   3
BRANCH   1   5
ATOM      5  C   UNL     1     -38.224  20.561 -42.004  0.00  0.00    +0.000 C 
ATOM      6  C   UNL     1     -37.520  19.537 -41.139  0.00  0.00    +0.000 C 
ENDBRANCH   1   5
TORSDOF 2
REMARK  Name = 
REMARK  50 active torsions:
REMARK  status: ('A' for Active; 'I' for Inactive)
REMARK    1  A    between atoms: _1  and  _3
REMARK    2  A    between atoms: _3  and  _5
REMARK    3  A    between atoms: _7  and  _9
REMARK    4  A    between atoms: _9  and  _10
REMARK    5  A    between atoms: _13  and  _15
REMARK    6  A    between atoms: _15  and  _17
REMARK    7  A    between atoms: _19  and  _21
REMARK    8  A    between atoms: _21  and  _22
REMARK    9  A    between atoms: _29  and  _31
REMARK   10  A    between atoms: _31  and  _32
REMARK   11  A    between atoms: _35  and  _37
REMARK   12  A    between atoms: _37  and  _39
REMARK   13  A    between atoms: _41  and  _43
REMARK   14  A    between atoms: _46  and  _48
REMARK   15  A    between atoms: _48  and  _49
REMARK   16  A    between atoms: _49  and  _50
REMARK   17  A    between atoms: _50  and  _51
REMARK   18  A    between atoms: _55  and  _57
REMARK   19  A    between atoms: _57  and  _58
REMARK   20  A    between atoms: _58  and  _59
REMARK   21  A    between atoms: _62  and  _64
REMARK   22  A    between atoms: _64  and  _66
REMARK   23  A    between atoms: _68  and  _70
REMARK   24  A    between atoms: _70  and  _71
REMARK   25  A    between atoms: _78  and  _80
REMARK   26  A    between atoms: _82  and  _84
REMARK   27  A    between atoms: _84  and  _85
REMARK   28  A    between atoms: _91  and  _93
REMARK   29  A    between atoms: _95  and  _97
REMARK   30  A    between atoms: _97  and  _98
REMARK   31  A    between atoms: _104  and  _106
REMARK   32  A    between atoms: _106  and  _107
REMARK   33  A    between atoms: _107  and  _108
REMARK   34  A    between atoms: _108  and  _109
REMARK   35  A    between atoms: _111  and  _113
REMARK   36  A    between atoms: _113  and  _115
REMARK   37  A    between atoms: _117  and  _119
REMARK   38  A    between atoms: _119  and  _120
REMARK   39  A    between atoms: _127  and  _129
REMARK   40  A    between atoms: _131  and  _133
REMARK   41  A    between atoms: _136  and  _138
REMARK   42  A    between atoms: _138  and  _139
REMARK   43  A    between atoms: _139  and  _140
REMARK   44  A    between atoms: _140  and  _141
REMARK   45  A    between atoms: _145  and  _147
REMARK   46  A    between atoms: _147  and  _148
REMARK   47  A    between atoms: _155  and  _157
REMARK   48  A    between atoms: _157  and  _158
REMARK   49  A    between atoms: _158  and  _159
REMARK   50  A    between atoms: _159  and  _160
REMARK                            x       y       z     vdW  Elec       q    Type
REMARK                         _______ _______ _______ _____ _____    ______ ____
ROOT
ATOM      1  C   UNL     1     -36.023  25.842 -44.795  0.00  0.00    -0.022 A 
ATOM      2  C   UNL     1     -35.345  25.585 -43.601  0.00  0.00    -0.001 A 
ATOM      3  C   UNL     1     -36.033  25.484 -42.398  0.00  0.00    +0.042 A 
ATOM      4  C   UNL     1     -37.409  25.659 -42.384  0.00  0.00    +0.196 A 
ATOM      5  O   UNL     1     -38.099  25.569 -41.205  0.00  0.00    -0.287 OA
ATOM      6  C   UNL     1     -38.099  25.906 -43.545  0.00  0.00    +0.042 A 
ATOM      7  C   UNL     1     -37.404  26.003 -44.748  0.00  0.00    -0.001 A 
ENDROOT
BRANCH   1   8
ATOM      8  C   UNL     1     -35.288  25.929 -46.093  0.00  0.00    +0.026 C 
BRANCH   8   9
ATOM      9  C   UNL     1     -34.480  27.220 -46.243  0.00  0.00    +0.005 C 
ATOM     10  C   UNL     1     -33.848  27.232 -47.633  0.00  0.00    +0.000 C 
ENDBRANCH   8   9
ENDBRANCH   1   8
TORSDOF 2
REMARK  Name = 
REMARK  50 active torsions:
REMARK  status: ('A' for Active; 'I' for Inactive)
REMARK    1  A    between atoms: _1  and  _3
REMARK    2  A    between atoms: _3  and  _5
REMARK    3  A    between atoms: _7  and  _9
REMARK    4  A    between atoms: _9  and  _10
REMARK    5  A    between atoms: _13  and  _15
REMARK    6  A    between atoms: _15  and  _17
REMARK    7  A    between atoms: _19  and  _21
REMARK    8  A    between atoms: _21  and  _22
REMARK    9  A    between atoms: _29  and  _31
REMARK   10  A    between atoms: _31  and  _32
REMARK   11  A    between atoms: _35  and  _37
REMARK   12  A    between atoms: _37  and  _39
REMARK   13  A    between atoms: _41  and  _43
REMARK   14  A    between atoms: _46  and  _48
REMARK   15  A    between atoms: _48  and  _49
REMARK   16  A    between atoms: _49  and  _50
REMARK   17  A    between atoms: _50  and  _51
REMARK   18  A    between atoms: _55  and  _57
REMARK   19  A    between atoms: _57  and  _58
REMARK   20  A    between atoms: _58  and  _59
REMARK   21  A    between atoms: _62  and  _64
REMARK   22  A    between atoms: _64  and  _66
REMARK   23  A    between atoms: _68  and  _70
REMARK   24  A    between atoms: _70  and  _71
REMARK   25  A    between atoms: _78  and  _80
REMARK   26  A    between atoms: _82  and  _84
REMARK   27  A    between atoms: _84  and  _85
REMARK   28  A    between atoms: _91  and  _93
REMARK   29  A    between atoms: _95  and  _97
REMARK   30  A    between atoms: _97  and  _98
REMARK   31  A    between atoms: _104  and  _106
REMARK   32  A    between atoms: _106  and  _107
REMARK   33  A    between atoms: _107  and  _108
REMARK   34  A    between atoms: _108  and  _109
REMARK   35  A    between atoms: _111  and  _113
REMARK   36  A    between atoms: _113  and  _115
REMARK   37  A    between atoms: _117  and  _119
REMARK   38  A    between atoms: _119  and  _120
REMARK   39  A    between atoms: _127  and  _129
REMARK   40  A    between atoms: _131  and  _133
REMARK   41  A    between atoms: _136  and  _138
REMARK   42  A    between atoms: _138  and  _139
REMARK   43  A    between atoms: _139  and  _140
REMARK   44  A    between atoms: _140  and  _141
REMARK   45  A    between atoms: _145  and  _147
REMARK   46  A    between atoms: _147  and  _148
REMARK   47  A    between atoms: _155  and  _157
REMARK   48  A    between atoms: _157  and  _158
REMARK   49  A    between atoms: _158  and  _159
REMARK   50  A    between atoms: _159  and  _160
REMARK                            x       y       z     vdW  Elec       q    Type
REMARK                         _______ _______ _______ _____ _____    ______ ____
ROOT
ATOM      1  C   UNL     1     -30.869  23.371 -50.696  0.00  0.00    +0.013 C 
ATOM      2  C   UNL     1     -30.192  23.512 -52.038  0.00  0.00    +0.001 C 
ENDROOT
BRANCH   1   3
ATOM      3  C   UNL     1     -31.863  22.214 -50.752  0.00  0.00    +0.069 C 
ATOM      4  S   UNL     1     -31.045  20.620 -51.047  0.00  0.00    -0.082 S 
ENDBRANCH   1   3
TORSDOF 1
REMARK  Name = 
REMARK  50 active torsions:
REMARK  status: ('A' for Active; 'I' for Inactive)
REMARK    1  A    between atoms: _1  and  _3
REMARK    2  A    between atoms: _3  and  _5
REMARK    3  A    between atoms: _7  and  _9
REMARK    4  A    between atoms: _9  and  _10
REMARK    5  A    between atoms: _13  and  _15
REMARK    6  A    between atoms: _15  and  _17
REMARK    7  A    between atoms: _19  and  _21
REMARK    8  A    between atoms: _21  and  _22
REMARK    9  A    between atoms: _29  and  _31
REMARK   10  A    between atoms: _31  and  _32
REMARK   11  A    between atoms: _35  and  _37
REMARK   12  A    between atoms: _37  and  _39
REMARK   13  A    between atoms: _41  and  _43
REMARK   14  A    between atoms: _46  and  _48
REMARK   15  A    between atoms: _48  and  _49
REMARK   16  A    between atoms: _49  and  _50
REMARK   17  A    between atoms: _50  and  _51
REMARK   18  A    between atoms: _55  and  _57
REMARK   19  A    between atoms: _57  and  _58
REMARK   20  A    between atoms: _58  and  _59
REMARK   21  A    between atoms: _62  and  _64
REMARK   22  A    between atoms: _64  and  _66
REMARK   23  A    between atoms: _68  and  _70
REMARK   24  A    between atoms: _70  and  _71
REMARK   25  A    between atoms: _78  and  _80
REMARK   26  A    between atoms: _82  and  _84
REMARK   27  A    between atoms: _84  and  _85
REMARK   28  A    between atoms: _91  and  _93
REMARK   29  A    between atoms: _95  and  _97
REMARK   30  A    between atoms: _97  and  _98
REMARK   31  A    between atoms: _104  and  _106
REMARK   32  A    between atoms: _106  and  _107
REMARK   33  A    between atoms: _107  and  _108
REMARK   34  A    between atoms: _108  and  _109
REMARK   35  A    between atoms: _111  and  _113
REMARK   36  A    between atoms: _113  and  _115
REMARK   37  A    between atoms: _117  and  _119
REMARK   38  A    between atoms: _119  and  _120
REMARK   39  A    between atoms: _127  and  _129
REMARK   40  A    between atoms: _131  and  _133
REMARK   41  A    between atoms: _136  and  _138
REMARK   42  A    between atoms: _138  and  _139
REMARK   43  A    between atoms: _139  and  _140
REMARK   44  A    between atoms: _140  and  _141
REMARK   45  A    between atoms: _145  and  _147
REMARK   46  A    between atoms: _147  and  _148
REMARK   47  A    between atoms: _155  and  _157
REMARK   48  A    between atoms: _157  and  _158
REMARK   49  A    between atoms: _158  and  _159
REMARK   50  A    between atoms: _159  and  _160
REMARK                            x       y       z     vdW  Elec       q    Type
REMARK                         _______ _______ _______ _____ _____    ______ ____
ROOT
ATOM      1  C   UNL     1     -29.719  19.789 -56.114  0.00  0.00    +0.000 C 
ATOM      2  C   UNL     1     -30.850  19.802 -55.061  0.00  0.00    +0.000 C 
ATOM      3  C   UNL     1     -29.632  18.432 -56.775  0.00  0.00    +0.000 C 
ENDROOT
BRANCH   1   4
ATOM      4  C   UNL     1     -28.386  20.152 -55.456  0.00  0.00    +0.000 C 
ATOM      5  C   UNL     1     -27.273  20.097 -56.503  0.00  0.00    +0.000 C 
ENDBRANCH   1   4
TORSDOF 1
REMARK  Name = 
REMARK  50 active torsions:
REMARK  status: ('A' for Active; 'I' for Inactive)
REMARK    1  A    between atoms: _1  and  _3
REMARK    2  A    between atoms: _3  and  _5
REMARK    3  A    between atoms: _7  and  _9
REMARK    4  A    between atoms: _9  and  _10
REMARK    5  A    between atoms: _13  and  _15
REMARK    6  A    between atoms: _15  and  _17
REMARK    7  A    between atoms: _19  and  _21
REMARK    8  A    between atoms: _21  and  _22
REMARK    9  A    between atoms: _29  and  _31
REMARK   10  A    between atoms: _31  and  _32
REMARK   11  A    between atoms: _35  and  _37
REMARK   12  A    between atoms: _37  and  _39
REMARK   13  A    between atoms: _41  and  _43
REMARK   14  A    between atoms: _46  and  _48
REMARK   15  A    between atoms: _48  and  _49
REMARK   16  A    between atoms: _49  and  _50
REMARK   17  A    between atoms: _50  and  _51
REMARK   18  A    between atoms: _55  and  _57
REMARK   19  A    between atoms: _57  and  _58
REMARK   20  A    between atoms: _58  and  _59
REMARK   21  A    between atoms: _62  and  _64
REMARK   22  A    between atoms: _64  and  _66
REMARK   23  A    between atoms: _68  and  _70
REMARK   24  A    between atoms: _70  and  _71
REMARK   25  A    between atoms: _78  and  _80
REMARK   26  A    between atoms: _82  and  _84
REMARK   27  A    between atoms: _84  and  _85
REMARK   28  A    between atoms: _91  and  _93
REMARK   29  A    between atoms: _95  and  _97
REMARK   30  A    between atoms: _97  and  _98
REMARK   31  A    between atoms: _104  and  _106
REMARK   32  A    between atoms: _106  and  _107
REMARK   33  A    between atoms: _107  and  _108
REMARK   34  A    between atoms: _108  and  _109
REMARK   35  A    between atoms: _111  and  _113
REMARK   36  A    between atoms: _113  and  _115
REMARK   37  A    between atoms: _117  and  _119
REMARK   38  A    between atoms: _119  and  _120
REMARK   39  A    between atoms: _127  and  _129
REMARK   40  A    between atoms: _131  and  _133
REMARK   41  A    between atoms: _136  and  _138
REMARK   42  A    between atoms: _138  and  _139
REMARK   43  A    between atoms: _139  and  _140
REMARK   44  A    between atoms: _140  and  _141
REMARK   45  A    between atoms: _145  and  _147
REMARK   46  A    between atoms: _147  and  _148
REMARK   47  A    between atoms: _155  and  _157
REMARK   48  A    between atoms: _157  and  _158
REMARK   49  A    between atoms: _158  and  _159
REMARK   50  A    between atoms: _159  and  _160
REMARK                            x       y       z     vdW  Elec       q    Type
REMARK                         _______ _______ _______ _____ _____    ______ ____
ROOT
ATOM      1  C   UNL     1     -38.667   4.370 -56.668  0.00  0.00    +0.220 C 
ENDROOT
BRANCH   1   2
ATOM      2  N   UNL     1     -37.986   3.190 -56.157  0.00  0.00    -0.087 NA
ATOM      3  C   UNL     1     -36.683   2.952 -56.304  0.00  0.00    +0.535 C 
ATOM      4  N   UNL     1     -36.173   1.848 -55.790  0.00  0.00    +0.135 NA
ATOM      5  N   UNL     1     -35.898   3.808 -56.949  0.00  0.00    +0.135 NA
ENDBRANCH   1   2
BRANCH   1   6
ATOM      6  C   UNL     1     -39.824   3.982 -57.555  0.00  0.00    +0.047 C 
BRANCH   6   7
ATOM      7  C   UNL     1     -39.271   3.540 -58.890  0.00  0.00    +0.004 C 
BRANCH   7   8
ATOM      8  C   UNL     1     -40.314   3.037 -59.872  0.00  0.00    +0.000 C 
ATOM      9  C   UNL     1     -41.144   4.199 -60.401  0.00  0.00    +0.000 C 
ENDBRANCH   7   8
ENDBRANCH   6   7
ENDBRANCH   1   6
TORSDOF 4
REMARK  Name = 
REMARK  50 active torsions:
REMARK  status: ('A' for Active; 'I' for Inactive)
REMARK    1  A    between atoms: _1  and  _3
REMARK    2  A    between atoms: _3  and  _5
REMARK    3  A    between atoms: _7  and  _9
REMARK    4  A    between atoms: _9  and  _10
REMARK    5  A    between atoms: _13  and  _15
REMARK    6  A    between atoms: _15  and  _17
REMARK    7  A    between atoms: _19  and  _21
REMARK    8  A    between atoms: _21  and  _22
REMARK    9  A    between atoms: _29  and  _31
REMARK   10  A    between atoms: _31  and  _32
REMARK   11  A    between atoms: _35  and  _37
REMARK   12  A    between atoms: _37  and  _39
REMARK   13  A    between atoms: _41  and  _43
REMARK   14  A    between atoms: _46  and  _48
REMARK   15  A    between atoms: _48  and  _49
REMARK   16  A    between atoms: _49  and  _50
REMARK   17  A    between atoms: _50  and  _51
REMARK   18  A    between atoms: _55  and  _57
REMARK   19  A    between atoms: _57  and  _58
REMARK   20  A    between atoms: _58  and  _59
REMARK   21  A    between atoms: _62  and  _64
REMARK   22  A    between atoms: _64  and  _66
REMARK   23  A    between atoms: _68  and  _70
REMARK   24  A    between atoms: _70  and  _71
REMARK   25  A    between atoms: _78  and  _80
REMARK   26  A    between atoms: _82  and  _84
REMARK   27  A    between atoms: _84  and  _85
REMARK   28  A    between atoms: _91  and  _93
REMARK   29  A    between atoms: _95  and  _97
REMARK   30  A    between atoms: _97  and  _98
REMARK   31  A    between atoms: _104  and  _106
REMARK   32  A    between atoms: _106  and  _107
REMARK   33  A    between atoms: _107  and  _108
REMARK   34  A    between atoms: _108  and  _109
REMARK   35  A    between atoms: _111  and  _113
REMARK   36  A    between atoms: _113  and  _115
REMARK   37  A    between atoms: _117  and  _119
REMARK   38  A    between atoms: _119  and  _120
REMARK   39  A    between atoms: _127  and  _129
REMARK   40  A    between atoms: _131  and  _133
REMARK   41  A    between atoms: _136  and  _138
REMARK   42  A    between atoms: _138  and  _139
REMARK   43  A    between atoms: _139  and  _140
REMARK   44  A    between atoms: _140  and  _141
REMARK   45  A    between atoms: _145  and  _147
REMARK   46  A    between atoms: _147  and  _148
REMARK   47  A    between atoms: _155  and  _157
REMARK   48  A    between atoms: _157  and  _158
REMARK   49  A    between atoms: _158  and  _159
REMARK   50  A    between atoms: _159  and  _160
REMARK                            x       y       z     vdW  Elec       q    Type
REMARK                         _______ _______ _______ _____ _____    ______ ____
ROOT
ATOM      1  C   UNL     1     -45.469  -3.282 -49.879  0.00  0.00    -0.022 A 
ATOM      2  C   UNL     1     -45.532  -2.892 -48.536  0.00  0.00    -0.001 A 
ATOM      3  C   UNL     1     -44.905  -1.736 -48.095  0.00  0.00    +0.042 A 
ATOM      4  C   UNL     1     -44.208  -0.947 -49.003  0.00  0.00    +0.196 A 
ATOM      5  O   UNL     1     -43.574   0.204 -48.578  0.00  0.00    -0.287 OA
ATOM      6  C   UNL     1     -44.136  -1.309 -50.344  0.00  0.00    +0.042 A 
ATOM      7  C   UNL     1     -44.766  -2.464 -50.773  0.00  0.00    -0.001 A 
ENDROOT
BRANCH   1   8
ATOM      8  C   UNL     1     -46.181  -4.538 -50.350  0.00  0.00    +0.026 C 
BRANCH   8   9
ATOM      9  C   UNL     1     -45.553  -5.267 -51.549  0.00  0.00    +0.005 C 
ATOM     10  C   UNL     1     -45.926  -6.740 -51.433  0.00  0.00    +0.000 C 
ENDBRANCH   8   9
ENDBRANCH   1   8
TORSDOF 2
REMARK  Name = 
REMARK  50 active torsions:
REMARK  status: ('A' for Active; 'I' for Inactive)
REMARK    1  A    between atoms: _1  and  _3
REMARK    2  A    between atoms: _3  and  _5
REMARK    3  A    between atoms: _7  and  _9
REMARK    4  A    between atoms: _9  and  _10
REMARK    5  A    between atoms: _13  and  _15
REMARK    6  A    between atoms: _15  and  _17
REMARK    7  A    between atoms: _19  and  _21
REMARK    8  A    between atoms: _21  and  _22
REMARK    9  A    between atoms: _29  and  _31
REMARK   10  A    between atoms: _31  and  _32
REMARK   11  A    between atoms: _35  and  _37
REMARK   12  A    between atoms: _37  and  _39
REMARK   13  A    between atoms: _41  and  _43
REMARK   14  A    between atoms: _46  and  _48
REMARK   15  A    between atoms: _48  and  _49
REMARK   16  A    between atoms: _49  and  _50
REMARK   17  A    between atoms: _50  and  _51
REMARK   18  A    between atoms: _55  and  _57
REMARK   19  A    between atoms: _57  and  _58
REMARK   20  A    between atoms: _58  and  _59
REMARK   21  A    between atoms: _62  and  _64
REMARK   22  A    between atoms: _64  and  _66
REMARK   23  A    between atoms: _68  and  _70
REMARK   24  A    between atoms: _70  and  _71
REMARK   25  A    between atoms: _78  and  _80
REMARK   26  A    between atoms: _82  and  _84
REMARK   27  A    between atoms: _84  and  _85
REMARK   28  A    between atoms: _91  and  _93
REMARK   29  A    between atoms: _95  and  _97
REMARK   30  A    between atoms: _97  and  _98
REMARK   31  A    between atoms: _104  and  _106
REMARK   32  A    between atoms: _106  and  _107
REMARK   33  A    between atoms: _107  and  _108
REMARK   34  A    between atoms: _108  and  _109
REMARK   35  A    between atoms: _111  and  _113
REMARK   36  A    between atoms: _113  and  _115
REMARK   37  A    between atoms: _117  and  _119
REMARK   38  A    between atoms: _119  and  _120
REMARK   39  A    between atoms: _127  and  _129
REMARK   40  A    between atoms: _131  and  _133
REMARK   41  A    between atoms: _136  and  _138
REMARK   42  A    between atoms: _138  and  _139
REMARK   43  A    between atoms: _139  and  _140
REMARK   44  A    between atoms: _140  and  _141
REMARK   45  A    between atoms: _145  and  _147
REMARK   46  A    between atoms: _147  and  _148
REMARK   47  A    between atoms: _155  and  _157
REMARK   48  A    between atoms: _157  and  _158
REMARK   49  A    between atoms: _158  and  _159
REMARK   50  A    between atoms: _159  and  _160
REMARK                            x       y       z     vdW  Elec       q    Type
REMARK                         _______ _______ _______ _____ _____    ______ ____
ROOT
ATOM      1  C   UNL     1     -38.825  -2.437 -46.156  0.00  0.00    +0.007 C 
ENDROOT
BRANCH   1   2
ATOM      2  C   UNL     1     -38.366  -2.943 -47.513  0.00  0.00    +0.000 C 
BRANCH   2   3
ATOM      3  C   UNL     1     -37.362  -4.097 -47.415  0.00  0.00    +0.000 C 
ATOM      4  C   UNL     1     -38.051  -5.348 -46.903  0.00  0.00    +0.000 C 
ENDBRANCH   2   3
ENDBRANCH   1   2
BRANCH   1   5
ATOM      5  C   UNL     1     -38.739  -0.929 -46.037  0.00  0.00    +0.081 C 
BRANCH   5   6
ATOM      6  C   UNL     1     -37.893  -0.349 -47.163  0.00  0.00    +0.315 C 
ATOM      7  N   UNL     1     -38.598   0.776 -47.839  0.00  0.00    +0.597 NA
ENDBRANCH   5   6
ENDBRANCH   1   5
TORSDOF 4
REMARK  Name = 
REMARK  50 active torsions:
REMARK  status: ('A' for Active; 'I' for Inactive)
REMARK    1  A    between atoms: _1  and  _3
REMARK    2  A    between atoms: _3  and  _5
REMARK    3  A    between atoms: _7  and  _9
REMARK    4  A    between atoms: _9  and  _10
REMARK    5  A    between atoms: _13  and  _15
REMARK    6  A    between atoms: _15  and  _17
REMARK    7  A    between atoms: _19  and  _21
REMARK    8  A    between atoms: _21  and  _22
REMARK    9  A    between atoms: _29  and  _31
REMARK   10  A    between atoms: _31  and  _32
REMARK   11  A    between atoms: _35  and  _37
REMARK   12  A    between atoms: _37  and  _39
REMARK   13  A    between atoms: _41  and  _43
REMARK   14  A    between atoms: _46  and  _48
REMARK   15  A    between atoms: _48  and  _49
REMARK   16  A    between atoms: _49  and  _50
REMARK   17  A    between atoms: _50  and  _51
REMARK   18  A    between atoms: _55  and  _57
REMARK   19  A    between atoms: _57  and  _58
REMARK   20  A    between atoms: _58  and  _59
REMARK   21  A    between atoms: _62  and  _64
REMARK   22  A    between atoms: _64  and  _66
REMARK   23  A    between atoms: _68  and  _70
REMARK   24  A    between atoms: _70  and  _71
REMARK   25  A    between atoms: _78  and  _80
REMARK   26  A    between atoms: _82  and  _84
REMARK   27  A    between atoms: _84  and  _85
REMARK   28  A    between atoms: _91  and  _93
REMARK   29  A    between atoms: _95  and  _97
REMARK   30  A    between atoms: _97  and  _98
REMARK   31  A    between atoms: _104  and  _106
REMARK   32  A    between atoms: _106  and  _107
REMARK   33  A    between atoms: _107  and  _108
REMARK   34  A    between atoms: _108  and  _109
REMARK   35  A    between atoms: _111  and  _113
REMARK   36  A    between atoms: _113  and  _115
REMARK   37  A    between atoms: _117  and  _119
REMARK   38  A    between atoms: _119  and  _120
REMARK   39  A    between atoms: _127  and  _129
REMARK   40  A    between atoms: _131  and  _133
REMARK   41  A    between atoms: _136  and  _138
REMARK   42  A    between atoms: _138  and  _139
REMARK   43  A    between atoms: _139  and  _140
REMARK   44  A    between atoms: _140  and  _141
REMARK   45  A    between atoms: _145  and  _147
REMARK   46  A    between atoms: _147  and  _148
REMARK   47  A    between atoms: _155  and  _157
REMARK   48  A    between atoms: _157  and  _158
REMARK   49  A    between atoms: _158  and  _159
REMARK   50  A    between atoms: _159  and  _160
REMARK                            x       y       z     vdW  Elec       q    Type
REMARK                         _______ _______ _______ _____ _____    ______ ____
ROOT
ATOM      1  C   UNL     1     -38.253  21.314 -61.562  0.00  0.00    +0.000 C 
ATOM      2  C   UNL     1     -38.243  20.245 -60.494  0.00  0.00    +0.000 C 
ENDROOT
BRANCH   1   3
ATOM      3  C   UNL     1     -39.196  20.949 -62.728  0.00  0.00    +0.000 C 
ATOM      4  C   UNL     1     -40.596  21.380 -62.367  0.00  0.00    +0.000 C 
ENDBRANCH   1   3
BRANCH   1   5
ATOM      5  C   UNL     1     -36.836  21.533 -62.067  0.00  0.00    +0.000 C 
ATOM      6  C   UNL     1     -35.956  22.133 -60.994  0.00  0.00    +0.000 C 
ENDBRANCH   1   5
TORSDOF 2
REMARK  Name = 
REMARK  50 active torsions:
REMARK  status: ('A' for Active; 'I' for Inactive)
REMARK    1  A    between atoms: _1  and  _3
REMARK    2  A    between atoms: _3  and  _5
REMARK    3  A    between atoms: _7  and  _9
REMARK    4  A    between atoms: _9  and  _10
REMARK    5  A    between atoms: _13  and  _15
REMARK    6  A    between atoms: _15  and  _17
REMARK    7  A    between atoms: _19  and  _21
REMARK    8  A    between atoms: _21  and  _22
REMARK    9  A    between atoms: _29  and  _31
REMARK   10  A    between atoms: _31  and  _32
REMARK   11  A    between atoms: _35  and  _37
REMARK   12  A    between atoms: _37  and  _39
REMARK   13  A    between atoms: _41  and  _43
REMARK   14  A    between atoms: _46  and  _48
REMARK   15  A    between atoms: _48  and  _49
REMARK   16  A    between atoms: _49  and  _50
REMARK   17  A    between atoms: _50  and  _51
REMARK   18  A    between atoms: _55  and  _57
REMARK   19  A    between atoms: _57  and  _58
REMARK   20  A    between atoms: _58  and  _59
REMARK   21  A    between atoms: _62  and  _64
REMARK   22  A    between atoms: _64  and  _66
REMARK   23  A    between atoms: _68  and  _70
REMARK   24  A    between atoms: _70  and  _71
REMARK   25  A    between atoms: _78  and  _80
REMARK   26  A    between atoms: _82  and  _84
REMARK   27  A    between atoms: _84  and  _85
REMARK   28  A    between atoms: _91  and  _93
REMARK   29  A    between atoms: _95  and  _97
REMARK   30  A    between atoms: _97  and  _98
REMARK   31  A    between atoms: _104  and  _106
REMARK   32  A    between atoms: _106  and  _107
REMARK   33  A    between atoms: _107  and  _108
REMARK   34  A    between atoms: _108  and  _109
REMARK   35  A    between atoms: _111  and  _113
REMARK   36  A    between atoms: _113  and  _115
REMARK   37  A    between atoms: _117  and  _119
REMARK   38  A    between atoms: _119  and  _120
REMARK   39  A    between atoms: _127  and  _129
REMARK   40  A    between atoms: _131  and  _133
REMARK   41  A    between atoms: _136  and  _138
REMARK   42  A    between atoms: _138  and  _139
REMARK   43  A    between atoms: _139  and  _140
REMARK   44  A    between atoms: _140  and  _141
REMARK   45  A    between atoms: _145  and  _147
REMARK   46  A    between atoms: _147  and  _148
REMARK   47  A    between atoms: _155  and  _157
REMARK   48  A    between atoms: _157  and  _158
REMARK   49  A    between atoms: _158  and  _159
REMARK   50  A    between atoms: _159  and  _160
REMARK                            x       y       z     vdW  Elec       q    Type
REMARK                         _______ _______ _______ _____ _____    ______ ____
ROOT
ATOM      1  C   UNL     1     -40.951  15.141 -58.696  0.00  0.00    +0.000 C 
ENDROOT
BRANCH   1   2
ATOM      2  C   UNL     1     -40.334  16.282 -57.888  0.00  0.00    +0.000 C 
ATOM      3  C   UNL     1     -41.267  16.595 -56.728  0.00  0.00    +0.000 C 
ATOM      4  C   UNL     1     -40.104  17.484 -58.794  0.00  0.00    +0.000 C 
ENDBRANCH   1   2
BRANCH   1   5
ATOM      5  C   UNL     1     -42.268  15.405 -59.408  0.00  0.00    +0.000 C 
ATOM      6  C   UNL     1     -42.143  15.134 -60.901  0.00  0.00    +0.000 C 
ENDBRANCH   1   5
TORSDOF 2
REMARK  Name = 
REMARK  50 active torsions:
REMARK  status: ('A' for Active; 'I' for Inactive)
REMARK    1  A    between atoms: _1  and  _3
REMARK    2  A    between atoms: _3  and  _5
REMARK    3  A    between atoms: _7  and  _9
REMARK    4  A    between atoms: _9  and  _10
REMARK    5  A    between atoms: _13  and  _15
REMARK    6  A    between atoms: _15  and  _17
REMARK    7  A    between atoms: _19  and  _21
REMARK    8  A    between atoms: _21  and  _22
REMARK    9  A    between atoms: _29  and  _31
REMARK   10  A    between atoms: _31  and  _32
REMARK   11  A    between atoms: _35  and  _37
REMARK   12  A    between atoms: _37  and  _39
REMARK   13  A    between atoms: _41  and  _43
REMARK   14  A    between atoms: _46  and  _48
REMARK   15  A    between atoms: _48  and  _49
REMARK   16  A    between atoms: _49  and  _50
REMARK   17  A    between atoms: _50  and  _51
REMARK   18  A    between atoms: _55  and  _57
REMARK   19  A    between atoms: _57  and  _58
REMARK   20  A    between atoms: _58  and  _59
REMARK   21  A    between atoms: _62  and  _64
REMARK   22  A    between atoms: _64  and  _66
REMARK   23  A    between atoms: _68  and  _70
REMARK   24  A    between atoms: _70  and  _71
REMARK   25  A    between atoms: _78  and  _80
REMARK   26  A    between atoms: _82  and  _84
REMARK   27  A    between atoms: _84  and  _85
REMARK   28  A    between atoms: _91  and  _93
REMARK   29  A    between atoms: _95  and  _97
REMARK   30  A    between atoms: _97  and  _98
REMARK   31  A    between atoms: _104  and  _106
REMARK   32  A    between atoms: _106  and  _107
REMARK   33  A    between atoms: _107  and  _108
REMARK   34  A    between atoms: _108  and  _109
REMARK   35  A    between atoms: _111  and  _113
REMARK   36  A    between atoms: _113  and  _115
REMARK   37  A    between atoms: _117  and  _119
REMARK   38  A    between atoms: _119  and  _120
REMARK   39  A    between atoms: _127  and  _129
REMARK   40  A    between atoms: _131  and  _133
REMARK   41  A    between atoms: _136  and  _138
REMARK   42  A    between atoms: _138  and  _139
REMARK   43  A    between atoms: _139  and  _140
REMARK   44  A    between atoms: _140  and  _141
REMARK   45  A    between atoms: _145  and  _147
REMARK   46  A    between atoms: _147  and  _148
REMARK   47  A    between atoms: _155  and  _157
REMARK   48  A    between atoms: _157  and  _158
REMARK   49  A    between atoms: _158  and  _159
REMARK   50  A    between atoms: _159  and  _160
REMARK                            x       y       z     vdW  Elec       q    Type
REMARK                         _______ _______ _______ _____ _____    ______ ____
ROOT
ATOM      1  C   UNL     1     -37.586  15.579 -64.373  0.00  0.00    +0.000 C 
ATOM      2  C   UNL     1     -36.366  15.847 -65.262  0.00  0.00    +0.000 C 
ENDROOT
BRANCH   1   3
ATOM      3  C   UNL     1     -38.749  16.508 -64.785  0.00  0.00    +0.000 C 
ATOM      4  C   UNL     1     -38.782  16.460 -66.307  0.00  0.00    +0.000 C 
ENDBRANCH   1   3
BRANCH   1   5
ATOM      5  C   UNL     1     -37.204  15.779 -62.898  0.00  0.00    +0.000 C 
ATOM      6  C   UNL     1     -37.044  17.218 -62.502  0.00  0.00    +0.000 C 
ENDBRANCH   1   5
TORSDOF 2
REMARK  Name = 
REMARK  50 active torsions:
REMARK  status: ('A' for Active; 'I' for Inactive)
REMARK    1  A    between atoms: _1  and  _3
REMARK    2  A    between atoms: _3  and  _5
REMARK    3  A    between atoms: _7  and  _9
REMARK    4  A    between atoms: _9  and  _10
REMARK    5  A    between atoms: _13  and  _15
REMARK    6  A    between atoms: _15  and  _17
REMARK    7  A    between atoms: _19  and  _21
REMARK    8  A    between atoms: _21  and  _22
REMARK    9  A    between atoms: _29  and  _31
REMARK   10  A    between atoms: _31  and  _32
REMARK   11  A    between atoms: _35  and  _37
REMARK   12  A    between atoms: _37  and  _39
REMARK   13  A    between atoms: _41  and  _43
REMARK   14  A    between atoms: _46  and  _48
REMARK   15  A    between atoms: _48  and  _49
REMARK   16  A    between atoms: _49  and  _50
REMARK   17  A    between atoms: _50  and  _51
REMARK   18  A    between atoms: _55  and  _57
REMARK   19  A    between atoms: _57  and  _58
REMARK   20  A    between atoms: _58  and  _59
REMARK   21  A    between atoms: _62  and  _64
REMARK   22  A    between atoms: _64  and  _66
REMARK   23  A    between atoms: _68  and  _70
REMARK   24  A    between atoms: _70  and  _71
REMARK   25  A    between atoms: _78  and  _80
REMARK   26  A    between atoms: _82  and  _84
REMARK   27  A    between atoms: _84  and  _85
REMARK   28  A    between atoms: _91  and  _93
REMARK   29  A    between atoms: _95  and  _97
REMARK   30  A    between atoms: _97  and  _98
REMARK   31  A    between atoms: _104  and  _106
REMARK   32  A    between atoms: _106  and  _107
REMARK   33  A    between atoms: _107  and  _108
REMARK   34  A    between atoms: _108  and  _109
REMARK   35  A    between atoms: _111  and  _113
REMARK   36  A    between atoms: _113  and  _115
REMARK   37  A    between atoms: _117  and  _119
REMARK   38  A    between atoms: _119  and  _120
REMARK   39  A    between atoms: _127  and  _129
REMARK   40  A    between atoms: _131  and  _133
REMARK   41  A    between atoms: _136  and  _138
REMARK   42  A    between atoms: _138  and  _139
REMARK   43  A    between atoms: _139  and  _140
REMARK   44  A    between atoms: _140  and  _141
REMARK   45  A    between atoms: _145  and  _147
REMARK   46  A    between atoms: _147  and  _148
REMARK   47  A    between atoms: _155  and  _157
REMARK   48  A    between atoms: _157  and  _158
REMARK   49  A    between atoms: _158  and  _159
REMARK   50  A    between atoms: _159  and  _160
REMARK                            x       y       z     vdW  Elec       q    Type
REMARK                         _______ _______ _______ _____ _____    ______ ____
ROOT
ATOM      1  C   UNL     1     -32.351  17.382 -67.647  0.00  0.00    -0.022 A 
ATOM      2  C   UNL     1     -31.416  16.490 -67.134  0.00  0.00    -0.001 A 
ATOM      3  C   UNL     1     -30.088  16.847 -66.991  0.00  0.00    +0.042 A 
ATOM      4  C   UNL     1     -29.678  18.113 -67.376  0.00  0.00    +0.196 A 
ATOM      5  O   UNL     1     -28.339  18.445 -67.253  0.00  0.00    -0.287 OA
ATOM      6  C   UNL     1     -30.584  19.014 -67.906  0.00  0.00    +0.042 A 
ATOM      7  C   UNL     1     -31.909  18.646 -68.057  0.00  0.00    -0.001 A 
ENDROOT
BRANCH   1   8
ATOM      8  C   UNL     1     -33.799  16.967 -67.817  0.00  0.00    +0.026 C 
BRANCH   8   9
ATOM      9  C   UNL     1     -34.472  17.474 -69.094  0.00  0.00    +0.005 C 
ATOM     10  C   UNL     1     -33.820  16.767 -70.276  0.00  0.00    +0.000 C 
ENDBRANCH   8   9
ENDBRANCH   1   8
TORSDOF 2
REMARK  Name = 
REMARK  50 active torsions:
REMARK  status: ('A' for Active; 'I' for Inactive)
REMARK    1  A    between atoms: _1  and  _3
REMARK    2  A    between atoms: _3  and  _5
REMARK    3  A    between atoms: _7  and  _9
REMARK    4  A    between atoms: _9  and  _10
REMARK    5  A    between atoms: _13  and  _15
REMARK    6  A    between atoms: _15  and  _17
REMARK    7  A    between atoms: _19  and  _21
REMARK    8  A    between atoms: _21  and  _22
REMARK    9  A    between atoms: _29  and  _31
REMARK   10  A    between atoms: _31  and  _32
REMARK   11  A    between atoms: _35  and  _37
REMARK   12  A    between atoms: _37  and  _39
REMARK   13  A    between atoms: _41  and  _43
REMARK   14  A    between atoms: _46  and  _48
REMARK   15  A    between atoms: _48  and  _49
REMARK   16  A    between atoms: _49  and  _50
REMARK   17  A    between atoms: _50  and  _51
REMARK   18  A    between atoms: _55  and  _57
REMARK   19  A    between atoms: _57  and  _58
REMARK   20  A    between atoms: _58  and  _59
REMARK   21  A    between atoms: _62  and  _64
REMARK   22  A    between atoms: _64  and  _66
REMARK   23  A    between atoms: _68  and  _70
REMARK   24  A    between atoms: _70  and  _71
REMARK   25  A    between atoms: _78  and  _80
REMARK   26  A    between atoms: _82  and  _84
REMARK   27  A    between atoms: _84  and  _85
REMARK   28  A    between atoms: _91  and  _93
REMARK   29  A    between atoms: _95  and  _97
REMARK   30  A    between atoms: _97  and  _98
REMARK   31  A    between atoms: _104  and  _106
REMARK   32  A    between atoms: _106  and  _107
REMARK   33  A    between atoms: _107  and  _108
REMARK   34  A    between atoms: _108  and  _109
REMARK   35  A    between atoms: _111  and  _113
REMARK   36  A    between atoms: _113  and  _115
REMARK   37  A    between atoms: _117  and  _119
REMARK   38  A    between atoms: _119  and  _120
REMARK   39  A    between atoms: _127  and  _129
REMARK   40  A    between atoms: _131  and  _133
REMARK   41  A    between atoms: _136  and  _138
REMARK   42  A    between atoms: _138  and  _139
REMARK   43  A    between atoms: _139  and  _140
REMARK   44  A    between atoms: _140  and  _141
REMARK   45  A    between atoms: _145  and  _147
REMARK   46  A    between atoms: _147  and  _148
REMARK   47  A    between atoms: _155  and  _157
REMARK   48  A    between atoms: _157  and  _158
REMARK   49  A    between atoms: _158  and  _159
REMARK   50  A    between atoms: _159  and  _160
REMARK                            x       y       z     vdW  Elec       q    Type
REMARK                         _______ _______ _______ _____ _____    ______ ____
ROOT
ATOM      1  C   UNL     1     -29.052   9.826 -66.425  0.00  0.00    +0.000 C 
ENDROOT
BRANCH   1   2
ATOM      2  C   UNL     1     -29.636  11.188 -66.774  0.00  0.00    +0.000 C 
ATOM      3  C   UNL     1     -28.804  12.300 -66.169  0.00  0.00    +0.000 C 
ATOM      4  C   UNL     1     -31.109  11.306 -66.376  0.00  0.00    +0.000 C 
ENDBRANCH   1   2
BRANCH   1   5
ATOM      5  C   UNL     1     -27.524   9.779 -66.429  0.00  0.00    +0.000 C 
ATOM      6  C   UNL     1     -27.075   8.624 -65.564  0.00  0.00    +0.000 C 
ENDBRANCH   1   5
TORSDOF 2
REMARK  Name = 
REMARK  50 active torsions:
REMARK  status: ('A' for Active; 'I' for Inactive)
REMARK    1  A    between atoms: _1  and  _3
REMARK    2  A    between atoms: _3  and  _5
REMARK    3  A    between atoms: _7  and  _9
REMARK    4  A    between atoms: _9  and  _10
REMARK    5  A    between atoms: _13  and  _15
REMARK    6  A    between atoms: _15  and  _17
REMARK    7  A    between atoms: _19  and  _21
REMARK    8  A    between atoms: _21  and  _22
REMARK    9  A    between atoms: _29  and  _31
REMARK   10  A    between atoms: _31  and  _32
REMARK   11  A    between atoms: _35  and  _37
REMARK   12  A    between atoms: _37  and  _39
REMARK   13  A    between atoms: _41  and  _43
REMARK   14  A    between atoms: _46  and  _48
REMARK   15  A    between atoms: _48  and  _49
REMARK   16  A    between atoms: _49  and  _50
REMARK   17  A    between atoms: _50  and  _51
REMARK   18  A    between atoms: _55  and  _57
REMARK   19  A    between atoms: _57  and  _58
REMARK   20  A    between atoms: _58  and  _59
REMARK   21  A    between atoms: _62  and  _64
REMARK   22  A    between atoms: _64  and  _66
REMARK   23  A    between atoms: _68  and  _70
REMARK   24  A    between atoms: _70  and  _71
REMARK   25  A    between atoms: _78  and  _80
REMARK   26  A    between atoms: _82  and  _84
REMARK   27  A    between atoms: _84  and  _85
REMARK   28  A    between atoms: _91  and  _93
REMARK   29  A    between atoms: _95  and  _97
REMARK   30  A    between atoms: _97  and  _98
REMARK   31  A    between atoms: _104  and  _106
REMARK   32  A    between atoms: _106  and  _107
REMARK   33  A    between atoms: _107  and  _108
REMARK   34  A    between atoms: _108  and  _109
REMARK   35  A    between atoms: _111  and  _113
REMARK   36  A    between atoms: _113  and  _115
REMARK   37  A    between atoms: _117  and  _119
REMARK   38  A    between atoms: _119  and  _120
REMARK   39  A    between atoms: _127  and  _129
REMARK   40  A    between atoms: _131  and  _133
REMARK   41  A    between atoms: _136  and  _138
REMARK   42  A    between atoms: _138  and  _139
REMARK   43  A    between atoms: _139  and  _140
REMARK   44  A    between atoms: _140  and  _141
REMARK   45  A    between atoms: _145  and  _147
REMARK   46  A    between atoms: _147  and  _148
REMARK   47  A    between atoms: _155  and  _157
REMARK   48  A    between atoms: _157  and  _158
REMARK   49  A    between atoms: _158  and  _159
REMARK   50  A    between atoms: _159  and  _160
REMARK                            x       y       z     vdW  Elec       q    Type
REMARK                         _______ _______ _______ _____ _____    ______ ____
ROOT
ATOM      1  C   UNL     1     -29.917  21.166 -46.295  0.00  0.00    +0.000 C 
ATOM      2  C   UNL     1     -31.026  21.782 -45.482  0.00  0.00    +0.000 C 
ENDROOT
BRANCH   1   3
ATOM      3  C   UNL     1     -29.066  22.262 -46.997  0.00  0.00    +0.000 C 
ATOM      4  C   UNL     1     -28.735  23.369 -46.006  0.00  0.00    +0.000 C 
ENDBRANCH   1   3
BRANCH   1   5
ATOM      5  C   UNL     1     -30.518  20.202 -47.322  0.00  0.00    +0.000 C 
ATOM      6  C   UNL     1     -29.951  18.772 -47.237  0.00  0.00    +0.000 C 
ENDBRANCH   1   5
TORSDOF 2
REMARK  Name = 
REMARK  50 active torsions:
REMARK  status: ('A' for Active; 'I' for Inactive)
REMARK    1  A    between atoms: _1  and  _3
REMARK    2  A    between atoms: _3  and  _5
REMARK    3  A    between atoms: _7  and  _9
REMARK    4  A    between atoms: _9  and  _10
REMARK    5  A    between atoms: _13  and  _15
REMARK    6  A    between atoms: _15  and  _17
REMARK    7  A    between atoms: _19  and  _21
REMARK    8  A    between atoms: _21  and  _22
REMARK    9  A    between atoms: _29  and  _31
REMARK   10  A    between atoms: _31  and  _32
REMARK   11  A    between atoms: _35  and  _37
REMARK   12  A    between atoms: _37  and  _39
REMARK   13  A    between atoms: _41  and  _43
REMARK   14  A    between atoms: _46  and  _48
REMARK   15  A    between atoms: _48  and  _49
REMARK   16  A    between atoms: _49  and  _50
REMARK   17  A    between atoms: _50  and  _51
REMARK   18  A    between atoms: _55  and  _57
REMARK   19  A    between atoms: _57  and  _58
REMARK   20  A    between atoms: _58  and  _59
REMARK   21  A    between atoms: _62  and  _64
REMARK   22  A    between atoms: _64  and  _66
REMARK   23  A    between atoms: _68  and  _70
REMARK   24  A    between atoms: _70  and  _71
REMARK   25  A    between atoms: _78  and  _80
REMARK   26  A    between atoms: _82  and  _84
REMARK   27  A    between atoms: _84  and  _85
REMARK   28  A    between atoms: _91  and  _93
REMARK   29  A    between atoms: _95  and  _97
REMARK   30  A    between atoms: _97  and  _98
REMARK   31  A    between atoms: _104  and  _106
REMARK   32  A    between atoms: _106  and  _107
REMARK   33  A    between atoms: _107  and  _108
REMARK   34  A    between atoms: _108  and  _109
REMARK   35  A    between atoms: _111  and  _113
REMARK   36  A    between atoms: _113  and  _115
REMARK   37  A    between atoms: _117  and  _119
REMARK   38  A    between atoms: _119  and  _120
REMARK   39  A    between atoms: _127  and  _129
REMARK   40  A    between atoms: _131  and  _133
REMARK   41  A    between atoms: _136  and  _138
REMARK   42  A    between atoms: _138  and  _139
REMARK   43  A    between atoms: _139  and  _140
REMARK   44  A    between atoms: _140  and  _141
REMARK   45  A    between atoms: _145  and  _147
REMARK   46  A    between atoms: _147  and  _148
REMARK   47  A    between atoms: _155  and  _157
REMARK   48  A    between atoms: _157  and  _158
REMARK   49  A    between atoms: _158  and  _159
REMARK   50  A    between atoms: _159  and  _160
REMARK                            x       y       z     vdW  Elec       q    Type
REMARK                         _______ _______ _______ _____ _____    ______ ____
ROOT
ATOM      1  C   UNL     1     -32.067  25.175 -41.364  0.00  0.00    +0.000 C 
ATOM      2  C   UNL     1     -33.132  25.544 -40.318  0.00  0.00    +0.000 C 
ATOM      3  C   UNL     1     -32.442  23.893 -42.076  0.00  0.00    +0.000 C 
ENDROOT
BRANCH   1   4
ATOM      4  C   UNL     1     -31.851  26.305 -42.393  0.00  0.00    +0.000 C 
ATOM      5  C   UNL     1     -31.723  27.632 -41.666  0.00  0.00    +0.000 C 
ENDBRANCH   1   4
TORSDOF 1
REMARK  Name = 
REMARK  50 active torsions:
REMARK  status: ('A' for Active; 'I' for Inactive)
REMARK    1  A    between atoms: _1  and  _3
REMARK    2  A    between atoms: _3  and  _5
REMARK    3  A    between atoms: _7  and  _9
REMARK    4  A    between atoms: _9  and  _10
REMARK    5  A    between atoms: _13  and  _15
REMARK    6  A    between atoms: _15  and  _17
REMARK    7  A    between atoms: _19  and  _21
REMARK    8  A    between atoms: _21  and  _22
REMARK    9  A    between atoms: _29  and  _31
REMARK   10  A    between atoms: _31  and  _32
REMARK   11  A    between atoms: _35  and  _37
REMARK   12  A    between atoms: _37  and  _39
REMARK   13  A    between atoms: _41  and  _43
REMARK   14  A    between atoms: _46  and  _48
REMARK   15  A    between atoms: _48  and  _49
REMARK   16  A    between atoms: _49  and  _50
REMARK   17  A    between atoms: _50  and  _51
REMARK   18  A    between atoms: _55  and  _57
REMARK   19  A    between atoms: _57  and  _58
REMARK   20  A    between atoms: _58  and  _59
REMARK   21  A    between atoms: _62  and  _64
REMARK   22  A    between atoms: _64  and  _66
REMARK   23  A    between atoms: _68  and  _70
REMARK   24  A    between atoms: _70  and  _71
REMARK   25  A    between atoms: _78  and  _80
REMARK   26  A    between atoms: _82  and  _84
REMARK   27  A    between atoms: _84  and  _85
REMARK   28  A    between atoms: _91  and  _93
REMARK   29  A    between atoms: _95  and  _97
REMARK   30  A    between atoms: _97  and  _98
REMARK   31  A    between atoms: _104  and  _106
REMARK   32  A    between atoms: _106  and  _107
REMARK   33  A    between atoms: _107  and  _108
REMARK   34  A    between atoms: _108  and  _109
REMARK   35  A    between atoms: _111  and  _113
REMARK   36  A    between atoms: _113  and  _115
REMARK   37  A    between atoms: _117  and  _119
REMARK   38  A    between atoms: _119  and  _120
REMARK   39  A    between atoms: _127  and  _129
REMARK   40  A    between atoms: _131  and  _133
REMARK   41  A    between atoms: _136  and  _138
REMARK   42  A    between atoms: _138  and  _139
REMARK   43  A    between atoms: _139  and  _140
REMARK   44  A    between atoms: _140  and  _141
REMARK   45  A    between atoms: _145  and  _147
REMARK   46  A    between atoms: _147  and  _148
REMARK   47  A    between atoms: _155  and  _157
REMARK   48  A    between atoms: _157  and  _158
REMARK   49  A    between atoms: _158  and  _159
REMARK   50  A    between atoms: _159  and  _160
REMARK                            x       y       z     vdW  Elec       q    Type
REMARK                         _______ _______ _______ _____ _____    ______ ____
ROOT
ATOM      1  C   UNL     1     -27.640  14.142 -44.928  0.00  0.00    +0.220 C 
ENDROOT
BRANCH   1   2
ATOM      2  N   UNL     1     -27.514  15.585 -44.664  0.00  0.00    -0.087 NA
ATOM      3  C   UNL     1     -28.540  16.371 -44.321  0.00  0.00    +0.535 C 
ATOM      4  N   UNL     1     -28.374  17.681 -44.088  0.00  0.00    +0.135 NA
ATOM      5  N   UNL     1     -29.751  15.844 -44.216  0.00  0.00    +0.135 NA
ENDBRANCH   1   2
BRANCH   1   6
ATOM      6  C   UNL     1     -27.716  13.776 -46.429  0.00  0.00    +0.047 C 
BRANCH   6   7
ATOM      7  C   UNL     1     -27.185  14.912 -47.337  0.00  0.00    +0.004 C 
BRANCH   7   8
ATOM      8  C   UNL     1     -25.683  14.816 -47.646  0.00  0.00    +0.000 C 
ATOM      9  C   UNL     1     -25.429  14.322 -49.064  0.00  0.00    +0.000 C 
ENDBRANCH   7   8
ENDBRANCH   6   7
ENDBRANCH   1   6
TORSDOF 4
REMARK  Name = 
REMARK  50 active torsions:
REMARK  status: ('A' for Active; 'I' for Inactive)
REMARK    1  A    between atoms: _1  and  _3
REMARK    2  A    between atoms: _3  and  _5
REMARK    3  A    between atoms: _7  and  _9
REMARK    4  A    between atoms: _9  and  _10
REMARK    5  A    between atoms: _13  and  _15
REMARK    6  A    between atoms: _15  and  _17
REMARK    7  A    between atoms: _19  and  _21
REMARK    8  A    between atoms: _21  and  _22
REMARK    9  A    between atoms: _29  and  _31
REMARK   10  A    between atoms: _31  and  _32
REMARK   11  A    between atoms: _35  and  _37
REMARK   12  A    between atoms: _37  and  _39
REMARK   13  A    between atoms: _41  and  _43
REMARK   14  A    between atoms: _46  and  _48
REMARK   15  A    between atoms: _48  and  _49
REMARK   16  A    between atoms: _49  and  _50
REMARK   17  A    between atoms: _50  and  _51
REMARK   18  A    between atoms: _55  and  _57
REMARK   19  A    between atoms: _57  and  _58
REMARK   20  A    between atoms: _58  and  _59
REMARK   21  A    between atoms: _62  and  _64
REMARK   22  A    between atoms: _64  and  _66
REMARK   23  A    between atoms: _68  and  _70
REMARK   24  A    between atoms: _70  and  _71
REMARK   25  A    between atoms: _78  and  _80
REMARK   26  A    between atoms: _82  and  _84
REMARK   27  A    between atoms: _84  and  _85
REMARK   28  A    between atoms: _91  and  _93
REMARK   29  A    between atoms: _95  and  _97
REMARK   30  A    between atoms: _97  and  _98
REMARK   31  A    between atoms: _104  and  _106
REMARK   32  A    between atoms: _106  and  _107
REMARK   33  A    between atoms: _107  and  _108
REMARK   34  A    between atoms: _108  and  _109
REMARK   35  A    between atoms: _111  and  _113
REMARK   36  A    between atoms: _113  and  _115
REMARK   37  A    between atoms: _117  and  _119
REMARK   38  A    between atoms: _119  and  _120
REMARK   39  A    between atoms: _127  and  _129
REMARK   40  A    between atoms: _131  and  _133
REMARK   41  A    between atoms: _136  and  _138
REMARK   42  A    between atoms: _138  and  _139
REMARK   43  A    between atoms: _139  and  _140
REMARK   44  A    between atoms: _140  and  _141
REMARK   45  A    between atoms: _145  and  _147
REMARK   46  A    between atoms: _147  and  _148
REMARK   47  A    between atoms: _155  and  _157
REMARK   48  A    between atoms: _157  and  _158
REMARK   49  A    between atoms: _158  and  _159
REMARK   50  A    between atoms: _159  and  _160
REMARK                            x       y       z     vdW  Elec       q    Type
REMARK                         _______ _______ _______ _____ _____    ______ ____
ROOT
ATOM      1  C   UNL     1     -30.681  10.613 -52.275  0.00  0.00    +0.114 C 
ENDROOT
BRANCH   1   2
ATOM      2  C   UNL     1     -31.521  10.827 -53.507  0.00  0.00    +0.365 C 
ATOM      3  O   UNL     1     -32.214   9.876 -53.931  0.00  0.00    -0.246 OA
ATOM      4  O   UNL     1     -31.497  11.951 -54.047  0.00  0.00    -0.246 OA
ENDBRANCH   1   2
BRANCH   1   5
ATOM      5  C   UNL     1     -29.457  11.497 -52.261  0.00  0.00    +0.012 C 
BRANCH   5   6
ATOM      6  C   UNL     1     -28.132  10.727 -52.280  0.00  0.00    +0.001 C 
ATOM      7  C   UNL     1     -27.940  10.050 -53.618  0.00  0.00    +0.000 C 
ENDBRANCH   5   6
ENDBRANCH   1   5
TORSDOF 3
REMARK  Name = 
REMARK  50 active torsions:
REMARK  status: ('A' for Active; 'I' for Inactive)
REMARK    1  A    between atoms: _1  and  _3
REMARK    2  A    between atoms: _3  and  _5
REMARK    3  A    between atoms: _7  and  _9
REMARK    4  A    between atoms: _9  and  _10
REMARK    5  A    between atoms: _13  and  _15
REMARK    6  A    between atoms: _15  and  _17
REMARK    7  A    between atoms: _19  and  _21
REMARK    8  A    between atoms: _21  and  _22
REMARK    9  A    between atoms: _29  and  _31
REMARK   10  A    between atoms: _31  and  _32
REMARK   11  A    between atoms: _35  and  _37
REMARK   12  A    between atoms: _37  and  _39
REMARK   13  A    between atoms: _41  and  _43
REMARK   14  A    between atoms: _46  and  _48
REMARK   15  A    between atoms: _48  and  _49
REMARK   16  A    between atoms: _49  and  _50
REMARK   17  A    between atoms: _50  and  _51
REMARK   18  A    between atoms: _55  and  _57
REMARK   19  A    between atoms: _57  and  _58
REMARK   20  A    between atoms: _58  and  _59
REMARK   21  A    between atoms: _62  and  _64
REMARK   22  A    between atoms: _64  and  _66
REMARK   23  A    between atoms: _68  and  _70
REMARK   24  A    between atoms: _70  and  _71
REMARK   25  A    between atoms: _78  and  _80
REMARK   26  A    between atoms: _82  and  _84
REMARK   27  A    between atoms: _84  and  _85
REMARK   28  A    between atoms: _91  and  _93
REMARK   29  A    between atoms: _95  and  _97
REMARK   30  A    between atoms: _97  and  _98
REMARK   31  A    between atoms: _104  and  _106
REMARK   32  A    between atoms: _106  and  _107
REMARK   33  A    between atoms: _107  and  _108
REMARK   34  A    between atoms: _108  and  _109
REMARK   35  A    between atoms: _111  and  _113
REMARK   36  A    between atoms: _113  and  _115
REMARK   37  A    between atoms: _117  and  _119
REMARK   38  A    between atoms: _119  and  _120
REMARK   39  A    between atoms: _127  and  _129
REMARK   40  A    between atoms: _131  and  _133
REMARK   41  A    between atoms: _136  and  _138
REMARK   42  A    between atoms: _138  and  _139
REMARK   43  A    between atoms: _139  and  _140
REMARK   44  A    between atoms: _140  and  _141
REMARK   45  A    between atoms: _145  and  _147
REMARK   46  A    between atoms: _147  and  _148
REMARK   47  A    between atoms: _155  and  _157
REMARK   48  A    between atoms: _157  and  _158
REMARK   49  A    between atoms: _158  and  _159
REMARK   50  A    between atoms: _159  and  _160
REMARK                            x       y       z     vdW  Elec       q    Type
REMARK                         _______ _______ _______ _____ _____    ______ ____
ROOT
ATOM      1  C   UNL     1     -30.575   9.487 -58.290  0.00  0.00    +0.000 C 
ATOM      2  C   UNL     1     -31.671   9.394 -59.344  0.00  0.00    +0.000 C 
ENDROOT
BRANCH   1   3
ATOM      3  C   UNL     1     -30.440   8.167 -57.483  0.00  0.00    +0.000 C 
ATOM      4  C   UNL     1     -30.502   6.966 -58.455  0.00  0.00    +0.000 C 
ENDBRANCH   1   3
BRANCH   1   5
ATOM      5  C   UNL     1     -30.916  10.644 -57.354  0.00  0.00    +0.000 C 
ATOM      6  C   UNL     1     -32.414  10.974 -57.332  0.00  0.00    +0.000 C 
ENDBRANCH   1   5
TORSDOF 2
REMARK  Name = 
REMARK  50 active torsions:
REMARK  status: ('A' for Active; 'I' for Inactive)
REMARK    1  A    between atoms: _1  and  _3
REMARK    2  A    between atoms: _3  and  _5
REMARK    3  A    between atoms: _7  and  _9
REMARK    4  A    between atoms: _9  and  _10
REMARK    5  A    between atoms: _13  and  _15
REMARK    6  A    between atoms: _15  and  _17
REMARK    7  A    between atoms: _19  and  _21
REMARK    8  A    between atoms: _21  and  _22
REMARK    9  A    between atoms: _29  and  _31
REMARK   10  A    between atoms: _31  and  _32
REMARK   11  A    between atoms: _35  and  _37
REMARK   12  A    between atoms: _37  and  _39
REMARK   13  A    between atoms: _41  and  _43
REMARK   14  A    between atoms: _46  and  _48
REMARK   15  A    between atoms: _48  and  _49
REMARK   16  A    between atoms: _49  and  _50
REMARK   17  A    between atoms: _50  and  _51
REMARK   18  A    between atoms: _55  and  _57
REMARK   19  A    between atoms: _57  and  _58
REMARK   20  A    between atoms: _58  and  _59
REMARK   21  A    between atoms: _62  and  _64
REMARK   22  A    between atoms: _64  and  _66
REMARK   23  A    between atoms: _68  and  _70
REMARK   24  A    between atoms: _70  and  _71
REMARK   25  A    between atoms: _78  and  _80
REMARK   26  A    between atoms: _82  and  _84
REMARK   27  A    between atoms: _84  and  _85
REMARK   28  A    between atoms: _91  and  _93
REMARK   29  A    between atoms: _95  and  _97
REMARK   30  A    between atoms: _97  and  _98
REMARK   31  A    between atoms: _104  and  _106
REMARK   32  A    between atoms: _106  and  _107
REMARK   33  A    between atoms: _107  and  _108
REMARK   34  A    between atoms: _108  and  _109
REMARK   35  A    between atoms: _111  and  _113
REMARK   36  A    between atoms: _113  and  _115
REMARK   37  A    between atoms: _117  and  _119
REMARK   38  A    between atoms: _119  and  _120
REMARK   39  A    between atoms: _127  and  _129
REMARK   40  A    between atoms: _131  and  _133
REMARK   41  A    between atoms: _136  and  _138
REMARK   42  A    between atoms: _138  and  _139
REMARK   43  A    between atoms: _139  and  _140
REMARK   44  A    between atoms: _140  and  _141
REMARK   45  A    between atoms: _145  and  _147
REMARK   46  A    between atoms: _147  and  _148
REMARK   47  A    between atoms: _155  and  _157
REMARK   48  A    between atoms: _157  and  _158
REMARK   49  A    between atoms: _158  and  _159
REMARK   50  A    between atoms: _159  and  _160
REMARK                            x       y       z     vdW  Elec       q    Type
REMARK                         _______ _______ _______ _____ _____    ______ ____
ROOT
ATOM      1  C   UNL     1     -36.072   6.648 -60.951  0.00  0.00    -0.022 A 
ATOM      2  C   UNL     1     -35.012   6.796 -60.064  0.00  0.00    -0.001 A 
ATOM      3  C   UNL     1     -35.233   7.091 -58.739  0.00  0.00    +0.042 A 
ATOM      4  C   UNL     1     -36.527   7.233 -58.284  0.00  0.00    +0.196 A 
ATOM      5  O   UNL     1     -36.747   7.517 -56.962  0.00  0.00    -0.287 OA
ATOM      6  C   UNL     1     -37.591   7.087 -59.137  0.00  0.00    +0.042 A 
ATOM      7  C   UNL     1     -37.364   6.790 -60.462  0.00  0.00    -0.001 A 
ENDROOT
BRANCH   1   8
ATOM      8  C   UNL     1     -35.821   6.343 -62.409  0.00  0.00    +0.026 C 
BRANCH   8   9
ATOM      9  C   UNL     1     -35.857   4.858 -62.760  0.00  0.00    +0.005 C 
ATOM     10  C   UNL     1     -35.466   4.666 -64.213  0.00  0.00    +0.000 C 
ENDBRANCH   8   9
ENDBRANCH   1   8
TORSDOF 2
REMARK  Name = 
REMARK  50 active torsions:
REMARK  status: ('A' for Active; 'I' for Inactive)
REMARK    1  A    between atoms: _1  and  _3
REMARK    2  A    between atoms: _3  and  _5
REMARK    3  A    between atoms: _7  and  _9
REMARK    4  A    between atoms: _9  and  _10
REMARK    5  A    between atoms: _13  and  _15
REMARK    6  A    between atoms: _15  and  _17
REMARK    7  A    between atoms: _19  and  _21
REMARK    8  A    between atoms: _21  and  _22
REMARK    9  A    between atoms: _29  and  _31
REMARK   10  A    between atoms: _31  and  _32
REMARK   11  A    between atoms: _35  and  _37
REMARK   12  A    between atoms: _37  and  _39
REMARK   13  A    between atoms: _41  and  _43
REMARK   14  A    between atoms: _46  and  _48
REMARK   15  A    between atoms: _48  and  _49
REMARK   16  A    between atoms: _49  and  _50
REMARK   17  A    between atoms: _50  and  _51
REMARK   18  A    between atoms: _55  and  _57
REMARK   19  A    between atoms: _57  and  _58
REMARK   20  A    between atoms: _58  and  _59
REMARK   21  A    between atoms: _62  and  _64
REMARK   22  A    between atoms: _64  and  _66
REMARK   23  A    between atoms: _68  and  _70
REMARK   24  A    between atoms: _70  and  _71
REMARK   25  A    between atoms: _78  and  _80
REMARK   26  A    between atoms: _82  and  _84
REMARK   27  A    between atoms: _84  and  _85
REMARK   28  A    between atoms: _91  and  _93
REMARK   29  A    between atoms: _95  and  _97
REMARK   30  A    between atoms: _97  and  _98
REMARK   31  A    between atoms: _104  and  _106
REMARK   32  A    between atoms: _106  and  _107
REMARK   33  A    between atoms: _107  and  _108
REMARK   34  A    between atoms: _108  and  _109
REMARK   35  A    between atoms: _111  and  _113
REMARK   36  A    between atoms: _113  and  _115
REMARK   37  A    between atoms: _117  and  _119
REMARK   38  A    between atoms: _119  and  _120
REMARK   39  A    between atoms: _127  and  _129
REMARK   40  A    between atoms: _131  and  _133
REMARK   41  A    between atoms: _136  and  _138
REMARK   42  A    between atoms: _138  and  _139
REMARK   43  A    between atoms: _139  and  _140
REMARK   44  A    between atoms: _140  and  _141
REMARK   45  A    between atoms: _145  and  _147
REMARK   46  A    between atoms: _147  and  _148
REMARK   47  A    between atoms: _155  and  _157
REMARK   48  A    between atoms: _157  and  _158
REMARK   49  A    between atoms: _158  and  _159
REMARK   50  A    between atoms: _159  and  _160
REMARK                            x       y       z     vdW  Elec       q    Type
REMARK                         _______ _______ _______ _____ _____    ______ ____
ROOT
ATOM      1  C   UNL     1     -43.465   9.832 -56.753  0.00  0.00    +0.036 C 
ATOM      2  C   UNL     1     -42.532  10.314 -55.663  0.00  0.00    +0.003 C 
ENDROOT
BRANCH   1   3
ATOM      3  C   UNL     1     -44.200   8.566 -56.280  0.00  0.00    +0.182 C 
ATOM      4  O   UNL     1     -45.163   8.135 -57.229  0.00  0.00    -0.220 OA
ENDBRANCH   1   3
TORSDOF 1
REMARK  Name = 
REMARK  50 active torsions:
REMARK  status: ('A' for Active; 'I' for Inactive)
REMARK    1  A    between atoms: _1  and  _3
REMARK    2  A    between atoms: _3  and  _5
REMARK    3  A    between atoms: _7  and  _9
REMARK    4  A    between atoms: _9  and  _10
REMARK    5  A    between atoms: _13  and  _15
REMARK    6  A    between atoms: _15  and  _17
REMARK    7  A    between atoms: _19  and  _21
REMARK    8  A    between atoms: _21  and  _22
REMARK    9  A    between atoms: _29  and  _31
REMARK   10  A    between atoms: _31  and  _32
REMARK   11  A    between atoms: _35  and  _37
REMARK   12  A    between atoms: _37  and  _39
REMARK   13  A    between atoms: _41  and  _43
REMARK   14  A    between atoms: _46  and  _48
REMARK   15  A    between atoms: _48  and  _49
REMARK   16  A    between atoms: _49  and  _50
REMARK   17  A    between atoms: _50  and  _51
REMARK   18  A    between atoms: _55  and  _57
REMARK   19  A    between atoms: _57  and  _58
REMARK   20  A    between atoms: _58  and  _59
REMARK   21  A    between atoms: _62  and  _64
REMARK   22  A    between atoms: _64  and  _66
REMARK   23  A    between atoms: _68  and  _70
REMARK   24  A    between atoms: _70  and  _71
REMARK   25  A    between atoms: _78  and  _80
REMARK   26  A    between atoms: _82  and  _84
REMARK   27  A    between atoms: _84  and  _85
REMARK   28  A    between atoms: _91  and  _93
REMARK   29  A    between atoms: _95  and  _97
REMARK   30  A    between atoms: _97  and  _98
REMARK   31  A    between atoms: _104  and  _106
REMARK   32  A    between atoms: _106  and  _107
REMARK   33  A    between atoms: _107  and  _108
REMARK   34  A    between atoms: _108  and  _109
REMARK   35  A    between atoms: _111  and  _113
REMARK   36  A    between atoms: _113  and  _115
REMARK   37  A    between atoms: _117  and  _119
REMARK   38  A    between atoms: _119  and  _120
REMARK   39  A    between atoms: _127  and  _129
REMARK   40  A    between atoms: _131  and  _133
REMARK   41  A    between atoms: _136  and  _138
REMARK   42  A    between atoms: _138  and  _139
REMARK   43  A    between atoms: _139  and  _140
REMARK   44  A    between atoms: _140  and  _141
REMARK   45  A    between atoms: _145  and  _147
REMARK   46  A    between atoms: _147  and  _148
REMARK   47  A    between atoms: _155  and  _157
REMARK   48  A    between atoms: _157  and  _158
REMARK   49  A    between atoms: _158  and  _159
REMARK   50  A    between atoms: _159  and  _160
REMARK                            x       y       z     vdW  Elec       q    Type
REMARK                         _______ _______ _______ _____ _____    ______ ____
ROOT
ATOM      1  C   UNL     1     -40.088  12.922 -53.857  0.00  0.00    -0.022 A 
ATOM      2  C   UNL     1     -39.451  11.813 -53.323  0.00  0.00    -0.004 A 
ATOM      3  C   UNL     1     -38.094  11.777 -53.207  0.00  0.00    -0.000 A 
ATOM      4  C   UNL     1     -37.325  12.845 -53.635  0.00  0.00    -0.000 A 
ATOM      5  C   UNL     1     -37.939  13.955 -54.185  0.00  0.00    -0.000 A 
ATOM      6  C   UNL     1     -39.314  13.985 -54.296  0.00  0.00    -0.004 A 
ENDROOT
BRANCH   1   7
ATOM      7  C   UNL     1     -41.573  12.960 -53.978  0.00  0.00    +0.026 C 
BRANCH   7   8
ATOM      8  C   UNL     1     -42.264  11.620 -53.664  0.00  0.00    +0.005 C 
ATOM      9  C   UNL     1     -43.154  11.724 -52.442  0.00  0.00    +0.000 C 
ENDBRANCH   7   8
ENDBRANCH   1   7
TORSDOF 2
REMARK  Name = 
REMARK  50 active torsions:
REMARK  status: ('A' for Active; 'I' for Inactive)
REMARK    1  A    between atoms: _1  and  _3
REMARK    2  A    between atoms: _3  and  _5
REMARK    3  A    between atoms: _7  and  _9
REMARK    4  A    between atoms: _9  and  _10
REMARK    5  A    between atoms: _13  and  _15
REMARK    6  A    between atoms: _15  and  _17
REMARK    7  A    between atoms: _19  and  _21
REMARK    8  A    between atoms: _21  and  _22
REMARK    9  A    between atoms: _29  and  _31
REMARK   10  A    between atoms: _31  and  _32
REMARK   11  A    between atoms: _35  and  _37
REMARK   12  A    between atoms: _37  and  _39
REMARK   13  A    between atoms: _41  and  _43
REMARK   14  A    between atoms: _46  and  _48
REMARK   15  A    between atoms: _48  and  _49
REMARK   16  A    between atoms: _49  and  _50
REMARK   17  A    between atoms: _50  and  _51
REMARK   18  A    between atoms: _55  and  _57
REMARK   19  A    between atoms: _57  and  _58
REMARK   20  A    between atoms: _58  and  _59
REMARK   21  A    between atoms: _62  and  _64
REMARK   22  A    between atoms: _64  and  _66
REMARK   23  A    between atoms: _68  and  _70
REMARK   24  A    between atoms: _70  and  _71
REMARK   25  A    between atoms: _78  and  _80
REMARK   26  A    between atoms: _82  and  _84
REMARK   27  A    between atoms: _84  and  _85
REMARK   28  A    between atoms: _91  and  _93
REMARK   29  A    between atoms: _95  and  _97
REMARK   30  A    between atoms: _97  and  _98
REMARK   31  A    between atoms: _104  and  _106
REMARK   32  A    between atoms: _106  and  _107
REMARK   33  A    between atoms: _107  and  _108
REMARK   34  A    between atoms: _108  and  _109
REMARK   35  A    between atoms: _111  and  _113
REMARK   36  A    between atoms: _113  and  _115
REMARK   37  A    between atoms: _117  and  _119
REMARK   38  A    between atoms: _119  and  _120
REMARK   39  A    between atoms: _127  and  _129
REMARK   40  A    between atoms: _131  and  _133
REMARK   41  A    between atoms: _136  and  _138
REMARK   42  A    between atoms: _138  and  _139
REMARK   43  A    between atoms: _139  and  _140
REMARK   44  A    between atoms: _140  and  _141
REMARK   45  A    between atoms: _145  and  _147
REMARK   46  A    between atoms: _147  and  _148
REMARK   47  A    between atoms: _155  and  _157
REMARK   48  A    between atoms: _157  and  _158
REMARK   49  A    between atoms: _158  and  _159
REMARK   50  A    between atoms: _159  and  _160
REMARK                            x       y       z     vdW  Elec       q    Type
REMARK                         _______ _______ _______ _____ _____    ______ ____
ROOT
ATOM      1  C   UNL     1     -43.186  11.792 -50.002  0.00  0.00    +0.036 C 
ATOM      2  C   UNL     1     -42.214  12.583 -49.130  0.00  0.00    +0.003 C 
ENDROOT
BRANCH   1   3
ATOM      3  C   UNL     1     -43.487  10.432 -49.351  0.00  0.00    +0.182 C 
ATOM      4  O   UNL     1     -44.625   9.830 -49.938  0.00  0.00    -0.220 OA
ENDBRANCH   1   3
TORSDOF 1
REMARK  Name = 
REMARK  50 active torsions:
REMARK  status: ('A' for Active; 'I' for Inactive)
REMARK    1  A    between atoms: _1  and  _3
REMARK    2  A    between atoms: _3  and  _5
REMARK    3  A    between atoms: _7  and  _9
REMARK    4  A    between atoms: _9  and  _10
REMARK    5  A    between atoms: _13  and  _15
REMARK    6  A    between atoms: _15  and  _17
REMARK    7  A    between atoms: _19  and  _21
REMARK    8  A    between atoms: _21  and  _22
REMARK    9  A    between atoms: _29  and  _31
REMARK   10  A    between atoms: _31  and  _32
REMARK   11  A    between atoms: _35  and  _37
REMARK   12  A    between atoms: _37  and  _39
REMARK   13  A    between atoms: _41  and  _43
REMARK   14  A    between atoms: _46  and  _48
REMARK   15  A    between atoms: _48  and  _49
REMARK   16  A    between atoms: _49  and  _50
REMARK   17  A    between atoms: _50  and  _51
REMARK   18  A    between atoms: _55  and  _57
REMARK   19  A    between atoms: _57  and  _58
REMARK   20  A    between atoms: _58  and  _59
REMARK   21  A    between atoms: _62  and  _64
REMARK   22  A    between atoms: _64  and  _66
REMARK   23  A    between atoms: _68  and  _70
REMARK   24  A    between atoms: _70  and  _71
REMARK   25  A    between atoms: _78  and  _80
REMARK   26  A    between atoms: _82  and  _84
REMARK   27  A    between atoms: _84  and  _85
REMARK   28  A    between atoms: _91  and  _93
REMARK   29  A    between atoms: _95  and  _97
REMARK   30  A    between atoms: _97  and  _98
REMARK   31  A    between atoms: _104  and  _106
REMARK   32  A    between atoms: _106  and  _107
REMARK   33  A    between atoms: _107  and  _108
REMARK   34  A    between atoms: _108  and  _109
REMARK   35  A    between atoms: _111  and  _113
REMARK   36  A    between atoms: _113  and  _115
REMARK   37  A    between atoms: _117  and  _119
REMARK   38  A    between atoms: _119  and  _120
REMARK   39  A    between atoms: _127  and  _129
REMARK   40  A    between atoms: _131  and  _133
REMARK   41  A    between atoms: _136  and  _138
REMARK   42  A    between atoms: _138  and  _139
REMARK   43  A    between atoms: _139  and  _140
REMARK   44  A    between atoms: _140  and  _141
REMARK   45  A    between atoms: _145  and  _147
REMARK   46  A    between atoms: _147  and  _148
REMARK   47  A    between atoms: _155  and  _157
REMARK   48  A    between atoms: _157  and  _158
REMARK   49  A    between atoms: _158  and  _159
REMARK   50  A    between atoms: _159  and  _160
REMARK                            x       y       z     vdW  Elec       q    Type
REMARK                         _______ _______ _______ _____ _____    ______ ____
ROOT
ATOM      1  C   UNL     1     -40.378  16.786 -48.037  0.00  0.00    -0.022 A 
ATOM      2  C   UNL     1     -39.325  16.090 -47.467  0.00  0.00    -0.004 A 
ATOM      3  C   UNL     1     -38.146  16.741 -47.119  0.00  0.00    -0.000 A 
ATOM      4  C   UNL     1     -38.003  18.095 -47.360  0.00  0.00    -0.000 A 
ATOM      5  C   UNL     1     -39.041  18.800 -47.944  0.00  0.00    -0.000 A 
ATOM      6  C   UNL     1     -40.218  18.141 -48.297  0.00  0.00    -0.004 A 
ENDROOT
BRANCH   1   7
ATOM      7  C   UNL     1     -41.635  16.082 -48.440  0.00  0.00    +0.026 C 
BRANCH   7   8
ATOM      8  C   UNL     1     -41.702  14.637 -47.942  0.00  0.00    +0.005 C 
ATOM      9  C   UNL     1     -42.257  14.584 -46.519  0.00  0.00    +0.000 C 
ENDBRANCH   7   8
ENDBRANCH   1   7
TORSDOF 2
REMARK  Name = 
REMARK  50 active torsions:
REMARK  status: ('A' for Active; 'I' for Inactive)
REMARK    1  A    between atoms: _1  and  _3
REMARK    2  A    between atoms: _3  and  _5
REMARK    3  A    between atoms: _7  and  _9
REMARK    4  A    between atoms: _9  and  _10
REMARK    5  A    between atoms: _13  and  _15
REMARK    6  A    between atoms: _15  and  _17
REMARK    7  A    between atoms: _19  and  _21
REMARK    8  A    between atoms: _21  and  _22
REMARK    9  A    between atoms: _29  and  _31
REMARK   10  A    between atoms: _31  and  _32
REMARK   11  A    between atoms: _35  and  _37
REMARK   12  A    between atoms: _37  and  _39
REMARK   13  A    between atoms: _41  and  _43
REMARK   14  A    between atoms: _46  and  _48
REMARK   15  A    between atoms: _48  and  _49
REMARK   16  A    between atoms: _49  and  _50
REMARK   17  A    between atoms: _50  and  _51
REMARK   18  A    between atoms: _55  and  _57
REMARK   19  A    between atoms: _57  and  _58
REMARK   20  A    between atoms: _58  and  _59
REMARK   21  A    between atoms: _62  and  _64
REMARK   22  A    between atoms: _64  and  _66
REMARK   23  A    between atoms: _68  and  _70
REMARK   24  A    between atoms: _70  and  _71
REMARK   25  A    between atoms: _78  and  _80
REMARK   26  A    between atoms: _82  and  _84
REMARK   27  A    between atoms: _84  and  _85
REMARK   28  A    between atoms: _91  and  _93
REMARK   29  A    between atoms: _95  and  _97
REMARK   30  A    between atoms: _97  and  _98
REMARK   31  A    between atoms: _104  and  _106
REMARK   32  A    between atoms: _106  and  _107
REMARK   33  A    between atoms: _107  and  _108
REMARK   34  A    between atoms: _108  and  _109
REMARK   35  A    between atoms: _111  and  _113
REMARK   36  A    between atoms: _113  and  _115
REMARK   37  A    between atoms: _117  and  _119
REMARK   38  A    between atoms: _119  and  _120
REMARK   39  A    between atoms: _127  and  _129
REMARK   40  A    between atoms: _131  and  _133
REMARK   41  A    between atoms: _136  and  _138
REMARK   42  A    between atoms: _138  and  _139
REMARK   43  A    between atoms: _139  and  _140
REMARK   44  A    between atoms: _140  and  _141
REMARK   45  A    between atoms: _145  and  _147
REMARK   46  A    between atoms: _147  and  _148
REMARK   47  A    between atoms: _155  and  _157
REMARK   48  A    between atoms: _157  and  _158
REMARK   49  A    between atoms: _158  and  _159
REMARK   50  A    between atoms: _159  and  _160
REMARK                            x       y       z     vdW  Elec       q    Type
REMARK                         _______ _______ _______ _____ _____    ______ ____
ROOT
ATOM      1  C   UNL     1     -41.638  12.067 -42.512  0.00  0.00    +0.002 C 
ENDROOT
BRANCH   1   2
ATOM      2  C   UNL     1     -41.012  13.211 -43.288  0.00  0.00    +0.000 C 
BRANCH   2   3
ATOM      3  C   UNL     1     -41.977  14.006 -44.174  0.00  0.00    +0.000 C 
ATOM      4  C   UNL     1     -42.415  15.292 -43.459  0.00  0.00    +0.000 C 
ENDBRANCH   2   3
ENDBRANCH   1   2
BRANCH   1   5
ATOM      5  C   UNL     1     -42.886  11.596 -43.232  0.00  0.00    +0.021 C 
BRANCH   5   6
ATOM      6  C   UNL     1     -44.117  11.637 -42.348  0.00  0.00    +0.109 C 
ATOM      7  N   UNL     1     -45.216  12.363 -43.053  0.00  0.00    -0.131 NA
ENDBRANCH   5   6
ENDBRANCH   1   5
TORSDOF 4
REMARK  Name = 
REMARK  50 active torsions:
REMARK  status: ('A' for Active; 'I' for Inactive)
REMARK    1  A    between atoms: _1  and  _3
REMARK    2  A    between atoms: _3  and  _5
REMARK    3  A    between atoms: _7  and  _9
REMARK    4  A    between atoms: _9  and  _10
REMARK    5  A    between atoms: _13  and  _15
REMARK    6  A    between atoms: _15  and  _17
REMARK    7  A    between atoms: _19  and  _21
REMARK    8  A    between atoms: _21  and  _22
REMARK    9  A    between atoms: _29  and  _31
REMARK   10  A    between atoms: _31  and  _32
REMARK   11  A    between atoms: _35  and  _37
REMARK   12  A    between atoms: _37  and  _39
REMARK   13  A    between atoms: _41  and  _43
REMARK   14  A    between atoms: _46  and  _48
REMARK   15  A    between atoms: _48  and  _49
REMARK   16  A    between atoms: _49  and  _50
REMARK   17  A    between atoms: _50  and  _51
REMARK   18  A    between atoms: _55  and  _57
REMARK   19  A    between atoms: _57  and  _58
REMARK   20  A    between atoms: _58  and  _59
REMARK   21  A    between atoms: _62  and  _64
REMARK   22  A    between atoms: _64  and  _66
REMARK   23  A    between atoms: _68  and  _70
REMARK   24  A    between atoms: _70  and  _71
REMARK   25  A    between atoms: _78  and  _80
REMARK   26  A    between atoms: _82  and  _84
REMARK   27  A    between atoms: _84  and  _85
REMARK   28  A    between atoms: _91  and  _93
REMARK   29  A    between atoms: _95  and  _97
REMARK   30  A    between atoms: _97  and  _98
REMARK   31  A    between atoms: _104  and  _106
REMARK   32  A    between atoms: _106  and  _107
REMARK   33  A    between atoms: _107  and  _108
REMARK   34  A    between atoms: _108  and  _109
REMARK   35  A    between atoms: _111  and  _113
REMARK   36  A    between atoms: _113  and  _115
REMARK   37  A    between atoms: _117  and  _119
REMARK   38  A    between atoms: _119  and  _120
REMARK   39  A    between atoms: _127  and  _129
REMARK   40  A    between atoms: _131  and  _133
REMARK   41  A    between atoms: _136  and  _138
REMARK   42  A    between atoms: _138  and  _139
REMARK   43  A    between atoms: _139  and  _140
REMARK   44  A    between atoms: _140  and  _141
REMARK   45  A    between atoms: _145  and  _147
REMARK   46  A    between atoms: _147  and  _148
REMARK   47  A    between atoms: _155  and  _157
REMARK   48  A    between atoms: _157  and  _158
REMARK   49  A    between atoms: _158  and  _159
REMARK   50  A    between atoms: _159  and  _160
REMARK                            x       y       z     vdW  Elec       q    Type
REMARK                         _______ _______ _______ _____ _____    ______ ____
ROOT
ATOM      1  C   UNL     1     -39.463  21.172 -41.347  0.00  0.00    +0.000 C 
ATOM      2  C   UNL     1     -39.144  22.220 -40.288  0.00  0.00    +0.000 C 
ENDROOT
BRANCH   1   3
ATOM      3  C   UNL     1     -40.355  20.066 -40.775  0.00  0.00    +0.000 C 
ATOM      4  C   UNL     1     -41.359  20.702 -39.836  0.00  0.00    +0.000 C 
ENDBRANCH   1   3
BRANCH   1   5
ATOM      5  C   UNL     1     -38.190  20.566 -41.941  0.00  0.00    +0.000 C 
ATOM      6  C   UNL     1     -37.013  21.519 -41.954  0.00  0.00    +0.000 C 
ENDBRANCH   1   5
TORSDOF 2
REMARK  Name = 
REMARK  50 active torsions:
REMARK  status: ('A' for Active; 'I' for Inactive)
REMARK    1  A    between atoms: _1  and  _3
REMARK    2  A    between atoms: _3  and  _5
REMARK    3  A    between atoms: _7  and  _9
REMARK    4  A    between atoms: _9  and  _10
REMARK    5  A    between atoms: _13  and  _15
REMARK    6  A    between atoms: _15  and  _17
REMARK    7  A    between atoms: _19  and  _21
REMARK    8  A    between atoms: _21  and  _22
REMARK    9  A    between atoms: _29  and  _31
REMARK   10  A    between atoms: _31  and  _32
REMARK   11  A    between atoms: _35  and  _37
REMARK   12  A    between atoms: _37  and  _39
REMARK   13  A    between atoms: _41  and  _43
REMARK   14  A    between atoms: _46  and  _48
REMARK   15  A    between atoms: _48  and  _49
REMARK   16  A    between atoms: _49  and  _50
REMARK   17  A    between atoms: _50  and  _51
REMARK   18  A    between atoms: _55  and  _57
REMARK   19  A    between atoms: _57  and  _58
REMARK   20  A    between atoms: _58  and  _59
REMARK   21  A    between atoms: _62  and  _64
REMARK   22  A    between atoms: _64  and  _66
REMARK   23  A    between atoms: _68  and  _70
REMARK   24  A    between atoms: _70  and  _71
REMARK   25  A    between atoms: _78  and  _80
REMARK   26  A    between atoms: _82  and  _84
REMARK   27  A    between atoms: _84  and  _85
REMARK   28  A    between atoms: _91  and  _93
REMARK   29  A    between atoms: _95  and  _97
REMARK   30  A    between atoms: _97  and  _98
REMARK   31  A    between atoms: _104  and  _106
REMARK   32  A    between atoms: _106  and  _107
REMARK   33  A    between atoms: _107  and  _108
REMARK   34  A    between atoms: _108  and  _109
REMARK   35  A    between atoms: _111  and  _113
REMARK   36  A    between atoms: _113  and  _115
REMARK   37  A    between atoms: _117  and  _119
REMARK   38  A    between atoms: _119  and  _120
REMARK   39  A    between atoms: _127  and  _129
REMARK   40  A    between atoms: _131  and  _133
REMARK   41  A    between atoms: _136  and  _138
REMARK   42  A    between atoms: _138  and  _139
REMARK   43  A    between atoms: _139  and  _140
REMARK   44  A    between atoms: _140  and  _141
REMARK   45  A    between atoms: _145  and  _147
REMARK   46  A    between atoms: _147  and  _148
REMARK   47  A    between atoms: _155  and  _157
REMARK   48  A    between atoms: _157  and  _158
REMARK   49  A    between atoms: _158  and  _159
REMARK   50  A    between atoms: _159  and  _160
REMARK                            x       y       z     vdW  Elec       q    Type
REMARK                         _______ _______ _______ _____ _____    ______ ____
ROOT
ATOM      1  C   UNL     1     -36.022  25.842 -44.794  0.00  0.00    -0.022 A 
ATOM      2  C   UNL     1     -35.369  25.447 -43.625  0.00  0.00    -0.001 A 
ATOM      3  C   UNL     1     -36.059  25.346 -42.423  0.00  0.00    +0.042 A 
ATOM      4  C   UNL     1     -37.409  25.660 -42.384  0.00  0.00    +0.196 A 
ATOM      5  O   UNL     1     -38.099  25.572 -41.205  0.00  0.00    -0.287 OA
ATOM      6  C   UNL     1     -38.075  26.044 -43.522  0.00  0.00    +0.042 A 
ATOM      7  C   UNL     1     -37.379  26.141 -44.724  0.00  0.00    -0.001 A 
ENDROOT
BRANCH   1   8
ATOM      8  C   UNL     1     -35.288  25.929 -46.093  0.00  0.00    +0.026 C 
BRANCH   8   9
ATOM      9  C   UNL     1     -34.480  27.220 -46.243  0.00  0.00    +0.005 C 
ATOM     10  C   UNL     1     -33.848  27.232 -47.633  0.00  0.00    +0.000 C 
ENDBRANCH   8   9
ENDBRANCH   1   8
TORSDOF 2
REMARK  Name = 
REMARK  50 active torsions:
REMARK  status: ('A' for Active; 'I' for Inactive)
REMARK    1  A    between atoms: _1  and  _3
REMARK    2  A    between atoms: _3  and  _5
REMARK    3  A    between atoms: _7  and  _9
REMARK    4  A    between atoms: _9  and  _10
REMARK    5  A    between atoms: _13  and  _15
REMARK    6  A    between atoms: _15  and  _17
REMARK    7  A    between atoms: _19  and  _21
REMARK    8  A    between atoms: _21  and  _22
REMARK    9  A    between atoms: _29  and  _31
REMARK   10  A    between atoms: _31  and  _32
REMARK   11  A    between atoms: _35  and  _37
REMARK   12  A    between atoms: _37  and  _39
REMARK   13  A    between atoms: _41  and  _43
REMARK   14  A    between atoms: _46  and  _48
REMARK   15  A    between atoms: _48  and  _49
REMARK   16  A    between atoms: _49  and  _50
REMARK   17  A    between atoms: _50  and  _51
REMARK   18  A    between atoms: _55  and  _57
REMARK   19  A    between atoms: _57  and  _58
REMARK   20  A    between atoms: _58  and  _59
REMARK   21  A    between atoms: _62  and  _64
REMARK   22  A    between atoms: _64  and  _66
REMARK   23  A    between atoms: _68  and  _70
REMARK   24  A    between atoms: _70  and  _71
REMARK   25  A    between atoms: _78  and  _80
REMARK   26  A    between atoms: _82  and  _84
REMARK   27  A    between atoms: _84  and  _85
REMARK   28  A    between atoms: _91  and  _93
REMARK   29  A    between atoms: _95  and  _97
REMARK   30  A    between atoms: _97  and  _98
REMARK   31  A    between atoms: _104  and  _106
REMARK   32  A    between atoms: _106  and  _107
REMARK   33  A    between atoms: _107  and  _108
REMARK   34  A    between atoms: _108  and  _109
REMARK   35  A    between atoms: _111  and  _113
REMARK   36  A    between atoms: _113  and  _115
REMARK   37  A    between atoms: _117  and  _119
REMARK   38  A    between atoms: _119  and  _120
REMARK   39  A    between atoms: _127  and  _129
REMARK   40  A    between atoms: _131  and  _133
REMARK   41  A    between atoms: _136  and  _138
REMARK   42  A    between atoms: _138  and  _139
REMARK   43  A    between atoms: _139  and  _140
REMARK   44  A    between atoms: _140  and  _141
REMARK   45  A    between atoms: _145  and  _147
REMARK   46  A    between atoms: _147  and  _148
REMARK   47  A    between atoms: _155  and  _157
REMARK   48  A    between atoms: _157  and  _158
REMARK   49  A    between atoms: _158  and  _159
REMARK   50  A    between atoms: _159  and  _160
REMARK                            x       y       z     vdW  Elec       q    Type
REMARK                         _______ _______ _______ _____ _____    ______ ____
ROOT
ATOM      1  C   UNL     1     -30.869  23.371 -50.696  0.00  0.00    +0.013 C 
ATOM      2  C   UNL     1     -30.192  23.512 -52.038  0.00  0.00    +0.001 C 
ENDROOT
BRANCH   1   3
ATOM      3  C   UNL     1     -31.863  22.214 -50.752  0.00  0.00    +0.069 C 
ATOM      4  S   UNL     1     -31.043  20.618 -51.028  0.00  0.00    -0.082 S 
ENDBRANCH   1   3
TORSDOF 1
REMARK  Name = 
REMARK  50 active torsions:
REMARK  status: ('A' for Active; 'I' for Inactive)
REMARK    1  A    between atoms: _1  and  _3
REMARK    2  A    between atoms: _3  and  _5
REMARK    3  A    between atoms: _7  and  _9
REMARK    4  A    between atoms: _9  and  _10
REMARK    5  A    between atoms: _13  and  _15
REMARK    6  A    between atoms: _15  and  _17
REMARK    7  A    between atoms: _19  and  _21
REMARK    8  A    between atoms: _21  and  _22
REMARK    9  A    between atoms: _29  and  _31
REMARK   10  A    between atoms: _31  and  _32
REMARK   11  A    between atoms: _35  and  _37
REMARK   12  A    between atoms: _37  and  _39
REMARK   13  A    between atoms: _41  and  _43
REMARK   14  A    between atoms: _46  and  _48
REMARK   15  A    between atoms: _48  and  _49
REMARK   16  A    between atoms: _49  and  _50
REMARK   17  A    between atoms: _50  and  _51
REMARK   18  A    between atoms: _55  and  _57
REMARK   19  A    between atoms: _57  and  _58
REMARK   20  A    between atoms: _58  and  _59
REMARK   21  A    between atoms: _62  and  _64
REMARK   22  A    between atoms: _64  and  _66
REMARK   23  A    between atoms: _68  and  _70
REMARK   24  A    between atoms: _70  and  _71
REMARK   25  A    between atoms: _78  and  _80
REMARK   26  A    between atoms: _82  and  _84
REMARK   27  A    between atoms: _84  and  _85
REMARK   28  A    between atoms: _91  and  _93
REMARK   29  A    between atoms: _95  and  _97
REMARK   30  A    between atoms: _97  and  _98
REMARK   31  A    between atoms: _104  and  _106
REMARK   32  A    between atoms: _106  and  _107
REMARK   33  A    between atoms: _107  and  _108
REMARK   34  A    between atoms: _108  and  _109
REMARK   35  A    between atoms: _111  and  _113
REMARK   36  A    between atoms: _113  and  _115
REMARK   37  A    between atoms: _117  and  _119
REMARK   38  A    between atoms: _119  and  _120
REMARK   39  A    between atoms: _127  and  _129
REMARK   40  A    between atoms: _131  and  _133
REMARK   41  A    between atoms: _136  and  _138
REMARK   42  A    between atoms: _138  and  _139
REMARK   43  A    between atoms: _139  and  _140
REMARK   44  A    between atoms: _140  and  _141
REMARK   45  A    between atoms: _145  and  _147
REMARK   46  A    between atoms: _147  and  _148
REMARK   47  A    between atoms: _155  and  _157
REMARK   48  A    between atoms: _157  and  _158
REMARK   49  A    between atoms: _158  and  _159
REMARK   50  A    between atoms: _159  and  _160
REMARK                            x       y       z     vdW  Elec       q    Type
REMARK                         _______ _______ _______ _____ _____    ______ ____
ROOT
ATOM      1  C   UNL     1     -29.719  19.789 -56.114  0.00  0.00    +0.000 C 
ATOM      2  C   UNL     1     -30.852  19.812 -55.063  0.00  0.00    +0.000 C 
ATOM      3  C   UNL     1     -29.635  18.427 -56.766  0.00  0.00    +0.000 C 
ENDROOT
BRANCH   1   4
ATOM      4  C   UNL     1     -28.386  20.152 -55.456  0.00  0.00    +0.000 C 
ATOM      5  C   UNL     1     -27.273  20.097 -56.503  0.00  0.00    +0.000 C 
ENDBRANCH   1   4
TORSDOF 1
REMARK  Name = 
REMARK  50 active torsions:
REMARK  status: ('A' for Active; 'I' for Inactive)
REMARK    1  A    between atoms: _1  and  _3
REMARK    2  A    between atoms: _3  and  _5
REMARK    3  A    between atoms: _7  and  _9
REMARK    4  A    between atoms: _9  and  _10
REMARK    5  A    between atoms: _13  and  _15
REMARK    6  A    between atoms: _15  and  _17
REMARK    7  A    between atoms: _19  and  _21
REMARK    8  A    between atoms: _21  and  _22
REMARK    9  A    between atoms: _29  and  _31
REMARK   10  A    between atoms: _31  and  _32
REMARK   11  A    between atoms: _35  and  _37
REMARK   12  A    between atoms: _37  and  _39
REMARK   13  A    between atoms: _41  and  _43
REMARK   14  A    between atoms: _46  and  _48
REMARK   15  A    between atoms: _48  and  _49
REMARK   16  A    between atoms: _49  and  _50
REMARK   17  A    between atoms: _50  and  _51
REMARK   18  A    between atoms: _55  and  _57
REMARK   19  A    between atoms: _57  and  _58
REMARK   20  A    between atoms: _58  and  _59
REMARK   21  A    between atoms: _62  and  _64
REMARK   22  A    between atoms: _64  and  _66
REMARK   23  A    between atoms: _68  and  _70
REMARK   24  A    between atoms: _70  and  _71
REMARK   25  A    between atoms: _78  and  _80
REMARK   26  A    between atoms: _82  and  _84
REMARK   27  A    between atoms: _84  and  _85
REMARK   28  A    between atoms: _91  and  _93
REMARK   29  A    between atoms: _95  and  _97
REMARK   30  A    between atoms: _97  and  _98
REMARK   31  A    between atoms: _104  and  _106
REMARK   32  A    between atoms: _106  and  _107
REMARK   33  A    between atoms: _107  and  _108
REMARK   34  A    between atoms: _108  and  _109
REMARK   35  A    between atoms: _111  and  _113
REMARK   36  A    between atoms: _113  and  _115
REMARK   37  A    between atoms: _117  and  _119
REMARK   38  A    between atoms: _119  and  _120
REMARK   39  A    between atoms: _127  and  _129
REMARK   40  A    between atoms: _131  and  _133
REMARK   41  A    between atoms: _136  and  _138
REMARK   42  A    between atoms: _138  and  _139
REMARK   43  A    between atoms: _139  and  _140
REMARK   44  A    between atoms: _140  and  _141
REMARK   45  A    between atoms: _145  and  _147
REMARK   46  A    between atoms: _147  and  _148
REMARK   47  A    between atoms: _155  and  _157
REMARK   48  A    between atoms: _157  and  _158
REMARK   49  A    between atoms: _158  and  _159
REMARK   50  A    between atoms: _159  and  _160
REMARK                            x       y       z     vdW  Elec       q    Type
REMARK                         _______ _______ _______ _____ _____    ______ ____
ROOT
ATOM      1  C   UNL     1     -38.670   4.387 -56.673  0.00  0.00    +0.220 C 
ENDROOT
BRANCH   1   2
ATOM      2  N   UNL     1     -37.976   3.205 -56.186  0.00  0.00    -0.087 NA
ATOM      3  C   UNL     1     -36.670   2.986 -56.333  0.00  0.00    +0.535 C 
ATOM      4  N   UNL     1     -36.148   1.878 -55.841  0.00  0.00    +0.135 NA
ATOM      5  N   UNL     1     -35.893   3.866 -56.958  0.00  0.00    +0.135 NA
ENDBRANCH   1   2
BRANCH   1   6
ATOM      6  C   UNL     1     -39.827   4.004 -57.563  0.00  0.00    +0.047 C 
BRANCH   6   7
ATOM      7  C   UNL     1     -39.271   3.540 -58.890  0.00  0.00    +0.004 C 
BRANCH   7   8
ATOM      8  C   UNL     1     -40.314   3.037 -59.872  0.00  0.00    +0.000 C 
ATOM      9  C   UNL     1     -41.144   4.199 -60.401  0.00  0.00    +0.000 C 
ENDBRANCH   7   8
ENDBRANCH   6   7
ENDBRANCH   1   6
TORSDOF 4
REMARK  Name = 
REMARK  50 active torsions:
REMARK  status: ('A' for Active; 'I' for Inactive)
REMARK    1  A    between atoms: _1  and  _3
REMARK    2  A    between atoms: _3  and  _5
REMARK    3  A    between atoms: _7  and  _9
REMARK    4  A    between atoms: _9  and  _10
REMARK    5  A    between atoms: _13  and  _15
REMARK    6  A    between atoms: _15  and  _17
REMARK    7  A    between atoms: _19  and  _21
REMARK    8  A    between atoms: _21  and  _22
REMARK    9  A    between atoms: _29  and  _31
REMARK   10  A    between atoms: _31  and  _32
REMARK   11  A    between atoms: _35  and  _37
REMARK   12  A    between atoms: _37  and  _39
REMARK   13  A    between atoms: _41  and  _43
REMARK   14  A    between atoms: _46  and  _48
REMARK   15  A    between atoms: _48  and  _49
REMARK   16  A    between atoms: _49  and  _50
REMARK   17  A    between atoms: _50  and  _51
REMARK   18  A    between atoms: _55  and  _57
REMARK   19  A    between atoms: _57  and  _58
REMARK   20  A    between atoms: _58  and  _59
REMARK   21  A    between atoms: _62  and  _64
REMARK   22  A    between atoms: _64  and  _66
REMARK   23  A    between atoms: _68  and  _70
REMARK   24  A    between atoms: _70  and  _71
REMARK   25  A    between atoms: _78  and  _80
REMARK   26  A    between atoms: _82  and  _84
REMARK   27  A    between atoms: _84  and  _85
REMARK   28  A    between atoms: _91  and  _93
REMARK   29  A    between atoms: _95  and  _97
REMARK   30  A    between atoms: _97  and  _98
REMARK   31  A    between atoms: _104  and  _106
REMARK   32  A    between atoms: _106  and  _107
REMARK   33  A    between atoms: _107  and  _108
REMARK   34  A    between atoms: _108  and  _109
REMARK   35  A    between atoms: _111  and  _113
REMARK   36  A    between atoms: _113  and  _115
REMARK   37  A    between atoms: _117  and  _119
REMARK   38  A    between atoms: _119  and  _120
REMARK   39  A    between atoms: _127  and  _129
REMARK   40  A    between atoms: _131  and  _133
REMARK   41  A    between atoms: _136  and  _138
REMARK   42  A    between atoms: _138  and  _139
REMARK   43  A    between atoms: _139  and  _140
REMARK   44  A    between atoms: _140  and  _141
REMARK   45  A    between atoms: _145  and  _147
REMARK   46  A    between atoms: _147  and  _148
REMARK   47  A    between atoms: _155  and  _157
REMARK   48  A    between atoms: _157  and  _158
REMARK   49  A    between atoms: _158  and  _159
REMARK   50  A    between atoms: _159  and  _160
REMARK                            x       y       z     vdW  Elec       q    Type
REMARK                         _______ _______ _______ _____ _____    ______ ____
ROOT
ATOM      1  C   UNL     1     -45.990  -3.032 -50.304  0.00  0.00    -0.022 A 
ATOM      2  C   UNL     1     -47.070  -2.188 -50.019  0.00  0.00    -0.001 A 
ATOM      3  C   UNL     1     -46.915  -0.811 -49.994  0.00  0.00    +0.042 A 
ATOM      4  C   UNL     1     -45.669  -0.256 -50.263  0.00  0.00    +0.196 A 
ATOM      5  O   UNL     1     -45.499   1.114 -50.236  0.00  0.00    -0.287 OA
ATOM      6  C   UNL     1     -44.581  -1.072 -50.555  0.00  0.00    +0.042 A 
ATOM      7  C   UNL     1     -44.747  -2.447 -50.577  0.00  0.00    -0.001 A 
ENDROOT
BRANCH   1   8
ATOM      8  C   UNL     1     -46.181  -4.538 -50.350  0.00  0.00    +0.026 C 
BRANCH   8   9
ATOM      9  C   UNL     1     -45.553  -5.267 -51.549  0.00  0.00    +0.005 C 
ATOM     10  C   UNL     1     -45.926  -6.740 -51.433  0.00  0.00    +0.000 C 
ENDBRANCH   8   9
ENDBRANCH   1   8
TORSDOF 2
REMARK  Name = 
REMARK  50 active torsions:
REMARK  status: ('A' for Active; 'I' for Inactive)
REMARK    1  A    between atoms: _1  and  _3
REMARK    2  A    between atoms: _3  and  _5
REMARK    3  A    between atoms: _7  and  _9
REMARK    4  A    between atoms: _9  and  _10
REMARK    5  A    between atoms: _13  and  _15
REMARK    6  A    between atoms: _15  and  _17
REMARK    7  A    between atoms: _19  and  _21
REMARK    8  A    between atoms: _21  and  _22
REMARK    9  A    between atoms: _29  and  _31
REMARK   10  A    between atoms: _31  and  _32
REMARK   11  A    between atoms: _35  and  _37
REMARK   12  A    between atoms: _37  and  _39
REMARK   13  A    between atoms: _41  and  _43
REMARK   14  A    between atoms: _46  and  _48
REMARK   15  A    between atoms: _48  and  _49
REMARK   16  A    between atoms: _49  and  _50
REMARK   17  A    between atoms: _50  and  _51
REMARK   18  A    between atoms: _55  and  _57
REMARK   19  A    between atoms: _57  and  _58
REMARK   20  A    between atoms: _58  and  _59
REMARK   21  A    between atoms: _62  and  _64
REMARK   22  A    between atoms: _64  and  _66
REMARK   23  A    between atoms: _68  and  _70
REMARK   24  A    between atoms: _70  and  _71
REMARK   25  A    between atoms: _78  and  _80
REMARK   26  A    between atoms: _82  and  _84
REMARK   27  A    between atoms: _84  and  _85
REMARK   28  A    between atoms: _91  and  _93
REMARK   29  A    between atoms: _95  and  _97
REMARK   30  A    between atoms: _97  and  _98
REMARK   31  A    between atoms: _104  and  _106
REMARK   32  A    between atoms: _106  and  _107
REMARK   33  A    between atoms: _107  and  _108
REMARK   34  A    between atoms: _108  and  _109
REMARK   35  A    between atoms: _111  and  _113
REMARK   36  A    between atoms: _113  and  _115
REMARK   37  A    between atoms: _117  and  _119
REMARK   38  A    between atoms: _119  and  _120
REMARK   39  A    between atoms: _127  and  _129
REMARK   40  A    between atoms: _131  and  _133
REMARK   41  A    between atoms: _136  and  _138
REMARK   42  A    between atoms: _138  and  _139
REMARK   43  A    between atoms: _139  and  _140
REMARK   44  A    between atoms: _140  and  _141
REMARK   45  A    between atoms: _145  and  _147
REMARK   46  A    between atoms: _147  and  _148
REMARK   47  A    between atoms: _155  and  _157
REMARK   48  A    between atoms: _157  and  _158
REMARK   49  A    between atoms: _158  and  _159
REMARK   50  A    between atoms: _159  and  _160
REMARK                            x       y       z     vdW  Elec       q    Type
REMARK                         _______ _______ _______ _____ _____    ______ ____
ROOT
ATOM      1  C   UNL     1     -37.946  -1.719 -46.717  0.00  0.00    +0.007 C 
ENDROOT
BRANCH   1   2
ATOM      2  C   UNL     1     -38.366  -2.943 -47.513  0.00  0.00    +0.000 C 
BRANCH   2   3
ATOM      3  C   UNL     1     -37.362  -4.097 -47.415  0.00  0.00    +0.000 C 
ATOM      4  C   UNL     1     -38.051  -5.348 -46.903  0.00  0.00    +0.000 C 
ENDBRANCH   2   3
ENDBRANCH   1   2
BRANCH   1   5
ATOM      5  C   UNL     1     -38.479  -0.430 -47.306  0.00  0.00    +0.081 C 
BRANCH   5   6
ATOM      6  C   UNL     1     -39.272  -0.707 -48.576  0.00  0.00    +0.315 C 
ATOM      7  N   UNL     1     -38.622  -0.082 -49.762  0.00  0.00    +0.597 NA
ENDBRANCH   5   6
ENDBRANCH   1   5
TORSDOF 4
REMARK  Name = 
REMARK  50 active torsions:
REMARK  status: ('A' for Active; 'I' for Inactive)
REMARK    1  A    between atoms: _1  and  _3
REMARK    2  A    between atoms: _3  and  _5
REMARK    3  A    between atoms: _7  and  _9
REMARK    4  A    between atoms: _9  and  _10
REMARK    5  A    between atoms: _13  and  _15
REMARK    6  A    between atoms: _15  and  _17
REMARK    7  A    between atoms: _19  and  _21
REMARK    8  A    between atoms: _21  and  _22
REMARK    9  A    between atoms: _29  and  _31
REMARK   10  A    between atoms: _31  and  _32
REMARK   11  A    between atoms: _35  and  _37
REMARK   12  A    between atoms: _37  and  _39
REMARK   13  A    between atoms: _41  and  _43
REMARK   14  A    between atoms: _46  and  _48
REMARK   15  A    between atoms: _48  and  _49
REMARK   16  A    between atoms: _49  and  _50
REMARK   17  A    between atoms: _50  and  _51
REMARK   18  A    between atoms: _55  and  _57
REMARK   19  A    between atoms: _57  and  _58
REMARK   20  A    between atoms: _58  and  _59
REMARK   21  A    between atoms: _62  and  _64
REMARK   22  A    between atoms: _64  and  _66
REMARK   23  A    between atoms: _68  and  _70
REMARK   24  A    between atoms: _70  and  _71
REMARK   25  A    between atoms: _78  and  _80
REMARK   26  A    between atoms: _82  and  _84
REMARK   27  A    between atoms: _84  and  _85
REMARK   28  A    between atoms: _91  and  _93
REMARK   29  A    between atoms: _95  and  _97
REMARK   30  A    between atoms: _97  and  _98
REMARK   31  A    between atoms: _104  and  _106
REMARK   32  A    between atoms: _106  and  _107
REMARK   33  A    between atoms: _107  and  _108
REMARK   34  A    between atoms: _108  and  _109
REMARK   35  A    between atoms: _111  and  _113
REMARK   36  A    between atoms: _113  and  _115
REMARK   37  A    between atoms: _117  and  _119
REMARK   38  A    between atoms: _119  and  _120
REMARK   39  A    between atoms: _127  and  _129
REMARK   40  A    between atoms: _131  and  _133
REMARK   41  A    between atoms: _136  and  _138
REMARK   42  A    between atoms: _138  and  _139
REMARK   43  A    between atoms: _139  and  _140
REMARK   44  A    between atoms: _140  and  _141
REMARK   45  A    between atoms: _145  and  _147
REMARK   46  A    between atoms: _147  and  _148
REMARK   47  A    between atoms: _155  and  _157
REMARK   48  A    between atoms: _157  and  _158
REMARK   49  A    between atoms: _158  and  _159
REMARK   50  A    between atoms: _159  and  _160
REMARK                            x       y       z     vdW  Elec       q    Type
REMARK                         _______ _______ _______ _____ _____    ______ ____
ROOT
ATOM      1  C   UNL     1     -38.253  21.314 -61.562  0.00  0.00    +0.000 C 
ATOM      2  C   UNL     1     -38.720  20.716 -60.255  0.00  0.00    +0.000 C 
ENDROOT
BRANCH   1   3
ATOM      3  C   UNL     1     -39.196  20.949 -62.728  0.00  0.00    +0.000 C 
ATOM      4  C   UNL     1     -40.596  21.380 -62.367  0.00  0.00    +0.000 C 
ENDBRANCH   1   3
BRANCH   1   5
ATOM      5  C   UNL     1     -36.837  20.844 -61.851  0.00  0.00    +0.000 C 
ATOM      6  C   UNL     1     -35.813  21.820 -61.314  0.00  0.00    +0.000 C 
ENDBRANCH   1   5
TORSDOF 2
REMARK  Name = 
REMARK  50 active torsions:
REMARK  status: ('A' for Active; 'I' for Inactive)
REMARK    1  A    between atoms: _1  and  _3
REMARK    2  A    between atoms: _3  and  _5
REMARK    3  A    between atoms: _7  and  _9
REMARK    4  A    between atoms: _9  and  _10
REMARK    5  A    between atoms: _13  and  _15
REMARK    6  A    between atoms: _15  and  _17
REMARK    7  A    between atoms: _19  and  _21
REMARK    8  A    between atoms: _21  and  _22
REMARK    9  A    between atoms: _29  and  _31
REMARK   10  A    between atoms: _31  and  _32
REMARK   11  A    between atoms: _35  and  _37
REMARK   12  A    between atoms: _37  and  _39
REMARK   13  A    between atoms: _41  and  _43
REMARK   14  A    between atoms: _46  and  _48
REMARK   15  A    between atoms: _48  and  _49
REMARK   16  A    between atoms: _49  and  _50
REMARK   17  A    between atoms: _50  and  _51
REMARK   18  A    between atoms: _55  and  _57
REMARK   19  A    between atoms: _57  and  _58
REMARK   20  A    between atoms: _58  and  _59
REMARK   21  A    between atoms: _62  and  _64
REMARK   22  A    between atoms: _64  and  _66
REMARK   23  A    between atoms: _68  and  _70
REMARK   24  A    between atoms: _70  and  _71
REMARK   25  A    between atoms: _78  and  _80
REMARK   26  A    between atoms: _82  and  _84
REMARK   27  A    between atoms: _84  and  _85
REMARK   28  A    between atoms: _91  and  _93
REMARK   29  A    between atoms: _95  and  _97
REMARK   30  A    between atoms: _97  and  _98
REMARK   31  A    between atoms: _104  and  _106
REMARK   32  A    between atoms: _106  and  _107
REMARK   33  A    between atoms: _107  and  _108
REMARK   34  A    between atoms: _108  and  _109
REMARK   35  A    between atoms: _111  and  _113
REMARK   36  A    between atoms: _113  and  _115
REMARK   37  A    between atoms: _117  and  _119
REMARK   38  A    between atoms: _119  and  _120
REMARK   39  A    between atoms: _127  and  _129
REMARK   40  A    between atoms: _131  and  _133
REMARK   41  A    between atoms: _136  and  _138
REMARK   42  A    between atoms: _138  and  _139
REMARK   43  A    between atoms: _139  and  _140
REMARK   44  A    between atoms: _140  and  _141
REMARK   45  A    between atoms: _145  and  _147
REMARK   46  A    between atoms: _147  and  _148
REMARK   47  A    between atoms: _155  and  _157
REMARK   48  A    between atoms: _157  and  _158
REMARK   49  A    between atoms: _158  and  _159
REMARK   50  A    between atoms: _159  and  _160
REMARK                            x       y       z     vdW  Elec       q    Type
REMARK                         _______ _______ _______ _____ _____    ______ ____
ROOT
ATOM      1  C   UNL     1     -40.951  15.141 -58.696  0.00  0.00    +0.000 C 
ENDROOT
BRANCH   1   2
ATOM      2  C   UNL     1     -40.239  16.327 -58.046  0.00  0.00    +0.000 C 
ATOM      3  C   UNL     1     -41.148  16.884 -56.961  0.00  0.00    +0.000 C 
ATOM      4  C   UNL     1     -39.897  17.362 -59.109  0.00  0.00    +0.000 C 
ENDBRANCH   1   2
BRANCH   1   5
ATOM      5  C   UNL     1     -42.268  15.405 -59.408  0.00  0.00    +0.000 C 
ATOM      6  C   UNL     1     -42.143  15.134 -60.901  0.00  0.00    +0.000 C 
ENDBRANCH   1   5
TORSDOF 2
REMARK  Name = 
REMARK  50 active torsions:
REMARK  status: ('A' for Active; 'I' for Inactive)
REMARK    1  A    between atoms: _1  and  _3
REMARK    2  A    between atoms: _3  and  _5
REMARK    3  A    between atoms: _7  and  _9
REMARK    4  A    between atoms: _9  and  _10
REMARK    5  A    between atoms: _13  and  _15
REMARK    6  A    between atoms: _15  and  _17
REMARK    7  A    between atoms: _19  and  _21
REMARK    8  A    between atoms: _21  and  _22
REMARK    9  A    between atoms: _29  and  _31
REMARK   10  A    between atoms: _31  and  _32
REMARK   11  A    between atoms: _35  and  _37
REMARK   12  A    between atoms: _37  and  _39
REMARK   13  A    between atoms: _41  and  _43
REMARK   14  A    between atoms: _46  and  _48
REMARK   15  A    between atoms: _48  and  _49
REMARK   16  A    between atoms: _49  and  _50
REMARK   17  A    between atoms: _50  and  _51
REMARK   18  A    between atoms: _55  and  _57
REMARK   19  A    between atoms: _57  and  _58
REMARK   20  A    between atoms: _58  and  _59
REMARK   21  A    between atoms: _62  and  _64
REMARK   22  A    between atoms: _64  and  _66
REMARK   23  A    between atoms: _68  and  _70
REMARK   24  A    between atoms: _70  and  _71
REMARK   25  A    between atoms: _78  and  _80
REMARK   26  A    between atoms: _82  and  _84
REMARK   27  A    between atoms: _84  and  _85
REMARK   28  A    between atoms: _91  and  _93
REMARK   29  A    between atoms: _95  and  _97
REMARK   30  A    between atoms: _97  and  _98
REMARK   31  A    between atoms: _104  and  _106
REMARK   32  A    between atoms: _106  and  _107
REMARK   33  A    between atoms: _107  and  _108
REMARK   34  A    between atoms: _108  and  _109
REMARK   35  A    between atoms: _111  and  _113
REMARK   36  A    between atoms: _113  and  _115
REMARK   37  A    between atoms: _117  and  _119
REMARK   38  A    between atoms: _119  and  _120
REMARK   39  A    between atoms: _127  and  _129
REMARK   40  A    between atoms: _131  and  _133
REMARK   41  A    between atoms: _136  and  _138
REMARK   42  A    between atoms: _138  and  _139
REMARK   43  A    between atoms: _139  and  _140
REMARK   44  A    between atoms: _140  and  _141
REMARK   45  A    between atoms: _145  and  _147
REMARK   46  A    between atoms: _147  and  _148
REMARK   47  A    between atoms: _155  and  _157
REMARK   48  A    between atoms: _157  and  _158
REMARK   49  A    between atoms: _158  and  _159
REMARK   50  A    between atoms: _159  and  _160
REMARK                            x       y       z     vdW  Elec       q    Type
REMARK                         _______ _______ _______ _____ _____    ______ ____
ROOT
ATOM      1  C   UNL     1     -37.586  15.579 -64.373  0.00  0.00    +0.000 C 
ATOM      2  C   UNL     1     -36.342  15.900 -65.211  0.00  0.00    +0.000 C 
ENDROOT
BRANCH   1   3
ATOM      3  C   UNL     1     -38.749  16.508 -64.785  0.00  0.00    +0.000 C 
ATOM      4  C   UNL     1     -38.782  16.460 -66.307  0.00  0.00    +0.000 C 
ENDBRANCH   1   3
BRANCH   1   5
ATOM      5  C   UNL     1     -37.254  15.724 -62.880  0.00  0.00    +0.000 C 
ATOM      6  C   UNL     1     -37.052  17.145 -62.437  0.00  0.00    +0.000 C 
ENDBRANCH   1   5
TORSDOF 2
REMARK  Name = 
REMARK  50 active torsions:
REMARK  status: ('A' for Active; 'I' for Inactive)
REMARK    1  A    between atoms: _1  and  _3
REMARK    2  A    between atoms: _3  and  _5
REMARK    3  A    between atoms: _7  and  _9
REMARK    4  A    between atoms: _9  and  _10
REMARK    5  A    between atoms: _13  and  _15
REMARK    6  A    between atoms: _15  and  _17
REMARK    7  A    between atoms: _19  and  _21
REMARK    8  A    between atoms: _21  and  _22
REMARK    9  A    between atoms: _29  and  _31
REMARK   10  A    between atoms: _31  and  _32
REMARK   11  A    between atoms: _35  and  _37
REMARK   12  A    between atoms: _37  and  _39
REMARK   13  A    between atoms: _41  and  _43
REMARK   14  A    between atoms: _46  and  _48
REMARK   15  A    between atoms: _48  and  _49
REMARK   16  A    between atoms: _49  and  _50
REMARK   17  A    between atoms: _50  and  _51
REMARK   18  A    between atoms: _55  and  _57
REMARK   19  A    between atoms: _57  and  _58
REMARK   20  A    between atoms: _58  and  _59
REMARK   21  A    between atoms: _62  and  _64
REMARK   22  A    between atoms: _64  and  _66
REMARK   23  A    between atoms: _68  and  _70
REMARK   24  A    between atoms: _70  and  _71
REMARK   25  A    between atoms: _78  and  _80
REMARK   26  A    between atoms: _82  and  _84
REMARK   27  A    between atoms: _84  and  _85
REMARK   28  A    between atoms: _91  and  _93
REMARK   29  A    between atoms: _95  and  _97
REMARK   30  A    between atoms: _97  and  _98
REMARK   31  A    between atoms: _104  and  _106
REMARK   32  A    between atoms: _106  and  _107
REMARK   33  A    between atoms: _107  and  _108
REMARK   34  A    between atoms: _108  and  _109
REMARK   35  A    between atoms: _111  and  _113
REMARK   36  A    between atoms: _113  and  _115
REMARK   37  A    between atoms: _117  and  _119
REMARK   38  A    between atoms: _119  and  _120
REMARK   39  A    between atoms: _127  and  _129
REMARK   40  A    between atoms: _131  and  _133
REMARK   41  A    between atoms: _136  and  _138
REMARK   42  A    between atoms: _138  and  _139
REMARK   43  A    between atoms: _139  and  _140
REMARK   44  A    between atoms: _140  and  _141
REMARK   45  A    between atoms: _145  and  _147
REMARK   46  A    between atoms: _147  and  _148
REMARK   47  A    between atoms: _155  and  _157
REMARK   48  A    between atoms: _157  and  _158
REMARK   49  A    between atoms: _158  and  _159
REMARK   50  A    between atoms: _159  and  _160
REMARK                            x       y       z     vdW  Elec       q    Type
REMARK                         _______ _______ _______ _____ _____    ______ ____
ROOT
ATOM      1  C   UNL     1     -32.339  17.345 -67.668  0.00  0.00    -0.022 A 
ATOM      2  C   UNL     1     -31.413  16.449 -67.120  0.00  0.00    -0.001 A 
ATOM      3  C   UNL     1     -30.083  16.804 -66.980  0.00  0.00    +0.042 A 
ATOM      4  C   UNL     1     -29.669  18.070 -67.353  0.00  0.00    +0.196 A 
ATOM      5  O   UNL     1     -28.351  18.462 -67.184  0.00  0.00    -0.287 OA
ATOM      6  C   UNL     1     -30.574  18.982 -67.871  0.00  0.00    +0.042 A 
ATOM      7  C   UNL     1     -31.898  18.616 -68.018  0.00  0.00    -0.001 A 
ENDROOT
BRANCH   1   8
ATOM      8  C   UNL     1     -33.799  16.967 -67.817  0.00  0.00    +0.026 C 
BRANCH   8   9
ATOM      9  C   UNL     1     -34.472  17.474 -69.094  0.00  0.00    +0.005 C 
ATOM     10  C   UNL     1     -33.820  16.767 -70.276  0.00  0.00    +0.000 C 
ENDBRANCH   8   9
ENDBRANCH   1   8
TORSDOF 2
REMARK  Name = 
REMARK  50 active torsions:
REMARK  status: ('A' for Active; 'I' for Inactive)
REMARK    1  A    between atoms: _1  and  _3
REMARK    2  A    between atoms: _3  and  _5
REMARK    3  A    between atoms: _7  and  _9
REMARK    4  A    between atoms: _9  and  _10
REMARK    5  A    between atoms: _13  and  _15
REMARK    6  A    between atoms: _15  and  _17
REMARK    7  A    between atoms: _19  and  _21
REMARK    8  A    between atoms: _21  and  _22
REMARK    9  A    between atoms: _29  and  _31
REMARK   10  A    between atoms: _31  and  _32
REMARK   11  A    between atoms: _35  and  _37
REMARK   12  A    between atoms: _37  and  _39
REMARK   13  A    between atoms: _41  and  _43
REMARK   14  A    between atoms: _46  and  _48
REMARK   15  A    between atoms: _48  and  _49
REMARK   16  A    between atoms: _49  and  _50
REMARK   17  A    between atoms: _50  and  _51
REMARK   18  A    between atoms: _55  and  _57
REMARK   19  A    between atoms: _57  and  _58
REMARK   20  A    between atoms: _58  and  _59
REMARK   21  A    between atoms: _62  and  _64
REMARK   22  A    between atoms: _64  and  _66
REMARK   23  A    between atoms: _68  and  _70
REMARK   24  A    between atoms: _70  and  _71
REMARK   25  A    between atoms: _78  and  _80
REMARK   26  A    between atoms: _82  and  _84
REMARK   27  A    between atoms: _84  and  _85
REMARK   28  A    between atoms: _91  and  _93
REMARK   29  A    between atoms: _95  and  _97
REMARK   30  A    between atoms: _97  and  _98
REMARK   31  A    between atoms: _104  and  _106
REMARK   32  A    between atoms: _106  and  _107
REMARK   33  A    between atoms: _107  and  _108
REMARK   34  A    between atoms: _108  and  _109
REMARK   35  A    between atoms: _111  and  _113
REMARK   36  A    between atoms: _113  and  _115
REMARK   37  A    between atoms: _117  and  _119
REMARK   38  A    between atoms: _119  and  _120
REMARK   39  A    between atoms: _127  and  _129
REMARK   40  A    between atoms: _131  and  _133
REMARK   41  A    between atoms: _136  and  _138
REMARK   42  A    between atoms: _138  and  _139
REMARK   43  A    between atoms: _139  and  _140
REMARK   44  A    between atoms: _140  and  _141
REMARK   45  A    between atoms: _145  and  _147
REMARK   46  A    between atoms: _147  and  _148
REMARK   47  A    between atoms: _155  and  _157
REMARK   48  A    between atoms: _157  and  _158
REMARK   49  A    between atoms: _158  and  _159
REMARK   50  A    between atoms: _159  and  _160
REMARK                            x       y       z     vdW  Elec       q    Type
REMARK                         _______ _______ _______ _____ _____    ______ ____
ROOT
ATOM      1  C   UNL     1     -29.052   9.826 -66.425  0.00  0.00    +0.000 C 
ENDROOT
BRANCH   1   2
ATOM      2  C   UNL     1     -29.636  11.137 -65.917  0.00  0.00    +0.000 C 
ATOM      3  C   UNL     1     -28.778  12.342 -66.305  0.00  0.00    +0.000 C 
ATOM      4  C   UNL     1     -31.070  11.301 -66.380  0.00  0.00    +0.000 C 
ENDBRANCH   1   2
BRANCH   1   5
ATOM      5  C   UNL     1     -27.524   9.779 -66.429  0.00  0.00    +0.000 C 
ATOM      6  C   UNL     1     -27.075   8.624 -65.564  0.00  0.00    +0.000 C 
ENDBRANCH   1   5
TORSDOF 2
REMARK  Name = 
REMARK  50 active torsions:
REMARK  status: ('A' for Active; 'I' for Inactive)
REMARK    1  A    between atoms: _1  and  _3
REMARK    2  A    between atoms: _3  and  _5
REMARK    3  A    between atoms: _7  and  _9
REMARK    4  A    between atoms: _9  and  _10
REMARK    5  A    between atoms: _13  and  _15
REMARK    6  A    between atoms: _15  and  _17
REMARK    7  A    between atoms: _19  and  _21
REMARK    8  A    between atoms: _21  and  _22
REMARK    9  A    between atoms: _29  and  _31
REMARK   10  A    between atoms: _31  and  _32
REMARK   11  A    between atoms: _35  and  _37
REMARK   12  A    between atoms: _37  and  _39
REMARK   13  A    between atoms: _41  and  _43
REMARK   14  A    between atoms: _46  and  _48
REMARK   15  A    between atoms: _48  and  _49
REMARK   16  A    between atoms: _49  and  _50
REMARK   17  A    between atoms: _50  and  _51
REMARK   18  A    between atoms: _55  and  _57
REMARK   19  A    between atoms: _57  and  _58
REMARK   20  A    between atoms: _58  and  _59
REMARK   21  A    between atoms: _62  and  _64
REMARK   22  A    between atoms: _64  and  _66
REMARK   23  A    between atoms: _68  and  _70
REMARK   24  A    between atoms: _70  and  _71
REMARK   25  A    between atoms: _78  and  _80
REMARK   26  A    between atoms: _82  and  _84
REMARK   27  A    between atoms: _84  and  _85
REMARK   28  A    between atoms: _91  and  _93
REMARK   29  A    between atoms: _95  and  _97
REMARK   30  A    between atoms: _97  and  _98
REMARK   31  A    between atoms: _104  and  _106
REMARK   32  A    between atoms: _106  and  _107
REMARK   33  A    between atoms: _107  and  _108
REMARK   34  A    between atoms: _108  and  _109
REMARK   35  A    between atoms: _111  and  _113
REMARK   36  A    between atoms: _113  and  _115
REMARK   37  A    between atoms: _117  and  _119
REMARK   38  A    between atoms: _119  and  _120
REMARK   39  A    between atoms: _127  and  _129
REMARK   40  A    between atoms: _131  and  _133
REMARK   41  A    between atoms: _136  and  _138
REMARK   42  A    between atoms: _138  and  _139
REMARK   43  A    between atoms: _139  and  _140
REMARK   44  A    between atoms: _140  and  _141
REMARK   45  A    between atoms: _145  and  _147
REMARK   46  A    between atoms: _147  and  _148
REMARK   47  A    between atoms: _155  and  _157
REMARK   48  A    between atoms: _157  and  _158
REMARK   49  A    between atoms: _158  and  _159
REMARK   50  A    between atoms: _159  and  _160
REMARK                            x       y       z     vdW  Elec       q    Type
REMARK                         _______ _______ _______ _____ _____    ______ ____
ROOT
ATOM      1  C   UNL     1     -29.917  21.166 -46.295  0.00  0.00    +0.000 C 
ATOM      2  C   UNL     1     -30.895  21.780 -45.327  0.00  0.00    +0.000 C 
ENDROOT
BRANCH   1   3
ATOM      3  C   UNL     1     -29.066  22.262 -46.997  0.00  0.00    +0.000 C 
ATOM      4  C   UNL     1     -28.735  23.369 -46.006  0.00  0.00    +0.000 C 
ENDBRANCH   1   3
BRANCH   1   5
ATOM      5  C   UNL     1     -30.681  20.327 -47.323  0.00  0.00    +0.000 C 
ATOM      6  C   UNL     1     -30.142  18.893 -47.478  0.00  0.00    +0.000 C 
ENDBRANCH   1   5
TORSDOF 2
REMARK  Name = 
REMARK  50 active torsions:
REMARK  status: ('A' for Active; 'I' for Inactive)
REMARK    1  A    between atoms: _1  and  _3
REMARK    2  A    between atoms: _3  and  _5
REMARK    3  A    between atoms: _7  and  _9
REMARK    4  A    between atoms: _9  and  _10
REMARK    5  A    between atoms: _13  and  _15
REMARK    6  A    between atoms: _15  and  _17
REMARK    7  A    between atoms: _19  and  _21
REMARK    8  A    between atoms: _21  and  _22
REMARK    9  A    between atoms: _29  and  _31
REMARK   10  A    between atoms: _31  and  _32
REMARK   11  A    between atoms: _35  and  _37
REMARK   12  A    between atoms: _37  and  _39
REMARK   13  A    between atoms: _41  and  _43
REMARK   14  A    between atoms: _46  and  _48
REMARK   15  A    between atoms: _48  and  _49
REMARK   16  A    between atoms: _49  and  _50
REMARK   17  A    between atoms: _50  and  _51
REMARK   18  A    between atoms: _55  and  _57
REMARK   19  A    between atoms: _57  and  _58
REMARK   20  A    between atoms: _58  and  _59
REMARK   21  A    between atoms: _62  and  _64
REMARK   22  A    between atoms: _64  and  _66
REMARK   23  A    between atoms: _68  and  _70
REMARK   24  A    between atoms: _70  and  _71
REMARK   25  A    between atoms: _78  and  _80
REMARK   26  A    between atoms: _82  and  _84
REMARK   27  A    between atoms: _84  and  _85
REMARK   28  A    between atoms: _91  and  _93
REMARK   29  A    between atoms: _95  and  _97
REMARK   30  A    between atoms: _97  and  _98
REMARK   31  A    between atoms: _104  and  _106
REMARK   32  A    between atoms: _106  and  _107
REMARK   33  A    between atoms: _107  and  _108
REMARK   34  A    between atoms: _108  and  _109
REMARK   35  A    between atoms: _111  and  _113
REMARK   36  A    between atoms: _113  and  _115
REMARK   37  A    between atoms: _117  and  _119
REMARK   38  A    between atoms: _119  and  _120
REMARK   39  A    between atoms: _127  and  _129
REMARK   40  A    between atoms: _131  and  _133
REMARK   41  A    between atoms: _136  and  _138
REMARK   42  A    between atoms: _138  and  _139
REMARK   43  A    between atoms: _139  and  _140
REMARK   44  A    between atoms: _140  and  _141
REMARK   45  A    between atoms: _145  and  _147
REMARK   46  A    between atoms: _147  and  _148
REMARK   47  A    between atoms: _155  and  _157
REMARK   48  A    between atoms: _157  and  _158
REMARK   49  A    between atoms: _158  and  _159
REMARK   50  A    between atoms: _159  and  _160
REMARK                            x       y       z     vdW  Elec       q    Type
REMARK                         _______ _______ _______ _____ _____    ______ ____
ROOT
ATOM      1  C   UNL     1     -32.067  25.175 -41.364  0.00  0.00    +0.000 C 
ATOM      2  C   UNL     1     -33.109  25.557 -40.300  0.00  0.00    +0.000 C 
ATOM      3  C   UNL     1     -32.473  23.901 -42.073  0.00  0.00    +0.000 C 
ENDROOT
BRANCH   1   4
ATOM      4  C   UNL     1     -31.851  26.305 -42.393  0.00  0.00    +0.000 C 
ATOM      5  C   UNL     1     -31.723  27.632 -41.666  0.00  0.00    +0.000 C 
ENDBRANCH   1   4
TORSDOF 1
REMARK  Name = 
REMARK  50 active torsions:
REMARK  status: ('A' for Active; 'I' for Inactive)
REMARK    1  A    between atoms: _1  and  _3
REMARK    2  A    between atoms: _3  and  _5
REMARK    3  A    between atoms: _7  and  _9
REMARK    4  A    between atoms: _9  and  _10
REMARK    5  A    between atoms: _13  and  _15
REMARK    6  A    between atoms: _15  and  _17
REMARK    7  A    between atoms: _19  and  _21
REMARK    8  A    between atoms: _21  and  _22
REMARK    9  A    between atoms: _29  and  _31
REMARK   10  A    between atoms: _31  and  _32
REMARK   11  A    between atoms: _35  and  _37
REMARK   12  A    between atoms: _37  and  _39
REMARK   13  A    between atoms: _41  and  _43
REMARK   14  A    between atoms: _46  and  _48
REMARK   15  A    between atoms: _48  and  _49
REMARK   16  A    between atoms: _49  and  _50
REMARK   17  A    between atoms: _50  and  _51
REMARK   18  A    between atoms: _55  and  _57
REMARK   19  A    between atoms: _57  and  _58
REMARK   20  A    between atoms: _58  and  _59
REMARK   21  A    between atoms: _62  and  _64
REMARK   22  A    between atoms: _64  and  _66
REMARK   23  A    between atoms: _68  and  _70
REMARK   24  A    between atoms: _70  and  _71
REMARK   25  A    between atoms: _78  and  _80
REMARK   26  A    between atoms: _82  and  _84
REMARK   27  A    between atoms: _84  and  _85
REMARK   28  A    between atoms: _91  and  _93
REMARK   29  A    between atoms: _95  and  _97
REMARK   30  A    between atoms: _97  and  _98
REMARK   31  A    between atoms: _104  and  _106
REMARK   32  A    between atoms: _106  and  _107
REMARK   33  A    between atoms: _107  and  _108
REMARK   34  A    between atoms: _108  and  _109
REMARK   35  A    between atoms: _111  and  _113
REMARK   36  A    between atoms: _113  and  _115
REMARK   37  A    between atoms: _117  and  _119
REMARK   38  A    between atoms: _119  and  _120
REMARK   39  A    between atoms: _127  and  _129
REMARK   40  A    between atoms: _131  and  _133
REMARK   41  A    between atoms: _136  and  _138
REMARK   42  A    between atoms: _138  and  _139
REMARK   43  A    between atoms: _139  and  _140
REMARK   44  A    between atoms: _140  and  _141
REMARK   45  A    between atoms: _145  and  _147
REMARK   46  A    between atoms: _147  and  _148
REMARK   47  A    between atoms: _155  and  _157
REMARK   48  A    between atoms: _157  and  _158
REMARK   49  A    between atoms: _158  and  _159
REMARK   50  A    between atoms: _159  and  _160
REMARK                            x       y       z     vdW  Elec       q    Type
REMARK                         _______ _______ _______ _____ _____    ______ ____
ROOT
ATOM      1  C   UNL     1     -28.689  15.004 -45.256  0.00  0.00    +0.220 C 
ENDROOT
BRANCH   1   2
ATOM      2  N   UNL     1     -28.265  15.481 -43.929  0.00  0.00    -0.087 NA
ATOM      3  C   UNL     1     -28.148  16.774 -43.606  0.00  0.00    +0.535 C 
ATOM      4  N   UNL     1     -27.760  17.159 -42.382  0.00  0.00    +0.135 NA
ATOM      5  N   UNL     1     -28.417  17.696 -44.520  0.00  0.00    +0.135 NA
ENDBRANCH   1   2
BRANCH   1   6
ATOM      6  C   UNL     1     -27.605  14.210 -46.022  0.00  0.00    +0.047 C 
BRANCH   6   7
ATOM      7  C   UNL     1     -27.185  14.912 -47.337  0.00  0.00    +0.004 C 
BRANCH   7   8
ATOM      8  C   UNL     1     -25.683  14.816 -47.646  0.00  0.00    +0.000 C 
ATOM      9  C   UNL     1     -25.429  14.322 -49.064  0.00  0.00    +0.000 C 
ENDBRANCH   7   8
ENDBRANCH   6   7
ENDBRANCH   1   6
TORSDOF 4
REMARK  Name = 
REMARK  50 active torsions:
REMARK  status: ('A' for Active; 'I' for Inactive)
REMARK    1  A    between atoms: _1  and  _3
REMARK    2  A    between atoms: _3  and  _5
REMARK    3  A    between atoms: _7  and  _9
REMARK    4  A    between atoms: _9  and  _10
REMARK    5  A    between atoms: _13  and  _15
REMARK    6  A    between atoms: _15  and  _17
REMARK    7  A    between atoms: _19  and  _21
REMARK    8  A    between atoms: _21  and  _22
REMARK    9  A    between atoms: _29  and  _31
REMARK   10  A    between atoms: _31  and  _32
REMARK   11  A    between atoms: _35  and  _37
REMARK   12  A    between atoms: _37  and  _39
REMARK   13  A    between atoms: _41  and  _43
REMARK   14  A    between atoms: _46  and  _48
REMARK   15  A    between atoms: _48  and  _49
REMARK   16  A    between atoms: _49  and  _50
REMARK   17  A    between atoms: _50  and  _51
REMARK   18  A    between atoms: _55  and  _57
REMARK   19  A    between atoms: _57  and  _58
REMARK   20  A    between atoms: _58  and  _59
REMARK   21  A    between atoms: _62  and  _64
REMARK   22  A    between atoms: _64  and  _66
REMARK   23  A    between atoms: _68  and  _70
REMARK   24  A    between atoms: _70  and  _71
REMARK   25  A    between atoms: _78  and  _80
REMARK   26  A    between atoms: _82  and  _84
REMARK   27  A    between atoms: _84  and  _85
REMARK   28  A    between atoms: _91  and  _93
REMARK   29  A    between atoms: _95  and  _97
REMARK   30  A    between atoms: _97  and  _98
REMARK   31  A    between atoms: _104  and  _106
REMARK   32  A    between atoms: _106  and  _107
REMARK   33  A    between atoms: _107  and  _108
REMARK   34  A    between atoms: _108  and  _109
REMARK   35  A    between atoms: _111  and  _113
REMARK   36  A    between atoms: _113  and  _115
REMARK   37  A    between atoms: _117  and  _119
REMARK   38  A    between atoms: _119  and  _120
REMARK   39  A    between atoms: _127  and  _129
REMARK   40  A    between atoms: _131  and  _133
REMARK   41  A    between atoms: _136  and  _138
REMARK   42  A    between atoms: _138  and  _139
REMARK   43  A    between atoms: _139  and  _140
REMARK   44  A    between atoms: _140  and  _141
REMARK   45  A    between atoms: _145  and  _147
REMARK   46  A    between atoms: _147  and  _148
REMARK   47  A    between atoms: _155  and  _157
REMARK   48  A    between atoms: _157  and  _158
REMARK   49  A    between atoms: _158  and  _159
REMARK   50  A    between atoms: _159  and  _160
REMARK                            x       y       z     vdW  Elec       q    Type
REMARK                         _______ _______ _______ _____ _____    ______ ____
ROOT
ATOM      1  C   UNL     1     -30.641  10.671 -51.815  0.00  0.00    +0.114 C 
ENDROOT
BRANCH   1   2
ATOM      2  C   UNL     1     -31.779  10.736 -52.799  0.00  0.00    +0.365 C 
ATOM      3  O   UNL     1     -32.833  11.301 -52.444  0.00  0.00    -0.246 OA
ATOM      4  O   UNL     1     -31.627  10.213 -53.926  0.00  0.00    -0.246 OA
ENDBRANCH   1   2
BRANCH   1   5
ATOM      5  C   UNL     1     -29.457  11.497 -52.261  0.00  0.00    +0.012 C 
BRANCH   5   6
ATOM      6  C   UNL     1     -28.132  10.727 -52.280  0.00  0.00    +0.001 C 
ATOM      7  C   UNL     1     -27.940  10.050 -53.618  0.00  0.00    +0.000 C 
ENDBRANCH   5   6
ENDBRANCH   1   5
TORSDOF 3
REMARK  Name = 
REMARK  50 active torsions:
REMARK  status: ('A' for Active; 'I' for Inactive)
REMARK    1  A    between atoms: _1  and  _3
REMARK    2  A    between atoms: _3  and  _5
REMARK    3  A    between atoms: _7  and  _9
REMARK    4  A    between atoms: _9  and  _10
REMARK    5  A    between atoms: _13  and  _15
REMARK    6  A    between atoms: _15  and  _17
REMARK    7  A    between atoms: _19  and  _21
REMARK    8  A    between atoms: _21  and  _22
REMARK    9  A    between atoms: _29  and  _31
REMARK   10  A    between atoms: _31  and  _32
REMARK   11  A    between atoms: _35  and  _37
REMARK   12  A    between atoms: _37  and  _39
REMARK   13  A    between atoms: _41  and  _43
REMARK   14  A    between atoms: _46  and  _48
REMARK   15  A    between atoms: _48  and  _49
REMARK   16  A    between atoms: _49  and  _50
REMARK   17  A    between atoms: _50  and  _51
REMARK   18  A    between atoms: _55  and  _57
REMARK   19  A    between atoms: _57  and  _58
REMARK   20  A    between atoms: _58  and  _59
REMARK   21  A    between atoms: _62  and  _64
REMARK   22  A    between atoms: _64  and  _66
REMARK   23  A    between atoms: _68  and  _70
REMARK   24  A    between atoms: _70  and  _71
REMARK   25  A    between atoms: _78  and  _80
REMARK   26  A    between atoms: _82  and  _84
REMARK   27  A    between atoms: _84  and  _85
REMARK   28  A    between atoms: _91  and  _93
REMARK   29  A    between atoms: _95  and  _97
REMARK   30  A    between atoms: _97  and  _98
REMARK   31  A    between atoms: _104  and  _106
REMARK   32  A    between atoms: _106  and  _107
REMARK   33  A    between atoms: _107  and  _108
REMARK   34  A    between atoms: _108  and  _109
REMARK   35  A    between atoms: _111  and  _113
REMARK   36  A    between atoms: _113  and  _115
REMARK   37  A    between atoms: _117  and  _119
REMARK   38  A    between atoms: _119  and  _120
REMARK   39  A    between atoms: _127  and  _129
REMARK   40  A    between atoms: _131  and  _133
REMARK   41  A    between atoms: _136  and  _138
REMARK   42  A    between atoms: _138  and  _139
REMARK   43  A    between atoms: _139  and  _140
REMARK   44  A    between atoms: _140  and  _141
REMARK   45  A    between atoms: _145  and  _147
REMARK   46  A    between atoms: _147  and  _148
REMARK   47  A    between atoms: _155  and  _157
REMARK   48  A    between atoms: _157  and  _158
REMARK   49  A    between atoms: _158  and  _159
REMARK   50  A    between atoms: _159  and  _160
REMARK                            x       y       z     vdW  Elec       q    Type
REMARK                         _______ _______ _______ _____ _____    ______ ____
ROOT
ATOM      1  C   UNL     1     -30.575   9.487 -58.290  0.00  0.00    +0.000 C 
ATOM      2  C   UNL     1     -31.686   9.402 -59.329  0.00  0.00    +0.000 C 
ENDROOT
BRANCH   1   3
ATOM      3  C   UNL     1     -30.440   8.167 -57.483  0.00  0.00    +0.000 C 
ATOM      4  C   UNL     1     -30.502   6.966 -58.455  0.00  0.00    +0.000 C 
ENDBRANCH   1   3
BRANCH   1   5
ATOM      5  C   UNL     1     -30.893  10.649 -57.351  0.00  0.00    +0.000 C 
ATOM      6  C   UNL     1     -32.385  11.005 -57.326  0.00  0.00    +0.000 C 
ENDBRANCH   1   5
TORSDOF 2
REMARK  Name = 
REMARK  50 active torsions:
REMARK  status: ('A' for Active; 'I' for Inactive)
REMARK    1  A    between atoms: _1  and  _3
REMARK    2  A    between atoms: _3  and  _5
REMARK    3  A    between atoms: _7  and  _9
REMARK    4  A    between atoms: _9  and  _10
REMARK    5  A    between atoms: _13  and  _15
REMARK    6  A    between atoms: _15  and  _17
REMARK    7  A    between atoms: _19  and  _21
REMARK    8  A    between atoms: _21  and  _22
REMARK    9  A    between atoms: _29  and  _31
REMARK   10  A    between atoms: _31  and  _32
REMARK   11  A    between atoms: _35  and  _37
REMARK   12  A    between atoms: _37  and  _39
REMARK   13  A    between atoms: _41  and  _43
REMARK   14  A    between atoms: _46  and  _48
REMARK   15  A    between atoms: _48  and  _49
REMARK   16  A    between atoms: _49  and  _50
REMARK   17  A    between atoms: _50  and  _51
REMARK   18  A    between atoms: _55  and  _57
REMARK   19  A    between atoms: _57  and  _58
REMARK   20  A    between atoms: _58  and  _59
REMARK   21  A    between atoms: _62  and  _64
REMARK   22  A    between atoms: _64  and  _66
REMARK   23  A    between atoms: _68  and  _70
REMARK   24  A    between atoms: _70  and  _71
REMARK   25  A    between atoms: _78  and  _80
REMARK   26  A    between atoms: _82  and  _84
REMARK   27  A    between atoms: _84  and  _85
REMARK   28  A    between atoms: _91  and  _93
REMARK   29  A    between atoms: _95  and  _97
REMARK   30  A    between atoms: _97  and  _98
REMARK   31  A    between atoms: _104  and  _106
REMARK   32  A    between atoms: _106  and  _107
REMARK   33  A    between atoms: _107  and  _108
REMARK   34  A    between atoms: _108  and  _109
REMARK   35  A    between atoms: _111  and  _113
REMARK   36  A    between atoms: _113  and  _115
REMARK   37  A    between atoms: _117  and  _119
REMARK   38  A    between atoms: _119  and  _120
REMARK   39  A    between atoms: _127  and  _129
REMARK   40  A    between atoms: _131  and  _133
REMARK   41  A    between atoms: _136  and  _138
REMARK   42  A    between atoms: _138  and  _139
REMARK   43  A    between atoms: _139  and  _140
REMARK   44  A    between atoms: _140  and  _141
REMARK   45  A    between atoms: _145  and  _147
REMARK   46  A    between atoms: _147  and  _148
REMARK   47  A    between atoms: _155  and  _157
REMARK   48  A    between atoms: _157  and  _158
REMARK   49  A    between atoms: _158  and  _159
REMARK   50  A    between atoms: _159  and  _160
REMARK                            x       y       z     vdW  Elec       q    Type
REMARK                         _______ _______ _______ _____ _____    ______ ____
ROOT
ATOM      1  C   UNL     1     -36.071   6.648 -60.951  0.00  0.00    -0.022 A 
ATOM      2  C   UNL     1     -35.016   6.779 -60.057  0.00  0.00    -0.001 A 
ATOM      3  C   UNL     1     -35.245   7.038 -58.724  0.00  0.00    +0.042 A 
ATOM      4  C   UNL     1     -36.534   7.179 -58.274  0.00  0.00    +0.196 A 
ATOM      5  O   UNL     1     -36.768   7.448 -56.952  0.00  0.00    -0.287 OA
ATOM      6  C   UNL     1     -37.601   7.061 -59.139  0.00  0.00    +0.042 A 
ATOM      7  C   UNL     1     -37.366   6.801 -60.469  0.00  0.00    -0.001 A 
ENDROOT
BRANCH   1   8
ATOM      8  C   UNL     1     -35.821   6.343 -62.409  0.00  0.00    +0.026 C 
BRANCH   8   9
ATOM      9  C   UNL     1     -35.857   4.858 -62.760  0.00  0.00    +0.005 C 
ATOM     10  C   UNL     1     -35.466   4.666 -64.213  0.00  0.00    +0.000 C 
ENDBRANCH   8   9
ENDBRANCH   1   8
TORSDOF 2
REMARK  Name = 
REMARK  50 active torsions:
REMARK  status: ('A' for Active; 'I' for Inactive)
REMARK    1  A    between atoms: _1  and  _3
REMARK    2  A    between atoms: _3  and  _5
REMARK    3  A    between atoms: _7  and  _9
REMARK    4  A    between atoms: _9  and  _10
REMARK    5  A    between atoms: _13  and  _15
REMARK    6  A    between atoms: _15  and  _17
REMARK    7  A    between atoms: _19  and  _21
REMARK    8  A    between atoms: _21  and  _22
REMARK    9  A    between atoms: _29  and  _31
REMARK   10  A    between atoms: _31  and  _32
REMARK   11  A    between atoms: _35  and  _37
REMARK   12  A    between atoms: _37  and  _39
REMARK   13  A    between atoms: _41  and  _43
REMARK   14  A    between atoms: _46  and  _48
REMARK   15  A    between atoms: _48  and  _49
REMARK   16  A    between atoms: _49  and  _50
REMARK   17  A    between atoms: _50  and  _51
REMARK   18  A    between atoms: _55  and  _57
REMARK   19  A    between atoms: _57  and  _58
REMARK   20  A    between atoms: _58  and  _59
REMARK   21  A    between atoms: _62  and  _64
REMARK   22  A    between atoms: _64  and  _66
REMARK   23  A    between atoms: _68  and  _70
REMARK   24  A    between atoms: _70  and  _71
REMARK   25  A    between atoms: _78  and  _80
REMARK   26  A    between atoms: _82  and  _84
REMARK   27  A    between atoms: _84  and  _85
REMARK   28  A    between atoms: _91  and  _93
REMARK   29  A    between atoms: _95  and  _97
REMARK   30  A    between atoms: _97  and  _98
REMARK   31  A    between atoms: _104  and  _106
REMARK   32  A    between atoms: _106  and  _107
REMARK   33  A    between atoms: _107  and  _108
REMARK   34  A    between atoms: _108  and  _109
REMARK   35  A    between atoms: _111  and  _113
REMARK   36  A    between atoms: _113  and  _115
REMARK   37  A    between atoms: _117  and  _119
REMARK   38  A    between atoms: _119  and  _120
REMARK   39  A    between atoms: _127  and  _129
REMARK   40  A    between atoms: _131  and  _133
REMARK   41  A    between atoms: _136  and  _138
REMARK   42  A    between atoms: _138  and  _139
REMARK   43  A    between atoms: _139  and  _140
REMARK   44  A    between atoms: _140  and  _141
REMARK   45  A    between atoms: _145  and  _147
REMARK   46  A    between atoms: _147  and  _148
REMARK   47  A    between atoms: _155  and  _157
REMARK   48  A    between atoms: _157  and  _158
REMARK   49  A    between atoms: _158  and  _159
REMARK   50  A    between atoms: _159  and  _160
REMARK                            x       y       z     vdW  Elec       q    Type
REMARK                         _______ _______ _______ _____ _____    ______ ____
ROOT
ATOM      1  C   UNL     1     -43.465   9.832 -56.753  0.00  0.00    +0.036 C 
ATOM      2  C   UNL     1     -42.532  10.314 -55.663  0.00  0.00    +0.003 C 
ENDROOT
BRANCH   1   3
ATOM      3  C   UNL     1     -44.200   8.566 -56.280  0.00  0.00    +0.182 C 
ATOM      4  O   UNL     1     -44.673   8.703 -54.949  0.00  0.00    -0.220 OA
ENDBRANCH   1   3
TORSDOF 1
REMARK  Name = 
REMARK  50 active torsions:
REMARK  status: ('A' for Active; 'I' for Inactive)
REMARK    1  A    between atoms: _1  and  _3
REMARK    2  A    between atoms: _3  and  _5
REMARK    3  A    between atoms: _7  and  _9
REMARK    4  A    between atoms: _9  and  _10
REMARK    5  A    between atoms: _13  and  _15
REMARK    6  A    between atoms: _15  and  _17
REMARK    7  A    between atoms: _19  and  _21
REMARK    8  A    between atoms: _21  and  _22
REMARK    9  A    between atoms: _29  and  _31
REMARK   10  A    between atoms: _31  and  _32
REMARK   11  A    between atoms: _35  and  _37
REMARK   12  A    between atoms: _37  and  _39
REMARK   13  A    between atoms: _41  and  _43
REMARK   14  A    between atoms: _46  and  _48
REMARK   15  A    between atoms: _48  and  _49
REMARK   16  A    between atoms: _49  and  _50
REMARK   17  A    between atoms: _50  and  _51
REMARK   18  A    between atoms: _55  and  _57
REMARK   19  A    between atoms: _57  and  _58
REMARK   20  A    between atoms: _58  and  _59
REMARK   21  A    between atoms: _62  and  _64
REMARK   22  A    between atoms: _64  and  _66
REMARK   23  A    between atoms: _68  and  _70
REMARK   24  A    between atoms: _70  and  _71
REMARK   25  A    between atoms: _78  and  _80
REMARK   26  A    between atoms: _82  and  _84
REMARK   27  A    between atoms: _84  and  _85
REMARK   28  A    between atoms: _91  and  _93
REMARK   29  A    between atoms: _95  and  _97
REMARK   30  A    between atoms: _97  and  _98
REMARK   31  A    between atoms: _104  and  _106
REMARK   32  A    between atoms: _106  and  _107
REMARK   33  A    between atoms: _107  and  _108
REMARK   34  A    between atoms: _108  and  _109
REMARK   35  A    between atoms: _111  and  _113
REMARK   36  A    between atoms: _113  and  _115
REMARK   37  A    between atoms: _117  and  _119
REMARK   38  A    between atoms: _119  and  _120
REMARK   39  A    between atoms: _127  and  _129
REMARK   40  A    between atoms: _131  and  _133
REMARK   41  A    between atoms: _136  and  _138
REMARK   42  A    between atoms: _138  and  _139
REMARK   43  A    between atoms: _139  and  _140
REMARK   44  A    between atoms: _140  and  _141
REMARK   45  A    between atoms: _145  and  _147
REMARK   46  A    between atoms: _147  and  _148
REMARK   47  A    between atoms: _155  and  _157
REMARK   48  A    between atoms: _157  and  _158
REMARK   49  A    between atoms: _158  and  _159
REMARK   50  A    between atoms: _159  and  _160
REMARK                            x       y       z     vdW  Elec       q    Type
REMARK                         _______ _______ _______ _____ _____    ______ ____
ROOT
ATOM      1  C   UNL     1     -42.414  14.159 -53.699  0.00  0.00    -0.022 A 
ATOM      2  C   UNL     1     -42.520  14.663 -52.413  0.00  0.00    -0.004 A 
ATOM      3  C   UNL     1     -43.292  15.756 -52.154  0.00  0.00    -0.000 A 
ATOM      4  C   UNL     1     -43.974  16.391 -53.177  0.00  0.00    -0.000 A 
ATOM      5  C   UNL     1     -43.870  15.913 -54.470  0.00  0.00    -0.000 A 
ATOM      6  C   UNL     1     -43.089  14.804 -54.724  0.00  0.00    -0.004 A 
ENDROOT
BRANCH   1   7
ATOM      7  C   UNL     1     -41.573  12.960 -53.978  0.00  0.00    +0.026 C 
BRANCH   7   8
ATOM      8  C   UNL     1     -42.264  11.620 -53.664  0.00  0.00    +0.005 C 
ATOM      9  C   UNL     1     -43.154  11.724 -52.442  0.00  0.00    +0.000 C 
ENDBRANCH   7   8
ENDBRANCH   1   7
TORSDOF 2
REMARK  Name = 
REMARK  50 active torsions:
REMARK  status: ('A' for Active; 'I' for Inactive)
REMARK    1  A    between atoms: _1  and  _3
REMARK    2  A    between atoms: _3  and  _5
REMARK    3  A    between atoms: _7  and  _9
REMARK    4  A    between atoms: _9  and  _10
REMARK    5  A    between atoms: _13  and  _15
REMARK    6  A    between atoms: _15  and  _17
REMARK    7  A    between atoms: _19  and  _21
REMARK    8  A    between atoms: _21  and  _22
REMARK    9  A    between atoms: _29  and  _31
REMARK   10  A    between atoms: _31  and  _32
REMARK   11  A    between atoms: _35  and  _37
REMARK   12  A    between atoms: _37  and  _39
REMARK   13  A    between atoms: _41  and  _43
REMARK   14  A    between atoms: _46  and  _48
REMARK   15  A    between atoms: _48  and  _49
REMARK   16  A    between atoms: _49  and  _50
REMARK   17  A    between atoms: _50  and  _51
REMARK   18  A    between atoms: _55  and  _57
REMARK   19  A    between atoms: _57  and  _58
REMARK   20  A    between atoms: _58  and  _59
REMARK   21  A    between atoms: _62  and  _64
REMARK   22  A    between atoms: _64  and  _66
REMARK   23  A    between atoms: _68  and  _70
REMARK   24  A    between atoms: _70  and  _71
REMARK   25  A    between atoms: _78  and  _80
REMARK   26  A    between atoms: _82  and  _84
REMARK   27  A    between atoms: _84  and  _85
REMARK   28  A    between atoms: _91  and  _93
REMARK   29  A    between atoms: _95  and  _97
REMARK   30  A    between atoms: _97  and  _98
REMARK   31  A    between atoms: _104  and  _106
REMARK   32  A    between atoms: _106  and  _107
REMARK   33  A    between atoms: _107  and  _108
REMARK   34  A    between atoms: _108  and  _109
REMARK   35  A    between atoms: _111  and  _113
REMARK   36  A    between atoms: _113  and  _115
REMARK   37  A    between atoms: _117  and  _119
REMARK   38  A    between atoms: _119  and  _120
REMARK   39  A    between atoms: _127  and  _129
REMARK   40  A    between atoms: _131  and  _133
REMARK   41  A    between atoms: _136  and  _138
REMARK   42  A    between atoms: _138  and  _139
REMARK   43  A    between atoms: _139  and  _140
REMARK   44  A    between atoms: _140  and  _141
REMARK   45  A    between atoms: _145  and  _147
REMARK   46  A    between atoms: _147  and  _148
REMARK   47  A    between atoms: _155  and  _157
REMARK   48  A    between atoms: _157  and  _158
REMARK   49  A    between atoms: _158  and  _159
REMARK   50  A    between atoms: _159  and  _160
REMARK                            x       y       z     vdW  Elec       q    Type
REMARK                         _______ _______ _______ _____ _____    ______ ____
ROOT
ATOM      1  C   UNL     1     -43.186  11.792 -50.002  0.00  0.00    +0.036 C 
ATOM      2  C   UNL     1     -42.214  12.583 -49.130  0.00  0.00    +0.003 C 
ENDROOT
BRANCH   1   3
ATOM      3  C   UNL     1     -43.487  10.432 -49.351  0.00  0.00    +0.182 C 
ATOM      4  O   UNL     1     -44.629   9.833 -49.933  0.00  0.00    -0.220 OA
ENDBRANCH   1   3
TORSDOF 1
REMARK  Name = 
REMARK  50 active torsions:
REMARK  status: ('A' for Active; 'I' for Inactive)
REMARK    1  A    between atoms: _1  and  _3
REMARK    2  A    between atoms: _3  and  _5
REMARK    3  A    between atoms: _7  and  _9
REMARK    4  A    between atoms: _9  and  _10
REMARK    5  A    between atoms: _13  and  _15
REMARK    6  A    between atoms: _15  and  _17
REMARK    7  A    between atoms: _19  and  _21
REMARK    8  A    between atoms: _21  and  _22
REMARK    9  A    between atoms: _29  and  _31
REMARK   10  A    between atoms: _31  and  _32
REMARK   11  A    between atoms: _35  and  _37
REMARK   12  A    between atoms: _37  and  _39
REMARK   13  A    between atoms: _41  and  _43
REMARK   14  A    between atoms: _46  and  _48
REMARK   15  A    between atoms: _48  and  _49
REMARK   16  A    between atoms: _49  and  _50
REMARK   17  A    between atoms: _50  and  _51
REMARK   18  A    between atoms: _55  and  _57
REMARK   19  A    between atoms: _57  and  _58
REMARK   20  A    between atoms: _58  and  _59
REMARK   21  A    between atoms: _62  and  _64
REMARK   22  A    between atoms: _64  and  _66
REMARK   23  A    between atoms: _68  and  _70
REMARK   24  A    between atoms: _70  and  _71
REMARK   25  A    between atoms: _78  and  _80
REMARK   26  A    between atoms: _82  and  _84
REMARK   27  A    between atoms: _84  and  _85
REMARK   28  A    between atoms: _91  and  _93
REMARK   29  A    between atoms: _95  and  _97
REMARK   30  A    between atoms: _97  and  _98
REMARK   31  A    between atoms: _104  and  _106
REMARK   32  A    between atoms: _106  and  _107
REMARK   33  A    between atoms: _107  and  _108
REMARK   34  A    between atoms: _108  and  _109
REMARK   35  A    between atoms: _111  and  _113
REMARK   36  A    between atoms: _113  and  _115
REMARK   37  A    between atoms: _117  and  _119
REMARK   38  A    between atoms: _119  and  _120
REMARK   39  A    between atoms: _127  and  _129
REMARK   40  A    between atoms: _131  and  _133
REMARK   41  A    between atoms: _136  and  _138
REMARK   42  A    between atoms: _138  and  _139
REMARK   43  A    between atoms: _139  and  _140
REMARK   44  A    between atoms: _140  and  _141
REMARK   45  A    between atoms: _145  and  _147
REMARK   46  A    between atoms: _147  and  _148
REMARK   47  A    between atoms: _155  and  _157
REMARK   48  A    between atoms: _157  and  _158
REMARK   49  A    between atoms: _158  and  _159
REMARK   50  A    between atoms: _159  and  _160
REMARK                            x       y       z     vdW  Elec       q    Type
REMARK                         _______ _______ _______ _____ _____    ______ ____
ROOT
ATOM      1  C   UNL     1     -40.378  16.786 -48.038  0.00  0.00    -0.022 A 
ATOM      2  C   UNL     1     -39.301  16.081 -47.526  0.00  0.00    -0.004 A 
ATOM      3  C   UNL     1     -38.123  16.732 -47.179  0.00  0.00    -0.000 A 
ATOM      4  C   UNL     1     -38.004  18.098 -47.362  0.00  0.00    -0.000 A 
ATOM      5  C   UNL     1     -39.067  18.813 -47.888  0.00  0.00    -0.000 A 
ATOM      6  C   UNL     1     -40.243  18.154 -48.240  0.00  0.00    -0.004 A 
ENDROOT
BRANCH   1   7
ATOM      7  C   UNL     1     -41.635  16.082 -48.440  0.00  0.00    +0.026 C 
BRANCH   7   8
ATOM      8  C   UNL     1     -41.702  14.637 -47.942  0.00  0.00    +0.005 C 
ATOM      9  C   UNL     1     -42.257  14.584 -46.519  0.00  0.00    +0.000 C 
ENDBRANCH   7   8
ENDBRANCH   1   7
TORSDOF 2
REMARK  Name = 
REMARK  50 active torsions:
REMARK  status: ('A' for Active; 'I' for Inactive)
REMARK    1  A    between atoms: _1  and  _3
REMARK    2  A    between atoms: _3  and  _5
REMARK    3  A    between atoms: _7  and  _9
REMARK    4  A    between atoms: _9  and  _10
REMARK    5  A    between atoms: _13  and  _15
REMARK    6  A    between atoms: _15  and  _17
REMARK    7  A    between atoms: _19  and  _21
REMARK    8  A    between atoms: _21  and  _22
REMARK    9  A    between atoms: _29  and  _31
REMARK   10  A    between atoms: _31  and  _32
REMARK   11  A    between atoms: _35  and  _37
REMARK   12  A    between atoms: _37  and  _39
REMARK   13  A    between atoms: _41  and  _43
REMARK   14  A    between atoms: _46  and  _48
REMARK   15  A    between atoms: _48  and  _49
REMARK   16  A    between atoms: _49  and  _50
REMARK   17  A    between atoms: _50  and  _51
REMARK   18  A    between atoms: _55  and  _57
REMARK   19  A    between atoms: _57  and  _58
REMARK   20  A    between atoms: _58  and  _59
REMARK   21  A    between atoms: _62  and  _64
REMARK   22  A    between atoms: _64  and  _66
REMARK   23  A    between atoms: _68  and  _70
REMARK   24  A    between atoms: _70  and  _71
REMARK   25  A    between atoms: _78  and  _80
REMARK   26  A    between atoms: _82  and  _84
REMARK   27  A    between atoms: _84  and  _85
REMARK   28  A    between atoms: _91  and  _93
REMARK   29  A    between atoms: _95  and  _97
REMARK   30  A    between atoms: _97  and  _98
REMARK   31  A    between atoms: _104  and  _106
REMARK   32  A    between atoms: _106  and  _107
REMARK   33  A    between atoms: _107  and  _108
REMARK   34  A    between atoms: _108  and  _109
REMARK   35  A    between atoms: _111  and  _113
REMARK   36  A    between atoms: _113  and  _115
REMARK   37  A    between atoms: _117  and  _119
REMARK   38  A    between atoms: _119  and  _120
REMARK   39  A    between atoms: _127  and  _129
REMARK   40  A    between atoms: _131  and  _133
REMARK   41  A    between atoms: _136  and  _138
REMARK   42  A    between atoms: _138  and  _139
REMARK   43  A    between atoms: _139  and  _140
REMARK   44  A    between atoms: _140  and  _141
REMARK   45  A    between atoms: _145  and  _147
REMARK   46  A    between atoms: _147  and  _148
REMARK   47  A    between atoms: _155  and  _157
REMARK   48  A    between atoms: _157  and  _158
REMARK   49  A    between atoms: _158  and  _159
REMARK   50  A    between atoms: _159  and  _160
REMARK                            x       y       z     vdW  Elec       q    Type
REMARK                         _______ _______ _______ _____ _____    ______ ____
ROOT
ATOM      1  C   UNL     1     -40.137  14.046 -42.372  0.00  0.00    +0.002 C 
ENDROOT
BRANCH   1   2
ATOM      2  C   UNL     1     -41.012  13.211 -43.288  0.00  0.00    +0.000 C 
BRANCH   2   3
ATOM      3  C   UNL     1     -41.977  14.006 -44.174  0.00  0.00    +0.000 C 
ATOM      4  C   UNL     1     -42.415  15.292 -43.459  0.00  0.00    +0.000 C 
ENDBRANCH   2   3
ENDBRANCH   1   2
BRANCH   1   5
ATOM      5  C   UNL     1     -38.797  14.287 -43.040  0.00  0.00    +0.021 C 
BRANCH   5   6
ATOM      6  C   UNL     1     -38.319  13.088 -43.833  0.00  0.00    +0.109 C 
ATOM      7  N   UNL     1     -37.375  12.280 -43.002  0.00  0.00    -0.131 NA
ENDBRANCH   5   6
ENDBRANCH   1   5
TORSDOF 4
REMARK  Name = 
REMARK  50 active torsions:
REMARK  status: ('A' for Active; 'I' for Inactive)
REMARK    1  A    between atoms: _1  and  _3
REMARK    2  A    between atoms: _3  and  _5
REMARK    3  A    between atoms: _7  and  _9
REMARK    4  A    between atoms: _9  and  _10
REMARK    5  A    between atoms: _13  and  _15
REMARK    6  A    between atoms: _15  and  _17
REMARK    7  A    between atoms: _19  and  _21
REMARK    8  A    between atoms: _21  and  _22
REMARK    9  A    between atoms: _29  and  _31
REMARK   10  A    between atoms: _31  and  _32
REMARK   11  A    between atoms: _35  and  _37
REMARK   12  A    between atoms: _37  and  _39
REMARK   13  A    between atoms: _41  and  _43
REMARK   14  A    between atoms: _46  and  _48
REMARK   15  A    between atoms: _48  and  _49
REMARK   16  A    between atoms: _49  and  _50
REMARK   17  A    between atoms: _50  and  _51
REMARK   18  A    between atoms: _55  and  _57
REMARK   19  A    between atoms: _57  and  _58
REMARK   20  A    between atoms: _58  and  _59
REMARK   21  A    between atoms: _62  and  _64
REMARK   22  A    between atoms: _64  and  _66
REMARK   23  A    between atoms: _68  and  _70
REMARK   24  A    between atoms: _70  and  _71
REMARK   25  A    between atoms: _78  and  _80
REMARK   26  A    between atoms: _82  and  _84
REMARK   27  A    between atoms: _84  and  _85
REMARK   28  A    between atoms: _91  and  _93
REMARK   29  A    between atoms: _95  and  _97
REMARK   30  A    between atoms: _97  and  _98
REMARK   31  A    between atoms: _104  and  _106
REMARK   32  A    between atoms: _106  and  _107
REMARK   33  A    between atoms: _107  and  _108
REMARK   34  A    between atoms: _108  and  _109
REMARK   35  A    between atoms: _111  and  _113
REMARK   36  A    between atoms: _113  and  _115
REMARK   37  A    between atoms: _117  and  _119
REMARK   38  A    between atoms: _119  and  _120
REMARK   39  A    between atoms: _127  and  _129
REMARK   40  A    between atoms: _131  and  _133
REMARK   41  A    between atoms: _136  and  _138
REMARK   42  A    between atoms: _138  and  _139
REMARK   43  A    between atoms: _139  and  _140
REMARK   44  A    between atoms: _140  and  _141
REMARK   45  A    between atoms: _145  and  _147
REMARK   46  A    between atoms: _147  and  _148
REMARK   47  A    between atoms: _155  and  _157
REMARK   48  A    between atoms: _157  and  _158
REMARK   49  A    between atoms: _158  and  _159
REMARK   50  A    between atoms: _159  and  _160
REMARK                            x       y       z     vdW  Elec       q    Type
REMARK                         _______ _______ _______ _____ _____    ______ ____
ROOT
ATOM      1  C   UNL     1     -39.463  21.172 -41.347  0.00  0.00    +0.000 C 
ATOM      2  C   UNL     1     -39.098  22.190 -40.274  0.00  0.00    +0.000 C 
ENDROOT
BRANCH   1   3
ATOM      3  C   UNL     1     -40.355  20.066 -40.775  0.00  0.00    +0.000 C 
ATOM      4  C   UNL     1     -41.359  20.702 -39.836  0.00  0.00    +0.000 C 
ENDBRANCH   1   3
BRANCH   1   5
ATOM      5  C   UNL     1     -38.217  20.562 -41.991  0.00  0.00    +0.000 C 
ATOM      6  C   UNL     1     -37.542  19.511 -41.134  0.00  0.00    +0.000 C 
ENDBRANCH   1   5
TORSDOF 2
REMARK  Name = 
REMARK  50 active torsions:
REMARK  status: ('A' for Active; 'I' for Inactive)
REMARK    1  A    between atoms: _1  and  _3
REMARK    2  A    between atoms: _3  and  _5
REMARK    3  A    between atoms: _7  and  _9
REMARK    4  A    between atoms: _9  and  _10
REMARK    5  A    between atoms: _13  and  _15
REMARK    6  A    between atoms: _15  and  _17
REMARK    7  A    between atoms: _19  and  _21
REMARK    8  A    between atoms: _21  and  _22
REMARK    9  A    between atoms: _29  and  _31
REMARK   10  A    between atoms: _31  and  _32
REMARK   11  A    between atoms: _35  and  _37
REMARK   12  A    between atoms: _37  and  _39
REMARK   13  A    between atoms: _41  and  _43
REMARK   14  A    between atoms: _46  and  _48
REMARK   15  A    between atoms: _48  and  _49
REMARK   16  A    between atoms: _49  and  _50
REMARK   17  A    between atoms: _50  and  _51
REMARK   18  A    between atoms: _55  and  _57
REMARK   19  A    between atoms: _57  and  _58
REMARK   20  A    between atoms: _58  and  _59
REMARK   21  A    between atoms: _62  and  _64
REMARK   22  A    between atoms: _64  and  _66
REMARK   23  A    between atoms: _68  and  _70
REMARK   24  A    between atoms: _70  and  _71
REMARK   25  A    between atoms: _78  and  _80
REMARK   26  A    between atoms: _82  and  _84
REMARK   27  A    between atoms: _84  and  _85
REMARK   28  A    between atoms: _91  and  _93
REMARK   29  A    between atoms: _95  and  _97
REMARK   30  A    between atoms: _97  and  _98
REMARK   31  A    between atoms: _104  and  _106
REMARK   32  A    between atoms: _106  and  _107
REMARK   33  A    between atoms: _107  and  _108
REMARK   34  A    between atoms: _108  and  _109
REMARK   35  A    between atoms: _111  and  _113
REMARK   36  A    between atoms: _113  and  _115
REMARK   37  A    between atoms: _117  and  _119
REMARK   38  A    between atoms: _119  and  _120
REMARK   39  A    between atoms: _127  and  _129
REMARK   40  A    between atoms: _131  and  _133
REMARK   41  A    between atoms: _136  and  _138
REMARK   42  A    between atoms: _138  and  _139
REMARK   43  A    between atoms: _139  and  _140
REMARK   44  A    between atoms: _140  and  _141
REMARK   45  A    between atoms: _145  and  _147
REMARK   46  A    between atoms: _147  and  _148
REMARK   47  A    between atoms: _155  and  _157
REMARK   48  A    between atoms: _157  and  _158
REMARK   49  A    between atoms: _158  and  _159
REMARK   50  A    between atoms: _159  and  _160
REMARK                            x       y       z     vdW  Elec       q    Type
REMARK                         _______ _______ _______ _____ _____    ______ ____
ROOT
ATOM      1  C   UNL     1     -36.024  25.843 -44.795  0.00  0.00    -0.022 A 
ATOM      2  C   UNL     1     -35.344  25.611 -43.598  0.00  0.00    -0.001 A 
ATOM      3  C   UNL     1     -36.032  25.510 -42.395  0.00  0.00    +0.042 A 
ATOM      4  C   UNL     1     -37.410  25.660 -42.385  0.00  0.00    +0.196 A 
ATOM      5  O   UNL     1     -38.101  25.570 -41.206  0.00  0.00    -0.287 OA
ATOM      6  C   UNL     1     -38.103  25.882 -43.550  0.00  0.00    +0.042 A 
ATOM      7  C   UNL     1     -37.408  25.979 -44.752  0.00  0.00    -0.001 A 
ENDROOT
BRANCH   1   8
ATOM      8  C   UNL     1     -35.288  25.929 -46.093  0.00  0.00    +0.026 C 
BRANCH   8   9
ATOM      9  C   UNL     1     -34.480  27.220 -46.243  0.00  0.00    +0.005 C 
ATOM     10  C   UNL     1     -33.848  27.232 -47.633  0.00  0.00    +0.000 C 
ENDBRANCH   8   9
ENDBRANCH   1   8
TORSDOF 2
REMARK  Name = 
REMARK  50 active torsions:
REMARK  status: ('A' for Active; 'I' for Inactive)
REMARK    1  A    between atoms: _1  and  _3
REMARK    2  A    between atoms: _3  and  _5
REMARK    3  A    between atoms: _7  and  _9
REMARK    4  A    between atoms: _9  and  _10
REMARK    5  A    between atoms: _13  and  _15
REMARK    6  A    between atoms: _15  and  _17
REMARK    7  A    between atoms: _19  and  _21
REMARK    8  A    between atoms: _21  and  _22
REMARK    9  A    between atoms: _29  and  _31
REMARK   10  A    between atoms: _31  and  _32
REMARK   11  A    between atoms: _35  and  _37
REMARK   12  A    between atoms: _37  and  _39
REMARK   13  A    between atoms: _41  and  _43
REMARK   14  A    between atoms: _46  and  _48
REMARK   15  A    between atoms: _48  and  _49
REMARK   16  A    between atoms: _49  and  _50
REMARK   17  A    between atoms: _50  and  _51
REMARK   18  A    between atoms: _55  and  _57
REMARK   19  A    between atoms: _57  and  _58
REMARK   20  A    between atoms: _58  and  _59
REMARK   21  A    between atoms: _62  and  _64
REMARK   22  A    between atoms: _64  and  _66
REMARK   23  A    between atoms: _68  and  _70
REMARK   24  A    between atoms: _70  and  _71
REMARK   25  A    between atoms: _78  and  _80
REMARK   26  A    between atoms: _82  and  _84
REMARK   27  A    between atoms: _84  and  _85
REMARK   28  A    between atoms: _91  and  _93
REMARK   29  A    between atoms: _95  and  _97
REMARK   30  A    between atoms: _97  and  _98
REMARK   31  A    between atoms: _104  and  _106
REMARK   32  A    between atoms: _106  and  _107
REMARK   33  A    between atoms: _107  and  _108
REMARK   34  A    between atoms: _108  and  _109
REMARK   35  A    between atoms: _111  and  _113
REMARK   36  A    between atoms: _113  and  _115
REMARK   37  A    between atoms: _117  and  _119
REMARK   38  A    between atoms: _119  and  _120
REMARK   39  A    between atoms: _127  and  _129
REMARK   40  A    between atoms: _131  and  _133
REMARK   41  A    between atoms: _136  and  _138
REMARK   42  A    between atoms: _138  and  _139
REMARK   43  A    between atoms: _139  and  _140
REMARK   44  A    between atoms: _140  and  _141
REMARK   45  A    between atoms: _145  and  _147
REMARK   46  A    between atoms: _147  and  _148
REMARK   47  A    between atoms: _155  and  _157
REMARK   48  A    between atoms: _157  and  _158
REMARK   49  A    between atoms: _158  and  _159
REMARK   50  A    between atoms: _159  and  _160
REMARK                            x       y       z     vdW  Elec       q    Type
REMARK                         _______ _______ _______ _____ _____    ______ ____
ROOT
ATOM      1  C   UNL     1     -30.869  23.371 -50.696  0.00  0.00    +0.013 C 
ATOM      2  C   UNL     1     -30.192  23.512 -52.038  0.00  0.00    +0.001 C 
ENDROOT
BRANCH   1   3
ATOM      3  C   UNL     1     -31.863  22.214 -50.752  0.00  0.00    +0.069 C 
ATOM      4  S   UNL     1     -31.052  20.628 -51.102  0.00  0.00    -0.082 S 
ENDBRANCH   1   3
TORSDOF 1
REMARK  Name = 
REMARK  50 active torsions:
REMARK  status: ('A' for Active; 'I' for Inactive)
REMARK    1  A    between atoms: _1  and  _3
REMARK    2  A    between atoms: _3  and  _5
REMARK    3  A    between atoms: _7  and  _9
REMARK    4  A    between atoms: _9  and  _10
REMARK    5  A    between atoms: _13  and  _15
REMARK    6  A    between atoms: _15  and  _17
REMARK    7  A    between atoms: _19  and  _21
REMARK    8  A    between atoms: _21  and  _22
REMARK    9  A    between atoms: _29  and  _31
REMARK   10  A    between atoms: _31  and  _32
REMARK   11  A    between atoms: _35  and  _37
REMARK   12  A    between atoms: _37  and  _39
REMARK   13  A    between atoms: _41  and  _43
REMARK   14  A    between atoms: _46  and  _48
REMARK   15  A    between atoms: _48  and  _49
REMARK   16  A    between atoms: _49  and  _50
REMARK   17  A    between atoms: _50  and  _51
REMARK   18  A    between atoms: _55  and  _57
REMARK   19  A    between atoms: _57  and  _58
REMARK   20  A    between atoms: _58  and  _59
REMARK   21  A    between atoms: _62  and  _64
REMARK   22  A    between atoms: _64  and  _66
REMARK   23  A    between atoms: _68  and  _70
REMARK   24  A    between atoms: _70  and  _71
REMARK   25  A    between atoms: _78  and  _80
REMARK   26  A    between atoms: _82  and  _84
REMARK   27  A    between atoms: _84  and  _85
REMARK   28  A    between atoms: _91  and  _93
REMARK   29  A    between atoms: _95  and  _97
REMARK   30  A    between atoms: _97  and  _98
REMARK   31  A    between atoms: _104  and  _106
REMARK   32  A    between atoms: _106  and  _107
REMARK   33  A    between atoms: _107  and  _108
REMARK   34  A    between atoms: _108  and  _109
REMARK   35  A    between atoms: _111  and  _113
REMARK   36  A    between atoms: _113  and  _115
REMARK   37  A    between atoms: _117  and  _119
REMARK   38  A    between atoms: _119  and  _120
REMARK   39  A    between atoms: _127  and  _129
REMARK   40  A    between atoms: _131  and  _133
REMARK   41  A    between atoms: _136  and  _138
REMARK   42  A    between atoms: _138  and  _139
REMARK   43  A    between atoms: _139  and  _140
REMARK   44  A    between atoms: _140  and  _141
REMARK   45  A    between atoms: _145  and  _147
REMARK   46  A    between atoms: _147  and  _148
REMARK   47  A    between atoms: _155  and  _157
REMARK   48  A    between atoms: _157  and  _158
REMARK   49  A    between atoms: _158  and  _159
REMARK   50  A    between atoms: _159  and  _160
REMARK                            x       y       z     vdW  Elec       q    Type
REMARK                         _______ _______ _______ _____ _____    ______ ____
ROOT
ATOM      1  C   UNL     1     -29.719  19.789 -56.114  0.00  0.00    +0.000 C 
ATOM      2  C   UNL     1     -30.853  19.816 -55.064  0.00  0.00    +0.000 C 
ATOM      3  C   UNL     1     -29.636  18.426 -56.763  0.00  0.00    +0.000 C 
ENDROOT
BRANCH   1   4
ATOM      4  C   UNL     1     -28.386  20.152 -55.456  0.00  0.00    +0.000 C 
ATOM      5  C   UNL     1     -27.273  20.097 -56.503  0.00  0.00    +0.000 C 
ENDBRANCH   1   4
TORSDOF 1
REMARK  Name = 
REMARK  50 active torsions:
REMARK  status: ('A' for Active; 'I' for Inactive)
REMARK    1  A    between atoms: _1  and  _3
REMARK    2  A    between atoms: _3  and  _5
REMARK    3  A    between atoms: _7  and  _9
REMARK    4  A    between atoms: _9  and  _10
REMARK    5  A    between atoms: _13  and  _15
REMARK    6  A    between atoms: _15  and  _17
REMARK    7  A    between atoms: _19  and  _21
REMARK    8  A    between atoms: _21  and  _22
REMARK    9  A    between atoms: _29  and  _31
REMARK   10  A    between atoms: _31  and  _32
REMARK   11  A    between atoms: _35  and  _37
REMARK   12  A    between atoms: _37  and  _39
REMARK   13  A    between atoms: _41  and  _43
REMARK   14  A    between atoms: _46  and  _48
REMARK   15  A    between atoms: _48  and  _49
REMARK   16  A    between atoms: _49  and  _50
REMARK   17  A    between atoms: _50  and  _51
REMARK   18  A    between atoms: _55  and  _57
REMARK   19  A    between atoms: _57  and  _58
REMARK   20  A    between atoms: _58  and  _59
REMARK   21  A    between atoms: _62  and  _64
REMARK   22  A    between atoms: _64  and  _66
REMARK   23  A    between atoms: _68  and  _70
REMARK   24  A    between atoms: _70  and  _71
REMARK   25  A    between atoms: _78  and  _80
REMARK   26  A    between atoms: _82  and  _84
REMARK   27  A    between atoms: _84  and  _85
REMARK   28  A    between atoms: _91  and  _93
REMARK   29  A    between atoms: _95  and  _97
REMARK   30  A    between atoms: _97  and  _98
REMARK   31  A    between atoms: _104  and  _106
REMARK   32  A    between atoms: _106  and  _107
REMARK   33  A    between atoms: _107  and  _108
REMARK   34  A    between atoms: _108  and  _109
REMARK   35  A    between atoms: _111  and  _113
REMARK   36  A    between atoms: _113  and  _115
REMARK   37  A    between atoms: _117  and  _119
REMARK   38  A    between atoms: _119  and  _120
REMARK   39  A    between atoms: _127  and  _129
REMARK   40  A    between atoms: _131  and  _133
REMARK   41  A    between atoms: _136  and  _138
REMARK   42  A    between atoms: _138  and  _139
REMARK   43  A    between atoms: _139  and  _140
REMARK   44  A    between atoms: _140  and  _141
REMARK   45  A    between atoms: _145  and  _147
REMARK   46  A    between atoms: _147  and  _148
REMARK   47  A    between atoms: _155  and  _157
REMARK   48  A    between atoms: _157  and  _158
REMARK   49  A    between atoms: _158  and  _159
REMARK   50  A    between atoms: _159  and  _160
REMARK                            x       y       z     vdW  Elec       q    Type
REMARK                         _______ _______ _______ _____ _____    ______ ____
ROOT
ATOM      1  C   UNL     1     -38.684   4.318 -56.644  0.00  0.00    +0.220 C 
ENDROOT
BRANCH   1   2
ATOM      2  N   UNL     1     -37.910   3.103 -56.439  0.00  0.00    -0.087 NA
ATOM      3  C   UNL     1     -36.599   3.078 -56.203  0.00  0.00    +0.535 C 
ATOM      4  N   UNL     1     -36.003   1.914 -56.025  0.00  0.00    +0.135 NA
ATOM      5  N   UNL     1     -35.892   4.203 -56.140  0.00  0.00    +0.135 NA
ENDBRANCH   1   2
BRANCH   1   6
ATOM      6  C   UNL     1     -39.833   4.071 -57.591  0.00  0.00    +0.047 C 
BRANCH   6   7
ATOM      7  C   UNL     1     -39.271   3.540 -58.890  0.00  0.00    +0.004 C 
BRANCH   7   8
ATOM      8  C   UNL     1     -40.314   3.037 -59.872  0.00  0.00    +0.000 C 
ATOM      9  C   UNL     1     -41.144   4.199 -60.401  0.00  0.00    +0.000 C 
ENDBRANCH   7   8
ENDBRANCH   6   7
ENDBRANCH   1   6
TORSDOF 4
REMARK  Name = 
REMARK  50 active torsions:
REMARK  status: ('A' for Active; 'I' for Inactive)
REMARK    1  A    between atoms: _1  and  _3
REMARK    2  A    between atoms: _3  and  _5
REMARK    3  A    between atoms: _7  and  _9
REMARK    4  A    between atoms: _9  and  _10
REMARK    5  A    between atoms: _13  and  _15
REMARK    6  A    between atoms: _15  and  _17
REMARK    7  A    between atoms: _19  and  _21
REMARK    8  A    between atoms: _21  and  _22
REMARK    9  A    between atoms: _29  and  _31
REMARK   10  A    between atoms: _31  and  _32
REMARK   11  A    between atoms: _35  and  _37
REMARK   12  A    between atoms: _37  and  _39
REMARK   13  A    between atoms: _41  and  _43
REMARK   14  A    between atoms: _46  and  _48
REMARK   15  A    between atoms: _48  and  _49
REMARK   16  A    between atoms: _49  and  _50
REMARK   17  A    between atoms: _50  and  _51
REMARK   18  A    between atoms: _55  and  _57
REMARK   19  A    between atoms: _57  and  _58
REMARK   20  A    between atoms: _58  and  _59
REMARK   21  A    between atoms: _62  and  _64
REMARK   22  A    between atoms: _64  and  _66
REMARK   23  A    between atoms: _68  and  _70
REMARK   24  A    between atoms: _70  and  _71
REMARK   25  A    between atoms: _78  and  _80
REMARK   26  A    between atoms: _82  and  _84
REMARK   27  A    between atoms: _84  and  _85
REMARK   28  A    between atoms: _91  and  _93
REMARK   29  A    between atoms: _95  and  _97
REMARK   30  A    between atoms: _97  and  _98
REMARK   31  A    between atoms: _104  and  _106
REMARK   32  A    between atoms: _106  and  _107
REMARK   33  A    between atoms: _107  and  _108
REMARK   34  A    between atoms: _108  and  _109
REMARK   35  A    between atoms: _111  and  _113
REMARK   36  A    between atoms: _113  and  _115
REMARK   37  A    between atoms: _117  and  _119
REMARK   38  A    between atoms: _119  and  _120
REMARK   39  A    between atoms: _127  and  _129
REMARK   40  A    between atoms: _131  and  _133
REMARK   41  A    between atoms: _136  and  _138
REMARK   42  A    between atoms: _138  and  _139
REMARK   43  A    between atoms: _139  and  _140
REMARK   44  A    between atoms: _140  and  _141
REMARK   45  A    between atoms: _145  and  _147
REMARK   46  A    between atoms: _147  and  _148
REMARK   47  A    between atoms: _155  and  _157
REMARK   48  A    between atoms: _157  and  _158
REMARK   49  A    between atoms: _158  and  _159
REMARK   50  A    between atoms: _159  and  _160
REMARK                            x       y       z     vdW  Elec       q    Type
REMARK                         _______ _______ _______ _____ _____    ______ ____
ROOT
ATOM      1  C   UNL     1     -45.476  -3.276 -49.886  0.00  0.00    -0.022 A 
ATOM      2  C   UNL     1     -45.502  -2.877 -48.543  0.00  0.00    -0.001 A 
ATOM      3  C   UNL     1     -44.841  -1.737 -48.120  0.00  0.00    +0.042 A 
ATOM      4  C   UNL     1     -44.129  -0.977 -49.043  0.00  0.00    +0.196 A 
ATOM      5  O   UNL     1     -43.475   0.163 -48.618  0.00  0.00    -0.287 OA
ATOM      6  C   UNL     1     -44.081  -1.352 -50.380  0.00  0.00    +0.042 A 
ATOM      7  C   UNL     1     -44.748  -2.496 -50.793  0.00  0.00    -0.001 A 
ENDROOT
BRANCH   1   8
ATOM      8  C   UNL     1     -46.181  -4.538 -50.350  0.00  0.00    +0.026 C 
BRANCH   8   9
ATOM      9  C   UNL     1     -45.553  -5.267 -51.549  0.00  0.00    +0.005 C 
ATOM     10  C   UNL     1     -45.926  -6.740 -51.433  0.00  0.00    +0.000 C 
ENDBRANCH   8   9
ENDBRANCH   1   8
TORSDOF 2
REMARK  Name = 
REMARK  50 active torsions:
REMARK  status: ('A' for Active; 'I' for Inactive)
REMARK    1  A    between atoms: _1  and  _3
REMARK    2  A    between atoms: _3  and  _5
REMARK    3  A    between atoms: _7  and  _9
REMARK    4  A    between atoms: _9  and  _10
REMARK    5  A    between atoms: _13  and  _15
REMARK    6  A    between atoms: _15  and  _17
REMARK    7  A    between atoms: _19  and  _21
REMARK    8  A    between atoms: _21  and  _22
REMARK    9  A    between atoms: _29  and  _31
REMARK   10  A    between atoms: _31  and  _32
REMARK   11  A    between atoms: _35  and  _37
REMARK   12  A    between atoms: _37  and  _39
REMARK   13  A    between atoms: _41  and  _43
REMARK   14  A    between atoms: _46  and  _48
REMARK   15  A    between atoms: _48  and  _49
REMARK   16  A    between atoms: _49  and  _50
REMARK   17  A    between atoms: _50  and  _51
REMARK   18  A    between atoms: _55  and  _57
REMARK   19  A    between atoms: _57  and  _58
REMARK   20  A    between atoms: _58  and  _59
REMARK   21  A    between atoms: _62  and  _64
REMARK   22  A    between atoms: _64  and  _66
REMARK   23  A    between atoms: _68  and  _70
REMARK   24  A    between atoms: _70  and  _71
REMARK   25  A    between atoms: _78  and  _80
REMARK   26  A    between atoms: _82  and  _84
REMARK   27  A    between atoms: _84  and  _85
REMARK   28  A    between atoms: _91  and  _93
REMARK   29  A    between atoms: _95  and  _97
REMARK   30  A    between atoms: _97  and  _98
REMARK   31  A    between atoms: _104  and  _106
REMARK   32  A    between atoms: _106  and  _107
REMARK   33  A    between atoms: _107  and  _108
REMARK   34  A    between atoms: _108  and  _109
REMARK   35  A    between atoms: _111  and  _113
REMARK   36  A    between atoms: _113  and  _115
REMARK   37  A    between atoms: _117  and  _119
REMARK   38  A    between atoms: _119  and  _120
REMARK   39  A    between atoms: _127  and  _129
REMARK   40  A    between atoms: _131  and  _133
REMARK   41  A    between atoms: _136  and  _138
REMARK   42  A    between atoms: _138  and  _139
REMARK   43  A    between atoms: _139  and  _140
REMARK   44  A    between atoms: _140  and  _141
REMARK   45  A    between atoms: _145  and  _147
REMARK   46  A    between atoms: _147  and  _148
REMARK   47  A    between atoms: _155  and  _157
REMARK   48  A    between atoms: _157  and  _158
REMARK   49  A    between atoms: _158  and  _159
REMARK   50  A    between atoms: _159  and  _160
REMARK                            x       y       z     vdW  Elec       q    Type
REMARK                         _______ _______ _______ _____ _____    ______ ____
ROOT
ATOM      1  C   UNL     1     -37.882  -1.673 -46.833  0.00  0.00    +0.007 C 
ENDROOT
BRANCH   1   2
ATOM      2  C   UNL     1     -38.366  -2.943 -47.513  0.00  0.00    +0.000 C 
BRANCH   2   3
ATOM      3  C   UNL     1     -37.362  -4.097 -47.415  0.00  0.00    +0.000 C 
ATOM      4  C   UNL     1     -38.051  -5.348 -46.903  0.00  0.00    +0.000 C 
ENDBRANCH   2   3
ENDBRANCH   1   2
BRANCH   1   5
ATOM      5  C   UNL     1     -38.364  -0.419 -47.531  0.00  0.00    +0.081 C 
BRANCH   5   6
ATOM      6  C   UNL     1     -39.785  -0.603 -48.047  0.00  0.00    +0.315 C 
ATOM      7  N   UNL     1     -39.873  -0.286 -49.501  0.00  0.00    +0.597 NA
ENDBRANCH   5   6
ENDBRANCH   1   5
TORSDOF 4
REMARK  Name = 
REMARK  50 active torsions:
REMARK  status: ('A' for Active; 'I' for Inactive)
REMARK    1  A    between atoms: _1  and  _3
REMARK    2  A    between atoms: _3  and  _5
REMARK    3  A    between atoms: _7  and  _9
REMARK    4  A    between atoms: _9  and  _10
REMARK    5  A    between atoms: _13  and  _15
REMARK    6  A    between atoms: _15  and  _17
REMARK    7  A    between atoms: _19  and  _21
REMARK    8  A    between atoms: _21  and  _22
REMARK    9  A    between atoms: _29  and  _31
REMARK   10  A    between atoms: _31  and  _32
REMARK   11  A    between atoms: _35  and  _37
REMARK   12  A    between atoms: _37  and  _39
REMARK   13  A    between atoms: _41  and  _43
REMARK   14  A    between atoms: _46  and  _48
REMARK   15  A    between atoms: _48  and  _49
REMARK   16  A    between atoms: _49  and  _50
REMARK   17  A    between atoms: _50  and  _51
REMARK   18  A    between atoms: _55  and  _57
REMARK   19  A    between atoms: _57  and  _58
REMARK   20  A    between atoms: _58  and  _59
REMARK   21  A    between atoms: _62  and  _64
REMARK   22  A    between atoms: _64  and  _66
REMARK   23  A    between atoms: _68  and  _70
REMARK   24  A    between atoms: _70  and  _71
REMARK   25  A    between atoms: _78  and  _80
REMARK   26  A    between atoms: _82  and  _84
REMARK   27  A    between atoms: _84  and  _85
REMARK   28  A    between atoms: _91  and  _93
REMARK   29  A    between atoms: _95  and  _97
REMARK   30  A    between atoms: _97  and  _98
REMARK   31  A    between atoms: _104  and  _106
REMARK   32  A    between atoms: _106  and  _107
REMARK   33  A    between atoms: _107  and  _108
REMARK   34  A    between atoms: _108  and  _109
REMARK   35  A    between atoms: _111  and  _113
REMARK   36  A    between atoms: _113  and  _115
REMARK   37  A    between atoms: _117  and  _119
REMARK   38  A    between atoms: _119  and  _120
REMARK   39  A    between atoms: _127  and  _129
REMARK   40  A    between atoms: _131  and  _133
REMARK   41  A    between atoms: _136  and  _138
REMARK   42  A    between atoms: _138  and  _139
REMARK   43  A    between atoms: _139  and  _140
REMARK   44  A    between atoms: _140  and  _141
REMARK   45  A    between atoms: _145  and  _147
REMARK   46  A    between atoms: _147  and  _148
REMARK   47  A    between atoms: _155  and  _157
REMARK   48  A    between atoms: _157  and  _158
REMARK   49  A    between atoms: _158  and  _159
REMARK   50  A    between atoms: _159  and  _160
REMARK                            x       y       z     vdW  Elec       q    Type
REMARK                         _______ _______ _______ _____ _____    ______ ____
ROOT
ATOM      1  C   UNL     1     -38.253  21.314 -61.562  0.00  0.00    +0.000 C 
ATOM      2  C   UNL     1     -38.797  20.843 -60.233  0.00  0.00    +0.000 C 
ENDROOT
BRANCH   1   3
ATOM      3  C   UNL     1     -39.196  20.949 -62.728  0.00  0.00    +0.000 C 
ATOM      4  C   UNL     1     -40.596  21.380 -62.367  0.00  0.00    +0.000 C 
ENDBRANCH   1   3
BRANCH   1   5
ATOM      5  C   UNL     1     -36.873  20.715 -61.781  0.00  0.00    +0.000 C 
ATOM      6  C   UNL     1     -35.791  21.599 -61.202  0.00  0.00    +0.000 C 
ENDBRANCH   1   5
TORSDOF 2
REMARK  Name = 
REMARK  50 active torsions:
REMARK  status: ('A' for Active; 'I' for Inactive)
REMARK    1  A    between atoms: _1  and  _3
REMARK    2  A    between atoms: _3  and  _5
REMARK    3  A    between atoms: _7  and  _9
REMARK    4  A    between atoms: _9  and  _10
REMARK    5  A    between atoms: _13  and  _15
REMARK    6  A    between atoms: _15  and  _17
REMARK    7  A    between atoms: _19  and  _21
REMARK    8  A    between atoms: _21  and  _22
REMARK    9  A    between atoms: _29  and  _31
REMARK   10  A    between atoms: _31  and  _32
REMARK   11  A    between atoms: _35  and  _37
REMARK   12  A    between atoms: _37  and  _39
REMARK   13  A    between atoms: _41  and  _43
REMARK   14  A    between atoms: _46  and  _48
REMARK   15  A    between atoms: _48  and  _49
REMARK   16  A    between atoms: _49  and  _50
REMARK   17  A    between atoms: _50  and  _51
REMARK   18  A    between atoms: _55  and  _57
REMARK   19  A    between atoms: _57  and  _58
REMARK   20  A    between atoms: _58  and  _59
REMARK   21  A    between atoms: _62  and  _64
REMARK   22  A    between atoms: _64  and  _66
REMARK   23  A    between atoms: _68  and  _70
REMARK   24  A    between atoms: _70  and  _71
REMARK   25  A    between atoms: _78  and  _80
REMARK   26  A    between atoms: _82  and  _84
REMARK   27  A    between atoms: _84  and  _85
REMARK   28  A    between atoms: _91  and  _93
REMARK   29  A    between atoms: _95  and  _97
REMARK   30  A    between atoms: _97  and  _98
REMARK   31  A    between atoms: _104  and  _106
REMARK   32  A    between atoms: _106  and  _107
REMARK   33  A    between atoms: _107  and  _108
REMARK   34  A    between atoms: _108  and  _109
REMARK   35  A    between atoms: _111  and  _113
REMARK   36  A    between atoms: _113  and  _115
REMARK   37  A    between atoms: _117  and  _119
REMARK   38  A    between atoms: _119  and  _120
REMARK   39  A    between atoms: _127  and  _129
REMARK   40  A    between atoms: _131  and  _133
REMARK   41  A    between atoms: _136  and  _138
REMARK   42  A    between atoms: _138  and  _139
REMARK   43  A    between atoms: _139  and  _140
REMARK   44  A    between atoms: _140  and  _141
REMARK   45  A    between atoms: _145  and  _147
REMARK   46  A    between atoms: _147  and  _148
REMARK   47  A    between atoms: _155  and  _157
REMARK   48  A    between atoms: _157  and  _158
REMARK   49  A    between atoms: _158  and  _159
REMARK   50  A    between atoms: _159  and  _160
REMARK                            x       y       z     vdW  Elec       q    Type
REMARK                         _______ _______ _______ _____ _____    ______ ____
ROOT
ATOM      1  C   UNL     1     -40.951  15.141 -58.696  0.00  0.00    +0.000 C 
ENDROOT
BRANCH   1   2
ATOM      2  C   UNL     1     -39.659  15.332 -59.489  0.00  0.00    +0.000 C 
ATOM      3  C   UNL     1     -38.533  14.654 -58.724  0.00  0.00    +0.000 C 
ATOM      4  C   UNL     1     -39.406  16.819 -59.704  0.00  0.00    +0.000 C 
ENDBRANCH   1   2
BRANCH   1   5
ATOM      5  C   UNL     1     -42.268  15.405 -59.408  0.00  0.00    +0.000 C 
ATOM      6  C   UNL     1     -42.143  15.134 -60.901  0.00  0.00    +0.000 C 
ENDBRANCH   1   5
TORSDOF 2
REMARK  Name = 
REMARK  50 active torsions:
REMARK  status: ('A' for Active; 'I' for Inactive)
REMARK    1  A    between atoms: _1  and  _3
REMARK    2  A    between atoms: _3  and  _5
REMARK    3  A    between atoms: _7  and  _9
REMARK    4  A    between atoms: _9  and  _10
REMARK    5  A    between atoms: _13  and  _15
REMARK    6  A    between atoms: _15  and  _17
REMARK    7  A    between atoms: _19  and  _21
REMARK    8  A    between atoms: _21  and  _22
REMARK    9  A    between atoms: _29  and  _31
REMARK   10  A    between atoms: _31  and  _32
REMARK   11  A    between atoms: _35  and  _37
REMARK   12  A    between atoms: _37  and  _39
REMARK   13  A    between atoms: _41  and  _43
REMARK   14  A    between atoms: _46  and  _48
REMARK   15  A    between atoms: _48  and  _49
REMARK   16  A    between atoms: _49  and  _50
REMARK   17  A    between atoms: _50  and  _51
REMARK   18  A    between atoms: _55  and  _57
REMARK   19  A    between atoms: _57  and  _58
REMARK   20  A    between atoms: _58  and  _59
REMARK   21  A    between atoms: _62  and  _64
REMARK   22  A    between atoms: _64  and  _66
REMARK   23  A    between atoms: _68  and  _70
REMARK   24  A    between atoms: _70  and  _71
REMARK   25  A    between atoms: _78  and  _80
REMARK   26  A    between atoms: _82  and  _84
REMARK   27  A    between atoms: _84  and  _85
REMARK   28  A    between atoms: _91  and  _93
REMARK   29  A    between atoms: _95  and  _97
REMARK   30  A    between atoms: _97  and  _98
REMARK   31  A    between atoms: _104  and  _106
REMARK   32  A    between atoms: _106  and  _107
REMARK   33  A    between atoms: _107  and  _108
REMARK   34  A    between atoms: _108  and  _109
REMARK   35  A    between atoms: _111  and  _113
REMARK   36  A    between atoms: _113  and  _115
REMARK   37  A    between atoms: _117  and  _119
REMARK   38  A    between atoms: _119  and  _120
REMARK   39  A    between atoms: _127  and  _129
REMARK   40  A    between atoms: _131  and  _133
REMARK   41  A    between atoms: _136  and  _138
REMARK   42  A    between atoms: _138  and  _139
REMARK   43  A    between atoms: _139  and  _140
REMARK   44  A    between atoms: _140  and  _141
REMARK   45  A    between atoms: _145  and  _147
REMARK   46  A    between atoms: _147  and  _148
REMARK   47  A    between atoms: _155  and  _157
REMARK   48  A    between atoms: _157  and  _158
REMARK   49  A    between atoms: _158  and  _159
REMARK   50  A    between atoms: _159  and  _160
REMARK                            x       y       z     vdW  Elec       q    Type
REMARK                         _______ _______ _______ _____ _____    ______ ____
ROOT
ATOM      1  C   UNL     1     -37.586  15.579 -64.373  0.00  0.00    +0.000 C 
ATOM      2  C   UNL     1     -36.320  15.955 -65.151  0.00  0.00    +0.000 C 
ENDROOT
BRANCH   1   3
ATOM      3  C   UNL     1     -38.749  16.508 -64.785  0.00  0.00    +0.000 C 
ATOM      4  C   UNL     1     -38.782  16.460 -66.307  0.00  0.00    +0.000 C 
ENDBRANCH   1   3
BRANCH   1   5
ATOM      5  C   UNL     1     -37.309  15.663 -62.864  0.00  0.00    +0.000 C 
ATOM      6  C   UNL     1     -36.860  17.020 -62.403  0.00  0.00    +0.000 C 
ENDBRANCH   1   5
TORSDOF 2
REMARK  Name = 
REMARK  50 active torsions:
REMARK  status: ('A' for Active; 'I' for Inactive)
REMARK    1  A    between atoms: _1  and  _3
REMARK    2  A    between atoms: _3  and  _5
REMARK    3  A    between atoms: _7  and  _9
REMARK    4  A    between atoms: _9  and  _10
REMARK    5  A    between atoms: _13  and  _15
REMARK    6  A    between atoms: _15  and  _17
REMARK    7  A    between atoms: _19  and  _21
REMARK    8  A    between atoms: _21  and  _22
REMARK    9  A    between atoms: _29  and  _31
REMARK   10  A    between atoms: _31  and  _32
REMARK   11  A    between atoms: _35  and  _37
REMARK   12  A    between atoms: _37  and  _39
REMARK   13  A    between atoms: _41  and  _43
REMARK   14  A    between atoms: _46  and  _48
REMARK   15  A    between atoms: _48  and  _49
REMARK   16  A    between atoms: _49  and  _50
REMARK   17  A    between atoms: _50  and  _51
REMARK   18  A    between atoms: _55  and  _57
REMARK   19  A    between atoms: _57  and  _58
REMARK   20  A    between atoms: _58  and  _59
REMARK   21  A    between atoms: _62  and  _64
REMARK   22  A    between atoms: _64  and  _66
REMARK   23  A    between atoms: _68  and  _70
REMARK   24  A    between atoms: _70  and  _71
REMARK   25  A    between atoms: _78  and  _80
REMARK   26  A    between atoms: _82  and  _84
REMARK   27  A    between atoms: _84  and  _85
REMARK   28  A    between atoms: _91  and  _93
REMARK   29  A    between atoms: _95  and  _97
REMARK   30  A    between atoms: _97  and  _98
REMARK   31  A    between atoms: _104  and  _106
REMARK   32  A    between atoms: _106  and  _107
REMARK   33  A    between atoms: _107  and  _108
REMARK   34  A    between atoms: _108  and  _109
REMARK   35  A    between atoms: _111  and  _113
REMARK   36  A    between atoms: _113  and  _115
REMARK   37  A    between atoms: _117  and  _119
REMARK   38  A    between atoms: _119  and  _120
REMARK   39  A    between atoms: _127  and  _129
REMARK   40  A    between atoms: _131  and  _133
REMARK   41  A    between atoms: _136  and  _138
REMARK   42  A    between atoms: _138  and  _139
REMARK   43  A    between atoms: _139  and  _140
REMARK   44  A    between atoms: _140  and  _141
REMARK   45  A    between atoms: _145  and  _147
REMARK   46  A    between atoms: _147  and  _148
REMARK   47  A    between atoms: _155  and  _157
REMARK   48  A    between atoms: _157  and  _158
REMARK   49  A    between atoms: _158  and  _159
REMARK   50  A    between atoms: _159  and  _160
REMARK                            x       y       z     vdW  Elec       q    Type
REMARK                         _______ _______ _______ _____ _____    ______ ____
ROOT
ATOM      1  C   UNL     1     -32.352  17.382 -67.647  0.00  0.00    -0.022 A 
ATOM      2  C   UNL     1     -31.416  16.492 -67.131  0.00  0.00    -0.001 A 
ATOM      3  C   UNL     1     -30.089  16.849 -66.988  0.00  0.00    +0.042 A 
ATOM      4  C   UNL     1     -29.679  18.114 -67.375  0.00  0.00    +0.196 A 
ATOM      5  O   UNL     1     -28.340  18.447 -67.252  0.00  0.00    -0.287 OA
ATOM      6  C   UNL     1     -30.585  19.015 -67.907  0.00  0.00    +0.042 A 
ATOM      7  C   UNL     1     -31.909  18.646 -68.058  0.00  0.00    -0.001 A 
ENDROOT
BRANCH   1   8
ATOM      8  C   UNL     1     -33.799  16.967 -67.817  0.00  0.00    +0.026 C 
BRANCH   8   9
ATOM      9  C   UNL     1     -34.472  17.474 -69.094  0.00  0.00    +0.005 C 
ATOM     10  C   UNL     1     -33.820  16.767 -70.276  0.00  0.00    +0.000 C 
ENDBRANCH   8   9
ENDBRANCH   1   8
TORSDOF 2
REMARK  Name = 
REMARK  50 active torsions:
REMARK  status: ('A' for Active; 'I' for Inactive)
REMARK    1  A    between atoms: _1  and  _3
REMARK    2  A    between atoms: _3  and  _5
REMARK    3  A    between atoms: _7  and  _9
REMARK    4  A    between atoms: _9  and  _10
REMARK    5  A    between atoms: _13  and  _15
REMARK    6  A    between atoms: _15  and  _17
REMARK    7  A    between atoms: _19  and  _21
REMARK    8  A    between atoms: _21  and  _22
REMARK    9  A    between atoms: _29  and  _31
REMARK   10  A    between atoms: _31  and  _32
REMARK   11  A    between atoms: _35  and  _37
REMARK   12  A    between atoms: _37  and  _39
REMARK   13  A    between atoms: _41  and  _43
REMARK   14  A    between atoms: _46  and  _48
REMARK   15  A    between atoms: _48  and  _49
REMARK   16  A    between atoms: _49  and  _50
REMARK   17  A    between atoms: _50  and  _51
REMARK   18  A    between atoms: _55  and  _57
REMARK   19  A    between atoms: _57  and  _58
REMARK   20  A    between atoms: _58  and  _59
REMARK   21  A    between atoms: _62  and  _64
REMARK   22  A    between atoms: _64  and  _66
REMARK   23  A    between atoms: _68  and  _70
REMARK   24  A    between atoms: _70  and  _71
REMARK   25  A    between atoms: _78  and  _80
REMARK   26  A    between atoms: _82  and  _84
REMARK   27  A    between atoms: _84  and  _85
REMARK   28  A    between atoms: _91  and  _93
REMARK   29  A    between atoms: _95  and  _97
REMARK   30  A    between atoms: _97  and  _98
REMARK   31  A    between atoms: _104  and  _106
REMARK   32  A    between atoms: _106  and  _107
REMARK   33  A    between atoms: _107  and  _108
REMARK   34  A    between atoms: _108  and  _109
REMARK   35  A    between atoms: _111  and  _113
REMARK   36  A    between atoms: _113  and  _115
REMARK   37  A    between atoms: _117  and  _119
REMARK   38  A    between atoms: _119  and  _120
REMARK   39  A    between atoms: _127  and  _129
REMARK   40  A    between atoms: _131  and  _133
REMARK   41  A    between atoms: _136  and  _138
REMARK   42  A    between atoms: _138  and  _139
REMARK   43  A    between atoms: _139  and  _140
REMARK   44  A    between atoms: _140  and  _141
REMARK   45  A    between atoms: _145  and  _147
REMARK   46  A    between atoms: _147  and  _148
REMARK   47  A    between atoms: _155  and  _157
REMARK   48  A    between atoms: _157  and  _158
REMARK   49  A    between atoms: _158  and  _159
REMARK   50  A    between atoms: _159  and  _160
REMARK                            x       y       z     vdW  Elec       q    Type
REMARK                         _______ _______ _______ _____ _____    ______ ____
ROOT
ATOM      1  C   UNL     1     -29.052   9.826 -66.425  0.00  0.00    +0.000 C 
ENDROOT
BRANCH   1   2
ATOM      2  C   UNL     1     -29.636  11.120 -65.875  0.00  0.00    +0.000 C 
ATOM      3  C   UNL     1     -28.684  12.305 -66.047  0.00  0.00    +0.000 C 
ATOM      4  C   UNL     1     -30.993  11.400 -66.490  0.00  0.00    +0.000 C 
ENDBRANCH   1   2
BRANCH   1   5
ATOM      5  C   UNL     1     -27.524   9.779 -66.429  0.00  0.00    +0.000 C 
ATOM      6  C   UNL     1     -27.075   8.624 -65.564  0.00  0.00    +0.000 C 
ENDBRANCH   1   5
TORSDOF 2
REMARK  Name = 
REMARK  50 active torsions:
REMARK  status: ('A' for Active; 'I' for Inactive)
REMARK    1  A    between atoms: _1  and  _3
REMARK    2  A    between atoms: _3  and  _5
REMARK    3  A    between atoms: _7  and  _9
REMARK    4  A    between atoms: _9  and  _10
REMARK    5  A    between atoms: _13  and  _15
REMARK    6  A    between atoms: _15  and  _17
REMARK    7  A    between atoms: _19  and  _21
REMARK    8  A    between atoms: _21  and  _22
REMARK    9  A    between atoms: _29  and  _31
REMARK   10  A    between atoms: _31  and  _32
REMARK   11  A    between atoms: _35  and  _37
REMARK   12  A    between atoms: _37  and  _39
REMARK   13  A    between atoms: _41  and  _43
REMARK   14  A    between atoms: _46  and  _48
REMARK   15  A    between atoms: _48  and  _49
REMARK   16  A    between atoms: _49  and  _50
REMARK   17  A    between atoms: _50  and  _51
REMARK   18  A    between atoms: _55  and  _57
REMARK   19  A    between atoms: _57  and  _58
REMARK   20  A    between atoms: _58  and  _59
REMARK   21  A    between atoms: _62  and  _64
REMARK   22  A    between atoms: _64  and  _66
REMARK   23  A    between atoms: _68  and  _70
REMARK   24  A    between atoms: _70  and  _71
REMARK   25  A    between atoms: _78  and  _80
REMARK   26  A    between atoms: _82  and  _84
REMARK   27  A    between atoms: _84  and  _85
REMARK   28  A    between atoms: _91  and  _93
REMARK   29  A    between atoms: _95  and  _97
REMARK   30  A    between atoms: _97  and  _98
REMARK   31  A    between atoms: _104  and  _106
REMARK   32  A    between atoms: _106  and  _107
REMARK   33  A    between atoms: _107  and  _108
REMARK   34  A    between atoms: _108  and  _109
REMARK   35  A    between atoms: _111  and  _113
REMARK   36  A    between atoms: _113  and  _115
REMARK   37  A    between atoms: _117  and  _119
REMARK   38  A    between atoms: _119  and  _120
REMARK   39  A    between atoms: _127  and  _129
REMARK   40  A    between atoms: _131  and  _133
REMARK   41  A    between atoms: _136  and  _138
REMARK   42  A    between atoms: _138  and  _139
REMARK   43  A    between atoms: _139  and  _140
REMARK   44  A    between atoms: _140  and  _141
REMARK   45  A    between atoms: _145  and  _147
REMARK   46  A    between atoms: _147  and  _148
REMARK   47  A    between atoms: _155  and  _157
REMARK   48  A    between atoms: _157  and  _158
REMARK   49  A    between atoms: _158  and  _159
REMARK   50  A    between atoms: _159  and  _160
REMARK                            x       y       z     vdW  Elec       q    Type
REMARK                         _______ _______ _______ _____ _____    ______ ____
ROOT
ATOM      1  C   UNL     1     -29.917  21.166 -46.295  0.00  0.00    +0.000 C 
ATOM      2  C   UNL     1     -31.021  21.782 -45.475  0.00  0.00    +0.000 C 
ENDROOT
BRANCH   1   3
ATOM      3  C   UNL     1     -29.066  22.262 -46.997  0.00  0.00    +0.000 C 
ATOM      4  C   UNL     1     -28.735  23.369 -46.006  0.00  0.00    +0.000 C 
ENDBRANCH   1   3
BRANCH   1   5
ATOM      5  C   UNL     1     -30.525  20.206 -47.322  0.00  0.00    +0.000 C 
ATOM      6  C   UNL     1     -29.962  18.775 -47.243  0.00  0.00    +0.000 C 
ENDBRANCH   1   5
TORSDOF 2
REMARK  Name = 
REMARK  50 active torsions:
REMARK  status: ('A' for Active; 'I' for Inactive)
REMARK    1  A    between atoms: _1  and  _3
REMARK    2  A    between atoms: _3  and  _5
REMARK    3  A    between atoms: _7  and  _9
REMARK    4  A    between atoms: _9  and  _10
REMARK    5  A    between atoms: _13  and  _15
REMARK    6  A    between atoms: _15  and  _17
REMARK    7  A    between atoms: _19  and  _21
REMARK    8  A    between atoms: _21  and  _22
REMARK    9  A    between atoms: _29  and  _31
REMARK   10  A    between atoms: _31  and  _32
REMARK   11  A    between atoms: _35  and  _37
REMARK   12  A    between atoms: _37  and  _39
REMARK   13  A    between atoms: _41  and  _43
REMARK   14  A    between atoms: _46  and  _48
REMARK   15  A    between atoms: _48  and  _49
REMARK   16  A    between atoms: _49  and  _50
REMARK   17  A    between atoms: _50  and  _51
REMARK   18  A    between atoms: _55  and  _57
REMARK   19  A    between atoms: _57  and  _58
REMARK   20  A    between atoms: _58  and  _59
REMARK   21  A    between atoms: _62  and  _64
REMARK   22  A    between atoms: _64  and  _66
REMARK   23  A    between atoms: _68  and  _70
REMARK   24  A    between atoms: _70  and  _71
REMARK   25  A    between atoms: _78  and  _80
REMARK   26  A    between atoms: _82  and  _84
REMARK   27  A    between atoms: _84  and  _85
REMARK   28  A    between atoms: _91  and  _93
REMARK   29  A    between atoms: _95  and  _97
REMARK   30  A    between atoms: _97  and  _98
REMARK   31  A    between atoms: _104  and  _106
REMARK   32  A    between atoms: _106  and  _107
REMARK   33  A    between atoms: _107  and  _108
REMARK   34  A    between atoms: _108  and  _109
REMARK   35  A    between atoms: _111  and  _113
REMARK   36  A    between atoms: _113  and  _115
REMARK   37  A    between atoms: _117  and  _119
REMARK   38  A    between atoms: _119  and  _120
REMARK   39  A    between atoms: _127  and  _129
REMARK   40  A    between atoms: _131  and  _133
REMARK   41  A    between atoms: _136  and  _138
REMARK   42  A    between atoms: _138  and  _139
REMARK   43  A    between atoms: _139  and  _140
REMARK   44  A    between atoms: _140  and  _141
REMARK   45  A    between atoms: _145  and  _147
REMARK   46  A    between atoms: _147  and  _148
REMARK   47  A    between atoms: _155  and  _157
REMARK   48  A    between atoms: _157  and  _158
REMARK   49  A    between atoms: _158  and  _159
REMARK   50  A    between atoms: _159  and  _160
REMARK                            x       y       z     vdW  Elec       q    Type
REMARK                         _______ _______ _______ _____ _____    ______ ____
ROOT
ATOM      1  C   UNL     1     -32.067  25.175 -41.364  0.00  0.00    +0.000 C 
ATOM      2  C   UNL     1     -33.138  25.541 -40.323  0.00  0.00    +0.000 C 
ATOM      3  C   UNL     1     -32.434  23.891 -42.076  0.00  0.00    +0.000 C 
ENDROOT
BRANCH   1   4
ATOM      4  C   UNL     1     -31.851  26.305 -42.393  0.00  0.00    +0.000 C 
ATOM      5  C   UNL     1     -31.723  27.632 -41.666  0.00  0.00    +0.000 C 
ENDBRANCH   1   4
TORSDOF 1
REMARK  Name = 
REMARK  50 active torsions:
REMARK  status: ('A' for Active; 'I' for Inactive)
REMARK    1  A    between atoms: _1  and  _3
REMARK    2  A    between atoms: _3  and  _5
REMARK    3  A    between atoms: _7  and  _9
REMARK    4  A    between atoms: _9  and  _10
REMARK    5  A    between atoms: _13  and  _15
REMARK    6  A    between atoms: _15  and  _17
REMARK    7  A    between atoms: _19  and  _21
REMARK    8  A    between atoms: _21  and  _22
REMARK    9  A    between atoms: _29  and  _31
REMARK   10  A    between atoms: _31  and  _32
REMARK   11  A    between atoms: _35  and  _37
REMARK   12  A    between atoms: _37  and  _39
REMARK   13  A    between atoms: _41  and  _43
REMARK   14  A    between atoms: _46  and  _48
REMARK   15  A    between atoms: _48  and  _49
REMARK   16  A    between atoms: _49  and  _50
REMARK   17  A    between atoms: _50  and  _51
REMARK   18  A    between atoms: _55  and  _57
REMARK   19  A    between atoms: _57  and  _58
REMARK   20  A    between atoms: _58  and  _59
REMARK   21  A    between atoms: _62  and  _64
REMARK   22  A    between atoms: _64  and  _66
REMARK   23  A    between atoms: _68  and  _70
REMARK   24  A    between atoms: _70  and  _71
REMARK   25  A    between atoms: _78  and  _80
REMARK   26  A    between atoms: _82  and  _84
REMARK   27  A    between atoms: _84  and  _85
REMARK   28  A    between atoms: _91  and  _93
REMARK   29  A    between atoms: _95  and  _97
REMARK   30  A    between atoms: _97  and  _98
REMARK   31  A    between atoms: _104  and  _106
REMARK   32  A    between atoms: _106  and  _107
REMARK   33  A    between atoms: _107  and  _108
REMARK   34  A    between atoms: _108  and  _109
REMARK   35  A    between atoms: _111  and  _113
REMARK   36  A    between atoms: _113  and  _115
REMARK   37  A    between atoms: _117  and  _119
REMARK   38  A    between atoms: _119  and  _120
REMARK   39  A    between atoms: _127  and  _129
REMARK   40  A    between atoms: _131  and  _133
REMARK   41  A    between atoms: _136  and  _138
REMARK   42  A    between atoms: _138  and  _139
REMARK   43  A    between atoms: _139  and  _140
REMARK   44  A    between atoms: _140  and  _141
REMARK   45  A    between atoms: _145  and  _147
REMARK   46  A    between atoms: _147  and  _148
REMARK   47  A    between atoms: _155  and  _157
REMARK   48  A    between atoms: _157  and  _158
REMARK   49  A    between atoms: _158  and  _159
REMARK   50  A    between atoms: _159  and  _160
REMARK                            x       y       z     vdW  Elec       q    Type
REMARK                         _______ _______ _______ _____ _____    ______ ____
ROOT
ATOM      1  C   UNL     1     -28.799  12.933 -47.622  0.00  0.00    +0.220 C 
ENDROOT
BRANCH   1   2
ATOM      2  N   UNL     1     -30.165  13.476 -47.542  0.00  0.00    -0.087 NA
ATOM      3  C   UNL     1     -31.211  12.957 -48.193  0.00  0.00    +0.535 C 
ATOM      4  N   UNL     1     -32.438  13.487 -48.084  0.00  0.00    +0.135 NA
ATOM      5  N   UNL     1     -31.030  11.897 -48.968  0.00  0.00    +0.135 NA
ENDBRANCH   1   2
BRANCH   1   6
ATOM      6  C   UNL     1     -27.780  13.635 -46.694  0.00  0.00    +0.047 C 
BRANCH   6   7
ATOM      7  C   UNL     1     -27.185  14.912 -47.337  0.00  0.00    +0.004 C 
BRANCH   7   8
ATOM      8  C   UNL     1     -25.683  14.816 -47.646  0.00  0.00    +0.000 C 
ATOM      9  C   UNL     1     -25.429  14.322 -49.064  0.00  0.00    +0.000 C 
ENDBRANCH   7   8
ENDBRANCH   6   7
ENDBRANCH   1   6
TORSDOF 4
REMARK  Name = 
REMARK  50 active torsions:
REMARK  status: ('A' for Active; 'I' for Inactive)
REMARK    1  A    between atoms: _1  and  _3
REMARK    2  A    between atoms: _3  and  _5
REMARK    3  A    between atoms: _7  and  _9
REMARK    4  A    between atoms: _9  and  _10
REMARK    5  A    between atoms: _13  and  _15
REMARK    6  A    between atoms: _15  and  _17
REMARK    7  A    between atoms: _19  and  _21
REMARK    8  A    between atoms: _21  and  _22
REMARK    9  A    between atoms: _29  and  _31
REMARK   10  A    between atoms: _31  and  _32
REMARK   11  A    between atoms: _35  and  _37
REMARK   12  A    between atoms: _37  and  _39
REMARK   13  A    between atoms: _41  and  _43
REMARK   14  A    between atoms: _46  and  _48
REMARK   15  A    between atoms: _48  and  _49
REMARK   16  A    between atoms: _49  and  _50
REMARK   17  A    between atoms: _50  and  _51
REMARK   18  A    between atoms: _55  and  _57
REMARK   19  A    between atoms: _57  and  _58
REMARK   20  A    between atoms: _58  and  _59
REMARK   21  A    between atoms: _62  and  _64
REMARK   22  A    between atoms: _64  and  _66
REMARK   23  A    between atoms: _68  and  _70
REMARK   24  A    between atoms: _70  and  _71
REMARK   25  A    between atoms: _78  and  _80
REMARK   26  A    between atoms: _82  and  _84
REMARK   27  A    between atoms: _84  and  _85
REMARK   28  A    between atoms: _91  and  _93
REMARK   29  A    between atoms: _95  and  _97
REMARK   30  A    between atoms: _97  and  _98
REMARK   31  A    between atoms: _104  and  _106
REMARK   32  A    between atoms: _106  and  _107
REMARK   33  A    between atoms: _107  and  _108
REMARK   34  A    between atoms: _108  and  _109
REMARK   35  A    between atoms: _111  and  _113
REMARK   36  A    between atoms: _113  and  _115
REMARK   37  A    between atoms: _117  and  _119
REMARK   38  A    between atoms: _119  and  _120
REMARK   39  A    between atoms: _127  and  _129
REMARK   40  A    between atoms: _131  and  _133
REMARK   41  A    between atoms: _136  and  _138
REMARK   42  A    between atoms: _138  and  _139
REMARK   43  A    between atoms: _139  and  _140
REMARK   44  A    between atoms: _140  and  _141
REMARK   45  A    between atoms: _145  and  _147
REMARK   46  A    between atoms: _147  and  _148
REMARK   47  A    between atoms: _155  and  _157
REMARK   48  A    between atoms: _157  and  _158
REMARK   49  A    between atoms: _158  and  _159
REMARK   50  A    between atoms: _159  and  _160
REMARK                            x       y       z     vdW  Elec       q    Type
REMARK                         _______ _______ _______ _____ _____    ______ ____
ROOT
ATOM      1  C   UNL     1     -30.678  10.621 -52.410  0.00  0.00    +0.114 C 
ENDROOT
BRANCH   1   2
ATOM      2  C   UNL     1     -31.890  11.406 -52.839  0.00  0.00    +0.365 C 
ATOM      3  O   UNL     1     -32.992  10.822 -52.863  0.00  0.00    -0.246 OA
ATOM      4  O   UNL     1     -31.742  12.605 -53.164  0.00  0.00    -0.246 OA
ENDBRANCH   1   2
BRANCH   1   5
ATOM      5  C   UNL     1     -29.457  11.497 -52.261  0.00  0.00    +0.012 C 
BRANCH   5   6
ATOM      6  C   UNL     1     -28.132  10.727 -52.280  0.00  0.00    +0.001 C 
ATOM      7  C   UNL     1     -27.940  10.050 -53.618  0.00  0.00    +0.000 C 
ENDBRANCH   5   6
ENDBRANCH   1   5
TORSDOF 3
REMARK  Name = 
REMARK  50 active torsions:
REMARK  status: ('A' for Active; 'I' for Inactive)
REMARK    1  A    between atoms: _1  and  _3
REMARK    2  A    between atoms: _3  and  _5
REMARK    3  A    between atoms: _7  and  _9
REMARK    4  A    between atoms: _9  and  _10
REMARK    5  A    between atoms: _13  and  _15
REMARK    6  A    between atoms: _15  and  _17
REMARK    7  A    between atoms: _19  and  _21
REMARK    8  A    between atoms: _21  and  _22
REMARK    9  A    between atoms: _29  and  _31
REMARK   10  A    between atoms: _31  and  _32
REMARK   11  A    between atoms: _35  and  _37
REMARK   12  A    between atoms: _37  and  _39
REMARK   13  A    between atoms: _41  and  _43
REMARK   14  A    between atoms: _46  and  _48
REMARK   15  A    between atoms: _48  and  _49
REMARK   16  A    between atoms: _49  and  _50
REMARK   17  A    between atoms: _50  and  _51
REMARK   18  A    between atoms: _55  and  _57
REMARK   19  A    between atoms: _57  and  _58
REMARK   20  A    between atoms: _58  and  _59
REMARK   21  A    between atoms: _62  and  _64
REMARK   22  A    between atoms: _64  and  _66
REMARK   23  A    between atoms: _68  and  _70
REMARK   24  A    between atoms: _70  and  _71
REMARK   25  A    between atoms: _78  and  _80
REMARK   26  A    between atoms: _82  and  _84
REMARK   27  A    between atoms: _84  and  _85
REMARK   28  A    between atoms: _91  and  _93
REMARK   29  A    between atoms: _95  and  _97
REMARK   30  A    between atoms: _97  and  _98
REMARK   31  A    between atoms: _104  and  _106
REMARK   32  A    between atoms: _106  and  _107
REMARK   33  A    between atoms: _107  and  _108
REMARK   34  A    between atoms: _108  and  _109
REMARK   35  A    between atoms: _111  and  _113
REMARK   36  A    between atoms: _113  and  _115
REMARK   37  A    between atoms: _117  and  _119
REMARK   38  A    between atoms: _119  and  _120
REMARK   39  A    between atoms: _127  and  _129
REMARK   40  A    between atoms: _131  and  _133
REMARK   41  A    between atoms: _136  and  _138
REMARK   42  A    between atoms: _138  and  _139
REMARK   43  A    between atoms: _139  and  _140
REMARK   44  A    between atoms: _140  and  _141
REMARK   45  A    between atoms: _145  and  _147
REMARK   46  A    between atoms: _147  and  _148
REMARK   47  A    between atoms: _155  and  _157
REMARK   48  A    between atoms: _157  and  _158
REMARK   49  A    between atoms: _158  and  _159
REMARK   50  A    between atoms: _159  and  _160
REMARK                            x       y       z     vdW  Elec       q    Type
REMARK                         _______ _______ _______ _____ _____    ______ ____
ROOT
ATOM      1  C   UNL     1     -30.575   9.487 -58.290  0.00  0.00    +0.000 C 
ATOM      2  C   UNL     1     -31.858   9.518 -59.111  0.00  0.00    +0.000 C 
ENDROOT
BRANCH   1   3
ATOM      3  C   UNL     1     -30.440   8.167 -57.483  0.00  0.00    +0.000 C 
ATOM      4  C   UNL     1     -30.502   6.966 -58.455  0.00  0.00    +0.000 C 
ENDBRANCH   1   3
BRANCH   1   5
ATOM      5  C   UNL     1     -30.591  10.685 -57.343  0.00  0.00    +0.000 C 
ATOM      6  C   UNL     1     -31.826  10.710 -56.433  0.00  0.00    +0.000 C 
ENDBRANCH   1   5
TORSDOF 2
REMARK  Name = 
REMARK  50 active torsions:
REMARK  status: ('A' for Active; 'I' for Inactive)
REMARK    1  A    between atoms: _1  and  _3
REMARK    2  A    between atoms: _3  and  _5
REMARK    3  A    between atoms: _7  and  _9
REMARK    4  A    between atoms: _9  and  _10
REMARK    5  A    between atoms: _13  and  _15
REMARK    6  A    between atoms: _15  and  _17
REMARK    7  A    between atoms: _19  and  _21
REMARK    8  A    between atoms: _21  and  _22
REMARK    9  A    between atoms: _29  and  _31
REMARK   10  A    between atoms: _31  and  _32
REMARK   11  A    between atoms: _35  and  _37
REMARK   12  A    between atoms: _37  and  _39
REMARK   13  A    between atoms: _41  and  _43
REMARK   14  A    between atoms: _46  and  _48
REMARK   15  A    between atoms: _48  and  _49
REMARK   16  A    between atoms: _49  and  _50
REMARK   17  A    between atoms: _50  and  _51
REMARK   18  A    between atoms: _55  and  _57
REMARK   19  A    between atoms: _57  and  _58
REMARK   20  A    between atoms: _58  and  _59
REMARK   21  A    between atoms: _62  and  _64
REMARK   22  A    between atoms: _64  and  _66
REMARK   23  A    between atoms: _68  and  _70
REMARK   24  A    between atoms: _70  and  _71
REMARK   25  A    between atoms: _78  and  _80
REMARK   26  A    between atoms: _82  and  _84
REMARK   27  A    between atoms: _84  and  _85
REMARK   28  A    between atoms: _91  and  _93
REMARK   29  A    between atoms: _95  and  _97
REMARK   30  A    between atoms: _97  and  _98
REMARK   31  A    between atoms: _104  and  _106
REMARK   32  A    between atoms: _106  and  _107
REMARK   33  A    between atoms: _107  and  _108
REMARK   34  A    between atoms: _108  and  _109
REMARK   35  A    between atoms: _111  and  _113
REMARK   36  A    between atoms: _113  and  _115
REMARK   37  A    between atoms: _117  and  _119
REMARK   38  A    between atoms: _119  and  _120
REMARK   39  A    between atoms: _127  and  _129
REMARK   40  A    between atoms: _131  and  _133
REMARK   41  A    between atoms: _136  and  _138
REMARK   42  A    between atoms: _138  and  _139
REMARK   43  A    between atoms: _139  and  _140
REMARK   44  A    between atoms: _140  and  _141
REMARK   45  A    between atoms: _145  and  _147
REMARK   46  A    between atoms: _147  and  _148
REMARK   47  A    between atoms: _155  and  _157
REMARK   48  A    between atoms: _157  and  _158
REMARK   49  A    between atoms: _158  and  _159
REMARK   50  A    between atoms: _159  and  _160
REMARK                            x       y       z     vdW  Elec       q    Type
REMARK                         _______ _______ _______ _____ _____    ______ ____
ROOT
ATOM      1  C   UNL     1     -36.076   6.648 -60.952  0.00  0.00    -0.022 A 
ATOM      2  C   UNL     1     -35.019   6.798 -60.062  0.00  0.00    -0.001 A 
ATOM      3  C   UNL     1     -35.245   7.094 -58.738  0.00  0.00    +0.042 A 
ATOM      4  C   UNL     1     -36.540   7.234 -58.286  0.00  0.00    +0.196 A 
ATOM      5  O   UNL     1     -36.764   7.518 -56.965  0.00  0.00    -0.287 OA
ATOM      6  C   UNL     1     -37.602   7.086 -59.143  0.00  0.00    +0.042 A 
ATOM      7  C   UNL     1     -37.370   6.788 -60.467  0.00  0.00    -0.001 A 
ENDROOT
BRANCH   1   8
ATOM      8  C   UNL     1     -35.821   6.343 -62.409  0.00  0.00    +0.026 C 
BRANCH   8   9
ATOM      9  C   UNL     1     -35.857   4.858 -62.760  0.00  0.00    +0.005 C 
ATOM     10  C   UNL     1     -35.466   4.666 -64.213  0.00  0.00    +0.000 C 
ENDBRANCH   8   9
ENDBRANCH   1   8
TORSDOF 2
REMARK  Name = 
REMARK  50 active torsions:
REMARK  status: ('A' for Active; 'I' for Inactive)
REMARK    1  A    between atoms: _1  and  _3
REMARK    2  A    between atoms: _3  and  _5
REMARK    3  A    between atoms: _7  and  _9
REMARK    4  A    between atoms: _9  and  _10
REMARK    5  A    between atoms: _13  and  _15
REMARK    6  A    between atoms: _15  and  _17
REMARK    7  A    between atoms: _19  and  _21
REMARK    8  A    between atoms: _21  and  _22
REMARK    9  A    between atoms: _29  and  _31
REMARK   10  A    between atoms: _31  and  _32
REMARK   11  A    between atoms: _35  and  _37
REMARK   12  A    between atoms: _37  and  _39
REMARK   13  A    between atoms: _41  and  _43
REMARK   14  A    between atoms: _46  and  _48
REMARK   15  A    between atoms: _48  and  _49
REMARK   16  A    between atoms: _49  and  _50
REMARK   17  A    between atoms: _50  and  _51
REMARK   18  A    between atoms: _55  and  _57
REMARK   19  A    between atoms: _57  and  _58
REMARK   20  A    between atoms: _58  and  _59
REMARK   21  A    between atoms: _62  and  _64
REMARK   22  A    between atoms: _64  and  _66
REMARK   23  A    between atoms: _68  and  _70
REMARK   24  A    between atoms: _70  and  _71
REMARK   25  A    between atoms: _78  and  _80
REMARK   26  A    between atoms: _82  and  _84
REMARK   27  A    between atoms: _84  and  _85
REMARK   28  A    between atoms: _91  and  _93
REMARK   29  A    between atoms: _95  and  _97
REMARK   30  A    between atoms: _97  and  _98
REMARK   31  A    between atoms: _104  and  _106
REMARK   32  A    between atoms: _106  and  _107
REMARK   33  A    between atoms: _107  and  _108
REMARK   34  A    between atoms: _108  and  _109
REMARK   35  A    between atoms: _111  and  _113
REMARK   36  A    between atoms: _113  and  _115
REMARK   37  A    between atoms: _117  and  _119
REMARK   38  A    between atoms: _119  and  _120
REMARK   39  A    between atoms: _127  and  _129
REMARK   40  A    between atoms: _131  and  _133
REMARK   41  A    between atoms: _136  and  _138
REMARK   42  A    between atoms: _138  and  _139
REMARK   43  A    between atoms: _139  and  _140
REMARK   44  A    between atoms: _140  and  _141
REMARK   45  A    between atoms: _145  and  _147
REMARK   46  A    between atoms: _147  and  _148
REMARK   47  A    between atoms: _155  and  _157
REMARK   48  A    between atoms: _157  and  _158
REMARK   49  A    between atoms: _158  and  _159
REMARK   50  A    between atoms: _159  and  _160
REMARK                            x       y       z     vdW  Elec       q    Type
REMARK                         _______ _______ _______ _____ _____    ______ ____
ROOT
ATOM      1  C   UNL     1     -43.465   9.832 -56.753  0.00  0.00    +0.036 C 
ATOM      2  C   UNL     1     -42.532  10.314 -55.663  0.00  0.00    +0.003 C 
ENDROOT
BRANCH   1   3
ATOM      3  C   UNL     1     -44.200   8.566 -56.280  0.00  0.00    +0.182 C 
ATOM      4  O   UNL     1     -45.118   8.100 -57.256  0.00  0.00    -0.220 OA
ENDBRANCH   1   3
TORSDOF 1
REMARK  Name = 
REMARK  50 active torsions:
REMARK  status: ('A' for Active; 'I' for Inactive)
REMARK    1  A    between atoms: _1  and  _3
REMARK    2  A    between atoms: _3  and  _5
REMARK    3  A    between atoms: _7  and  _9
REMARK    4  A    between atoms: _9  and  _10
REMARK    5  A    between atoms: _13  and  _15
REMARK    6  A    between atoms: _15  and  _17
REMARK    7  A    between atoms: _19  and  _21
REMARK    8  A    between atoms: _21  and  _22
REMARK    9  A    between atoms: _29  and  _31
REMARK   10  A    between atoms: _31  and  _32
REMARK   11  A    between atoms: _35  and  _37
REMARK   12  A    between atoms: _37  and  _39
REMARK   13  A    between atoms: _41  and  _43
REMARK   14  A    between atoms: _46  and  _48
REMARK   15  A    between atoms: _48  and  _49
REMARK   16  A    between atoms: _49  and  _50
REMARK   17  A    between atoms: _50  and  _51
REMARK   18  A    between atoms: _55  and  _57
REMARK   19  A    between atoms: _57  and  _58
REMARK   20  A    between atoms: _58  and  _59
REMARK   21  A    between atoms: _62  and  _64
REMARK   22  A    between atoms: _64  and  _66
REMARK   23  A    between atoms: _68  and  _70
REMARK   24  A    between atoms: _70  and  _71
REMARK   25  A    between atoms: _78  and  _80
REMARK   26  A    between atoms: _82  and  _84
REMARK   27  A    between atoms: _84  and  _85
REMARK   28  A    between atoms: _91  and  _93
REMARK   29  A    between atoms: _95  and  _97
REMARK   30  A    between atoms: _97  and  _98
REMARK   31  A    between atoms: _104  and  _106
REMARK   32  A    between atoms: _106  and  _107
REMARK   33  A    between atoms: _107  and  _108
REMARK   34  A    between atoms: _108  and  _109
REMARK   35  A    between atoms: _111  and  _113
REMARK   36  A    between atoms: _113  and  _115
REMARK   37  A    between atoms: _117  and  _119
REMARK   38  A    between atoms: _119  and  _120
REMARK   39  A    between atoms: _127  and  _129
REMARK   40  A    between atoms: _131  and  _133
REMARK   41  A    between atoms: _136  and  _138
REMARK   42  A    between atoms: _138  and  _139
REMARK   43  A    between atoms: _139  and  _140
REMARK   44  A    between atoms: _140  and  _141
REMARK   45  A    between atoms: _145  and  _147
REMARK   46  A    between atoms: _147  and  _148
REMARK   47  A    between atoms: _155  and  _157
REMARK   48  A    between atoms: _157  and  _158
REMARK   49  A    between atoms: _158  and  _159
REMARK   50  A    between atoms: _159  and  _160
REMARK                            x       y       z     vdW  Elec       q    Type
REMARK                         _______ _______ _______ _____ _____    ______ ____
ROOT
ATOM      1  C   UNL     1     -42.439  14.155 -53.769  0.00  0.00    -0.022 A 
ATOM      2  C   UNL     1     -42.654  14.657 -52.495  0.00  0.00    -0.004 A 
ATOM      3  C   UNL     1     -43.449  15.746 -52.300  0.00  0.00    -0.000 A 
ATOM      4  C   UNL     1     -44.045  16.381 -53.376  0.00  0.00    -0.000 A 
ATOM      5  C   UNL     1     -43.832  15.906 -54.656  0.00  0.00    -0.000 A 
ATOM      6  C   UNL     1     -43.029  14.799 -54.845  0.00  0.00    -0.004 A 
ENDROOT
BRANCH   1   7
ATOM      7  C   UNL     1     -41.573  12.960 -53.978  0.00  0.00    +0.026 C 
BRANCH   7   8
ATOM      8  C   UNL     1     -42.264  11.620 -53.664  0.00  0.00    +0.005 C 
ATOM      9  C   UNL     1     -43.154  11.724 -52.442  0.00  0.00    +0.000 C 
ENDBRANCH   7   8
ENDBRANCH   1   7
TORSDOF 2
REMARK  Name = 
REMARK  50 active torsions:
REMARK  status: ('A' for Active; 'I' for Inactive)
REMARK    1  A    between atoms: _1  and  _3
REMARK    2  A    between atoms: _3  and  _5
REMARK    3  A    between atoms: _7  and  _9
REMARK    4  A    between atoms: _9  and  _10
REMARK    5  A    between atoms: _13  and  _15
REMARK    6  A    between atoms: _15  and  _17
REMARK    7  A    between atoms: _19  and  _21
REMARK    8  A    between atoms: _21  and  _22
REMARK    9  A    between atoms: _29  and  _31
REMARK   10  A    between atoms: _31  and  _32
REMARK   11  A    between atoms: _35  and  _37
REMARK   12  A    between atoms: _37  and  _39
REMARK   13  A    between atoms: _41  and  _43
REMARK   14  A    between atoms: _46  and  _48
REMARK   15  A    between atoms: _48  and  _49
REMARK   16  A    between atoms: _49  and  _50
REMARK   17  A    between atoms: _50  and  _51
REMARK   18  A    between atoms: _55  and  _57
REMARK   19  A    between atoms: _57  and  _58
REMARK   20  A    between atoms: _58  and  _59
REMARK   21  A    between atoms: _62  and  _64
REMARK   22  A    between atoms: _64  and  _66
REMARK   23  A    between atoms: _68  and  _70
REMARK   24  A    between atoms: _70  and  _71
REMARK   25  A    between atoms: _78  and  _80
REMARK   26  A    between atoms: _82  and  _84
REMARK   27  A    between atoms: _84  and  _85
REMARK   28  A    between atoms: _91  and  _93
REMARK   29  A    between atoms: _95  and  _97
REMARK   30  A    between atoms: _97  and  _98
REMARK   31  A    between atoms: _104  and  _106
REMARK   32  A    between atoms: _106  and  _107
REMARK   33  A    between atoms: _107  and  _108
REMARK   34  A    between atoms: _108  and  _109
REMARK   35  A    between atoms: _111  and  _113
REMARK   36  A    between atoms: _113  and  _115
REMARK   37  A    between atoms: _117  and  _119
REMARK   38  A    between atoms: _119  and  _120
REMARK   39  A    between atoms: _127  and  _129
REMARK   40  A    between atoms: _131  and  _133
REMARK   41  A    between atoms: _136  and  _138
REMARK   42  A    between atoms: _138  and  _139
REMARK   43  A    between atoms: _139  and  _140
REMARK   44  A    between atoms: _140  and  _141
REMARK   45  A    between atoms: _145  and  _147
REMARK   46  A    between atoms: _147  and  _148
REMARK   47  A    between atoms: _155  and  _157
REMARK   48  A    between atoms: _157  and  _158
REMARK   49  A    between atoms: _158  and  _159
REMARK   50  A    between atoms: _159  and  _160
REMARK                            x       y       z     vdW  Elec       q    Type
REMARK                         _______ _______ _______ _____ _____    ______ ____
ROOT
ATOM      1  C   UNL     1     -43.186  11.792 -50.002  0.00  0.00    +0.036 C 
ATOM      2  C   UNL     1     -42.214  12.583 -49.130  0.00  0.00    +0.003 C 
ENDROOT
BRANCH   1   3
ATOM      3  C   UNL     1     -43.487  10.432 -49.351  0.00  0.00    +0.182 C 
ATOM      4  O   UNL     1     -44.367  10.579 -48.253  0.00  0.00    -0.220 OA
ENDBRANCH   1   3
TORSDOF 1
REMARK  Name = 
REMARK  50 active torsions:
REMARK  status: ('A' for Active; 'I' for Inactive)
REMARK    1  A    between atoms: _1  and  _3
REMARK    2  A    between atoms: _3  and  _5
REMARK    3  A    between atoms: _7  and  _9
REMARK    4  A    between atoms: _9  and  _10
REMARK    5  A    between atoms: _13  and  _15
REMARK    6  A    between atoms: _15  and  _17
REMARK    7  A    between atoms: _19  and  _21
REMARK    8  A    between atoms: _21  and  _22
REMARK    9  A    between atoms: _29  and  _31
REMARK   10  A    between atoms: _31  and  _32
REMARK   11  A    between atoms: _35  and  _37
REMARK   12  A    between atoms: _37  and  _39
REMARK   13  A    between atoms: _41  and  _43
REMARK   14  A    between atoms: _46  and  _48
REMARK   15  A    between atoms: _48  and  _49
REMARK   16  A    between atoms: _49  and  _50
REMARK   17  A    between atoms: _50  and  _51
REMARK   18  A    between atoms: _55  and  _57
REMARK   19  A    between atoms: _57  and  _58
REMARK   20  A    between atoms: _58  and  _59
REMARK   21  A    between atoms: _62  and  _64
REMARK   22  A    between atoms: _64  and  _66
REMARK   23  A    between atoms: _68  and  _70
REMARK   24  A    between atoms: _70  and  _71
REMARK   25  A    between atoms: _78  and  _80
REMARK   26  A    between atoms: _82  and  _84
REMARK   27  A    between atoms: _84  and  _85
REMARK   28  A    between atoms: _91  and  _93
REMARK   29  A    between atoms: _95  and  _97
REMARK   30  A    between atoms: _97  and  _98
REMARK   31  A    between atoms: _104  and  _106
REMARK   32  A    between atoms: _106  and  _107
REMARK   33  A    between atoms: _107  and  _108
REMARK   34  A    between atoms: _108  and  _109
REMARK   35  A    between atoms: _111  and  _113
REMARK   36  A    between atoms: _113  and  _115
REMARK   37  A    between atoms: _117  and  _119
REMARK   38  A    between atoms: _119  and  _120
REMARK   39  A    between atoms: _127  and  _129
REMARK   40  A    between atoms: _131  and  _133
REMARK   41  A    between atoms: _136  and  _138
REMARK   42  A    between atoms: _138  and  _139
REMARK   43  A    between atoms: _139  and  _140
REMARK   44  A    between atoms: _140  and  _141
REMARK   45  A    between atoms: _145  and  _147
REMARK   46  A    between atoms: _147  and  _148
REMARK   47  A    between atoms: _155  and  _157
REMARK   48  A    between atoms: _157  and  _158
REMARK   49  A    between atoms: _158  and  _159
REMARK   50  A    between atoms: _159  and  _160
REMARK                            x       y       z     vdW  Elec       q    Type
REMARK                         _______ _______ _______ _____ _____    ______ ____
ROOT
ATOM      1  C   UNL     1     -40.309  16.730 -48.192  0.00  0.00    -0.022 A 
ATOM      2  C   UNL     1     -39.255  15.993 -47.667  0.00  0.00    -0.004 A 
ATOM      3  C   UNL     1     -38.023  16.594 -47.414  0.00  0.00    -0.000 A 
ATOM      4  C   UNL     1     -37.852  17.947 -47.652  0.00  0.00    -0.000 A 
ATOM      5  C   UNL     1     -38.904  18.691 -48.155  0.00  0.00    -0.000 A 
ATOM      6  C   UNL     1     -40.128  18.085 -48.412  0.00  0.00    -0.004 A 
ENDROOT
BRANCH   1   7
ATOM      7  C   UNL     1     -41.635  16.082 -48.440  0.00  0.00    +0.026 C 
BRANCH   7   8
ATOM      8  C   UNL     1     -41.702  14.637 -47.942  0.00  0.00    +0.005 C 
ATOM      9  C   UNL     1     -42.257  14.584 -46.519  0.00  0.00    +0.000 C 
ENDBRANCH   7   8
ENDBRANCH   1   7
TORSDOF 2
REMARK  Name = 
REMARK  50 active torsions:
REMARK  status: ('A' for Active; 'I' for Inactive)
REMARK    1  A    between atoms: _1  and  _3
REMARK    2  A    between atoms: _3  and  _5
REMARK    3  A    between atoms: _7  and  _9
REMARK    4  A    between atoms: _9  and  _10
REMARK    5  A    between atoms: _13  and  _15
REMARK    6  A    between atoms: _15  and  _17
REMARK    7  A    between atoms: _19  and  _21
REMARK    8  A    between atoms: _21  and  _22
REMARK    9  A    between atoms: _29  and  _31
REMARK   10  A    between atoms: _31  and  _32
REMARK   11  A    between atoms: _35  and  _37
REMARK   12  A    between atoms: _37  and  _39
REMARK   13  A    between atoms: _41  and  _43
REMARK   14  A    between atoms: _46  and  _48
REMARK   15  A    between atoms: _48  and  _49
REMARK   16  A    between atoms: _49  and  _50
REMARK   17  A    between atoms: _50  and  _51
REMARK   18  A    between atoms: _55  and  _57
REMARK   19  A    between atoms: _57  and  _58
REMARK   20  A    between atoms: _58  and  _59
REMARK   21  A    between atoms: _62  and  _64
REMARK   22  A    between atoms: _64  and  _66
REMARK   23  A    between atoms: _68  and  _70
REMARK   24  A    between atoms: _70  and  _71
REMARK   25  A    between atoms: _78  and  _80
REMARK   26  A    between atoms: _82  and  _84
REMARK   27  A    between atoms: _84  and  _85
REMARK   28  A    between atoms: _91  and  _93
REMARK   29  A    between atoms: _95  and  _97
REMARK   30  A    between atoms: _97  and  _98
REMARK   31  A    between atoms: _104  and  _106
REMARK   32  A    between atoms: _106  and  _107
REMARK   33  A    between atoms: _107  and  _108
REMARK   34  A    between atoms: _108  and  _109
REMARK   35  A    between atoms: _111  and  _113
REMARK   36  A    between atoms: _113  and  _115
REMARK   37  A    between atoms: _117  and  _119
REMARK   38  A    between atoms: _119  and  _120
REMARK   39  A    between atoms: _127  and  _129
REMARK   40  A    between atoms: _131  and  _133
REMARK   41  A    between atoms: _136  and  _138
REMARK   42  A    between atoms: _138  and  _139
REMARK   43  A    between atoms: _139  and  _140
REMARK   44  A    between atoms: _140  and  _141
REMARK   45  A    between atoms: _145  and  _147
REMARK   46  A    between atoms: _147  and  _148
REMARK   47  A    between atoms: _155  and  _157
REMARK   48  A    between atoms: _157  and  _158
REMARK   49  A    between atoms: _158  and  _159
REMARK   50  A    between atoms: _159  and  _160
REMARK                            x       y       z     vdW  Elec       q    Type
REMARK                         _______ _______ _______ _____ _____    ______ ____
ROOT
ATOM      1  C   UNL     1     -41.617  12.009 -42.587  0.00  0.00    +0.002 C 
ENDROOT
BRANCH   1   2
ATOM      2  C   UNL     1     -41.012  13.211 -43.288  0.00  0.00    +0.000 C 
BRANCH   2   3
ATOM      3  C   UNL     1     -41.977  14.006 -44.174  0.00  0.00    +0.000 C 
ATOM      4  C   UNL     1     -42.415  15.292 -43.459  0.00  0.00    +0.000 C 
ENDBRANCH   2   3
ENDBRANCH   1   2
BRANCH   1   5
ATOM      5  C   UNL     1     -41.990  10.961 -43.617  0.00  0.00    +0.021 C 
BRANCH   5   6
ATOM      6  C   UNL     1     -43.467  10.624 -43.594  0.00  0.00    +0.109 C 
ATOM      7  N   UNL     1     -44.125  11.165 -44.822  0.00  0.00    -0.131 NA
ENDBRANCH   5   6
ENDBRANCH   1   5
TORSDOF 4
REMARK  Name = 
REMARK  50 active torsions:
REMARK  status: ('A' for Active; 'I' for Inactive)
REMARK    1  A    between atoms: _1  and  _3
REMARK    2  A    between atoms: _3  and  _5
REMARK    3  A    between atoms: _7  and  _9
REMARK    4  A    between atoms: _9  and  _10
REMARK    5  A    between atoms: _13  and  _15
REMARK    6  A    between atoms: _15  and  _17
REMARK    7  A    between atoms: _19  and  _21
REMARK    8  A    between atoms: _21  and  _22
REMARK    9  A    between atoms: _29  and  _31
REMARK   10  A    between atoms: _31  and  _32
REMARK   11  A    between atoms: _35  and  _37
REMARK   12  A    between atoms: _37  and  _39
REMARK   13  A    between atoms: _41  and  _43
REMARK   14  A    between atoms: _46  and  _48
REMARK   15  A    between atoms: _48  and  _49
REMARK   16  A    between atoms: _49  and  _50
REMARK   17  A    between atoms: _50  and  _51
REMARK   18  A    between atoms: _55  and  _57
REMARK   19  A    between atoms: _57  and  _58
REMARK   20  A    between atoms: _58  and  _59
REMARK   21  A    between atoms: _62  and  _64
REMARK   22  A    between atoms: _64  and  _66
REMARK   23  A    between atoms: _68  and  _70
REMARK   24  A    between atoms: _70  and  _71
REMARK   25  A    between atoms: _78  and  _80
REMARK   26  A    between atoms: _82  and  _84
REMARK   27  A    between atoms: _84  and  _85
REMARK   28  A    between atoms: _91  and  _93
REMARK   29  A    between atoms: _95  and  _97
REMARK   30  A    between atoms: _97  and  _98
REMARK   31  A    between atoms: _104  and  _106
REMARK   32  A    between atoms: _106  and  _107
REMARK   33  A    between atoms: _107  and  _108
REMARK   34  A    between atoms: _108  and  _109
REMARK   35  A    between atoms: _111  and  _113
REMARK   36  A    between atoms: _113  and  _115
REMARK   37  A    between atoms: _117  and  _119
REMARK   38  A    between atoms: _119  and  _120
REMARK   39  A    between atoms: _127  and  _129
REMARK   40  A    between atoms: _131  and  _133
REMARK   41  A    between atoms: _136  and  _138
REMARK   42  A    between atoms: _138  and  _139
REMARK   43  A    between atoms: _139  and  _140
REMARK   44  A    between atoms: _140  and  _141
REMARK   45  A    between atoms: _145  and  _147
REMARK   46  A    between atoms: _147  and  _148
REMARK   47  A    between atoms: _155  and  _157
REMARK   48  A    between atoms: _157  and  _158
REMARK   49  A    between atoms: _158  and  _159
REMARK   50  A    between atoms: _159  and  _160
REMARK                            x       y       z     vdW  Elec       q    Type
REMARK                         _______ _______ _______ _____ _____    ______ ____
ROOT
ATOM      1  C   UNL     1     -39.463  21.172 -41.347  0.00  0.00    +0.000 C 
ATOM      2  C   UNL     1     -39.042  22.153 -40.260  0.00  0.00    +0.000 C 
ENDROOT
BRANCH   1   3
ATOM      3  C   UNL     1     -40.355  20.066 -40.775  0.00  0.00    +0.000 C 
ATOM      4  C   UNL     1     -41.359  20.702 -39.836  0.00  0.00    +0.000 C 
ENDBRANCH   1   3
BRANCH   1   5
ATOM      5  C   UNL     1     -38.251  20.559 -42.050  0.00  0.00    +0.000 C 
ATOM      6  C   UNL     1     -37.459  21.552 -42.875  0.00  0.00    +0.000 C 
ENDBRANCH   1   5
TORSDOF 2
REMARK  Name = 
REMARK  50 active torsions:
REMARK  status: ('A' for Active; 'I' for Inactive)
REMARK    1  A    between atoms: _1  and  _3
REMARK    2  A    between atoms: _3  and  _5
REMARK    3  A    between atoms: _7  and  _9
REMARK    4  A    between atoms: _9  and  _10
REMARK    5  A    between atoms: _13  and  _15
REMARK    6  A    between atoms: _15  and  _17
REMARK    7  A    between atoms: _19  and  _21
REMARK    8  A    between atoms: _21  and  _22
REMARK    9  A    between atoms: _29  and  _31
REMARK   10  A    between atoms: _31  and  _32
REMARK   11  A    between atoms: _35  and  _37
REMARK   12  A    between atoms: _37  and  _39
REMARK   13  A    between atoms: _41  and  _43
REMARK   14  A    between atoms: _46  and  _48
REMARK   15  A    between atoms: _48  and  _49
REMARK   16  A    between atoms: _49  and  _50
REMARK   17  A    between atoms: _50  and  _51
REMARK   18  A    between atoms: _55  and  _57
REMARK   19  A    between atoms: _57  and  _58
REMARK   20  A    between atoms: _58  and  _59
REMARK   21  A    between atoms: _62  and  _64
REMARK   22  A    between atoms: _64  and  _66
REMARK   23  A    between atoms: _68  and  _70
REMARK   24  A    between atoms: _70  and  _71
REMARK   25  A    between atoms: _78  and  _80
REMARK   26  A    between atoms: _82  and  _84
REMARK   27  A    between atoms: _84  and  _85
REMARK   28  A    between atoms: _91  and  _93
REMARK   29  A    between atoms: _95  and  _97
REMARK   30  A    between atoms: _97  and  _98
REMARK   31  A    between atoms: _104  and  _106
REMARK   32  A    between atoms: _106  and  _107
REMARK   33  A    between atoms: _107  and  _108
REMARK   34  A    between atoms: _108  and  _109
REMARK   35  A    between atoms: _111  and  _113
REMARK   36  A    between atoms: _113  and  _115
REMARK   37  A    between atoms: _117  and  _119
REMARK   38  A    between atoms: _119  and  _120
REMARK   39  A    between atoms: _127  and  _129
REMARK   40  A    between atoms: _131  and  _133
REMARK   41  A    between atoms: _136  and  _138
REMARK   42  A    between atoms: _138  and  _139
REMARK   43  A    between atoms: _139  and  _140
REMARK   44  A    between atoms: _140  and  _141
REMARK   45  A    between atoms: _145  and  _147
REMARK   46  A    between atoms: _147  and  _148
REMARK   47  A    between atoms: _155  and  _157
REMARK   48  A    between atoms: _157  and  _158
REMARK   49  A    between atoms: _158  and  _159
REMARK   50  A    between atoms: _159  and  _160
REMARK                            x       y       z     vdW  Elec       q    Type
REMARK                         _______ _______ _______ _____ _____    ______ ____
ROOT
ATOM      1  C   UNL     1     -36.039  25.851 -44.803  0.00  0.00    -0.022 A 
ATOM      2  C   UNL     1     -35.392  25.497 -43.624  0.00  0.00    -0.001 A 
ATOM      3  C   UNL     1     -36.081  25.440 -42.415  0.00  0.00    +0.042 A 
ATOM      4  C   UNL     1     -37.424  25.726 -42.388  0.00  0.00    +0.196 A 
ATOM      5  O   UNL     1     -38.094  25.663 -41.197  0.00  0.00    -0.287 OA
ATOM      6  C   UNL     1     -38.096  26.092 -43.544  0.00  0.00    +0.042 A 
ATOM      7  C   UNL     1     -37.404  26.144 -44.748  0.00  0.00    -0.001 A 
ENDROOT
BRANCH   1   8
ATOM      8  C   UNL     1     -35.288  25.929 -46.093  0.00  0.00    +0.026 C 
BRANCH   8   9
ATOM      9  C   UNL     1     -34.480  27.220 -46.243  0.00  0.00    +0.005 C 
ATOM     10  C   UNL     1     -33.848  27.232 -47.633  0.00  0.00    +0.000 C 
ENDBRANCH   8   9
ENDBRANCH   1   8
TORSDOF 2
REMARK  Name = 
REMARK  50 active torsions:
REMARK  status: ('A' for Active; 'I' for Inactive)
REMARK    1  A    between atoms: _1  and  _3
REMARK    2  A    between atoms: _3  and  _5
REMARK    3  A    between atoms: _7  and  _9
REMARK    4  A    between atoms: _9  and  _10
REMARK    5  A    between atoms: _13  and  _15
REMARK    6  A    between atoms: _15  and  _17
REMARK    7  A    between atoms: _19  and  _21
REMARK    8  A    between atoms: _21  and  _22
REMARK    9  A    between atoms: _29  and  _31
REMARK   10  A    between atoms: _31  and  _32
REMARK   11  A    between atoms: _35  and  _37
REMARK   12  A    between atoms: _37  and  _39
REMARK   13  A    between atoms: _41  and  _43
REMARK   14  A    between atoms: _46  and  _48
REMARK   15  A    between atoms: _48  and  _49
REMARK   16  A    between atoms: _49  and  _50
REMARK   17  A    between atoms: _50  and  _51
REMARK   18  A    between atoms: _55  and  _57
REMARK   19  A    between atoms: _57  and  _58
REMARK   20  A    between atoms: _58  and  _59
REMARK   21  A    between atoms: _62  and  _64
REMARK   22  A    between atoms: _64  and  _66
REMARK   23  A    between atoms: _68  and  _70
REMARK   24  A    between atoms: _70  and  _71
REMARK   25  A    between atoms: _78  and  _80
REMARK   26  A    between atoms: _82  and  _84
REMARK   27  A    between atoms: _84  and  _85
REMARK   28  A    between atoms: _91  and  _93
REMARK   29  A    between atoms: _95  and  _97
REMARK   30  A    between atoms: _97  and  _98
REMARK   31  A    between atoms: _104  and  _106
REMARK   32  A    between atoms: _106  and  _107
REMARK   33  A    between atoms: _107  and  _108
REMARK   34  A    between atoms: _108  and  _109
REMARK   35  A    between atoms: _111  and  _113
REMARK   36  A    between atoms: _113  and  _115
REMARK   37  A    between atoms: _117  and  _119
REMARK   38  A    between atoms: _119  and  _120
REMARK   39  A    between atoms: _127  and  _129
REMARK   40  A    between atoms: _131  and  _133
REMARK   41  A    between atoms: _136  and  _138
REMARK   42  A    between atoms: _138  and  _139
REMARK   43  A    between atoms: _139  and  _140
REMARK   44  A    between atoms: _140  and  _141
REMARK   45  A    between atoms: _145  and  _147
REMARK   46  A    between atoms: _147  and  _148
REMARK   47  A    between atoms: _155  and  _157
REMARK   48  A    between atoms: _157  and  _158
REMARK   49  A    between atoms: _158  and  _159
REMARK   50  A    between atoms: _159  and  _160
REMARK                            x       y       z     vdW  Elec       q    Type
REMARK                         _______ _______ _______ _____ _____    ______ ____
ROOT
ATOM      1  C   UNL     1     -30.869  23.371 -50.696  0.00  0.00    +0.013 C 
ATOM      2  C   UNL     1     -30.192  23.512 -52.038  0.00  0.00    +0.001 C 
ENDROOT
BRANCH   1   3
ATOM      3  C   UNL     1     -31.863  22.214 -50.752  0.00  0.00    +0.069 C 
ATOM      4  S   UNL     1     -31.074  20.654 -51.240  0.00  0.00    -0.082 S 
ENDBRANCH   1   3
TORSDOF 1
REMARK  Name = 
REMARK  50 active torsions:
REMARK  status: ('A' for Active; 'I' for Inactive)
REMARK    1  A    between atoms: _1  and  _3
REMARK    2  A    between atoms: _3  and  _5
REMARK    3  A    between atoms: _7  and  _9
REMARK    4  A    between atoms: _9  and  _10
REMARK    5  A    between atoms: _13  and  _15
REMARK    6  A    between atoms: _15  and  _17
REMARK    7  A    between atoms: _19  and  _21
REMARK    8  A    between atoms: _21  and  _22
REMARK    9  A    between atoms: _29  and  _31
REMARK   10  A    between atoms: _31  and  _32
REMARK   11  A    between atoms: _35  and  _37
REMARK   12  A    between atoms: _37  and  _39
REMARK   13  A    between atoms: _41  and  _43
REMARK   14  A    between atoms: _46  and  _48
REMARK   15  A    between atoms: _48  and  _49
REMARK   16  A    between atoms: _49  and  _50
REMARK   17  A    between atoms: _50  and  _51
REMARK   18  A    between atoms: _55  and  _57
REMARK   19  A    between atoms: _57  and  _58
REMARK   20  A    between atoms: _58  and  _59
REMARK   21  A    between atoms: _62  and  _64
REMARK   22  A    between atoms: _64  and  _66
REMARK   23  A    between atoms: _68  and  _70
REMARK   24  A    between atoms: _70  and  _71
REMARK   25  A    between atoms: _78  and  _80
REMARK   26  A    between atoms: _82  and  _84
REMARK   27  A    between atoms: _84  and  _85
REMARK   28  A    between atoms: _91  and  _93
REMARK   29  A    between atoms: _95  and  _97
REMARK   30  A    between atoms: _97  and  _98
REMARK   31  A    between atoms: _104  and  _106
REMARK   32  A    between atoms: _106  and  _107
REMARK   33  A    between atoms: _107  and  _108
REMARK   34  A    between atoms: _108  and  _109
REMARK   35  A    between atoms: _111  and  _113
REMARK   36  A    between atoms: _113  and  _115
REMARK   37  A    between atoms: _117  and  _119
REMARK   38  A    between atoms: _119  and  _120
REMARK   39  A    between atoms: _127  and  _129
REMARK   40  A    between atoms: _131  and  _133
REMARK   41  A    between atoms: _136  and  _138
REMARK   42  A    between atoms: _138  and  _139
REMARK   43  A    between atoms: _139  and  _140
REMARK   44  A    between atoms: _140  and  _141
REMARK   45  A    between atoms: _145  and  _147
REMARK   46  A    between atoms: _147  and  _148
REMARK   47  A    between atoms: _155  and  _157
REMARK   48  A    between atoms: _157  and  _158
REMARK   49  A    between atoms: _158  and  _159
REMARK   50  A    between atoms: _159  and  _160
REMARK                            x       y       z     vdW  Elec       q    Type
REMARK                         _______ _______ _______ _____ _____    ______ ____
ROOT
ATOM      1  C   UNL     1     -29.719  19.789 -56.114  0.00  0.00    +0.000 C 
ATOM      2  C   UNL     1     -30.848  19.788 -55.058  0.00  0.00    +0.000 C 
ATOM      3  C   UNL     1     -29.627  18.438 -56.787  0.00  0.00    +0.000 C 
ENDROOT
BRANCH   1   4
ATOM      4  C   UNL     1     -28.386  20.152 -55.456  0.00  0.00    +0.000 C 
ATOM      5  C   UNL     1     -27.273  20.097 -56.503  0.00  0.00    +0.000 C 
ENDBRANCH   1   4
TORSDOF 1
REMARK  Name = 
REMARK  50 active torsions:
REMARK  status: ('A' for Active; 'I' for Inactive)
REMARK    1  A    between atoms: _1  and  _3
REMARK    2  A    between atoms: _3  and  _5
REMARK    3  A    between atoms: _7  and  _9
REMARK    4  A    between atoms: _9  and  _10
REMARK    5  A    between atoms: _13  and  _15
REMARK    6  A    between atoms: _15  and  _17
REMARK    7  A    between atoms: _19  and  _21
REMARK    8  A    between atoms: _21  and  _22
REMARK    9  A    between atoms: _29  and  _31
REMARK   10  A    between atoms: _31  and  _32
REMARK   11  A    between atoms: _35  and  _37
REMARK   12  A    between atoms: _37  and  _39
REMARK   13  A    between atoms: _41  and  _43
REMARK   14  A    between atoms: _46  and  _48
REMARK   15  A    between atoms: _48  and  _49
REMARK   16  A    between atoms: _49  and  _50
REMARK   17  A    between atoms: _50  and  _51
REMARK   18  A    between atoms: _55  and  _57
REMARK   19  A    between atoms: _57  and  _58
REMARK   20  A    between atoms: _58  and  _59
REMARK   21  A    between atoms: _62  and  _64
REMARK   22  A    between atoms: _64  and  _66
REMARK   23  A    between atoms: _68  and  _70
REMARK   24  A    between atoms: _70  and  _71
REMARK   25  A    between atoms: _78  and  _80
REMARK   26  A    between atoms: _82  and  _84
REMARK   27  A    between atoms: _84  and  _85
REMARK   28  A    between atoms: _91  and  _93
REMARK   29  A    between atoms: _95  and  _97
REMARK   30  A    between atoms: _97  and  _98
REMARK   31  A    between atoms: _104  and  _106
REMARK   32  A    between atoms: _106  and  _107
REMARK   33  A    between atoms: _107  and  _108
REMARK   34  A    between atoms: _108  and  _109
REMARK   35  A    between atoms: _111  and  _113
REMARK   36  A    between atoms: _113  and  _115
REMARK   37  A    between atoms: _117  and  _119
REMARK   38  A    between atoms: _119  and  _120
REMARK   39  A    between atoms: _127  and  _129
REMARK   40  A    between atoms: _131  and  _133
REMARK   41  A    between atoms: _136  and  _138
REMARK   42  A    between atoms: _138  and  _139
REMARK   43  A    between atoms: _139  and  _140
REMARK   44  A    between atoms: _140  and  _141
REMARK   45  A    between atoms: _145  and  _147
REMARK   46  A    between atoms: _147  and  _148
REMARK   47  A    between atoms: _155  and  _157
REMARK   48  A    between atoms: _157  and  _158
REMARK   49  A    between atoms: _158  and  _159
REMARK   50  A    between atoms: _159  and  _160
REMARK                            x       y       z     vdW  Elec       q    Type
REMARK                         _______ _______ _______ _____ _____    ______ ____
ROOT
ATOM      1  C   UNL     1     -38.666   4.376 -56.670  0.00  0.00    +0.220 C 
ENDROOT
BRANCH   1   2
ATOM      2  N   UNL     1     -37.954   3.210 -56.170  0.00  0.00    -0.087 NA
ATOM      3  C   UNL     1     -36.652   2.989 -56.351  0.00  0.00    +0.535 C 
ATOM      4  N   UNL     1     -36.113   1.896 -55.843  0.00  0.00    +0.135 NA
ATOM      5  N   UNL     1     -35.898   3.851 -57.024  0.00  0.00    +0.135 NA
ENDBRANCH   1   2
BRANCH   1   6
ATOM      6  C   UNL     1     -39.822   3.966 -57.549  0.00  0.00    +0.047 C 
BRANCH   6   7
ATOM      7  C   UNL     1     -39.271   3.540 -58.890  0.00  0.00    +0.004 C 
BRANCH   7   8
ATOM      8  C   UNL     1     -40.314   3.037 -59.872  0.00  0.00    +0.000 C 
ATOM      9  C   UNL     1     -41.144   4.199 -60.401  0.00  0.00    +0.000 C 
ENDBRANCH   7   8
ENDBRANCH   6   7
ENDBRANCH   1   6
TORSDOF 4
REMARK  Name = 
REMARK  50 active torsions:
REMARK  status: ('A' for Active; 'I' for Inactive)
REMARK    1  A    between atoms: _1  and  _3
REMARK    2  A    between atoms: _3  and  _5
REMARK    3  A    between atoms: _7  and  _9
REMARK    4  A    between atoms: _9  and  _10
REMARK    5  A    between atoms: _13  and  _15
REMARK    6  A    between atoms: _15  and  _17
REMARK    7  A    between atoms: _19  and  _21
REMARK    8  A    between atoms: _21  and  _22
REMARK    9  A    between atoms: _29  and  _31
REMARK   10  A    between atoms: _31  and  _32
REMARK   11  A    between atoms: _35  and  _37
REMARK   12  A    between atoms: _37  and  _39
REMARK   13  A    between atoms: _41  and  _43
REMARK   14  A    between atoms: _46  and  _48
REMARK   15  A    between atoms: _48  and  _49
REMARK   16  A    between atoms: _49  and  _50
REMARK   17  A    between atoms: _50  and  _51
REMARK   18  A    between atoms: _55  and  _57
REMARK   19  A    between atoms: _57  and  _58
REMARK   20  A    between atoms: _58  and  _59
REMARK   21  A    between atoms: _62  and  _64
REMARK   22  A    between atoms: _64  and  _66
REMARK   23  A    between atoms: _68  and  _70
REMARK   24  A    between atoms: _70  and  _71
REMARK   25  A    between atoms: _78  and  _80
REMARK   26  A    between atoms: _82  and  _84
REMARK   27  A    between atoms: _84  and  _85
REMARK   28  A    between atoms: _91  and  _93
REMARK   29  A    between atoms: _95  and  _97
REMARK   30  A    between atoms: _97  and  _98
REMARK   31  A    between atoms: _104  and  _106
REMARK   32  A    between atoms: _106  and  _107
REMARK   33  A    between atoms: _107  and  _108
REMARK   34  A    between atoms: _108  and  _109
REMARK   35  A    between atoms: _111  and  _113
REMARK   36  A    between atoms: _113  and  _115
REMARK   37  A    between atoms: _117  and  _119
REMARK   38  A    between atoms: _119  and  _120
REMARK   39  A    between atoms: _127  and  _129
REMARK   40  A    between atoms: _131  and  _133
REMARK   41  A    between atoms: _136  and  _138
REMARK   42  A    between atoms: _138  and  _139
REMARK   43  A    between atoms: _139  and  _140
REMARK   44  A    between atoms: _140  and  _141
REMARK   45  A    between atoms: _145  and  _147
REMARK   46  A    between atoms: _147  and  _148
REMARK   47  A    between atoms: _155  and  _157
REMARK   48  A    between atoms: _157  and  _158
REMARK   49  A    between atoms: _158  and  _159
REMARK   50  A    between atoms: _159  and  _160
REMARK                            x       y       z     vdW  Elec       q    Type
REMARK                         _______ _______ _______ _____ _____    ______ ____
ROOT
ATOM      1  C   UNL     1     -45.490  -3.262 -49.902  0.00  0.00    -0.022 A 
ATOM      2  C   UNL     1     -45.532  -2.840 -48.567  0.00  0.00    -0.001 A 
ATOM      3  C   UNL     1     -44.884  -1.687 -48.158  0.00  0.00    +0.042 A 
ATOM      4  C   UNL     1     -44.170  -0.937 -49.087  0.00  0.00    +0.196 A 
ATOM      5  O   UNL     1     -43.529   0.215 -48.677  0.00  0.00    -0.287 OA
ATOM      6  C   UNL     1     -44.107  -1.336 -50.418  0.00  0.00    +0.042 A 
ATOM      7  C   UNL     1     -44.760  -2.492 -50.816  0.00  0.00    -0.001 A 
ENDROOT
BRANCH   1   8
ATOM      8  C   UNL     1     -46.181  -4.538 -50.350  0.00  0.00    +0.026 C 
BRANCH   8   9
ATOM      9  C   UNL     1     -45.553  -5.267 -51.549  0.00  0.00    +0.005 C 
ATOM     10  C   UNL     1     -45.926  -6.740 -51.433  0.00  0.00    +0.000 C 
ENDBRANCH   8   9
ENDBRANCH   1   8
TORSDOF 2
REMARK  Name = 
REMARK  50 active torsions:
REMARK  status: ('A' for Active; 'I' for Inactive)
REMARK    1  A    between atoms: _1  and  _3
REMARK    2  A    between atoms: _3  and  _5
REMARK    3  A    between atoms: _7  and  _9
REMARK    4  A    between atoms: _9  and  _10
REMARK    5  A    between atoms: _13  and  _15
REMARK    6  A    between atoms: _15  and  _17
REMARK    7  A    between atoms: _19  and  _21
REMARK    8  A    between atoms: _21  and  _22
REMARK    9  A    between atoms: _29  and  _31
REMARK   10  A    between atoms: _31  and  _32
REMARK   11  A    between atoms: _35  and  _37
REMARK   12  A    between atoms: _37  and  _39
REMARK   13  A    between atoms: _41  and  _43
REMARK   14  A    between atoms: _46  and  _48
REMARK   15  A    between atoms: _48  and  _49
REMARK   16  A    between atoms: _49  and  _50
REMARK   17  A    between atoms: _50  and  _51
REMARK   18  A    between atoms: _55  and  _57
REMARK   19  A    between atoms: _57  and  _58
REMARK   20  A    between atoms: _58  and  _59
REMARK   21  A    between atoms: _62  and  _64
REMARK   22  A    between atoms: _64  and  _66
REMARK   23  A    between atoms: _68  and  _70
REMARK   24  A    between atoms: _70  and  _71
REMARK   25  A    between atoms: _78  and  _80
REMARK   26  A    between atoms: _82  and  _84
REMARK   27  A    between atoms: _84  and  _85
REMARK   28  A    between atoms: _91  and  _93
REMARK   29  A    between atoms: _95  and  _97
REMARK   30  A    between atoms: _97  and  _98
REMARK   31  A    between atoms: _104  and  _106
REMARK   32  A    between atoms: _106  and  _107
REMARK   33  A    between atoms: _107  and  _108
REMARK   34  A    between atoms: _108  and  _109
REMARK   35  A    between atoms: _111  and  _113
REMARK   36  A    between atoms: _113  and  _115
REMARK   37  A    between atoms: _117  and  _119
REMARK   38  A    between atoms: _119  and  _120
REMARK   39  A    between atoms: _127  and  _129
REMARK   40  A    between atoms: _131  and  _133
REMARK   41  A    between atoms: _136  and  _138
REMARK   42  A    between atoms: _138  and  _139
REMARK   43  A    between atoms: _139  and  _140
REMARK   44  A    between atoms: _140  and  _141
REMARK   45  A    between atoms: _145  and  _147
REMARK   46  A    between atoms: _147  and  _148
REMARK   47  A    between atoms: _155  and  _157
REMARK   48  A    between atoms: _157  and  _158
REMARK   49  A    between atoms: _158  and  _159
REMARK   50  A    between atoms: _159  and  _160
REMARK                            x       y       z     vdW  Elec       q    Type
REMARK                         _______ _______ _______ _____ _____    ______ ____
ROOT
ATOM      1  C   UNL     1     -37.887  -1.677 -46.822  0.00  0.00    +0.007 C 
ENDROOT
BRANCH   1   2
ATOM      2  C   UNL     1     -38.366  -2.943 -47.513  0.00  0.00    +0.000 C 
BRANCH   2   3
ATOM      3  C   UNL     1     -37.362  -4.097 -47.415  0.00  0.00    +0.000 C 
ATOM      4  C   UNL     1     -38.051  -5.348 -46.903  0.00  0.00    +0.000 C 
ENDBRANCH   2   3
ENDBRANCH   1   2
BRANCH   1   5
ATOM      5  C   UNL     1     -38.350  -0.419 -47.527  0.00  0.00    +0.081 C 
BRANCH   5   6
ATOM      6  C   UNL     1     -38.740  -0.722 -48.968  0.00  0.00    +0.315 C 
ATOM      7  N   UNL     1     -40.146  -0.311 -49.241  0.00  0.00    +0.597 NA
ENDBRANCH   5   6
ENDBRANCH   1   5
TORSDOF 4
REMARK  Name = 
REMARK  50 active torsions:
REMARK  status: ('A' for Active; 'I' for Inactive)
REMARK    1  A    between atoms: _1  and  _3
REMARK    2  A    between atoms: _3  and  _5
REMARK    3  A    between atoms: _7  and  _9
REMARK    4  A    between atoms: _9  and  _10
REMARK    5  A    between atoms: _13  and  _15
REMARK    6  A    between atoms: _15  and  _17
REMARK    7  A    between atoms: _19  and  _21
REMARK    8  A    between atoms: _21  and  _22
REMARK    9  A    between atoms: _29  and  _31
REMARK   10  A    between atoms: _31  and  _32
REMARK   11  A    between atoms: _35  and  _37
REMARK   12  A    between atoms: _37  and  _39
REMARK   13  A    between atoms: _41  and  _43
REMARK   14  A    between atoms: _46  and  _48
REMARK   15  A    between atoms: _48  and  _49
REMARK   16  A    between atoms: _49  and  _50
REMARK   17  A    between atoms: _50  and  _51
REMARK   18  A    between atoms: _55  and  _57
REMARK   19  A    between atoms: _57  and  _58
REMARK   20  A    between atoms: _58  and  _59
REMARK   21  A    between atoms: _62  and  _64
REMARK   22  A    between atoms: _64  and  _66
REMARK   23  A    between atoms: _68  and  _70
REMARK   24  A    between atoms: _70  and  _71
REMARK   25  A    between atoms: _78  and  _80
REMARK   26  A    between atoms: _82  and  _84
REMARK   27  A    between atoms: _84  and  _85
REMARK   28  A    between atoms: _91  and  _93
REMARK   29  A    between atoms: _95  and  _97
REMARK   30  A    between atoms: _97  and  _98
REMARK   31  A    between atoms: _104  and  _106
REMARK   32  A    between atoms: _106  and  _107
REMARK   33  A    between atoms: _107  and  _108
REMARK   34  A    between atoms: _108  and  _109
REMARK   35  A    between atoms: _111  and  _113
REMARK   36  A    between atoms: _113  and  _115
REMARK   37  A    between atoms: _117  and  _119
REMARK   38  A    between atoms: _119  and  _120
REMARK   39  A    between atoms: _127  and  _129
REMARK   40  A    between atoms: _131  and  _133
REMARK   41  A    between atoms: _136  and  _138
REMARK   42  A    between atoms: _138  and  _139
REMARK   43  A    between atoms: _139  and  _140
REMARK   44  A    between atoms: _140  and  _141
REMARK   45  A    between atoms: _145  and  _147
REMARK   46  A    between atoms: _147  and  _148
REMARK   47  A    between atoms: _155  and  _157
REMARK   48  A    between atoms: _157  and  _158
REMARK   49  A    between atoms: _158  and  _159
REMARK   50  A    between atoms: _159  and  _160
REMARK                            x       y       z     vdW  Elec       q    Type
REMARK                         _______ _______ _______ _____ _____    ______ ____
ROOT
ATOM      1  C   UNL     1     -38.253  21.314 -61.562  0.00  0.00    +0.000 C 
ATOM      2  C   UNL     1     -38.743  20.750 -60.248  0.00  0.00    +0.000 C 
ENDROOT
BRANCH   1   3
ATOM      3  C   UNL     1     -39.196  20.949 -62.728  0.00  0.00    +0.000 C 
ATOM      4  C   UNL     1     -40.596  21.380 -62.367  0.00  0.00    +0.000 C 
ENDBRANCH   1   3
BRANCH   1   5
ATOM      5  C   UNL     1     -36.846  20.808 -61.833  0.00  0.00    +0.000 C 
ATOM      6  C   UNL     1     -35.804  21.784 -61.333  0.00  0.00    +0.000 C 
ENDBRANCH   1   5
TORSDOF 2
REMARK  Name = 
REMARK  50 active torsions:
REMARK  status: ('A' for Active; 'I' for Inactive)
REMARK    1  A    between atoms: _1  and  _3
REMARK    2  A    between atoms: _3  and  _5
REMARK    3  A    between atoms: _7  and  _9
REMARK    4  A    between atoms: _9  and  _10
REMARK    5  A    between atoms: _13  and  _15
REMARK    6  A    between atoms: _15  and  _17
REMARK    7  A    between atoms: _19  and  _21
REMARK    8  A    between atoms: _21  and  _22
REMARK    9  A    between atoms: _29  and  _31
REMARK   10  A    between atoms: _31  and  _32
REMARK   11  A    between atoms: _35  and  _37
REMARK   12  A    between atoms: _37  and  _39
REMARK   13  A    between atoms: _41  and  _43
REMARK   14  A    between atoms: _46  and  _48
REMARK   15  A    between atoms: _48  and  _49
REMARK   16  A    between atoms: _49  and  _50
REMARK   17  A    between atoms: _50  and  _51
REMARK   18  A    between atoms: _55  and  _57
REMARK   19  A    between atoms: _57  and  _58
REMARK   20  A    between atoms: _58  and  _59
REMARK   21  A    between atoms: _62  and  _64
REMARK   22  A    between atoms: _64  and  _66
REMARK   23  A    between atoms: _68  and  _70
REMARK   24  A    between atoms: _70  and  _71
REMARK   25  A    between atoms: _78  and  _80
REMARK   26  A    between atoms: _82  and  _84
REMARK   27  A    between atoms: _84  and  _85
REMARK   28  A    between atoms: _91  and  _93
REMARK   29  A    between atoms: _95  and  _97
REMARK   30  A    between atoms: _97  and  _98
REMARK   31  A    between atoms: _104  and  _106
REMARK   32  A    between atoms: _106  and  _107
REMARK   33  A    between atoms: _107  and  _108
REMARK   34  A    between atoms: _108  and  _109
REMARK   35  A    between atoms: _111  and  _113
REMARK   36  A    between atoms: _113  and  _115
REMARK   37  A    between atoms: _117  and  _119
REMARK   38  A    between atoms: _119  and  _120
REMARK   39  A    between atoms: _127  and  _129
REMARK   40  A    between atoms: _131  and  _133
REMARK   41  A    between atoms: _136  and  _138
REMARK   42  A    between atoms: _138  and  _139
REMARK   43  A    between atoms: _139  and  _140
REMARK   44  A    between atoms: _140  and  _141
REMARK   45  A    between atoms: _145  and  _147
REMARK   46  A    between atoms: _147  and  _148
REMARK   47  A    between atoms: _155  and  _157
REMARK   48  A    between atoms: _157  and  _158
REMARK   49  A    between atoms: _158  and  _159
REMARK   50  A    between atoms: _159  and  _160
REMARK                            x       y       z     vdW  Elec       q    Type
REMARK                         _______ _______ _______ _____ _____    ______ ____
ROOT
ATOM      1  C   UNL     1     -40.951  15.141 -58.696  0.00  0.00    +0.000 C 
ENDROOT
BRANCH   1   2
ATOM      2  C   UNL     1     -39.663  15.587 -59.387  0.00  0.00    +0.000 C 
ATOM      3  C   UNL     1     -38.522  14.735 -58.851  0.00  0.00    +0.000 C 
ATOM      4  C   UNL     1     -39.443  17.075 -59.147  0.00  0.00    +0.000 C 
ENDBRANCH   1   2
BRANCH   1   5
ATOM      5  C   UNL     1     -42.268  15.405 -59.408  0.00  0.00    +0.000 C 
ATOM      6  C   UNL     1     -42.143  15.134 -60.901  0.00  0.00    +0.000 C 
ENDBRANCH   1   5
TORSDOF 2
REMARK  Name = 
REMARK  50 active torsions:
REMARK  status: ('A' for Active; 'I' for Inactive)
REMARK    1  A    between atoms: _1  and  _3
REMARK    2  A    between atoms: _3  and  _5
REMARK    3  A    between atoms: _7  and  _9
REMARK    4  A    between atoms: _9  and  _10
REMARK    5  A    between atoms: _13  and  _15
REMARK    6  A    between atoms: _15  and  _17
REMARK    7  A    between atoms: _19  and  _21
REMARK    8  A    between atoms: _21  and  _22
REMARK    9  A    between atoms: _29  and  _31
REMARK   10  A    between atoms: _31  and  _32
REMARK   11  A    between atoms: _35  and  _37
REMARK   12  A    between atoms: _37  and  _39
REMARK   13  A    between atoms: _41  and  _43
REMARK   14  A    between atoms: _46  and  _48
REMARK   15  A    between atoms: _48  and  _49
REMARK   16  A    between atoms: _49  and  _50
REMARK   17  A    between atoms: _50  and  _51
REMARK   18  A    between atoms: _55  and  _57
REMARK   19  A    between atoms: _57  and  _58
REMARK   20  A    between atoms: _58  and  _59
REMARK   21  A    between atoms: _62  and  _64
REMARK   22  A    between atoms: _64  and  _66
REMARK   23  A    between atoms: _68  and  _70
REMARK   24  A    between atoms: _70  and  _71
REMARK   25  A    between atoms: _78  and  _80
REMARK   26  A    between atoms: _82  and  _84
REMARK   27  A    between atoms: _84  and  _85
REMARK   28  A    between atoms: _91  and  _93
REMARK   29  A    between atoms: _95  and  _97
REMARK   30  A    between atoms: _97  and  _98
REMARK   31  A    between atoms: _104  and  _106
REMARK   32  A    between atoms: _106  and  _107
REMARK   33  A    between atoms: _107  and  _108
REMARK   34  A    between atoms: _108  and  _109
REMARK   35  A    between atoms: _111  and  _113
REMARK   36  A    between atoms: _113  and  _115
REMARK   37  A    between atoms: _117  and  _119
REMARK   38  A    between atoms: _119  and  _120
REMARK   39  A    between atoms: _127  and  _129
REMARK   40  A    between atoms: _131  and  _133
REMARK   41  A    between atoms: _136  and  _138
REMARK   42  A    between atoms: _138  and  _139
REMARK   43  A    between atoms: _139  and  _140
REMARK   44  A    between atoms: _140  and  _141
REMARK   45  A    between atoms: _145  and  _147
REMARK   46  A    between atoms: _147  and  _148
REMARK   47  A    between atoms: _155  and  _157
REMARK   48  A    between atoms: _157  and  _158
REMARK   49  A    between atoms: _158  and  _159
REMARK   50  A    between atoms: _159  and  _160
REMARK                            x       y       z     vdW  Elec       q    Type
REMARK                         _______ _______ _______ _____ _____    ______ ____
ROOT
ATOM      1  C   UNL     1     -37.586  15.579 -64.373  0.00  0.00    +0.000 C 
ATOM      2  C   UNL     1     -36.310  15.980 -65.122  0.00  0.00    +0.000 C 
ENDROOT
BRANCH   1   3
ATOM      3  C   UNL     1     -38.749  16.508 -64.785  0.00  0.00    +0.000 C 
ATOM      4  C   UNL     1     -38.782  16.460 -66.307  0.00  0.00    +0.000 C 
ENDBRANCH   1   3
BRANCH   1   5
ATOM      5  C   UNL     1     -37.335  15.633 -62.858  0.00  0.00    +0.000 C 
ATOM      6  C   UNL     1     -36.332  14.627 -62.372  0.00  0.00    +0.000 C 
ENDBRANCH   1   5
TORSDOF 2
REMARK  Name = 
REMARK  50 active torsions:
REMARK  status: ('A' for Active; 'I' for Inactive)
REMARK    1  A    between atoms: _1  and  _3
REMARK    2  A    between atoms: _3  and  _5
REMARK    3  A    between atoms: _7  and  _9
REMARK    4  A    between atoms: _9  and  _10
REMARK    5  A    between atoms: _13  and  _15
REMARK    6  A    between atoms: _15  and  _17
REMARK    7  A    between atoms: _19  and  _21
REMARK    8  A    between atoms: _21  and  _22
REMARK    9  A    between atoms: _29  and  _31
REMARK   10  A    between atoms: _31  and  _32
REMARK   11  A    between atoms: _35  and  _37
REMARK   12  A    between atoms: _37  and  _39
REMARK   13  A    between atoms: _41  and  _43
REMARK   14  A    between atoms: _46  and  _48
REMARK   15  A    between atoms: _48  and  _49
REMARK   16  A    between atoms: _49  and  _50
REMARK   17  A    between atoms: _50  and  _51
REMARK   18  A    between atoms: _55  and  _57
REMARK   19  A    between atoms: _57  and  _58
REMARK   20  A    between atoms: _58  and  _59
REMARK   21  A    between atoms: _62  and  _64
REMARK   22  A    between atoms: _64  and  _66
REMARK   23  A    between atoms: _68  and  _70
REMARK   24  A    between atoms: _70  and  _71
REMARK   25  A    between atoms: _78  and  _80
REMARK   26  A    between atoms: _82  and  _84
REMARK   27  A    between atoms: _84  and  _85
REMARK   28  A    between atoms: _91  and  _93
REMARK   29  A    between atoms: _95  and  _97
REMARK   30  A    between atoms: _97  and  _98
REMARK   31  A    between atoms: _104  and  _106
REMARK   32  A    between atoms: _106  and  _107
REMARK   33  A    between atoms: _107  and  _108
REMARK   34  A    between atoms: _108  and  _109
REMARK   35  A    between atoms: _111  and  _113
REMARK   36  A    between atoms: _113  and  _115
REMARK   37  A    between atoms: _117  and  _119
REMARK   38  A    between atoms: _119  and  _120
REMARK   39  A    between atoms: _127  and  _129
REMARK   40  A    between atoms: _131  and  _133
REMARK   41  A    between atoms: _136  and  _138
REMARK   42  A    between atoms: _138  and  _139
REMARK   43  A    between atoms: _139  and  _140
REMARK   44  A    between atoms: _140  and  _141
REMARK   45  A    between atoms: _145  and  _147
REMARK   46  A    between atoms: _147  and  _148
REMARK   47  A    between atoms: _155  and  _157
REMARK   48  A    between atoms: _157  and  _158
REMARK   49  A    between atoms: _158  and  _159
REMARK   50  A    between atoms: _159  and  _160
REMARK                            x       y       z     vdW  Elec       q    Type
REMARK                         _______ _______ _______ _____ _____    ______ ____
ROOT
ATOM      1  C   UNL     1     -32.352  17.383 -67.646  0.00  0.00    -0.022 A 
ATOM      2  C   UNL     1     -31.415  16.493 -67.133  0.00  0.00    -0.001 A 
ATOM      3  C   UNL     1     -30.088  16.851 -66.989  0.00  0.00    +0.042 A 
ATOM      4  C   UNL     1     -29.680  18.118 -67.373  0.00  0.00    +0.196 A 
ATOM      5  O   UNL     1     -28.341  18.452 -67.249  0.00  0.00    -0.287 OA
ATOM      6  C   UNL     1     -30.587  19.019 -67.903  0.00  0.00    +0.042 A 
ATOM      7  C   UNL     1     -31.911  18.649 -68.055  0.00  0.00    -0.001 A 
ENDROOT
BRANCH   1   8
ATOM      8  C   UNL     1     -33.799  16.967 -67.817  0.00  0.00    +0.026 C 
BRANCH   8   9
ATOM      9  C   UNL     1     -34.472  17.474 -69.094  0.00  0.00    +0.005 C 
ATOM     10  C   UNL     1     -33.820  16.767 -70.276  0.00  0.00    +0.000 C 
ENDBRANCH   8   9
ENDBRANCH   1   8
TORSDOF 2
REMARK  Name = 
REMARK  50 active torsions:
REMARK  status: ('A' for Active; 'I' for Inactive)
REMARK    1  A    between atoms: _1  and  _3
REMARK    2  A    between atoms: _3  and  _5
REMARK    3  A    between atoms: _7  and  _9
REMARK    4  A    between atoms: _9  and  _10
REMARK    5  A    between atoms: _13  and  _15
REMARK    6  A    between atoms: _15  and  _17
REMARK    7  A    between atoms: _19  and  _21
REMARK    8  A    between atoms: _21  and  _22
REMARK    9  A    between atoms: _29  and  _31
REMARK   10  A    between atoms: _31  and  _32
REMARK   11  A    between atoms: _35  and  _37
REMARK   12  A    between atoms: _37  and  _39
REMARK   13  A    between atoms: _41  and  _43
REMARK   14  A    between atoms: _46  and  _48
REMARK   15  A    between atoms: _48  and  _49
REMARK   16  A    between atoms: _49  and  _50
REMARK   17  A    between atoms: _50  and  _51
REMARK   18  A    between atoms: _55  and  _57
REMARK   19  A    between atoms: _57  and  _58
REMARK   20  A    between atoms: _58  and  _59
REMARK   21  A    between atoms: _62  and  _64
REMARK   22  A    between atoms: _64  and  _66
REMARK   23  A    between atoms: _68  and  _70
REMARK   24  A    between atoms: _70  and  _71
REMARK   25  A    between atoms: _78  and  _80
REMARK   26  A    between atoms: _82  and  _84
REMARK   27  A    between atoms: _84  and  _85
REMARK   28  A    between atoms: _91  and  _93
REMARK   29  A    between atoms: _95  and  _97
REMARK   30  A    between atoms: _97  and  _98
REMARK   31  A    between atoms: _104  and  _106
REMARK   32  A    between atoms: _106  and  _107
REMARK   33  A    between atoms: _107  and  _108
REMARK   34  A    between atoms: _108  and  _109
REMARK   35  A    between atoms: _111  and  _113
REMARK   36  A    between atoms: _113  and  _115
REMARK   37  A    between atoms: _117  and  _119
REMARK   38  A    between atoms: _119  and  _120
REMARK   39  A    between atoms: _127  and  _129
REMARK   40  A    between atoms: _131  and  _133
REMARK   41  A    between atoms: _136  and  _138
REMARK   42  A    between atoms: _138  and  _139
REMARK   43  A    between atoms: _139  and  _140
REMARK   44  A    between atoms: _140  and  _141
REMARK   45  A    between atoms: _145  and  _147
REMARK   46  A    between atoms: _147  and  _148
REMARK   47  A    between atoms: _155  and  _157
REMARK   48  A    between atoms: _157  and  _158
REMARK   49  A    between atoms: _158  and  _159
REMARK   50  A    between atoms: _159  and  _160
REMARK                            x       y       z     vdW  Elec       q    Type
REMARK                         _______ _______ _______ _____ _____    ______ ____
ROOT
ATOM      1  C   UNL     1     -29.052   9.826 -66.425  0.00  0.00    +0.000 C 
ENDROOT
BRANCH   1   2
ATOM      2  C   UNL     1     -29.634  11.233 -66.401  0.00  0.00    +0.000 C 
ATOM      3  C   UNL     1     -30.624  11.431 -65.252  0.00  0.00    +0.000 C 
ATOM      4  C   UNL     1     -28.529  12.270 -66.371  0.00  0.00    +0.000 C 
ENDBRANCH   1   2
BRANCH   1   5
ATOM      5  C   UNL     1     -27.524   9.779 -66.429  0.00  0.00    +0.000 C 
ATOM      6  C   UNL     1     -27.075   8.624 -65.564  0.00  0.00    +0.000 C 
ENDBRANCH   1   5
TORSDOF 2
REMARK  Name = 
REMARK  50 active torsions:
REMARK  status: ('A' for Active; 'I' for Inactive)
REMARK    1  A    between atoms: _1  and  _3
REMARK    2  A    between atoms: _3  and  _5
REMARK    3  A    between atoms: _7  and  _9
REMARK    4  A    between atoms: _9  and  _10
REMARK    5  A    between atoms: _13  and  _15
REMARK    6  A    between atoms: _15  and  _17
REMARK    7  A    between atoms: _19  and  _21
REMARK    8  A    between atoms: _21  and  _22
REMARK    9  A    between atoms: _29  and  _31
REMARK   10  A    between atoms: _31  and  _32
REMARK   11  A    between atoms: _35  and  _37
REMARK   12  A    between atoms: _37  and  _39
REMARK   13  A    between atoms: _41  and  _43
REMARK   14  A    between atoms: _46  and  _48
REMARK   15  A    between atoms: _48  and  _49
REMARK   16  A    between atoms: _49  and  _50
REMARK   17  A    between atoms: _50  and  _51
REMARK   18  A    between atoms: _55  and  _57
REMARK   19  A    between atoms: _57  and  _58
REMARK   20  A    between atoms: _58  and  _59
REMARK   21  A    between atoms: _62  and  _64
REMARK   22  A    between atoms: _64  and  _66
REMARK   23  A    between atoms: _68  and  _70
REMARK   24  A    between atoms: _70  and  _71
REMARK   25  A    between atoms: _78  and  _80
REMARK   26  A    between atoms: _82  and  _84
REMARK   27  A    between atoms: _84  and  _85
REMARK   28  A    between atoms: _91  and  _93
REMARK   29  A    between atoms: _95  and  _97
REMARK   30  A    between atoms: _97  and  _98
REMARK   31  A    between atoms: _104  and  _106
REMARK   32  A    between atoms: _106  and  _107
REMARK   33  A    between atoms: _107  and  _108
REMARK   34  A    between atoms: _108  and  _109
REMARK   35  A    between atoms: _111  and  _113
REMARK   36  A    between atoms: _113  and  _115
REMARK   37  A    between atoms: _117  and  _119
REMARK   38  A    between atoms: _119  and  _120
REMARK   39  A    between atoms: _127  and  _129
REMARK   40  A    between atoms: _131  and  _133
REMARK   41  A    between atoms: _136  and  _138
REMARK   42  A    between atoms: _138  and  _139
REMARK   43  A    between atoms: _139  and  _140
REMARK   44  A    between atoms: _140  and  _141
REMARK   45  A    between atoms: _145  and  _147
REMARK   46  A    between atoms: _147  and  _148
REMARK   47  A    between atoms: _155  and  _157
REMARK   48  A    between atoms: _157  and  _158
REMARK   49  A    between atoms: _158  and  _159
REMARK   50  A    between atoms: _159  and  _160
REMARK                            x       y       z     vdW  Elec       q    Type
REMARK                         _______ _______ _______ _____ _____    ______ ____
ROOT
ATOM      1  C   UNL     1     -29.917  21.166 -46.295  0.00  0.00    +0.000 C 
ATOM      2  C   UNL     1     -31.389  21.410 -46.503  0.00  0.00    +0.000 C 
ENDROOT
BRANCH   1   3
ATOM      3  C   UNL     1     -29.066  22.262 -46.997  0.00  0.00    +0.000 C 
ATOM      4  C   UNL     1     -28.735  23.369 -46.006  0.00  0.00    +0.000 C 
ENDBRANCH   1   3
BRANCH   1   5
ATOM      5  C   UNL     1     -29.556  19.774 -46.822  0.00  0.00    +0.000 C 
ATOM      6  C   UNL     1     -28.961  18.840 -45.752  0.00  0.00    +0.000 C 
ENDBRANCH   1   5
TORSDOF 2
REMARK  Name = 
REMARK  50 active torsions:
REMARK  status: ('A' for Active; 'I' for Inactive)
REMARK    1  A    between atoms: _1  and  _3
REMARK    2  A    between atoms: _3  and  _5
REMARK    3  A    between atoms: _7  and  _9
REMARK    4  A    between atoms: _9  and  _10
REMARK    5  A    between atoms: _13  and  _15
REMARK    6  A    between atoms: _15  and  _17
REMARK    7  A    between atoms: _19  and  _21
REMARK    8  A    between atoms: _21  and  _22
REMARK    9  A    between atoms: _29  and  _31
REMARK   10  A    between atoms: _31  and  _32
REMARK   11  A    between atoms: _35  and  _37
REMARK   12  A    between atoms: _37  and  _39
REMARK   13  A    between atoms: _41  and  _43
REMARK   14  A    between atoms: _46  and  _48
REMARK   15  A    between atoms: _48  and  _49
REMARK   16  A    between atoms: _49  and  _50
REMARK   17  A    between atoms: _50  and  _51
REMARK   18  A    between atoms: _55  and  _57
REMARK   19  A    between atoms: _57  and  _58
REMARK   20  A    between atoms: _58  and  _59
REMARK   21  A    between atoms: _62  and  _64
REMARK   22  A    between atoms: _64  and  _66
REMARK   23  A    between atoms: _68  and  _70
REMARK   24  A    between atoms: _70  and  _71
REMARK   25  A    between atoms: _78  and  _80
[truncated: 282,452 more chars]
