# Supplementary material for: A Novel Class of Small Molecule Agonists with Preference for Human over Mouse TLR4 Activation
Source: PLoS One. 2016 Oct 13;11(10):e0164632. doi: 10.1371/journal.pone.0164632 (PMC5063506; doi:10.1371/journal.pone.0164632)
Supplement: S1 File — Sequence and structure files used for bioinformatics analysis and docking, provided as a ZIP archive of a directory tree. To view, uncompress onto your local file system and open the file Readme.txt at the top directory level of the archive. That file describes individual directories and files inside the archive. (ZIP) [file pone.0164632.s007.zip › S1_File/docking.receptor_monomer_unbound/dock/human_AZ12900617.out_flex.pdbqt]

REMARK  Name = 
REMARK  50 active torsions:
REMARK  status: ('A' for Active; 'I' for Inactive)
REMARK    1  A    between atoms: _1  and  _3
REMARK    2  A    between atoms: _3  and  _5
REMARK    3  A    between atoms: _7  and  _9
REMARK    4  A    between atoms: _9  and  _10
REMARK    5  A    between atoms: _13  and  _15
REMARK    6  A    between atoms: _15  and  _17
REMARK    7  A    between atoms: _19  and  _21
REMARK    8  A    between atoms: _21  and  _22
REMARK    9  A    between atoms: _29  and  _31
REMARK   10  A    between atoms: _31  and  _32
REMARK   11  A    between atoms: _35  and  _37
REMARK   12  A    between atoms: _37  and  _39
REMARK   13  A    between atoms: _41  and  _43
REMARK   14  A    between atoms: _46  and  _48
REMARK   15  A    between atoms: _48  and  _49
REMARK   16  A    between atoms: _49  and  _50
REMARK   17  A    between atoms: _50  and  _51
REMARK   18  A    between atoms: _55  and  _57
REMARK   19  A    between atoms: _57  and  _58
REMARK   20  A    between atoms: _58  and  _59
REMARK   21  A    between atoms: _62  and  _64
REMARK   22  A    between atoms: _64  and  _66
REMARK   23  A    between atoms: _68  and  _70
REMARK   24  A    between atoms: _70  and  _71
REMARK   25  A    between atoms: _78  and  _80
REMARK   26  A    between atoms: _82  and  _84
REMARK   27  A    between atoms: _84  and  _85
REMARK   28  A    between atoms: _91  and  _93
REMARK   29  A    between atoms: _95  and  _97
REMARK   30  A    between atoms: _97  and  _98
REMARK   31  A    between atoms: _104  and  _106
REMARK   32  A    between atoms: _106  and  _107
REMARK   33  A    between atoms: _107  and  _108
REMARK   34  A    between atoms: _108  and  _109
REMARK   35  A    between atoms: _111  and  _113
REMARK   36  A    between atoms: _113  and  _115
REMARK   37  A    between atoms: _117  and  _119
REMARK   38  A    between atoms: _119  and  _120
REMARK   39  A    between atoms: _127  and  _129
REMARK   40  A    between atoms: _131  and  _133
REMARK   41  A    between atoms: _136  and  _138
REMARK   42  A    between atoms: _138  and  _139
REMARK   43  A    between atoms: _139  and  _140
REMARK   44  A    between atoms: _140  and  _141
REMARK   45  A    between atoms: _145  and  _147
REMARK   46  A    between atoms: _147  and  _148
REMARK   47  A    between atoms: _155  and  _157
REMARK   48  A    between atoms: _157  and  _158
REMARK   49  A    between atoms: _158  and  _159
REMARK   50  A    between atoms: _159  and  _160
REMARK                            x       y       z     vdW  Elec       q    Type
REMARK                         _______ _______ _______ _____ _____    ______ ____
ROOT
ATOM      1  C   UNL     1     -38.253  21.314 -61.562  0.00  0.00    +0.000 C 
ATOM      2  C   UNL     1     -38.804  20.856 -60.231  0.00  0.00    +0.000 C 
ENDROOT
BRANCH   1   3
ATOM      3  C   UNL     1     -39.196  20.949 -62.728  0.00  0.00    +0.000 C 
ATOM      4  C   UNL     1     -40.596  21.380 -62.367  0.00  0.00    +0.000 C 
ENDBRANCH   1   3
BRANCH   1   5
ATOM      5  C   UNL     1     -36.878  20.702 -61.774  0.00  0.00    +0.000 C 
ATOM      6  C   UNL     1     -35.783  21.631 -61.297  0.00  0.00    +0.000 C 
ENDBRANCH   1   5
TORSDOF 2
REMARK  Name = 
REMARK  50 active torsions:
REMARK  status: ('A' for Active; 'I' for Inactive)
REMARK    1  A    between atoms: _1  and  _3
REMARK    2  A    between atoms: _3  and  _5
REMARK    3  A    between atoms: _7  and  _9
REMARK    4  A    between atoms: _9  and  _10
REMARK    5  A    between atoms: _13  and  _15
REMARK    6  A    between atoms: _15  and  _17
REMARK    7  A    between atoms: _19  and  _21
REMARK    8  A    between atoms: _21  and  _22
REMARK    9  A    between atoms: _29  and  _31
REMARK   10  A    between atoms: _31  and  _32
REMARK   11  A    between atoms: _35  and  _37
REMARK   12  A    between atoms: _37  and  _39
REMARK   13  A    between atoms: _41  and  _43
REMARK   14  A    between atoms: _46  and  _48
REMARK   15  A    between atoms: _48  and  _49
REMARK   16  A    between atoms: _49  and  _50
REMARK   17  A    between atoms: _50  and  _51
REMARK   18  A    between atoms: _55  and  _57
REMARK   19  A    between atoms: _57  and  _58
REMARK   20  A    between atoms: _58  and  _59
REMARK   21  A    between atoms: _62  and  _64
REMARK   22  A    between atoms: _64  and  _66
REMARK   23  A    between atoms: _68  and  _70
REMARK   24  A    between atoms: _70  and  _71
REMARK   25  A    between atoms: _78  and  _80
REMARK   26  A    between atoms: _82  and  _84
REMARK   27  A    between atoms: _84  and  _85
REMARK   28  A    between atoms: _91  and  _93
REMARK   29  A    between atoms: _95  and  _97
REMARK   30  A    between atoms: _97  and  _98
REMARK   31  A    between atoms: _104  and  _106
REMARK   32  A    between atoms: _106  and  _107
REMARK   33  A    between atoms: _107  and  _108
REMARK   34  A    between atoms: _108  and  _109
REMARK   35  A    between atoms: _111  and  _113
REMARK   36  A    between atoms: _113  and  _115
REMARK   37  A    between atoms: _117  and  _119
REMARK   38  A    between atoms: _119  and  _120
REMARK   39  A    between atoms: _127  and  _129
REMARK   40  A    between atoms: _131  and  _133
REMARK   41  A    between atoms: _136  and  _138
REMARK   42  A    between atoms: _138  and  _139
REMARK   43  A    between atoms: _139  and  _140
REMARK   44  A    between atoms: _140  and  _141
REMARK   45  A    between atoms: _145  and  _147
REMARK   46  A    between atoms: _147  and  _148
REMARK   47  A    between atoms: _155  and  _157
REMARK   48  A    between atoms: _157  and  _158
REMARK   49  A    between atoms: _158  and  _159
REMARK   50  A    between atoms: _159  and  _160
REMARK                            x       y       z     vdW  Elec       q    Type
REMARK                         _______ _______ _______ _____ _____    ______ ____
ROOT
ATOM      1  C   UNL     1     -40.951  15.141 -58.696  0.00  0.00    +0.000 C 
ENDROOT
BRANCH   1   2
ATOM      2  C   UNL     1     -39.664  15.609 -59.376  0.00  0.00    +0.000 C 
ATOM      3  C   UNL     1     -38.510  14.801 -58.803  0.00  0.00    +0.000 C 
ATOM      4  C   UNL     1     -39.491  17.107 -59.165  0.00  0.00    +0.000 C 
ENDBRANCH   1   2
BRANCH   1   5
ATOM      5  C   UNL     1     -42.268  15.405 -59.408  0.00  0.00    +0.000 C 
ATOM      6  C   UNL     1     -42.143  15.134 -60.901  0.00  0.00    +0.000 C 
ENDBRANCH   1   5
TORSDOF 2
REMARK  Name = 
REMARK  50 active torsions:
REMARK  status: ('A' for Active; 'I' for Inactive)
REMARK    1  A    between atoms: _1  and  _3
REMARK    2  A    between atoms: _3  and  _5
REMARK    3  A    between atoms: _7  and  _9
REMARK    4  A    between atoms: _9  and  _10
REMARK    5  A    between atoms: _13  and  _15
REMARK    6  A    between atoms: _15  and  _17
REMARK    7  A    between atoms: _19  and  _21
REMARK    8  A    between atoms: _21  and  _22
REMARK    9  A    between atoms: _29  and  _31
REMARK   10  A    between atoms: _31  and  _32
REMARK   11  A    between atoms: _35  and  _37
REMARK   12  A    between atoms: _37  and  _39
REMARK   13  A    between atoms: _41  and  _43
REMARK   14  A    between atoms: _46  and  _48
REMARK   15  A    between atoms: _48  and  _49
REMARK   16  A    between atoms: _49  and  _50
REMARK   17  A    between atoms: _50  and  _51
REMARK   18  A    between atoms: _55  and  _57
REMARK   19  A    between atoms: _57  and  _58
REMARK   20  A    between atoms: _58  and  _59
REMARK   21  A    between atoms: _62  and  _64
REMARK   22  A    between atoms: _64  and  _66
REMARK   23  A    between atoms: _68  and  _70
REMARK   24  A    between atoms: _70  and  _71
REMARK   25  A    between atoms: _78  and  _80
REMARK   26  A    between atoms: _82  and  _84
REMARK   27  A    between atoms: _84  and  _85
REMARK   28  A    between atoms: _91  and  _93
REMARK   29  A    between atoms: _95  and  _97
REMARK   30  A    between atoms: _97  and  _98
REMARK   31  A    between atoms: _104  and  _106
REMARK   32  A    between atoms: _106  and  _107
REMARK   33  A    between atoms: _107  and  _108
REMARK   34  A    between atoms: _108  and  _109
REMARK   35  A    between atoms: _111  and  _113
REMARK   36  A    between atoms: _113  and  _115
REMARK   37  A    between atoms: _117  and  _119
REMARK   38  A    between atoms: _119  and  _120
REMARK   39  A    between atoms: _127  and  _129
REMARK   40  A    between atoms: _131  and  _133
REMARK   41  A    between atoms: _136  and  _138
REMARK   42  A    between atoms: _138  and  _139
REMARK   43  A    between atoms: _139  and  _140
REMARK   44  A    between atoms: _140  and  _141
REMARK   45  A    between atoms: _145  and  _147
REMARK   46  A    between atoms: _147  and  _148
REMARK   47  A    between atoms: _155  and  _157
REMARK   48  A    between atoms: _157  and  _158
REMARK   49  A    between atoms: _158  and  _159
REMARK   50  A    between atoms: _159  and  _160
REMARK                            x       y       z     vdW  Elec       q    Type
REMARK                         _______ _______ _______ _____ _____    ______ ____
ROOT
ATOM      1  C   UNL     1     -37.586  15.579 -64.373  0.00  0.00    +0.000 C 
ATOM      2  C   UNL     1     -36.343  15.897 -65.213  0.00  0.00    +0.000 C 
ENDROOT
BRANCH   1   3
ATOM      3  C   UNL     1     -38.749  16.508 -64.785  0.00  0.00    +0.000 C 
ATOM      4  C   UNL     1     -38.782  16.460 -66.307  0.00  0.00    +0.000 C 
ENDBRANCH   1   3
BRANCH   1   5
ATOM      5  C   UNL     1     -37.252  15.727 -62.880  0.00  0.00    +0.000 C 
ATOM      6  C   UNL     1     -37.284  17.145 -62.388  0.00  0.00    +0.000 C 
ENDBRANCH   1   5
TORSDOF 2
REMARK  Name = 
REMARK  50 active torsions:
REMARK  status: ('A' for Active; 'I' for Inactive)
REMARK    1  A    between atoms: _1  and  _3
REMARK    2  A    between atoms: _3  and  _5
REMARK    3  A    between atoms: _7  and  _9
REMARK    4  A    between atoms: _9  and  _10
REMARK    5  A    between atoms: _13  and  _15
REMARK    6  A    between atoms: _15  and  _17
REMARK    7  A    between atoms: _19  and  _21
REMARK    8  A    between atoms: _21  and  _22
REMARK    9  A    between atoms: _29  and  _31
REMARK   10  A    between atoms: _31  and  _32
REMARK   11  A    between atoms: _35  and  _37
REMARK   12  A    between atoms: _37  and  _39
REMARK   13  A    between atoms: _41  and  _43
REMARK   14  A    between atoms: _46  and  _48
REMARK   15  A    between atoms: _48  and  _49
REMARK   16  A    between atoms: _49  and  _50
REMARK   17  A    between atoms: _50  and  _51
REMARK   18  A    between atoms: _55  and  _57
REMARK   19  A    between atoms: _57  and  _58
REMARK   20  A    between atoms: _58  and  _59
REMARK   21  A    between atoms: _62  and  _64
REMARK   22  A    between atoms: _64  and  _66
REMARK   23  A    between atoms: _68  and  _70
REMARK   24  A    between atoms: _70  and  _71
REMARK   25  A    between atoms: _78  and  _80
REMARK   26  A    between atoms: _82  and  _84
REMARK   27  A    between atoms: _84  and  _85
REMARK   28  A    between atoms: _91  and  _93
REMARK   29  A    between atoms: _95  and  _97
REMARK   30  A    between atoms: _97  and  _98
REMARK   31  A    between atoms: _104  and  _106
REMARK   32  A    between atoms: _106  and  _107
REMARK   33  A    between atoms: _107  and  _108
REMARK   34  A    between atoms: _108  and  _109
REMARK   35  A    between atoms: _111  and  _113
REMARK   36  A    between atoms: _113  and  _115
REMARK   37  A    between atoms: _117  and  _119
REMARK   38  A    between atoms: _119  and  _120
REMARK   39  A    between atoms: _127  and  _129
REMARK   40  A    between atoms: _131  and  _133
REMARK   41  A    between atoms: _136  and  _138
REMARK   42  A    between atoms: _138  and  _139
REMARK   43  A    between atoms: _139  and  _140
REMARK   44  A    between atoms: _140  and  _141
REMARK   45  A    between atoms: _145  and  _147
REMARK   46  A    between atoms: _147  and  _148
REMARK   47  A    between atoms: _155  and  _157
REMARK   48  A    between atoms: _157  and  _158
REMARK   49  A    between atoms: _158  and  _159
REMARK   50  A    between atoms: _159  and  _160
REMARK                            x       y       z     vdW  Elec       q    Type
REMARK                         _______ _______ _______ _____ _____    ______ ____
ROOT
ATOM      1  C   UNL     1     -32.351  17.380 -67.648  0.00  0.00    -0.022 A 
ATOM      2  C   UNL     1     -31.418  16.491 -67.126  0.00  0.00    -0.001 A 
ATOM      3  C   UNL     1     -30.090  16.847 -66.984  0.00  0.00    +0.042 A 
ATOM      4  C   UNL     1     -29.677  18.109 -67.378  0.00  0.00    +0.196 A 
ATOM      5  O   UNL     1     -28.338  18.440 -67.255  0.00  0.00    -0.287 OA
ATOM      6  C   UNL     1     -30.581  19.008 -67.916  0.00  0.00    +0.042 A 
ATOM      7  C   UNL     1     -31.906  18.641 -68.066  0.00  0.00    -0.001 A 
ENDROOT
BRANCH   1   8
ATOM      8  C   UNL     1     -33.799  16.967 -67.817  0.00  0.00    +0.026 C 
BRANCH   8   9
ATOM      9  C   UNL     1     -34.472  17.474 -69.094  0.00  0.00    +0.005 C 
ATOM     10  C   UNL     1     -33.820  16.767 -70.276  0.00  0.00    +0.000 C 
ENDBRANCH   8   9
ENDBRANCH   1   8
TORSDOF 2
REMARK  Name = 
REMARK  50 active torsions:
REMARK  status: ('A' for Active; 'I' for Inactive)
REMARK    1  A    between atoms: _1  and  _3
REMARK    2  A    between atoms: _3  and  _5
REMARK    3  A    between atoms: _7  and  _9
REMARK    4  A    between atoms: _9  and  _10
REMARK    5  A    between atoms: _13  and  _15
REMARK    6  A    between atoms: _15  and  _17
REMARK    7  A    between atoms: _19  and  _21
REMARK    8  A    between atoms: _21  and  _22
REMARK    9  A    between atoms: _29  and  _31
REMARK   10  A    between atoms: _31  and  _32
REMARK   11  A    between atoms: _35  and  _37
REMARK   12  A    between atoms: _37  and  _39
REMARK   13  A    between atoms: _41  and  _43
REMARK   14  A    between atoms: _46  and  _48
REMARK   15  A    between atoms: _48  and  _49
REMARK   16  A    between atoms: _49  and  _50
REMARK   17  A    between atoms: _50  and  _51
REMARK   18  A    between atoms: _55  and  _57
REMARK   19  A    between atoms: _57  and  _58
REMARK   20  A    between atoms: _58  and  _59
REMARK   21  A    between atoms: _62  and  _64
REMARK   22  A    between atoms: _64  and  _66
REMARK   23  A    between atoms: _68  and  _70
REMARK   24  A    between atoms: _70  and  _71
REMARK   25  A    between atoms: _78  and  _80
REMARK   26  A    between atoms: _82  and  _84
REMARK   27  A    between atoms: _84  and  _85
REMARK   28  A    between atoms: _91  and  _93
REMARK   29  A    between atoms: _95  and  _97
REMARK   30  A    between atoms: _97  and  _98
REMARK   31  A    between atoms: _104  and  _106
REMARK   32  A    between atoms: _106  and  _107
REMARK   33  A    between atoms: _107  and  _108
REMARK   34  A    between atoms: _108  and  _109
REMARK   35  A    between atoms: _111  and  _113
REMARK   36  A    between atoms: _113  and  _115
REMARK   37  A    between atoms: _117  and  _119
REMARK   38  A    between atoms: _119  and  _120
REMARK   39  A    between atoms: _127  and  _129
REMARK   40  A    between atoms: _131  and  _133
REMARK   41  A    between atoms: _136  and  _138
REMARK   42  A    between atoms: _138  and  _139
REMARK   43  A    between atoms: _139  and  _140
REMARK   44  A    between atoms: _140  and  _141
REMARK   45  A    between atoms: _145  and  _147
REMARK   46  A    between atoms: _147  and  _148
REMARK   47  A    between atoms: _155  and  _157
REMARK   48  A    between atoms: _157  and  _158
REMARK   49  A    between atoms: _158  and  _159
REMARK   50  A    between atoms: _159  and  _160
REMARK                            x       y       z     vdW  Elec       q    Type
REMARK                         _______ _______ _______ _____ _____    ______ ____
ROOT
ATOM      1  C   UNL     1     -29.052   9.826 -66.425  0.00  0.00    +0.000 C 
ENDROOT
BRANCH   1   2
ATOM      2  C   UNL     1     -29.636  11.127 -65.892  0.00  0.00    +0.000 C 
ATOM      3  C   UNL     1     -28.774  12.339 -66.250  0.00  0.00    +0.000 C 
ATOM      4  C   UNL     1     -31.068  11.303 -66.358  0.00  0.00    +0.000 C 
ENDBRANCH   1   2
BRANCH   1   5
ATOM      5  C   UNL     1     -27.524   9.779 -66.429  0.00  0.00    +0.000 C 
ATOM      6  C   UNL     1     -27.075   8.624 -65.564  0.00  0.00    +0.000 C 
ENDBRANCH   1   5
TORSDOF 2
REMARK  Name = 
REMARK  50 active torsions:
REMARK  status: ('A' for Active; 'I' for Inactive)
REMARK    1  A    between atoms: _1  and  _3
REMARK    2  A    between atoms: _3  and  _5
REMARK    3  A    between atoms: _7  and  _9
REMARK    4  A    between atoms: _9  and  _10
REMARK    5  A    between atoms: _13  and  _15
REMARK    6  A    between atoms: _15  and  _17
REMARK    7  A    between atoms: _19  and  _21
REMARK    8  A    between atoms: _21  and  _22
REMARK    9  A    between atoms: _29  and  _31
REMARK   10  A    between atoms: _31  and  _32
REMARK   11  A    between atoms: _35  and  _37
REMARK   12  A    between atoms: _37  and  _39
REMARK   13  A    between atoms: _41  and  _43
REMARK   14  A    between atoms: _46  and  _48
REMARK   15  A    between atoms: _48  and  _49
REMARK   16  A    between atoms: _49  and  _50
REMARK   17  A    between atoms: _50  and  _51
REMARK   18  A    between atoms: _55  and  _57
REMARK   19  A    between atoms: _57  and  _58
REMARK   20  A    between atoms: _58  and  _59
REMARK   21  A    between atoms: _62  and  _64
REMARK   22  A    between atoms: _64  and  _66
REMARK   23  A    between atoms: _68  and  _70
REMARK   24  A    between atoms: _70  and  _71
REMARK   25  A    between atoms: _78  and  _80
REMARK   26  A    between atoms: _82  and  _84
REMARK   27  A    between atoms: _84  and  _85
REMARK   28  A    between atoms: _91  and  _93
REMARK   29  A    between atoms: _95  and  _97
REMARK   30  A    between atoms: _97  and  _98
REMARK   31  A    between atoms: _104  and  _106
REMARK   32  A    between atoms: _106  and  _107
REMARK   33  A    between atoms: _107  and  _108
REMARK   34  A    between atoms: _108  and  _109
REMARK   35  A    between atoms: _111  and  _113
REMARK   36  A    between atoms: _113  and  _115
REMARK   37  A    between atoms: _117  and  _119
REMARK   38  A    between atoms: _119  and  _120
REMARK   39  A    between atoms: _127  and  _129
REMARK   40  A    between atoms: _131  and  _133
REMARK   41  A    between atoms: _136  and  _138
REMARK   42  A    between atoms: _138  and  _139
REMARK   43  A    between atoms: _139  and  _140
REMARK   44  A    between atoms: _140  and  _141
REMARK   45  A    between atoms: _145  and  _147
REMARK   46  A    between atoms: _147  and  _148
REMARK   47  A    between atoms: _155  and  _157
REMARK   48  A    between atoms: _157  and  _158
REMARK   49  A    between atoms: _158  and  _159
REMARK   50  A    between atoms: _159  and  _160
REMARK                            x       y       z     vdW  Elec       q    Type
REMARK                         _______ _______ _______ _____ _____    ______ ____
ROOT
ATOM      1  C   UNL     1     -29.917  21.166 -46.295  0.00  0.00    +0.000 C 
ATOM      2  C   UNL     1     -31.059  21.779 -45.526  0.00  0.00    +0.000 C 
ENDROOT
BRANCH   1   3
ATOM      3  C   UNL     1     -29.066  22.262 -46.997  0.00  0.00    +0.000 C 
ATOM      4  C   UNL     1     -28.735  23.369 -46.006  0.00  0.00    +0.000 C 
ENDBRANCH   1   3
BRANCH   1   5
ATOM      5  C   UNL     1     -30.472  20.169 -47.317  0.00  0.00    +0.000 C 
ATOM      6  C   UNL     1     -31.985  19.915 -47.178  0.00  0.00    +0.000 C 
ENDBRANCH   1   5
TORSDOF 2
REMARK  Name = 
REMARK  50 active torsions:
REMARK  status: ('A' for Active; 'I' for Inactive)
REMARK    1  A    between atoms: _1  and  _3
REMARK    2  A    between atoms: _3  and  _5
REMARK    3  A    between atoms: _7  and  _9
REMARK    4  A    between atoms: _9  and  _10
REMARK    5  A    between atoms: _13  and  _15
REMARK    6  A    between atoms: _15  and  _17
REMARK    7  A    between atoms: _19  and  _21
REMARK    8  A    between atoms: _21  and  _22
REMARK    9  A    between atoms: _29  and  _31
REMARK   10  A    between atoms: _31  and  _32
REMARK   11  A    between atoms: _35  and  _37
REMARK   12  A    between atoms: _37  and  _39
REMARK   13  A    between atoms: _41  and  _43
REMARK   14  A    between atoms: _46  and  _48
REMARK   15  A    between atoms: _48  and  _49
REMARK   16  A    between atoms: _49  and  _50
REMARK   17  A    between atoms: _50  and  _51
REMARK   18  A    between atoms: _55  and  _57
REMARK   19  A    between atoms: _57  and  _58
REMARK   20  A    between atoms: _58  and  _59
REMARK   21  A    between atoms: _62  and  _64
REMARK   22  A    between atoms: _64  and  _66
REMARK   23  A    between atoms: _68  and  _70
REMARK   24  A    between atoms: _70  and  _71
REMARK   25  A    between atoms: _78  and  _80
REMARK   26  A    between atoms: _82  and  _84
REMARK   27  A    between atoms: _84  and  _85
REMARK   28  A    between atoms: _91  and  _93
REMARK   29  A    between atoms: _95  and  _97
REMARK   30  A    between atoms: _97  and  _98
REMARK   31  A    between atoms: _104  and  _106
REMARK   32  A    between atoms: _106  and  _107
REMARK   33  A    between atoms: _107  and  _108
REMARK   34  A    between atoms: _108  and  _109
REMARK   35  A    between atoms: _111  and  _113
REMARK   36  A    between atoms: _113  and  _115
REMARK   37  A    between atoms: _117  and  _119
REMARK   38  A    between atoms: _119  and  _120
REMARK   39  A    between atoms: _127  and  _129
REMARK   40  A    between atoms: _131  and  _133
REMARK   41  A    between atoms: _136  and  _138
REMARK   42  A    between atoms: _138  and  _139
REMARK   43  A    between atoms: _139  and  _140
REMARK   44  A    between atoms: _140  and  _141
REMARK   45  A    between atoms: _145  and  _147
REMARK   46  A    between atoms: _147  and  _148
REMARK   47  A    between atoms: _155  and  _157
REMARK   48  A    between atoms: _157  and  _158
REMARK   49  A    between atoms: _158  and  _159
REMARK   50  A    between atoms: _159  and  _160
REMARK                            x       y       z     vdW  Elec       q    Type
REMARK                         _______ _______ _______ _____ _____    ______ ____
ROOT
ATOM      1  C   UNL     1     -32.067  25.175 -41.364  0.00  0.00    +0.000 C 
ATOM      2  C   UNL     1     -33.134  25.543 -40.320  0.00  0.00    +0.000 C 
ATOM      3  C   UNL     1     -32.439  23.892 -42.076  0.00  0.00    +0.000 C 
ENDROOT
BRANCH   1   4
ATOM      4  C   UNL     1     -31.851  26.305 -42.393  0.00  0.00    +0.000 C 
ATOM      5  C   UNL     1     -31.723  27.632 -41.666  0.00  0.00    +0.000 C 
ENDBRANCH   1   4
TORSDOF 1
REMARK  Name = 
REMARK  50 active torsions:
REMARK  status: ('A' for Active; 'I' for Inactive)
REMARK    1  A    between atoms: _1  and  _3
REMARK    2  A    between atoms: _3  and  _5
REMARK    3  A    between atoms: _7  and  _9
REMARK    4  A    between atoms: _9  and  _10
REMARK    5  A    between atoms: _13  and  _15
REMARK    6  A    between atoms: _15  and  _17
REMARK    7  A    between atoms: _19  and  _21
REMARK    8  A    between atoms: _21  and  _22
REMARK    9  A    between atoms: _29  and  _31
REMARK   10  A    between atoms: _31  and  _32
REMARK   11  A    between atoms: _35  and  _37
REMARK   12  A    between atoms: _37  and  _39
REMARK   13  A    between atoms: _41  and  _43
REMARK   14  A    between atoms: _46  and  _48
REMARK   15  A    between atoms: _48  and  _49
REMARK   16  A    between atoms: _49  and  _50
REMARK   17  A    between atoms: _50  and  _51
REMARK   18  A    between atoms: _55  and  _57
REMARK   19  A    between atoms: _57  and  _58
REMARK   20  A    between atoms: _58  and  _59
REMARK   21  A    between atoms: _62  and  _64
REMARK   22  A    between atoms: _64  and  _66
REMARK   23  A    between atoms: _68  and  _70
REMARK   24  A    between atoms: _70  and  _71
REMARK   25  A    between atoms: _78  and  _80
REMARK   26  A    between atoms: _82  and  _84
REMARK   27  A    between atoms: _84  and  _85
REMARK   28  A    between atoms: _91  and  _93
REMARK   29  A    between atoms: _95  and  _97
REMARK   30  A    between atoms: _97  and  _98
REMARK   31  A    between atoms: _104  and  _106
REMARK   32  A    between atoms: _106  and  _107
REMARK   33  A    between atoms: _107  and  _108
REMARK   34  A    between atoms: _108  and  _109
REMARK   35  A    between atoms: _111  and  _113
REMARK   36  A    between atoms: _113  and  _115
REMARK   37  A    between atoms: _117  and  _119
REMARK   38  A    between atoms: _119  and  _120
REMARK   39  A    between atoms: _127  and  _129
REMARK   40  A    between atoms: _131  and  _133
REMARK   41  A    between atoms: _136  and  _138
REMARK   42  A    between atoms: _138  and  _139
REMARK   43  A    between atoms: _139  and  _140
REMARK   44  A    between atoms: _140  and  _141
REMARK   45  A    between atoms: _145  and  _147
REMARK   46  A    between atoms: _147  and  _148
REMARK   47  A    between atoms: _155  and  _157
REMARK   48  A    between atoms: _157  and  _158
REMARK   49  A    between atoms: _158  and  _159
REMARK   50  A    between atoms: _159  and  _160
REMARK                            x       y       z     vdW  Elec       q    Type
REMARK                         _______ _______ _______ _____ _____    ______ ____
ROOT
ATOM      1  C   UNL     1     -28.979  14.589 -45.526  0.00  0.00    +0.220 C 
ENDROOT
BRANCH   1   2
ATOM      2  N   UNL     1     -29.974  14.945 -46.552  0.00  0.00    -0.087 NA
ATOM      3  C   UNL     1     -30.685  16.077 -46.537  0.00  0.00    +0.535 C 
ATOM      4  N   UNL     1     -30.506  16.940 -45.547  0.00  0.00    +0.135 NA
ATOM      5  N   UNL     1     -31.578  16.358 -47.496  0.00  0.00    +0.135 NA
ENDBRANCH   1   2
BRANCH   1   6
ATOM      6  C   UNL     1     -27.627  14.098 -46.096  0.00  0.00    +0.047 C 
BRANCH   6   7
ATOM      7  C   UNL     1     -27.185  14.912 -47.337  0.00  0.00    +0.004 C 
BRANCH   7   8
ATOM      8  C   UNL     1     -25.683  14.816 -47.646  0.00  0.00    +0.000 C 
ATOM      9  C   UNL     1     -25.429  14.322 -49.064  0.00  0.00    +0.000 C 
ENDBRANCH   7   8
ENDBRANCH   6   7
ENDBRANCH   1   6
TORSDOF 4
REMARK  Name = 
REMARK  50 active torsions:
REMARK  status: ('A' for Active; 'I' for Inactive)
REMARK    1  A    between atoms: _1  and  _3
REMARK    2  A    between atoms: _3  and  _5
REMARK    3  A    between atoms: _7  and  _9
REMARK    4  A    between atoms: _9  and  _10
REMARK    5  A    between atoms: _13  and  _15
REMARK    6  A    between atoms: _15  and  _17
REMARK    7  A    between atoms: _19  and  _21
REMARK    8  A    between atoms: _21  and  _22
REMARK    9  A    between atoms: _29  and  _31
REMARK   10  A    between atoms: _31  and  _32
REMARK   11  A    between atoms: _35  and  _37
REMARK   12  A    between atoms: _37  and  _39
REMARK   13  A    between atoms: _41  and  _43
REMARK   14  A    between atoms: _46  and  _48
REMARK   15  A    between atoms: _48  and  _49
REMARK   16  A    between atoms: _49  and  _50
REMARK   17  A    between atoms: _50  and  _51
REMARK   18  A    between atoms: _55  and  _57
REMARK   19  A    between atoms: _57  and  _58
REMARK   20  A    between atoms: _58  and  _59
REMARK   21  A    between atoms: _62  and  _64
REMARK   22  A    between atoms: _64  and  _66
REMARK   23  A    between atoms: _68  and  _70
REMARK   24  A    between atoms: _70  and  _71
REMARK   25  A    between atoms: _78  and  _80
REMARK   26  A    between atoms: _82  and  _84
REMARK   27  A    between atoms: _84  and  _85
REMARK   28  A    between atoms: _91  and  _93
REMARK   29  A    between atoms: _95  and  _97
REMARK   30  A    between atoms: _97  and  _98
REMARK   31  A    between atoms: _104  and  _106
REMARK   32  A    between atoms: _106  and  _107
REMARK   33  A    between atoms: _107  and  _108
REMARK   34  A    between atoms: _108  and  _109
REMARK   35  A    between atoms: _111  and  _113
REMARK   36  A    between atoms: _113  and  _115
REMARK   37  A    between atoms: _117  and  _119
REMARK   38  A    between atoms: _119  and  _120
REMARK   39  A    between atoms: _127  and  _129
REMARK   40  A    between atoms: _131  and  _133
REMARK   41  A    between atoms: _136  and  _138
REMARK   42  A    between atoms: _138  and  _139
REMARK   43  A    between atoms: _139  and  _140
REMARK   44  A    between atoms: _140  and  _141
REMARK   45  A    between atoms: _145  and  _147
REMARK   46  A    between atoms: _147  and  _148
REMARK   47  A    between atoms: _155  and  _157
REMARK   48  A    between atoms: _157  and  _158
REMARK   49  A    between atoms: _158  and  _159
REMARK   50  A    between atoms: _159  and  _160
REMARK                            x       y       z     vdW  Elec       q    Type
REMARK                         _______ _______ _______ _____ _____    ______ ____
ROOT
ATOM      1  C   UNL     1     -30.623  10.700 -51.725  0.00  0.00    +0.114 C 
ENDROOT
BRANCH   1   2
ATOM      2  C   UNL     1     -31.199  11.311 -50.474  0.00  0.00    +0.365 C 
ATOM      3  O   UNL     1     -30.937  10.780 -49.373  0.00  0.00    -0.246 OA
ATOM      4  O   UNL     1     -31.908  12.331 -50.591  0.00  0.00    -0.246 OA
ENDBRANCH   1   2
BRANCH   1   5
ATOM      5  C   UNL     1     -29.457  11.497 -52.261  0.00  0.00    +0.012 C 
BRANCH   5   6
ATOM      6  C   UNL     1     -28.132  10.727 -52.280  0.00  0.00    +0.001 C 
ATOM      7  C   UNL     1     -27.940  10.050 -53.618  0.00  0.00    +0.000 C 
ENDBRANCH   5   6
ENDBRANCH   1   5
TORSDOF 3
REMARK  Name = 
REMARK  50 active torsions:
REMARK  status: ('A' for Active; 'I' for Inactive)
REMARK    1  A    between atoms: _1  and  _3
REMARK    2  A    between atoms: _3  and  _5
REMARK    3  A    between atoms: _7  and  _9
REMARK    4  A    between atoms: _9  and  _10
REMARK    5  A    between atoms: _13  and  _15
REMARK    6  A    between atoms: _15  and  _17
REMARK    7  A    between atoms: _19  and  _21
REMARK    8  A    between atoms: _21  and  _22
REMARK    9  A    between atoms: _29  and  _31
REMARK   10  A    between atoms: _31  and  _32
REMARK   11  A    between atoms: _35  and  _37
REMARK   12  A    between atoms: _37  and  _39
REMARK   13  A    between atoms: _41  and  _43
REMARK   14  A    between atoms: _46  and  _48
REMARK   15  A    between atoms: _48  and  _49
REMARK   16  A    between atoms: _49  and  _50
REMARK   17  A    between atoms: _50  and  _51
REMARK   18  A    between atoms: _55  and  _57
REMARK   19  A    between atoms: _57  and  _58
REMARK   20  A    between atoms: _58  and  _59
REMARK   21  A    between atoms: _62  and  _64
REMARK   22  A    between atoms: _64  and  _66
REMARK   23  A    between atoms: _68  and  _70
REMARK   24  A    between atoms: _70  and  _71
REMARK   25  A    between atoms: _78  and  _80
REMARK   26  A    between atoms: _82  and  _84
REMARK   27  A    between atoms: _84  and  _85
REMARK   28  A    between atoms: _91  and  _93
REMARK   29  A    between atoms: _95  and  _97
REMARK   30  A    between atoms: _97  and  _98
REMARK   31  A    between atoms: _104  and  _106
REMARK   32  A    between atoms: _106  and  _107
REMARK   33  A    between atoms: _107  and  _108
REMARK   34  A    between atoms: _108  and  _109
REMARK   35  A    between atoms: _111  and  _113
REMARK   36  A    between atoms: _113  and  _115
REMARK   37  A    between atoms: _117  and  _119
REMARK   38  A    between atoms: _119  and  _120
REMARK   39  A    between atoms: _127  and  _129
REMARK   40  A    between atoms: _131  and  _133
REMARK   41  A    between atoms: _136  and  _138
REMARK   42  A    between atoms: _138  and  _139
REMARK   43  A    between atoms: _139  and  _140
REMARK   44  A    between atoms: _140  and  _141
REMARK   45  A    between atoms: _145  and  _147
REMARK   46  A    between atoms: _147  and  _148
REMARK   47  A    between atoms: _155  and  _157
REMARK   48  A    between atoms: _157  and  _158
REMARK   49  A    between atoms: _158  and  _159
REMARK   50  A    between atoms: _159  and  _160
REMARK                            x       y       z     vdW  Elec       q    Type
REMARK                         _______ _______ _______ _____ _____    ______ ____
ROOT
ATOM      1  C   UNL     1     -30.575   9.487 -58.290  0.00  0.00    +0.000 C 
ATOM      2  C   UNL     1     -31.612   9.366 -59.399  0.00  0.00    +0.000 C 
ENDROOT
BRANCH   1   3
ATOM      3  C   UNL     1     -30.440   8.167 -57.483  0.00  0.00    +0.000 C 
ATOM      4  C   UNL     1     -30.502   6.966 -58.455  0.00  0.00    +0.000 C 
ENDBRANCH   1   3
BRANCH   1   5
ATOM      5  C   UNL     1     -30.999  10.628 -57.368  0.00  0.00    +0.000 C 
ATOM      6  C   UNL     1     -32.455  11.061 -57.585  0.00  0.00    +0.000 C 
ENDBRANCH   1   5
TORSDOF 2
REMARK  Name = 
REMARK  50 active torsions:
REMARK  status: ('A' for Active; 'I' for Inactive)
REMARK    1  A    between atoms: _1  and  _3
REMARK    2  A    between atoms: _3  and  _5
REMARK    3  A    between atoms: _7  and  _9
REMARK    4  A    between atoms: _9  and  _10
REMARK    5  A    between atoms: _13  and  _15
REMARK    6  A    between atoms: _15  and  _17
REMARK    7  A    between atoms: _19  and  _21
REMARK    8  A    between atoms: _21  and  _22
REMARK    9  A    between atoms: _29  and  _31
REMARK   10  A    between atoms: _31  and  _32
REMARK   11  A    between atoms: _35  and  _37
REMARK   12  A    between atoms: _37  and  _39
REMARK   13  A    between atoms: _41  and  _43
REMARK   14  A    between atoms: _46  and  _48
REMARK   15  A    between atoms: _48  and  _49
REMARK   16  A    between atoms: _49  and  _50
REMARK   17  A    between atoms: _50  and  _51
REMARK   18  A    between atoms: _55  and  _57
REMARK   19  A    between atoms: _57  and  _58
REMARK   20  A    between atoms: _58  and  _59
REMARK   21  A    between atoms: _62  and  _64
REMARK   22  A    between atoms: _64  and  _66
REMARK   23  A    between atoms: _68  and  _70
REMARK   24  A    between atoms: _70  and  _71
REMARK   25  A    between atoms: _78  and  _80
REMARK   26  A    between atoms: _82  and  _84
REMARK   27  A    between atoms: _84  and  _85
REMARK   28  A    between atoms: _91  and  _93
REMARK   29  A    between atoms: _95  and  _97
REMARK   30  A    between atoms: _97  and  _98
REMARK   31  A    between atoms: _104  and  _106
REMARK   32  A    between atoms: _106  and  _107
REMARK   33  A    between atoms: _107  and  _108
REMARK   34  A    between atoms: _108  and  _109
REMARK   35  A    between atoms: _111  and  _113
REMARK   36  A    between atoms: _113  and  _115
REMARK   37  A    between atoms: _117  and  _119
REMARK   38  A    between atoms: _119  and  _120
REMARK   39  A    between atoms: _127  and  _129
REMARK   40  A    between atoms: _131  and  _133
REMARK   41  A    between atoms: _136  and  _138
REMARK   42  A    between atoms: _138  and  _139
REMARK   43  A    between atoms: _139  and  _140
REMARK   44  A    between atoms: _140  and  _141
REMARK   45  A    between atoms: _145  and  _147
REMARK   46  A    between atoms: _147  and  _148
REMARK   47  A    between atoms: _155  and  _157
REMARK   48  A    between atoms: _157  and  _158
REMARK   49  A    between atoms: _158  and  _159
REMARK   50  A    between atoms: _159  and  _160
REMARK                            x       y       z     vdW  Elec       q    Type
REMARK                         _______ _______ _______ _____ _____    ______ ____
ROOT
ATOM      1  C   UNL     1     -36.061   6.647 -60.949  0.00  0.00    -0.022 A 
ATOM      2  C   UNL     1     -34.996   6.799 -60.070  0.00  0.00    -0.001 A 
ATOM      3  C   UNL     1     -35.207   7.094 -58.744  0.00  0.00    +0.042 A 
ATOM      4  C   UNL     1     -36.498   7.231 -58.278  0.00  0.00    +0.196 A 
ATOM      5  O   UNL     1     -36.709   7.514 -56.955  0.00  0.00    -0.287 OA
ATOM      6  C   UNL     1     -37.568   7.081 -59.124  0.00  0.00    +0.042 A 
ATOM      7  C   UNL     1     -37.351   6.785 -60.450  0.00  0.00    -0.001 A 
ENDROOT
BRANCH   1   8
ATOM      8  C   UNL     1     -35.821   6.343 -62.409  0.00  0.00    +0.026 C 
BRANCH   8   9
ATOM      9  C   UNL     1     -35.857   4.858 -62.760  0.00  0.00    +0.005 C 
ATOM     10  C   UNL     1     -35.466   4.666 -64.213  0.00  0.00    +0.000 C 
ENDBRANCH   8   9
ENDBRANCH   1   8
TORSDOF 2
REMARK  Name = 
REMARK  50 active torsions:
REMARK  status: ('A' for Active; 'I' for Inactive)
REMARK    1  A    between atoms: _1  and  _3
REMARK    2  A    between atoms: _3  and  _5
REMARK    3  A    between atoms: _7  and  _9
REMARK    4  A    between atoms: _9  and  _10
REMARK    5  A    between atoms: _13  and  _15
REMARK    6  A    between atoms: _15  and  _17
REMARK    7  A    between atoms: _19  and  _21
REMARK    8  A    between atoms: _21  and  _22
REMARK    9  A    between atoms: _29  and  _31
REMARK   10  A    between atoms: _31  and  _32
REMARK   11  A    between atoms: _35  and  _37
REMARK   12  A    between atoms: _37  and  _39
REMARK   13  A    between atoms: _41  and  _43
REMARK   14  A    between atoms: _46  and  _48
REMARK   15  A    between atoms: _48  and  _49
REMARK   16  A    between atoms: _49  and  _50
REMARK   17  A    between atoms: _50  and  _51
REMARK   18  A    between atoms: _55  and  _57
REMARK   19  A    between atoms: _57  and  _58
REMARK   20  A    between atoms: _58  and  _59
REMARK   21  A    between atoms: _62  and  _64
REMARK   22  A    between atoms: _64  and  _66
REMARK   23  A    between atoms: _68  and  _70
REMARK   24  A    between atoms: _70  and  _71
REMARK   25  A    between atoms: _78  and  _80
REMARK   26  A    between atoms: _82  and  _84
REMARK   27  A    between atoms: _84  and  _85
REMARK   28  A    between atoms: _91  and  _93
REMARK   29  A    between atoms: _95  and  _97
REMARK   30  A    between atoms: _97  and  _98
REMARK   31  A    between atoms: _104  and  _106
REMARK   32  A    between atoms: _106  and  _107
REMARK   33  A    between atoms: _107  and  _108
REMARK   34  A    between atoms: _108  and  _109
REMARK   35  A    between atoms: _111  and  _113
REMARK   36  A    between atoms: _113  and  _115
REMARK   37  A    between atoms: _117  and  _119
REMARK   38  A    between atoms: _119  and  _120
REMARK   39  A    between atoms: _127  and  _129
REMARK   40  A    between atoms: _131  and  _133
REMARK   41  A    between atoms: _136  and  _138
REMARK   42  A    between atoms: _138  and  _139
REMARK   43  A    between atoms: _139  and  _140
REMARK   44  A    between atoms: _140  and  _141
REMARK   45  A    between atoms: _145  and  _147
REMARK   46  A    between atoms: _147  and  _148
REMARK   47  A    between atoms: _155  and  _157
REMARK   48  A    between atoms: _157  and  _158
REMARK   49  A    between atoms: _158  and  _159
REMARK   50  A    between atoms: _159  and  _160
REMARK                            x       y       z     vdW  Elec       q    Type
REMARK                         _______ _______ _______ _____ _____    ______ ____
ROOT
ATOM      1  C   UNL     1     -43.465   9.832 -56.753  0.00  0.00    +0.036 C 
ATOM      2  C   UNL     1     -42.532  10.314 -55.663  0.00  0.00    +0.003 C 
ENDROOT
BRANCH   1   3
ATOM      3  C   UNL     1     -44.200   8.566 -56.280  0.00  0.00    +0.182 C 
ATOM      4  O   UNL     1     -44.982   8.817 -55.123  0.00  0.00    -0.220 OA
ENDBRANCH   1   3
TORSDOF 1
REMARK  Name = 
REMARK  50 active torsions:
REMARK  status: ('A' for Active; 'I' for Inactive)
REMARK    1  A    between atoms: _1  and  _3
REMARK    2  A    between atoms: _3  and  _5
REMARK    3  A    between atoms: _7  and  _9
REMARK    4  A    between atoms: _9  and  _10
REMARK    5  A    between atoms: _13  and  _15
REMARK    6  A    between atoms: _15  and  _17
REMARK    7  A    between atoms: _19  and  _21
REMARK    8  A    between atoms: _21  and  _22
REMARK    9  A    between atoms: _29  and  _31
REMARK   10  A    between atoms: _31  and  _32
REMARK   11  A    between atoms: _35  and  _37
REMARK   12  A    between atoms: _37  and  _39
REMARK   13  A    between atoms: _41  and  _43
REMARK   14  A    between atoms: _46  and  _48
REMARK   15  A    between atoms: _48  and  _49
REMARK   16  A    between atoms: _49  and  _50
REMARK   17  A    between atoms: _50  and  _51
REMARK   18  A    between atoms: _55  and  _57
REMARK   19  A    between atoms: _57  and  _58
REMARK   20  A    between atoms: _58  and  _59
REMARK   21  A    between atoms: _62  and  _64
REMARK   22  A    between atoms: _64  and  _66
REMARK   23  A    between atoms: _68  and  _70
REMARK   24  A    between atoms: _70  and  _71
REMARK   25  A    between atoms: _78  and  _80
REMARK   26  A    between atoms: _82  and  _84
REMARK   27  A    between atoms: _84  and  _85
REMARK   28  A    between atoms: _91  and  _93
REMARK   29  A    between atoms: _95  and  _97
REMARK   30  A    between atoms: _97  and  _98
REMARK   31  A    between atoms: _104  and  _106
REMARK   32  A    between atoms: _106  and  _107
REMARK   33  A    between atoms: _107  and  _108
REMARK   34  A    between atoms: _108  and  _109
REMARK   35  A    between atoms: _111  and  _113
REMARK   36  A    between atoms: _113  and  _115
REMARK   37  A    between atoms: _117  and  _119
REMARK   38  A    between atoms: _119  and  _120
REMARK   39  A    between atoms: _127  and  _129
REMARK   40  A    between atoms: _131  and  _133
REMARK   41  A    between atoms: _136  and  _138
REMARK   42  A    between atoms: _138  and  _139
REMARK   43  A    between atoms: _139  and  _140
REMARK   44  A    between atoms: _140  and  _141
REMARK   45  A    between atoms: _145  and  _147
REMARK   46  A    between atoms: _147  and  _148
REMARK   47  A    between atoms: _155  and  _157
REMARK   48  A    between atoms: _157  and  _158
REMARK   49  A    between atoms: _158  and  _159
REMARK   50  A    between atoms: _159  and  _160
REMARK                            x       y       z     vdW  Elec       q    Type
REMARK                         _______ _______ _______ _____ _____    ______ ____
ROOT
ATOM      1  C   UNL     1     -40.094  12.860 -54.134  0.00  0.00    -0.022 A 
ATOM      2  C   UNL     1     -39.382  11.860 -53.491  0.00  0.00    -0.004 A 
ATOM      3  C   UNL     1     -38.030  11.769 -53.628  0.00  0.00    -0.000 A 
ATOM      4  C   UNL     1     -37.343  12.669 -54.425  0.00  0.00    -0.000 A 
ATOM      5  C   UNL     1     -38.036  13.665 -55.087  0.00  0.00    -0.000 A 
ATOM      6  C   UNL     1     -39.405  13.753 -54.941  0.00  0.00    -0.004 A 
ENDROOT
BRANCH   1   7
ATOM      7  C   UNL     1     -41.573  12.960 -53.978  0.00  0.00    +0.026 C 
BRANCH   7   8
ATOM      8  C   UNL     1     -42.264  11.620 -53.664  0.00  0.00    +0.005 C 
ATOM      9  C   UNL     1     -43.154  11.724 -52.442  0.00  0.00    +0.000 C 
ENDBRANCH   7   8
ENDBRANCH   1   7
TORSDOF 2
REMARK  Name = 
REMARK  50 active torsions:
REMARK  status: ('A' for Active; 'I' for Inactive)
REMARK    1  A    between atoms: _1  and  _3
REMARK    2  A    between atoms: _3  and  _5
REMARK    3  A    between atoms: _7  and  _9
REMARK    4  A    between atoms: _9  and  _10
REMARK    5  A    between atoms: _13  and  _15
REMARK    6  A    between atoms: _15  and  _17
REMARK    7  A    between atoms: _19  and  _21
REMARK    8  A    between atoms: _21  and  _22
REMARK    9  A    between atoms: _29  and  _31
REMARK   10  A    between atoms: _31  and  _32
REMARK   11  A    between atoms: _35  and  _37
REMARK   12  A    between atoms: _37  and  _39
REMARK   13  A    between atoms: _41  and  _43
REMARK   14  A    between atoms: _46  and  _48
REMARK   15  A    between atoms: _48  and  _49
REMARK   16  A    between atoms: _49  and  _50
REMARK   17  A    between atoms: _50  and  _51
REMARK   18  A    between atoms: _55  and  _57
REMARK   19  A    between atoms: _57  and  _58
REMARK   20  A    between atoms: _58  and  _59
REMARK   21  A    between atoms: _62  and  _64
REMARK   22  A    between atoms: _64  and  _66
REMARK   23  A    between atoms: _68  and  _70
REMARK   24  A    between atoms: _70  and  _71
REMARK   25  A    between atoms: _78  and  _80
REMARK   26  A    between atoms: _82  and  _84
REMARK   27  A    between atoms: _84  and  _85
REMARK   28  A    between atoms: _91  and  _93
REMARK   29  A    between atoms: _95  and  _97
REMARK   30  A    between atoms: _97  and  _98
REMARK   31  A    between atoms: _104  and  _106
REMARK   32  A    between atoms: _106  and  _107
REMARK   33  A    between atoms: _107  and  _108
REMARK   34  A    between atoms: _108  and  _109
REMARK   35  A    between atoms: _111  and  _113
REMARK   36  A    between atoms: _113  and  _115
REMARK   37  A    between atoms: _117  and  _119
REMARK   38  A    between atoms: _119  and  _120
REMARK   39  A    between atoms: _127  and  _129
REMARK   40  A    between atoms: _131  and  _133
REMARK   41  A    between atoms: _136  and  _138
REMARK   42  A    between atoms: _138  and  _139
REMARK   43  A    between atoms: _139  and  _140
REMARK   44  A    between atoms: _140  and  _141
REMARK   45  A    between atoms: _145  and  _147
REMARK   46  A    between atoms: _147  and  _148
REMARK   47  A    between atoms: _155  and  _157
REMARK   48  A    between atoms: _157  and  _158
REMARK   49  A    between atoms: _158  and  _159
REMARK   50  A    between atoms: _159  and  _160
REMARK                            x       y       z     vdW  Elec       q    Type
REMARK                         _______ _______ _______ _____ _____    ______ ____
ROOT
ATOM      1  C   UNL     1     -43.186  11.792 -50.002  0.00  0.00    +0.036 C 
ATOM      2  C   UNL     1     -42.214  12.583 -49.130  0.00  0.00    +0.003 C 
ENDROOT
BRANCH   1   3
ATOM      3  C   UNL     1     -43.487  10.432 -49.351  0.00  0.00    +0.182 C 
ATOM      4  O   UNL     1     -44.641   9.842 -49.919  0.00  0.00    -0.220 OA
ENDBRANCH   1   3
TORSDOF 1
REMARK  Name = 
REMARK  50 active torsions:
REMARK  status: ('A' for Active; 'I' for Inactive)
REMARK    1  A    between atoms: _1  and  _3
REMARK    2  A    between atoms: _3  and  _5
REMARK    3  A    between atoms: _7  and  _9
REMARK    4  A    between atoms: _9  and  _10
REMARK    5  A    between atoms: _13  and  _15
REMARK    6  A    between atoms: _15  and  _17
REMARK    7  A    between atoms: _19  and  _21
REMARK    8  A    between atoms: _21  and  _22
REMARK    9  A    between atoms: _29  and  _31
REMARK   10  A    between atoms: _31  and  _32
REMARK   11  A    between atoms: _35  and  _37
REMARK   12  A    between atoms: _37  and  _39
REMARK   13  A    between atoms: _41  and  _43
REMARK   14  A    between atoms: _46  and  _48
REMARK   15  A    between atoms: _48  and  _49
REMARK   16  A    between atoms: _49  and  _50
REMARK   17  A    between atoms: _50  and  _51
REMARK   18  A    between atoms: _55  and  _57
REMARK   19  A    between atoms: _57  and  _58
REMARK   20  A    between atoms: _58  and  _59
REMARK   21  A    between atoms: _62  and  _64
REMARK   22  A    between atoms: _64  and  _66
REMARK   23  A    between atoms: _68  and  _70
REMARK   24  A    between atoms: _70  and  _71
REMARK   25  A    between atoms: _78  and  _80
REMARK   26  A    between atoms: _82  and  _84
REMARK   27  A    between atoms: _84  and  _85
REMARK   28  A    between atoms: _91  and  _93
REMARK   29  A    between atoms: _95  and  _97
REMARK   30  A    between atoms: _97  and  _98
REMARK   31  A    between atoms: _104  and  _106
REMARK   32  A    between atoms: _106  and  _107
REMARK   33  A    between atoms: _107  and  _108
REMARK   34  A    between atoms: _108  and  _109
REMARK   35  A    between atoms: _111  and  _113
REMARK   36  A    between atoms: _113  and  _115
REMARK   37  A    between atoms: _117  and  _119
REMARK   38  A    between atoms: _119  and  _120
REMARK   39  A    between atoms: _127  and  _129
REMARK   40  A    between atoms: _131  and  _133
REMARK   41  A    between atoms: _136  and  _138
REMARK   42  A    between atoms: _138  and  _139
REMARK   43  A    between atoms: _139  and  _140
REMARK   44  A    between atoms: _140  and  _141
REMARK   45  A    between atoms: _145  and  _147
REMARK   46  A    between atoms: _147  and  _148
REMARK   47  A    between atoms: _155  and  _157
REMARK   48  A    between atoms: _157  and  _158
REMARK   49  A    between atoms: _158  and  _159
REMARK   50  A    between atoms: _159  and  _160
REMARK                            x       y       z     vdW  Elec       q    Type
REMARK                         _______ _______ _______ _____ _____    ______ ____
ROOT
ATOM      1  C   UNL     1     -40.241  16.623 -48.493  0.00  0.00    -0.022 A 
ATOM      2  C   UNL     1     -39.237  16.078 -47.710  0.00  0.00    -0.004 A 
ATOM      3  C   UNL     1     -37.936  16.562 -47.780  0.00  0.00    -0.000 A 
ATOM      4  C   UNL     1     -37.622  17.587 -48.655  0.00  0.00    -0.000 A 
ATOM      5  C   UNL     1     -38.613  18.131 -49.455  0.00  0.00    -0.000 A 
ATOM      6  C   UNL     1     -39.914  17.637 -49.385  0.00  0.00    -0.004 A 
ENDROOT
BRANCH   1   7
ATOM      7  C   UNL     1     -41.635  16.082 -48.440  0.00  0.00    +0.026 C 
BRANCH   7   8
ATOM      8  C   UNL     1     -41.702  14.637 -47.942  0.00  0.00    +0.005 C 
ATOM      9  C   UNL     1     -42.257  14.584 -46.519  0.00  0.00    +0.000 C 
ENDBRANCH   7   8
ENDBRANCH   1   7
TORSDOF 2
REMARK  Name = 
REMARK  50 active torsions:
REMARK  status: ('A' for Active; 'I' for Inactive)
REMARK    1  A    between atoms: _1  and  _3
REMARK    2  A    between atoms: _3  and  _5
REMARK    3  A    between atoms: _7  and  _9
REMARK    4  A    between atoms: _9  and  _10
REMARK    5  A    between atoms: _13  and  _15
REMARK    6  A    between atoms: _15  and  _17
REMARK    7  A    between atoms: _19  and  _21
REMARK    8  A    between atoms: _21  and  _22
REMARK    9  A    between atoms: _29  and  _31
REMARK   10  A    between atoms: _31  and  _32
REMARK   11  A    between atoms: _35  and  _37
REMARK   12  A    between atoms: _37  and  _39
REMARK   13  A    between atoms: _41  and  _43
REMARK   14  A    between atoms: _46  and  _48
REMARK   15  A    between atoms: _48  and  _49
REMARK   16  A    between atoms: _49  and  _50
REMARK   17  A    between atoms: _50  and  _51
REMARK   18  A    between atoms: _55  and  _57
REMARK   19  A    between atoms: _57  and  _58
REMARK   20  A    between atoms: _58  and  _59
REMARK   21  A    between atoms: _62  and  _64
REMARK   22  A    between atoms: _64  and  _66
REMARK   23  A    between atoms: _68  and  _70
REMARK   24  A    between atoms: _70  and  _71
REMARK   25  A    between atoms: _78  and  _80
REMARK   26  A    between atoms: _82  and  _84
REMARK   27  A    between atoms: _84  and  _85
REMARK   28  A    between atoms: _91  and  _93
REMARK   29  A    between atoms: _95  and  _97
REMARK   30  A    between atoms: _97  and  _98
REMARK   31  A    between atoms: _104  and  _106
REMARK   32  A    between atoms: _106  and  _107
REMARK   33  A    between atoms: _107  and  _108
REMARK   34  A    between atoms: _108  and  _109
REMARK   35  A    between atoms: _111  and  _113
REMARK   36  A    between atoms: _113  and  _115
REMARK   37  A    between atoms: _117  and  _119
REMARK   38  A    between atoms: _119  and  _120
REMARK   39  A    between atoms: _127  and  _129
REMARK   40  A    between atoms: _131  and  _133
REMARK   41  A    between atoms: _136  and  _138
REMARK   42  A    between atoms: _138  and  _139
REMARK   43  A    between atoms: _139  and  _140
REMARK   44  A    between atoms: _140  and  _141
REMARK   45  A    between atoms: _145  and  _147
REMARK   46  A    between atoms: _147  and  _148
REMARK   47  A    between atoms: _155  and  _157
REMARK   48  A    between atoms: _157  and  _158
REMARK   49  A    between atoms: _158  and  _159
REMARK   50  A    between atoms: _159  and  _160
REMARK                            x       y       z     vdW  Elec       q    Type
REMARK                         _______ _______ _______ _____ _____    ______ ____
ROOT
ATOM      1  C   UNL     1     -40.224  14.035 -42.287  0.00  0.00    +0.002 C 
ENDROOT
BRANCH   1   2
ATOM      2  C   UNL     1     -41.012  13.211 -43.288  0.00  0.00    +0.000 C 
BRANCH   2   3
ATOM      3  C   UNL     1     -41.977  14.006 -44.174  0.00  0.00    +0.000 C 
ATOM      4  C   UNL     1     -42.415  15.292 -43.459  0.00  0.00    +0.000 C 
ENDBRANCH   2   3
ENDBRANCH   1   2
BRANCH   1   5
ATOM      5  C   UNL     1     -38.741  13.849 -42.539  0.00  0.00    +0.021 C 
BRANCH   5   6
ATOM      6  C   UNL     1     -38.326  14.301 -43.925  0.00  0.00    +0.109 C 
ATOM      7  N   UNL     1     -38.737  15.723 -44.132  0.00  0.00    -0.131 NA
ENDBRANCH   5   6
ENDBRANCH   1   5
TORSDOF 4
REMARK  Name = 
REMARK  50 active torsions:
REMARK  status: ('A' for Active; 'I' for Inactive)
REMARK    1  A    between atoms: _1  and  _3
REMARK    2  A    between atoms: _3  and  _5
REMARK    3  A    between atoms: _7  and  _9
REMARK    4  A    between atoms: _9  and  _10
REMARK    5  A    between atoms: _13  and  _15
REMARK    6  A    between atoms: _15  and  _17
REMARK    7  A    between atoms: _19  and  _21
REMARK    8  A    between atoms: _21  and  _22
REMARK    9  A    between atoms: _29  and  _31
REMARK   10  A    between atoms: _31  and  _32
REMARK   11  A    between atoms: _35  and  _37
REMARK   12  A    between atoms: _37  and  _39
REMARK   13  A    between atoms: _41  and  _43
REMARK   14  A    between atoms: _46  and  _48
REMARK   15  A    between atoms: _48  and  _49
REMARK   16  A    between atoms: _49  and  _50
REMARK   17  A    between atoms: _50  and  _51
REMARK   18  A    between atoms: _55  and  _57
REMARK   19  A    between atoms: _57  and  _58
REMARK   20  A    between atoms: _58  and  _59
REMARK   21  A    between atoms: _62  and  _64
REMARK   22  A    between atoms: _64  and  _66
REMARK   23  A    between atoms: _68  and  _70
REMARK   24  A    between atoms: _70  and  _71
REMARK   25  A    between atoms: _78  and  _80
REMARK   26  A    between atoms: _82  and  _84
REMARK   27  A    between atoms: _84  and  _85
REMARK   28  A    between atoms: _91  and  _93
REMARK   29  A    between atoms: _95  and  _97
REMARK   30  A    between atoms: _97  and  _98
REMARK   31  A    between atoms: _104  and  _106
REMARK   32  A    between atoms: _106  and  _107
REMARK   33  A    between atoms: _107  and  _108
REMARK   34  A    between atoms: _108  and  _109
REMARK   35  A    between atoms: _111  and  _113
REMARK   36  A    between atoms: _113  and  _115
REMARK   37  A    between atoms: _117  and  _119
REMARK   38  A    between atoms: _119  and  _120
REMARK   39  A    between atoms: _127  and  _129
REMARK   40  A    between atoms: _131  and  _133
REMARK   41  A    between atoms: _136  and  _138
REMARK   42  A    between atoms: _138  and  _139
REMARK   43  A    between atoms: _139  and  _140
REMARK   44  A    between atoms: _140  and  _141
REMARK   45  A    between atoms: _145  and  _147
REMARK   46  A    between atoms: _147  and  _148
REMARK   47  A    between atoms: _155  and  _157
REMARK   48  A    between atoms: _157  and  _158
REMARK   49  A    between atoms: _158  and  _159
REMARK   50  A    between atoms: _159  and  _160
REMARK                            x       y       z     vdW  Elec       q    Type
REMARK                         _______ _______ _______ _____ _____    ______ ____
ROOT
ATOM      1  C   UNL     1     -39.463  21.172 -41.347  0.00  0.00    +0.000 C 
ATOM      2  C   UNL     1     -38.997  22.121 -40.250  0.00  0.00    +0.000 C 
ENDROOT
BRANCH   1   3
ATOM      3  C   UNL     1     -40.355  20.066 -40.775  0.00  0.00    +0.000 C 
ATOM      4  C   UNL     1     -41.359  20.702 -39.836  0.00  0.00    +0.000 C 
ENDBRANCH   1   3
BRANCH   1   5
ATOM      5  C   UNL     1     -38.281  20.558 -42.099  0.00  0.00    +0.000 C 
ATOM      6  C   UNL     1     -37.541  21.544 -42.978  0.00  0.00    +0.000 C 
ENDBRANCH   1   5
TORSDOF 2
REMARK  Name = 
REMARK  50 active torsions:
REMARK  status: ('A' for Active; 'I' for Inactive)
REMARK    1  A    between atoms: _1  and  _3
REMARK    2  A    between atoms: _3  and  _5
REMARK    3  A    between atoms: _7  and  _9
REMARK    4  A    between atoms: _9  and  _10
REMARK    5  A    between atoms: _13  and  _15
REMARK    6  A    between atoms: _15  and  _17
REMARK    7  A    between atoms: _19  and  _21
REMARK    8  A    between atoms: _21  and  _22
REMARK    9  A    between atoms: _29  and  _31
REMARK   10  A    between atoms: _31  and  _32
REMARK   11  A    between atoms: _35  and  _37
REMARK   12  A    between atoms: _37  and  _39
REMARK   13  A    between atoms: _41  and  _43
REMARK   14  A    between atoms: _46  and  _48
REMARK   15  A    between atoms: _48  and  _49
REMARK   16  A    between atoms: _49  and  _50
REMARK   17  A    between atoms: _50  and  _51
REMARK   18  A    between atoms: _55  and  _57
REMARK   19  A    between atoms: _57  and  _58
REMARK   20  A    between atoms: _58  and  _59
REMARK   21  A    between atoms: _62  and  _64
REMARK   22  A    between atoms: _64  and  _66
REMARK   23  A    between atoms: _68  and  _70
REMARK   24  A    between atoms: _70  and  _71
REMARK   25  A    between atoms: _78  and  _80
REMARK   26  A    between atoms: _82  and  _84
REMARK   27  A    between atoms: _84  and  _85
REMARK   28  A    between atoms: _91  and  _93
REMARK   29  A    between atoms: _95  and  _97
REMARK   30  A    between atoms: _97  and  _98
REMARK   31  A    between atoms: _104  and  _106
REMARK   32  A    between atoms: _106  and  _107
REMARK   33  A    between atoms: _107  and  _108
REMARK   34  A    between atoms: _108  and  _109
REMARK   35  A    between atoms: _111  and  _113
REMARK   36  A    between atoms: _113  and  _115
REMARK   37  A    between atoms: _117  and  _119
REMARK   38  A    between atoms: _119  and  _120
REMARK   39  A    between atoms: _127  and  _129
REMARK   40  A    between atoms: _131  and  _133
REMARK   41  A    between atoms: _136  and  _138
REMARK   42  A    between atoms: _138  and  _139
REMARK   43  A    between atoms: _139  and  _140
REMARK   44  A    between atoms: _140  and  _141
REMARK   45  A    between atoms: _145  and  _147
REMARK   46  A    between atoms: _147  and  _148
REMARK   47  A    between atoms: _155  and  _157
REMARK   48  A    between atoms: _157  and  _158
REMARK   49  A    between atoms: _158  and  _159
REMARK   50  A    between atoms: _159  and  _160
REMARK                            x       y       z     vdW  Elec       q    Type
REMARK                         _______ _______ _______ _____ _____    ______ ____
ROOT
ATOM      1  C   UNL     1     -36.021  25.841 -44.793  0.00  0.00    -0.022 A 
ATOM      2  C   UNL     1     -35.352  25.513 -43.612  0.00  0.00    -0.001 A 
ATOM      3  C   UNL     1     -36.039  25.412 -42.409  0.00  0.00    +0.042 A 
ATOM      4  C   UNL     1     -37.404  25.657 -42.381  0.00  0.00    +0.196 A 
ATOM      5  O   UNL     1     -38.092  25.567 -41.202  0.00  0.00    -0.287 OA
ATOM      6  C   UNL     1     -38.086  25.973 -43.531  0.00  0.00    +0.042 A 
ATOM      7  C   UNL     1     -37.392  26.072 -44.734  0.00  0.00    -0.001 A 
ENDROOT
BRANCH   1   8
ATOM      8  C   UNL     1     -35.288  25.929 -46.093  0.00  0.00    +0.026 C 
BRANCH   8   9
ATOM      9  C   UNL     1     -34.480  27.220 -46.243  0.00  0.00    +0.005 C 
ATOM     10  C   UNL     1     -33.848  27.232 -47.633  0.00  0.00    +0.000 C 
ENDBRANCH   8   9
ENDBRANCH   1   8
TORSDOF 2
REMARK  Name = 
REMARK  50 active torsions:
REMARK  status: ('A' for Active; 'I' for Inactive)
REMARK    1  A    between atoms: _1  and  _3
REMARK    2  A    between atoms: _3  and  _5
REMARK    3  A    between atoms: _7  and  _9
REMARK    4  A    between atoms: _9  and  _10
REMARK    5  A    between atoms: _13  and  _15
REMARK    6  A    between atoms: _15  and  _17
REMARK    7  A    between atoms: _19  and  _21
REMARK    8  A    between atoms: _21  and  _22
REMARK    9  A    between atoms: _29  and  _31
REMARK   10  A    between atoms: _31  and  _32
REMARK   11  A    between atoms: _35  and  _37
REMARK   12  A    between atoms: _37  and  _39
REMARK   13  A    between atoms: _41  and  _43
REMARK   14  A    between atoms: _46  and  _48
REMARK   15  A    between atoms: _48  and  _49
REMARK   16  A    between atoms: _49  and  _50
REMARK   17  A    between atoms: _50  and  _51
REMARK   18  A    between atoms: _55  and  _57
REMARK   19  A    between atoms: _57  and  _58
REMARK   20  A    between atoms: _58  and  _59
REMARK   21  A    between atoms: _62  and  _64
REMARK   22  A    between atoms: _64  and  _66
REMARK   23  A    between atoms: _68  and  _70
REMARK   24  A    between atoms: _70  and  _71
REMARK   25  A    between atoms: _78  and  _80
REMARK   26  A    between atoms: _82  and  _84
REMARK   27  A    between atoms: _84  and  _85
REMARK   28  A    between atoms: _91  and  _93
REMARK   29  A    between atoms: _95  and  _97
REMARK   30  A    between atoms: _97  and  _98
REMARK   31  A    between atoms: _104  and  _106
REMARK   32  A    between atoms: _106  and  _107
REMARK   33  A    between atoms: _107  and  _108
REMARK   34  A    between atoms: _108  and  _109
REMARK   35  A    between atoms: _111  and  _113
REMARK   36  A    between atoms: _113  and  _115
REMARK   37  A    between atoms: _117  and  _119
REMARK   38  A    between atoms: _119  and  _120
REMARK   39  A    between atoms: _127  and  _129
REMARK   40  A    between atoms: _131  and  _133
REMARK   41  A    between atoms: _136  and  _138
REMARK   42  A    between atoms: _138  and  _139
REMARK   43  A    between atoms: _139  and  _140
REMARK   44  A    between atoms: _140  and  _141
REMARK   45  A    between atoms: _145  and  _147
REMARK   46  A    between atoms: _147  and  _148
REMARK   47  A    between atoms: _155  and  _157
REMARK   48  A    between atoms: _157  and  _158
REMARK   49  A    between atoms: _158  and  _159
REMARK   50  A    between atoms: _159  and  _160
REMARK                            x       y       z     vdW  Elec       q    Type
REMARK                         _______ _______ _______ _____ _____    ______ ____
ROOT
ATOM      1  C   UNL     1     -30.869  23.371 -50.696  0.00  0.00    +0.013 C 
ATOM      2  C   UNL     1     -30.192  23.512 -52.038  0.00  0.00    +0.001 C 
ENDROOT
BRANCH   1   3
ATOM      3  C   UNL     1     -31.863  22.214 -50.752  0.00  0.00    +0.069 C 
ATOM      4  S   UNL     1     -31.041  20.613 -50.993  0.00  0.00    -0.082 S 
ENDBRANCH   1   3
TORSDOF 1
REMARK  Name = 
REMARK  50 active torsions:
REMARK  status: ('A' for Active; 'I' for Inactive)
REMARK    1  A    between atoms: _1  and  _3
REMARK    2  A    between atoms: _3  and  _5
REMARK    3  A    between atoms: _7  and  _9
REMARK    4  A    between atoms: _9  and  _10
REMARK    5  A    between atoms: _13  and  _15
REMARK    6  A    between atoms: _15  and  _17
REMARK    7  A    between atoms: _19  and  _21
REMARK    8  A    between atoms: _21  and  _22
REMARK    9  A    between atoms: _29  and  _31
REMARK   10  A    between atoms: _31  and  _32
REMARK   11  A    between atoms: _35  and  _37
REMARK   12  A    between atoms: _37  and  _39
REMARK   13  A    between atoms: _41  and  _43
REMARK   14  A    between atoms: _46  and  _48
REMARK   15  A    between atoms: _48  and  _49
REMARK   16  A    between atoms: _49  and  _50
REMARK   17  A    between atoms: _50  and  _51
REMARK   18  A    between atoms: _55  and  _57
REMARK   19  A    between atoms: _57  and  _58
REMARK   20  A    between atoms: _58  and  _59
REMARK   21  A    between atoms: _62  and  _64
REMARK   22  A    between atoms: _64  and  _66
REMARK   23  A    between atoms: _68  and  _70
REMARK   24  A    between atoms: _70  and  _71
REMARK   25  A    between atoms: _78  and  _80
REMARK   26  A    between atoms: _82  and  _84
REMARK   27  A    between atoms: _84  and  _85
REMARK   28  A    between atoms: _91  and  _93
REMARK   29  A    between atoms: _95  and  _97
REMARK   30  A    between atoms: _97  and  _98
REMARK   31  A    between atoms: _104  and  _106
REMARK   32  A    between atoms: _106  and  _107
REMARK   33  A    between atoms: _107  and  _108
REMARK   34  A    between atoms: _108  and  _109
REMARK   35  A    between atoms: _111  and  _113
REMARK   36  A    between atoms: _113  and  _115
REMARK   37  A    between atoms: _117  and  _119
REMARK   38  A    between atoms: _119  and  _120
REMARK   39  A    between atoms: _127  and  _129
REMARK   40  A    between atoms: _131  and  _133
REMARK   41  A    between atoms: _136  and  _138
REMARK   42  A    between atoms: _138  and  _139
REMARK   43  A    between atoms: _139  and  _140
REMARK   44  A    between atoms: _140  and  _141
REMARK   45  A    between atoms: _145  and  _147
REMARK   46  A    between atoms: _147  and  _148
REMARK   47  A    between atoms: _155  and  _157
REMARK   48  A    between atoms: _157  and  _158
REMARK   49  A    between atoms: _158  and  _159
REMARK   50  A    between atoms: _159  and  _160
REMARK                            x       y       z     vdW  Elec       q    Type
REMARK                         _______ _______ _______ _____ _____    ______ ____
ROOT
ATOM      1  C   UNL     1     -29.719  19.789 -56.114  0.00  0.00    +0.000 C 
ATOM      2  C   UNL     1     -30.830  19.694 -55.043  0.00  0.00    +0.000 C 
ATOM      3  C   UNL     1     -29.600  18.483 -56.866  0.00  0.00    +0.000 C 
ENDROOT
BRANCH   1   4
ATOM      4  C   UNL     1     -28.386  20.152 -55.456  0.00  0.00    +0.000 C 
ATOM      5  C   UNL     1     -27.273  20.097 -56.503  0.00  0.00    +0.000 C 
ENDBRANCH   1   4
TORSDOF 1
REMARK  Name = 
REMARK  50 active torsions:
REMARK  status: ('A' for Active; 'I' for Inactive)
REMARK    1  A    between atoms: _1  and  _3
REMARK    2  A    between atoms: _3  and  _5
REMARK    3  A    between atoms: _7  and  _9
REMARK    4  A    between atoms: _9  and  _10
REMARK    5  A    between atoms: _13  and  _15
REMARK    6  A    between atoms: _15  and  _17
REMARK    7  A    between atoms: _19  and  _21
REMARK    8  A    between atoms: _21  and  _22
REMARK    9  A    between atoms: _29  and  _31
REMARK   10  A    between atoms: _31  and  _32
REMARK   11  A    between atoms: _35  and  _37
REMARK   12  A    between atoms: _37  and  _39
REMARK   13  A    between atoms: _41  and  _43
REMARK   14  A    between atoms: _46  and  _48
REMARK   15  A    between atoms: _48  and  _49
REMARK   16  A    between atoms: _49  and  _50
REMARK   17  A    between atoms: _50  and  _51
REMARK   18  A    between atoms: _55  and  _57
REMARK   19  A    between atoms: _57  and  _58
REMARK   20  A    between atoms: _58  and  _59
REMARK   21  A    between atoms: _62  and  _64
REMARK   22  A    between atoms: _64  and  _66
REMARK   23  A    between atoms: _68  and  _70
REMARK   24  A    between atoms: _70  and  _71
REMARK   25  A    between atoms: _78  and  _80
REMARK   26  A    between atoms: _82  and  _84
REMARK   27  A    between atoms: _84  and  _85
REMARK   28  A    between atoms: _91  and  _93
REMARK   29  A    between atoms: _95  and  _97
REMARK   30  A    between atoms: _97  and  _98
REMARK   31  A    between atoms: _104  and  _106
REMARK   32  A    between atoms: _106  and  _107
REMARK   33  A    between atoms: _107  and  _108
REMARK   34  A    between atoms: _108  and  _109
REMARK   35  A    between atoms: _111  and  _113
REMARK   36  A    between atoms: _113  and  _115
REMARK   37  A    between atoms: _117  and  _119
REMARK   38  A    between atoms: _119  and  _120
REMARK   39  A    between atoms: _127  and  _129
REMARK   40  A    between atoms: _131  and  _133
REMARK   41  A    between atoms: _136  and  _138
REMARK   42  A    between atoms: _138  and  _139
REMARK   43  A    between atoms: _139  and  _140
REMARK   44  A    between atoms: _140  and  _141
REMARK   45  A    between atoms: _145  and  _147
REMARK   46  A    between atoms: _147  and  _148
REMARK   47  A    between atoms: _155  and  _157
REMARK   48  A    between atoms: _157  and  _158
REMARK   49  A    between atoms: _158  and  _159
REMARK   50  A    between atoms: _159  and  _160
REMARK                            x       y       z     vdW  Elec       q    Type
REMARK                         _______ _______ _______ _____ _____    ______ ____
ROOT
ATOM      1  C   UNL     1     -38.668   4.384 -56.673  0.00  0.00    +0.220 C 
ENDROOT
BRANCH   1   2
ATOM      2  N   UNL     1     -37.967   3.214 -56.165  0.00  0.00    -0.087 NA
ATOM      3  C   UNL     1     -36.666   2.982 -56.342  0.00  0.00    +0.535 C 
ATOM      4  N   UNL     1     -36.137   1.888 -55.827  0.00  0.00    +0.135 NA
ATOM      5  N   UNL     1     -35.903   3.835 -57.017  0.00  0.00    +0.135 NA
ENDBRANCH   1   2
BRANCH   1   6
ATOM      6  C   UNL     1     -39.824   3.979 -57.554  0.00  0.00    +0.047 C 
BRANCH   6   7
ATOM      7  C   UNL     1     -39.271   3.540 -58.890  0.00  0.00    +0.004 C 
BRANCH   7   8
ATOM      8  C   UNL     1     -40.314   3.037 -59.872  0.00  0.00    +0.000 C 
ATOM      9  C   UNL     1     -41.144   4.199 -60.401  0.00  0.00    +0.000 C 
ENDBRANCH   7   8
ENDBRANCH   6   7
ENDBRANCH   1   6
TORSDOF 4
REMARK  Name = 
REMARK  50 active torsions:
REMARK  status: ('A' for Active; 'I' for Inactive)
REMARK    1  A    between atoms: _1  and  _3
REMARK    2  A    between atoms: _3  and  _5
REMARK    3  A    between atoms: _7  and  _9
REMARK    4  A    between atoms: _9  and  _10
REMARK    5  A    between atoms: _13  and  _15
REMARK    6  A    between atoms: _15  and  _17
REMARK    7  A    between atoms: _19  and  _21
REMARK    8  A    between atoms: _21  and  _22
REMARK    9  A    between atoms: _29  and  _31
REMARK   10  A    between atoms: _31  and  _32
REMARK   11  A    between atoms: _35  and  _37
REMARK   12  A    between atoms: _37  and  _39
REMARK   13  A    between atoms: _41  and  _43
REMARK   14  A    between atoms: _46  and  _48
REMARK   15  A    between atoms: _48  and  _49
REMARK   16  A    between atoms: _49  and  _50
REMARK   17  A    between atoms: _50  and  _51
REMARK   18  A    between atoms: _55  and  _57
REMARK   19  A    between atoms: _57  and  _58
REMARK   20  A    between atoms: _58  and  _59
REMARK   21  A    between atoms: _62  and  _64
REMARK   22  A    between atoms: _64  and  _66
REMARK   23  A    between atoms: _68  and  _70
REMARK   24  A    between atoms: _70  and  _71
REMARK   25  A    between atoms: _78  and  _80
REMARK   26  A    between atoms: _82  and  _84
REMARK   27  A    between atoms: _84  and  _85
REMARK   28  A    between atoms: _91  and  _93
REMARK   29  A    between atoms: _95  and  _97
REMARK   30  A    between atoms: _97  and  _98
REMARK   31  A    between atoms: _104  and  _106
REMARK   32  A    between atoms: _106  and  _107
REMARK   33  A    between atoms: _107  and  _108
REMARK   34  A    between atoms: _108  and  _109
REMARK   35  A    between atoms: _111  and  _113
REMARK   36  A    between atoms: _113  and  _115
REMARK   37  A    between atoms: _117  and  _119
REMARK   38  A    between atoms: _119  and  _120
REMARK   39  A    between atoms: _127  and  _129
REMARK   40  A    between atoms: _131  and  _133
REMARK   41  A    between atoms: _136  and  _138
REMARK   42  A    between atoms: _138  and  _139
REMARK   43  A    between atoms: _139  and  _140
REMARK   44  A    between atoms: _140  and  _141
REMARK   45  A    between atoms: _145  and  _147
REMARK   46  A    between atoms: _147  and  _148
REMARK   47  A    between atoms: _155  and  _157
REMARK   48  A    between atoms: _157  and  _158
REMARK   49  A    between atoms: _158  and  _159
REMARK   50  A    between atoms: _159  and  _160
REMARK                            x       y       z     vdW  Elec       q    Type
REMARK                         _______ _______ _______ _____ _____    ______ ____
ROOT
ATOM      1  C   UNL     1     -45.466  -3.285 -49.875  0.00  0.00    -0.022 A 
ATOM      2  C   UNL     1     -45.530  -2.897 -48.532  0.00  0.00    -0.001 A 
ATOM      3  C   UNL     1     -44.900  -1.745 -48.088  0.00  0.00    +0.042 A 
ATOM      4  C   UNL     1     -44.199  -0.956 -48.992  0.00  0.00    +0.196 A 
ATOM      5  O   UNL     1     -43.562   0.191 -48.564  0.00  0.00    -0.287 OA
ATOM      6  C   UNL     1     -44.124  -1.316 -50.334  0.00  0.00    +0.042 A 
ATOM      7  C   UNL     1     -44.757  -2.468 -50.767  0.00  0.00    -0.001 A 
ENDROOT
BRANCH   1   8
ATOM      8  C   UNL     1     -46.181  -4.538 -50.350  0.00  0.00    +0.026 C 
BRANCH   8   9
ATOM      9  C   UNL     1     -45.553  -5.267 -51.549  0.00  0.00    +0.005 C 
ATOM     10  C   UNL     1     -45.926  -6.740 -51.433  0.00  0.00    +0.000 C 
ENDBRANCH   8   9
ENDBRANCH   1   8
TORSDOF 2
REMARK  Name = 
REMARK  50 active torsions:
REMARK  status: ('A' for Active; 'I' for Inactive)
REMARK    1  A    between atoms: _1  and  _3
REMARK    2  A    between atoms: _3  and  _5
REMARK    3  A    between atoms: _7  and  _9
REMARK    4  A    between atoms: _9  and  _10
REMARK    5  A    between atoms: _13  and  _15
REMARK    6  A    between atoms: _15  and  _17
REMARK    7  A    between atoms: _19  and  _21
REMARK    8  A    between atoms: _21  and  _22
REMARK    9  A    between atoms: _29  and  _31
REMARK   10  A    between atoms: _31  and  _32
REMARK   11  A    between atoms: _35  and  _37
REMARK   12  A    between atoms: _37  and  _39
REMARK   13  A    between atoms: _41  and  _43
REMARK   14  A    between atoms: _46  and  _48
REMARK   15  A    between atoms: _48  and  _49
REMARK   16  A    between atoms: _49  and  _50
REMARK   17  A    between atoms: _50  and  _51
REMARK   18  A    between atoms: _55  and  _57
REMARK   19  A    between atoms: _57  and  _58
REMARK   20  A    between atoms: _58  and  _59
REMARK   21  A    between atoms: _62  and  _64
REMARK   22  A    between atoms: _64  and  _66
REMARK   23  A    between atoms: _68  and  _70
REMARK   24  A    between atoms: _70  and  _71
REMARK   25  A    between atoms: _78  and  _80
REMARK   26  A    between atoms: _82  and  _84
REMARK   27  A    between atoms: _84  and  _85
REMARK   28  A    between atoms: _91  and  _93
REMARK   29  A    between atoms: _95  and  _97
REMARK   30  A    between atoms: _97  and  _98
REMARK   31  A    between atoms: _104  and  _106
REMARK   32  A    between atoms: _106  and  _107
REMARK   33  A    between atoms: _107  and  _108
REMARK   34  A    between atoms: _108  and  _109
REMARK   35  A    between atoms: _111  and  _113
REMARK   36  A    between atoms: _113  and  _115
REMARK   37  A    between atoms: _117  and  _119
REMARK   38  A    between atoms: _119  and  _120
REMARK   39  A    between atoms: _127  and  _129
REMARK   40  A    between atoms: _131  and  _133
REMARK   41  A    between atoms: _136  and  _138
REMARK   42  A    between atoms: _138  and  _139
REMARK   43  A    between atoms: _139  and  _140
REMARK   44  A    between atoms: _140  and  _141
REMARK   45  A    between atoms: _145  and  _147
REMARK   46  A    between atoms: _147  and  _148
REMARK   47  A    between atoms: _155  and  _157
REMARK   48  A    between atoms: _157  and  _158
REMARK   49  A    between atoms: _158  and  _159
REMARK   50  A    between atoms: _159  and  _160
REMARK                            x       y       z     vdW  Elec       q    Type
REMARK                         _______ _______ _______ _____ _____    ______ ____
ROOT
ATOM      1  C   UNL     1     -38.804  -2.418 -46.156  0.00  0.00    +0.007 C 
ENDROOT
BRANCH   1   2
ATOM      2  C   UNL     1     -38.366  -2.943 -47.513  0.00  0.00    +0.000 C 
BRANCH   2   3
ATOM      3  C   UNL     1     -37.362  -4.097 -47.415  0.00  0.00    +0.000 C 
ATOM      4  C   UNL     1     -38.051  -5.348 -46.903  0.00  0.00    +0.000 C 
ENDBRANCH   2   3
ENDBRANCH   1   2
BRANCH   1   5
ATOM      5  C   UNL     1     -38.852  -0.905 -46.104  0.00  0.00    +0.081 C 
BRANCH   5   6
ATOM      6  C   UNL     1     -37.902  -0.302 -47.131  0.00  0.00    +0.315 C 
ATOM      7  N   UNL     1     -38.595   0.717 -47.969  0.00  0.00    +0.597 NA
ENDBRANCH   5   6
ENDBRANCH   1   5
TORSDOF 4
REMARK  Name = 
REMARK  50 active torsions:
REMARK  status: ('A' for Active; 'I' for Inactive)
REMARK    1  A    between atoms: _1  and  _3
REMARK    2  A    between atoms: _3  and  _5
REMARK    3  A    between atoms: _7  and  _9
REMARK    4  A    between atoms: _9  and  _10
REMARK    5  A    between atoms: _13  and  _15
REMARK    6  A    between atoms: _15  and  _17
REMARK    7  A    between atoms: _19  and  _21
REMARK    8  A    between atoms: _21  and  _22
REMARK    9  A    between atoms: _29  and  _31
REMARK   10  A    between atoms: _31  and  _32
REMARK   11  A    between atoms: _35  and  _37
REMARK   12  A    between atoms: _37  and  _39
REMARK   13  A    between atoms: _41  and  _43
REMARK   14  A    between atoms: _46  and  _48
REMARK   15  A    between atoms: _48  and  _49
REMARK   16  A    between atoms: _49  and  _50
REMARK   17  A    between atoms: _50  and  _51
REMARK   18  A    between atoms: _55  and  _57
REMARK   19  A    between atoms: _57  and  _58
REMARK   20  A    between atoms: _58  and  _59
REMARK   21  A    between atoms: _62  and  _64
REMARK   22  A    between atoms: _64  and  _66
REMARK   23  A    between atoms: _68  and  _70
REMARK   24  A    between atoms: _70  and  _71
REMARK   25  A    between atoms: _78  and  _80
REMARK   26  A    between atoms: _82  and  _84
REMARK   27  A    between atoms: _84  and  _85
REMARK   28  A    between atoms: _91  and  _93
REMARK   29  A    between atoms: _95  and  _97
REMARK   30  A    between atoms: _97  and  _98
REMARK   31  A    between atoms: _104  and  _106
REMARK   32  A    between atoms: _106  and  _107
REMARK   33  A    between atoms: _107  and  _108
REMARK   34  A    between atoms: _108  and  _109
REMARK   35  A    between atoms: _111  and  _113
REMARK   36  A    between atoms: _113  and  _115
REMARK   37  A    between atoms: _117  and  _119
REMARK   38  A    between atoms: _119  and  _120
REMARK   39  A    between atoms: _127  and  _129
REMARK   40  A    between atoms: _131  and  _133
REMARK   41  A    between atoms: _136  and  _138
REMARK   42  A    between atoms: _138  and  _139
REMARK   43  A    between atoms: _139  and  _140
REMARK   44  A    between atoms: _140  and  _141
REMARK   45  A    between atoms: _145  and  _147
REMARK   46  A    between atoms: _147  and  _148
REMARK   47  A    between atoms: _155  and  _157
REMARK   48  A    between atoms: _157  and  _158
REMARK   49  A    between atoms: _158  and  _159
REMARK   50  A    between atoms: _159  and  _160
REMARK                            x       y       z     vdW  Elec       q    Type
REMARK                         _______ _______ _______ _____ _____    ______ ____
ROOT
ATOM      1  C   UNL     1     -38.253  21.314 -61.562  0.00  0.00    +0.000 C 
ATOM      2  C   UNL     1     -38.840  20.927 -60.224  0.00  0.00    +0.000 C 
ENDROOT
BRANCH   1   3
ATOM      3  C   UNL     1     -39.196  20.949 -62.728  0.00  0.00    +0.000 C 
ATOM      4  C   UNL     1     -40.596  21.380 -62.367  0.00  0.00    +0.000 C 
ENDBRANCH   1   3
BRANCH   1   5
ATOM      5  C   UNL     1     -36.903  20.637 -61.733  0.00  0.00    +0.000 C 
ATOM      6  C   UNL     1     -35.770  21.568 -61.365  0.00  0.00    +0.000 C 
ENDBRANCH   1   5
TORSDOF 2
REMARK  Name = 
REMARK  50 active torsions:
REMARK  status: ('A' for Active; 'I' for Inactive)
REMARK    1  A    between atoms: _1  and  _3
REMARK    2  A    between atoms: _3  and  _5
REMARK    3  A    between atoms: _7  and  _9
REMARK    4  A    between atoms: _9  and  _10
REMARK    5  A    between atoms: _13  and  _15
REMARK    6  A    between atoms: _15  and  _17
REMARK    7  A    between atoms: _19  and  _21
REMARK    8  A    between atoms: _21  and  _22
REMARK    9  A    between atoms: _29  and  _31
REMARK   10  A    between atoms: _31  and  _32
REMARK   11  A    between atoms: _35  and  _37
REMARK   12  A    between atoms: _37  and  _39
REMARK   13  A    between atoms: _41  and  _43
REMARK   14  A    between atoms: _46  and  _48
REMARK   15  A    between atoms: _48  and  _49
REMARK   16  A    between atoms: _49  and  _50
REMARK   17  A    between atoms: _50  and  _51
REMARK   18  A    between atoms: _55  and  _57
REMARK   19  A    between atoms: _57  and  _58
REMARK   20  A    between atoms: _58  and  _59
REMARK   21  A    between atoms: _62  and  _64
REMARK   22  A    between atoms: _64  and  _66
REMARK   23  A    between atoms: _68  and  _70
REMARK   24  A    between atoms: _70  and  _71
REMARK   25  A    between atoms: _78  and  _80
REMARK   26  A    between atoms: _82  and  _84
REMARK   27  A    between atoms: _84  and  _85
REMARK   28  A    between atoms: _91  and  _93
REMARK   29  A    between atoms: _95  and  _97
REMARK   30  A    between atoms: _97  and  _98
REMARK   31  A    between atoms: _104  and  _106
REMARK   32  A    between atoms: _106  and  _107
REMARK   33  A    between atoms: _107  and  _108
REMARK   34  A    between atoms: _108  and  _109
REMARK   35  A    between atoms: _111  and  _113
REMARK   36  A    between atoms: _113  and  _115
REMARK   37  A    between atoms: _117  and  _119
REMARK   38  A    between atoms: _119  and  _120
REMARK   39  A    between atoms: _127  and  _129
REMARK   40  A    between atoms: _131  and  _133
REMARK   41  A    between atoms: _136  and  _138
REMARK   42  A    between atoms: _138  and  _139
REMARK   43  A    between atoms: _139  and  _140
REMARK   44  A    between atoms: _140  and  _141
REMARK   45  A    between atoms: _145  and  _147
REMARK   46  A    between atoms: _147  and  _148
REMARK   47  A    between atoms: _155  and  _157
REMARK   48  A    between atoms: _157  and  _158
REMARK   49  A    between atoms: _158  and  _159
REMARK   50  A    between atoms: _159  and  _160
REMARK                            x       y       z     vdW  Elec       q    Type
REMARK                         _______ _______ _______ _____ _____    ______ ____
ROOT
ATOM      1  C   UNL     1     -40.951  15.141 -58.696  0.00  0.00    +0.000 C 
ENDROOT
BRANCH   1   2
ATOM      2  C   UNL     1     -40.335  16.281 -57.886  0.00  0.00    +0.000 C 
ATOM      3  C   UNL     1     -41.262  16.583 -56.719  0.00  0.00    +0.000 C 
ATOM      4  C   UNL     1     -40.118  17.489 -58.787  0.00  0.00    +0.000 C 
ENDBRANCH   1   2
BRANCH   1   5
ATOM      5  C   UNL     1     -42.268  15.405 -59.408  0.00  0.00    +0.000 C 
ATOM      6  C   UNL     1     -42.143  15.134 -60.901  0.00  0.00    +0.000 C 
ENDBRANCH   1   5
TORSDOF 2
REMARK  Name = 
REMARK  50 active torsions:
REMARK  status: ('A' for Active; 'I' for Inactive)
REMARK    1  A    between atoms: _1  and  _3
REMARK    2  A    between atoms: _3  and  _5
REMARK    3  A    between atoms: _7  and  _9
REMARK    4  A    between atoms: _9  and  _10
REMARK    5  A    between atoms: _13  and  _15
REMARK    6  A    between atoms: _15  and  _17
REMARK    7  A    between atoms: _19  and  _21
REMARK    8  A    between atoms: _21  and  _22
REMARK    9  A    between atoms: _29  and  _31
REMARK   10  A    between atoms: _31  and  _32
REMARK   11  A    between atoms: _35  and  _37
REMARK   12  A    between atoms: _37  and  _39
REMARK   13  A    between atoms: _41  and  _43
REMARK   14  A    between atoms: _46  and  _48
REMARK   15  A    between atoms: _48  and  _49
REMARK   16  A    between atoms: _49  and  _50
REMARK   17  A    between atoms: _50  and  _51
REMARK   18  A    between atoms: _55  and  _57
REMARK   19  A    between atoms: _57  and  _58
REMARK   20  A    between atoms: _58  and  _59
REMARK   21  A    between atoms: _62  and  _64
REMARK   22  A    between atoms: _64  and  _66
REMARK   23  A    between atoms: _68  and  _70
REMARK   24  A    between atoms: _70  and  _71
REMARK   25  A    between atoms: _78  and  _80
REMARK   26  A    between atoms: _82  and  _84
REMARK   27  A    between atoms: _84  and  _85
REMARK   28  A    between atoms: _91  and  _93
REMARK   29  A    between atoms: _95  and  _97
REMARK   30  A    between atoms: _97  and  _98
REMARK   31  A    between atoms: _104  and  _106
REMARK   32  A    between atoms: _106  and  _107
REMARK   33  A    between atoms: _107  and  _108
REMARK   34  A    between atoms: _108  and  _109
REMARK   35  A    between atoms: _111  and  _113
REMARK   36  A    between atoms: _113  and  _115
REMARK   37  A    between atoms: _117  and  _119
REMARK   38  A    between atoms: _119  and  _120
REMARK   39  A    between atoms: _127  and  _129
REMARK   40  A    between atoms: _131  and  _133
REMARK   41  A    between atoms: _136  and  _138
REMARK   42  A    between atoms: _138  and  _139
REMARK   43  A    between atoms: _139  and  _140
REMARK   44  A    between atoms: _140  and  _141
REMARK   45  A    between atoms: _145  and  _147
REMARK   46  A    between atoms: _147  and  _148
REMARK   47  A    between atoms: _155  and  _157
REMARK   48  A    between atoms: _157  and  _158
REMARK   49  A    between atoms: _158  and  _159
REMARK   50  A    between atoms: _159  and  _160
REMARK                            x       y       z     vdW  Elec       q    Type
REMARK                         _______ _______ _______ _____ _____    ______ ____
ROOT
ATOM      1  C   UNL     1     -37.586  15.579 -64.373  0.00  0.00    +0.000 C 
ATOM      2  C   UNL     1     -36.336  15.915 -65.195  0.00  0.00    +0.000 C 
ENDROOT
BRANCH   1   3
ATOM      3  C   UNL     1     -38.749  16.508 -64.785  0.00  0.00    +0.000 C 
ATOM      4  C   UNL     1     -38.782  16.460 -66.307  0.00  0.00    +0.000 C 
ENDBRANCH   1   3
BRANCH   1   5
ATOM      5  C   UNL     1     -37.269  15.708 -62.875  0.00  0.00    +0.000 C 
ATOM      6  C   UNL     1     -36.708  17.045 -62.485  0.00  0.00    +0.000 C 
ENDBRANCH   1   5
TORSDOF 2
REMARK  Name = 
REMARK  50 active torsions:
REMARK  status: ('A' for Active; 'I' for Inactive)
REMARK    1  A    between atoms: _1  and  _3
REMARK    2  A    between atoms: _3  and  _5
REMARK    3  A    between atoms: _7  and  _9
REMARK    4  A    between atoms: _9  and  _10
REMARK    5  A    between atoms: _13  and  _15
REMARK    6  A    between atoms: _15  and  _17
REMARK    7  A    between atoms: _19  and  _21
REMARK    8  A    between atoms: _21  and  _22
REMARK    9  A    between atoms: _29  and  _31
REMARK   10  A    between atoms: _31  and  _32
REMARK   11  A    between atoms: _35  and  _37
REMARK   12  A    between atoms: _37  and  _39
REMARK   13  A    between atoms: _41  and  _43
REMARK   14  A    between atoms: _46  and  _48
REMARK   15  A    between atoms: _48  and  _49
REMARK   16  A    between atoms: _49  and  _50
REMARK   17  A    between atoms: _50  and  _51
REMARK   18  A    between atoms: _55  and  _57
REMARK   19  A    between atoms: _57  and  _58
REMARK   20  A    between atoms: _58  and  _59
REMARK   21  A    between atoms: _62  and  _64
REMARK   22  A    between atoms: _64  and  _66
REMARK   23  A    between atoms: _68  and  _70
REMARK   24  A    between atoms: _70  and  _71
REMARK   25  A    between atoms: _78  and  _80
REMARK   26  A    between atoms: _82  and  _84
REMARK   27  A    between atoms: _84  and  _85
REMARK   28  A    between atoms: _91  and  _93
REMARK   29  A    between atoms: _95  and  _97
REMARK   30  A    between atoms: _97  and  _98
REMARK   31  A    between atoms: _104  and  _106
REMARK   32  A    between atoms: _106  and  _107
REMARK   33  A    between atoms: _107  and  _108
REMARK   34  A    between atoms: _108  and  _109
REMARK   35  A    between atoms: _111  and  _113
REMARK   36  A    between atoms: _113  and  _115
REMARK   37  A    between atoms: _117  and  _119
REMARK   38  A    between atoms: _119  and  _120
REMARK   39  A    between atoms: _127  and  _129
REMARK   40  A    between atoms: _131  and  _133
REMARK   41  A    between atoms: _136  and  _138
REMARK   42  A    between atoms: _138  and  _139
REMARK   43  A    between atoms: _139  and  _140
REMARK   44  A    between atoms: _140  and  _141
REMARK   45  A    between atoms: _145  and  _147
REMARK   46  A    between atoms: _147  and  _148
REMARK   47  A    between atoms: _155  and  _157
REMARK   48  A    between atoms: _157  and  _158
REMARK   49  A    between atoms: _158  and  _159
REMARK   50  A    between atoms: _159  and  _160
REMARK                            x       y       z     vdW  Elec       q    Type
REMARK                         _______ _______ _______ _____ _____    ______ ____
ROOT
ATOM      1  C   UNL     1     -32.344  17.361 -67.659  0.00  0.00    -0.022 A 
ATOM      2  C   UNL     1     -31.405  16.463 -67.135  0.00  0.00    -0.001 A 
ATOM      3  C   UNL     1     -30.081  16.833 -66.986  0.00  0.00    +0.042 A 
ATOM      4  C   UNL     1     -29.685  18.114 -67.326  0.00  0.00    +0.196 A 
ATOM      5  O   UNL     1     -28.372  18.520 -67.148  0.00  0.00    -0.287 OA
ATOM      6  C   UNL     1     -30.602  19.027 -67.820  0.00  0.00    +0.042 A 
ATOM      7  C   UNL     1     -31.921  18.647 -67.976  0.00  0.00    -0.001 A 
ENDROOT
BRANCH   1   8
ATOM      8  C   UNL     1     -33.799  16.967 -67.817  0.00  0.00    +0.026 C 
BRANCH   8   9
ATOM      9  C   UNL     1     -34.472  17.474 -69.094  0.00  0.00    +0.005 C 
ATOM     10  C   UNL     1     -33.820  16.767 -70.276  0.00  0.00    +0.000 C 
ENDBRANCH   8   9
ENDBRANCH   1   8
TORSDOF 2
REMARK  Name = 
REMARK  50 active torsions:
REMARK  status: ('A' for Active; 'I' for Inactive)
REMARK    1  A    between atoms: _1  and  _3
REMARK    2  A    between atoms: _3  and  _5
REMARK    3  A    between atoms: _7  and  _9
REMARK    4  A    between atoms: _9  and  _10
REMARK    5  A    between atoms: _13  and  _15
REMARK    6  A    between atoms: _15  and  _17
REMARK    7  A    between atoms: _19  and  _21
REMARK    8  A    between atoms: _21  and  _22
REMARK    9  A    between atoms: _29  and  _31
REMARK   10  A    between atoms: _31  and  _32
REMARK   11  A    between atoms: _35  and  _37
REMARK   12  A    between atoms: _37  and  _39
REMARK   13  A    between atoms: _41  and  _43
REMARK   14  A    between atoms: _46  and  _48
REMARK   15  A    between atoms: _48  and  _49
REMARK   16  A    between atoms: _49  and  _50
REMARK   17  A    between atoms: _50  and  _51
REMARK   18  A    between atoms: _55  and  _57
REMARK   19  A    between atoms: _57  and  _58
REMARK   20  A    between atoms: _58  and  _59
REMARK   21  A    between atoms: _62  and  _64
REMARK   22  A    between atoms: _64  and  _66
REMARK   23  A    between atoms: _68  and  _70
REMARK   24  A    between atoms: _70  and  _71
REMARK   25  A    between atoms: _78  and  _80
REMARK   26  A    between atoms: _82  and  _84
REMARK   27  A    between atoms: _84  and  _85
REMARK   28  A    between atoms: _91  and  _93
REMARK   29  A    between atoms: _95  and  _97
REMARK   30  A    between atoms: _97  and  _98
REMARK   31  A    between atoms: _104  and  _106
REMARK   32  A    between atoms: _106  and  _107
REMARK   33  A    between atoms: _107  and  _108
REMARK   34  A    between atoms: _108  and  _109
REMARK   35  A    between atoms: _111  and  _113
REMARK   36  A    between atoms: _113  and  _115
REMARK   37  A    between atoms: _117  and  _119
REMARK   38  A    between atoms: _119  and  _120
REMARK   39  A    between atoms: _127  and  _129
REMARK   40  A    between atoms: _131  and  _133
REMARK   41  A    between atoms: _136  and  _138
REMARK   42  A    between atoms: _138  and  _139
REMARK   43  A    between atoms: _139  and  _140
REMARK   44  A    between atoms: _140  and  _141
REMARK   45  A    between atoms: _145  and  _147
REMARK   46  A    between atoms: _147  and  _148
REMARK   47  A    between atoms: _155  and  _157
REMARK   48  A    between atoms: _157  and  _158
REMARK   49  A    between atoms: _158  and  _159
REMARK   50  A    between atoms: _159  and  _160
REMARK                            x       y       z     vdW  Elec       q    Type
REMARK                         _______ _______ _______ _____ _____    ______ ____
ROOT
ATOM      1  C   UNL     1     -29.052   9.826 -66.425  0.00  0.00    +0.000 C 
ENDROOT
BRANCH   1   2
ATOM      2  C   UNL     1     -29.636  11.188 -66.772  0.00  0.00    +0.000 C 
ATOM      3  C   UNL     1     -28.740  12.301 -66.266  0.00  0.00    +0.000 C 
ATOM      4  C   UNL     1     -31.072  11.349 -66.268  0.00  0.00    +0.000 C 
ENDBRANCH   1   2
BRANCH   1   5
ATOM      5  C   UNL     1     -27.524   9.779 -66.429  0.00  0.00    +0.000 C 
ATOM      6  C   UNL     1     -27.075   8.624 -65.564  0.00  0.00    +0.000 C 
ENDBRANCH   1   5
TORSDOF 2
REMARK  Name = 
REMARK  50 active torsions:
REMARK  status: ('A' for Active; 'I' for Inactive)
REMARK    1  A    between atoms: _1  and  _3
REMARK    2  A    between atoms: _3  and  _5
REMARK    3  A    between atoms: _7  and  _9
REMARK    4  A    between atoms: _9  and  _10
REMARK    5  A    between atoms: _13  and  _15
REMARK    6  A    between atoms: _15  and  _17
REMARK    7  A    between atoms: _19  and  _21
REMARK    8  A    between atoms: _21  and  _22
REMARK    9  A    between atoms: _29  and  _31
REMARK   10  A    between atoms: _31  and  _32
REMARK   11  A    between atoms: _35  and  _37
REMARK   12  A    between atoms: _37  and  _39
REMARK   13  A    between atoms: _41  and  _43
REMARK   14  A    between atoms: _46  and  _48
REMARK   15  A    between atoms: _48  and  _49
REMARK   16  A    between atoms: _49  and  _50
REMARK   17  A    between atoms: _50  and  _51
REMARK   18  A    between atoms: _55  and  _57
REMARK   19  A    between atoms: _57  and  _58
REMARK   20  A    between atoms: _58  and  _59
REMARK   21  A    between atoms: _62  and  _64
REMARK   22  A    between atoms: _64  and  _66
REMARK   23  A    between atoms: _68  and  _70
REMARK   24  A    between atoms: _70  and  _71
REMARK   25  A    between atoms: _78  and  _80
REMARK   26  A    between atoms: _82  and  _84
REMARK   27  A    between atoms: _84  and  _85
REMARK   28  A    between atoms: _91  and  _93
REMARK   29  A    between atoms: _95  and  _97
REMARK   30  A    between atoms: _97  and  _98
REMARK   31  A    between atoms: _104  and  _106
REMARK   32  A    between atoms: _106  and  _107
REMARK   33  A    between atoms: _107  and  _108
REMARK   34  A    between atoms: _108  and  _109
REMARK   35  A    between atoms: _111  and  _113
REMARK   36  A    between atoms: _113  and  _115
REMARK   37  A    between atoms: _117  and  _119
REMARK   38  A    between atoms: _119  and  _120
REMARK   39  A    between atoms: _127  and  _129
REMARK   40  A    between atoms: _131  and  _133
REMARK   41  A    between atoms: _136  and  _138
REMARK   42  A    between atoms: _138  and  _139
REMARK   43  A    between atoms: _139  and  _140
REMARK   44  A    between atoms: _140  and  _141
REMARK   45  A    between atoms: _145  and  _147
REMARK   46  A    between atoms: _147  and  _148
REMARK   47  A    between atoms: _155  and  _157
REMARK   48  A    between atoms: _157  and  _158
REMARK   49  A    between atoms: _158  and  _159
REMARK   50  A    between atoms: _159  and  _160
REMARK                            x       y       z     vdW  Elec       q    Type
REMARK                         _______ _______ _______ _____ _____    ______ ____
ROOT
ATOM      1  C   UNL     1     -29.917  21.166 -46.295  0.00  0.00    +0.000 C 
ATOM      2  C   UNL     1     -30.860  21.776 -45.291  0.00  0.00    +0.000 C 
ENDROOT
BRANCH   1   3
ATOM      3  C   UNL     1     -29.066  22.262 -46.997  0.00  0.00    +0.000 C 
ATOM      4  C   UNL     1     -28.735  23.369 -46.006  0.00  0.00    +0.000 C 
ENDBRANCH   1   3
BRANCH   1   5
ATOM      5  C   UNL     1     -30.721  20.360 -47.320  0.00  0.00    +0.000 C 
ATOM      6  C   UNL     1     -31.834  19.498 -46.697  0.00  0.00    +0.000 C 
ENDBRANCH   1   5
TORSDOF 2
REMARK  Name = 
REMARK  50 active torsions:
REMARK  status: ('A' for Active; 'I' for Inactive)
REMARK    1  A    between atoms: _1  and  _3
REMARK    2  A    between atoms: _3  and  _5
REMARK    3  A    between atoms: _7  and  _9
REMARK    4  A    between atoms: _9  and  _10
REMARK    5  A    between atoms: _13  and  _15
REMARK    6  A    between atoms: _15  and  _17
REMARK    7  A    between atoms: _19  and  _21
REMARK    8  A    between atoms: _21  and  _22
REMARK    9  A    between atoms: _29  and  _31
REMARK   10  A    between atoms: _31  and  _32
REMARK   11  A    between atoms: _35  and  _37
REMARK   12  A    between atoms: _37  and  _39
REMARK   13  A    between atoms: _41  and  _43
REMARK   14  A    between atoms: _46  and  _48
REMARK   15  A    between atoms: _48  and  _49
REMARK   16  A    between atoms: _49  and  _50
REMARK   17  A    between atoms: _50  and  _51
REMARK   18  A    between atoms: _55  and  _57
REMARK   19  A    between atoms: _57  and  _58
REMARK   20  A    between atoms: _58  and  _59
REMARK   21  A    between atoms: _62  and  _64
REMARK   22  A    between atoms: _64  and  _66
REMARK   23  A    between atoms: _68  and  _70
REMARK   24  A    between atoms: _70  and  _71
REMARK   25  A    between atoms: _78  and  _80
REMARK   26  A    between atoms: _82  and  _84
REMARK   27  A    between atoms: _84  and  _85
REMARK   28  A    between atoms: _91  and  _93
REMARK   29  A    between atoms: _95  and  _97
REMARK   30  A    between atoms: _97  and  _98
REMARK   31  A    between atoms: _104  and  _106
REMARK   32  A    between atoms: _106  and  _107
REMARK   33  A    between atoms: _107  and  _108
REMARK   34  A    between atoms: _108  and  _109
REMARK   35  A    between atoms: _111  and  _113
REMARK   36  A    between atoms: _113  and  _115
REMARK   37  A    between atoms: _117  and  _119
REMARK   38  A    between atoms: _119  and  _120
REMARK   39  A    between atoms: _127  and  _129
REMARK   40  A    between atoms: _131  and  _133
REMARK   41  A    between atoms: _136  and  _138
REMARK   42  A    between atoms: _138  and  _139
REMARK   43  A    between atoms: _139  and  _140
REMARK   44  A    between atoms: _140  and  _141
REMARK   45  A    between atoms: _145  and  _147
REMARK   46  A    between atoms: _147  and  _148
REMARK   47  A    between atoms: _155  and  _157
REMARK   48  A    between atoms: _157  and  _158
REMARK   49  A    between atoms: _158  and  _159
REMARK   50  A    between atoms: _159  and  _160
REMARK                            x       y       z     vdW  Elec       q    Type
REMARK                         _______ _______ _______ _____ _____    ______ ____
ROOT
ATOM      1  C   UNL     1     -32.067  25.175 -41.364  0.00  0.00    +0.000 C 
ATOM      2  C   UNL     1     -33.150  25.534 -40.333  0.00  0.00    +0.000 C 
ATOM      3  C   UNL     1     -32.417  23.887 -42.077  0.00  0.00    +0.000 C 
ENDROOT
BRANCH   1   4
ATOM      4  C   UNL     1     -31.851  26.305 -42.393  0.00  0.00    +0.000 C 
ATOM      5  C   UNL     1     -31.723  27.632 -41.666  0.00  0.00    +0.000 C 
ENDBRANCH   1   4
TORSDOF 1
REMARK  Name = 
REMARK  50 active torsions:
REMARK  status: ('A' for Active; 'I' for Inactive)
REMARK    1  A    between atoms: _1  and  _3
REMARK    2  A    between atoms: _3  and  _5
REMARK    3  A    between atoms: _7  and  _9
REMARK    4  A    between atoms: _9  and  _10
REMARK    5  A    between atoms: _13  and  _15
REMARK    6  A    between atoms: _15  and  _17
REMARK    7  A    between atoms: _19  and  _21
REMARK    8  A    between atoms: _21  and  _22
REMARK    9  A    between atoms: _29  and  _31
REMARK   10  A    between atoms: _31  and  _32
REMARK   11  A    between atoms: _35  and  _37
REMARK   12  A    between atoms: _37  and  _39
REMARK   13  A    between atoms: _41  and  _43
REMARK   14  A    between atoms: _46  and  _48
REMARK   15  A    between atoms: _48  and  _49
REMARK   16  A    between atoms: _49  and  _50
REMARK   17  A    between atoms: _50  and  _51
REMARK   18  A    between atoms: _55  and  _57
REMARK   19  A    between atoms: _57  and  _58
REMARK   20  A    between atoms: _58  and  _59
REMARK   21  A    between atoms: _62  and  _64
REMARK   22  A    between atoms: _64  and  _66
REMARK   23  A    between atoms: _68  and  _70
REMARK   24  A    between atoms: _70  and  _71
REMARK   25  A    between atoms: _78  and  _80
REMARK   26  A    between atoms: _82  and  _84
REMARK   27  A    between atoms: _84  and  _85
REMARK   28  A    between atoms: _91  and  _93
REMARK   29  A    between atoms: _95  and  _97
REMARK   30  A    between atoms: _97  and  _98
REMARK   31  A    between atoms: _104  and  _106
REMARK   32  A    between atoms: _106  and  _107
REMARK   33  A    between atoms: _107  and  _108
REMARK   34  A    between atoms: _108  and  _109
REMARK   35  A    between atoms: _111  and  _113
REMARK   36  A    between atoms: _113  and  _115
REMARK   37  A    between atoms: _117  and  _119
REMARK   38  A    between atoms: _119  and  _120
REMARK   39  A    between atoms: _127  and  _129
REMARK   40  A    between atoms: _131  and  _133
REMARK   41  A    between atoms: _136  and  _138
REMARK   42  A    between atoms: _138  and  _139
REMARK   43  A    between atoms: _139  and  _140
REMARK   44  A    between atoms: _140  and  _141
REMARK   45  A    between atoms: _145  and  _147
REMARK   46  A    between atoms: _147  and  _148
REMARK   47  A    between atoms: _155  and  _157
REMARK   48  A    between atoms: _157  and  _158
REMARK   49  A    between atoms: _158  and  _159
REMARK   50  A    between atoms: _159  and  _160
REMARK                            x       y       z     vdW  Elec       q    Type
REMARK                         _______ _______ _______ _____ _____    ______ ____
ROOT
ATOM      1  C   UNL     1     -29.046  14.718 -45.576  0.00  0.00    +0.220 C 
ENDROOT
BRANCH   1   2
ATOM      2  N   UNL     1     -30.009  14.362 -46.630  0.00  0.00    -0.087 NA
ATOM      3  C   UNL     1     -31.208  14.940 -46.769  0.00  0.00    +0.535 C 
ATOM      4  N   UNL     1     -31.573  15.884 -45.914  0.00  0.00    +0.135 NA
ATOM      5  N   UNL     1     -32.050  14.582 -47.749  0.00  0.00    +0.135 NA
ENDBRANCH   1   2
BRANCH   1   6
ATOM      6  C   UNL     1     -27.573  14.401 -45.928  0.00  0.00    +0.047 C 
BRANCH   6   7
ATOM      7  C   UNL     1     -27.185  14.912 -47.337  0.00  0.00    +0.004 C 
BRANCH   7   8
ATOM      8  C   UNL     1     -25.683  14.816 -47.646  0.00  0.00    +0.000 C 
ATOM      9  C   UNL     1     -25.429  14.322 -49.064  0.00  0.00    +0.000 C 
ENDBRANCH   7   8
ENDBRANCH   6   7
ENDBRANCH   1   6
TORSDOF 4
REMARK  Name = 
REMARK  50 active torsions:
REMARK  status: ('A' for Active; 'I' for Inactive)
REMARK    1  A    between atoms: _1  and  _3
REMARK    2  A    between atoms: _3  and  _5
REMARK    3  A    between atoms: _7  and  _9
REMARK    4  A    between atoms: _9  and  _10
REMARK    5  A    between atoms: _13  and  _15
REMARK    6  A    between atoms: _15  and  _17
REMARK    7  A    between atoms: _19  and  _21
REMARK    8  A    between atoms: _21  and  _22
REMARK    9  A    between atoms: _29  and  _31
REMARK   10  A    between atoms: _31  and  _32
REMARK   11  A    between atoms: _35  and  _37
REMARK   12  A    between atoms: _37  and  _39
REMARK   13  A    between atoms: _41  and  _43
REMARK   14  A    between atoms: _46  and  _48
REMARK   15  A    between atoms: _48  and  _49
REMARK   16  A    between atoms: _49  and  _50
REMARK   17  A    between atoms: _50  and  _51
REMARK   18  A    between atoms: _55  and  _57
REMARK   19  A    between atoms: _57  and  _58
REMARK   20  A    between atoms: _58  and  _59
REMARK   21  A    between atoms: _62  and  _64
REMARK   22  A    between atoms: _64  and  _66
REMARK   23  A    between atoms: _68  and  _70
REMARK   24  A    between atoms: _70  and  _71
REMARK   25  A    between atoms: _78  and  _80
REMARK   26  A    between atoms: _82  and  _84
REMARK   27  A    between atoms: _84  and  _85
REMARK   28  A    between atoms: _91  and  _93
REMARK   29  A    between atoms: _95  and  _97
REMARK   30  A    between atoms: _97  and  _98
REMARK   31  A    between atoms: _104  and  _106
REMARK   32  A    between atoms: _106  and  _107
REMARK   33  A    between atoms: _107  and  _108
REMARK   34  A    between atoms: _108  and  _109
REMARK   35  A    between atoms: _111  and  _113
REMARK   36  A    between atoms: _113  and  _115
REMARK   37  A    between atoms: _117  and  _119
REMARK   38  A    between atoms: _119  and  _120
REMARK   39  A    between atoms: _127  and  _129
REMARK   40  A    between atoms: _131  and  _133
REMARK   41  A    between atoms: _136  and  _138
REMARK   42  A    between atoms: _138  and  _139
REMARK   43  A    between atoms: _139  and  _140
REMARK   44  A    between atoms: _140  and  _141
REMARK   45  A    between atoms: _145  and  _147
REMARK   46  A    between atoms: _147  and  _148
REMARK   47  A    between atoms: _155  and  _157
REMARK   48  A    between atoms: _157  and  _158
REMARK   49  A    between atoms: _158  and  _159
REMARK   50  A    between atoms: _159  and  _160
REMARK                            x       y       z     vdW  Elec       q    Type
REMARK                         _______ _______ _______ _____ _____    ______ ____
ROOT
ATOM      1  C   UNL     1     -30.508  10.888 -51.363  0.00  0.00    +0.114 C 
ENDROOT
BRANCH   1   2
ATOM      2  C   UNL     1     -30.975  11.851 -50.304  0.00  0.00    +0.365 C 
ATOM      3  O   UNL     1     -30.188  12.151 -49.379  0.00  0.00    -0.246 OA
ATOM      4  O   UNL     1     -32.128  12.318 -50.400  0.00  0.00    -0.246 OA
ENDBRANCH   1   2
BRANCH   1   5
ATOM      5  C   UNL     1     -29.457  11.497 -52.261  0.00  0.00    +0.012 C 
BRANCH   5   6
ATOM      6  C   UNL     1     -28.132  10.727 -52.280  0.00  0.00    +0.001 C 
ATOM      7  C   UNL     1     -27.940  10.050 -53.618  0.00  0.00    +0.000 C 
ENDBRANCH   5   6
ENDBRANCH   1   5
TORSDOF 3
REMARK  Name = 
REMARK  50 active torsions:
REMARK  status: ('A' for Active; 'I' for Inactive)
REMARK    1  A    between atoms: _1  and  _3
REMARK    2  A    between atoms: _3  and  _5
REMARK    3  A    between atoms: _7  and  _9
REMARK    4  A    between atoms: _9  and  _10
REMARK    5  A    between atoms: _13  and  _15
REMARK    6  A    between atoms: _15  and  _17
REMARK    7  A    between atoms: _19  and  _21
REMARK    8  A    between atoms: _21  and  _22
REMARK    9  A    between atoms: _29  and  _31
REMARK   10  A    between atoms: _31  and  _32
REMARK   11  A    between atoms: _35  and  _37
REMARK   12  A    between atoms: _37  and  _39
REMARK   13  A    between atoms: _41  and  _43
REMARK   14  A    between atoms: _46  and  _48
REMARK   15  A    between atoms: _48  and  _49
REMARK   16  A    between atoms: _49  and  _50
REMARK   17  A    between atoms: _50  and  _51
REMARK   18  A    between atoms: _55  and  _57
REMARK   19  A    between atoms: _57  and  _58
REMARK   20  A    between atoms: _58  and  _59
REMARK   21  A    between atoms: _62  and  _64
REMARK   22  A    between atoms: _64  and  _66
REMARK   23  A    between atoms: _68  and  _70
REMARK   24  A    between atoms: _70  and  _71
REMARK   25  A    between atoms: _78  and  _80
REMARK   26  A    between atoms: _82  and  _84
REMARK   27  A    between atoms: _84  and  _85
REMARK   28  A    between atoms: _91  and  _93
REMARK   29  A    between atoms: _95  and  _97
REMARK   30  A    between atoms: _97  and  _98
REMARK   31  A    between atoms: _104  and  _106
REMARK   32  A    between atoms: _106  and  _107
REMARK   33  A    between atoms: _107  and  _108
REMARK   34  A    between atoms: _108  and  _109
REMARK   35  A    between atoms: _111  and  _113
REMARK   36  A    between atoms: _113  and  _115
REMARK   37  A    between atoms: _117  and  _119
REMARK   38  A    between atoms: _119  and  _120
REMARK   39  A    between atoms: _127  and  _129
REMARK   40  A    between atoms: _131  and  _133
REMARK   41  A    between atoms: _136  and  _138
REMARK   42  A    between atoms: _138  and  _139
REMARK   43  A    between atoms: _139  and  _140
REMARK   44  A    between atoms: _140  and  _141
REMARK   45  A    between atoms: _145  and  _147
REMARK   46  A    between atoms: _147  and  _148
REMARK   47  A    between atoms: _155  and  _157
REMARK   48  A    between atoms: _157  and  _158
REMARK   49  A    between atoms: _158  and  _159
REMARK   50  A    between atoms: _159  and  _160
REMARK                            x       y       z     vdW  Elec       q    Type
REMARK                         _______ _______ _______ _____ _____    ______ ____
ROOT
ATOM      1  C   UNL     1     -30.575   9.487 -58.290  0.00  0.00    +0.000 C 
ATOM      2  C   UNL     1     -31.663   9.390 -59.352  0.00  0.00    +0.000 C 
ENDROOT
BRANCH   1   3
ATOM      3  C   UNL     1     -30.440   8.167 -57.483  0.00  0.00    +0.000 C 
ATOM      4  C   UNL     1     -30.502   6.966 -58.455  0.00  0.00    +0.000 C 
ENDBRANCH   1   3
BRANCH   1   5
ATOM      5  C   UNL     1     -30.927  10.642 -57.356  0.00  0.00    +0.000 C 
ATOM      6  C   UNL     1     -32.413  11.022 -57.409  0.00  0.00    +0.000 C 
ENDBRANCH   1   5
TORSDOF 2
REMARK  Name = 
REMARK  50 active torsions:
REMARK  status: ('A' for Active; 'I' for Inactive)
REMARK    1  A    between atoms: _1  and  _3
REMARK    2  A    between atoms: _3  and  _5
REMARK    3  A    between atoms: _7  and  _9
REMARK    4  A    between atoms: _9  and  _10
REMARK    5  A    between atoms: _13  and  _15
REMARK    6  A    between atoms: _15  and  _17
REMARK    7  A    between atoms: _19  and  _21
REMARK    8  A    between atoms: _21  and  _22
REMARK    9  A    between atoms: _29  and  _31
REMARK   10  A    between atoms: _31  and  _32
REMARK   11  A    between atoms: _35  and  _37
REMARK   12  A    between atoms: _37  and  _39
REMARK   13  A    between atoms: _41  and  _43
REMARK   14  A    between atoms: _46  and  _48
REMARK   15  A    between atoms: _48  and  _49
REMARK   16  A    between atoms: _49  and  _50
REMARK   17  A    between atoms: _50  and  _51
REMARK   18  A    between atoms: _55  and  _57
REMARK   19  A    between atoms: _57  and  _58
REMARK   20  A    between atoms: _58  and  _59
REMARK   21  A    between atoms: _62  and  _64
REMARK   22  A    between atoms: _64  and  _66
REMARK   23  A    between atoms: _68  and  _70
REMARK   24  A    between atoms: _70  and  _71
REMARK   25  A    between atoms: _78  and  _80
REMARK   26  A    between atoms: _82  and  _84
REMARK   27  A    between atoms: _84  and  _85
REMARK   28  A    between atoms: _91  and  _93
REMARK   29  A    between atoms: _95  and  _97
REMARK   30  A    between atoms: _97  and  _98
REMARK   31  A    between atoms: _104  and  _106
REMARK   32  A    between atoms: _106  and  _107
REMARK   33  A    between atoms: _107  and  _108
REMARK   34  A    between atoms: _108  and  _109
REMARK   35  A    between atoms: _111  and  _113
REMARK   36  A    between atoms: _113  and  _115
REMARK   37  A    between atoms: _117  and  _119
REMARK   38  A    between atoms: _119  and  _120
REMARK   39  A    between atoms: _127  and  _129
REMARK   40  A    between atoms: _131  and  _133
REMARK   41  A    between atoms: _136  and  _138
REMARK   42  A    between atoms: _138  and  _139
REMARK   43  A    between atoms: _139  and  _140
REMARK   44  A    between atoms: _140  and  _141
REMARK   45  A    between atoms: _145  and  _147
REMARK   46  A    between atoms: _147  and  _148
REMARK   47  A    between atoms: _155  and  _157
REMARK   48  A    between atoms: _157  and  _158
REMARK   49  A    between atoms: _158  and  _159
REMARK   50  A    between atoms: _159  and  _160
REMARK                            x       y       z     vdW  Elec       q    Type
REMARK                         _______ _______ _______ _____ _____    ______ ____
ROOT
ATOM      1  C   UNL     1     -36.061   6.647 -60.949  0.00  0.00    -0.022 A 
ATOM      2  C   UNL     1     -35.000   6.770 -60.060  0.00  0.00    -0.001 A 
ATOM      3  C   UNL     1     -35.221   7.028 -58.726  0.00  0.00    +0.042 A 
ATOM      4  C   UNL     1     -36.506   7.177 -58.268  0.00  0.00    +0.196 A 
ATOM      5  O   UNL     1     -36.731   7.446 -56.945  0.00  0.00    -0.287 OA
ATOM      6  C   UNL     1     -37.578   7.067 -59.128  0.00  0.00    +0.042 A 
ATOM      7  C   UNL     1     -37.352   6.808 -60.460  0.00  0.00    -0.001 A 
ENDROOT
BRANCH   1   8
ATOM      8  C   UNL     1     -35.821   6.343 -62.409  0.00  0.00    +0.026 C 
BRANCH   8   9
ATOM      9  C   UNL     1     -35.857   4.858 -62.760  0.00  0.00    +0.005 C 
ATOM     10  C   UNL     1     -35.466   4.666 -64.213  0.00  0.00    +0.000 C 
ENDBRANCH   8   9
ENDBRANCH   1   8
TORSDOF 2
REMARK  Name = 
REMARK  50 active torsions:
REMARK  status: ('A' for Active; 'I' for Inactive)
REMARK    1  A    between atoms: _1  and  _3
REMARK    2  A    between atoms: _3  and  _5
REMARK    3  A    between atoms: _7  and  _9
REMARK    4  A    between atoms: _9  and  _10
REMARK    5  A    between atoms: _13  and  _15
REMARK    6  A    between atoms: _15  and  _17
REMARK    7  A    between atoms: _19  and  _21
REMARK    8  A    between atoms: _21  and  _22
REMARK    9  A    between atoms: _29  and  _31
REMARK   10  A    between atoms: _31  and  _32
REMARK   11  A    between atoms: _35  and  _37
REMARK   12  A    between atoms: _37  and  _39
REMARK   13  A    between atoms: _41  and  _43
REMARK   14  A    between atoms: _46  and  _48
REMARK   15  A    between atoms: _48  and  _49
REMARK   16  A    between atoms: _49  and  _50
REMARK   17  A    between atoms: _50  and  _51
REMARK   18  A    between atoms: _55  and  _57
REMARK   19  A    between atoms: _57  and  _58
REMARK   20  A    between atoms: _58  and  _59
REMARK   21  A    between atoms: _62  and  _64
REMARK   22  A    between atoms: _64  and  _66
REMARK   23  A    between atoms: _68  and  _70
REMARK   24  A    between atoms: _70  and  _71
REMARK   25  A    between atoms: _78  and  _80
REMARK   26  A    between atoms: _82  and  _84
REMARK   27  A    between atoms: _84  and  _85
REMARK   28  A    between atoms: _91  and  _93
REMARK   29  A    between atoms: _95  and  _97
REMARK   30  A    between atoms: _97  and  _98
REMARK   31  A    between atoms: _104  and  _106
REMARK   32  A    between atoms: _106  and  _107
REMARK   33  A    between atoms: _107  and  _108
REMARK   34  A    between atoms: _108  and  _109
REMARK   35  A    between atoms: _111  and  _113
REMARK   36  A    between atoms: _113  and  _115
REMARK   37  A    between atoms: _117  and  _119
REMARK   38  A    between atoms: _119  and  _120
REMARK   39  A    between atoms: _127  and  _129
REMARK   40  A    between atoms: _131  and  _133
REMARK   41  A    between atoms: _136  and  _138
REMARK   42  A    between atoms: _138  and  _139
REMARK   43  A    between atoms: _139  and  _140
REMARK   44  A    between atoms: _140  and  _141
REMARK   45  A    between atoms: _145  and  _147
REMARK   46  A    between atoms: _147  and  _148
REMARK   47  A    between atoms: _155  and  _157
REMARK   48  A    between atoms: _157  and  _158
REMARK   49  A    between atoms: _158  and  _159
REMARK   50  A    between atoms: _159  and  _160
REMARK                            x       y       z     vdW  Elec       q    Type
REMARK                         _______ _______ _______ _____ _____    ______ ____
ROOT
ATOM      1  C   UNL     1     -43.465   9.832 -56.753  0.00  0.00    +0.036 C 
ATOM      2  C   UNL     1     -42.532  10.314 -55.663  0.00  0.00    +0.003 C 
ENDROOT
BRANCH   1   3
ATOM      3  C   UNL     1     -44.200   8.566 -56.280  0.00  0.00    +0.182 C 
ATOM      4  O   UNL     1     -44.944   8.805 -55.096  0.00  0.00    -0.220 OA
ENDBRANCH   1   3
TORSDOF 1
REMARK  Name = 
REMARK  50 active torsions:
REMARK  status: ('A' for Active; 'I' for Inactive)
REMARK    1  A    between atoms: _1  and  _3
REMARK    2  A    between atoms: _3  and  _5
REMARK    3  A    between atoms: _7  and  _9
REMARK    4  A    between atoms: _9  and  _10
REMARK    5  A    between atoms: _13  and  _15
REMARK    6  A    between atoms: _15  and  _17
REMARK    7  A    between atoms: _19  and  _21
REMARK    8  A    between atoms: _21  and  _22
REMARK    9  A    between atoms: _29  and  _31
REMARK   10  A    between atoms: _31  and  _32
REMARK   11  A    between atoms: _35  and  _37
REMARK   12  A    between atoms: _37  and  _39
REMARK   13  A    between atoms: _41  and  _43
REMARK   14  A    between atoms: _46  and  _48
REMARK   15  A    between atoms: _48  and  _49
REMARK   16  A    between atoms: _49  and  _50
REMARK   17  A    between atoms: _50  and  _51
REMARK   18  A    between atoms: _55  and  _57
REMARK   19  A    between atoms: _57  and  _58
REMARK   20  A    between atoms: _58  and  _59
REMARK   21  A    between atoms: _62  and  _64
REMARK   22  A    between atoms: _64  and  _66
REMARK   23  A    between atoms: _68  and  _70
REMARK   24  A    between atoms: _70  and  _71
REMARK   25  A    between atoms: _78  and  _80
REMARK   26  A    between atoms: _82  and  _84
REMARK   27  A    between atoms: _84  and  _85
REMARK   28  A    between atoms: _91  and  _93
REMARK   29  A    between atoms: _95  and  _97
REMARK   30  A    between atoms: _97  and  _98
REMARK   31  A    between atoms: _104  and  _106
REMARK   32  A    between atoms: _106  and  _107
REMARK   33  A    between atoms: _107  and  _108
REMARK   34  A    between atoms: _108  and  _109
REMARK   35  A    between atoms: _111  and  _113
REMARK   36  A    between atoms: _113  and  _115
REMARK   37  A    between atoms: _117  and  _119
REMARK   38  A    between atoms: _119  and  _120
REMARK   39  A    between atoms: _127  and  _129
REMARK   40  A    between atoms: _131  and  _133
REMARK   41  A    between atoms: _136  and  _138
REMARK   42  A    between atoms: _138  and  _139
REMARK   43  A    between atoms: _139  and  _140
REMARK   44  A    between atoms: _140  and  _141
REMARK   45  A    between atoms: _145  and  _147
REMARK   46  A    between atoms: _147  and  _148
REMARK   47  A    between atoms: _155  and  _157
REMARK   48  A    between atoms: _157  and  _158
REMARK   49  A    between atoms: _158  and  _159
REMARK   50  A    between atoms: _159  and  _160
REMARK                            x       y       z     vdW  Elec       q    Type
REMARK                         _______ _______ _______ _____ _____    ______ ____
ROOT
ATOM      1  C   UNL     1     -40.096  12.857 -54.153  0.00  0.00    -0.022 A 
ATOM      2  C   UNL     1     -39.379  11.854 -53.521  0.00  0.00    -0.004 A 
ATOM      3  C   UNL     1     -38.028  11.760 -53.676  0.00  0.00    -0.000 A 
ATOM      4  C   UNL     1     -37.350  12.659 -54.481  0.00  0.00    -0.000 A 
ATOM      5  C   UNL     1     -38.049  13.658 -55.132  0.00  0.00    -0.000 A 
ATOM      6  C   UNL     1     -39.416  13.748 -54.968  0.00  0.00    -0.004 A 
ENDROOT
BRANCH   1   7
ATOM      7  C   UNL     1     -41.573  12.960 -53.978  0.00  0.00    +0.026 C 
BRANCH   7   8
ATOM      8  C   UNL     1     -42.264  11.620 -53.664  0.00  0.00    +0.005 C 
ATOM      9  C   UNL     1     -43.154  11.724 -52.442  0.00  0.00    +0.000 C 
ENDBRANCH   7   8
ENDBRANCH   1   7
TORSDOF 2
REMARK  Name = 
REMARK  50 active torsions:
REMARK  status: ('A' for Active; 'I' for Inactive)
REMARK    1  A    between atoms: _1  and  _3
REMARK    2  A    between atoms: _3  and  _5
REMARK    3  A    between atoms: _7  and  _9
REMARK    4  A    between atoms: _9  and  _10
REMARK    5  A    between atoms: _13  and  _15
REMARK    6  A    between atoms: _15  and  _17
REMARK    7  A    between atoms: _19  and  _21
REMARK    8  A    between atoms: _21  and  _22
REMARK    9  A    between atoms: _29  and  _31
REMARK   10  A    between atoms: _31  and  _32
REMARK   11  A    between atoms: _35  and  _37
REMARK   12  A    between atoms: _37  and  _39
REMARK   13  A    between atoms: _41  and  _43
REMARK   14  A    between atoms: _46  and  _48
REMARK   15  A    between atoms: _48  and  _49
REMARK   16  A    between atoms: _49  and  _50
REMARK   17  A    between atoms: _50  and  _51
REMARK   18  A    between atoms: _55  and  _57
REMARK   19  A    between atoms: _57  and  _58
REMARK   20  A    between atoms: _58  and  _59
REMARK   21  A    between atoms: _62  and  _64
REMARK   22  A    between atoms: _64  and  _66
REMARK   23  A    between atoms: _68  and  _70
REMARK   24  A    between atoms: _70  and  _71
REMARK   25  A    between atoms: _78  and  _80
REMARK   26  A    between atoms: _82  and  _84
REMARK   27  A    between atoms: _84  and  _85
REMARK   28  A    between atoms: _91  and  _93
REMARK   29  A    between atoms: _95  and  _97
REMARK   30  A    between atoms: _97  and  _98
REMARK   31  A    between atoms: _104  and  _106
REMARK   32  A    between atoms: _106  and  _107
REMARK   33  A    between atoms: _107  and  _108
REMARK   34  A    between atoms: _108  and  _109
REMARK   35  A    between atoms: _111  and  _113
REMARK   36  A    between atoms: _113  and  _115
REMARK   37  A    between atoms: _117  and  _119
REMARK   38  A    between atoms: _119  and  _120
REMARK   39  A    between atoms: _127  and  _129
REMARK   40  A    between atoms: _131  and  _133
REMARK   41  A    between atoms: _136  and  _138
REMARK   42  A    between atoms: _138  and  _139
REMARK   43  A    between atoms: _139  and  _140
REMARK   44  A    between atoms: _140  and  _141
REMARK   45  A    between atoms: _145  and  _147
REMARK   46  A    between atoms: _147  and  _148
REMARK   47  A    between atoms: _155  and  _157
REMARK   48  A    between atoms: _157  and  _158
REMARK   49  A    between atoms: _158  and  _159
REMARK   50  A    between atoms: _159  and  _160
REMARK                            x       y       z     vdW  Elec       q    Type
REMARK                         _______ _______ _______ _____ _____    ______ ____
ROOT
ATOM      1  C   UNL     1     -43.186  11.792 -50.002  0.00  0.00    +0.036 C 
ATOM      2  C   UNL     1     -42.214  12.583 -49.130  0.00  0.00    +0.003 C 
ENDROOT
BRANCH   1   3
ATOM      3  C   UNL     1     -43.487  10.432 -49.351  0.00  0.00    +0.182 C 
ATOM      4  O   UNL     1     -44.347  10.582 -48.237  0.00  0.00    -0.220 OA
ENDBRANCH   1   3
TORSDOF 1
REMARK  Name = 
REMARK  50 active torsions:
REMARK  status: ('A' for Active; 'I' for Inactive)
REMARK    1  A    between atoms: _1  and  _3
REMARK    2  A    between atoms: _3  and  _5
REMARK    3  A    between atoms: _7  and  _9
REMARK    4  A    between atoms: _9  and  _10
REMARK    5  A    between atoms: _13  and  _15
REMARK    6  A    between atoms: _15  and  _17
REMARK    7  A    between atoms: _19  and  _21
REMARK    8  A    between atoms: _21  and  _22
REMARK    9  A    between atoms: _29  and  _31
REMARK   10  A    between atoms: _31  and  _32
REMARK   11  A    between atoms: _35  and  _37
REMARK   12  A    between atoms: _37  and  _39
REMARK   13  A    between atoms: _41  and  _43
REMARK   14  A    between atoms: _46  and  _48
REMARK   15  A    between atoms: _48  and  _49
REMARK   16  A    between atoms: _49  and  _50
REMARK   17  A    between atoms: _50  and  _51
REMARK   18  A    between atoms: _55  and  _57
REMARK   19  A    between atoms: _57  and  _58
REMARK   20  A    between atoms: _58  and  _59
REMARK   21  A    between atoms: _62  and  _64
REMARK   22  A    between atoms: _64  and  _66
REMARK   23  A    between atoms: _68  and  _70
REMARK   24  A    between atoms: _70  and  _71
REMARK   25  A    between atoms: _78  and  _80
REMARK   26  A    between atoms: _82  and  _84
REMARK   27  A    between atoms: _84  and  _85
REMARK   28  A    between atoms: _91  and  _93
REMARK   29  A    between atoms: _95  and  _97
REMARK   30  A    between atoms: _97  and  _98
REMARK   31  A    between atoms: _104  and  _106
REMARK   32  A    between atoms: _106  and  _107
REMARK   33  A    between atoms: _107  and  _108
REMARK   34  A    between atoms: _108  and  _109
REMARK   35  A    between atoms: _111  and  _113
REMARK   36  A    between atoms: _113  and  _115
REMARK   37  A    between atoms: _117  and  _119
REMARK   38  A    between atoms: _119  and  _120
REMARK   39  A    between atoms: _127  and  _129
REMARK   40  A    between atoms: _131  and  _133
REMARK   41  A    between atoms: _136  and  _138
REMARK   42  A    between atoms: _138  and  _139
REMARK   43  A    between atoms: _139  and  _140
REMARK   44  A    between atoms: _140  and  _141
REMARK   45  A    between atoms: _145  and  _147
REMARK   46  A    between atoms: _147  and  _148
REMARK   47  A    between atoms: _155  and  _157
REMARK   48  A    between atoms: _157  and  _158
REMARK   49  A    between atoms: _158  and  _159
REMARK   50  A    between atoms: _159  and  _160
REMARK                            x       y       z     vdW  Elec       q    Type
REMARK                         _______ _______ _______ _____ _____    ______ ____
ROOT
ATOM      1  C   UNL     1     -40.236  16.599 -48.563  0.00  0.00    -0.022 A 
ATOM      2  C   UNL     1     -39.227  16.091 -47.755  0.00  0.00    -0.004 A 
ATOM      3  C   UNL     1     -37.926  16.582 -47.848  0.00  0.00    -0.000 A 
ATOM      4  C   UNL     1     -37.636  17.610 -48.728  0.00  0.00    -0.000 A 
ATOM      5  C   UNL     1     -38.641  18.136 -49.521  0.00  0.00    -0.000 A 
ATOM      6  C   UNL     1     -39.935  17.637 -49.428  0.00  0.00    -0.004 A 
ENDROOT
BRANCH   1   7
ATOM      7  C   UNL     1     -41.635  16.082 -48.440  0.00  0.00    +0.026 C 
BRANCH   7   8
ATOM      8  C   UNL     1     -41.702  14.637 -47.942  0.00  0.00    +0.005 C 
ATOM      9  C   UNL     1     -42.257  14.584 -46.519  0.00  0.00    +0.000 C 
ENDBRANCH   7   8
ENDBRANCH   1   7
TORSDOF 2
REMARK  Name = 
REMARK  50 active torsions:
REMARK  status: ('A' for Active; 'I' for Inactive)
REMARK    1  A    between atoms: _1  and  _3
REMARK    2  A    between atoms: _3  and  _5
REMARK    3  A    between atoms: _7  and  _9
REMARK    4  A    between atoms: _9  and  _10
REMARK    5  A    between atoms: _13  and  _15
REMARK    6  A    between atoms: _15  and  _17
REMARK    7  A    between atoms: _19  and  _21
REMARK    8  A    between atoms: _21  and  _22
REMARK    9  A    between atoms: _29  and  _31
REMARK   10  A    between atoms: _31  and  _32
REMARK   11  A    between atoms: _35  and  _37
REMARK   12  A    between atoms: _37  and  _39
REMARK   13  A    between atoms: _41  and  _43
REMARK   14  A    between atoms: _46  and  _48
REMARK   15  A    between atoms: _48  and  _49
REMARK   16  A    between atoms: _49  and  _50
REMARK   17  A    between atoms: _50  and  _51
REMARK   18  A    between atoms: _55  and  _57
REMARK   19  A    between atoms: _57  and  _58
REMARK   20  A    between atoms: _58  and  _59
REMARK   21  A    between atoms: _62  and  _64
REMARK   22  A    between atoms: _64  and  _66
REMARK   23  A    between atoms: _68  and  _70
REMARK   24  A    between atoms: _70  and  _71
REMARK   25  A    between atoms: _78  and  _80
REMARK   26  A    between atoms: _82  and  _84
REMARK   27  A    between atoms: _84  and  _85
REMARK   28  A    between atoms: _91  and  _93
REMARK   29  A    between atoms: _95  and  _97
REMARK   30  A    between atoms: _97  and  _98
REMARK   31  A    between atoms: _104  and  _106
REMARK   32  A    between atoms: _106  and  _107
REMARK   33  A    between atoms: _107  and  _108
REMARK   34  A    between atoms: _108  and  _109
REMARK   35  A    between atoms: _111  and  _113
REMARK   36  A    between atoms: _113  and  _115
REMARK   37  A    between atoms: _117  and  _119
REMARK   38  A    between atoms: _119  and  _120
REMARK   39  A    between atoms: _127  and  _129
REMARK   40  A    between atoms: _131  and  _133
REMARK   41  A    between atoms: _136  and  _138
REMARK   42  A    between atoms: _138  and  _139
REMARK   43  A    between atoms: _139  and  _140
REMARK   44  A    between atoms: _140  and  _141
REMARK   45  A    between atoms: _145  and  _147
REMARK   46  A    between atoms: _147  and  _148
REMARK   47  A    between atoms: _155  and  _157
REMARK   48  A    between atoms: _157  and  _158
REMARK   49  A    between atoms: _158  and  _159
REMARK   50  A    between atoms: _159  and  _160
REMARK                            x       y       z     vdW  Elec       q    Type
REMARK                         _______ _______ _______ _____ _____    ______ ____
ROOT
ATOM      1  C   UNL     1     -41.384  11.757 -43.068  0.00  0.00    +0.002 C 
ENDROOT
BRANCH   1   2
ATOM      2  C   UNL     1     -41.012  13.211 -43.288  0.00  0.00    +0.000 C 
BRANCH   2   3
ATOM      3  C   UNL     1     -41.977  14.006 -44.174  0.00  0.00    +0.000 C 
ATOM      4  C   UNL     1     -42.415  15.292 -43.459  0.00  0.00    +0.000 C 
ENDBRANCH   2   3
ENDBRANCH   1   2
BRANCH   1   5
ATOM      5  C   UNL     1     -42.877  11.584 -43.266  0.00  0.00    +0.021 C 
BRANCH   5   6
ATOM      6  C   UNL     1     -43.208  10.481 -44.251  0.00  0.00    +0.109 C 
ATOM      7  N   UNL     1     -44.616  10.639 -44.727  0.00  0.00    -0.131 NA
ENDBRANCH   5   6
ENDBRANCH   1   5
TORSDOF 4
REMARK  Name = 
REMARK  50 active torsions:
REMARK  status: ('A' for Active; 'I' for Inactive)
REMARK    1  A    between atoms: _1  and  _3
REMARK    2  A    between atoms: _3  and  _5
REMARK    3  A    between atoms: _7  and  _9
REMARK    4  A    between atoms: _9  and  _10
REMARK    5  A    between atoms: _13  and  _15
REMARK    6  A    between atoms: _15  and  _17
REMARK    7  A    between atoms: _19  and  _21
REMARK    8  A    between atoms: _21  and  _22
REMARK    9  A    between atoms: _29  and  _31
REMARK   10  A    between atoms: _31  and  _32
REMARK   11  A    between atoms: _35  and  _37
REMARK   12  A    between atoms: _37  and  _39
REMARK   13  A    between atoms: _41  and  _43
REMARK   14  A    between atoms: _46  and  _48
REMARK   15  A    between atoms: _48  and  _49
REMARK   16  A    between atoms: _49  and  _50
REMARK   17  A    between atoms: _50  and  _51
REMARK   18  A    between atoms: _55  and  _57
REMARK   19  A    between atoms: _57  and  _58
REMARK   20  A    between atoms: _58  and  _59
REMARK   21  A    between atoms: _62  and  _64
REMARK   22  A    between atoms: _64  and  _66
REMARK   23  A    between atoms: _68  and  _70
REMARK   24  A    between atoms: _70  and  _71
REMARK   25  A    between atoms: _78  and  _80
REMARK   26  A    between atoms: _82  and  _84
REMARK   27  A    between atoms: _84  and  _85
REMARK   28  A    between atoms: _91  and  _93
REMARK   29  A    between atoms: _95  and  _97
REMARK   30  A    between atoms: _97  and  _98
REMARK   31  A    between atoms: _104  and  _106
REMARK   32  A    between atoms: _106  and  _107
REMARK   33  A    between atoms: _107  and  _108
REMARK   34  A    between atoms: _108  and  _109
REMARK   35  A    between atoms: _111  and  _113
REMARK   36  A    between atoms: _113  and  _115
REMARK   37  A    between atoms: _117  and  _119
REMARK   38  A    between atoms: _119  and  _120
REMARK   39  A    between atoms: _127  and  _129
REMARK   40  A    between atoms: _131  and  _133
REMARK   41  A    between atoms: _136  and  _138
REMARK   42  A    between atoms: _138  and  _139
REMARK   43  A    between atoms: _139  and  _140
REMARK   44  A    between atoms: _140  and  _141
REMARK   45  A    between atoms: _145  and  _147
REMARK   46  A    between atoms: _147  and  _148
REMARK   47  A    between atoms: _155  and  _157
REMARK   48  A    between atoms: _157  and  _158
REMARK   49  A    between atoms: _158  and  _159
REMARK   50  A    between atoms: _159  and  _160
REMARK                            x       y       z     vdW  Elec       q    Type
REMARK                         _______ _______ _______ _____ _____    ______ ____
ROOT
ATOM      1  C   UNL     1     -39.463  21.172 -41.347  0.00  0.00    +0.000 C 
ATOM      2  C   UNL     1     -39.036  22.149 -40.259  0.00  0.00    +0.000 C 
ENDROOT
BRANCH   1   3
ATOM      3  C   UNL     1     -40.355  20.066 -40.775  0.00  0.00    +0.000 C 
ATOM      4  C   UNL     1     -41.359  20.702 -39.836  0.00  0.00    +0.000 C 
ENDBRANCH   1   3
BRANCH   1   5
ATOM      5  C   UNL     1     -38.255  20.558 -42.057  0.00  0.00    +0.000 C 
ATOM      6  C   UNL     1     -37.506  21.537 -42.938  0.00  0.00    +0.000 C 
ENDBRANCH   1   5
TORSDOF 2
REMARK  Name = 
REMARK  50 active torsions:
REMARK  status: ('A' for Active; 'I' for Inactive)
REMARK    1  A    between atoms: _1  and  _3
REMARK    2  A    between atoms: _3  and  _5
REMARK    3  A    between atoms: _7  and  _9
REMARK    4  A    between atoms: _9  and  _10
REMARK    5  A    between atoms: _13  and  _15
REMARK    6  A    between atoms: _15  and  _17
REMARK    7  A    between atoms: _19  and  _21
REMARK    8  A    between atoms: _21  and  _22
REMARK    9  A    between atoms: _29  and  _31
REMARK   10  A    between atoms: _31  and  _32
REMARK   11  A    between atoms: _35  and  _37
REMARK   12  A    between atoms: _37  and  _39
REMARK   13  A    between atoms: _41  and  _43
REMARK   14  A    between atoms: _46  and  _48
REMARK   15  A    between atoms: _48  and  _49
REMARK   16  A    between atoms: _49  and  _50
REMARK   17  A    between atoms: _50  and  _51
REMARK   18  A    between atoms: _55  and  _57
REMARK   19  A    between atoms: _57  and  _58
REMARK   20  A    between atoms: _58  and  _59
REMARK   21  A    between atoms: _62  and  _64
REMARK   22  A    between atoms: _64  and  _66
REMARK   23  A    between atoms: _68  and  _70
REMARK   24  A    between atoms: _70  and  _71
REMARK   25  A    between atoms: _78  and  _80
REMARK   26  A    between atoms: _82  and  _84
REMARK   27  A    between atoms: _84  and  _85
REMARK   28  A    between atoms: _91  and  _93
REMARK   29  A    between atoms: _95  and  _97
REMARK   30  A    between atoms: _97  and  _98
REMARK   31  A    between atoms: _104  and  _106
REMARK   32  A    between atoms: _106  and  _107
REMARK   33  A    between atoms: _107  and  _108
REMARK   34  A    between atoms: _108  and  _109
REMARK   35  A    between atoms: _111  and  _113
REMARK   36  A    between atoms: _113  and  _115
REMARK   37  A    between atoms: _117  and  _119
REMARK   38  A    between atoms: _119  and  _120
REMARK   39  A    between atoms: _127  and  _129
REMARK   40  A    between atoms: _131  and  _133
REMARK   41  A    between atoms: _136  and  _138
REMARK   42  A    between atoms: _138  and  _139
REMARK   43  A    between atoms: _139  and  _140
REMARK   44  A    between atoms: _140  and  _141
REMARK   45  A    between atoms: _145  and  _147
REMARK   46  A    between atoms: _147  and  _148
REMARK   47  A    between atoms: _155  and  _157
REMARK   48  A    between atoms: _157  and  _158
REMARK   49  A    between atoms: _158  and  _159
REMARK   50  A    between atoms: _159  and  _160
REMARK                            x       y       z     vdW  Elec       q    Type
REMARK                         _______ _______ _______ _____ _____    ______ ____
ROOT
ATOM      1  C   UNL     1     -36.023  25.842 -44.795  0.00  0.00    -0.022 A 
ATOM      2  C   UNL     1     -35.380  25.412 -43.632  0.00  0.00    -0.001 A 
ATOM      3  C   UNL     1     -36.072  25.312 -42.431  0.00  0.00    +0.042 A 
ATOM      4  C   UNL     1     -37.412  25.663 -42.386  0.00  0.00    +0.196 A 
ATOM      5  O   UNL     1     -38.104  25.576 -41.208  0.00  0.00    -0.287 OA
ATOM      6  C   UNL     1     -38.069  26.082 -43.517  0.00  0.00    +0.042 A 
ATOM      7  C   UNL     1     -37.371  26.178 -44.718  0.00  0.00    -0.001 A 
ENDROOT
BRANCH   1   8
ATOM      8  C   UNL     1     -35.288  25.929 -46.093  0.00  0.00    +0.026 C 
BRANCH   8   9
ATOM      9  C   UNL     1     -34.480  27.220 -46.243  0.00  0.00    +0.005 C 
ATOM     10  C   UNL     1     -33.848  27.232 -47.633  0.00  0.00    +0.000 C 
ENDBRANCH   8   9
ENDBRANCH   1   8
TORSDOF 2
REMARK  Name = 
REMARK  50 active torsions:
REMARK  status: ('A' for Active; 'I' for Inactive)
REMARK    1  A    between atoms: _1  and  _3
REMARK    2  A    between atoms: _3  and  _5
REMARK    3  A    between atoms: _7  and  _9
REMARK    4  A    between atoms: _9  and  _10
REMARK    5  A    between atoms: _13  and  _15
REMARK    6  A    between atoms: _15  and  _17
REMARK    7  A    between atoms: _19  and  _21
REMARK    8  A    between atoms: _21  and  _22
REMARK    9  A    between atoms: _29  and  _31
REMARK   10  A    between atoms: _31  and  _32
REMARK   11  A    between atoms: _35  and  _37
REMARK   12  A    between atoms: _37  and  _39
REMARK   13  A    between atoms: _41  and  _43
REMARK   14  A    between atoms: _46  and  _48
REMARK   15  A    between atoms: _48  and  _49
REMARK   16  A    between atoms: _49  and  _50
REMARK   17  A    between atoms: _50  and  _51
REMARK   18  A    between atoms: _55  and  _57
REMARK   19  A    between atoms: _57  and  _58
REMARK   20  A    between atoms: _58  and  _59
REMARK   21  A    between atoms: _62  and  _64
REMARK   22  A    between atoms: _64  and  _66
REMARK   23  A    between atoms: _68  and  _70
REMARK   24  A    between atoms: _70  and  _71
REMARK   25  A    between atoms: _78  and  _80
REMARK   26  A    between atoms: _82  and  _84
REMARK   27  A    between atoms: _84  and  _85
REMARK   28  A    between atoms: _91  and  _93
REMARK   29  A    between atoms: _95  and  _97
REMARK   30  A    between atoms: _97  and  _98
REMARK   31  A    between atoms: _104  and  _106
REMARK   32  A    between atoms: _106  and  _107
REMARK   33  A    between atoms: _107  and  _108
REMARK   34  A    between atoms: _108  and  _109
REMARK   35  A    between atoms: _111  and  _113
REMARK   36  A    between atoms: _113  and  _115
REMARK   37  A    between atoms: _117  and  _119
REMARK   38  A    between atoms: _119  and  _120
REMARK   39  A    between atoms: _127  and  _129
REMARK   40  A    between atoms: _131  and  _133
REMARK   41  A    between atoms: _136  and  _138
REMARK   42  A    between atoms: _138  and  _139
REMARK   43  A    between atoms: _139  and  _140
REMARK   44  A    between atoms: _140  and  _141
REMARK   45  A    between atoms: _145  and  _147
REMARK   46  A    between atoms: _147  and  _148
REMARK   47  A    between atoms: _155  and  _157
REMARK   48  A    between atoms: _157  and  _158
REMARK   49  A    between atoms: _158  and  _159
REMARK   50  A    between atoms: _159  and  _160
REMARK                            x       y       z     vdW  Elec       q    Type
REMARK                         _______ _______ _______ _____ _____    ______ ____
ROOT
ATOM      1  C   UNL     1     -30.869  23.371 -50.696  0.00  0.00    +0.013 C 
ATOM      2  C   UNL     1     -30.192  23.512 -52.038  0.00  0.00    +0.001 C 
ENDROOT
BRANCH   1   3
ATOM      3  C   UNL     1     -31.863  22.214 -50.752  0.00  0.00    +0.069 C 
ATOM      4  S   UNL     1     -31.036  20.606 -50.919  0.00  0.00    -0.082 S 
ENDBRANCH   1   3
TORSDOF 1
REMARK  Name = 
REMARK  50 active torsions:
REMARK  status: ('A' for Active; 'I' for Inactive)
REMARK    1  A    between atoms: _1  and  _3
REMARK    2  A    between atoms: _3  and  _5
REMARK    3  A    between atoms: _7  and  _9
REMARK    4  A    between atoms: _9  and  _10
REMARK    5  A    between atoms: _13  and  _15
REMARK    6  A    between atoms: _15  and  _17
REMARK    7  A    between atoms: _19  and  _21
REMARK    8  A    between atoms: _21  and  _22
REMARK    9  A    between atoms: _29  and  _31
REMARK   10  A    between atoms: _31  and  _32
REMARK   11  A    between atoms: _35  and  _37
REMARK   12  A    between atoms: _37  and  _39
REMARK   13  A    between atoms: _41  and  _43
REMARK   14  A    between atoms: _46  and  _48
REMARK   15  A    between atoms: _48  and  _49
REMARK   16  A    between atoms: _49  and  _50
REMARK   17  A    between atoms: _50  and  _51
REMARK   18  A    between atoms: _55  and  _57
REMARK   19  A    between atoms: _57  and  _58
REMARK   20  A    between atoms: _58  and  _59
REMARK   21  A    between atoms: _62  and  _64
REMARK   22  A    between atoms: _64  and  _66
REMARK   23  A    between atoms: _68  and  _70
REMARK   24  A    between atoms: _70  and  _71
REMARK   25  A    between atoms: _78  and  _80
REMARK   26  A    between atoms: _82  and  _84
REMARK   27  A    between atoms: _84  and  _85
REMARK   28  A    between atoms: _91  and  _93
REMARK   29  A    between atoms: _95  and  _97
REMARK   30  A    between atoms: _97  and  _98
REMARK   31  A    between atoms: _104  and  _106
REMARK   32  A    between atoms: _106  and  _107
REMARK   33  A    between atoms: _107  and  _108
REMARK   34  A    between atoms: _108  and  _109
REMARK   35  A    between atoms: _111  and  _113
REMARK   36  A    between atoms: _113  and  _115
REMARK   37  A    between atoms: _117  and  _119
REMARK   38  A    between atoms: _119  and  _120
REMARK   39  A    between atoms: _127  and  _129
REMARK   40  A    between atoms: _131  and  _133
REMARK   41  A    between atoms: _136  and  _138
REMARK   42  A    between atoms: _138  and  _139
REMARK   43  A    between atoms: _139  and  _140
REMARK   44  A    between atoms: _140  and  _141
REMARK   45  A    between atoms: _145  and  _147
REMARK   46  A    between atoms: _147  and  _148
REMARK   47  A    between atoms: _155  and  _157
REMARK   48  A    between atoms: _157  and  _158
REMARK   49  A    between atoms: _158  and  _159
REMARK   50  A    between atoms: _159  and  _160
REMARK                            x       y       z     vdW  Elec       q    Type
REMARK                         _______ _______ _______ _____ _____    ______ ____
ROOT
ATOM      1  C   UNL     1     -29.719  19.789 -56.114  0.00  0.00    +0.000 C 
ATOM      2  C   UNL     1     -30.831  19.703 -55.045  0.00  0.00    +0.000 C 
ATOM      3  C   UNL     1     -29.603  18.478 -56.859  0.00  0.00    +0.000 C 
ENDROOT
BRANCH   1   4
ATOM      4  C   UNL     1     -28.386  20.152 -55.456  0.00  0.00    +0.000 C 
ATOM      5  C   UNL     1     -27.273  20.097 -56.503  0.00  0.00    +0.000 C 
ENDBRANCH   1   4
TORSDOF 1
REMARK  Name = 
REMARK  50 active torsions:
REMARK  status: ('A' for Active; 'I' for Inactive)
REMARK    1  A    between atoms: _1  and  _3
REMARK    2  A    between atoms: _3  and  _5
REMARK    3  A    between atoms: _7  and  _9
REMARK    4  A    between atoms: _9  and  _10
REMARK    5  A    between atoms: _13  and  _15
REMARK    6  A    between atoms: _15  and  _17
REMARK    7  A    between atoms: _19  and  _21
REMARK    8  A    between atoms: _21  and  _22
REMARK    9  A    between atoms: _29  and  _31
REMARK   10  A    between atoms: _31  and  _32
REMARK   11  A    between atoms: _35  and  _37
REMARK   12  A    between atoms: _37  and  _39
REMARK   13  A    between atoms: _41  and  _43
REMARK   14  A    between atoms: _46  and  _48
REMARK   15  A    between atoms: _48  and  _49
REMARK   16  A    between atoms: _49  and  _50
REMARK   17  A    between atoms: _50  and  _51
REMARK   18  A    between atoms: _55  and  _57
REMARK   19  A    between atoms: _57  and  _58
REMARK   20  A    between atoms: _58  and  _59
REMARK   21  A    between atoms: _62  and  _64
REMARK   22  A    between atoms: _64  and  _66
REMARK   23  A    between atoms: _68  and  _70
REMARK   24  A    between atoms: _70  and  _71
REMARK   25  A    between atoms: _78  and  _80
REMARK   26  A    between atoms: _82  and  _84
REMARK   27  A    between atoms: _84  and  _85
REMARK   28  A    between atoms: _91  and  _93
REMARK   29  A    between atoms: _95  and  _97
REMARK   30  A    between atoms: _97  and  _98
REMARK   31  A    between atoms: _104  and  _106
REMARK   32  A    between atoms: _106  and  _107
REMARK   33  A    between atoms: _107  and  _108
REMARK   34  A    between atoms: _108  and  _109
REMARK   35  A    between atoms: _111  and  _113
REMARK   36  A    between atoms: _113  and  _115
REMARK   37  A    between atoms: _117  and  _119
REMARK   38  A    between atoms: _119  and  _120
REMARK   39  A    between atoms: _127  and  _129
REMARK   40  A    between atoms: _131  and  _133
REMARK   41  A    between atoms: _136  and  _138
REMARK   42  A    between atoms: _138  and  _139
REMARK   43  A    between atoms: _139  and  _140
REMARK   44  A    between atoms: _140  and  _141
REMARK   45  A    between atoms: _145  and  _147
REMARK   46  A    between atoms: _147  and  _148
REMARK   47  A    between atoms: _155  and  _157
REMARK   48  A    between atoms: _157  and  _158
REMARK   49  A    between atoms: _158  and  _159
REMARK   50  A    between atoms: _159  and  _160
REMARK                            x       y       z     vdW  Elec       q    Type
REMARK                         _______ _______ _______ _____ _____    ______ ____
ROOT
ATOM      1  C   UNL     1     -38.856   3.663 -56.481  0.00  0.00    +0.220 C 
ENDROOT
BRANCH   1   2
ATOM      2  N   UNL     1     -37.507   4.086 -56.823  0.00  0.00    -0.087 NA
ATOM      3  C   UNL     1     -36.412   3.360 -56.599  0.00  0.00    +0.535 C 
ATOM      4  N   UNL     1     -36.488   2.163 -56.027  0.00  0.00    +0.135 NA
ATOM      5  N   UNL     1     -35.238   3.845 -56.960  0.00  0.00    +0.135 NA
ENDBRANCH   1   2
BRANCH   1   6
ATOM      6  C   UNL     1     -39.829   4.030 -57.574  0.00  0.00    +0.047 C 
BRANCH   6   7
ATOM      7  C   UNL     1     -39.271   3.540 -58.890  0.00  0.00    +0.004 C 
BRANCH   7   8
ATOM      8  C   UNL     1     -40.314   3.037 -59.872  0.00  0.00    +0.000 C 
ATOM      9  C   UNL     1     -41.144   4.199 -60.401  0.00  0.00    +0.000 C 
ENDBRANCH   7   8
ENDBRANCH   6   7
ENDBRANCH   1   6
TORSDOF 4
REMARK  Name = 
REMARK  50 active torsions:
REMARK  status: ('A' for Active; 'I' for Inactive)
REMARK    1  A    between atoms: _1  and  _3
REMARK    2  A    between atoms: _3  and  _5
REMARK    3  A    between atoms: _7  and  _9
REMARK    4  A    between atoms: _9  and  _10
REMARK    5  A    between atoms: _13  and  _15
REMARK    6  A    between atoms: _15  and  _17
REMARK    7  A    between atoms: _19  and  _21
REMARK    8  A    between atoms: _21  and  _22
REMARK    9  A    between atoms: _29  and  _31
REMARK   10  A    between atoms: _31  and  _32
REMARK   11  A    between atoms: _35  and  _37
REMARK   12  A    between atoms: _37  and  _39
REMARK   13  A    between atoms: _41  and  _43
REMARK   14  A    between atoms: _46  and  _48
REMARK   15  A    between atoms: _48  and  _49
REMARK   16  A    between atoms: _49  and  _50
REMARK   17  A    between atoms: _50  and  _51
REMARK   18  A    between atoms: _55  and  _57
REMARK   19  A    between atoms: _57  and  _58
REMARK   20  A    between atoms: _58  and  _59
REMARK   21  A    between atoms: _62  and  _64
REMARK   22  A    between atoms: _64  and  _66
REMARK   23  A    between atoms: _68  and  _70
REMARK   24  A    between atoms: _70  and  _71
REMARK   25  A    between atoms: _78  and  _80
REMARK   26  A    between atoms: _82  and  _84
REMARK   27  A    between atoms: _84  and  _85
REMARK   28  A    between atoms: _91  and  _93
REMARK   29  A    between atoms: _95  and  _97
REMARK   30  A    between atoms: _97  and  _98
REMARK   31  A    between atoms: _104  and  _106
REMARK   32  A    between atoms: _106  and  _107
REMARK   33  A    between atoms: _107  and  _108
REMARK   34  A    between atoms: _108  and  _109
REMARK   35  A    between atoms: _111  and  _113
REMARK   36  A    between atoms: _113  and  _115
REMARK   37  A    between atoms: _117  and  _119
REMARK   38  A    between atoms: _119  and  _120
REMARK   39  A    between atoms: _127  and  _129
REMARK   40  A    between atoms: _131  and  _133
REMARK   41  A    between atoms: _136  and  _138
REMARK   42  A    between atoms: _138  and  _139
REMARK   43  A    between atoms: _139  and  _140
REMARK   44  A    between atoms: _140  and  _141
REMARK   45  A    between atoms: _145  and  _147
REMARK   46  A    between atoms: _147  and  _148
REMARK   47  A    between atoms: _155  and  _157
REMARK   48  A    between atoms: _157  and  _158
REMARK   49  A    between atoms: _158  and  _159
REMARK   50  A    between atoms: _159  and  _160
REMARK                            x       y       z     vdW  Elec       q    Type
REMARK                         _______ _______ _______ _____ _____    ______ ____
ROOT
ATOM      1  C   UNL     1     -45.470  -3.281 -49.880  0.00  0.00    -0.022 A 
ATOM      2  C   UNL     1     -45.537  -2.888 -48.538  0.00  0.00    -0.001 A 
ATOM      3  C   UNL     1     -44.911  -1.731 -48.099  0.00  0.00    +0.042 A 
ATOM      4  C   UNL     1     -44.211  -0.945 -49.006  0.00  0.00    +0.196 A 
ATOM      5  O   UNL     1     -43.577   0.207 -48.581  0.00  0.00    -0.287 OA
ATOM      6  C   UNL     1     -44.134  -1.310 -50.346  0.00  0.00    +0.042 A 
ATOM      7  C   UNL     1     -44.763  -2.466 -50.774  0.00  0.00    -0.001 A 
ENDROOT
BRANCH   1   8
ATOM      8  C   UNL     1     -46.181  -4.538 -50.350  0.00  0.00    +0.026 C 
BRANCH   8   9
ATOM      9  C   UNL     1     -45.553  -5.267 -51.549  0.00  0.00    +0.005 C 
ATOM     10  C   UNL     1     -45.926  -6.740 -51.433  0.00  0.00    +0.000 C 
ENDBRANCH   8   9
ENDBRANCH   1   8
TORSDOF 2
REMARK  Name = 
REMARK  50 active torsions:
REMARK  status: ('A' for Active; 'I' for Inactive)
REMARK    1  A    between atoms: _1  and  _3
REMARK    2  A    between atoms: _3  and  _5
REMARK    3  A    between atoms: _7  and  _9
REMARK    4  A    between atoms: _9  and  _10
REMARK    5  A    between atoms: _13  and  _15
REMARK    6  A    between atoms: _15  and  _17
REMARK    7  A    between atoms: _19  and  _21
REMARK    8  A    between atoms: _21  and  _22
REMARK    9  A    between atoms: _29  and  _31
REMARK   10  A    between atoms: _31  and  _32
REMARK   11  A    between atoms: _35  and  _37
REMARK   12  A    between atoms: _37  and  _39
REMARK   13  A    between atoms: _41  and  _43
REMARK   14  A    between atoms: _46  and  _48
REMARK   15  A    between atoms: _48  and  _49
REMARK   16  A    between atoms: _49  and  _50
REMARK   17  A    between atoms: _50  and  _51
REMARK   18  A    between atoms: _55  and  _57
REMARK   19  A    between atoms: _57  and  _58
REMARK   20  A    between atoms: _58  and  _59
REMARK   21  A    between atoms: _62  and  _64
REMARK   22  A    between atoms: _64  and  _66
REMARK   23  A    between atoms: _68  and  _70
REMARK   24  A    between atoms: _70  and  _71
REMARK   25  A    between atoms: _78  and  _80
REMARK   26  A    between atoms: _82  and  _84
REMARK   27  A    between atoms: _84  and  _85
REMARK   28  A    between atoms: _91  and  _93
REMARK   29  A    between atoms: _95  and  _97
REMARK   30  A    between atoms: _97  and  _98
REMARK   31  A    between atoms: _104  and  _106
REMARK   32  A    between atoms: _106  and  _107
REMARK   33  A    between atoms: _107  and  _108
REMARK   34  A    between atoms: _108  and  _109
REMARK   35  A    between atoms: _111  and  _113
REMARK   36  A    between atoms: _113  and  _115
REMARK   37  A    between atoms: _117  and  _119
REMARK   38  A    between atoms: _119  and  _120
REMARK   39  A    between atoms: _127  and  _129
REMARK   40  A    between atoms: _131  and  _133
REMARK   41  A    between atoms: _136  and  _138
REMARK   42  A    between atoms: _138  and  _139
REMARK   43  A    between atoms: _139  and  _140
REMARK   44  A    between atoms: _140  and  _141
REMARK   45  A    between atoms: _145  and  _147
REMARK   46  A    between atoms: _147  and  _148
REMARK   47  A    between atoms: _155  and  _157
REMARK   48  A    between atoms: _157  and  _158
REMARK   49  A    between atoms: _158  and  _159
REMARK   50  A    between atoms: _159  and  _160
REMARK                            x       y       z     vdW  Elec       q    Type
REMARK                         _______ _______ _______ _____ _____    ______ ____
ROOT
ATOM      1  C   UNL     1     -37.894  -1.682 -46.809  0.00  0.00    +0.007 C 
ENDROOT
BRANCH   1   2
ATOM      2  C   UNL     1     -38.366  -2.943 -47.513  0.00  0.00    +0.000 C 
BRANCH   2   3
ATOM      3  C   UNL     1     -37.362  -4.097 -47.415  0.00  0.00    +0.000 C 
ATOM      4  C   UNL     1     -38.051  -5.348 -46.903  0.00  0.00    +0.000 C 
ENDBRANCH   2   3
ENDBRANCH   1   2
BRANCH   1   5
ATOM      5  C   UNL     1     -38.357  -0.419 -47.504  0.00  0.00    +0.081 C 
BRANCH   5   6
ATOM      6  C   UNL     1     -38.784  -0.718 -48.935  0.00  0.00    +0.315 C 
ATOM      7  N   UNL     1     -40.199  -0.314 -49.170  0.00  0.00    +0.597 NA
ENDBRANCH   5   6
ENDBRANCH   1   5
TORSDOF 4
REMARK  Name = 
REMARK  50 active torsions:
REMARK  status: ('A' for Active; 'I' for Inactive)
REMARK    1  A    between atoms: _1  and  _3
REMARK    2  A    between atoms: _3  and  _5
REMARK    3  A    between atoms: _7  and  _9
REMARK    4  A    between atoms: _9  and  _10
REMARK    5  A    between atoms: _13  and  _15
REMARK    6  A    between atoms: _15  and  _17
REMARK    7  A    between atoms: _19  and  _21
REMARK    8  A    between atoms: _21  and  _22
REMARK    9  A    between atoms: _29  and  _31
REMARK   10  A    between atoms: _31  and  _32
REMARK   11  A    between atoms: _35  and  _37
REMARK   12  A    between atoms: _37  and  _39
REMARK   13  A    between atoms: _41  and  _43
REMARK   14  A    between atoms: _46  and  _48
REMARK   15  A    between atoms: _48  and  _49
REMARK   16  A    between atoms: _49  and  _50
REMARK   17  A    between atoms: _50  and  _51
REMARK   18  A    between atoms: _55  and  _57
REMARK   19  A    between atoms: _57  and  _58
REMARK   20  A    between atoms: _58  and  _59
REMARK   21  A    between atoms: _62  and  _64
REMARK   22  A    between atoms: _64  and  _66
REMARK   23  A    between atoms: _68  and  _70
REMARK   24  A    between atoms: _70  and  _71
REMARK   25  A    between atoms: _78  and  _80
REMARK   26  A    between atoms: _82  and  _84
REMARK   27  A    between atoms: _84  and  _85
REMARK   28  A    between atoms: _91  and  _93
REMARK   29  A    between atoms: _95  and  _97
REMARK   30  A    between atoms: _97  and  _98
REMARK   31  A    between atoms: _104  and  _106
REMARK   32  A    between atoms: _106  and  _107
REMARK   33  A    between atoms: _107  and  _108
REMARK   34  A    between atoms: _108  and  _109
REMARK   35  A    between atoms: _111  and  _113
REMARK   36  A    between atoms: _113  and  _115
REMARK   37  A    between atoms: _117  and  _119
REMARK   38  A    between atoms: _119  and  _120
REMARK   39  A    between atoms: _127  and  _129
REMARK   40  A    between atoms: _131  and  _133
REMARK   41  A    between atoms: _136  and  _138
REMARK   42  A    between atoms: _138  and  _139
REMARK   43  A    between atoms: _139  and  _140
REMARK   44  A    between atoms: _140  and  _141
REMARK   45  A    between atoms: _145  and  _147
REMARK   46  A    between atoms: _147  and  _148
REMARK   47  A    between atoms: _155  and  _157
REMARK   48  A    between atoms: _157  and  _158
REMARK   49  A    between atoms: _158  and  _159
REMARK   50  A    between atoms: _159  and  _160
REMARK                            x       y       z     vdW  Elec       q    Type
REMARK                         _______ _______ _______ _____ _____    ______ ____
ROOT
ATOM      1  C   UNL     1     -38.253  21.314 -61.562  0.00  0.00    +0.000 C 
ATOM      2  C   UNL     1     -38.817  20.881 -60.228  0.00  0.00    +0.000 C 
ENDROOT
BRANCH   1   3
ATOM      3  C   UNL     1     -39.196  20.949 -62.728  0.00  0.00    +0.000 C 
ATOM      4  C   UNL     1     -40.596  21.380 -62.367  0.00  0.00    +0.000 C 
ENDBRANCH   1   3
BRANCH   1   5
ATOM      5  C   UNL     1     -36.886  20.678 -61.759  0.00  0.00    +0.000 C 
ATOM      6  C   UNL     1     -35.777  21.623 -61.355  0.00  0.00    +0.000 C 
ENDBRANCH   1   5
TORSDOF 2
REMARK  Name = 
REMARK  50 active torsions:
REMARK  status: ('A' for Active; 'I' for Inactive)
REMARK    1  A    between atoms: _1  and  _3
REMARK    2  A    between atoms: _3  and  _5
REMARK    3  A    between atoms: _7  and  _9
REMARK    4  A    between atoms: _9  and  _10
REMARK    5  A    between atoms: _13  and  _15
REMARK    6  A    between atoms: _15  and  _17
REMARK    7  A    between atoms: _19  and  _21
REMARK    8  A    between atoms: _21  and  _22
REMARK    9  A    between atoms: _29  and  _31
REMARK   10  A    between atoms: _31  and  _32
REMARK   11  A    between atoms: _35  and  _37
REMARK   12  A    between atoms: _37  and  _39
REMARK   13  A    between atoms: _41  and  _43
REMARK   14  A    between atoms: _46  and  _48
REMARK   15  A    between atoms: _48  and  _49
REMARK   16  A    between atoms: _49  and  _50
REMARK   17  A    between atoms: _50  and  _51
REMARK   18  A    between atoms: _55  and  _57
REMARK   19  A    between atoms: _57  and  _58
REMARK   20  A    between atoms: _58  and  _59
REMARK   21  A    between atoms: _62  and  _64
REMARK   22  A    between atoms: _64  and  _66
REMARK   23  A    between atoms: _68  and  _70
REMARK   24  A    between atoms: _70  and  _71
REMARK   25  A    between atoms: _78  and  _80
REMARK   26  A    between atoms: _82  and  _84
REMARK   27  A    between atoms: _84  and  _85
REMARK   28  A    between atoms: _91  and  _93
REMARK   29  A    between atoms: _95  and  _97
REMARK   30  A    between atoms: _97  and  _98
REMARK   31  A    between atoms: _104  and  _106
REMARK   32  A    between atoms: _106  and  _107
REMARK   33  A    between atoms: _107  and  _108
REMARK   34  A    between atoms: _108  and  _109
REMARK   35  A    between atoms: _111  and  _113
REMARK   36  A    between atoms: _113  and  _115
REMARK   37  A    between atoms: _117  and  _119
REMARK   38  A    between atoms: _119  and  _120
REMARK   39  A    between atoms: _127  and  _129
REMARK   40  A    between atoms: _131  and  _133
REMARK   41  A    between atoms: _136  and  _138
REMARK   42  A    between atoms: _138  and  _139
REMARK   43  A    between atoms: _139  and  _140
REMARK   44  A    between atoms: _140  and  _141
REMARK   45  A    between atoms: _145  and  _147
REMARK   46  A    between atoms: _147  and  _148
REMARK   47  A    between atoms: _155  and  _157
REMARK   48  A    between atoms: _157  and  _158
REMARK   49  A    between atoms: _158  and  _159
REMARK   50  A    between atoms: _159  and  _160
REMARK                            x       y       z     vdW  Elec       q    Type
REMARK                         _______ _______ _______ _____ _____    ______ ____
ROOT
ATOM      1  C   UNL     1     -40.951  15.141 -58.696  0.00  0.00    +0.000 C 
ENDROOT
BRANCH   1   2
ATOM      2  C   UNL     1     -39.664  15.598 -59.381  0.00  0.00    +0.000 C 
ATOM      3  C   UNL     1     -38.513  14.782 -58.813  0.00  0.00    +0.000 C 
ATOM      4  C   UNL     1     -39.477  17.095 -59.172  0.00  0.00    +0.000 C 
ENDBRANCH   1   2
BRANCH   1   5
ATOM      5  C   UNL     1     -42.268  15.405 -59.408  0.00  0.00    +0.000 C 
ATOM      6  C   UNL     1     -42.143  15.134 -60.901  0.00  0.00    +0.000 C 
ENDBRANCH   1   5
TORSDOF 2
REMARK  Name = 
REMARK  50 active torsions:
REMARK  status: ('A' for Active; 'I' for Inactive)
REMARK    1  A    between atoms: _1  and  _3
REMARK    2  A    between atoms: _3  and  _5
REMARK    3  A    between atoms: _7  and  _9
REMARK    4  A    between atoms: _9  and  _10
REMARK    5  A    between atoms: _13  and  _15
REMARK    6  A    between atoms: _15  and  _17
REMARK    7  A    between atoms: _19  and  _21
REMARK    8  A    between atoms: _21  and  _22
REMARK    9  A    between atoms: _29  and  _31
REMARK   10  A    between atoms: _31  and  _32
REMARK   11  A    between atoms: _35  and  _37
REMARK   12  A    between atoms: _37  and  _39
REMARK   13  A    between atoms: _41  and  _43
REMARK   14  A    between atoms: _46  and  _48
REMARK   15  A    between atoms: _48  and  _49
REMARK   16  A    between atoms: _49  and  _50
REMARK   17  A    between atoms: _50  and  _51
REMARK   18  A    between atoms: _55  and  _57
REMARK   19  A    between atoms: _57  and  _58
REMARK   20  A    between atoms: _58  and  _59
REMARK   21  A    between atoms: _62  and  _64
REMARK   22  A    between atoms: _64  and  _66
REMARK   23  A    between atoms: _68  and  _70
REMARK   24  A    between atoms: _70  and  _71
REMARK   25  A    between atoms: _78  and  _80
REMARK   26  A    between atoms: _82  and  _84
REMARK   27  A    between atoms: _84  and  _85
REMARK   28  A    between atoms: _91  and  _93
REMARK   29  A    between atoms: _95  and  _97
REMARK   30  A    between atoms: _97  and  _98
REMARK   31  A    between atoms: _104  and  _106
REMARK   32  A    between atoms: _106  and  _107
REMARK   33  A    between atoms: _107  and  _108
REMARK   34  A    between atoms: _108  and  _109
REMARK   35  A    between atoms: _111  and  _113
REMARK   36  A    between atoms: _113  and  _115
REMARK   37  A    between atoms: _117  and  _119
REMARK   38  A    between atoms: _119  and  _120
REMARK   39  A    between atoms: _127  and  _129
REMARK   40  A    between atoms: _131  and  _133
REMARK   41  A    between atoms: _136  and  _138
REMARK   42  A    between atoms: _138  and  _139
REMARK   43  A    between atoms: _139  and  _140
REMARK   44  A    between atoms: _140  and  _141
REMARK   45  A    between atoms: _145  and  _147
REMARK   46  A    between atoms: _147  and  _148
REMARK   47  A    between atoms: _155  and  _157
REMARK   48  A    between atoms: _157  and  _158
REMARK   49  A    between atoms: _158  and  _159
REMARK   50  A    between atoms: _159  and  _160
REMARK                            x       y       z     vdW  Elec       q    Type
REMARK                         _______ _______ _______ _____ _____    ______ ____
ROOT
ATOM      1  C   UNL     1     -37.586  15.579 -64.373  0.00  0.00    +0.000 C 
ATOM      2  C   UNL     1     -36.328  15.933 -65.175  0.00  0.00    +0.000 C 
ENDROOT
BRANCH   1   3
ATOM      3  C   UNL     1     -38.749  16.508 -64.785  0.00  0.00    +0.000 C 
ATOM      4  C   UNL     1     -38.782  16.460 -66.307  0.00  0.00    +0.000 C 
ENDBRANCH   1   3
BRANCH   1   5
ATOM      5  C   UNL     1     -37.287  15.687 -62.869  0.00  0.00    +0.000 C 
ATOM      6  C   UNL     1     -37.148  17.099 -62.378  0.00  0.00    +0.000 C 
ENDBRANCH   1   5
TORSDOF 2
REMARK  Name = 
REMARK  50 active torsions:
REMARK  status: ('A' for Active; 'I' for Inactive)
REMARK    1  A    between atoms: _1  and  _3
REMARK    2  A    between atoms: _3  and  _5
REMARK    3  A    between atoms: _7  and  _9
REMARK    4  A    between atoms: _9  and  _10
REMARK    5  A    between atoms: _13  and  _15
REMARK    6  A    between atoms: _15  and  _17
REMARK    7  A    between atoms: _19  and  _21
REMARK    8  A    between atoms: _21  and  _22
REMARK    9  A    between atoms: _29  and  _31
REMARK   10  A    between atoms: _31  and  _32
REMARK   11  A    between atoms: _35  and  _37
REMARK   12  A    between atoms: _37  and  _39
REMARK   13  A    between atoms: _41  and  _43
REMARK   14  A    between atoms: _46  and  _48
REMARK   15  A    between atoms: _48  and  _49
REMARK   16  A    between atoms: _49  and  _50
REMARK   17  A    between atoms: _50  and  _51
REMARK   18  A    between atoms: _55  and  _57
REMARK   19  A    between atoms: _57  and  _58
REMARK   20  A    between atoms: _58  and  _59
REMARK   21  A    between atoms: _62  and  _64
REMARK   22  A    between atoms: _64  and  _66
REMARK   23  A    between atoms: _68  and  _70
REMARK   24  A    between atoms: _70  and  _71
REMARK   25  A    between atoms: _78  and  _80
REMARK   26  A    between atoms: _82  and  _84
REMARK   27  A    between atoms: _84  and  _85
REMARK   28  A    between atoms: _91  and  _93
REMARK   29  A    between atoms: _95  and  _97
REMARK   30  A    between atoms: _97  and  _98
REMARK   31  A    between atoms: _104  and  _106
REMARK   32  A    between atoms: _106  and  _107
REMARK   33  A    between atoms: _107  and  _108
REMARK   34  A    between atoms: _108  and  _109
REMARK   35  A    between atoms: _111  and  _113
REMARK   36  A    between atoms: _113  and  _115
REMARK   37  A    between atoms: _117  and  _119
REMARK   38  A    between atoms: _119  and  _120
REMARK   39  A    between atoms: _127  and  _129
REMARK   40  A    between atoms: _131  and  _133
REMARK   41  A    between atoms: _136  and  _138
REMARK   42  A    between atoms: _138  and  _139
REMARK   43  A    between atoms: _139  and  _140
REMARK   44  A    between atoms: _140  and  _141
REMARK   45  A    between atoms: _145  and  _147
REMARK   46  A    between atoms: _147  and  _148
REMARK   47  A    between atoms: _155  and  _157
REMARK   48  A    between atoms: _157  and  _158
REMARK   49  A    between atoms: _158  and  _159
REMARK   50  A    between atoms: _159  and  _160
REMARK                            x       y       z     vdW  Elec       q    Type
REMARK                         _______ _______ _______ _____ _____    ______ ____
ROOT
ATOM      1  C   UNL     1     -32.345  17.363 -67.658  0.00  0.00    -0.022 A 
ATOM      2  C   UNL     1     -31.410  16.476 -67.109  0.00  0.00    -0.001 A 
ATOM      3  C   UNL     1     -30.087  16.847 -66.959  0.00  0.00    +0.042 A 
ATOM      4  C   UNL     1     -29.687  18.120 -67.324  0.00  0.00    +0.196 A 
ATOM      5  O   UNL     1     -28.375  18.528 -67.146  0.00  0.00    -0.287 OA
ATOM      6  C   UNL     1     -30.599  19.024 -67.843  0.00  0.00    +0.042 A 
ATOM      7  C   UNL     1     -31.918  18.641 -68.000  0.00  0.00    -0.001 A 
ENDROOT
BRANCH   1   8
ATOM      8  C   UNL     1     -33.799  16.967 -67.817  0.00  0.00    +0.026 C 
BRANCH   8   9
ATOM      9  C   UNL     1     -34.472  17.474 -69.094  0.00  0.00    +0.005 C 
ATOM     10  C   UNL     1     -33.820  16.767 -70.276  0.00  0.00    +0.000 C 
ENDBRANCH   8   9
ENDBRANCH   1   8
TORSDOF 2
REMARK  Name = 
REMARK  50 active torsions:
REMARK  status: ('A' for Active; 'I' for Inactive)
REMARK    1  A    between atoms: _1  and  _3
REMARK    2  A    between atoms: _3  and  _5
REMARK    3  A    between atoms: _7  and  _9
REMARK    4  A    between atoms: _9  and  _10
REMARK    5  A    between atoms: _13  and  _15
REMARK    6  A    between atoms: _15  and  _17
REMARK    7  A    between atoms: _19  and  _21
REMARK    8  A    between atoms: _21  and  _22
REMARK    9  A    between atoms: _29  and  _31
REMARK   10  A    between atoms: _31  and  _32
REMARK   11  A    between atoms: _35  and  _37
REMARK   12  A    between atoms: _37  and  _39
REMARK   13  A    between atoms: _41  and  _43
REMARK   14  A    between atoms: _46  and  _48
REMARK   15  A    between atoms: _48  and  _49
REMARK   16  A    between atoms: _49  and  _50
REMARK   17  A    between atoms: _50  and  _51
REMARK   18  A    between atoms: _55  and  _57
REMARK   19  A    between atoms: _57  and  _58
REMARK   20  A    between atoms: _58  and  _59
REMARK   21  A    between atoms: _62  and  _64
REMARK   22  A    between atoms: _64  and  _66
REMARK   23  A    between atoms: _68  and  _70
REMARK   24  A    between atoms: _70  and  _71
REMARK   25  A    between atoms: _78  and  _80
REMARK   26  A    between atoms: _82  and  _84
REMARK   27  A    between atoms: _84  and  _85
REMARK   28  A    between atoms: _91  and  _93
REMARK   29  A    between atoms: _95  and  _97
REMARK   30  A    between atoms: _97  and  _98
REMARK   31  A    between atoms: _104  and  _106
REMARK   32  A    between atoms: _106  and  _107
REMARK   33  A    between atoms: _107  and  _108
REMARK   34  A    between atoms: _108  and  _109
REMARK   35  A    between atoms: _111  and  _113
REMARK   36  A    between atoms: _113  and  _115
REMARK   37  A    between atoms: _117  and  _119
REMARK   38  A    between atoms: _119  and  _120
REMARK   39  A    between atoms: _127  and  _129
REMARK   40  A    between atoms: _131  and  _133
REMARK   41  A    between atoms: _136  and  _138
REMARK   42  A    between atoms: _138  and  _139
REMARK   43  A    between atoms: _139  and  _140
REMARK   44  A    between atoms: _140  and  _141
REMARK   45  A    between atoms: _145  and  _147
REMARK   46  A    between atoms: _147  and  _148
REMARK   47  A    between atoms: _155  and  _157
REMARK   48  A    between atoms: _157  and  _158
REMARK   49  A    between atoms: _158  and  _159
REMARK   50  A    between atoms: _159  and  _160
REMARK                            x       y       z     vdW  Elec       q    Type
REMARK                         _______ _______ _______ _____ _____    ______ ____
ROOT
ATOM      1  C   UNL     1     -29.052   9.826 -66.425  0.00  0.00    +0.000 C 
ENDROOT
BRANCH   1   2
ATOM      2  C   UNL     1     -29.636  11.130 -65.900  0.00  0.00    +0.000 C 
ATOM      3  C   UNL     1     -28.771  12.339 -66.261  0.00  0.00    +0.000 C 
ATOM      4  C   UNL     1     -31.066  11.306 -66.371  0.00  0.00    +0.000 C 
ENDBRANCH   1   2
BRANCH   1   5
ATOM      5  C   UNL     1     -27.524   9.779 -66.429  0.00  0.00    +0.000 C 
ATOM      6  C   UNL     1     -27.075   8.624 -65.564  0.00  0.00    +0.000 C 
ENDBRANCH   1   5
TORSDOF 2
REMARK  Name = 
REMARK  50 active torsions:
REMARK  status: ('A' for Active; 'I' for Inactive)
REMARK    1  A    between atoms: _1  and  _3
REMARK    2  A    between atoms: _3  and  _5
REMARK    3  A    between atoms: _7  and  _9
REMARK    4  A    between atoms: _9  and  _10
REMARK    5  A    between atoms: _13  and  _15
REMARK    6  A    between atoms: _15  and  _17
REMARK    7  A    between atoms: _19  and  _21
REMARK    8  A    between atoms: _21  and  _22
REMARK    9  A    between atoms: _29  and  _31
REMARK   10  A    between atoms: _31  and  _32
REMARK   11  A    between atoms: _35  and  _37
REMARK   12  A    between atoms: _37  and  _39
REMARK   13  A    between atoms: _41  and  _43
REMARK   14  A    between atoms: _46  and  _48
REMARK   15  A    between atoms: _48  and  _49
REMARK   16  A    between atoms: _49  and  _50
REMARK   17  A    between atoms: _50  and  _51
REMARK   18  A    between atoms: _55  and  _57
REMARK   19  A    between atoms: _57  and  _58
REMARK   20  A    between atoms: _58  and  _59
REMARK   21  A    between atoms: _62  and  _64
REMARK   22  A    between atoms: _64  and  _66
REMARK   23  A    between atoms: _68  and  _70
REMARK   24  A    between atoms: _70  and  _71
REMARK   25  A    between atoms: _78  and  _80
REMARK   26  A    between atoms: _82  and  _84
REMARK   27  A    between atoms: _84  and  _85
REMARK   28  A    between atoms: _91  and  _93
REMARK   29  A    between atoms: _95  and  _97
REMARK   30  A    between atoms: _97  and  _98
REMARK   31  A    between atoms: _104  and  _106
REMARK   32  A    between atoms: _106  and  _107
REMARK   33  A    between atoms: _107  and  _108
REMARK   34  A    between atoms: _108  and  _109
REMARK   35  A    between atoms: _111  and  _113
REMARK   36  A    between atoms: _113  and  _115
REMARK   37  A    between atoms: _117  and  _119
REMARK   38  A    between atoms: _119  and  _120
REMARK   39  A    between atoms: _127  and  _129
REMARK   40  A    between atoms: _131  and  _133
REMARK   41  A    between atoms: _136  and  _138
REMARK   42  A    between atoms: _138  and  _139
REMARK   43  A    between atoms: _139  and  _140
REMARK   44  A    between atoms: _140  and  _141
REMARK   45  A    between atoms: _145  and  _147
REMARK   46  A    between atoms: _147  and  _148
REMARK   47  A    between atoms: _155  and  _157
REMARK   48  A    between atoms: _157  and  _158
REMARK   49  A    between atoms: _158  and  _159
REMARK   50  A    between atoms: _159  and  _160
REMARK                            x       y       z     vdW  Elec       q    Type
REMARK                         _______ _______ _______ _____ _____    ______ ____
ROOT
ATOM      1  C   UNL     1     -29.917  21.166 -46.295  0.00  0.00    +0.000 C 
ATOM      2  C   UNL     1     -30.867  21.777 -45.297  0.00  0.00    +0.000 C 
ENDROOT
BRANCH   1   3
ATOM      3  C   UNL     1     -29.066  22.262 -46.997  0.00  0.00    +0.000 C 
ATOM      4  C   UNL     1     -28.735  23.369 -46.006  0.00  0.00    +0.000 C 
ENDBRANCH   1   3
BRANCH   1   5
ATOM      5  C   UNL     1     -30.713  20.354 -47.321  0.00  0.00    +0.000 C 
ATOM      6  C   UNL     1     -31.537  19.209 -46.702  0.00  0.00    +0.000 C 
ENDBRANCH   1   5
TORSDOF 2
REMARK  Name = 
REMARK  50 active torsions:
REMARK  status: ('A' for Active; 'I' for Inactive)
REMARK    1  A    between atoms: _1  and  _3
REMARK    2  A    between atoms: _3  and  _5
REMARK    3  A    between atoms: _7  and  _9
REMARK    4  A    between atoms: _9  and  _10
REMARK    5  A    between atoms: _13  and  _15
REMARK    6  A    between atoms: _15  and  _17
REMARK    7  A    between atoms: _19  and  _21
REMARK    8  A    between atoms: _21  and  _22
REMARK    9  A    between atoms: _29  and  _31
REMARK   10  A    between atoms: _31  and  _32
REMARK   11  A    between atoms: _35  and  _37
REMARK   12  A    between atoms: _37  and  _39
REMARK   13  A    between atoms: _41  and  _43
REMARK   14  A    between atoms: _46  and  _48
REMARK   15  A    between atoms: _48  and  _49
REMARK   16  A    between atoms: _49  and  _50
REMARK   17  A    between atoms: _50  and  _51
REMARK   18  A    between atoms: _55  and  _57
REMARK   19  A    between atoms: _57  and  _58
REMARK   20  A    between atoms: _58  and  _59
REMARK   21  A    between atoms: _62  and  _64
REMARK   22  A    between atoms: _64  and  _66
REMARK   23  A    between atoms: _68  and  _70
REMARK   24  A    between atoms: _70  and  _71
REMARK   25  A    between atoms: _78  and  _80
REMARK   26  A    between atoms: _82  and  _84
REMARK   27  A    between atoms: _84  and  _85
REMARK   28  A    between atoms: _91  and  _93
REMARK   29  A    between atoms: _95  and  _97
REMARK   30  A    between atoms: _97  and  _98
REMARK   31  A    between atoms: _104  and  _106
REMARK   32  A    between atoms: _106  and  _107
REMARK   33  A    between atoms: _107  and  _108
REMARK   34  A    between atoms: _108  and  _109
REMARK   35  A    between atoms: _111  and  _113
REMARK   36  A    between atoms: _113  and  _115
REMARK   37  A    between atoms: _117  and  _119
REMARK   38  A    between atoms: _119  and  _120
REMARK   39  A    between atoms: _127  and  _129
REMARK   40  A    between atoms: _131  and  _133
REMARK   41  A    between atoms: _136  and  _138
REMARK   42  A    between atoms: _138  and  _139
REMARK   43  A    between atoms: _139  and  _140
REMARK   44  A    between atoms: _140  and  _141
REMARK   45  A    between atoms: _145  and  _147
REMARK   46  A    between atoms: _147  and  _148
REMARK   47  A    between atoms: _155  and  _157
REMARK   48  A    between atoms: _157  and  _158
REMARK   49  A    between atoms: _158  and  _159
REMARK   50  A    between atoms: _159  and  _160
REMARK                            x       y       z     vdW  Elec       q    Type
REMARK                         _______ _______ _______ _____ _____    ______ ____
ROOT
ATOM      1  C   UNL     1     -32.067  25.175 -41.364  0.00  0.00    +0.000 C 
ATOM      2  C   UNL     1     -33.121  25.550 -40.309  0.00  0.00    +0.000 C 
ATOM      3  C   UNL     1     -32.457  23.897 -42.074  0.00  0.00    +0.000 C 
ENDROOT
BRANCH   1   4
ATOM      4  C   UNL     1     -31.851  26.305 -42.393  0.00  0.00    +0.000 C 
ATOM      5  C   UNL     1     -31.723  27.632 -41.666  0.00  0.00    +0.000 C 
ENDBRANCH   1   4
TORSDOF 1
REMARK  Name = 
REMARK  50 active torsions:
REMARK  status: ('A' for Active; 'I' for Inactive)
REMARK    1  A    between atoms: _1  and  _3
REMARK    2  A    between atoms: _3  and  _5
REMARK    3  A    between atoms: _7  and  _9
REMARK    4  A    between atoms: _9  and  _10
REMARK    5  A    between atoms: _13  and  _15
REMARK    6  A    between atoms: _15  and  _17
REMARK    7  A    between atoms: _19  and  _21
REMARK    8  A    between atoms: _21  and  _22
REMARK    9  A    between atoms: _29  and  _31
REMARK   10  A    between atoms: _31  and  _32
REMARK   11  A    between atoms: _35  and  _37
REMARK   12  A    between atoms: _37  and  _39
REMARK   13  A    between atoms: _41  and  _43
REMARK   14  A    between atoms: _46  and  _48
REMARK   15  A    between atoms: _48  and  _49
REMARK   16  A    between atoms: _49  and  _50
REMARK   17  A    between atoms: _50  and  _51
REMARK   18  A    between atoms: _55  and  _57
REMARK   19  A    between atoms: _57  and  _58
REMARK   20  A    between atoms: _58  and  _59
REMARK   21  A    between atoms: _62  and  _64
REMARK   22  A    between atoms: _64  and  _66
REMARK   23  A    between atoms: _68  and  _70
REMARK   24  A    between atoms: _70  and  _71
REMARK   25  A    between atoms: _78  and  _80
REMARK   26  A    between atoms: _82  and  _84
REMARK   27  A    between atoms: _84  and  _85
REMARK   28  A    between atoms: _91  and  _93
REMARK   29  A    between atoms: _95  and  _97
REMARK   30  A    between atoms: _97  and  _98
REMARK   31  A    between atoms: _104  and  _106
REMARK   32  A    between atoms: _106  and  _107
REMARK   33  A    between atoms: _107  and  _108
REMARK   34  A    between atoms: _108  and  _109
REMARK   35  A    between atoms: _111  and  _113
REMARK   36  A    between atoms: _113  and  _115
REMARK   37  A    between atoms: _117  and  _119
REMARK   38  A    between atoms: _119  and  _120
REMARK   39  A    between atoms: _127  and  _129
REMARK   40  A    between atoms: _131  and  _133
REMARK   41  A    between atoms: _136  and  _138
REMARK   42  A    between atoms: _138  and  _139
REMARK   43  A    between atoms: _139  and  _140
REMARK   44  A    between atoms: _140  and  _141
REMARK   45  A    between atoms: _145  and  _147
REMARK   46  A    between atoms: _147  and  _148
REMARK   47  A    between atoms: _155  and  _157
REMARK   48  A    between atoms: _157  and  _158
REMARK   49  A    between atoms: _158  and  _159
REMARK   50  A    between atoms: _159  and  _160
REMARK                            x       y       z     vdW  Elec       q    Type
REMARK                         _______ _______ _______ _____ _____    ______ ____
ROOT
ATOM      1  C   UNL     1     -27.960  14.564 -44.912  0.00  0.00    +0.220 C 
ENDROOT
BRANCH   1   2
ATOM      2  N   UNL     1     -27.743  16.020 -44.895  0.00  0.00    -0.087 NA
ATOM      3  C   UNL     1     -28.731  16.919 -44.830  0.00  0.00    +0.535 C 
ATOM      4  N   UNL     1     -29.987  16.497 -44.785  0.00  0.00    +0.135 NA
ATOM      5  N   UNL     1     -28.482  18.236 -44.814  0.00  0.00    +0.135 NA
ENDBRANCH   1   2
BRANCH   1   6
ATOM      6  C   UNL     1     -27.678  13.895 -46.278  0.00  0.00    +0.047 C 
BRANCH   6   7
ATOM      7  C   UNL     1     -27.185  14.912 -47.337  0.00  0.00    +0.004 C 
BRANCH   7   8
ATOM      8  C   UNL     1     -25.683  14.816 -47.646  0.00  0.00    +0.000 C 
ATOM      9  C   UNL     1     -25.429  14.322 -49.064  0.00  0.00    +0.000 C 
ENDBRANCH   7   8
ENDBRANCH   6   7
ENDBRANCH   1   6
TORSDOF 4
REMARK  Name = 
REMARK  50 active torsions:
REMARK  status: ('A' for Active; 'I' for Inactive)
REMARK    1  A    between atoms: _1  and  _3
REMARK    2  A    between atoms: _3  and  _5
REMARK    3  A    between atoms: _7  and  _9
REMARK    4  A    between atoms: _9  and  _10
REMARK    5  A    between atoms: _13  and  _15
REMARK    6  A    between atoms: _15  and  _17
REMARK    7  A    between atoms: _19  and  _21
REMARK    8  A    between atoms: _21  and  _22
REMARK    9  A    between atoms: _29  and  _31
REMARK   10  A    between atoms: _31  and  _32
REMARK   11  A    between atoms: _35  and  _37
REMARK   12  A    between atoms: _37  and  _39
REMARK   13  A    between atoms: _41  and  _43
REMARK   14  A    between atoms: _46  and  _48
REMARK   15  A    between atoms: _48  and  _49
REMARK   16  A    between atoms: _49  and  _50
REMARK   17  A    between atoms: _50  and  _51
REMARK   18  A    between atoms: _55  and  _57
REMARK   19  A    between atoms: _57  and  _58
REMARK   20  A    between atoms: _58  and  _59
REMARK   21  A    between atoms: _62  and  _64
REMARK   22  A    between atoms: _64  and  _66
REMARK   23  A    between atoms: _68  and  _70
REMARK   24  A    between atoms: _70  and  _71
REMARK   25  A    between atoms: _78  and  _80
REMARK   26  A    between atoms: _82  and  _84
REMARK   27  A    between atoms: _84  and  _85
REMARK   28  A    between atoms: _91  and  _93
REMARK   29  A    between atoms: _95  and  _97
REMARK   30  A    between atoms: _97  and  _98
REMARK   31  A    between atoms: _104  and  _106
REMARK   32  A    between atoms: _106  and  _107
REMARK   33  A    between atoms: _107  and  _108
REMARK   34  A    between atoms: _108  and  _109
REMARK   35  A    between atoms: _111  and  _113
REMARK   36  A    between atoms: _113  and  _115
REMARK   37  A    between atoms: _117  and  _119
REMARK   38  A    between atoms: _119  and  _120
REMARK   39  A    between atoms: _127  and  _129
REMARK   40  A    between atoms: _131  and  _133
REMARK   41  A    between atoms: _136  and  _138
REMARK   42  A    between atoms: _138  and  _139
REMARK   43  A    between atoms: _139  and  _140
REMARK   44  A    between atoms: _140  and  _141
REMARK   45  A    between atoms: _145  and  _147
REMARK   46  A    between atoms: _147  and  _148
REMARK   47  A    between atoms: _155  and  _157
REMARK   48  A    between atoms: _157  and  _158
REMARK   49  A    between atoms: _158  and  _159
REMARK   50  A    between atoms: _159  and  _160
REMARK                            x       y       z     vdW  Elec       q    Type
REMARK                         _______ _______ _______ _____ _____    ______ ____
ROOT
ATOM      1  C   UNL     1     -30.465  10.961 -51.272  0.00  0.00    +0.114 C 
ENDROOT
BRANCH   1   2
ATOM      2  C   UNL     1     -30.689  11.907 -50.122  0.00  0.00    +0.365 C 
ATOM      3  O   UNL     1     -29.733  12.151 -49.352  0.00  0.00    -0.246 OA
ATOM      4  O   UNL     1     -31.819  12.417 -49.991  0.00  0.00    -0.246 OA
ENDBRANCH   1   2
BRANCH   1   5
ATOM      5  C   UNL     1     -29.457  11.497 -52.261  0.00  0.00    +0.012 C 
BRANCH   5   6
ATOM      6  C   UNL     1     -28.132  10.727 -52.280  0.00  0.00    +0.001 C 
ATOM      7  C   UNL     1     -27.940  10.050 -53.618  0.00  0.00    +0.000 C 
ENDBRANCH   5   6
ENDBRANCH   1   5
TORSDOF 3
REMARK  Name = 
REMARK  50 active torsions:
REMARK  status: ('A' for Active; 'I' for Inactive)
REMARK    1  A    between atoms: _1  and  _3
REMARK    2  A    between atoms: _3  and  _5
REMARK    3  A    between atoms: _7  and  _9
REMARK    4  A    between atoms: _9  and  _10
REMARK    5  A    between atoms: _13  and  _15
REMARK    6  A    between atoms: _15  and  _17
REMARK    7  A    between atoms: _19  and  _21
REMARK    8  A    between atoms: _21  and  _22
REMARK    9  A    between atoms: _29  and  _31
REMARK   10  A    between atoms: _31  and  _32
REMARK   11  A    between atoms: _35  and  _37
REMARK   12  A    between atoms: _37  and  _39
REMARK   13  A    between atoms: _41  and  _43
REMARK   14  A    between atoms: _46  and  _48
REMARK   15  A    between atoms: _48  and  _49
REMARK   16  A    between atoms: _49  and  _50
REMARK   17  A    between atoms: _50  and  _51
REMARK   18  A    between atoms: _55  and  _57
REMARK   19  A    between atoms: _57  and  _58
REMARK   20  A    between atoms: _58  and  _59
REMARK   21  A    between atoms: _62  and  _64
REMARK   22  A    between atoms: _64  and  _66
REMARK   23  A    between atoms: _68  and  _70
REMARK   24  A    between atoms: _70  and  _71
REMARK   25  A    between atoms: _78  and  _80
REMARK   26  A    between atoms: _82  and  _84
REMARK   27  A    between atoms: _84  and  _85
REMARK   28  A    between atoms: _91  and  _93
REMARK   29  A    between atoms: _95  and  _97
REMARK   30  A    between atoms: _97  and  _98
REMARK   31  A    between atoms: _104  and  _106
REMARK   32  A    between atoms: _106  and  _107
REMARK   33  A    between atoms: _107  and  _108
REMARK   34  A    between atoms: _108  and  _109
REMARK   35  A    between atoms: _111  and  _113
REMARK   36  A    between atoms: _113  and  _115
REMARK   37  A    between atoms: _117  and  _119
REMARK   38  A    between atoms: _119  and  _120
REMARK   39  A    between atoms: _127  and  _129
REMARK   40  A    between atoms: _131  and  _133
REMARK   41  A    between atoms: _136  and  _138
REMARK   42  A    between atoms: _138  and  _139
REMARK   43  A    between atoms: _139  and  _140
REMARK   44  A    between atoms: _140  and  _141
REMARK   45  A    between atoms: _145  and  _147
REMARK   46  A    between atoms: _147  and  _148
REMARK   47  A    between atoms: _155  and  _157
REMARK   48  A    between atoms: _157  and  _158
REMARK   49  A    between atoms: _158  and  _159
REMARK   50  A    between atoms: _159  and  _160
REMARK                            x       y       z     vdW  Elec       q    Type
REMARK                         _______ _______ _______ _____ _____    ______ ____
ROOT
ATOM      1  C   UNL     1     -30.575   9.487 -58.290  0.00  0.00    +0.000 C 
ATOM      2  C   UNL     1     -31.689   9.404 -59.326  0.00  0.00    +0.000 C 
ENDROOT
BRANCH   1   3
ATOM      3  C   UNL     1     -30.440   8.167 -57.483  0.00  0.00    +0.000 C 
ATOM      4  C   UNL     1     -30.502   6.966 -58.455  0.00  0.00    +0.000 C 
ENDBRANCH   1   3
BRANCH   1   5
ATOM      5  C   UNL     1     -30.889  10.649 -57.351  0.00  0.00    +0.000 C 
ATOM      6  C   UNL     1     -32.394  10.894 -57.184  0.00  0.00    +0.000 C 
ENDBRANCH   1   5
TORSDOF 2
REMARK  Name = 
REMARK  50 active torsions:
REMARK  status: ('A' for Active; 'I' for Inactive)
REMARK    1  A    between atoms: _1  and  _3
REMARK    2  A    between atoms: _3  and  _5
REMARK    3  A    between atoms: _7  and  _9
REMARK    4  A    between atoms: _9  and  _10
REMARK    5  A    between atoms: _13  and  _15
REMARK    6  A    between atoms: _15  and  _17
REMARK    7  A    between atoms: _19  and  _21
REMARK    8  A    between atoms: _21  and  _22
REMARK    9  A    between atoms: _29  and  _31
REMARK   10  A    between atoms: _31  and  _32
REMARK   11  A    between atoms: _35  and  _37
REMARK   12  A    between atoms: _37  and  _39
REMARK   13  A    between atoms: _41  and  _43
REMARK   14  A    between atoms: _46  and  _48
REMARK   15  A    between atoms: _48  and  _49
REMARK   16  A    between atoms: _49  and  _50
REMARK   17  A    between atoms: _50  and  _51
REMARK   18  A    between atoms: _55  and  _57
REMARK   19  A    between atoms: _57  and  _58
REMARK   20  A    between atoms: _58  and  _59
REMARK   21  A    between atoms: _62  and  _64
REMARK   22  A    between atoms: _64  and  _66
REMARK   23  A    between atoms: _68  and  _70
REMARK   24  A    between atoms: _70  and  _71
REMARK   25  A    between atoms: _78  and  _80
REMARK   26  A    between atoms: _82  and  _84
REMARK   27  A    between atoms: _84  and  _85
REMARK   28  A    between atoms: _91  and  _93
REMARK   29  A    between atoms: _95  and  _97
REMARK   30  A    between atoms: _97  and  _98
REMARK   31  A    between atoms: _104  and  _106
REMARK   32  A    between atoms: _106  and  _107
REMARK   33  A    between atoms: _107  and  _108
REMARK   34  A    between atoms: _108  and  _109
REMARK   35  A    between atoms: _111  and  _113
REMARK   36  A    between atoms: _113  and  _115
REMARK   37  A    between atoms: _117  and  _119
REMARK   38  A    between atoms: _119  and  _120
REMARK   39  A    between atoms: _127  and  _129
REMARK   40  A    between atoms: _131  and  _133
REMARK   41  A    between atoms: _136  and  _138
REMARK   42  A    between atoms: _138  and  _139
REMARK   43  A    between atoms: _139  and  _140
REMARK   44  A    between atoms: _140  and  _141
REMARK   45  A    between atoms: _145  and  _147
REMARK   46  A    between atoms: _147  and  _148
REMARK   47  A    between atoms: _155  and  _157
REMARK   48  A    between atoms: _157  and  _158
REMARK   49  A    between atoms: _158  and  _159
REMARK   50  A    between atoms: _159  and  _160
REMARK                            x       y       z     vdW  Elec       q    Type
REMARK                         _______ _______ _______ _____ _____    ______ ____
ROOT
ATOM      1  C   UNL     1     -36.079   6.648 -60.953  0.00  0.00    -0.022 A 
ATOM      2  C   UNL     1     -35.024   6.806 -60.062  0.00  0.00    -0.001 A 
ATOM      3  C   UNL     1     -35.252   7.102 -58.738  0.00  0.00    +0.042 A 
ATOM      4  C   UNL     1     -36.548   7.235 -58.288  0.00  0.00    +0.196 A 
ATOM      5  O   UNL     1     -36.775   7.519 -56.968  0.00  0.00    -0.287 OA
ATOM      6  C   UNL     1     -37.609   7.079 -59.145  0.00  0.00    +0.042 A 
ATOM      7  C   UNL     1     -37.375   6.781 -60.468  0.00  0.00    -0.001 A 
ENDROOT
BRANCH   1   8
ATOM      8  C   UNL     1     -35.821   6.343 -62.409  0.00  0.00    +0.026 C 
BRANCH   8   9
ATOM      9  C   UNL     1     -35.857   4.858 -62.760  0.00  0.00    +0.005 C 
ATOM     10  C   UNL     1     -35.466   4.666 -64.213  0.00  0.00    +0.000 C 
ENDBRANCH   8   9
ENDBRANCH   1   8
TORSDOF 2
REMARK  Name = 
REMARK  50 active torsions:
REMARK  status: ('A' for Active; 'I' for Inactive)
REMARK    1  A    between atoms: _1  and  _3
REMARK    2  A    between atoms: _3  and  _5
REMARK    3  A    between atoms: _7  and  _9
REMARK    4  A    between atoms: _9  and  _10
REMARK    5  A    between atoms: _13  and  _15
REMARK    6  A    between atoms: _15  and  _17
REMARK    7  A    between atoms: _19  and  _21
REMARK    8  A    between atoms: _21  and  _22
REMARK    9  A    between atoms: _29  and  _31
REMARK   10  A    between atoms: _31  and  _32
REMARK   11  A    between atoms: _35  and  _37
REMARK   12  A    between atoms: _37  and  _39
REMARK   13  A    between atoms: _41  and  _43
REMARK   14  A    between atoms: _46  and  _48
REMARK   15  A    between atoms: _48  and  _49
REMARK   16  A    between atoms: _49  and  _50
REMARK   17  A    between atoms: _50  and  _51
REMARK   18  A    between atoms: _55  and  _57
REMARK   19  A    between atoms: _57  and  _58
REMARK   20  A    between atoms: _58  and  _59
REMARK   21  A    between atoms: _62  and  _64
REMARK   22  A    between atoms: _64  and  _66
REMARK   23  A    between atoms: _68  and  _70
REMARK   24  A    between atoms: _70  and  _71
REMARK   25  A    between atoms: _78  and  _80
REMARK   26  A    between atoms: _82  and  _84
REMARK   27  A    between atoms: _84  and  _85
REMARK   28  A    between atoms: _91  and  _93
REMARK   29  A    between atoms: _95  and  _97
REMARK   30  A    between atoms: _97  and  _98
REMARK   31  A    between atoms: _104  and  _106
REMARK   32  A    between atoms: _106  and  _107
REMARK   33  A    between atoms: _107  and  _108
REMARK   34  A    between atoms: _108  and  _109
REMARK   35  A    between atoms: _111  and  _113
REMARK   36  A    between atoms: _113  and  _115
REMARK   37  A    between atoms: _117  and  _119
REMARK   38  A    between atoms: _119  and  _120
REMARK   39  A    between atoms: _127  and  _129
REMARK   40  A    between atoms: _131  and  _133
REMARK   41  A    between atoms: _136  and  _138
REMARK   42  A    between atoms: _138  and  _139
REMARK   43  A    between atoms: _139  and  _140
REMARK   44  A    between atoms: _140  and  _141
REMARK   45  A    between atoms: _145  and  _147
REMARK   46  A    between atoms: _147  and  _148
REMARK   47  A    between atoms: _155  and  _157
REMARK   48  A    between atoms: _157  and  _158
REMARK   49  A    between atoms: _158  and  _159
REMARK   50  A    between atoms: _159  and  _160
REMARK                            x       y       z     vdW  Elec       q    Type
REMARK                         _______ _______ _______ _____ _____    ______ ____
ROOT
ATOM      1  C   UNL     1     -43.465   9.832 -56.753  0.00  0.00    +0.036 C 
ATOM      2  C   UNL     1     -42.532  10.314 -55.663  0.00  0.00    +0.003 C 
ENDROOT
BRANCH   1   3
ATOM      3  C   UNL     1     -44.200   8.566 -56.280  0.00  0.00    +0.182 C 
ATOM      4  O   UNL     1     -44.095   8.395 -54.875  0.00  0.00    -0.220 OA
ENDBRANCH   1   3
TORSDOF 1
REMARK  Name = 
REMARK  50 active torsions:
REMARK  status: ('A' for Active; 'I' for Inactive)
REMARK    1  A    between atoms: _1  and  _3
REMARK    2  A    between atoms: _3  and  _5
REMARK    3  A    between atoms: _7  and  _9
REMARK    4  A    between atoms: _9  and  _10
REMARK    5  A    between atoms: _13  and  _15
REMARK    6  A    between atoms: _15  and  _17
REMARK    7  A    between atoms: _19  and  _21
REMARK    8  A    between atoms: _21  and  _22
REMARK    9  A    between atoms: _29  and  _31
REMARK   10  A    between atoms: _31  and  _32
REMARK   11  A    between atoms: _35  and  _37
REMARK   12  A    between atoms: _37  and  _39
REMARK   13  A    between atoms: _41  and  _43
REMARK   14  A    between atoms: _46  and  _48
REMARK   15  A    between atoms: _48  and  _49
REMARK   16  A    between atoms: _49  and  _50
REMARK   17  A    between atoms: _50  and  _51
REMARK   18  A    between atoms: _55  and  _57
REMARK   19  A    between atoms: _57  and  _58
REMARK   20  A    between atoms: _58  and  _59
REMARK   21  A    between atoms: _62  and  _64
REMARK   22  A    between atoms: _64  and  _66
REMARK   23  A    between atoms: _68  and  _70
REMARK   24  A    between atoms: _70  and  _71
REMARK   25  A    between atoms: _78  and  _80
REMARK   26  A    between atoms: _82  and  _84
REMARK   27  A    between atoms: _84  and  _85
REMARK   28  A    between atoms: _91  and  _93
REMARK   29  A    between atoms: _95  and  _97
REMARK   30  A    between atoms: _97  and  _98
REMARK   31  A    between atoms: _104  and  _106
REMARK   32  A    between atoms: _106  and  _107
REMARK   33  A    between atoms: _107  and  _108
REMARK   34  A    between atoms: _108  and  _109
REMARK   35  A    between atoms: _111  and  _113
REMARK   36  A    between atoms: _113  and  _115
REMARK   37  A    between atoms: _117  and  _119
REMARK   38  A    between atoms: _119  and  _120
REMARK   39  A    between atoms: _127  and  _129
REMARK   40  A    between atoms: _131  and  _133
REMARK   41  A    between atoms: _136  and  _138
REMARK   42  A    between atoms: _138  and  _139
REMARK   43  A    between atoms: _139  and  _140
REMARK   44  A    between atoms: _140  and  _141
REMARK   45  A    between atoms: _145  and  _147
REMARK   46  A    between atoms: _147  and  _148
REMARK   47  A    between atoms: _155  and  _157
REMARK   48  A    between atoms: _157  and  _158
REMARK   49  A    between atoms: _158  and  _159
REMARK   50  A    between atoms: _159  and  _160
REMARK                            x       y       z     vdW  Elec       q    Type
REMARK                         _______ _______ _______ _____ _____    ______ ____
ROOT
ATOM      1  C   UNL     1     -40.092  12.862 -54.122  0.00  0.00    -0.022 A 
ATOM      2  C   UNL     1     -39.397  11.806 -53.556  0.00  0.00    -0.004 A 
ATOM      3  C   UNL     1     -38.043  11.717 -53.681  0.00  0.00    -0.000 A 
ATOM      4  C   UNL     1     -37.339  12.675 -54.390  0.00  0.00    -0.000 A 
ATOM      5  C   UNL     1     -38.016  13.728 -54.975  0.00  0.00    -0.000 A 
ATOM      6  C   UNL     1     -39.387  13.814 -54.841  0.00  0.00    -0.004 A 
ENDROOT
BRANCH   1   7
ATOM      7  C   UNL     1     -41.573  12.960 -53.978  0.00  0.00    +0.026 C 
BRANCH   7   8
ATOM      8  C   UNL     1     -42.264  11.620 -53.664  0.00  0.00    +0.005 C 
ATOM      9  C   UNL     1     -43.154  11.724 -52.442  0.00  0.00    +0.000 C 
ENDBRANCH   7   8
ENDBRANCH   1   7
TORSDOF 2
REMARK  Name = 
REMARK  50 active torsions:
REMARK  status: ('A' for Active; 'I' for Inactive)
REMARK    1  A    between atoms: _1  and  _3
REMARK    2  A    between atoms: _3  and  _5
REMARK    3  A    between atoms: _7  and  _9
REMARK    4  A    between atoms: _9  and  _10
REMARK    5  A    between atoms: _13  and  _15
REMARK    6  A    between atoms: _15  and  _17
REMARK    7  A    between atoms: _19  and  _21
REMARK    8  A    between atoms: _21  and  _22
REMARK    9  A    between atoms: _29  and  _31
REMARK   10  A    between atoms: _31  and  _32
REMARK   11  A    between atoms: _35  and  _37
REMARK   12  A    between atoms: _37  and  _39
REMARK   13  A    between atoms: _41  and  _43
REMARK   14  A    between atoms: _46  and  _48
REMARK   15  A    between atoms: _48  and  _49
REMARK   16  A    between atoms: _49  and  _50
REMARK   17  A    between atoms: _50  and  _51
REMARK   18  A    between atoms: _55  and  _57
REMARK   19  A    between atoms: _57  and  _58
REMARK   20  A    between atoms: _58  and  _59
REMARK   21  A    between atoms: _62  and  _64
REMARK   22  A    between atoms: _64  and  _66
REMARK   23  A    between atoms: _68  and  _70
REMARK   24  A    between atoms: _70  and  _71
REMARK   25  A    between atoms: _78  and  _80
REMARK   26  A    between atoms: _82  and  _84
REMARK   27  A    between atoms: _84  and  _85
REMARK   28  A    between atoms: _91  and  _93
REMARK   29  A    between atoms: _95  and  _97
REMARK   30  A    between atoms: _97  and  _98
REMARK   31  A    between atoms: _104  and  _106
REMARK   32  A    between atoms: _106  and  _107
REMARK   33  A    between atoms: _107  and  _108
REMARK   34  A    between atoms: _108  and  _109
REMARK   35  A    between atoms: _111  and  _113
REMARK   36  A    between atoms: _113  and  _115
REMARK   37  A    between atoms: _117  and  _119
REMARK   38  A    between atoms: _119  and  _120
REMARK   39  A    between atoms: _127  and  _129
REMARK   40  A    between atoms: _131  and  _133
REMARK   41  A    between atoms: _136  and  _138
REMARK   42  A    between atoms: _138  and  _139
REMARK   43  A    between atoms: _139  and  _140
REMARK   44  A    between atoms: _140  and  _141
REMARK   45  A    between atoms: _145  and  _147
REMARK   46  A    between atoms: _147  and  _148
REMARK   47  A    between atoms: _155  and  _157
REMARK   48  A    between atoms: _157  and  _158
REMARK   49  A    between atoms: _158  and  _159
REMARK   50  A    between atoms: _159  and  _160
REMARK                            x       y       z     vdW  Elec       q    Type
REMARK                         _______ _______ _______ _____ _____    ______ ____
ROOT
ATOM      1  C   UNL     1     -43.186  11.792 -50.002  0.00  0.00    +0.036 C 
ATOM      2  C   UNL     1     -42.214  12.583 -49.130  0.00  0.00    +0.003 C 
ENDROOT
BRANCH   1   3
ATOM      3  C   UNL     1     -43.487  10.432 -49.351  0.00  0.00    +0.182 C 
ATOM      4  O   UNL     1     -44.650   9.850 -49.908  0.00  0.00    -0.220 OA
ENDBRANCH   1   3
TORSDOF 1
REMARK  Name = 
REMARK  50 active torsions:
REMARK  status: ('A' for Active; 'I' for Inactive)
REMARK    1  A    between atoms: _1  and  _3
REMARK    2  A    between atoms: _3  and  _5
REMARK    3  A    between atoms: _7  and  _9
REMARK    4  A    between atoms: _9  and  _10
REMARK    5  A    between atoms: _13  and  _15
REMARK    6  A    between atoms: _15  and  _17
REMARK    7  A    between atoms: _19  and  _21
REMARK    8  A    between atoms: _21  and  _22
REMARK    9  A    between atoms: _29  and  _31
REMARK   10  A    between atoms: _31  and  _32
REMARK   11  A    between atoms: _35  and  _37
REMARK   12  A    between atoms: _37  and  _39
REMARK   13  A    between atoms: _41  and  _43
REMARK   14  A    between atoms: _46  and  _48
REMARK   15  A    between atoms: _48  and  _49
REMARK   16  A    between atoms: _49  and  _50
REMARK   17  A    between atoms: _50  and  _51
REMARK   18  A    between atoms: _55  and  _57
REMARK   19  A    between atoms: _57  and  _58
REMARK   20  A    between atoms: _58  and  _59
REMARK   21  A    between atoms: _62  and  _64
REMARK   22  A    between atoms: _64  and  _66
REMARK   23  A    between atoms: _68  and  _70
REMARK   24  A    between atoms: _70  and  _71
REMARK   25  A    between atoms: _78  and  _80
REMARK   26  A    between atoms: _82  and  _84
REMARK   27  A    between atoms: _84  and  _85
REMARK   28  A    between atoms: _91  and  _93
REMARK   29  A    between atoms: _95  and  _97
REMARK   30  A    between atoms: _97  and  _98
REMARK   31  A    between atoms: _104  and  _106
REMARK   32  A    between atoms: _106  and  _107
REMARK   33  A    between atoms: _107  and  _108
REMARK   34  A    between atoms: _108  and  _109
REMARK   35  A    between atoms: _111  and  _113
REMARK   36  A    between atoms: _113  and  _115
REMARK   37  A    between atoms: _117  and  _119
REMARK   38  A    between atoms: _119  and  _120
REMARK   39  A    between atoms: _127  and  _129
REMARK   40  A    between atoms: _131  and  _133
REMARK   41  A    between atoms: _136  and  _138
REMARK   42  A    between atoms: _138  and  _139
REMARK   43  A    between atoms: _139  and  _140
REMARK   44  A    between atoms: _140  and  _141
REMARK   45  A    between atoms: _145  and  _147
REMARK   46  A    between atoms: _147  and  _148
REMARK   47  A    between atoms: _155  and  _157
REMARK   48  A    between atoms: _157  and  _158
REMARK   49  A    between atoms: _158  and  _159
REMARK   50  A    between atoms: _159  and  _160
REMARK                            x       y       z     vdW  Elec       q    Type
REMARK                         _______ _______ _______ _____ _____    ______ ____
ROOT
ATOM      1  C   UNL     1     -40.238  16.608 -48.534  0.00  0.00    -0.022 A 
ATOM      2  C   UNL     1     -39.196  15.956 -47.886  0.00  0.00    -0.004 A 
ATOM      3  C   UNL     1     -37.895  16.452 -47.951  0.00  0.00    -0.000 A 
ATOM      4  C   UNL     1     -37.636  17.626 -48.639  0.00  0.00    -0.000 A 
ATOM      5  C   UNL     1     -38.672  18.292 -49.269  0.00  0.00    -0.000 A 
ATOM      6  C   UNL     1     -39.967  17.789 -49.205  0.00  0.00    -0.004 A 
ENDROOT
BRANCH   1   7
ATOM      7  C   UNL     1     -41.635  16.082 -48.440  0.00  0.00    +0.026 C 
BRANCH   7   8
ATOM      8  C   UNL     1     -41.702  14.637 -47.942  0.00  0.00    +0.005 C 
ATOM      9  C   UNL     1     -42.257  14.584 -46.519  0.00  0.00    +0.000 C 
ENDBRANCH   7   8
ENDBRANCH   1   7
TORSDOF 2
REMARK  Name = 
REMARK  50 active torsions:
REMARK  status: ('A' for Active; 'I' for Inactive)
REMARK    1  A    between atoms: _1  and  _3
REMARK    2  A    between atoms: _3  and  _5
REMARK    3  A    between atoms: _7  and  _9
REMARK    4  A    between atoms: _9  and  _10
REMARK    5  A    between atoms: _13  and  _15
REMARK    6  A    between atoms: _15  and  _17
REMARK    7  A    between atoms: _19  and  _21
REMARK    8  A    between atoms: _21  and  _22
REMARK    9  A    between atoms: _29  and  _31
REMARK   10  A    between atoms: _31  and  _32
REMARK   11  A    between atoms: _35  and  _37
REMARK   12  A    between atoms: _37  and  _39
REMARK   13  A    between atoms: _41  and  _43
REMARK   14  A    between atoms: _46  and  _48
REMARK   15  A    between atoms: _48  and  _49
REMARK   16  A    between atoms: _49  and  _50
REMARK   17  A    between atoms: _50  and  _51
REMARK   18  A    between atoms: _55  and  _57
REMARK   19  A    between atoms: _57  and  _58
REMARK   20  A    between atoms: _58  and  _59
REMARK   21  A    between atoms: _62  and  _64
REMARK   22  A    between atoms: _64  and  _66
REMARK   23  A    between atoms: _68  and  _70
REMARK   24  A    between atoms: _70  and  _71
REMARK   25  A    between atoms: _78  and  _80
REMARK   26  A    between atoms: _82  and  _84
REMARK   27  A    between atoms: _84  and  _85
REMARK   28  A    between atoms: _91  and  _93
REMARK   29  A    between atoms: _95  and  _97
REMARK   30  A    between atoms: _97  and  _98
REMARK   31  A    between atoms: _104  and  _106
REMARK   32  A    between atoms: _106  and  _107
REMARK   33  A    between atoms: _107  and  _108
REMARK   34  A    between atoms: _108  and  _109
REMARK   35  A    between atoms: _111  and  _113
REMARK   36  A    between atoms: _113  and  _115
REMARK   37  A    between atoms: _117  and  _119
REMARK   38  A    between atoms: _119  and  _120
REMARK   39  A    between atoms: _127  and  _129
REMARK   40  A    between atoms: _131  and  _133
REMARK   41  A    between atoms: _136  and  _138
REMARK   42  A    between atoms: _138  and  _139
REMARK   43  A    between atoms: _139  and  _140
REMARK   44  A    between atoms: _140  and  _141
REMARK   45  A    between atoms: _145  and  _147
REMARK   46  A    between atoms: _147  and  _148
REMARK   47  A    between atoms: _155  and  _157
REMARK   48  A    between atoms: _157  and  _158
REMARK   49  A    between atoms: _158  and  _159
REMARK   50  A    between atoms: _159  and  _160
REMARK                            x       y       z     vdW  Elec       q    Type
REMARK                         _______ _______ _______ _____ _____    ______ ____
ROOT
ATOM      1  C   UNL     1     -41.636  12.060 -42.521  0.00  0.00    +0.002 C 
ENDROOT
BRANCH   1   2
ATOM      2  C   UNL     1     -41.012  13.211 -43.288  0.00  0.00    +0.000 C 
BRANCH   2   3
ATOM      3  C   UNL     1     -41.977  14.006 -44.174  0.00  0.00    +0.000 C 
ATOM      4  C   UNL     1     -42.415  15.292 -43.459  0.00  0.00    +0.000 C 
ENDBRANCH   2   3
ENDBRANCH   1   2
BRANCH   1   5
ATOM      5  C   UNL     1     -42.887  11.596 -43.240  0.00  0.00    +0.021 C 
BRANCH   5   6
ATOM      6  C   UNL     1     -44.105  11.588 -42.340  0.00  0.00    +0.109 C 
ATOM      7  N   UNL     1     -44.829  10.288 -42.487  0.00  0.00    -0.131 NA
ENDBRANCH   5   6
ENDBRANCH   1   5
TORSDOF 4
REMARK  Name = 
REMARK  50 active torsions:
REMARK  status: ('A' for Active; 'I' for Inactive)
REMARK    1  A    between atoms: _1  and  _3
REMARK    2  A    between atoms: _3  and  _5
REMARK    3  A    between atoms: _7  and  _9
REMARK    4  A    between atoms: _9  and  _10
REMARK    5  A    between atoms: _13  and  _15
REMARK    6  A    between atoms: _15  and  _17
REMARK    7  A    between atoms: _19  and  _21
REMARK    8  A    between atoms: _21  and  _22
REMARK    9  A    between atoms: _29  and  _31
REMARK   10  A    between atoms: _31  and  _32
REMARK   11  A    between atoms: _35  and  _37
REMARK   12  A    between atoms: _37  and  _39
REMARK   13  A    between atoms: _41  and  _43
REMARK   14  A    between atoms: _46  and  _48
REMARK   15  A    between atoms: _48  and  _49
REMARK   16  A    between atoms: _49  and  _50
REMARK   17  A    between atoms: _50  and  _51
REMARK   18  A    between atoms: _55  and  _57
REMARK   19  A    between atoms: _57  and  _58
REMARK   20  A    between atoms: _58  and  _59
REMARK   21  A    between atoms: _62  and  _64
REMARK   22  A    between atoms: _64  and  _66
REMARK   23  A    between atoms: _68  and  _70
REMARK   24  A    between atoms: _70  and  _71
REMARK   25  A    between atoms: _78  and  _80
REMARK   26  A    between atoms: _82  and  _84
REMARK   27  A    between atoms: _84  and  _85
REMARK   28  A    between atoms: _91  and  _93
REMARK   29  A    between atoms: _95  and  _97
REMARK   30  A    between atoms: _97  and  _98
REMARK   31  A    between atoms: _104  and  _106
REMARK   32  A    between atoms: _106  and  _107
REMARK   33  A    between atoms: _107  and  _108
REMARK   34  A    between atoms: _108  and  _109
REMARK   35  A    between atoms: _111  and  _113
REMARK   36  A    between atoms: _113  and  _115
REMARK   37  A    between atoms: _117  and  _119
REMARK   38  A    between atoms: _119  and  _120
REMARK   39  A    between atoms: _127  and  _129
REMARK   40  A    between atoms: _131  and  _133
REMARK   41  A    between atoms: _136  and  _138
REMARK   42  A    between atoms: _138  and  _139
REMARK   43  A    between atoms: _139  and  _140
REMARK   44  A    between atoms: _140  and  _141
REMARK   45  A    between atoms: _145  and  _147
REMARK   46  A    between atoms: _147  and  _148
REMARK   47  A    between atoms: _155  and  _157
REMARK   48  A    between atoms: _157  and  _158
REMARK   49  A    between atoms: _158  and  _159
REMARK   50  A    between atoms: _159  and  _160
REMARK                            x       y       z     vdW  Elec       q    Type
REMARK                         _______ _______ _______ _____ _____    ______ ____
ROOT
ATOM      1  C   UNL     1     -39.463  21.172 -41.347  0.00  0.00    +0.000 C 
ATOM      2  C   UNL     1     -39.008  22.129 -40.253  0.00  0.00    +0.000 C 
ENDROOT
BRANCH   1   3
ATOM      3  C   UNL     1     -40.355  20.066 -40.775  0.00  0.00    +0.000 C 
ATOM      4  C   UNL     1     -41.359  20.702 -39.836  0.00  0.00    +0.000 C 
ENDBRANCH   1   3
BRANCH   1   5
ATOM      5  C   UNL     1     -38.274  20.558 -42.088  0.00  0.00    +0.000 C 
ATOM      6  C   UNL     1     -37.548  21.535 -42.988  0.00  0.00    +0.000 C 
ENDBRANCH   1   5
TORSDOF 2
REMARK  Name = 
REMARK  50 active torsions:
REMARK  status: ('A' for Active; 'I' for Inactive)
REMARK    1  A    between atoms: _1  and  _3
REMARK    2  A    between atoms: _3  and  _5
REMARK    3  A    between atoms: _7  and  _9
REMARK    4  A    between atoms: _9  and  _10
REMARK    5  A    between atoms: _13  and  _15
REMARK    6  A    between atoms: _15  and  _17
REMARK    7  A    between atoms: _19  and  _21
REMARK    8  A    between atoms: _21  and  _22
REMARK    9  A    between atoms: _29  and  _31
REMARK   10  A    between atoms: _31  and  _32
REMARK   11  A    between atoms: _35  and  _37
REMARK   12  A    between atoms: _37  and  _39
REMARK   13  A    between atoms: _41  and  _43
REMARK   14  A    between atoms: _46  and  _48
REMARK   15  A    between atoms: _48  and  _49
REMARK   16  A    between atoms: _49  and  _50
REMARK   17  A    between atoms: _50  and  _51
REMARK   18  A    between atoms: _55  and  _57
REMARK   19  A    between atoms: _57  and  _58
REMARK   20  A    between atoms: _58  and  _59
REMARK   21  A    between atoms: _62  and  _64
REMARK   22  A    between atoms: _64  and  _66
REMARK   23  A    between atoms: _68  and  _70
REMARK   24  A    between atoms: _70  and  _71
REMARK   25  A    between atoms: _78  and  _80
REMARK   26  A    between atoms: _82  and  _84
REMARK   27  A    between atoms: _84  and  _85
REMARK   28  A    between atoms: _91  and  _93
REMARK   29  A    between atoms: _95  and  _97
REMARK   30  A    between atoms: _97  and  _98
REMARK   31  A    between atoms: _104  and  _106
REMARK   32  A    between atoms: _106  and  _107
REMARK   33  A    between atoms: _107  and  _108
REMARK   34  A    between atoms: _108  and  _109
REMARK   35  A    between atoms: _111  and  _113
REMARK   36  A    between atoms: _113  and  _115
REMARK   37  A    between atoms: _117  and  _119
REMARK   38  A    between atoms: _119  and  _120
REMARK   39  A    between atoms: _127  and  _129
REMARK   40  A    between atoms: _131  and  _133
REMARK   41  A    between atoms: _136  and  _138
REMARK   42  A    between atoms: _138  and  _139
REMARK   43  A    between atoms: _139  and  _140
REMARK   44  A    between atoms: _140  and  _141
REMARK   45  A    between atoms: _145  and  _147
REMARK   46  A    between atoms: _147  and  _148
REMARK   47  A    between atoms: _155  and  _157
REMARK   48  A    between atoms: _157  and  _158
REMARK   49  A    between atoms: _158  and  _159
REMARK   50  A    between atoms: _159  and  _160
REMARK                            x       y       z     vdW  Elec       q    Type
REMARK                         _______ _______ _______ _____ _____    ______ ____
ROOT
ATOM      1  C   UNL     1     -36.018  25.839 -44.792  0.00  0.00    -0.022 A 
ATOM      2  C   UNL     1     -35.344  25.521 -43.611  0.00  0.00    -0.001 A 
ATOM      3  C   UNL     1     -36.029  25.417 -42.406  0.00  0.00    +0.042 A 
ATOM      4  C   UNL     1     -37.395  25.652 -42.377  0.00  0.00    +0.196 A 
ATOM      5  O   UNL     1     -38.080  25.560 -41.195  0.00  0.00    -0.287 OA
ATOM      6  C   UNL     1     -38.081  25.959 -43.526  0.00  0.00    +0.042 A 
ATOM      7  C   UNL     1     -37.390  26.059 -44.730  0.00  0.00    -0.001 A 
ENDROOT
BRANCH   1   8
ATOM      8  C   UNL     1     -35.288  25.929 -46.093  0.00  0.00    +0.026 C 
BRANCH   8   9
ATOM      9  C   UNL     1     -34.480  27.220 -46.243  0.00  0.00    +0.005 C 
ATOM     10  C   UNL     1     -33.848  27.232 -47.633  0.00  0.00    +0.000 C 
ENDBRANCH   8   9
ENDBRANCH   1   8
TORSDOF 2
REMARK  Name = 
REMARK  50 active torsions:
REMARK  status: ('A' for Active; 'I' for Inactive)
REMARK    1  A    between atoms: _1  and  _3
REMARK    2  A    between atoms: _3  and  _5
REMARK    3  A    between atoms: _7  and  _9
REMARK    4  A    between atoms: _9  and  _10
REMARK    5  A    between atoms: _13  and  _15
REMARK    6  A    between atoms: _15  and  _17
REMARK    7  A    between atoms: _19  and  _21
REMARK    8  A    between atoms: _21  and  _22
REMARK    9  A    between atoms: _29  and  _31
REMARK   10  A    between atoms: _31  and  _32
REMARK   11  A    between atoms: _35  and  _37
REMARK   12  A    between atoms: _37  and  _39
REMARK   13  A    between atoms: _41  and  _43
REMARK   14  A    between atoms: _46  and  _48
REMARK   15  A    between atoms: _48  and  _49
REMARK   16  A    between atoms: _49  and  _50
REMARK   17  A    between atoms: _50  and  _51
REMARK   18  A    between atoms: _55  and  _57
REMARK   19  A    between atoms: _57  and  _58
REMARK   20  A    between atoms: _58  and  _59
REMARK   21  A    between atoms: _62  and  _64
REMARK   22  A    between atoms: _64  and  _66
REMARK   23  A    between atoms: _68  and  _70
REMARK   24  A    between atoms: _70  and  _71
REMARK   25  A    between atoms: _78  and  _80
REMARK   26  A    between atoms: _82  and  _84
REMARK   27  A    between atoms: _84  and  _85
REMARK   28  A    between atoms: _91  and  _93
REMARK   29  A    between atoms: _95  and  _97
REMARK   30  A    between atoms: _97  and  _98
REMARK   31  A    between atoms: _104  and  _106
REMARK   32  A    between atoms: _106  and  _107
REMARK   33  A    between atoms: _107  and  _108
REMARK   34  A    between atoms: _108  and  _109
REMARK   35  A    between atoms: _111  and  _113
REMARK   36  A    between atoms: _113  and  _115
REMARK   37  A    between atoms: _117  and  _119
REMARK   38  A    between atoms: _119  and  _120
REMARK   39  A    between atoms: _127  and  _129
REMARK   40  A    between atoms: _131  and  _133
REMARK   41  A    between atoms: _136  and  _138
REMARK   42  A    between atoms: _138  and  _139
REMARK   43  A    between atoms: _139  and  _140
REMARK   44  A    between atoms: _140  and  _141
REMARK   45  A    between atoms: _145  and  _147
REMARK   46  A    between atoms: _147  and  _148
REMARK   47  A    between atoms: _155  and  _157
REMARK   48  A    between atoms: _157  and  _158
REMARK   49  A    between atoms: _158  and  _159
REMARK   50  A    between atoms: _159  and  _160
REMARK                            x       y       z     vdW  Elec       q    Type
REMARK                         _______ _______ _______ _____ _____    ______ ____
ROOT
ATOM      1  C   UNL     1     -30.869  23.371 -50.696  0.00  0.00    +0.013 C 
ATOM      2  C   UNL     1     -30.192  23.512 -52.038  0.00  0.00    +0.001 C 
ENDROOT
BRANCH   1   3
ATOM      3  C   UNL     1     -31.863  22.214 -50.752  0.00  0.00    +0.069 C 
ATOM      4  S   UNL     1     -31.039  20.610 -50.962  0.00  0.00    -0.082 S 
ENDBRANCH   1   3
TORSDOF 1
REMARK  Name = 
REMARK  50 active torsions:
REMARK  status: ('A' for Active; 'I' for Inactive)
REMARK    1  A    between atoms: _1  and  _3
REMARK    2  A    between atoms: _3  and  _5
REMARK    3  A    between atoms: _7  and  _9
REMARK    4  A    between atoms: _9  and  _10
REMARK    5  A    between atoms: _13  and  _15
REMARK    6  A    between atoms: _15  and  _17
REMARK    7  A    between atoms: _19  and  _21
REMARK    8  A    between atoms: _21  and  _22
REMARK    9  A    between atoms: _29  and  _31
REMARK   10  A    between atoms: _31  and  _32
REMARK   11  A    between atoms: _35  and  _37
REMARK   12  A    between atoms: _37  and  _39
REMARK   13  A    between atoms: _41  and  _43
REMARK   14  A    between atoms: _46  and  _48
REMARK   15  A    between atoms: _48  and  _49
REMARK   16  A    between atoms: _49  and  _50
REMARK   17  A    between atoms: _50  and  _51
REMARK   18  A    between atoms: _55  and  _57
REMARK   19  A    between atoms: _57  and  _58
REMARK   20  A    between atoms: _58  and  _59
REMARK   21  A    between atoms: _62  and  _64
REMARK   22  A    between atoms: _64  and  _66
REMARK   23  A    between atoms: _68  and  _70
REMARK   24  A    between atoms: _70  and  _71
REMARK   25  A    between atoms: _78  and  _80
REMARK   26  A    between atoms: _82  and  _84
REMARK   27  A    between atoms: _84  and  _85
REMARK   28  A    between atoms: _91  and  _93
REMARK   29  A    between atoms: _95  and  _97
REMARK   30  A    between atoms: _97  and  _98
REMARK   31  A    between atoms: _104  and  _106
REMARK   32  A    between atoms: _106  and  _107
REMARK   33  A    between atoms: _107  and  _108
REMARK   34  A    between atoms: _108  and  _109
REMARK   35  A    between atoms: _111  and  _113
REMARK   36  A    between atoms: _113  and  _115
REMARK   37  A    between atoms: _117  and  _119
REMARK   38  A    between atoms: _119  and  _120
REMARK   39  A    between atoms: _127  and  _129
REMARK   40  A    between atoms: _131  and  _133
REMARK   41  A    between atoms: _136  and  _138
REMARK   42  A    between atoms: _138  and  _139
REMARK   43  A    between atoms: _139  and  _140
REMARK   44  A    between atoms: _140  and  _141
REMARK   45  A    between atoms: _145  and  _147
REMARK   46  A    between atoms: _147  and  _148
REMARK   47  A    between atoms: _155  and  _157
REMARK   48  A    between atoms: _157  and  _158
REMARK   49  A    between atoms: _158  and  _159
REMARK   50  A    between atoms: _159  and  _160
REMARK                            x       y       z     vdW  Elec       q    Type
REMARK                         _______ _______ _______ _____ _____    ______ ____
ROOT
ATOM      1  C   UNL     1     -29.719  19.789 -56.114  0.00  0.00    +0.000 C 
ATOM      2  C   UNL     1     -30.848  19.788 -55.058  0.00  0.00    +0.000 C 
ATOM      3  C   UNL     1     -29.627  18.438 -56.787  0.00  0.00    +0.000 C 
ENDROOT
BRANCH   1   4
ATOM      4  C   UNL     1     -28.386  20.152 -55.456  0.00  0.00    +0.000 C 
ATOM      5  C   UNL     1     -27.273  20.097 -56.503  0.00  0.00    +0.000 C 
ENDBRANCH   1   4
TORSDOF 1
REMARK  Name = 
REMARK  50 active torsions:
REMARK  status: ('A' for Active; 'I' for Inactive)
REMARK    1  A    between atoms: _1  and  _3
REMARK    2  A    between atoms: _3  and  _5
REMARK    3  A    between atoms: _7  and  _9
REMARK    4  A    between atoms: _9  and  _10
REMARK    5  A    between atoms: _13  and  _15
REMARK    6  A    between atoms: _15  and  _17
REMARK    7  A    between atoms: _19  and  _21
REMARK    8  A    between atoms: _21  and  _22
REMARK    9  A    between atoms: _29  and  _31
REMARK   10  A    between atoms: _31  and  _32
REMARK   11  A    between atoms: _35  and  _37
REMARK   12  A    between atoms: _37  and  _39
REMARK   13  A    between atoms: _41  and  _43
REMARK   14  A    between atoms: _46  and  _48
REMARK   15  A    between atoms: _48  and  _49
REMARK   16  A    between atoms: _49  and  _50
REMARK   17  A    between atoms: _50  and  _51
REMARK   18  A    between atoms: _55  and  _57
REMARK   19  A    between atoms: _57  and  _58
REMARK   20  A    between atoms: _58  and  _59
REMARK   21  A    between atoms: _62  and  _64
REMARK   22  A    between atoms: _64  and  _66
REMARK   23  A    between atoms: _68  and  _70
REMARK   24  A    between atoms: _70  and  _71
REMARK   25  A    between atoms: _78  and  _80
REMARK   26  A    between atoms: _82  and  _84
REMARK   27  A    between atoms: _84  and  _85
REMARK   28  A    between atoms: _91  and  _93
REMARK   29  A    between atoms: _95  and  _97
REMARK   30  A    between atoms: _97  and  _98
REMARK   31  A    between atoms: _104  and  _106
REMARK   32  A    between atoms: _106  and  _107
REMARK   33  A    between atoms: _107  and  _108
REMARK   34  A    between atoms: _108  and  _109
REMARK   35  A    between atoms: _111  and  _113
REMARK   36  A    between atoms: _113  and  _115
REMARK   37  A    between atoms: _117  and  _119
REMARK   38  A    between atoms: _119  and  _120
REMARK   39  A    between atoms: _127  and  _129
REMARK   40  A    between atoms: _131  and  _133
REMARK   41  A    between atoms: _136  and  _138
REMARK   42  A    between atoms: _138  and  _139
REMARK   43  A    between atoms: _139  and  _140
REMARK   44  A    between atoms: _140  and  _141
REMARK   45  A    between atoms: _145  and  _147
REMARK   46  A    between atoms: _147  and  _148
REMARK   47  A    between atoms: _155  and  _157
REMARK   48  A    between atoms: _157  and  _158
REMARK   49  A    between atoms: _158  and  _159
REMARK   50  A    between atoms: _159  and  _160
REMARK                            x       y       z     vdW  Elec       q    Type
REMARK                         _______ _______ _______ _____ _____    ______ ____
ROOT
ATOM      1  C   UNL     1     -38.671   4.418 -56.685  0.00  0.00    +0.220 C 
ENDROOT
BRANCH   1   2
ATOM      2  N   UNL     1     -37.524   3.528 -56.781  0.00  0.00    -0.087 NA
ATOM      3  C   UNL     1     -37.127   2.706 -55.809  0.00  0.00    +0.535 C 
ATOM      4  N   UNL     1     -37.779   2.648 -54.652  0.00  0.00    +0.135 NA
ATOM      5  N   UNL     1     -36.074   1.937 -56.013  0.00  0.00    +0.135 NA
ENDBRANCH   1   2
BRANCH   1   6
ATOM      6  C   UNL     1     -39.815   3.915 -57.531  0.00  0.00    +0.047 C 
BRANCH   6   7
ATOM      7  C   UNL     1     -39.271   3.540 -58.890  0.00  0.00    +0.004 C 
BRANCH   7   8
ATOM      8  C   UNL     1     -40.314   3.037 -59.872  0.00  0.00    +0.000 C 
ATOM      9  C   UNL     1     -41.144   4.199 -60.401  0.00  0.00    +0.000 C 
ENDBRANCH   7   8
ENDBRANCH   6   7
ENDBRANCH   1   6
TORSDOF 4
REMARK  Name = 
REMARK  50 active torsions:
REMARK  status: ('A' for Active; 'I' for Inactive)
REMARK    1  A    between atoms: _1  and  _3
REMARK    2  A    between atoms: _3  and  _5
REMARK    3  A    between atoms: _7  and  _9
REMARK    4  A    between atoms: _9  and  _10
REMARK    5  A    between atoms: _13  and  _15
REMARK    6  A    between atoms: _15  and  _17
REMARK    7  A    between atoms: _19  and  _21
REMARK    8  A    between atoms: _21  and  _22
REMARK    9  A    between atoms: _29  and  _31
REMARK   10  A    between atoms: _31  and  _32
REMARK   11  A    between atoms: _35  and  _37
REMARK   12  A    between atoms: _37  and  _39
REMARK   13  A    between atoms: _41  and  _43
REMARK   14  A    between atoms: _46  and  _48
REMARK   15  A    between atoms: _48  and  _49
REMARK   16  A    between atoms: _49  and  _50
REMARK   17  A    between atoms: _50  and  _51
REMARK   18  A    between atoms: _55  and  _57
REMARK   19  A    between atoms: _57  and  _58
REMARK   20  A    between atoms: _58  and  _59
REMARK   21  A    between atoms: _62  and  _64
REMARK   22  A    between atoms: _64  and  _66
REMARK   23  A    between atoms: _68  and  _70
REMARK   24  A    between atoms: _70  and  _71
REMARK   25  A    between atoms: _78  and  _80
REMARK   26  A    between atoms: _82  and  _84
REMARK   27  A    between atoms: _84  and  _85
REMARK   28  A    between atoms: _91  and  _93
REMARK   29  A    between atoms: _95  and  _97
REMARK   30  A    between atoms: _97  and  _98
REMARK   31  A    between atoms: _104  and  _106
REMARK   32  A    between atoms: _106  and  _107
REMARK   33  A    between atoms: _107  and  _108
REMARK   34  A    between atoms: _108  and  _109
REMARK   35  A    between atoms: _111  and  _113
REMARK   36  A    between atoms: _113  and  _115
REMARK   37  A    between atoms: _117  and  _119
REMARK   38  A    between atoms: _119  and  _120
REMARK   39  A    between atoms: _127  and  _129
REMARK   40  A    between atoms: _131  and  _133
REMARK   41  A    between atoms: _136  and  _138
REMARK   42  A    between atoms: _138  and  _139
REMARK   43  A    between atoms: _139  and  _140
REMARK   44  A    between atoms: _140  and  _141
REMARK   45  A    between atoms: _145  and  _147
REMARK   46  A    between atoms: _147  and  _148
REMARK   47  A    between atoms: _155  and  _157
REMARK   48  A    between atoms: _157  and  _158
REMARK   49  A    between atoms: _158  and  _159
REMARK   50  A    between atoms: _159  and  _160
REMARK                            x       y       z     vdW  Elec       q    Type
REMARK                         _______ _______ _______ _____ _____    ______ ____
ROOT
ATOM      1  C   UNL     1     -45.487  -3.265 -49.899  0.00  0.00    -0.022 A 
ATOM      2  C   UNL     1     -45.522  -2.850 -48.561  0.00  0.00    -0.001 A 
ATOM      3  C   UNL     1     -44.871  -1.700 -48.150  0.00  0.00    +0.042 A 
ATOM      4  C   UNL     1     -44.162  -0.945 -49.079  0.00  0.00    +0.196 A 
ATOM      5  O   UNL     1     -43.518   0.204 -48.666  0.00  0.00    -0.287 OA
ATOM      6  C   UNL     1     -44.105  -1.337 -50.411  0.00  0.00    +0.042 A 
ATOM      7  C   UNL     1     -44.762  -2.490 -50.812  0.00  0.00    -0.001 A 
ENDROOT
BRANCH   1   8
ATOM      8  C   UNL     1     -46.181  -4.538 -50.350  0.00  0.00    +0.026 C 
BRANCH   8   9
ATOM      9  C   UNL     1     -45.553  -5.267 -51.549  0.00  0.00    +0.005 C 
ATOM     10  C   UNL     1     -45.926  -6.740 -51.433  0.00  0.00    +0.000 C 
ENDBRANCH   8   9
ENDBRANCH   1   8
TORSDOF 2
REMARK  Name = 
REMARK  50 active torsions:
REMARK  status: ('A' for Active; 'I' for Inactive)
REMARK    1  A    between atoms: _1  and  _3
REMARK    2  A    between atoms: _3  and  _5
REMARK    3  A    between atoms: _7  and  _9
REMARK    4  A    between atoms: _9  and  _10
REMARK    5  A    between atoms: _13  and  _15
REMARK    6  A    between atoms: _15  and  _17
REMARK    7  A    between atoms: _19  and  _21
REMARK    8  A    between atoms: _21  and  _22
REMARK    9  A    between atoms: _29  and  _31
REMARK   10  A    between atoms: _31  and  _32
REMARK   11  A    between atoms: _35  and  _37
REMARK   12  A    between atoms: _37  and  _39
REMARK   13  A    between atoms: _41  and  _43
REMARK   14  A    between atoms: _46  and  _48
REMARK   15  A    between atoms: _48  and  _49
REMARK   16  A    between atoms: _49  and  _50
REMARK   17  A    between atoms: _50  and  _51
REMARK   18  A    between atoms: _55  and  _57
REMARK   19  A    between atoms: _57  and  _58
REMARK   20  A    between atoms: _58  and  _59
REMARK   21  A    between atoms: _62  and  _64
REMARK   22  A    between atoms: _64  and  _66
REMARK   23  A    between atoms: _68  and  _70
REMARK   24  A    between atoms: _70  and  _71
REMARK   25  A    between atoms: _78  and  _80
REMARK   26  A    between atoms: _82  and  _84
REMARK   27  A    between atoms: _84  and  _85
REMARK   28  A    between atoms: _91  and  _93
REMARK   29  A    between atoms: _95  and  _97
REMARK   30  A    between atoms: _97  and  _98
REMARK   31  A    between atoms: _104  and  _106
REMARK   32  A    between atoms: _106  and  _107
REMARK   33  A    between atoms: _107  and  _108
REMARK   34  A    between atoms: _108  and  _109
REMARK   35  A    between atoms: _111  and  _113
REMARK   36  A    between atoms: _113  and  _115
REMARK   37  A    between atoms: _117  and  _119
REMARK   38  A    between atoms: _119  and  _120
REMARK   39  A    between atoms: _127  and  _129
REMARK   40  A    between atoms: _131  and  _133
REMARK   41  A    between atoms: _136  and  _138
REMARK   42  A    between atoms: _138  and  _139
REMARK   43  A    between atoms: _139  and  _140
REMARK   44  A    between atoms: _140  and  _141
REMARK   45  A    between atoms: _145  and  _147
REMARK   46  A    between atoms: _147  and  _148
REMARK   47  A    between atoms: _155  and  _157
REMARK   48  A    between atoms: _157  and  _158
REMARK   49  A    between atoms: _158  and  _159
REMARK   50  A    between atoms: _159  and  _160
REMARK                            x       y       z     vdW  Elec       q    Type
REMARK                         _______ _______ _______ _____ _____    ______ ____
ROOT
ATOM      1  C   UNL     1     -38.341  -2.027 -46.301  0.00  0.00    +0.007 C 
ENDROOT
BRANCH   1   2
ATOM      2  C   UNL     1     -38.366  -2.943 -47.513  0.00  0.00    +0.000 C 
BRANCH   2   3
ATOM      3  C   UNL     1     -37.362  -4.097 -47.415  0.00  0.00    +0.000 C 
ATOM      4  C   UNL     1     -38.051  -5.348 -46.903  0.00  0.00    +0.000 C 
ENDBRANCH   2   3
ENDBRANCH   1   2
BRANCH   1   5
ATOM      5  C   UNL     1     -39.485  -2.294 -45.345  0.00  0.00    +0.081 C 
BRANCH   5   6
ATOM      6  C   UNL     1     -40.530  -1.189 -45.437  0.00  0.00    +0.315 C 
ATOM      7  N   UNL     1     -41.724  -1.641 -46.204  0.00  0.00    +0.597 NA
ENDBRANCH   5   6
ENDBRANCH   1   5
TORSDOF 4
REMARK  Name = 
REMARK  50 active torsions:
REMARK  status: ('A' for Active; 'I' for Inactive)
REMARK    1  A    between atoms: _1  and  _3
REMARK    2  A    between atoms: _3  and  _5
REMARK    3  A    between atoms: _7  and  _9
REMARK    4  A    between atoms: _9  and  _10
REMARK    5  A    between atoms: _13  and  _15
REMARK    6  A    between atoms: _15  and  _17
REMARK    7  A    between atoms: _19  and  _21
REMARK    8  A    between atoms: _21  and  _22
REMARK    9  A    between atoms: _29  and  _31
REMARK   10  A    between atoms: _31  and  _32
REMARK   11  A    between atoms: _35  and  _37
REMARK   12  A    between atoms: _37  and  _39
REMARK   13  A    between atoms: _41  and  _43
REMARK   14  A    between atoms: _46  and  _48
REMARK   15  A    between atoms: _48  and  _49
REMARK   16  A    between atoms: _49  and  _50
REMARK   17  A    between atoms: _50  and  _51
REMARK   18  A    between atoms: _55  and  _57
REMARK   19  A    between atoms: _57  and  _58
REMARK   20  A    between atoms: _58  and  _59
REMARK   21  A    between atoms: _62  and  _64
REMARK   22  A    between atoms: _64  and  _66
REMARK   23  A    between atoms: _68  and  _70
REMARK   24  A    between atoms: _70  and  _71
REMARK   25  A    between atoms: _78  and  _80
REMARK   26  A    between atoms: _82  and  _84
REMARK   27  A    between atoms: _84  and  _85
REMARK   28  A    between atoms: _91  and  _93
REMARK   29  A    between atoms: _95  and  _97
REMARK   30  A    between atoms: _97  and  _98
REMARK   31  A    between atoms: _104  and  _106
REMARK   32  A    between atoms: _106  and  _107
REMARK   33  A    between atoms: _107  and  _108
REMARK   34  A    between atoms: _108  and  _109
REMARK   35  A    between atoms: _111  and  _113
REMARK   36  A    between atoms: _113  and  _115
REMARK   37  A    between atoms: _117  and  _119
REMARK   38  A    between atoms: _119  and  _120
REMARK   39  A    between atoms: _127  and  _129
REMARK   40  A    between atoms: _131  and  _133
REMARK   41  A    between atoms: _136  and  _138
REMARK   42  A    between atoms: _138  and  _139
REMARK   43  A    between atoms: _139  and  _140
REMARK   44  A    between atoms: _140  and  _141
REMARK   45  A    between atoms: _145  and  _147
REMARK   46  A    between atoms: _147  and  _148
REMARK   47  A    between atoms: _155  and  _157
REMARK   48  A    between atoms: _157  and  _158
REMARK   49  A    between atoms: _158  and  _159
REMARK   50  A    between atoms: _159  and  _160
REMARK                            x       y       z     vdW  Elec       q    Type
REMARK                         _______ _______ _______ _____ _____    ______ ____
ROOT
ATOM      1  C   UNL     1     -38.253  21.314 -61.562  0.00  0.00    +0.000 C 
ATOM      2  C   UNL     1     -38.810  20.867 -60.230  0.00  0.00    +0.000 C 
ENDROOT
BRANCH   1   3
ATOM      3  C   UNL     1     -39.196  20.949 -62.728  0.00  0.00    +0.000 C 
ATOM      4  C   UNL     1     -40.596  21.380 -62.367  0.00  0.00    +0.000 C 
ENDBRANCH   1   3
BRANCH   1   5
ATOM      5  C   UNL     1     -36.881  20.692 -61.767  0.00  0.00    +0.000 C 
ATOM      6  C   UNL     1     -35.780  21.634 -61.337  0.00  0.00    +0.000 C 
ENDBRANCH   1   5
TORSDOF 2
REMARK  Name = 
REMARK  50 active torsions:
REMARK  status: ('A' for Active; 'I' for Inactive)
REMARK    1  A    between atoms: _1  and  _3
REMARK    2  A    between atoms: _3  and  _5
REMARK    3  A    between atoms: _7  and  _9
REMARK    4  A    between atoms: _9  and  _10
REMARK    5  A    between atoms: _13  and  _15
REMARK    6  A    between atoms: _15  and  _17
REMARK    7  A    between atoms: _19  and  _21
REMARK    8  A    between atoms: _21  and  _22
REMARK    9  A    between atoms: _29  and  _31
REMARK   10  A    between atoms: _31  and  _32
REMARK   11  A    between atoms: _35  and  _37
REMARK   12  A    between atoms: _37  and  _39
REMARK   13  A    between atoms: _41  and  _43
REMARK   14  A    between atoms: _46  and  _48
REMARK   15  A    between atoms: _48  and  _49
REMARK   16  A    between atoms: _49  and  _50
REMARK   17  A    between atoms: _50  and  _51
REMARK   18  A    between atoms: _55  and  _57
REMARK   19  A    between atoms: _57  and  _58
REMARK   20  A    between atoms: _58  and  _59
REMARK   21  A    between atoms: _62  and  _64
REMARK   22  A    between atoms: _64  and  _66
REMARK   23  A    between atoms: _68  and  _70
REMARK   24  A    between atoms: _70  and  _71
REMARK   25  A    between atoms: _78  and  _80
REMARK   26  A    between atoms: _82  and  _84
REMARK   27  A    between atoms: _84  and  _85
REMARK   28  A    between atoms: _91  and  _93
REMARK   29  A    between atoms: _95  and  _97
REMARK   30  A    between atoms: _97  and  _98
REMARK   31  A    between atoms: _104  and  _106
REMARK   32  A    between atoms: _106  and  _107
REMARK   33  A    between atoms: _107  and  _108
REMARK   34  A    between atoms: _108  and  _109
REMARK   35  A    between atoms: _111  and  _113
REMARK   36  A    between atoms: _113  and  _115
REMARK   37  A    between atoms: _117  and  _119
REMARK   38  A    between atoms: _119  and  _120
REMARK   39  A    between atoms: _127  and  _129
REMARK   40  A    between atoms: _131  and  _133
REMARK   41  A    between atoms: _136  and  _138
REMARK   42  A    between atoms: _138  and  _139
REMARK   43  A    between atoms: _139  and  _140
REMARK   44  A    between atoms: _140  and  _141
REMARK   45  A    between atoms: _145  and  _147
REMARK   46  A    between atoms: _147  and  _148
REMARK   47  A    between atoms: _155  and  _157
REMARK   48  A    between atoms: _157  and  _158
REMARK   49  A    between atoms: _158  and  _159
REMARK   50  A    between atoms: _159  and  _160
REMARK                            x       y       z     vdW  Elec       q    Type
REMARK                         _______ _______ _______ _____ _____    ______ ____
ROOT
ATOM      1  C   UNL     1     -40.951  15.141 -58.696  0.00  0.00    +0.000 C 
ENDROOT
BRANCH   1   2
ATOM      2  C   UNL     1     -40.321  16.290 -57.908  0.00  0.00    +0.000 C 
ATOM      3  C   UNL     1     -41.249  16.631 -56.752  0.00  0.00    +0.000 C 
ATOM      4  C   UNL     1     -40.082  17.474 -58.835  0.00  0.00    +0.000 C 
ENDBRANCH   1   2
BRANCH   1   5
ATOM      5  C   UNL     1     -42.268  15.405 -59.408  0.00  0.00    +0.000 C 
ATOM      6  C   UNL     1     -42.143  15.134 -60.901  0.00  0.00    +0.000 C 
ENDBRANCH   1   5
TORSDOF 2
REMARK  Name = 
REMARK  50 active torsions:
REMARK  status: ('A' for Active; 'I' for Inactive)
REMARK    1  A    between atoms: _1  and  _3
REMARK    2  A    between atoms: _3  and  _5
REMARK    3  A    between atoms: _7  and  _9
REMARK    4  A    between atoms: _9  and  _10
REMARK    5  A    between atoms: _13  and  _15
REMARK    6  A    between atoms: _15  and  _17
REMARK    7  A    between atoms: _19  and  _21
REMARK    8  A    between atoms: _21  and  _22
REMARK    9  A    between atoms: _29  and  _31
REMARK   10  A    between atoms: _31  and  _32
REMARK   11  A    between atoms: _35  and  _37
REMARK   12  A    between atoms: _37  and  _39
REMARK   13  A    between atoms: _41  and  _43
REMARK   14  A    between atoms: _46  and  _48
REMARK   15  A    between atoms: _48  and  _49
REMARK   16  A    between atoms: _49  and  _50
REMARK   17  A    between atoms: _50  and  _51
REMARK   18  A    between atoms: _55  and  _57
REMARK   19  A    between atoms: _57  and  _58
REMARK   20  A    between atoms: _58  and  _59
REMARK   21  A    between atoms: _62  and  _64
REMARK   22  A    between atoms: _64  and  _66
REMARK   23  A    between atoms: _68  and  _70
REMARK   24  A    between atoms: _70  and  _71
REMARK   25  A    between atoms: _78  and  _80
REMARK   26  A    between atoms: _82  and  _84
REMARK   27  A    between atoms: _84  and  _85
REMARK   28  A    between atoms: _91  and  _93
REMARK   29  A    between atoms: _95  and  _97
REMARK   30  A    between atoms: _97  and  _98
REMARK   31  A    between atoms: _104  and  _106
REMARK   32  A    between atoms: _106  and  _107
REMARK   33  A    between atoms: _107  and  _108
REMARK   34  A    between atoms: _108  and  _109
REMARK   35  A    between atoms: _111  and  _113
REMARK   36  A    between atoms: _113  and  _115
REMARK   37  A    between atoms: _117  and  _119
REMARK   38  A    between atoms: _119  and  _120
REMARK   39  A    between atoms: _127  and  _129
REMARK   40  A    between atoms: _131  and  _133
REMARK   41  A    between atoms: _136  and  _138
REMARK   42  A    between atoms: _138  and  _139
REMARK   43  A    between atoms: _139  and  _140
REMARK   44  A    between atoms: _140  and  _141
REMARK   45  A    between atoms: _145  and  _147
REMARK   46  A    between atoms: _147  and  _148
REMARK   47  A    between atoms: _155  and  _157
REMARK   48  A    between atoms: _157  and  _158
REMARK   49  A    between atoms: _158  and  _159
REMARK   50  A    between atoms: _159  and  _160
REMARK                            x       y       z     vdW  Elec       q    Type
REMARK                         _______ _______ _______ _____ _____    ______ ____
ROOT
ATOM      1  C   UNL     1     -37.586  15.579 -64.373  0.00  0.00    +0.000 C 
ATOM      2  C   UNL     1     -36.323  15.945 -65.162  0.00  0.00    +0.000 C 
ENDROOT
BRANCH   1   3
ATOM      3  C   UNL     1     -38.749  16.508 -64.785  0.00  0.00    +0.000 C 
ATOM      4  C   UNL     1     -38.782  16.460 -66.307  0.00  0.00    +0.000 C 
ENDBRANCH   1   3
BRANCH   1   5
ATOM      5  C   UNL     1     -37.299  15.674 -62.866  0.00  0.00    +0.000 C 
ATOM      6  C   UNL     1     -36.999  17.066 -62.391  0.00  0.00    +0.000 C 
ENDBRANCH   1   5
TORSDOF 2
REMARK  Name = 
REMARK  50 active torsions:
REMARK  status: ('A' for Active; 'I' for Inactive)
REMARK    1  A    between atoms: _1  and  _3
REMARK    2  A    between atoms: _3  and  _5
REMARK    3  A    between atoms: _7  and  _9
REMARK    4  A    between atoms: _9  and  _10
REMARK    5  A    between atoms: _13  and  _15
REMARK    6  A    between atoms: _15  and  _17
REMARK    7  A    between atoms: _19  and  _21
REMARK    8  A    between atoms: _21  and  _22
REMARK    9  A    between atoms: _29  and  _31
REMARK   10  A    between atoms: _31  and  _32
REMARK   11  A    between atoms: _35  and  _37
REMARK   12  A    between atoms: _37  and  _39
REMARK   13  A    between atoms: _41  and  _43
REMARK   14  A    between atoms: _46  and  _48
REMARK   15  A    between atoms: _48  and  _49
REMARK   16  A    between atoms: _49  and  _50
REMARK   17  A    between atoms: _50  and  _51
REMARK   18  A    between atoms: _55  and  _57
REMARK   19  A    between atoms: _57  and  _58
REMARK   20  A    between atoms: _58  and  _59
REMARK   21  A    between atoms: _62  and  _64
REMARK   22  A    between atoms: _64  and  _66
REMARK   23  A    between atoms: _68  and  _70
REMARK   24  A    between atoms: _70  and  _71
REMARK   25  A    between atoms: _78  and  _80
REMARK   26  A    between atoms: _82  and  _84
REMARK   27  A    between atoms: _84  and  _85
REMARK   28  A    between atoms: _91  and  _93
REMARK   29  A    between atoms: _95  and  _97
REMARK   30  A    between atoms: _97  and  _98
REMARK   31  A    between atoms: _104  and  _106
REMARK   32  A    between atoms: _106  and  _107
REMARK   33  A    between atoms: _107  and  _108
REMARK   34  A    between atoms: _108  and  _109
REMARK   35  A    between atoms: _111  and  _113
REMARK   36  A    between atoms: _113  and  _115
REMARK   37  A    between atoms: _117  and  _119
REMARK   38  A    between atoms: _119  and  _120
REMARK   39  A    between atoms: _127  and  _129
REMARK   40  A    between atoms: _131  and  _133
REMARK   41  A    between atoms: _136  and  _138
REMARK   42  A    between atoms: _138  and  _139
REMARK   43  A    between atoms: _139  and  _140
REMARK   44  A    between atoms: _140  and  _141
REMARK   45  A    between atoms: _145  and  _147
REMARK   46  A    between atoms: _147  and  _148
REMARK   47  A    between atoms: _155  and  _157
REMARK   48  A    between atoms: _157  and  _158
REMARK   49  A    between atoms: _158  and  _159
REMARK   50  A    between atoms: _159  and  _160
REMARK                            x       y       z     vdW  Elec       q    Type
REMARK                         _______ _______ _______ _____ _____    ______ ____
ROOT
ATOM      1  C   UNL     1     -32.341  17.351 -67.665  0.00  0.00    -0.022 A 
ATOM      2  C   UNL     1     -31.415  16.464 -67.100  0.00  0.00    -0.001 A 
ATOM      3  C   UNL     1     -30.088  16.824 -66.957  0.00  0.00    +0.042 A 
ATOM      4  C   UNL     1     -29.675  18.086 -67.345  0.00  0.00    +0.196 A 
ATOM      5  O   UNL     1     -28.359  18.484 -67.174  0.00  0.00    -0.287 OA
ATOM      6  C   UNL     1     -30.578  18.989 -67.879  0.00  0.00    +0.042 A 
ATOM      7  C   UNL     1     -31.901  18.618 -68.030  0.00  0.00    -0.001 A 
ENDROOT
BRANCH   1   8
ATOM      8  C   UNL     1     -33.799  16.967 -67.817  0.00  0.00    +0.026 C 
BRANCH   8   9
ATOM      9  C   UNL     1     -34.472  17.474 -69.094  0.00  0.00    +0.005 C 
ATOM     10  C   UNL     1     -33.820  16.767 -70.276  0.00  0.00    +0.000 C 
ENDBRANCH   8   9
ENDBRANCH   1   8
TORSDOF 2
REMARK  Name = 
REMARK  50 active torsions:
REMARK  status: ('A' for Active; 'I' for Inactive)
REMARK    1  A    between atoms: _1  and  _3
REMARK    2  A    between atoms: _3  and  _5
REMARK    3  A    between atoms: _7  and  _9
REMARK    4  A    between atoms: _9  and  _10
REMARK    5  A    between atoms: _13  and  _15
REMARK    6  A    between atoms: _15  and  _17
REMARK    7  A    between atoms: _19  and  _21
REMARK    8  A    between atoms: _21  and  _22
REMARK    9  A    between atoms: _29  and  _31
REMARK   10  A    between atoms: _31  and  _32
REMARK   11  A    between atoms: _35  and  _37
REMARK   12  A    between atoms: _37  and  _39
REMARK   13  A    between atoms: _41  and  _43
REMARK   14  A    between atoms: _46  and  _48
REMARK   15  A    between atoms: _48  and  _49
REMARK   16  A    between atoms: _49  and  _50
REMARK   17  A    between atoms: _50  and  _51
REMARK   18  A    between atoms: _55  and  _57
REMARK   19  A    between atoms: _57  and  _58
REMARK   20  A    between atoms: _58  and  _59
REMARK   21  A    between atoms: _62  and  _64
REMARK   22  A    between atoms: _64  and  _66
REMARK   23  A    between atoms: _68  and  _70
REMARK   24  A    between atoms: _70  and  _71
REMARK   25  A    between atoms: _78  and  _80
REMARK   26  A    between atoms: _82  and  _84
REMARK   27  A    between atoms: _84  and  _85
REMARK   28  A    between atoms: _91  and  _93
REMARK   29  A    between atoms: _95  and  _97
REMARK   30  A    between atoms: _97  and  _98
REMARK   31  A    between atoms: _104  and  _106
REMARK   32  A    between atoms: _106  and  _107
REMARK   33  A    between atoms: _107  and  _108
REMARK   34  A    between atoms: _108  and  _109
REMARK   35  A    between atoms: _111  and  _113
REMARK   36  A    between atoms: _113  and  _115
REMARK   37  A    between atoms: _117  and  _119
REMARK   38  A    between atoms: _119  and  _120
REMARK   39  A    between atoms: _127  and  _129
REMARK   40  A    between atoms: _131  and  _133
REMARK   41  A    between atoms: _136  and  _138
REMARK   42  A    between atoms: _138  and  _139
REMARK   43  A    between atoms: _139  and  _140
REMARK   44  A    between atoms: _140  and  _141
REMARK   45  A    between atoms: _145  and  _147
REMARK   46  A    between atoms: _147  and  _148
REMARK   47  A    between atoms: _155  and  _157
REMARK   48  A    between atoms: _157  and  _158
REMARK   49  A    between atoms: _158  and  _159
REMARK   50  A    between atoms: _159  and  _160
REMARK                            x       y       z     vdW  Elec       q    Type
REMARK                         _______ _______ _______ _____ _____    ______ ____
ROOT
ATOM      1  C   UNL     1     -29.052   9.826 -66.425  0.00  0.00    +0.000 C 
ENDROOT
BRANCH   1   2
ATOM      2  C   UNL     1     -29.636  11.120 -65.874  0.00  0.00    +0.000 C 
ATOM      3  C   UNL     1     -28.694  12.309 -66.068  0.00  0.00    +0.000 C 
ATOM      4  C   UNL     1     -31.004  11.387 -66.471  0.00  0.00    +0.000 C 
ENDBRANCH   1   2
BRANCH   1   5
ATOM      5  C   UNL     1     -27.524   9.779 -66.429  0.00  0.00    +0.000 C 
ATOM      6  C   UNL     1     -27.075   8.624 -65.564  0.00  0.00    +0.000 C 
ENDBRANCH   1   5
TORSDOF 2
REMARK  Name = 
REMARK  50 active torsions:
REMARK  status: ('A' for Active; 'I' for Inactive)
REMARK    1  A    between atoms: _1  and  _3
REMARK    2  A    between atoms: _3  and  _5
REMARK    3  A    between atoms: _7  and  _9
REMARK    4  A    between atoms: _9  and  _10
REMARK    5  A    between atoms: _13  and  _15
REMARK    6  A    between atoms: _15  and  _17
REMARK    7  A    between atoms: _19  and  _21
REMARK    8  A    between atoms: _21  and  _22
REMARK    9  A    between atoms: _29  and  _31
REMARK   10  A    between atoms: _31  and  _32
REMARK   11  A    between atoms: _35  and  _37
REMARK   12  A    between atoms: _37  and  _39
REMARK   13  A    between atoms: _41  and  _43
REMARK   14  A    between atoms: _46  and  _48
REMARK   15  A    between atoms: _48  and  _49
REMARK   16  A    between atoms: _49  and  _50
REMARK   17  A    between atoms: _50  and  _51
REMARK   18  A    between atoms: _55  and  _57
REMARK   19  A    between atoms: _57  and  _58
REMARK   20  A    between atoms: _58  and  _59
REMARK   21  A    between atoms: _62  and  _64
REMARK   22  A    between atoms: _64  and  _66
REMARK   23  A    between atoms: _68  and  _70
REMARK   24  A    between atoms: _70  and  _71
REMARK   25  A    between atoms: _78  and  _80
REMARK   26  A    between atoms: _82  and  _84
REMARK   27  A    between atoms: _84  and  _85
REMARK   28  A    between atoms: _91  and  _93
REMARK   29  A    between atoms: _95  and  _97
REMARK   30  A    between atoms: _97  and  _98
REMARK   31  A    between atoms: _104  and  _106
REMARK   32  A    between atoms: _106  and  _107
REMARK   33  A    between atoms: _107  and  _108
REMARK   34  A    between atoms: _108  and  _109
REMARK   35  A    between atoms: _111  and  _113
REMARK   36  A    between atoms: _113  and  _115
REMARK   37  A    between atoms: _117  and  _119
REMARK   38  A    between atoms: _119  and  _120
REMARK   39  A    between atoms: _127  and  _129
REMARK   40  A    between atoms: _131  and  _133
REMARK   41  A    between atoms: _136  and  _138
REMARK   42  A    between atoms: _138  and  _139
REMARK   43  A    between atoms: _139  and  _140
REMARK   44  A    between atoms: _140  and  _141
REMARK   45  A    between atoms: _145  and  _147
REMARK   46  A    between atoms: _147  and  _148
REMARK   47  A    between atoms: _155  and  _157
REMARK   48  A    between atoms: _157  and  _158
REMARK   49  A    between atoms: _158  and  _159
REMARK   50  A    between atoms: _159  and  _160
REMARK                            x       y       z     vdW  Elec       q    Type
REMARK                         _______ _______ _______ _____ _____    ______ ____
ROOT
ATOM      1  C   UNL     1     -29.917  21.166 -46.295  0.00  0.00    +0.000 C 
ATOM      2  C   UNL     1     -30.893  21.780 -45.325  0.00  0.00    +0.000 C 
ENDROOT
BRANCH   1   3
ATOM      3  C   UNL     1     -29.066  22.262 -46.997  0.00  0.00    +0.000 C 
ATOM      4  C   UNL     1     -28.735  23.369 -46.006  0.00  0.00    +0.000 C 
ENDBRANCH   1   3
BRANCH   1   5
ATOM      5  C   UNL     1     -30.684  20.329 -47.323  0.00  0.00    +0.000 C 
ATOM      6  C   UNL     1     -31.813  19.478 -46.713  0.00  0.00    +0.000 C 
ENDBRANCH   1   5
TORSDOF 2
REMARK  Name = 
REMARK  50 active torsions:
REMARK  status: ('A' for Active; 'I' for Inactive)
REMARK    1  A    between atoms: _1  and  _3
REMARK    2  A    between atoms: _3  and  _5
REMARK    3  A    between atoms: _7  and  _9
REMARK    4  A    between atoms: _9  and  _10
REMARK    5  A    between atoms: _13  and  _15
REMARK    6  A    between atoms: _15  and  _17
REMARK    7  A    between atoms: _19  and  _21
REMARK    8  A    between atoms: _21  and  _22
REMARK    9  A    between atoms: _29  and  _31
REMARK   10  A    between atoms: _31  and  _32
REMARK   11  A    between atoms: _35  and  _37
REMARK   12  A    between atoms: _37  and  _39
REMARK   13  A    between atoms: _41  and  _43
REMARK   14  A    between atoms: _46  and  _48
REMARK   15  A    between atoms: _48  and  _49
REMARK   16  A    between atoms: _49  and  _50
REMARK   17  A    between atoms: _50  and  _51
REMARK   18  A    between atoms: _55  and  _57
REMARK   19  A    between atoms: _57  and  _58
REMARK   20  A    between atoms: _58  and  _59
REMARK   21  A    between atoms: _62  and  _64
REMARK   22  A    between atoms: _64  and  _66
REMARK   23  A    between atoms: _68  and  _70
REMARK   24  A    between atoms: _70  and  _71
REMARK   25  A    between atoms: _78  and  _80
REMARK   26  A    between atoms: _82  and  _84
REMARK   27  A    between atoms: _84  and  _85
REMARK   28  A    between atoms: _91  and  _93
REMARK   29  A    between atoms: _95  and  _97
REMARK   30  A    between atoms: _97  and  _98
REMARK   31  A    between atoms: _104  and  _106
REMARK   32  A    between atoms: _106  and  _107
REMARK   33  A    between atoms: _107  and  _108
REMARK   34  A    between atoms: _108  and  _109
REMARK   35  A    between atoms: _111  and  _113
REMARK   36  A    between atoms: _113  and  _115
REMARK   37  A    between atoms: _117  and  _119
REMARK   38  A    between atoms: _119  and  _120
REMARK   39  A    between atoms: _127  and  _129
REMARK   40  A    between atoms: _131  and  _133
REMARK   41  A    between atoms: _136  and  _138
REMARK   42  A    between atoms: _138  and  _139
REMARK   43  A    between atoms: _139  and  _140
REMARK   44  A    between atoms: _140  and  _141
REMARK   45  A    between atoms: _145  and  _147
REMARK   46  A    between atoms: _147  and  _148
REMARK   47  A    between atoms: _155  and  _157
REMARK   48  A    between atoms: _157  and  _158
REMARK   49  A    between atoms: _158  and  _159
REMARK   50  A    between atoms: _159  and  _160
REMARK                            x       y       z     vdW  Elec       q    Type
REMARK                         _______ _______ _______ _____ _____    ______ ____
ROOT
ATOM      1  C   UNL     1     -32.067  25.175 -41.364  0.00  0.00    +0.000 C 
ATOM      2  C   UNL     1     -33.133  25.544 -40.319  0.00  0.00    +0.000 C 
ATOM      3  C   UNL     1     -32.441  23.893 -42.076  0.00  0.00    +0.000 C 
ENDROOT
BRANCH   1   4
ATOM      4  C   UNL     1     -31.851  26.305 -42.393  0.00  0.00    +0.000 C 
ATOM      5  C   UNL     1     -31.723  27.632 -41.666  0.00  0.00    +0.000 C 
ENDBRANCH   1   4
TORSDOF 1
REMARK  Name = 
REMARK  50 active torsions:
REMARK  status: ('A' for Active; 'I' for Inactive)
REMARK    1  A    between atoms: _1  and  _3
REMARK    2  A    between atoms: _3  and  _5
REMARK    3  A    between atoms: _7  and  _9
REMARK    4  A    between atoms: _9  and  _10
REMARK    5  A    between atoms: _13  and  _15
REMARK    6  A    between atoms: _15  and  _17
REMARK    7  A    between atoms: _19  and  _21
REMARK    8  A    between atoms: _21  and  _22
REMARK    9  A    between atoms: _29  and  _31
REMARK   10  A    between atoms: _31  and  _32
REMARK   11  A    between atoms: _35  and  _37
REMARK   12  A    between atoms: _37  and  _39
REMARK   13  A    between atoms: _41  and  _43
REMARK   14  A    between atoms: _46  and  _48
REMARK   15  A    between atoms: _48  and  _49
REMARK   16  A    between atoms: _49  and  _50
REMARK   17  A    between atoms: _50  and  _51
REMARK   18  A    between atoms: _55  and  _57
REMARK   19  A    between atoms: _57  and  _58
REMARK   20  A    between atoms: _58  and  _59
REMARK   21  A    between atoms: _62  and  _64
REMARK   22  A    between atoms: _64  and  _66
REMARK   23  A    between atoms: _68  and  _70
REMARK   24  A    between atoms: _70  and  _71
REMARK   25  A    between atoms: _78  and  _80
REMARK   26  A    between atoms: _82  and  _84
REMARK   27  A    between atoms: _84  and  _85
REMARK   28  A    between atoms: _91  and  _93
REMARK   29  A    between atoms: _95  and  _97
REMARK   30  A    between atoms: _97  and  _98
REMARK   31  A    between atoms: _104  and  _106
REMARK   32  A    between atoms: _106  and  _107
REMARK   33  A    between atoms: _107  and  _108
REMARK   34  A    between atoms: _108  and  _109
REMARK   35  A    between atoms: _111  and  _113
REMARK   36  A    between atoms: _113  and  _115
REMARK   37  A    between atoms: _117  and  _119
REMARK   38  A    between atoms: _119  and  _120
REMARK   39  A    between atoms: _127  and  _129
REMARK   40  A    between atoms: _131  and  _133
REMARK   41  A    between atoms: _136  and  _138
REMARK   42  A    between atoms: _138  and  _139
REMARK   43  A    between atoms: _139  and  _140
REMARK   44  A    between atoms: _140  and  _141
REMARK   45  A    between atoms: _145  and  _147
REMARK   46  A    between atoms: _147  and  _148
REMARK   47  A    between atoms: _155  and  _157
REMARK   48  A    between atoms: _157  and  _158
REMARK   49  A    between atoms: _158  and  _159
REMARK   50  A    between atoms: _159  and  _160
REMARK                            x       y       z     vdW  Elec       q    Type
REMARK                         _______ _______ _______ _____ _____    ______ ____
ROOT
ATOM      1  C   UNL     1     -29.074  14.219 -45.739  0.00  0.00    +0.220 C 
ENDROOT
BRANCH   1   2
ATOM      2  N   UNL     1     -29.940  15.214 -46.393  0.00  0.00    -0.087 NA
ATOM      3  C   UNL     1     -31.140  14.929 -46.912  0.00  0.00    +0.535 C 
ATOM      4  N   UNL     1     -31.591  13.684 -46.854  0.00  0.00    +0.135 NA
ATOM      5  N   UNL     1     -31.894  15.872 -47.495  0.00  0.00    +0.135 NA
ENDBRANCH   1   2
BRANCH   1   6
ATOM      6  C   UNL     1     -27.560  14.496 -45.893  0.00  0.00    +0.047 C 
BRANCH   6   7
ATOM      7  C   UNL     1     -27.185  14.912 -47.337  0.00  0.00    +0.004 C 
BRANCH   7   8
ATOM      8  C   UNL     1     -25.683  14.816 -47.646  0.00  0.00    +0.000 C 
ATOM      9  C   UNL     1     -25.429  14.322 -49.064  0.00  0.00    +0.000 C 
ENDBRANCH   7   8
ENDBRANCH   6   7
ENDBRANCH   1   6
TORSDOF 4
REMARK  Name = 
REMARK  50 active torsions:
REMARK  status: ('A' for Active; 'I' for Inactive)
REMARK    1  A    between atoms: _1  and  _3
REMARK    2  A    between atoms: _3  and  _5
REMARK    3  A    between atoms: _7  and  _9
REMARK    4  A    between atoms: _9  and  _10
REMARK    5  A    between atoms: _13  and  _15
REMARK    6  A    between atoms: _15  and  _17
REMARK    7  A    between atoms: _19  and  _21
REMARK    8  A    between atoms: _21  and  _22
REMARK    9  A    between atoms: _29  and  _31
REMARK   10  A    between atoms: _31  and  _32
REMARK   11  A    between atoms: _35  and  _37
REMARK   12  A    between atoms: _37  and  _39
REMARK   13  A    between atoms: _41  and  _43
REMARK   14  A    between atoms: _46  and  _48
REMARK   15  A    between atoms: _48  and  _49
REMARK   16  A    between atoms: _49  and  _50
REMARK   17  A    between atoms: _50  and  _51
REMARK   18  A    between atoms: _55  and  _57
REMARK   19  A    between atoms: _57  and  _58
REMARK   20  A    between atoms: _58  and  _59
REMARK   21  A    between atoms: _62  and  _64
REMARK   22  A    between atoms: _64  and  _66
REMARK   23  A    between atoms: _68  and  _70
REMARK   24  A    between atoms: _70  and  _71
REMARK   25  A    between atoms: _78  and  _80
REMARK   26  A    between atoms: _82  and  _84
REMARK   27  A    between atoms: _84  and  _85
REMARK   28  A    between atoms: _91  and  _93
REMARK   29  A    between atoms: _95  and  _97
REMARK   30  A    between atoms: _97  and  _98
REMARK   31  A    between atoms: _104  and  _106
REMARK   32  A    between atoms: _106  and  _107
REMARK   33  A    between atoms: _107  and  _108
REMARK   34  A    between atoms: _108  and  _109
REMARK   35  A    between atoms: _111  and  _113
REMARK   36  A    between atoms: _113  and  _115
REMARK   37  A    between atoms: _117  and  _119
REMARK   38  A    between atoms: _119  and  _120
REMARK   39  A    between atoms: _127  and  _129
REMARK   40  A    between atoms: _131  and  _133
REMARK   41  A    between atoms: _136  and  _138
REMARK   42  A    between atoms: _138  and  _139
REMARK   43  A    between atoms: _139  and  _140
REMARK   44  A    between atoms: _140  and  _141
REMARK   45  A    between atoms: _145  and  _147
REMARK   46  A    between atoms: _147  and  _148
REMARK   47  A    between atoms: _155  and  _157
REMARK   48  A    between atoms: _157  and  _158
REMARK   49  A    between atoms: _158  and  _159
REMARK   50  A    between atoms: _159  and  _160
REMARK                            x       y       z     vdW  Elec       q    Type
REMARK                         _______ _______ _______ _____ _____    ______ ____
ROOT
ATOM      1  C   UNL     1     -30.482  10.932 -51.306  0.00  0.00    +0.114 C 
ENDROOT
BRANCH   1   2
ATOM      2  C   UNL     1     -30.772  11.873 -50.166  0.00  0.00    +0.365 C 
ATOM      3  O   UNL     1     -29.859  12.109 -49.350  0.00  0.00    -0.246 OA
ATOM      4  O   UNL     1     -31.917  12.370 -50.077  0.00  0.00    -0.246 OA
ENDBRANCH   1   2
BRANCH   1   5
ATOM      5  C   UNL     1     -29.457  11.497 -52.261  0.00  0.00    +0.012 C 
BRANCH   5   6
ATOM      6  C   UNL     1     -28.132  10.727 -52.280  0.00  0.00    +0.001 C 
ATOM      7  C   UNL     1     -27.940  10.050 -53.618  0.00  0.00    +0.000 C 
ENDBRANCH   5   6
ENDBRANCH   1   5
TORSDOF 3
REMARK  Name = 
REMARK  50 active torsions:
REMARK  status: ('A' for Active; 'I' for Inactive)
REMARK    1  A    between atoms: _1  and  _3
REMARK    2  A    between atoms: _3  and  _5
REMARK    3  A    between atoms: _7  and  _9
REMARK    4  A    between atoms: _9  and  _10
REMARK    5  A    between atoms: _13  and  _15
REMARK    6  A    between atoms: _15  and  _17
REMARK    7  A    between atoms: _19  and  _21
REMARK    8  A    between atoms: _21  and  _22
REMARK    9  A    between atoms: _29  and  _31
REMARK   10  A    between atoms: _31  and  _32
REMARK   11  A    between atoms: _35  and  _37
REMARK   12  A    between atoms: _37  and  _39
REMARK   13  A    between atoms: _41  and  _43
REMARK   14  A    between atoms: _46  and  _48
REMARK   15  A    between atoms: _48  and  _49
REMARK   16  A    between atoms: _49  and  _50
REMARK   17  A    between atoms: _50  and  _51
REMARK   18  A    between atoms: _55  and  _57
REMARK   19  A    between atoms: _57  and  _58
REMARK   20  A    between atoms: _58  and  _59
REMARK   21  A    between atoms: _62  and  _64
REMARK   22  A    between atoms: _64  and  _66
REMARK   23  A    between atoms: _68  and  _70
REMARK   24  A    between atoms: _70  and  _71
REMARK   25  A    between atoms: _78  and  _80
REMARK   26  A    between atoms: _82  and  _84
REMARK   27  A    between atoms: _84  and  _85
REMARK   28  A    between atoms: _91  and  _93
REMARK   29  A    between atoms: _95  and  _97
REMARK   30  A    between atoms: _97  and  _98
REMARK   31  A    between atoms: _104  and  _106
REMARK   32  A    between atoms: _106  and  _107
REMARK   33  A    between atoms: _107  and  _108
REMARK   34  A    between atoms: _108  and  _109
REMARK   35  A    between atoms: _111  and  _113
REMARK   36  A    between atoms: _113  and  _115
REMARK   37  A    between atoms: _117  and  _119
REMARK   38  A    between atoms: _119  and  _120
REMARK   39  A    between atoms: _127  and  _129
REMARK   40  A    between atoms: _131  and  _133
REMARK   41  A    between atoms: _136  and  _138
REMARK   42  A    between atoms: _138  and  _139
REMARK   43  A    between atoms: _139  and  _140
REMARK   44  A    between atoms: _140  and  _141
REMARK   45  A    between atoms: _145  and  _147
REMARK   46  A    between atoms: _147  and  _148
REMARK   47  A    between atoms: _155  and  _157
REMARK   48  A    between atoms: _157  and  _158
REMARK   49  A    between atoms: _158  and  _159
REMARK   50  A    between atoms: _159  and  _160
REMARK                            x       y       z     vdW  Elec       q    Type
REMARK                         _______ _______ _______ _____ _____    ______ ____
ROOT
ATOM      1  C   UNL     1     -30.575   9.487 -58.290  0.00  0.00    +0.000 C 
ATOM      2  C   UNL     1     -31.636   9.377 -59.378  0.00  0.00    +0.000 C 
ENDROOT
BRANCH   1   3
ATOM      3  C   UNL     1     -30.440   8.167 -57.483  0.00  0.00    +0.000 C 
ATOM      4  C   UNL     1     -30.502   6.966 -58.455  0.00  0.00    +0.000 C 
ENDBRANCH   1   3
BRANCH   1   5
ATOM      5  C   UNL     1     -30.967  10.634 -57.362  0.00  0.00    +0.000 C 
ATOM      6  C   UNL     1     -32.446  11.024 -57.486  0.00  0.00    +0.000 C 
ENDBRANCH   1   5
TORSDOF 2
REMARK  Name = 
REMARK  50 active torsions:
REMARK  status: ('A' for Active; 'I' for Inactive)
REMARK    1  A    between atoms: _1  and  _3
REMARK    2  A    between atoms: _3  and  _5
REMARK    3  A    between atoms: _7  and  _9
REMARK    4  A    between atoms: _9  and  _10
REMARK    5  A    between atoms: _13  and  _15
REMARK    6  A    between atoms: _15  and  _17
REMARK    7  A    between atoms: _19  and  _21
REMARK    8  A    between atoms: _21  and  _22
REMARK    9  A    between atoms: _29  and  _31
REMARK   10  A    between atoms: _31  and  _32
REMARK   11  A    between atoms: _35  and  _37
REMARK   12  A    between atoms: _37  and  _39
REMARK   13  A    between atoms: _41  and  _43
REMARK   14  A    between atoms: _46  and  _48
REMARK   15  A    between atoms: _48  and  _49
REMARK   16  A    between atoms: _49  and  _50
REMARK   17  A    between atoms: _50  and  _51
REMARK   18  A    between atoms: _55  and  _57
REMARK   19  A    between atoms: _57  and  _58
REMARK   20  A    between atoms: _58  and  _59
REMARK   21  A    between atoms: _62  and  _64
REMARK   22  A    between atoms: _64  and  _66
REMARK   23  A    between atoms: _68  and  _70
REMARK   24  A    between atoms: _70  and  _71
REMARK   25  A    between atoms: _78  and  _80
REMARK   26  A    between atoms: _82  and  _84
REMARK   27  A    between atoms: _84  and  _85
REMARK   28  A    between atoms: _91  and  _93
REMARK   29  A    between atoms: _95  and  _97
REMARK   30  A    between atoms: _97  and  _98
REMARK   31  A    between atoms: _104  and  _106
REMARK   32  A    between atoms: _106  and  _107
REMARK   33  A    between atoms: _107  and  _108
REMARK   34  A    between atoms: _108  and  _109
REMARK   35  A    between atoms: _111  and  _113
REMARK   36  A    between atoms: _113  and  _115
REMARK   37  A    between atoms: _117  and  _119
REMARK   38  A    between atoms: _119  and  _120
REMARK   39  A    between atoms: _127  and  _129
REMARK   40  A    between atoms: _131  and  _133
REMARK   41  A    between atoms: _136  and  _138
REMARK   42  A    between atoms: _138  and  _139
REMARK   43  A    between atoms: _139  and  _140
REMARK   44  A    between atoms: _140  and  _141
REMARK   45  A    between atoms: _145  and  _147
REMARK   46  A    between atoms: _147  and  _148
REMARK   47  A    between atoms: _155  and  _157
REMARK   48  A    between atoms: _157  and  _158
REMARK   49  A    between atoms: _158  and  _159
REMARK   50  A    between atoms: _159  and  _160
REMARK                            x       y       z     vdW  Elec       q    Type
REMARK                         _______ _______ _______ _____ _____    ______ ____
ROOT
ATOM      1  C   UNL     1     -36.050   6.646 -60.947  0.00  0.00    -0.022 A 
ATOM      2  C   UNL     1     -34.982   6.719 -60.061  0.00  0.00    -0.001 A 
ATOM      3  C   UNL     1     -35.183   7.013 -58.732  0.00  0.00    +0.042 A 
ATOM      4  C   UNL     1     -36.465   7.229 -58.273  0.00  0.00    +0.196 A 
ATOM      5  O   UNL     1     -36.665   7.511 -56.948  0.00  0.00    -0.287 OA
ATOM      6  C   UNL     1     -37.537   7.158 -59.125  0.00  0.00    +0.042 A 
ATOM      7  C   UNL     1     -37.331   6.862 -60.454  0.00  0.00    -0.001 A 
ENDROOT
BRANCH   1   8
ATOM      8  C   UNL     1     -35.821   6.343 -62.409  0.00  0.00    +0.026 C 
BRANCH   8   9
ATOM      9  C   UNL     1     -35.857   4.858 -62.760  0.00  0.00    +0.005 C 
ATOM     10  C   UNL     1     -35.466   4.666 -64.213  0.00  0.00    +0.000 C 
ENDBRANCH   8   9
ENDBRANCH   1   8
TORSDOF 2
REMARK  Name = 
REMARK  50 active torsions:
REMARK  status: ('A' for Active; 'I' for Inactive)
REMARK    1  A    between atoms: _1  and  _3
REMARK    2  A    between atoms: _3  and  _5
REMARK    3  A    between atoms: _7  and  _9
REMARK    4  A    between atoms: _9  and  _10
REMARK    5  A    between atoms: _13  and  _15
REMARK    6  A    between atoms: _15  and  _17
REMARK    7  A    between atoms: _19  and  _21
REMARK    8  A    between atoms: _21  and  _22
REMARK    9  A    between atoms: _29  and  _31
REMARK   10  A    between atoms: _31  and  _32
REMARK   11  A    between atoms: _35  and  _37
REMARK   12  A    between atoms: _37  and  _39
REMARK   13  A    between atoms: _41  and  _43
REMARK   14  A    between atoms: _46  and  _48
REMARK   15  A    between atoms: _48  and  _49
REMARK   16  A    between atoms: _49  and  _50
REMARK   17  A    between atoms: _50  and  _51
REMARK   18  A    between atoms: _55  and  _57
REMARK   19  A    between atoms: _57  and  _58
REMARK   20  A    between atoms: _58  and  _59
REMARK   21  A    between atoms: _62  and  _64
REMARK   22  A    between atoms: _64  and  _66
REMARK   23  A    between atoms: _68  and  _70
REMARK   24  A    between atoms: _70  and  _71
REMARK   25  A    between atoms: _78  and  _80
REMARK   26  A    between atoms: _82  and  _84
REMARK   27  A    between atoms: _84  and  _85
REMARK   28  A    between atoms: _91  and  _93
REMARK   29  A    between atoms: _95  and  _97
REMARK   30  A    between atoms: _97  and  _98
REMARK   31  A    between atoms: _104  and  _106
REMARK   32  A    between atoms: _106  and  _107
REMARK   33  A    between atoms: _107  and  _108
REMARK   34  A    between atoms: _108  and  _109
REMARK   35  A    between atoms: _111  and  _113
REMARK   36  A    between atoms: _113  and  _115
REMARK   37  A    between atoms: _117  and  _119
REMARK   38  A    between atoms: _119  and  _120
REMARK   39  A    between atoms: _127  and  _129
REMARK   40  A    between atoms: _131  and  _133
REMARK   41  A    between atoms: _136  and  _138
REMARK   42  A    between atoms: _138  and  _139
REMARK   43  A    between atoms: _139  and  _140
REMARK   44  A    between atoms: _140  and  _141
REMARK   45  A    between atoms: _145  and  _147
REMARK   46  A    between atoms: _147  and  _148
REMARK   47  A    between atoms: _155  and  _157
REMARK   48  A    between atoms: _157  and  _158
REMARK   49  A    between atoms: _158  and  _159
REMARK   50  A    between atoms: _159  and  _160
REMARK                            x       y       z     vdW  Elec       q    Type
REMARK                         _______ _______ _______ _____ _____    ______ ____
ROOT
ATOM      1  C   UNL     1     -43.465   9.832 -56.753  0.00  0.00    +0.036 C 
ATOM      2  C   UNL     1     -42.532  10.314 -55.663  0.00  0.00    +0.003 C 
ENDROOT
BRANCH   1   3
ATOM      3  C   UNL     1     -44.200   8.566 -56.280  0.00  0.00    +0.182 C 
ATOM      4  O   UNL     1     -44.100   8.398 -54.875  0.00  0.00    -0.220 OA
ENDBRANCH   1   3
TORSDOF 1
REMARK  Name = 
REMARK  50 active torsions:
REMARK  status: ('A' for Active; 'I' for Inactive)
REMARK    1  A    between atoms: _1  and  _3
REMARK    2  A    between atoms: _3  and  _5
REMARK    3  A    between atoms: _7  and  _9
REMARK    4  A    between atoms: _9  and  _10
REMARK    5  A    between atoms: _13  and  _15
REMARK    6  A    between atoms: _15  and  _17
REMARK    7  A    between atoms: _19  and  _21
REMARK    8  A    between atoms: _21  and  _22
REMARK    9  A    between atoms: _29  and  _31
REMARK   10  A    between atoms: _31  and  _32
REMARK   11  A    between atoms: _35  and  _37
REMARK   12  A    between atoms: _37  and  _39
REMARK   13  A    between atoms: _41  and  _43
REMARK   14  A    between atoms: _46  and  _48
REMARK   15  A    between atoms: _48  and  _49
REMARK   16  A    between atoms: _49  and  _50
REMARK   17  A    between atoms: _50  and  _51
REMARK   18  A    between atoms: _55  and  _57
REMARK   19  A    between atoms: _57  and  _58
REMARK   20  A    between atoms: _58  and  _59
REMARK   21  A    between atoms: _62  and  _64
REMARK   22  A    between atoms: _64  and  _66
REMARK   23  A    between atoms: _68  and  _70
REMARK   24  A    between atoms: _70  and  _71
REMARK   25  A    between atoms: _78  and  _80
REMARK   26  A    between atoms: _82  and  _84
REMARK   27  A    between atoms: _84  and  _85
REMARK   28  A    between atoms: _91  and  _93
REMARK   29  A    between atoms: _95  and  _97
REMARK   30  A    between atoms: _97  and  _98
REMARK   31  A    between atoms: _104  and  _106
REMARK   32  A    between atoms: _106  and  _107
REMARK   33  A    between atoms: _107  and  _108
REMARK   34  A    between atoms: _108  and  _109
REMARK   35  A    between atoms: _111  and  _113
REMARK   36  A    between atoms: _113  and  _115
REMARK   37  A    between atoms: _117  and  _119
REMARK   38  A    between atoms: _119  and  _120
REMARK   39  A    between atoms: _127  and  _129
REMARK   40  A    between atoms: _131  and  _133
REMARK   41  A    between atoms: _136  and  _138
REMARK   42  A    between atoms: _138  and  _139
REMARK   43  A    between atoms: _139  and  _140
REMARK   44  A    between atoms: _140  and  _141
REMARK   45  A    between atoms: _145  and  _147
REMARK   46  A    between atoms: _147  and  _148
REMARK   47  A    between atoms: _155  and  _157
REMARK   48  A    between atoms: _157  and  _158
REMARK   49  A    between atoms: _158  and  _159
REMARK   50  A    between atoms: _159  and  _160
REMARK                            x       y       z     vdW  Elec       q    Type
REMARK                         _______ _______ _______ _____ _____    ______ ____
ROOT
ATOM      1  C   UNL     1     -40.124  12.836 -54.305  0.00  0.00    -0.022 A 
ATOM      2  C   UNL     1     -39.292  12.041 -53.533  0.00  0.00    -0.004 A 
ATOM      3  C   UNL     1     -37.966  11.929 -53.826  0.00  0.00    -0.000 A 
ATOM      4  C   UNL     1     -37.429  12.598 -54.912  0.00  0.00    -0.000 A 
ATOM      5  C   UNL     1     -38.245  13.384 -55.705  0.00  0.00    -0.000 A 
ATOM      6  C   UNL     1     -39.586  13.495 -55.399  0.00  0.00    -0.004 A 
ENDROOT
BRANCH   1   7
ATOM      7  C   UNL     1     -41.573  12.960 -53.978  0.00  0.00    +0.026 C 
BRANCH   7   8
ATOM      8  C   UNL     1     -42.264  11.620 -53.664  0.00  0.00    +0.005 C 
ATOM      9  C   UNL     1     -43.154  11.724 -52.442  0.00  0.00    +0.000 C 
ENDBRANCH   7   8
ENDBRANCH   1   7
TORSDOF 2
REMARK  Name = 
REMARK  50 active torsions:
REMARK  status: ('A' for Active; 'I' for Inactive)
REMARK    1  A    between atoms: _1  and  _3
REMARK    2  A    between atoms: _3  and  _5
REMARK    3  A    between atoms: _7  and  _9
REMARK    4  A    between atoms: _9  and  _10
REMARK    5  A    between atoms: _13  and  _15
REMARK    6  A    between atoms: _15  and  _17
REMARK    7  A    between atoms: _19  and  _21
REMARK    8  A    between atoms: _21  and  _22
REMARK    9  A    between atoms: _29  and  _31
REMARK   10  A    between atoms: _31  and  _32
REMARK   11  A    between atoms: _35  and  _37
REMARK   12  A    between atoms: _37  and  _39
REMARK   13  A    between atoms: _41  and  _43
REMARK   14  A    between atoms: _46  and  _48
REMARK   15  A    between atoms: _48  and  _49
REMARK   16  A    between atoms: _49  and  _50
REMARK   17  A    between atoms: _50  and  _51
REMARK   18  A    between atoms: _55  and  _57
REMARK   19  A    between atoms: _57  and  _58
REMARK   20  A    between atoms: _58  and  _59
REMARK   21  A    between atoms: _62  and  _64
REMARK   22  A    between atoms: _64  and  _66
REMARK   23  A    between atoms: _68  and  _70
REMARK   24  A    between atoms: _70  and  _71
REMARK   25  A    between atoms: _78  and  _80
REMARK   26  A    between atoms: _82  and  _84
REMARK   27  A    between atoms: _84  and  _85
REMARK   28  A    between atoms: _91  and  _93
REMARK   29  A    between atoms: _95  and  _97
REMARK   30  A    between atoms: _97  and  _98
REMARK   31  A    between atoms: _104  and  _106
REMARK   32  A    between atoms: _106  and  _107
REMARK   33  A    between atoms: _107  and  _108
REMARK   34  A    between atoms: _108  and  _109
REMARK   35  A    between atoms: _111  and  _113
REMARK   36  A    between atoms: _113  and  _115
REMARK   37  A    between atoms: _117  and  _119
REMARK   38  A    between atoms: _119  and  _120
REMARK   39  A    between atoms: _127  and  _129
REMARK   40  A    between atoms: _131  and  _133
REMARK   41  A    between atoms: _136  and  _138
REMARK   42  A    between atoms: _138  and  _139
REMARK   43  A    between atoms: _139  and  _140
REMARK   44  A    between atoms: _140  and  _141
REMARK   45  A    between atoms: _145  and  _147
REMARK   46  A    between atoms: _147  and  _148
REMARK   47  A    between atoms: _155  and  _157
REMARK   48  A    between atoms: _157  and  _158
REMARK   49  A    between atoms: _158  and  _159
REMARK   50  A    between atoms: _159  and  _160
REMARK                            x       y       z     vdW  Elec       q    Type
REMARK                         _______ _______ _______ _____ _____    ______ ____
ROOT
ATOM      1  C   UNL     1     -43.186  11.792 -50.002  0.00  0.00    +0.036 C 
ATOM      2  C   UNL     1     -42.214  12.583 -49.130  0.00  0.00    +0.003 C 
ENDROOT
BRANCH   1   3
ATOM      3  C   UNL     1     -43.487  10.432 -49.351  0.00  0.00    +0.182 C 
ATOM      4  O   UNL     1     -44.628   9.832 -49.934  0.00  0.00    -0.220 OA
ENDBRANCH   1   3
TORSDOF 1
REMARK  Name = 
REMARK  50 active torsions:
REMARK  status: ('A' for Active; 'I' for Inactive)
REMARK    1  A    between atoms: _1  and  _3
REMARK    2  A    between atoms: _3  and  _5
REMARK    3  A    between atoms: _7  and  _9
REMARK    4  A    between atoms: _9  and  _10
REMARK    5  A    between atoms: _13  and  _15
REMARK    6  A    between atoms: _15  and  _17
REMARK    7  A    between atoms: _19  and  _21
REMARK    8  A    between atoms: _21  and  _22
REMARK    9  A    between atoms: _29  and  _31
REMARK   10  A    between atoms: _31  and  _32
REMARK   11  A    between atoms: _35  and  _37
REMARK   12  A    between atoms: _37  and  _39
REMARK   13  A    between atoms: _41  and  _43
REMARK   14  A    between atoms: _46  and  _48
REMARK   15  A    between atoms: _48  and  _49
REMARK   16  A    between atoms: _49  and  _50
REMARK   17  A    between atoms: _50  and  _51
REMARK   18  A    between atoms: _55  and  _57
REMARK   19  A    between atoms: _57  and  _58
REMARK   20  A    between atoms: _58  and  _59
REMARK   21  A    between atoms: _62  and  _64
REMARK   22  A    between atoms: _64  and  _66
REMARK   23  A    between atoms: _68  and  _70
REMARK   24  A    between atoms: _70  and  _71
REMARK   25  A    between atoms: _78  and  _80
REMARK   26  A    between atoms: _82  and  _84
REMARK   27  A    between atoms: _84  and  _85
REMARK   28  A    between atoms: _91  and  _93
REMARK   29  A    between atoms: _95  and  _97
REMARK   30  A    between atoms: _97  and  _98
REMARK   31  A    between atoms: _104  and  _106
REMARK   32  A    between atoms: _106  and  _107
REMARK   33  A    between atoms: _107  and  _108
REMARK   34  A    between atoms: _108  and  _109
REMARK   35  A    between atoms: _111  and  _113
REMARK   36  A    between atoms: _113  and  _115
REMARK   37  A    between atoms: _117  and  _119
REMARK   38  A    between atoms: _119  and  _120
REMARK   39  A    between atoms: _127  and  _129
REMARK   40  A    between atoms: _131  and  _133
REMARK   41  A    between atoms: _136  and  _138
REMARK   42  A    between atoms: _138  and  _139
REMARK   43  A    between atoms: _139  and  _140
REMARK   44  A    between atoms: _140  and  _141
REMARK   45  A    between atoms: _145  and  _147
REMARK   46  A    between atoms: _147  and  _148
REMARK   47  A    between atoms: _155  and  _157
REMARK   48  A    between atoms: _157  and  _158
REMARK   49  A    between atoms: _158  and  _159
REMARK   50  A    between atoms: _159  and  _160
REMARK                            x       y       z     vdW  Elec       q    Type
REMARK                         _______ _______ _______ _____ _____    ______ ____
ROOT
ATOM      1  C   UNL     1     -40.245  16.634 -48.460  0.00  0.00    -0.022 A 
ATOM      2  C   UNL     1     -39.249  16.083 -47.671  0.00  0.00    -0.004 A 
ATOM      3  C   UNL     1     -37.951  16.578 -47.711  0.00  0.00    -0.000 A 
ATOM      4  C   UNL     1     -37.631  17.621 -48.563  0.00  0.00    -0.000 A 
ATOM      5  C   UNL     1     -38.613  18.172 -49.369  0.00  0.00    -0.000 A 
ATOM      6  C   UNL     1     -39.911  17.666 -49.328  0.00  0.00    -0.004 A 
ENDROOT
BRANCH   1   7
ATOM      7  C   UNL     1     -41.635  16.082 -48.440  0.00  0.00    +0.026 C 
BRANCH   7   8
ATOM      8  C   UNL     1     -41.702  14.637 -47.942  0.00  0.00    +0.005 C 
ATOM      9  C   UNL     1     -42.257  14.584 -46.519  0.00  0.00    +0.000 C 
ENDBRANCH   7   8
ENDBRANCH   1   7
TORSDOF 2
REMARK  Name = 
REMARK  50 active torsions:
REMARK  status: ('A' for Active; 'I' for Inactive)
REMARK    1  A    between atoms: _1  and  _3
REMARK    2  A    between atoms: _3  and  _5
REMARK    3  A    between atoms: _7  and  _9
REMARK    4  A    between atoms: _9  and  _10
REMARK    5  A    between atoms: _13  and  _15
REMARK    6  A    between atoms: _15  and  _17
REMARK    7  A    between atoms: _19  and  _21
REMARK    8  A    between atoms: _21  and  _22
REMARK    9  A    between atoms: _29  and  _31
REMARK   10  A    between atoms: _31  and  _32
REMARK   11  A    between atoms: _35  and  _37
REMARK   12  A    between atoms: _37  and  _39
REMARK   13  A    between atoms: _41  and  _43
REMARK   14  A    between atoms: _46  and  _48
REMARK   15  A    between atoms: _48  and  _49
REMARK   16  A    between atoms: _49  and  _50
REMARK   17  A    between atoms: _50  and  _51
REMARK   18  A    between atoms: _55  and  _57
REMARK   19  A    between atoms: _57  and  _58
REMARK   20  A    between atoms: _58  and  _59
REMARK   21  A    between atoms: _62  and  _64
REMARK   22  A    between atoms: _64  and  _66
REMARK   23  A    between atoms: _68  and  _70
REMARK   24  A    between atoms: _70  and  _71
REMARK   25  A    between atoms: _78  and  _80
REMARK   26  A    between atoms: _82  and  _84
REMARK   27  A    between atoms: _84  and  _85
REMARK   28  A    between atoms: _91  and  _93
REMARK   29  A    between atoms: _95  and  _97
REMARK   30  A    between atoms: _97  and  _98
REMARK   31  A    between atoms: _104  and  _106
REMARK   32  A    between atoms: _106  and  _107
REMARK   33  A    between atoms: _107  and  _108
REMARK   34  A    between atoms: _108  and  _109
REMARK   35  A    between atoms: _111  and  _113
REMARK   36  A    between atoms: _113  and  _115
REMARK   37  A    between atoms: _117  and  _119
REMARK   38  A    between atoms: _119  and  _120
REMARK   39  A    between atoms: _127  and  _129
REMARK   40  A    between atoms: _131  and  _133
REMARK   41  A    between atoms: _136  and  _138
REMARK   42  A    between atoms: _138  and  _139
REMARK   43  A    between atoms: _139  and  _140
REMARK   44  A    between atoms: _140  and  _141
REMARK   45  A    between atoms: _145  and  _147
REMARK   46  A    between atoms: _147  and  _148
REMARK   47  A    between atoms: _155  and  _157
REMARK   48  A    between atoms: _157  and  _158
REMARK   49  A    between atoms: _158  and  _159
REMARK   50  A    between atoms: _159  and  _160
REMARK                            x       y       z     vdW  Elec       q    Type
REMARK                         _______ _______ _______ _____ _____    ______ ____
ROOT
ATOM      1  C   UNL     1     -41.610  11.991 -42.612  0.00  0.00    +0.002 C 
ENDROOT
BRANCH   1   2
ATOM      2  C   UNL     1     -41.012  13.211 -43.288  0.00  0.00    +0.000 C 
BRANCH   2   3
ATOM      3  C   UNL     1     -41.977  14.006 -44.174  0.00  0.00    +0.000 C 
ATOM      4  C   UNL     1     -42.415  15.292 -43.459  0.00  0.00    +0.000 C 
ENDBRANCH   2   3
ENDBRANCH   1   2
BRANCH   1   5
ATOM      5  C   UNL     1     -41.931  12.324 -41.168  0.00  0.00    +0.021 C 
BRANCH   5   6
ATOM      6  C   UNL     1     -43.362  11.988 -40.800  0.00  0.00    +0.109 C 
ATOM      7  N   UNL     1     -44.216  12.016 -42.027  0.00  0.00    -0.131 NA
ENDBRANCH   5   6
ENDBRANCH   1   5
TORSDOF 4
REMARK  Name = 
REMARK  50 active torsions:
REMARK  status: ('A' for Active; 'I' for Inactive)
REMARK    1  A    between atoms: _1  and  _3
REMARK    2  A    between atoms: _3  and  _5
REMARK    3  A    between atoms: _7  and  _9
REMARK    4  A    between atoms: _9  and  _10
REMARK    5  A    between atoms: _13  and  _15
REMARK    6  A    between atoms: _15  and  _17
REMARK    7  A    between atoms: _19  and  _21
REMARK    8  A    between atoms: _21  and  _22
REMARK    9  A    between atoms: _29  and  _31
REMARK   10  A    between atoms: _31  and  _32
REMARK   11  A    between atoms: _35  and  _37
REMARK   12  A    between atoms: _37  and  _39
REMARK   13  A    between atoms: _41  and  _43
REMARK   14  A    between atoms: _46  and  _48
REMARK   15  A    between atoms: _48  and  _49
REMARK   16  A    between atoms: _49  and  _50
REMARK   17  A    between atoms: _50  and  _51
REMARK   18  A    between atoms: _55  and  _57
REMARK   19  A    between atoms: _57  and  _58
REMARK   20  A    between atoms: _58  and  _59
REMARK   21  A    between atoms: _62  and  _64
REMARK   22  A    between atoms: _64  and  _66
REMARK   23  A    between atoms: _68  and  _70
REMARK   24  A    between atoms: _70  and  _71
REMARK   25  A    between atoms: _78  and  _80
REMARK   26  A    between atoms: _82  and  _84
REMARK   27  A    between atoms: _84  and  _85
REMARK   28  A    between atoms: _91  and  _93
REMARK   29  A    between atoms: _95  and  _97
REMARK   30  A    between atoms: _97  and  _98
REMARK   31  A    between atoms: _104  and  _106
REMARK   32  A    between atoms: _106  and  _107
REMARK   33  A    between atoms: _107  and  _108
REMARK   34  A    between atoms: _108  and  _109
REMARK   35  A    between atoms: _111  and  _113
REMARK   36  A    between atoms: _113  and  _115
REMARK   37  A    between atoms: _117  and  _119
REMARK   38  A    between atoms: _119  and  _120
REMARK   39  A    between atoms: _127  and  _129
REMARK   40  A    between atoms: _131  and  _133
REMARK   41  A    between atoms: _136  and  _138
REMARK   42  A    between atoms: _138  and  _139
REMARK   43  A    between atoms: _139  and  _140
REMARK   44  A    between atoms: _140  and  _141
REMARK   45  A    between atoms: _145  and  _147
REMARK   46  A    between atoms: _147  and  _148
REMARK   47  A    between atoms: _155  and  _157
REMARK   48  A    between atoms: _157  and  _158
REMARK   49  A    between atoms: _158  and  _159
REMARK   50  A    between atoms: _159  and  _160
REMARK                            x       y       z     vdW  Elec       q    Type
REMARK                         _______ _______ _______ _____ _____    ______ ____
ROOT
ATOM      1  C   UNL     1     -39.463  21.172 -41.347  0.00  0.00    +0.000 C 
ATOM      2  C   UNL     1     -38.956  22.092 -40.244  0.00  0.00    +0.000 C 
ENDROOT
BRANCH   1   3
ATOM      3  C   UNL     1     -40.355  20.066 -40.775  0.00  0.00    +0.000 C 
ATOM      4  C   UNL     1     -41.359  20.702 -39.836  0.00  0.00    +0.000 C 
ENDBRANCH   1   3
BRANCH   1   5
ATOM      5  C   UNL     1     -38.309  20.558 -42.142  0.00  0.00    +0.000 C 
ATOM      6  C   UNL     1     -38.096  21.200 -43.497  0.00  0.00    +0.000 C 
ENDBRANCH   1   5
TORSDOF 2
REMARK  Name = 
REMARK  50 active torsions:
REMARK  status: ('A' for Active; 'I' for Inactive)
REMARK    1  A    between atoms: _1  and  _3
REMARK    2  A    between atoms: _3  and  _5
REMARK    3  A    between atoms: _7  and  _9
REMARK    4  A    between atoms: _9  and  _10
REMARK    5  A    between atoms: _13  and  _15
REMARK    6  A    between atoms: _15  and  _17
REMARK    7  A    between atoms: _19  and  _21
REMARK    8  A    between atoms: _21  and  _22
REMARK    9  A    between atoms: _29  and  _31
REMARK   10  A    between atoms: _31  and  _32
REMARK   11  A    between atoms: _35  and  _37
REMARK   12  A    between atoms: _37  and  _39
REMARK   13  A    between atoms: _41  and  _43
REMARK   14  A    between atoms: _46  and  _48
REMARK   15  A    between atoms: _48  and  _49
REMARK   16  A    between atoms: _49  and  _50
REMARK   17  A    between atoms: _50  and  _51
REMARK   18  A    between atoms: _55  and  _57
REMARK   19  A    between atoms: _57  and  _58
REMARK   20  A    between atoms: _58  and  _59
REMARK   21  A    between atoms: _62  and  _64
REMARK   22  A    between atoms: _64  and  _66
REMARK   23  A    between atoms: _68  and  _70
REMARK   24  A    between atoms: _70  and  _71
REMARK   25  A    between atoms: _78  and  _80
REMARK   26  A    between atoms: _82  and  _84
REMARK   27  A    between atoms: _84  and  _85
REMARK   28  A    between atoms: _91  and  _93
REMARK   29  A    between atoms: _95  and  _97
REMARK   30  A    between atoms: _97  and  _98
REMARK   31  A    between atoms: _104  and  _106
REMARK   32  A    between atoms: _106  and  _107
REMARK   33  A    between atoms: _107  and  _108
REMARK   34  A    between atoms: _108  and  _109
REMARK   35  A    between atoms: _111  and  _113
REMARK   36  A    between atoms: _113  and  _115
REMARK   37  A    between atoms: _117  and  _119
REMARK   38  A    between atoms: _119  and  _120
REMARK   39  A    between atoms: _127  and  _129
REMARK   40  A    between atoms: _131  and  _133
REMARK   41  A    between atoms: _136  and  _138
REMARK   42  A    between atoms: _138  and  _139
REMARK   43  A    between atoms: _139  and  _140
REMARK   44  A    between atoms: _140  and  _141
REMARK   45  A    between atoms: _145  and  _147
REMARK   46  A    between atoms: _147  and  _148
REMARK   47  A    between atoms: _155  and  _157
REMARK   48  A    between atoms: _157  and  _158
REMARK   49  A    between atoms: _158  and  _159
REMARK   50  A    between atoms: _159  and  _160
REMARK                            x       y       z     vdW  Elec       q    Type
REMARK                         _______ _______ _______ _____ _____    ______ ____
ROOT
ATOM      1  C   UNL     1     -36.033  25.848 -44.800  0.00  0.00    -0.022 A 
ATOM      2  C   UNL     1     -35.371  25.535 -43.617  0.00  0.00    -0.001 A 
ATOM      3  C   UNL     1     -36.054  25.476 -42.405  0.00  0.00    +0.042 A 
ATOM      4  C   UNL     1     -37.406  25.716 -42.379  0.00  0.00    +0.196 A 
ATOM      5  O   UNL     1     -38.071  25.651 -41.184  0.00  0.00    -0.287 OA
ATOM      6  C   UNL     1     -38.093  26.039 -43.539  0.00  0.00    +0.042 A 
ATOM      7  C   UNL     1     -37.406  26.095 -44.745  0.00  0.00    -0.001 A 
ENDROOT
BRANCH   1   8
ATOM      8  C   UNL     1     -35.288  25.929 -46.093  0.00  0.00    +0.026 C 
BRANCH   8   9
ATOM      9  C   UNL     1     -34.480  27.220 -46.243  0.00  0.00    +0.005 C 
ATOM     10  C   UNL     1     -33.848  27.232 -47.633  0.00  0.00    +0.000 C 
ENDBRANCH   8   9
ENDBRANCH   1   8
TORSDOF 2
REMARK  Name = 
REMARK  50 active torsions:
REMARK  status: ('A' for Active; 'I' for Inactive)
REMARK    1  A    between atoms: _1  and  _3
REMARK    2  A    between atoms: _3  and  _5
REMARK    3  A    between atoms: _7  and  _9
REMARK    4  A    between atoms: _9  and  _10
REMARK    5  A    between atoms: _13  and  _15
REMARK    6  A    between atoms: _15  and  _17
REMARK    7  A    between atoms: _19  and  _21
REMARK    8  A    between atoms: _21  and  _22
REMARK    9  A    between atoms: _29  and  _31
REMARK   10  A    between atoms: _31  and  _32
REMARK   11  A    between atoms: _35  and  _37
REMARK   12  A    between atoms: _37  and  _39
REMARK   13  A    between atoms: _41  and  _43
REMARK   14  A    between atoms: _46  and  _48
REMARK   15  A    between atoms: _48  and  _49
REMARK   16  A    between atoms: _49  and  _50
REMARK   17  A    between atoms: _50  and  _51
REMARK   18  A    between atoms: _55  and  _57
REMARK   19  A    between atoms: _57  and  _58
REMARK   20  A    between atoms: _58  and  _59
REMARK   21  A    between atoms: _62  and  _64
REMARK   22  A    between atoms: _64  and  _66
REMARK   23  A    between atoms: _68  and  _70
REMARK   24  A    between atoms: _70  and  _71
REMARK   25  A    between atoms: _78  and  _80
REMARK   26  A    between atoms: _82  and  _84
REMARK   27  A    between atoms: _84  and  _85
REMARK   28  A    between atoms: _91  and  _93
REMARK   29  A    between atoms: _95  and  _97
REMARK   30  A    between atoms: _97  and  _98
REMARK   31  A    between atoms: _104  and  _106
REMARK   32  A    between atoms: _106  and  _107
REMARK   33  A    between atoms: _107  and  _108
REMARK   34  A    between atoms: _108  and  _109
REMARK   35  A    between atoms: _111  and  _113
REMARK   36  A    between atoms: _113  and  _115
REMARK   37  A    between atoms: _117  and  _119
REMARK   38  A    between atoms: _119  and  _120
REMARK   39  A    between atoms: _127  and  _129
REMARK   40  A    between atoms: _131  and  _133
REMARK   41  A    between atoms: _136  and  _138
REMARK   42  A    between atoms: _138  and  _139
REMARK   43  A    between atoms: _139  and  _140
REMARK   44  A    between atoms: _140  and  _141
REMARK   45  A    between atoms: _145  and  _147
REMARK   46  A    between atoms: _147  and  _148
REMARK   47  A    between atoms: _155  and  _157
REMARK   48  A    between atoms: _157  and  _158
REMARK   49  A    between atoms: _158  and  _159
REMARK   50  A    between atoms: _159  and  _160
REMARK                            x       y       z     vdW  Elec       q    Type
REMARK                         _______ _______ _______ _____ _____    ______ ____
ROOT
ATOM      1  C   UNL     1     -30.869  23.371 -50.696  0.00  0.00    +0.013 C 
ATOM      2  C   UNL     1     -30.192  23.512 -52.038  0.00  0.00    +0.001 C 
ENDROOT
BRANCH   1   3
ATOM      3  C   UNL     1     -31.863  22.214 -50.752  0.00  0.00    +0.069 C 
ATOM      4  S   UNL     1     -31.043  20.617 -51.026  0.00  0.00    -0.082 S 
ENDBRANCH   1   3
TORSDOF 1
REMARK  Name = 
REMARK  50 active torsions:
REMARK  status: ('A' for Active; 'I' for Inactive)
REMARK    1  A    between atoms: _1  and  _3
REMARK    2  A    between atoms: _3  and  _5
REMARK    3  A    between atoms: _7  and  _9
REMARK    4  A    between atoms: _9  and  _10
REMARK    5  A    between atoms: _13  and  _15
REMARK    6  A    between atoms: _15  and  _17
REMARK    7  A    between atoms: _19  and  _21
REMARK    8  A    between atoms: _21  and  _22
REMARK    9  A    between atoms: _29  and  _31
REMARK   10  A    between atoms: _31  and  _32
REMARK   11  A    between atoms: _35  and  _37
REMARK   12  A    between atoms: _37  and  _39
REMARK   13  A    between atoms: _41  and  _43
REMARK   14  A    between atoms: _46  and  _48
REMARK   15  A    between atoms: _48  and  _49
REMARK   16  A    between atoms: _49  and  _50
REMARK   17  A    between atoms: _50  and  _51
REMARK   18  A    between atoms: _55  and  _57
REMARK   19  A    between atoms: _57  and  _58
REMARK   20  A    between atoms: _58  and  _59
REMARK   21  A    between atoms: _62  and  _64
REMARK   22  A    between atoms: _64  and  _66
REMARK   23  A    between atoms: _68  and  _70
REMARK   24  A    between atoms: _70  and  _71
REMARK   25  A    between atoms: _78  and  _80
REMARK   26  A    between atoms: _82  and  _84
REMARK   27  A    between atoms: _84  and  _85
REMARK   28  A    between atoms: _91  and  _93
REMARK   29  A    between atoms: _95  and  _97
REMARK   30  A    between atoms: _97  and  _98
REMARK   31  A    between atoms: _104  and  _106
REMARK   32  A    between atoms: _106  and  _107
REMARK   33  A    between atoms: _107  and  _108
REMARK   34  A    between atoms: _108  and  _109
REMARK   35  A    between atoms: _111  and  _113
REMARK   36  A    between atoms: _113  and  _115
REMARK   37  A    between atoms: _117  and  _119
REMARK   38  A    between atoms: _119  and  _120
REMARK   39  A    between atoms: _127  and  _129
REMARK   40  A    between atoms: _131  and  _133
REMARK   41  A    between atoms: _136  and  _138
REMARK   42  A    between atoms: _138  and  _139
REMARK   43  A    between atoms: _139  and  _140
REMARK   44  A    between atoms: _140  and  _141
REMARK   45  A    between atoms: _145  and  _147
REMARK   46  A    between atoms: _147  and  _148
REMARK   47  A    between atoms: _155  and  _157
REMARK   48  A    between atoms: _157  and  _158
REMARK   49  A    between atoms: _158  and  _159
REMARK   50  A    between atoms: _159  and  _160
REMARK                            x       y       z     vdW  Elec       q    Type
REMARK                         _______ _______ _______ _____ _____    ______ ____
ROOT
ATOM      1  C   UNL     1     -29.719  19.789 -56.114  0.00  0.00    +0.000 C 
ATOM      2  C   UNL     1     -30.826  19.675 -55.041  0.00  0.00    +0.000 C 
ATOM      3  C   UNL     1     -29.595  18.492 -56.882  0.00  0.00    +0.000 C 
ENDROOT
BRANCH   1   4
ATOM      4  C   UNL     1     -28.386  20.152 -55.456  0.00  0.00    +0.000 C 
ATOM      5  C   UNL     1     -27.273  20.097 -56.503  0.00  0.00    +0.000 C 
ENDBRANCH   1   4
TORSDOF 1
REMARK  Name = 
REMARK  50 active torsions:
REMARK  status: ('A' for Active; 'I' for Inactive)
REMARK    1  A    between atoms: _1  and  _3
REMARK    2  A    between atoms: _3  and  _5
REMARK    3  A    between atoms: _7  and  _9
REMARK    4  A    between atoms: _9  and  _10
REMARK    5  A    between atoms: _13  and  _15
REMARK    6  A    between atoms: _15  and  _17
REMARK    7  A    between atoms: _19  and  _21
REMARK    8  A    between atoms: _21  and  _22
REMARK    9  A    between atoms: _29  and  _31
REMARK   10  A    between atoms: _31  and  _32
REMARK   11  A    between atoms: _35  and  _37
REMARK   12  A    between atoms: _37  and  _39
REMARK   13  A    between atoms: _41  and  _43
REMARK   14  A    between atoms: _46  and  _48
REMARK   15  A    between atoms: _48  and  _49
REMARK   16  A    between atoms: _49  and  _50
REMARK   17  A    between atoms: _50  and  _51
REMARK   18  A    between atoms: _55  and  _57
REMARK   19  A    between atoms: _57  and  _58
REMARK   20  A    between atoms: _58  and  _59
REMARK   21  A    between atoms: _62  and  _64
REMARK   22  A    between atoms: _64  and  _66
REMARK   23  A    between atoms: _68  and  _70
REMARK   24  A    between atoms: _70  and  _71
REMARK   25  A    between atoms: _78  and  _80
REMARK   26  A    between atoms: _82  and  _84
REMARK   27  A    between atoms: _84  and  _85
REMARK   28  A    between atoms: _91  and  _93
REMARK   29  A    between atoms: _95  and  _97
REMARK   30  A    between atoms: _97  and  _98
REMARK   31  A    between atoms: _104  and  _106
REMARK   32  A    between atoms: _106  and  _107
REMARK   33  A    between atoms: _107  and  _108
REMARK   34  A    between atoms: _108  and  _109
REMARK   35  A    between atoms: _111  and  _113
REMARK   36  A    between atoms: _113  and  _115
REMARK   37  A    between atoms: _117  and  _119
REMARK   38  A    between atoms: _119  and  _120
REMARK   39  A    between atoms: _127  and  _129
REMARK   40  A    between atoms: _131  and  _133
REMARK   41  A    between atoms: _136  and  _138
REMARK   42  A    between atoms: _138  and  _139
REMARK   43  A    between atoms: _139  and  _140
REMARK   44  A    between atoms: _140  and  _141
REMARK   45  A    between atoms: _145  and  _147
REMARK   46  A    between atoms: _147  and  _148
REMARK   47  A    between atoms: _155  and  _157
REMARK   48  A    between atoms: _157  and  _158
REMARK   49  A    between atoms: _158  and  _159
REMARK   50  A    between atoms: _159  and  _160
REMARK                            x       y       z     vdW  Elec       q    Type
REMARK                         _______ _______ _______ _____ _____    ______ ____
ROOT
ATOM      1  C   UNL     1     -38.751   4.606 -56.749  0.00  0.00    +0.220 C 
ENDROOT
BRANCH   1   2
ATOM      2  N   UNL     1     -39.316   5.209 -55.551  0.00  0.00    -0.087 NA
ATOM      3  C   UNL     1     -39.959   6.376 -55.529  0.00  0.00    +0.535 C 
ATOM      4  N   UNL     1     -40.436   6.821 -54.382  0.00  0.00    +0.135 NA
ATOM      5  N   UNL     1     -40.131   7.086 -56.640  0.00  0.00    +0.135 NA
ENDBRANCH   1   2
BRANCH   1   6
ATOM      6  C   UNL     1     -39.797   3.821 -57.501  0.00  0.00    +0.047 C 
BRANCH   6   7
ATOM      7  C   UNL     1     -39.271   3.540 -58.890  0.00  0.00    +0.004 C 
BRANCH   7   8
ATOM      8  C   UNL     1     -40.314   3.037 -59.872  0.00  0.00    +0.000 C 
ATOM      9  C   UNL     1     -41.144   4.199 -60.401  0.00  0.00    +0.000 C 
ENDBRANCH   7   8
ENDBRANCH   6   7
ENDBRANCH   1   6
TORSDOF 4
REMARK  Name = 
REMARK  50 active torsions:
REMARK  status: ('A' for Active; 'I' for Inactive)
REMARK    1  A    between atoms: _1  and  _3
REMARK    2  A    between atoms: _3  and  _5
REMARK    3  A    between atoms: _7  and  _9
REMARK    4  A    between atoms: _9  and  _10
REMARK    5  A    between atoms: _13  and  _15
REMARK    6  A    between atoms: _15  and  _17
REMARK    7  A    between atoms: _19  and  _21
REMARK    8  A    between atoms: _21  and  _22
REMARK    9  A    between atoms: _29  and  _31
REMARK   10  A    between atoms: _31  and  _32
REMARK   11  A    between atoms: _35  and  _37
REMARK   12  A    between atoms: _37  and  _39
REMARK   13  A    between atoms: _41  and  _43
REMARK   14  A    between atoms: _46  and  _48
REMARK   15  A    between atoms: _48  and  _49
REMARK   16  A    between atoms: _49  and  _50
REMARK   17  A    between atoms: _50  and  _51
REMARK   18  A    between atoms: _55  and  _57
REMARK   19  A    between atoms: _57  and  _58
REMARK   20  A    between atoms: _58  and  _59
REMARK   21  A    between atoms: _62  and  _64
REMARK   22  A    between atoms: _64  and  _66
REMARK   23  A    between atoms: _68  and  _70
REMARK   24  A    between atoms: _70  and  _71
REMARK   25  A    between atoms: _78  and  _80
REMARK   26  A    between atoms: _82  and  _84
REMARK   27  A    between atoms: _84  and  _85
REMARK   28  A    between atoms: _91  and  _93
REMARK   29  A    between atoms: _95  and  _97
REMARK   30  A    between atoms: _97  and  _98
REMARK   31  A    between atoms: _104  and  _106
REMARK   32  A    between atoms: _106  and  _107
REMARK   33  A    between atoms: _107  and  _108
REMARK   34  A    between atoms: _108  and  _109
REMARK   35  A    between atoms: _111  and  _113
REMARK   36  A    between atoms: _113  and  _115
REMARK   37  A    between atoms: _117  and  _119
REMARK   38  A    between atoms: _119  and  _120
REMARK   39  A    between atoms: _127  and  _129
REMARK   40  A    between atoms: _131  and  _133
REMARK   41  A    between atoms: _136  and  _138
REMARK   42  A    between atoms: _138  and  _139
REMARK   43  A    between atoms: _139  and  _140
REMARK   44  A    between atoms: _140  and  _141
REMARK   45  A    between atoms: _145  and  _147
REMARK   46  A    between atoms: _147  and  _148
REMARK   47  A    between atoms: _155  and  _157
REMARK   48  A    between atoms: _157  and  _158
REMARK   49  A    between atoms: _158  and  _159
REMARK   50  A    between atoms: _159  and  _160
REMARK                            x       y       z     vdW  Elec       q    Type
REMARK                         _______ _______ _______ _____ _____    ______ ____
ROOT
ATOM      1  C   UNL     1     -45.491  -3.261 -49.904  0.00  0.00    -0.022 A 
ATOM      2  C   UNL     1     -45.534  -2.838 -48.569  0.00  0.00    -0.001 A 
ATOM      3  C   UNL     1     -44.887  -1.684 -48.161  0.00  0.00    +0.042 A 
ATOM      4  C   UNL     1     -44.174  -0.934 -49.091  0.00  0.00    +0.196 A 
ATOM      5  O   UNL     1     -43.534   0.219 -48.682  0.00  0.00    -0.287 OA
ATOM      6  C   UNL     1     -44.110  -1.334 -50.421  0.00  0.00    +0.042 A 
ATOM      7  C   UNL     1     -44.762  -2.491 -50.818  0.00  0.00    -0.001 A 
ENDROOT
BRANCH   1   8
ATOM      8  C   UNL     1     -46.181  -4.538 -50.350  0.00  0.00    +0.026 C 
BRANCH   8   9
ATOM      9  C   UNL     1     -45.553  -5.267 -51.549  0.00  0.00    +0.005 C 
ATOM     10  C   UNL     1     -45.926  -6.740 -51.433  0.00  0.00    +0.000 C 
ENDBRANCH   8   9
ENDBRANCH   1   8
TORSDOF 2
REMARK  Name = 
REMARK  50 active torsions:
REMARK  status: ('A' for Active; 'I' for Inactive)
REMARK    1  A    between atoms: _1  and  _3
REMARK    2  A    between atoms: _3  and  _5
REMARK    3  A    between atoms: _7  and  _9
REMARK    4  A    between atoms: _9  and  _10
REMARK    5  A    between atoms: _13  and  _15
REMARK    6  A    between atoms: _15  and  _17
REMARK    7  A    between atoms: _19  and  _21
REMARK    8  A    between atoms: _21  and  _22
REMARK    9  A    between atoms: _29  and  _31
REMARK   10  A    between atoms: _31  and  _32
REMARK   11  A    between atoms: _35  and  _37
REMARK   12  A    between atoms: _37  and  _39
REMARK   13  A    between atoms: _41  and  _43
REMARK   14  A    between atoms: _46  and  _48
REMARK   15  A    between atoms: _48  and  _49
REMARK   16  A    between atoms: _49  and  _50
REMARK   17  A    between atoms: _50  and  _51
REMARK   18  A    between atoms: _55  and  _57
REMARK   19  A    between atoms: _57  and  _58
REMARK   20  A    between atoms: _58  and  _59
REMARK   21  A    between atoms: _62  and  _64
REMARK   22  A    between atoms: _64  and  _66
REMARK   23  A    between atoms: _68  and  _70
REMARK   24  A    between atoms: _70  and  _71
REMARK   25  A    between atoms: _78  and  _80
REMARK   26  A    between atoms: _82  and  _84
REMARK   27  A    between atoms: _84  and  _85
REMARK   28  A    between atoms: _91  and  _93
REMARK   29  A    between atoms: _95  and  _97
REMARK   30  A    between atoms: _97  and  _98
REMARK   31  A    between atoms: _104  and  _106
REMARK   32  A    between atoms: _106  and  _107
REMARK   33  A    between atoms: _107  and  _108
REMARK   34  A    between atoms: _108  and  _109
REMARK   35  A    between atoms: _111  and  _113
REMARK   36  A    between atoms: _113  and  _115
REMARK   37  A    between atoms: _117  and  _119
REMARK   38  A    between atoms: _119  and  _120
REMARK   39  A    between atoms: _127  and  _129
REMARK   40  A    between atoms: _131  and  _133
REMARK   41  A    between atoms: _136  and  _138
REMARK   42  A    between atoms: _138  and  _139
REMARK   43  A    between atoms: _139  and  _140
REMARK   44  A    between atoms: _140  and  _141
REMARK   45  A    between atoms: _145  and  _147
REMARK   46  A    between atoms: _147  and  _148
REMARK   47  A    between atoms: _155  and  _157
REMARK   48  A    between atoms: _157  and  _158
REMARK   49  A    between atoms: _158  and  _159
REMARK   50  A    between atoms: _159  and  _160
REMARK                            x       y       z     vdW  Elec       q    Type
REMARK                         _______ _______ _______ _____ _____    ______ ____
ROOT
ATOM      1  C   UNL     1     -38.217  -1.927 -46.393  0.00  0.00    +0.007 C 
ENDROOT
BRANCH   1   2
ATOM      2  C   UNL     1     -38.366  -2.943 -47.513  0.00  0.00    +0.000 C 
BRANCH   2   3
ATOM      3  C   UNL     1     -37.362  -4.097 -47.415  0.00  0.00    +0.000 C 
ATOM      4  C   UNL     1     -38.051  -5.348 -46.903  0.00  0.00    +0.000 C 
ENDBRANCH   2   3
ENDBRANCH   1   2
BRANCH   1   5
ATOM      5  C   UNL     1     -39.164  -2.188 -45.240  0.00  0.00    +0.081 C 
BRANCH   5   6
ATOM      6  C   UNL     1     -40.470  -2.790 -45.743  0.00  0.00    +0.315 C 
ATOM      7  N   UNL     1     -40.815  -4.030 -44.991  0.00  0.00    +0.597 NA
ENDBRANCH   5   6
ENDBRANCH   1   5
TORSDOF 4
REMARK  Name = 
REMARK  50 active torsions:
REMARK  status: ('A' for Active; 'I' for Inactive)
REMARK    1  A    between atoms: _1  and  _3
REMARK    2  A    between atoms: _3  and  _5
REMARK    3  A    between atoms: _7  and  _9
REMARK    4  A    between atoms: _9  and  _10
REMARK    5  A    between atoms: _13  and  _15
REMARK    6  A    between atoms: _15  and  _17
REMARK    7  A    between atoms: _19  and  _21
REMARK    8  A    between atoms: _21  and  _22
REMARK    9  A    between atoms: _29  and  _31
REMARK   10  A    between atoms: _31  and  _32
REMARK   11  A    between atoms: _35  and  _37
REMARK   12  A    between atoms: _37  and  _39
REMARK   13  A    between atoms: _41  and  _43
REMARK   14  A    between atoms: _46  and  _48
REMARK   15  A    between atoms: _48  and  _49
REMARK   16  A    between atoms: _49  and  _50
REMARK   17  A    between atoms: _50  and  _51
REMARK   18  A    between atoms: _55  and  _57
REMARK   19  A    between atoms: _57  and  _58
REMARK   20  A    between atoms: _58  and  _59
REMARK   21  A    between atoms: _62  and  _64
REMARK   22  A    between atoms: _64  and  _66
REMARK   23  A    between atoms: _68  and  _70
REMARK   24  A    between atoms: _70  and  _71
REMARK   25  A    between atoms: _78  and  _80
REMARK   26  A    between atoms: _82  and  _84
REMARK   27  A    between atoms: _84  and  _85
REMARK   28  A    between atoms: _91  and  _93
REMARK   29  A    between atoms: _95  and  _97
REMARK   30  A    between atoms: _97  and  _98
REMARK   31  A    between atoms: _104  and  _106
REMARK   32  A    between atoms: _106  and  _107
REMARK   33  A    between atoms: _107  and  _108
REMARK   34  A    between atoms: _108  and  _109
REMARK   35  A    between atoms: _111  and  _113
REMARK   36  A    between atoms: _113  and  _115
REMARK   37  A    between atoms: _117  and  _119
REMARK   38  A    between atoms: _119  and  _120
REMARK   39  A    between atoms: _127  and  _129
REMARK   40  A    between atoms: _131  and  _133
REMARK   41  A    between atoms: _136  and  _138
REMARK   42  A    between atoms: _138  and  _139
REMARK   43  A    between atoms: _139  and  _140
REMARK   44  A    between atoms: _140  and  _141
REMARK   45  A    between atoms: _145  and  _147
REMARK   46  A    between atoms: _147  and  _148
REMARK   47  A    between atoms: _155  and  _157
REMARK   48  A    between atoms: _157  and  _158
REMARK   49  A    between atoms: _158  and  _159
REMARK   50  A    between atoms: _159  and  _160
REMARK                            x       y       z     vdW  Elec       q    Type
REMARK                         _______ _______ _______ _____ _____    ______ ____
ROOT
ATOM      1  C   UNL     1     -38.253  21.314 -61.562  0.00  0.00    +0.000 C 
ATOM      2  C   UNL     1     -38.778  20.810 -60.238  0.00  0.00    +0.000 C 
ENDROOT
BRANCH   1   3
ATOM      3  C   UNL     1     -39.196  20.949 -62.728  0.00  0.00    +0.000 C 
ATOM      4  C   UNL     1     -40.596  21.380 -62.367  0.00  0.00    +0.000 C 
ENDBRANCH   1   3
BRANCH   1   5
ATOM      5  C   UNL     1     -36.863  20.747 -61.800  0.00  0.00    +0.000 C 
ATOM      6  C   UNL     1     -35.790  21.719 -61.364  0.00  0.00    +0.000 C 
ENDBRANCH   1   5
TORSDOF 2
REMARK  Name = 
REMARK  50 active torsions:
REMARK  status: ('A' for Active; 'I' for Inactive)
REMARK    1  A    between atoms: _1  and  _3
REMARK    2  A    between atoms: _3  and  _5
REMARK    3  A    between atoms: _7  and  _9
REMARK    4  A    between atoms: _9  and  _10
REMARK    5  A    between atoms: _13  and  _15
REMARK    6  A    between atoms: _15  and  _17
REMARK    7  A    between atoms: _19  and  _21
REMARK    8  A    between atoms: _21  and  _22
REMARK    9  A    between atoms: _29  and  _31
REMARK   10  A    between atoms: _31  and  _32
REMARK   11  A    between atoms: _35  and  _37
REMARK   12  A    between atoms: _37  and  _39
REMARK   13  A    between atoms: _41  and  _43
REMARK   14  A    between atoms: _46  and  _48
REMARK   15  A    between atoms: _48  and  _49
REMARK   16  A    between atoms: _49  and  _50
REMARK   17  A    between atoms: _50  and  _51
REMARK   18  A    between atoms: _55  and  _57
REMARK   19  A    between atoms: _57  and  _58
REMARK   20  A    between atoms: _58  and  _59
REMARK   21  A    between atoms: _62  and  _64
REMARK   22  A    between atoms: _64  and  _66
REMARK   23  A    between atoms: _68  and  _70
REMARK   24  A    between atoms: _70  and  _71
REMARK   25  A    between atoms: _78  and  _80
REMARK   26  A    between atoms: _82  and  _84
REMARK   27  A    between atoms: _84  and  _85
REMARK   28  A    between atoms: _91  and  _93
REMARK   29  A    between atoms: _95  and  _97
REMARK   30  A    between atoms: _97  and  _98
REMARK   31  A    between atoms: _104  and  _106
REMARK   32  A    between atoms: _106  and  _107
REMARK   33  A    between atoms: _107  and  _108
REMARK   34  A    between atoms: _108  and  _109
REMARK   35  A    between atoms: _111  and  _113
REMARK   36  A    between atoms: _113  and  _115
REMARK   37  A    between atoms: _117  and  _119
REMARK   38  A    between atoms: _119  and  _120
REMARK   39  A    between atoms: _127  and  _129
REMARK   40  A    between atoms: _131  and  _133
REMARK   41  A    between atoms: _136  and  _138
REMARK   42  A    between atoms: _138  and  _139
REMARK   43  A    between atoms: _139  and  _140
REMARK   44  A    between atoms: _140  and  _141
REMARK   45  A    between atoms: _145  and  _147
REMARK   46  A    between atoms: _147  and  _148
REMARK   47  A    between atoms: _155  and  _157
REMARK   48  A    between atoms: _157  and  _158
REMARK   49  A    between atoms: _158  and  _159
REMARK   50  A    between atoms: _159  and  _160
REMARK                            x       y       z     vdW  Elec       q    Type
REMARK                         _______ _______ _______ _____ _____    ______ ____
ROOT
ATOM      1  C   UNL     1     -40.951  15.141 -58.696  0.00  0.00    +0.000 C 
ENDROOT
BRANCH   1   2
ATOM      2  C   UNL     1     -39.754  16.021 -59.057  0.00  0.00    +0.000 C 
ATOM      3  C   UNL     1     -39.415  16.928 -57.883  0.00  0.00    +0.000 C 
ATOM      4  C   UNL     1     -38.600  15.109 -59.442  0.00  0.00    +0.000 C 
ENDBRANCH   1   2
BRANCH   1   5
ATOM      5  C   UNL     1     -42.268  15.405 -59.408  0.00  0.00    +0.000 C 
ATOM      6  C   UNL     1     -42.143  15.134 -60.901  0.00  0.00    +0.000 C 
ENDBRANCH   1   5
TORSDOF 2
REMARK  Name = 
REMARK  50 active torsions:
REMARK  status: ('A' for Active; 'I' for Inactive)
REMARK    1  A    between atoms: _1  and  _3
REMARK    2  A    between atoms: _3  and  _5
REMARK    3  A    between atoms: _7  and  _9
REMARK    4  A    between atoms: _9  and  _10
REMARK    5  A    between atoms: _13  and  _15
REMARK    6  A    between atoms: _15  and  _17
REMARK    7  A    between atoms: _19  and  _21
REMARK    8  A    between atoms: _21  and  _22
REMARK    9  A    between atoms: _29  and  _31
REMARK   10  A    between atoms: _31  and  _32
REMARK   11  A    between atoms: _35  and  _37
REMARK   12  A    between atoms: _37  and  _39
REMARK   13  A    between atoms: _41  and  _43
REMARK   14  A    between atoms: _46  and  _48
REMARK   15  A    between atoms: _48  and  _49
REMARK   16  A    between atoms: _49  and  _50
REMARK   17  A    between atoms: _50  and  _51
REMARK   18  A    between atoms: _55  and  _57
REMARK   19  A    between atoms: _57  and  _58
REMARK   20  A    between atoms: _58  and  _59
REMARK   21  A    between atoms: _62  and  _64
REMARK   22  A    between atoms: _64  and  _66
REMARK   23  A    between atoms: _68  and  _70
REMARK   24  A    between atoms: _70  and  _71
REMARK   25  A    between atoms: _78  and  _80
REMARK   26  A    between atoms: _82  and  _84
REMARK   27  A    between atoms: _84  and  _85
REMARK   28  A    between atoms: _91  and  _93
REMARK   29  A    between atoms: _95  and  _97
REMARK   30  A    between atoms: _97  and  _98
REMARK   31  A    between atoms: _104  and  _106
REMARK   32  A    between atoms: _106  and  _107
REMARK   33  A    between atoms: _107  and  _108
REMARK   34  A    between atoms: _108  and  _109
REMARK   35  A    between atoms: _111  and  _113
REMARK   36  A    between atoms: _113  and  _115
REMARK   37  A    between atoms: _117  and  _119
REMARK   38  A    between atoms: _119  and  _120
REMARK   39  A    between atoms: _127  and  _129
REMARK   40  A    between atoms: _131  and  _133
REMARK   41  A    between atoms: _136  and  _138
REMARK   42  A    between atoms: _138  and  _139
REMARK   43  A    between atoms: _139  and  _140
REMARK   44  A    between atoms: _140  and  _141
REMARK   45  A    between atoms: _145  and  _147
REMARK   46  A    between atoms: _147  and  _148
REMARK   47  A    between atoms: _155  and  _157
REMARK   48  A    between atoms: _157  and  _158
REMARK   49  A    between atoms: _158  and  _159
REMARK   50  A    between atoms: _159  and  _160
REMARK                            x       y       z     vdW  Elec       q    Type
REMARK                         _______ _______ _______ _____ _____    ______ ____
ROOT
ATOM      1  C   UNL     1     -37.586  15.579 -64.373  0.00  0.00    +0.000 C 
ATOM      2  C   UNL     1     -36.354  15.873 -65.238  0.00  0.00    +0.000 C 
ENDROOT
BRANCH   1   3
ATOM      3  C   UNL     1     -38.749  16.508 -64.785  0.00  0.00    +0.000 C 
ATOM      4  C   UNL     1     -38.782  16.460 -66.307  0.00  0.00    +0.000 C 
ENDBRANCH   1   3
BRANCH   1   5
ATOM      5  C   UNL     1     -37.228  15.753 -62.889  0.00  0.00    +0.000 C 
ATOM      6  C   UNL     1     -37.133  17.186 -62.450  0.00  0.00    +0.000 C 
ENDBRANCH   1   5
TORSDOF 2
REMARK  Name = 
REMARK  50 active torsions:
REMARK  status: ('A' for Active; 'I' for Inactive)
REMARK    1  A    between atoms: _1  and  _3
REMARK    2  A    between atoms: _3  and  _5
REMARK    3  A    between atoms: _7  and  _9
REMARK    4  A    between atoms: _9  and  _10
REMARK    5  A    between atoms: _13  and  _15
REMARK    6  A    between atoms: _15  and  _17
REMARK    7  A    between atoms: _19  and  _21
REMARK    8  A    between atoms: _21  and  _22
REMARK    9  A    between atoms: _29  and  _31
REMARK   10  A    between atoms: _31  and  _32
REMARK   11  A    between atoms: _35  and  _37
REMARK   12  A    between atoms: _37  and  _39
REMARK   13  A    between atoms: _41  and  _43
REMARK   14  A    between atoms: _46  and  _48
REMARK   15  A    between atoms: _48  and  _49
REMARK   16  A    between atoms: _49  and  _50
REMARK   17  A    between atoms: _50  and  _51
REMARK   18  A    between atoms: _55  and  _57
REMARK   19  A    between atoms: _57  and  _58
REMARK   20  A    between atoms: _58  and  _59
REMARK   21  A    between atoms: _62  and  _64
REMARK   22  A    between atoms: _64  and  _66
REMARK   23  A    between atoms: _68  and  _70
REMARK   24  A    between atoms: _70  and  _71
REMARK   25  A    between atoms: _78  and  _80
REMARK   26  A    between atoms: _82  and  _84
REMARK   27  A    between atoms: _84  and  _85
REMARK   28  A    between atoms: _91  and  _93
REMARK   29  A    between atoms: _95  and  _97
REMARK   30  A    between atoms: _97  and  _98
REMARK   31  A    between atoms: _104  and  _106
REMARK   32  A    between atoms: _106  and  _107
REMARK   33  A    between atoms: _107  and  _108
REMARK   34  A    between atoms: _108  and  _109
REMARK   35  A    between atoms: _111  and  _113
REMARK   36  A    between atoms: _113  and  _115
REMARK   37  A    between atoms: _117  and  _119
REMARK   38  A    between atoms: _119  and  _120
REMARK   39  A    between atoms: _127  and  _129
REMARK   40  A    between atoms: _131  and  _133
REMARK   41  A    between atoms: _136  and  _138
REMARK   42  A    between atoms: _138  and  _139
REMARK   43  A    between atoms: _139  and  _140
REMARK   44  A    between atoms: _140  and  _141
REMARK   45  A    between atoms: _145  and  _147
REMARK   46  A    between atoms: _147  and  _148
REMARK   47  A    between atoms: _155  and  _157
REMARK   48  A    between atoms: _157  and  _158
REMARK   49  A    between atoms: _158  and  _159
REMARK   50  A    between atoms: _159  and  _160
REMARK                            x       y       z     vdW  Elec       q    Type
REMARK                         _______ _______ _______ _____ _____    ______ ____
ROOT
ATOM      1  C   UNL     1     -32.351  17.382 -67.647  0.00  0.00    -0.022 A 
ATOM      2  C   UNL     1     -31.418  16.494 -67.124  0.00  0.00    -0.001 A 
ATOM      3  C   UNL     1     -30.090  16.851 -66.980  0.00  0.00    +0.042 A 
ATOM      4  C   UNL     1     -29.679  18.114 -67.375  0.00  0.00    +0.196 A 
ATOM      5  O   UNL     1     -28.340  18.446 -67.251  0.00  0.00    -0.287 OA
ATOM      6  C   UNL     1     -30.583  19.011 -67.915  0.00  0.00    +0.042 A 
ATOM      7  C   UNL     1     -31.907  18.643 -68.066  0.00  0.00    -0.001 A 
ENDROOT
BRANCH   1   8
ATOM      8  C   UNL     1     -33.799  16.967 -67.817  0.00  0.00    +0.026 C 
BRANCH   8   9
ATOM      9  C   UNL     1     -34.472  17.474 -69.094  0.00  0.00    +0.005 C 
ATOM     10  C   UNL     1     -33.820  16.767 -70.276  0.00  0.00    +0.000 C 
ENDBRANCH   8   9
ENDBRANCH   1   8
TORSDOF 2
REMARK  Name = 
REMARK  50 active torsions:
REMARK  status: ('A' for Active; 'I' for Inactive)
REMARK    1  A    between atoms: _1  and  _3
REMARK    2  A    between atoms: _3  and  _5
REMARK    3  A    between atoms: _7  and  _9
REMARK    4  A    between atoms: _9  and  _10
REMARK    5  A    between atoms: _13  and  _15
REMARK    6  A    between atoms: _15  and  _17
REMARK    7  A    between atoms: _19  and  _21
REMARK    8  A    between atoms: _21  and  _22
REMARK    9  A    between atoms: _29  and  _31
REMARK   10  A    between atoms: _31  and  _32
REMARK   11  A    between atoms: _35  and  _37
REMARK   12  A    between atoms: _37  and  _39
REMARK   13  A    between atoms: _41  and  _43
REMARK   14  A    between atoms: _46  and  _48
REMARK   15  A    between atoms: _48  and  _49
REMARK   16  A    between atoms: _49  and  _50
REMARK   17  A    between atoms: _50  and  _51
REMARK   18  A    between atoms: _55  and  _57
REMARK   19  A    between atoms: _57  and  _58
REMARK   20  A    between atoms: _58  and  _59
REMARK   21  A    between atoms: _62  and  _64
REMARK   22  A    between atoms: _64  and  _66
REMARK   23  A    between atoms: _68  and  _70
REMARK   24  A    between atoms: _70  and  _71
REMARK   25  A    between atoms: _78  and  _80
REMARK   26  A    between atoms: _82  and  _84
REMARK   27  A    between atoms: _84  and  _85
REMARK   28  A    between atoms: _91  and  _93
REMARK   29  A    between atoms: _95  and  _97
REMARK   30  A    between atoms: _97  and  _98
REMARK   31  A    between atoms: _104  and  _106
REMARK   32  A    between atoms: _106  and  _107
REMARK   33  A    between atoms: _107  and  _108
REMARK   34  A    between atoms: _108  and  _109
REMARK   35  A    between atoms: _111  and  _113
REMARK   36  A    between atoms: _113  and  _115
REMARK   37  A    between atoms: _117  and  _119
REMARK   38  A    between atoms: _119  and  _120
REMARK   39  A    between atoms: _127  and  _129
REMARK   40  A    between atoms: _131  and  _133
REMARK   41  A    between atoms: _136  and  _138
REMARK   42  A    between atoms: _138  and  _139
REMARK   43  A    between atoms: _139  and  _140
REMARK   44  A    between atoms: _140  and  _141
REMARK   45  A    between atoms: _145  and  _147
REMARK   46  A    between atoms: _147  and  _148
REMARK   47  A    between atoms: _155  and  _157
REMARK   48  A    between atoms: _157  and  _158
REMARK   49  A    between atoms: _158  and  _159
REMARK   50  A    between atoms: _159  and  _160
REMARK                            x       y       z     vdW  Elec       q    Type
REMARK                         _______ _______ _______ _____ _____    ______ ____
ROOT
ATOM      1  C   UNL     1     -29.052   9.826 -66.425  0.00  0.00    +0.000 C 
ENDROOT
BRANCH   1   2
ATOM      2  C   UNL     1     -29.636  11.127 -65.892  0.00  0.00    +0.000 C 
ATOM      3  C   UNL     1     -28.773  12.339 -66.249  0.00  0.00    +0.000 C 
ATOM      4  C   UNL     1     -31.067  11.304 -66.360  0.00  0.00    +0.000 C 
ENDBRANCH   1   2
BRANCH   1   5
ATOM      5  C   UNL     1     -27.524   9.779 -66.429  0.00  0.00    +0.000 C 
ATOM      6  C   UNL     1     -27.075   8.624 -65.564  0.00  0.00    +0.000 C 
ENDBRANCH   1   5
TORSDOF 2
REMARK  Name = 
REMARK  50 active torsions:
REMARK  status: ('A' for Active; 'I' for Inactive)
REMARK    1  A    between atoms: _1  and  _3
REMARK    2  A    between atoms: _3  and  _5
REMARK    3  A    between atoms: _7  and  _9
REMARK    4  A    between atoms: _9  and  _10
REMARK    5  A    between atoms: _13  and  _15
REMARK    6  A    between atoms: _15  and  _17
REMARK    7  A    between atoms: _19  and  _21
REMARK    8  A    between atoms: _21  and  _22
REMARK    9  A    between atoms: _29  and  _31
REMARK   10  A    between atoms: _31  and  _32
REMARK   11  A    between atoms: _35  and  _37
REMARK   12  A    between atoms: _37  and  _39
REMARK   13  A    between atoms: _41  and  _43
REMARK   14  A    between atoms: _46  and  _48
REMARK   15  A    between atoms: _48  and  _49
REMARK   16  A    between atoms: _49  and  _50
REMARK   17  A    between atoms: _50  and  _51
REMARK   18  A    between atoms: _55  and  _57
REMARK   19  A    between atoms: _57  and  _58
REMARK   20  A    between atoms: _58  and  _59
REMARK   21  A    between atoms: _62  and  _64
REMARK   22  A    between atoms: _64  and  _66
REMARK   23  A    between atoms: _68  and  _70
REMARK   24  A    between atoms: _70  and  _71
REMARK   25  A    between atoms: _78  and  _80
REMARK   26  A    between atoms: _82  and  _84
REMARK   27  A    between atoms: _84  and  _85
REMARK   28  A    between atoms: _91  and  _93
REMARK   29  A    between atoms: _95  and  _97
REMARK   30  A    between atoms: _97  and  _98
REMARK   31  A    between atoms: _104  and  _106
REMARK   32  A    between atoms: _106  and  _107
REMARK   33  A    between atoms: _107  and  _108
REMARK   34  A    between atoms: _108  and  _109
REMARK   35  A    between atoms: _111  and  _113
REMARK   36  A    between atoms: _113  and  _115
REMARK   37  A    between atoms: _117  and  _119
REMARK   38  A    between atoms: _119  and  _120
REMARK   39  A    between atoms: _127  and  _129
REMARK   40  A    between atoms: _131  and  _133
REMARK   41  A    between atoms: _136  and  _138
REMARK   42  A    between atoms: _138  and  _139
REMARK   43  A    between atoms: _139  and  _140
REMARK   44  A    between atoms: _140  and  _141
REMARK   45  A    between atoms: _145  and  _147
REMARK   46  A    between atoms: _147  and  _148
REMARK   47  A    between atoms: _155  and  _157
REMARK   48  A    between atoms: _157  and  _158
REMARK   49  A    between atoms: _158  and  _159
REMARK   50  A    between atoms: _159  and  _160
REMARK                            x       y       z     vdW  Elec       q    Type
REMARK                         _______ _______ _______ _____ _____    ______ ____
ROOT
ATOM      1  C   UNL     1     -29.917  21.166 -46.295  0.00  0.00    +0.000 C 
ATOM      2  C   UNL     1     -30.893  21.780 -45.325  0.00  0.00    +0.000 C 
ENDROOT
BRANCH   1   3
ATOM      3  C   UNL     1     -29.066  22.262 -46.997  0.00  0.00    +0.000 C 
ATOM      4  C   UNL     1     -28.735  23.369 -46.006  0.00  0.00    +0.000 C 
ENDBRANCH   1   3
BRANCH   1   5
ATOM      5  C   UNL     1     -30.684  20.329 -47.323  0.00  0.00    +0.000 C 
ATOM      6  C   UNL     1     -31.688  19.344 -46.697  0.00  0.00    +0.000 C 
ENDBRANCH   1   5
TORSDOF 2
REMARK  Name = 
REMARK  50 active torsions:
REMARK  status: ('A' for Active; 'I' for Inactive)
REMARK    1  A    between atoms: _1  and  _3
REMARK    2  A    between atoms: _3  and  _5
REMARK    3  A    between atoms: _7  and  _9
REMARK    4  A    between atoms: _9  and  _10
REMARK    5  A    between atoms: _13  and  _15
REMARK    6  A    between atoms: _15  and  _17
REMARK    7  A    between atoms: _19  and  _21
REMARK    8  A    between atoms: _21  and  _22
REMARK    9  A    between atoms: _29  and  _31
REMARK   10  A    between atoms: _31  and  _32
REMARK   11  A    between atoms: _35  and  _37
REMARK   12  A    between atoms: _37  and  _39
REMARK   13  A    between atoms: _41  and  _43
REMARK   14  A    between atoms: _46  and  _48
REMARK   15  A    between atoms: _48  and  _49
REMARK   16  A    between atoms: _49  and  _50
REMARK   17  A    between atoms: _50  and  _51
REMARK   18  A    between atoms: _55  and  _57
REMARK   19  A    between atoms: _57  and  _58
REMARK   20  A    between atoms: _58  and  _59
REMARK   21  A    between atoms: _62  and  _64
REMARK   22  A    between atoms: _64  and  _66
REMARK   23  A    between atoms: _68  and  _70
REMARK   24  A    between atoms: _70  and  _71
REMARK   25  A    between atoms: _78  and  _80
REMARK   26  A    between atoms: _82  and  _84
REMARK   27  A    between atoms: _84  and  _85
REMARK   28  A    between atoms: _91  and  _93
REMARK   29  A    between atoms: _95  and  _97
REMARK   30  A    between atoms: _97  and  _98
REMARK   31  A    between atoms: _104  and  _106
REMARK   32  A    between atoms: _106  and  _107
REMARK   33  A    between atoms: _107  and  _108
REMARK   34  A    between atoms: _108  and  _109
REMARK   35  A    between atoms: _111  and  _113
REMARK   36  A    between atoms: _113  and  _115
REMARK   37  A    between atoms: _117  and  _119
REMARK   38  A    between atoms: _119  and  _120
REMARK   39  A    between atoms: _127  and  _129
REMARK   40  A    between atoms: _131  and  _133
REMARK   41  A    between atoms: _136  and  _138
REMARK   42  A    between atoms: _138  and  _139
REMARK   43  A    between atoms: _139  and  _140
REMARK   44  A    between atoms: _140  and  _141
REMARK   45  A    between atoms: _145  and  _147
REMARK   46  A    between atoms: _147  and  _148
REMARK   47  A    between atoms: _155  and  _157
REMARK   48  A    between atoms: _157  and  _158
REMARK   49  A    between atoms: _158  and  _159
REMARK   50  A    between atoms: _159  and  _160
REMARK                            x       y       z     vdW  Elec       q    Type
REMARK                         _______ _______ _______ _____ _____    ______ ____
ROOT
ATOM      1  C   UNL     1     -32.067  25.175 -41.364  0.00  0.00    +0.000 C 
ATOM      2  C   UNL     1     -33.116  25.553 -40.305  0.00  0.00    +0.000 C 
ATOM      3  C   UNL     1     -32.464  23.899 -42.074  0.00  0.00    +0.000 C 
ENDROOT
BRANCH   1   4
ATOM      4  C   UNL     1     -31.851  26.305 -42.393  0.00  0.00    +0.000 C 
ATOM      5  C   UNL     1     -31.723  27.632 -41.666  0.00  0.00    +0.000 C 
ENDBRANCH   1   4
TORSDOF 1
REMARK  Name = 
REMARK  50 active torsions:
REMARK  status: ('A' for Active; 'I' for Inactive)
REMARK    1  A    between atoms: _1  and  _3
REMARK    2  A    between atoms: _3  and  _5
REMARK    3  A    between atoms: _7  and  _9
REMARK    4  A    between atoms: _9  and  _10
REMARK    5  A    between atoms: _13  and  _15
REMARK    6  A    between atoms: _15  and  _17
REMARK    7  A    between atoms: _19  and  _21
REMARK    8  A    between atoms: _21  and  _22
REMARK    9  A    between atoms: _29  and  _31
REMARK   10  A    between atoms: _31  and  _32
REMARK   11  A    between atoms: _35  and  _37
REMARK   12  A    between atoms: _37  and  _39
REMARK   13  A    between atoms: _41  and  _43
REMARK   14  A    between atoms: _46  and  _48
REMARK   15  A    between atoms: _48  and  _49
REMARK   16  A    between atoms: _49  and  _50
REMARK   17  A    between atoms: _50  and  _51
REMARK   18  A    between atoms: _55  and  _57
REMARK   19  A    between atoms: _57  and  _58
REMARK   20  A    between atoms: _58  and  _59
REMARK   21  A    between atoms: _62  and  _64
REMARK   22  A    between atoms: _64  and  _66
REMARK   23  A    between atoms: _68  and  _70
REMARK   24  A    between atoms: _70  and  _71
REMARK   25  A    between atoms: _78  and  _80
REMARK   26  A    between atoms: _82  and  _84
REMARK   27  A    between atoms: _84  and  _85
REMARK   28  A    between atoms: _91  and  _93
REMARK   29  A    between atoms: _95  and  _97
REMARK   30  A    between atoms: _97  and  _98
REMARK   31  A    between atoms: _104  and  _106
REMARK   32  A    between atoms: _106  and  _107
REMARK   33  A    between atoms: _107  and  _108
REMARK   34  A    between atoms: _108  and  _109
REMARK   35  A    between atoms: _111  and  _113
REMARK   36  A    between atoms: _113  and  _115
REMARK   37  A    between atoms: _117  and  _119
REMARK   38  A    between atoms: _119  and  _120
REMARK   39  A    between atoms: _127  and  _129
REMARK   40  A    between atoms: _131  and  _133
REMARK   41  A    between atoms: _136  and  _138
REMARK   42  A    between atoms: _138  and  _139
REMARK   43  A    between atoms: _139  and  _140
REMARK   44  A    between atoms: _140  and  _141
REMARK   45  A    between atoms: _145  and  _147
REMARK   46  A    between atoms: _147  and  _148
REMARK   47  A    between atoms: _155  and  _157
REMARK   48  A    between atoms: _157  and  _158
REMARK   49  A    between atoms: _158  and  _159
REMARK   50  A    between atoms: _159  and  _160
REMARK                            x       y       z     vdW  Elec       q    Type
REMARK                         _______ _______ _______ _____ _____    ______ ____
ROOT
ATOM      1  C   UNL     1     -29.086  13.836 -45.984  0.00  0.00    +0.220 C 
ENDROOT
BRANCH   1   2
ATOM      2  N   UNL     1     -30.257  14.253 -46.774  0.00  0.00    -0.087 NA
ATOM      3  C   UNL     1     -30.881  15.425 -46.617  0.00  0.00    +0.535 C 
ATOM      4  N   UNL     1     -30.442  16.273 -45.698  0.00  0.00    +0.135 NA
ATOM      5  N   UNL     1     -31.942  15.761 -47.363  0.00  0.00    +0.135 NA
ENDBRANCH   1   2
BRANCH   1   6
ATOM      6  C   UNL     1     -27.809  13.592 -46.822  0.00  0.00    +0.047 C 
BRANCH   6   7
ATOM      7  C   UNL     1     -27.185  14.912 -47.337  0.00  0.00    +0.004 C 
BRANCH   7   8
ATOM      8  C   UNL     1     -25.683  14.816 -47.646  0.00  0.00    +0.000 C 
ATOM      9  C   UNL     1     -25.429  14.322 -49.064  0.00  0.00    +0.000 C 
ENDBRANCH   7   8
ENDBRANCH   6   7
ENDBRANCH   1   6
TORSDOF 4
REMARK  Name = 
REMARK  50 active torsions:
REMARK  status: ('A' for Active; 'I' for Inactive)
REMARK    1  A    between atoms: _1  and  _3
REMARK    2  A    between atoms: _3  and  _5
REMARK    3  A    between atoms: _7  and  _9
REMARK    4  A    between atoms: _9  and  _10
REMARK    5  A    between atoms: _13  and  _15
REMARK    6  A    between atoms: _15  and  _17
REMARK    7  A    between atoms: _19  and  _21
REMARK    8  A    between atoms: _21  and  _22
REMARK    9  A    between atoms: _29  and  _31
REMARK   10  A    between atoms: _31  and  _32
REMARK   11  A    between atoms: _35  and  _37
REMARK   12  A    between atoms: _37  and  _39
REMARK   13  A    between atoms: _41  and  _43
REMARK   14  A    between atoms: _46  and  _48
REMARK   15  A    between atoms: _48  and  _49
REMARK   16  A    between atoms: _49  and  _50
REMARK   17  A    between atoms: _50  and  _51
REMARK   18  A    between atoms: _55  and  _57
REMARK   19  A    between atoms: _57  and  _58
REMARK   20  A    between atoms: _58  and  _59
REMARK   21  A    between atoms: _62  and  _64
REMARK   22  A    between atoms: _64  and  _66
REMARK   23  A    between atoms: _68  and  _70
REMARK   24  A    between atoms: _70  and  _71
REMARK   25  A    between atoms: _78  and  _80
REMARK   26  A    between atoms: _82  and  _84
REMARK   27  A    between atoms: _84  and  _85
REMARK   28  A    between atoms: _91  and  _93
REMARK   29  A    between atoms: _95  and  _97
REMARK   30  A    between atoms: _97  and  _98
REMARK   31  A    between atoms: _104  and  _106
REMARK   32  A    between atoms: _106  and  _107
REMARK   33  A    between atoms: _107  and  _108
REMARK   34  A    between atoms: _108  and  _109
REMARK   35  A    between atoms: _111  and  _113
REMARK   36  A    between atoms: _113  and  _115
REMARK   37  A    between atoms: _117  and  _119
REMARK   38  A    between atoms: _119  and  _120
REMARK   39  A    between atoms: _127  and  _129
REMARK   40  A    between atoms: _131  and  _133
REMARK   41  A    between atoms: _136  and  _138
REMARK   42  A    between atoms: _138  and  _139
REMARK   43  A    between atoms: _139  and  _140
REMARK   44  A    between atoms: _140  and  _141
REMARK   45  A    between atoms: _145  and  _147
REMARK   46  A    between atoms: _147  and  _148
REMARK   47  A    between atoms: _155  and  _157
REMARK   48  A    between atoms: _157  and  _158
REMARK   49  A    between atoms: _158  and  _159
REMARK   50  A    between atoms: _159  and  _160
REMARK                            x       y       z     vdW  Elec       q    Type
REMARK                         _______ _______ _______ _____ _____    ______ ____
ROOT
ATOM      1  C   UNL     1     -30.472  10.949 -51.285  0.00  0.00    +0.114 C 
ENDROOT
BRANCH   1   2
ATOM      2  C   UNL     1     -30.688  11.872 -50.115  0.00  0.00    +0.365 C 
ATOM      3  O   UNL     1     -29.716  12.118 -49.372  0.00  0.00    -0.246 OA
ATOM      4  O   UNL     1     -31.830  12.346 -49.930  0.00  0.00    -0.246 OA
ENDBRANCH   1   2
BRANCH   1   5
ATOM      5  C   UNL     1     -29.457  11.497 -52.261  0.00  0.00    +0.012 C 
BRANCH   5   6
ATOM      6  C   UNL     1     -28.132  10.727 -52.280  0.00  0.00    +0.001 C 
ATOM      7  C   UNL     1     -27.940  10.050 -53.618  0.00  0.00    +0.000 C 
ENDBRANCH   5   6
ENDBRANCH   1   5
TORSDOF 3
REMARK  Name = 
REMARK  50 active torsions:
REMARK  status: ('A' for Active; 'I' for Inactive)
REMARK    1  A    between atoms: _1  and  _3
REMARK    2  A    between atoms: _3  and  _5
REMARK    3  A    between atoms: _7  and  _9
REMARK    4  A    between atoms: _9  and  _10
REMARK    5  A    between atoms: _13  and  _15
REMARK    6  A    between atoms: _15  and  _17
REMARK    7  A    between atoms: _19  and  _21
REMARK    8  A    between atoms: _21  and  _22
REMARK    9  A    between atoms: _29  and  _31
REMARK   10  A    between atoms: _31  and  _32
REMARK   11  A    between atoms: _35  and  _37
REMARK   12  A    between atoms: _37  and  _39
REMARK   13  A    between atoms: _41  and  _43
REMARK   14  A    between atoms: _46  and  _48
REMARK   15  A    between atoms: _48  and  _49
REMARK   16  A    between atoms: _49  and  _50
REMARK   17  A    between atoms: _50  and  _51
REMARK   18  A    between atoms: _55  and  _57
REMARK   19  A    between atoms: _57  and  _58
REMARK   20  A    between atoms: _58  and  _59
REMARK   21  A    between atoms: _62  and  _64
REMARK   22  A    between atoms: _64  and  _66
REMARK   23  A    between atoms: _68  and  _70
REMARK   24  A    between atoms: _70  and  _71
REMARK   25  A    between atoms: _78  and  _80
REMARK   26  A    between atoms: _82  and  _84
REMARK   27  A    between atoms: _84  and  _85
REMARK   28  A    between atoms: _91  and  _93
REMARK   29  A    between atoms: _95  and  _97
REMARK   30  A    between atoms: _97  and  _98
REMARK   31  A    between atoms: _104  and  _106
REMARK   32  A    between atoms: _106  and  _107
REMARK   33  A    between atoms: _107  and  _108
REMARK   34  A    between atoms: _108  and  _109
REMARK   35  A    between atoms: _111  and  _113
REMARK   36  A    between atoms: _113  and  _115
REMARK   37  A    between atoms: _117  and  _119
REMARK   38  A    between atoms: _119  and  _120
REMARK   39  A    between atoms: _127  and  _129
REMARK   40  A    between atoms: _131  and  _133
REMARK   41  A    between atoms: _136  and  _138
REMARK   42  A    between atoms: _138  and  _139
REMARK   43  A    between atoms: _139  and  _140
REMARK   44  A    between atoms: _140  and  _141
REMARK   45  A    between atoms: _145  and  _147
REMARK   46  A    between atoms: _147  and  _148
REMARK   47  A    between atoms: _155  and  _157
REMARK   48  A    between atoms: _157  and  _158
REMARK   49  A    between atoms: _158  and  _159
REMARK   50  A    between atoms: _159  and  _160
REMARK                            x       y       z     vdW  Elec       q    Type
REMARK                         _______ _______ _______ _____ _____    ______ ____
ROOT
ATOM      1  C   UNL     1     -30.575   9.487 -58.290  0.00  0.00    +0.000 C 
ATOM      2  C   UNL     1     -31.703   9.411 -59.311  0.00  0.00    +0.000 C 
ENDROOT
BRANCH   1   3
ATOM      3  C   UNL     1     -30.440   8.167 -57.483  0.00  0.00    +0.000 C 
ATOM      4  C   UNL     1     -30.502   6.966 -58.455  0.00  0.00    +0.000 C 
ENDBRANCH   1   3
BRANCH   1   5
ATOM      5  C   UNL     1     -30.867  10.653 -57.349  0.00  0.00    +0.000 C 
ATOM      6  C   UNL     1     -32.368  10.882 -57.129  0.00  0.00    +0.000 C 
ENDBRANCH   1   5
TORSDOF 2
REMARK  Name = 
REMARK  50 active torsions:
REMARK  status: ('A' for Active; 'I' for Inactive)
REMARK    1  A    between atoms: _1  and  _3
REMARK    2  A    between atoms: _3  and  _5
REMARK    3  A    between atoms: _7  and  _9
REMARK    4  A    between atoms: _9  and  _10
REMARK    5  A    between atoms: _13  and  _15
REMARK    6  A    between atoms: _15  and  _17
REMARK    7  A    between atoms: _19  and  _21
REMARK    8  A    between atoms: _21  and  _22
REMARK    9  A    between atoms: _29  and  _31
REMARK   10  A    between atoms: _31  and  _32
REMARK   11  A    between atoms: _35  and  _37
REMARK   12  A    between atoms: _37  and  _39
REMARK   13  A    between atoms: _41  and  _43
REMARK   14  A    between atoms: _46  and  _48
REMARK   15  A    between atoms: _48  and  _49
REMARK   16  A    between atoms: _49  and  _50
REMARK   17  A    between atoms: _50  and  _51
REMARK   18  A    between atoms: _55  and  _57
REMARK   19  A    between atoms: _57  and  _58
REMARK   20  A    between atoms: _58  and  _59
REMARK   21  A    between atoms: _62  and  _64
REMARK   22  A    between atoms: _64  and  _66
REMARK   23  A    between atoms: _68  and  _70
REMARK   24  A    between atoms: _70  and  _71
REMARK   25  A    between atoms: _78  and  _80
REMARK   26  A    between atoms: _82  and  _84
REMARK   27  A    between atoms: _84  and  _85
REMARK   28  A    between atoms: _91  and  _93
REMARK   29  A    between atoms: _95  and  _97
REMARK   30  A    between atoms: _97  and  _98
REMARK   31  A    between atoms: _104  and  _106
REMARK   32  A    between atoms: _106  and  _107
REMARK   33  A    between atoms: _107  and  _108
REMARK   34  A    between atoms: _108  and  _109
REMARK   35  A    between atoms: _111  and  _113
REMARK   36  A    between atoms: _113  and  _115
REMARK   37  A    between atoms: _117  and  _119
REMARK   38  A    between atoms: _119  and  _120
REMARK   39  A    between atoms: _127  and  _129
REMARK   40  A    between atoms: _131  and  _133
REMARK   41  A    between atoms: _136  and  _138
REMARK   42  A    between atoms: _138  and  _139
REMARK   43  A    between atoms: _139  and  _140
REMARK   44  A    between atoms: _140  and  _141
REMARK   45  A    between atoms: _145  and  _147
REMARK   46  A    between atoms: _147  and  _148
REMARK   47  A    between atoms: _155  and  _157
REMARK   48  A    between atoms: _157  and  _158
REMARK   49  A    between atoms: _158  and  _159
REMARK   50  A    between atoms: _159  and  _160
REMARK                            x       y       z     vdW  Elec       q    Type
REMARK                         _______ _______ _______ _____ _____    ______ ____
ROOT
ATOM      1  C   UNL     1     -36.091   6.649 -60.955  0.00  0.00    -0.022 A 
ATOM      2  C   UNL     1     -35.047   6.835 -60.057  0.00  0.00    -0.001 A 
ATOM      3  C   UNL     1     -35.293   7.095 -58.728  0.00  0.00    +0.042 A 
ATOM      4  C   UNL     1     -36.589   7.183 -58.284  0.00  0.00    +0.196 A 
ATOM      5  O   UNL     1     -36.841   7.453 -56.966  0.00  0.00    -0.287 OA
ATOM      6  C   UNL     1     -37.645   7.010 -59.153  0.00  0.00    +0.042 A 
ATOM      7  C   UNL     1     -37.393   6.749 -60.480  0.00  0.00    -0.001 A 
ENDROOT
BRANCH   1   8
ATOM      8  C   UNL     1     -35.821   6.343 -62.409  0.00  0.00    +0.026 C 
BRANCH   8   9
ATOM      9  C   UNL     1     -35.857   4.858 -62.760  0.00  0.00    +0.005 C 
ATOM     10  C   UNL     1     -35.466   4.666 -64.213  0.00  0.00    +0.000 C 
ENDBRANCH   8   9
ENDBRANCH   1   8
TORSDOF 2
REMARK  Name = 
REMARK  50 active torsions:
REMARK  status: ('A' for Active; 'I' for Inactive)
REMARK    1  A    between atoms: _1  and  _3
REMARK    2  A    between atoms: _3  and  _5
REMARK    3  A    between atoms: _7  and  _9
REMARK    4  A    between atoms: _9  and  _10
REMARK    5  A    between atoms: _13  and  _15
REMARK    6  A    between atoms: _15  and  _17
REMARK    7  A    between atoms: _19  and  _21
REMARK    8  A    between atoms: _21  and  _22
REMARK    9  A    between atoms: _29  and  _31
REMARK   10  A    between atoms: _31  and  _32
REMARK   11  A    between atoms: _35  and  _37
REMARK   12  A    between atoms: _37  and  _39
REMARK   13  A    between atoms: _41  and  _43
REMARK   14  A    between atoms: _46  and  _48
REMARK   15  A    between atoms: _48  and  _49
REMARK   16  A    between atoms: _49  and  _50
REMARK   17  A    between atoms: _50  and  _51
REMARK   18  A    between atoms: _55  and  _57
REMARK   19  A    between atoms: _57  and  _58
REMARK   20  A    between atoms: _58  and  _59
REMARK   21  A    between atoms: _62  and  _64
REMARK   22  A    between atoms: _64  and  _66
REMARK   23  A    between atoms: _68  and  _70
REMARK   24  A    between atoms: _70  and  _71
REMARK   25  A    between atoms: _78  and  _80
REMARK   26  A    between atoms: _82  and  _84
REMARK   27  A    between atoms: _84  and  _85
REMARK   28  A    between atoms: _91  and  _93
REMARK   29  A    between atoms: _95  and  _97
REMARK   30  A    between atoms: _97  and  _98
REMARK   31  A    between atoms: _104  and  _106
REMARK   32  A    between atoms: _106  and  _107
REMARK   33  A    between atoms: _107  and  _108
REMARK   34  A    between atoms: _108  and  _109
REMARK   35  A    between atoms: _111  and  _113
REMARK   36  A    between atoms: _113  and  _115
REMARK   37  A    between atoms: _117  and  _119
REMARK   38  A    between atoms: _119  and  _120
REMARK   39  A    between atoms: _127  and  _129
REMARK   40  A    between atoms: _131  and  _133
REMARK   41  A    between atoms: _136  and  _138
REMARK   42  A    between atoms: _138  and  _139
REMARK   43  A    between atoms: _139  and  _140
REMARK   44  A    between atoms: _140  and  _141
REMARK   45  A    between atoms: _145  and  _147
REMARK   46  A    between atoms: _147  and  _148
REMARK   47  A    between atoms: _155  and  _157
REMARK   48  A    between atoms: _157  and  _158
REMARK   49  A    between atoms: _158  and  _159
REMARK   50  A    between atoms: _159  and  _160
REMARK                            x       y       z     vdW  Elec       q    Type
REMARK                         _______ _______ _______ _____ _____    ______ ____
ROOT
ATOM      1  C   UNL     1     -43.465   9.832 -56.753  0.00  0.00    +0.036 C 
ATOM      2  C   UNL     1     -42.532  10.314 -55.663  0.00  0.00    +0.003 C 
ENDROOT
BRANCH   1   3
ATOM      3  C   UNL     1     -44.200   8.566 -56.280  0.00  0.00    +0.182 C 
ATOM      4  O   UNL     1     -43.330   7.447 -56.223  0.00  0.00    -0.220 OA
ENDBRANCH   1   3
TORSDOF 1
REMARK  Name = 
REMARK  50 active torsions:
REMARK  status: ('A' for Active; 'I' for Inactive)
REMARK    1  A    between atoms: _1  and  _3
REMARK    2  A    between atoms: _3  and  _5
REMARK    3  A    between atoms: _7  and  _9
REMARK    4  A    between atoms: _9  and  _10
REMARK    5  A    between atoms: _13  and  _15
REMARK    6  A    between atoms: _15  and  _17
REMARK    7  A    between atoms: _19  and  _21
REMARK    8  A    between atoms: _21  and  _22
REMARK    9  A    between atoms: _29  and  _31
REMARK   10  A    between atoms: _31  and  _32
REMARK   11  A    between atoms: _35  and  _37
REMARK   12  A    between atoms: _37  and  _39
REMARK   13  A    between atoms: _41  and  _43
REMARK   14  A    between atoms: _46  and  _48
REMARK   15  A    between atoms: _48  and  _49
REMARK   16  A    between atoms: _49  and  _50
REMARK   17  A    between atoms: _50  and  _51
REMARK   18  A    between atoms: _55  and  _57
REMARK   19  A    between atoms: _57  and  _58
REMARK   20  A    between atoms: _58  and  _59
REMARK   21  A    between atoms: _62  and  _64
REMARK   22  A    between atoms: _64  and  _66
REMARK   23  A    between atoms: _68  and  _70
REMARK   24  A    between atoms: _70  and  _71
REMARK   25  A    between atoms: _78  and  _80
REMARK   26  A    between atoms: _82  and  _84
REMARK   27  A    between atoms: _84  and  _85
REMARK   28  A    between atoms: _91  and  _93
REMARK   29  A    between atoms: _95  and  _97
REMARK   30  A    between atoms: _97  and  _98
REMARK   31  A    between atoms: _104  and  _106
REMARK   32  A    between atoms: _106  and  _107
REMARK   33  A    between atoms: _107  and  _108
REMARK   34  A    between atoms: _108  and  _109
REMARK   35  A    between atoms: _111  and  _113
REMARK   36  A    between atoms: _113  and  _115
REMARK   37  A    between atoms: _117  and  _119
REMARK   38  A    between atoms: _119  and  _120
REMARK   39  A    between atoms: _127  and  _129
REMARK   40  A    between atoms: _131  and  _133
REMARK   41  A    between atoms: _136  and  _138
REMARK   42  A    between atoms: _138  and  _139
REMARK   43  A    between atoms: _139  and  _140
REMARK   44  A    between atoms: _140  and  _141
REMARK   45  A    between atoms: _145  and  _147
REMARK   46  A    between atoms: _147  and  _148
REMARK   47  A    between atoms: _155  and  _157
REMARK   48  A    between atoms: _157  and  _158
REMARK   49  A    between atoms: _158  and  _159
REMARK   50  A    between atoms: _159  and  _160
REMARK                            x       y       z     vdW  Elec       q    Type
REMARK                         _______ _______ _______ _____ _____    ______ ____
ROOT
ATOM      1  C   UNL     1     -40.093  12.862 -54.123  0.00  0.00    -0.022 A 
ATOM      2  C   UNL     1     -39.392  11.815 -53.545  0.00  0.00    -0.004 A 
ATOM      3  C   UNL     1     -38.022  11.720 -53.678  0.00  0.00    -0.000 A 
ATOM      4  C   UNL     1     -37.339  12.687 -54.392  0.00  0.00    -0.000 A 
ATOM      5  C   UNL     1     -38.034  13.740 -54.960  0.00  0.00    -0.000 A 
ATOM      6  C   UNL     1     -39.387  13.829 -54.822  0.00  0.00    -0.004 A 
ENDROOT
BRANCH   1   7
ATOM      7  C   UNL     1     -41.573  12.960 -53.978  0.00  0.00    +0.026 C 
BRANCH   7   8
ATOM      8  C   UNL     1     -42.264  11.620 -53.664  0.00  0.00    +0.005 C 
ATOM      9  C   UNL     1     -43.154  11.724 -52.442  0.00  0.00    +0.000 C 
ENDBRANCH   7   8
ENDBRANCH   1   7
TORSDOF 2
REMARK  Name = 
REMARK  50 active torsions:
REMARK  status: ('A' for Active; 'I' for Inactive)
REMARK    1  A    between atoms: _1  and  _3
REMARK    2  A    between atoms: _3  and  _5
REMARK    3  A    between atoms: _7  and  _9
REMARK    4  A    between atoms: _9  and  _10
REMARK    5  A    between atoms: _13  and  _15
REMARK    6  A    between atoms: _15  and  _17
REMARK    7  A    between atoms: _19  and  _21
REMARK    8  A    between atoms: _21  and  _22
REMARK    9  A    between atoms: _29  and  _31
REMARK   10  A    between atoms: _31  and  _32
REMARK   11  A    between atoms: _35  and  _37
REMARK   12  A    between atoms: _37  and  _39
REMARK   13  A    between atoms: _41  and  _43
REMARK   14  A    between atoms: _46  and  _48
REMARK   15  A    between atoms: _48  and  _49
REMARK   16  A    between atoms: _49  and  _50
REMARK   17  A    between atoms: _50  and  _51
REMARK   18  A    between atoms: _55  and  _57
REMARK   19  A    between atoms: _57  and  _58
REMARK   20  A    between atoms: _58  and  _59
REMARK   21  A    between atoms: _62  and  _64
REMARK   22  A    between atoms: _64  and  _66
REMARK   23  A    between atoms: _68  and  _70
REMARK   24  A    between atoms: _70  and  _71
REMARK   25  A    between atoms: _78  and  _80
REMARK   26  A    between atoms: _82  and  _84
REMARK   27  A    between atoms: _84  and  _85
REMARK   28  A    between atoms: _91  and  _93
REMARK   29  A    between atoms: _95  and  _97
REMARK   30  A    between atoms: _97  and  _98
REMARK   31  A    between atoms: _104  and  _106
REMARK   32  A    between atoms: _106  and  _107
REMARK   33  A    between atoms: _107  and  _108
REMARK   34  A    between atoms: _108  and  _109
REMARK   35  A    between atoms: _111  and  _113
REMARK   36  A    between atoms: _113  and  _115
REMARK   37  A    between atoms: _117  and  _119
REMARK   38  A    between atoms: _119  and  _120
REMARK   39  A    between atoms: _127  and  _129
REMARK   40  A    between atoms: _131  and  _133
REMARK   41  A    between atoms: _136  and  _138
REMARK   42  A    between atoms: _138  and  _139
REMARK   43  A    between atoms: _139  and  _140
REMARK   44  A    between atoms: _140  and  _141
REMARK   45  A    between atoms: _145  and  _147
REMARK   46  A    between atoms: _147  and  _148
REMARK   47  A    between atoms: _155  and  _157
REMARK   48  A    between atoms: _157  and  _158
REMARK   49  A    between atoms: _158  and  _159
REMARK   50  A    between atoms: _159  and  _160
REMARK                            x       y       z     vdW  Elec       q    Type
REMARK                         _______ _______ _______ _____ _____    ______ ____
ROOT
ATOM      1  C   UNL     1     -43.186  11.792 -50.002  0.00  0.00    +0.036 C 
ATOM      2  C   UNL     1     -42.214  12.583 -49.130  0.00  0.00    +0.003 C 
ENDROOT
BRANCH   1   3
ATOM      3  C   UNL     1     -43.487  10.432 -49.351  0.00  0.00    +0.182 C 
ATOM      4  O   UNL     1     -42.530   9.463 -49.736  0.00  0.00    -0.220 OA
ENDBRANCH   1   3
TORSDOF 1
REMARK  Name = 
REMARK  50 active torsions:
REMARK  status: ('A' for Active; 'I' for Inactive)
REMARK    1  A    between atoms: _1  and  _3
REMARK    2  A    between atoms: _3  and  _5
REMARK    3  A    between atoms: _7  and  _9
REMARK    4  A    between atoms: _9  and  _10
REMARK    5  A    between atoms: _13  and  _15
REMARK    6  A    between atoms: _15  and  _17
REMARK    7  A    between atoms: _19  and  _21
REMARK    8  A    between atoms: _21  and  _22
REMARK    9  A    between atoms: _29  and  _31
REMARK   10  A    between atoms: _31  and  _32
REMARK   11  A    between atoms: _35  and  _37
REMARK   12  A    between atoms: _37  and  _39
REMARK   13  A    between atoms: _41  and  _43
REMARK   14  A    between atoms: _46  and  _48
REMARK   15  A    between atoms: _48  and  _49
REMARK   16  A    between atoms: _49  and  _50
REMARK   17  A    between atoms: _50  and  _51
REMARK   18  A    between atoms: _55  and  _57
REMARK   19  A    between atoms: _57  and  _58
REMARK   20  A    between atoms: _58  and  _59
REMARK   21  A    between atoms: _62  and  _64
REMARK   22  A    between atoms: _64  and  _66
REMARK   23  A    between atoms: _68  and  _70
REMARK   24  A    between atoms: _70  and  _71
REMARK   25  A    between atoms: _78  and  _80
REMARK   26  A    between atoms: _82  and  _84
REMARK   27  A    between atoms: _84  and  _85
REMARK   28  A    between atoms: _91  and  _93
REMARK   29  A    between atoms: _95  and  _97
REMARK   30  A    between atoms: _97  and  _98
REMARK   31  A    between atoms: _104  and  _106
REMARK   32  A    between atoms: _106  and  _107
REMARK   33  A    between atoms: _107  and  _108
REMARK   34  A    between atoms: _108  and  _109
REMARK   35  A    between atoms: _111  and  _113
REMARK   36  A    between atoms: _113  and  _115
REMARK   37  A    between atoms: _117  and  _119
REMARK   38  A    between atoms: _119  and  _120
REMARK   39  A    between atoms: _127  and  _129
REMARK   40  A    between atoms: _131  and  _133
REMARK   41  A    between atoms: _136  and  _138
REMARK   42  A    between atoms: _138  and  _139
REMARK   43  A    between atoms: _139  and  _140
REMARK   44  A    between atoms: _140  and  _141
REMARK   45  A    between atoms: _145  and  _147
REMARK   46  A    between atoms: _147  and  _148
REMARK   47  A    between atoms: _155  and  _157
REMARK   48  A    between atoms: _157  and  _158
REMARK   49  A    between atoms: _158  and  _159
REMARK   50  A    between atoms: _159  and  _160
REMARK                            x       y       z     vdW  Elec       q    Type
REMARK                         _______ _______ _______ _____ _____    ______ ____
ROOT
ATOM      1  C   UNL     1     -40.243  16.629 -48.477  0.00  0.00    -0.022 A 
ATOM      2  C   UNL     1     -39.193  15.940 -47.891  0.00  0.00    -0.004 A 
ATOM      3  C   UNL     1     -37.895  16.435 -47.950  0.00  0.00    -0.000 A 
ATOM      4  C   UNL     1     -37.632  17.617 -48.618  0.00  0.00    -0.000 A 
ATOM      5  C   UNL     1     -38.669  18.308 -49.221  0.00  0.00    -0.000 A 
ATOM      6  C   UNL     1     -39.967  17.804 -49.164  0.00  0.00    -0.004 A 
ENDROOT
BRANCH   1   7
ATOM      7  C   UNL     1     -41.635  16.082 -48.440  0.00  0.00    +0.026 C 
BRANCH   7   8
ATOM      8  C   UNL     1     -41.702  14.637 -47.942  0.00  0.00    +0.005 C 
ATOM      9  C   UNL     1     -42.257  14.584 -46.519  0.00  0.00    +0.000 C 
ENDBRANCH   7   8
ENDBRANCH   1   7
TORSDOF 2
REMARK  Name = 
REMARK  50 active torsions:
REMARK  status: ('A' for Active; 'I' for Inactive)
REMARK    1  A    between atoms: _1  and  _3
REMARK    2  A    between atoms: _3  and  _5
REMARK    3  A    between atoms: _7  and  _9
REMARK    4  A    between atoms: _9  and  _10
REMARK    5  A    between atoms: _13  and  _15
REMARK    6  A    between atoms: _15  and  _17
REMARK    7  A    between atoms: _19  and  _21
REMARK    8  A    between atoms: _21  and  _22
REMARK    9  A    between atoms: _29  and  _31
REMARK   10  A    between atoms: _31  and  _32
REMARK   11  A    between atoms: _35  and  _37
REMARK   12  A    between atoms: _37  and  _39
REMARK   13  A    between atoms: _41  and  _43
REMARK   14  A    between atoms: _46  and  _48
REMARK   15  A    between atoms: _48  and  _49
REMARK   16  A    between atoms: _49  and  _50
REMARK   17  A    between atoms: _50  and  _51
REMARK   18  A    between atoms: _55  and  _57
REMARK   19  A    between atoms: _57  and  _58
REMARK   20  A    between atoms: _58  and  _59
REMARK   21  A    between atoms: _62  and  _64
REMARK   22  A    between atoms: _64  and  _66
REMARK   23  A    between atoms: _68  and  _70
REMARK   24  A    between atoms: _70  and  _71
REMARK   25  A    between atoms: _78  and  _80
REMARK   26  A    between atoms: _82  and  _84
REMARK   27  A    between atoms: _84  and  _85
REMARK   28  A    between atoms: _91  and  _93
REMARK   29  A    between atoms: _95  and  _97
REMARK   30  A    between atoms: _97  and  _98
REMARK   31  A    between atoms: _104  and  _106
REMARK   32  A    between atoms: _106  and  _107
REMARK   33  A    between atoms: _107  and  _108
REMARK   34  A    between atoms: _108  and  _109
REMARK   35  A    between atoms: _111  and  _113
REMARK   36  A    between atoms: _113  and  _115
REMARK   37  A    between atoms: _117  and  _119
REMARK   38  A    between atoms: _119  and  _120
REMARK   39  A    between atoms: _127  and  _129
REMARK   40  A    between atoms: _131  and  _133
REMARK   41  A    between atoms: _136  and  _138
REMARK   42  A    between atoms: _138  and  _139
REMARK   43  A    between atoms: _139  and  _140
REMARK   44  A    between atoms: _140  and  _141
REMARK   45  A    between atoms: _145  and  _147
REMARK   46  A    between atoms: _147  and  _148
REMARK   47  A    between atoms: _155  and  _157
REMARK   48  A    between atoms: _157  and  _158
REMARK   49  A    between atoms: _158  and  _159
REMARK   50  A    between atoms: _159  and  _160
REMARK                            x       y       z     vdW  Elec       q    Type
REMARK                         _______ _______ _______ _____ _____    ______ ____
ROOT
ATOM      1  C   UNL     1     -41.660  12.160 -42.406  0.00  0.00    +0.002 C 
ENDROOT
BRANCH   1   2
ATOM      2  C   UNL     1     -41.012  13.211 -43.288  0.00  0.00    +0.000 C 
BRANCH   2   3
ATOM      3  C   UNL     1     -41.977  14.006 -44.174  0.00  0.00    +0.000 C 
ATOM      4  C   UNL     1     -42.415  15.292 -43.459  0.00  0.00    +0.000 C 
ENDBRANCH   2   3
ENDBRANCH   1   2
BRANCH   1   5
ATOM      5  C   UNL     1     -41.180  12.335 -40.979  0.00  0.00    +0.021 C 
BRANCH   5   6
ATOM      6  C   UNL     1     -42.131  13.171 -40.146  0.00  0.00    +0.109 C 
ATOM      7  N   UNL     1     -41.482  14.472 -39.798  0.00  0.00    -0.131 NA
ENDBRANCH   5   6
ENDBRANCH   1   5
TORSDOF 4
REMARK  Name = 
REMARK  50 active torsions:
REMARK  status: ('A' for Active; 'I' for Inactive)
REMARK    1  A    between atoms: _1  and  _3
REMARK    2  A    between atoms: _3  and  _5
REMARK    3  A    between atoms: _7  and  _9
REMARK    4  A    between atoms: _9  and  _10
REMARK    5  A    between atoms: _13  and  _15
REMARK    6  A    between atoms: _15  and  _17
REMARK    7  A    between atoms: _19  and  _21
REMARK    8  A    between atoms: _21  and  _22
REMARK    9  A    between atoms: _29  and  _31
REMARK   10  A    between atoms: _31  and  _32
REMARK   11  A    between atoms: _35  and  _37
REMARK   12  A    between atoms: _37  and  _39
REMARK   13  A    between atoms: _41  and  _43
REMARK   14  A    between atoms: _46  and  _48
REMARK   15  A    between atoms: _48  and  _49
REMARK   16  A    between atoms: _49  and  _50
REMARK   17  A    between atoms: _50  and  _51
REMARK   18  A    between atoms: _55  and  _57
REMARK   19  A    between atoms: _57  and  _58
REMARK   20  A    between atoms: _58  and  _59
REMARK   21  A    between atoms: _62  and  _64
REMARK   22  A    between atoms: _64  and  _66
REMARK   23  A    between atoms: _68  and  _70
REMARK   24  A    between atoms: _70  and  _71
REMARK   25  A    between atoms: _78  and  _80
REMARK   26  A    between atoms: _82  and  _84
REMARK   27  A    between atoms: _84  and  _85
REMARK   28  A    between atoms: _91  and  _93
REMARK   29  A    between atoms: _95  and  _97
REMARK   30  A    between atoms: _97  and  _98
REMARK   31  A    between atoms: _104  and  _106
REMARK   32  A    between atoms: _106  and  _107
REMARK   33  A    between atoms: _107  and  _108
REMARK   34  A    between atoms: _108  and  _109
REMARK   35  A    between atoms: _111  and  _113
REMARK   36  A    between atoms: _113  and  _115
REMARK   37  A    between atoms: _117  and  _119
REMARK   38  A    between atoms: _119  and  _120
REMARK   39  A    between atoms: _127  and  _129
REMARK   40  A    between atoms: _131  and  _133
REMARK   41  A    between atoms: _136  and  _138
REMARK   42  A    between atoms: _138  and  _139
REMARK   43  A    between atoms: _139  and  _140
REMARK   44  A    between atoms: _140  and  _141
REMARK   45  A    between atoms: _145  and  _147
REMARK   46  A    between atoms: _147  and  _148
REMARK   47  A    between atoms: _155  and  _157
REMARK   48  A    between atoms: _157  and  _158
REMARK   49  A    between atoms: _158  and  _159
REMARK   50  A    between atoms: _159  and  _160
REMARK                            x       y       z     vdW  Elec       q    Type
REMARK                         _______ _______ _______ _____ _____    ______ ____
ROOT
ATOM      1  C   UNL     1     -39.463  21.172 -41.347  0.00  0.00    +0.000 C 
ATOM      2  C   UNL     1     -38.903  22.052 -40.237  0.00  0.00    +0.000 C 
ENDROOT
BRANCH   1   3
ATOM      3  C   UNL     1     -40.355  20.066 -40.775  0.00  0.00    +0.000 C 
ATOM      4  C   UNL     1     -41.359  20.702 -39.836  0.00  0.00    +0.000 C 
ENDBRANCH   1   3
BRANCH   1   5
ATOM      5  C   UNL     1     -38.347  20.561 -42.197  0.00  0.00    +0.000 C 
ATOM      6  C   UNL     1     -37.658  21.559 -43.103  0.00  0.00    +0.000 C 
ENDBRANCH   1   5
TORSDOF 2
REMARK  Name = 
REMARK  50 active torsions:
REMARK  status: ('A' for Active; 'I' for Inactive)
REMARK    1  A    between atoms: _1  and  _3
REMARK    2  A    between atoms: _3  and  _5
REMARK    3  A    between atoms: _7  and  _9
REMARK    4  A    between atoms: _9  and  _10
REMARK    5  A    between atoms: _13  and  _15
REMARK    6  A    between atoms: _15  and  _17
REMARK    7  A    between atoms: _19  and  _21
REMARK    8  A    between atoms: _21  and  _22
REMARK    9  A    between atoms: _29  and  _31
REMARK   10  A    between atoms: _31  and  _32
REMARK   11  A    between atoms: _35  and  _37
REMARK   12  A    between atoms: _37  and  _39
REMARK   13  A    between atoms: _41  and  _43
REMARK   14  A    between atoms: _46  and  _48
REMARK   15  A    between atoms: _48  and  _49
REMARK   16  A    between atoms: _49  and  _50
REMARK   17  A    between atoms: _50  and  _51
REMARK   18  A    between atoms: _55  and  _57
REMARK   19  A    between atoms: _57  and  _58
REMARK   20  A    between atoms: _58  and  _59
REMARK   21  A    between atoms: _62  and  _64
REMARK   22  A    between atoms: _64  and  _66
REMARK   23  A    between atoms: _68  and  _70
REMARK   24  A    between atoms: _70  and  _71
REMARK   25  A    between atoms: _78  and  _80
REMARK   26  A    between atoms: _82  and  _84
REMARK   27  A    between atoms: _84  and  _85
REMARK   28  A    between atoms: _91  and  _93
REMARK   29  A    between atoms: _95  and  _97
REMARK   30  A    between atoms: _97  and  _98
REMARK   31  A    between atoms: _104  and  _106
REMARK   32  A    between atoms: _106  and  _107
REMARK   33  A    between atoms: _107  and  _108
REMARK   34  A    between atoms: _108  and  _109
REMARK   35  A    between atoms: _111  and  _113
REMARK   36  A    between atoms: _113  and  _115
REMARK   37  A    between atoms: _117  and  _119
REMARK   38  A    between atoms: _119  and  _120
REMARK   39  A    between atoms: _127  and  _129
REMARK   40  A    between atoms: _131  and  _133
REMARK   41  A    between atoms: _136  and  _138
REMARK   42  A    between atoms: _138  and  _139
REMARK   43  A    between atoms: _139  and  _140
REMARK   44  A    between atoms: _140  and  _141
REMARK   45  A    between atoms: _145  and  _147
REMARK   46  A    between atoms: _147  and  _148
REMARK   47  A    between atoms: _155  and  _157
REMARK   48  A    between atoms: _157  and  _158
REMARK   49  A    between atoms: _158  and  _159
REMARK   50  A    between atoms: _159  and  _160
REMARK                            x       y       z     vdW  Elec       q    Type
REMARK                         _______ _______ _______ _____ _____    ______ ____
ROOT
ATOM      1  C   UNL     1     -36.032  25.847 -44.799  0.00  0.00    -0.022 A 
ATOM      2  C   UNL     1     -35.366  25.556 -43.614  0.00  0.00    -0.001 A 
ATOM      3  C   UNL     1     -36.048  25.496 -42.401  0.00  0.00    +0.042 A 
ATOM      4  C   UNL     1     -37.404  25.715 -42.377  0.00  0.00    +0.196 A 
ATOM      5  O   UNL     1     -38.068  25.650 -41.182  0.00  0.00    -0.287 OA
ATOM      6  C   UNL     1     -38.095  26.017 -43.540  0.00  0.00    +0.042 A 
ATOM      7  C   UNL     1     -37.409  26.073 -44.748  0.00  0.00    -0.001 A 
ENDROOT
BRANCH   1   8
ATOM      8  C   UNL     1     -35.288  25.929 -46.093  0.00  0.00    +0.026 C 
BRANCH   8   9
ATOM      9  C   UNL     1     -34.480  27.220 -46.243  0.00  0.00    +0.005 C 
ATOM     10  C   UNL     1     -33.848  27.232 -47.633  0.00  0.00    +0.000 C 
ENDBRANCH   8   9
ENDBRANCH   1   8
TORSDOF 2
REMARK  Name = 
REMARK  50 active torsions:
REMARK  status: ('A' for Active; 'I' for Inactive)
REMARK    1  A    between atoms: _1  and  _3
REMARK    2  A    between atoms: _3  and  _5
REMARK    3  A    between atoms: _7  and  _9
REMARK    4  A    between atoms: _9  and  _10
REMARK    5  A    between atoms: _13  and  _15
REMARK    6  A    between atoms: _15  and  _17
REMARK    7  A    between atoms: _19  and  _21
REMARK    8  A    between atoms: _21  and  _22
REMARK    9  A    between atoms: _29  and  _31
REMARK   10  A    between atoms: _31  and  _32
REMARK   11  A    between atoms: _35  and  _37
REMARK   12  A    between atoms: _37  and  _39
REMARK   13  A    between atoms: _41  and  _43
REMARK   14  A    between atoms: _46  and  _48
REMARK   15  A    between atoms: _48  and  _49
REMARK   16  A    between atoms: _49  and  _50
REMARK   17  A    between atoms: _50  and  _51
REMARK   18  A    between atoms: _55  and  _57
REMARK   19  A    between atoms: _57  and  _58
REMARK   20  A    between atoms: _58  and  _59
REMARK   21  A    between atoms: _62  and  _64
REMARK   22  A    between atoms: _64  and  _66
REMARK   23  A    between atoms: _68  and  _70
REMARK   24  A    between atoms: _70  and  _71
REMARK   25  A    between atoms: _78  and  _80
REMARK   26  A    between atoms: _82  and  _84
REMARK   27  A    between atoms: _84  and  _85
REMARK   28  A    between atoms: _91  and  _93
REMARK   29  A    between atoms: _95  and  _97
REMARK   30  A    between atoms: _97  and  _98
REMARK   31  A    between atoms: _104  and  _106
REMARK   32  A    between atoms: _106  and  _107
REMARK   33  A    between atoms: _107  and  _108
REMARK   34  A    between atoms: _108  and  _109
REMARK   35  A    between atoms: _111  and  _113
REMARK   36  A    between atoms: _113  and  _115
REMARK   37  A    between atoms: _117  and  _119
REMARK   38  A    between atoms: _119  and  _120
REMARK   39  A    between atoms: _127  and  _129
REMARK   40  A    between atoms: _131  and  _133
REMARK   41  A    between atoms: _136  and  _138
REMARK   42  A    between atoms: _138  and  _139
REMARK   43  A    between atoms: _139  and  _140
REMARK   44  A    between atoms: _140  and  _141
REMARK   45  A    between atoms: _145  and  _147
REMARK   46  A    between atoms: _147  and  _148
REMARK   47  A    between atoms: _155  and  _157
REMARK   48  A    between atoms: _157  and  _158
REMARK   49  A    between atoms: _158  and  _159
REMARK   50  A    between atoms: _159  and  _160
REMARK                            x       y       z     vdW  Elec       q    Type
REMARK                         _______ _______ _______ _____ _____    ______ ____
ROOT
ATOM      1  C   UNL     1     -30.869  23.371 -50.696  0.00  0.00    +0.013 C 
ATOM      2  C   UNL     1     -30.192  23.512 -52.038  0.00  0.00    +0.001 C 
ENDROOT
BRANCH   1   3
ATOM      3  C   UNL     1     -31.863  22.214 -50.752  0.00  0.00    +0.069 C 
ATOM      4  S   UNL     1     -31.038  20.609 -50.951  0.00  0.00    -0.082 S 
ENDBRANCH   1   3
TORSDOF 1
REMARK  Name = 
REMARK  50 active torsions:
REMARK  status: ('A' for Active; 'I' for Inactive)
REMARK    1  A    between atoms: _1  and  _3
REMARK    2  A    between atoms: _3  and  _5
REMARK    3  A    between atoms: _7  and  _9
REMARK    4  A    between atoms: _9  and  _10
REMARK    5  A    between atoms: _13  and  _15
REMARK    6  A    between atoms: _15  and  _17
REMARK    7  A    between atoms: _19  and  _21
REMARK    8  A    between atoms: _21  and  _22
REMARK    9  A    between atoms: _29  and  _31
REMARK   10  A    between atoms: _31  and  _32
REMARK   11  A    between atoms: _35  and  _37
REMARK   12  A    between atoms: _37  and  _39
REMARK   13  A    between atoms: _41  and  _43
REMARK   14  A    between atoms: _46  and  _48
REMARK   15  A    between atoms: _48  and  _49
REMARK   16  A    between atoms: _49  and  _50
REMARK   17  A    between atoms: _50  and  _51
REMARK   18  A    between atoms: _55  and  _57
REMARK   19  A    between atoms: _57  and  _58
REMARK   20  A    between atoms: _58  and  _59
REMARK   21  A    between atoms: _62  and  _64
REMARK   22  A    between atoms: _64  and  _66
REMARK   23  A    between atoms: _68  and  _70
REMARK   24  A    between atoms: _70  and  _71
REMARK   25  A    between atoms: _78  and  _80
REMARK   26  A    between atoms: _82  and  _84
REMARK   27  A    between atoms: _84  and  _85
REMARK   28  A    between atoms: _91  and  _93
REMARK   29  A    between atoms: _95  and  _97
REMARK   30  A    between atoms: _97  and  _98
REMARK   31  A    between atoms: _104  and  _106
REMARK   32  A    between atoms: _106  and  _107
REMARK   33  A    between atoms: _107  and  _108
REMARK   34  A    between atoms: _108  and  _109
REMARK   35  A    between atoms: _111  and  _113
REMARK   36  A    between atoms: _113  and  _115
REMARK   37  A    between atoms: _117  and  _119
REMARK   38  A    between atoms: _119  and  _120
REMARK   39  A    between atoms: _127  and  _129
REMARK   40  A    between atoms: _131  and  _133
REMARK   41  A    between atoms: _136  and  _138
REMARK   42  A    between atoms: _138  and  _139
REMARK   43  A    between atoms: _139  and  _140
REMARK   44  A    between atoms: _140  and  _141
REMARK   45  A    between atoms: _145  and  _147
REMARK   46  A    between atoms: _147  and  _148
REMARK   47  A    between atoms: _155  and  _157
REMARK   48  A    between atoms: _157  and  _158
REMARK   49  A    between atoms: _158  and  _159
REMARK   50  A    between atoms: _159  and  _160
REMARK                            x       y       z     vdW  Elec       q    Type
REMARK                         _______ _______ _______ _____ _____    ______ ____
ROOT
ATOM      1  C   UNL     1     -29.719  19.789 -56.114  0.00  0.00    +0.000 C 
ATOM      2  C   UNL     1     -30.848  19.787 -55.058  0.00  0.00    +0.000 C 
ATOM      3  C   UNL     1     -29.627  18.438 -56.788  0.00  0.00    +0.000 C 
ENDROOT
BRANCH   1   4
ATOM      4  C   UNL     1     -28.386  20.152 -55.456  0.00  0.00    +0.000 C 
ATOM      5  C   UNL     1     -27.273  20.097 -56.503  0.00  0.00    +0.000 C 
ENDBRANCH   1   4
TORSDOF 1
REMARK  Name = 
REMARK  50 active torsions:
REMARK  status: ('A' for Active; 'I' for Inactive)
REMARK    1  A    between atoms: _1  and  _3
REMARK    2  A    between atoms: _3  and  _5
REMARK    3  A    between atoms: _7  and  _9
REMARK    4  A    between atoms: _9  and  _10
REMARK    5  A    between atoms: _13  and  _15
REMARK    6  A    between atoms: _15  and  _17
REMARK    7  A    between atoms: _19  and  _21
REMARK    8  A    between atoms: _21  and  _22
REMARK    9  A    between atoms: _29  and  _31
REMARK   10  A    between atoms: _31  and  _32
REMARK   11  A    between atoms: _35  and  _37
REMARK   12  A    between atoms: _37  and  _39
REMARK   13  A    between atoms: _41  and  _43
REMARK   14  A    between atoms: _46  and  _48
REMARK   15  A    between atoms: _48  and  _49
REMARK   16  A    between atoms: _49  and  _50
REMARK   17  A    between atoms: _50  and  _51
REMARK   18  A    between atoms: _55  and  _57
REMARK   19  A    between atoms: _57  and  _58
REMARK   20  A    between atoms: _58  and  _59
REMARK   21  A    between atoms: _62  and  _64
REMARK   22  A    between atoms: _64  and  _66
REMARK   23  A    between atoms: _68  and  _70
REMARK   24  A    between atoms: _70  and  _71
REMARK   25  A    between atoms: _78  and  _80
REMARK   26  A    between atoms: _82  and  _84
REMARK   27  A    between atoms: _84  and  _85
REMARK   28  A    between atoms: _91  and  _93
REMARK   29  A    between atoms: _95  and  _97
REMARK   30  A    between atoms: _97  and  _98
REMARK   31  A    between atoms: _104  and  _106
REMARK   32  A    between atoms: _106  and  _107
REMARK   33  A    between atoms: _107  and  _108
REMARK   34  A    between atoms: _108  and  _109
REMARK   35  A    between atoms: _111  and  _113
REMARK   36  A    between atoms: _113  and  _115
REMARK   37  A    between atoms: _117  and  _119
REMARK   38  A    between atoms: _119  and  _120
REMARK   39  A    between atoms: _127  and  _129
REMARK   40  A    between atoms: _131  and  _133
REMARK   41  A    between atoms: _136  and  _138
REMARK   42  A    between atoms: _138  and  _139
REMARK   43  A    between atoms: _139  and  _140
REMARK   44  A    between atoms: _140  and  _141
REMARK   45  A    between atoms: _145  and  _147
REMARK   46  A    between atoms: _147  and  _148
REMARK   47  A    between atoms: _155  and  _157
REMARK   48  A    between atoms: _157  and  _158
REMARK   49  A    between atoms: _158  and  _159
REMARK   50  A    between atoms: _159  and  _160
REMARK                            x       y       z     vdW  Elec       q    Type
REMARK                         _______ _______ _______ _____ _____    ______ ____
ROOT
ATOM      1  C   UNL     1     -38.685   4.020 -56.562  0.00  0.00    +0.220 C 
ENDROOT
BRANCH   1   2
ATOM      2  N   UNL     1     -37.407   3.836 -57.232  0.00  0.00    -0.087 NA
ATOM      3  C   UNL     1     -36.221   3.964 -56.636  0.00  0.00    +0.535 C 
ATOM      4  N   UNL     1     -36.131   4.278 -55.348  0.00  0.00    +0.135 NA
ATOM      5  N   UNL     1     -35.125   3.766 -57.345  0.00  0.00    +0.135 NA
ENDBRANCH   1   2
BRANCH   1   6
ATOM      6  C   UNL     1     -39.823   3.975 -57.552  0.00  0.00    +0.047 C 
BRANCH   6   7
ATOM      7  C   UNL     1     -39.271   3.540 -58.890  0.00  0.00    +0.004 C 
BRANCH   7   8
ATOM      8  C   UNL     1     -40.314   3.037 -59.872  0.00  0.00    +0.000 C 
ATOM      9  C   UNL     1     -41.144   4.199 -60.401  0.00  0.00    +0.000 C 
ENDBRANCH   7   8
ENDBRANCH   6   7
ENDBRANCH   1   6
TORSDOF 4
REMARK  Name = 
REMARK  50 active torsions:
REMARK  status: ('A' for Active; 'I' for Inactive)
REMARK    1  A    between atoms: _1  and  _3
REMARK    2  A    between atoms: _3  and  _5
REMARK    3  A    between atoms: _7  and  _9
REMARK    4  A    between atoms: _9  and  _10
REMARK    5  A    between atoms: _13  and  _15
REMARK    6  A    between atoms: _15  and  _17
REMARK    7  A    between atoms: _19  and  _21
REMARK    8  A    between atoms: _21  and  _22
REMARK    9  A    between atoms: _29  and  _31
REMARK   10  A    between atoms: _31  and  _32
REMARK   11  A    between atoms: _35  and  _37
REMARK   12  A    between atoms: _37  and  _39
REMARK   13  A    between atoms: _41  and  _43
REMARK   14  A    between atoms: _46  and  _48
REMARK   15  A    between atoms: _48  and  _49
REMARK   16  A    between atoms: _49  and  _50
REMARK   17  A    between atoms: _50  and  _51
REMARK   18  A    between atoms: _55  and  _57
REMARK   19  A    between atoms: _57  and  _58
REMARK   20  A    between atoms: _58  and  _59
REMARK   21  A    between atoms: _62  and  _64
REMARK   22  A    between atoms: _64  and  _66
REMARK   23  A    between atoms: _68  and  _70
REMARK   24  A    between atoms: _70  and  _71
REMARK   25  A    between atoms: _78  and  _80
REMARK   26  A    between atoms: _82  and  _84
REMARK   27  A    between atoms: _84  and  _85
REMARK   28  A    between atoms: _91  and  _93
REMARK   29  A    between atoms: _95  and  _97
REMARK   30  A    between atoms: _97  and  _98
REMARK   31  A    between atoms: _104  and  _106
REMARK   32  A    between atoms: _106  and  _107
REMARK   33  A    between atoms: _107  and  _108
REMARK   34  A    between atoms: _108  and  _109
REMARK   35  A    between atoms: _111  and  _113
REMARK   36  A    between atoms: _113  and  _115
REMARK   37  A    between atoms: _117  and  _119
REMARK   38  A    between atoms: _119  and  _120
REMARK   39  A    between atoms: _127  and  _129
REMARK   40  A    between atoms: _131  and  _133
REMARK   41  A    between atoms: _136  and  _138
REMARK   42  A    between atoms: _138  and  _139
REMARK   43  A    between atoms: _139  and  _140
REMARK   44  A    between atoms: _140  and  _141
REMARK   45  A    between atoms: _145  and  _147
REMARK   46  A    between atoms: _147  and  _148
REMARK   47  A    between atoms: _155  and  _157
REMARK   48  A    between atoms: _157  and  _158
REMARK   49  A    between atoms: _158  and  _159
REMARK   50  A    between atoms: _159  and  _160
REMARK                            x       y       z     vdW  Elec       q    Type
REMARK                         _______ _______ _______ _____ _____    ______ ____
ROOT
ATOM      1  C   UNL     1     -45.487  -3.265 -49.899  0.00  0.00    -0.022 A 
ATOM      2  C   UNL     1     -45.527  -2.848 -48.562  0.00  0.00    -0.001 A 
ATOM      3  C   UNL     1     -44.876  -1.698 -48.150  0.00  0.00    +0.042 A 
ATOM      4  C   UNL     1     -44.161  -0.946 -49.077  0.00  0.00    +0.196 A 
ATOM      5  O   UNL     1     -43.517   0.203 -48.664  0.00  0.00    -0.287 OA
ATOM      6  C   UNL     1     -44.099  -1.341 -50.409  0.00  0.00    +0.042 A 
ATOM      7  C   UNL     1     -44.756  -2.494 -50.810  0.00  0.00    -0.001 A 
ENDROOT
BRANCH   1   8
ATOM      8  C   UNL     1     -46.181  -4.538 -50.350  0.00  0.00    +0.026 C 
BRANCH   8   9
ATOM      9  C   UNL     1     -45.553  -5.267 -51.549  0.00  0.00    +0.005 C 
ATOM     10  C   UNL     1     -45.926  -6.740 -51.433  0.00  0.00    +0.000 C 
ENDBRANCH   8   9
ENDBRANCH   1   8
TORSDOF 2
REMARK  Name = 
REMARK  50 active torsions:
REMARK  status: ('A' for Active; 'I' for Inactive)
REMARK    1  A    between atoms: _1  and  _3
REMARK    2  A    between atoms: _3  and  _5
REMARK    3  A    between atoms: _7  and  _9
REMARK    4  A    between atoms: _9  and  _10
REMARK    5  A    between atoms: _13  and  _15
REMARK    6  A    between atoms: _15  and  _17
REMARK    7  A    between atoms: _19  and  _21
REMARK    8  A    between atoms: _21  and  _22
REMARK    9  A    between atoms: _29  and  _31
REMARK   10  A    between atoms: _31  and  _32
REMARK   11  A    between atoms: _35  and  _37
REMARK   12  A    between atoms: _37  and  _39
REMARK   13  A    between atoms: _41  and  _43
REMARK   14  A    between atoms: _46  and  _48
REMARK   15  A    between atoms: _48  and  _49
REMARK   16  A    between atoms: _49  and  _50
REMARK   17  A    between atoms: _50  and  _51
REMARK   18  A    between atoms: _55  and  _57
REMARK   19  A    between atoms: _57  and  _58
REMARK   20  A    between atoms: _58  and  _59
REMARK   21  A    between atoms: _62  and  _64
REMARK   22  A    between atoms: _64  and  _66
REMARK   23  A    between atoms: _68  and  _70
REMARK   24  A    between atoms: _70  and  _71
REMARK   25  A    between atoms: _78  and  _80
REMARK   26  A    between atoms: _82  and  _84
REMARK   27  A    between atoms: _84  and  _85
REMARK   28  A    between atoms: _91  and  _93
REMARK   29  A    between atoms: _95  and  _97
REMARK   30  A    between atoms: _97  and  _98
REMARK   31  A    between atoms: _104  and  _106
REMARK   32  A    between atoms: _106  and  _107
REMARK   33  A    between atoms: _107  and  _108
REMARK   34  A    between atoms: _108  and  _109
REMARK   35  A    between atoms: _111  and  _113
REMARK   36  A    between atoms: _113  and  _115
REMARK   37  A    between atoms: _117  and  _119
REMARK   38  A    between atoms: _119  and  _120
REMARK   39  A    between atoms: _127  and  _129
REMARK   40  A    between atoms: _131  and  _133
REMARK   41  A    between atoms: _136  and  _138
REMARK   42  A    between atoms: _138  and  _139
REMARK   43  A    between atoms: _139  and  _140
REMARK   44  A    between atoms: _140  and  _141
REMARK   45  A    between atoms: _145  and  _147
REMARK   46  A    between atoms: _147  and  _148
REMARK   47  A    between atoms: _155  and  _157
REMARK   48  A    between atoms: _157  and  _158
REMARK   49  A    between atoms: _158  and  _159
REMARK   50  A    between atoms: _159  and  _160
REMARK                            x       y       z     vdW  Elec       q    Type
REMARK                         _______ _______ _______ _____ _____    ______ ____
ROOT
ATOM      1  C   UNL     1     -37.865  -1.662 -46.868  0.00  0.00    +0.007 C 
ENDROOT
BRANCH   1   2
ATOM      2  C   UNL     1     -38.366  -2.943 -47.513  0.00  0.00    +0.000 C 
BRANCH   2   3
ATOM      3  C   UNL     1     -37.362  -4.097 -47.415  0.00  0.00    +0.000 C 
ATOM      4  C   UNL     1     -38.051  -5.348 -46.903  0.00  0.00    +0.000 C 
ENDBRANCH   2   3
ENDBRANCH   1   2
BRANCH   1   5
ATOM      5  C   UNL     1     -38.417  -0.419 -47.535  0.00  0.00    +0.081 C 
BRANCH   5   6
ATOM      6  C   UNL     1     -39.896  -0.594 -47.856  0.00  0.00    +0.315 C 
ATOM      7  N   UNL     1     -40.166  -0.333 -49.299  0.00  0.00    +0.597 NA
ENDBRANCH   5   6
ENDBRANCH   1   5
TORSDOF 4
REMARK  Name = 
REMARK  50 active torsions:
REMARK  status: ('A' for Active; 'I' for Inactive)
REMARK    1  A    between atoms: _1  and  _3
REMARK    2  A    between atoms: _3  and  _5
REMARK    3  A    between atoms: _7  and  _9
REMARK    4  A    between atoms: _9  and  _10
REMARK    5  A    between atoms: _13  and  _15
REMARK    6  A    between atoms: _15  and  _17
REMARK    7  A    between atoms: _19  and  _21
REMARK    8  A    between atoms: _21  and  _22
REMARK    9  A    between atoms: _29  and  _31
REMARK   10  A    between atoms: _31  and  _32
REMARK   11  A    between atoms: _35  and  _37
REMARK   12  A    between atoms: _37  and  _39
REMARK   13  A    between atoms: _41  and  _43
REMARK   14  A    between atoms: _46  and  _48
REMARK   15  A    between atoms: _48  and  _49
REMARK   16  A    between atoms: _49  and  _50
REMARK   17  A    between atoms: _50  and  _51
REMARK   18  A    between atoms: _55  and  _57
REMARK   19  A    between atoms: _57  and  _58
REMARK   20  A    between atoms: _58  and  _59
REMARK   21  A    between atoms: _62  and  _64
REMARK   22  A    between atoms: _64  and  _66
REMARK   23  A    between atoms: _68  and  _70
REMARK   24  A    between atoms: _70  and  _71
REMARK   25  A    between atoms: _78  and  _80
REMARK   26  A    between atoms: _82  and  _84
REMARK   27  A    between atoms: _84  and  _85
REMARK   28  A    between atoms: _91  and  _93
REMARK   29  A    between atoms: _95  and  _97
REMARK   30  A    between atoms: _97  and  _98
REMARK   31  A    between atoms: _104  and  _106
REMARK   32  A    between atoms: _106  and  _107
REMARK   33  A    between atoms: _107  and  _108
REMARK   34  A    between atoms: _108  and  _109
REMARK   35  A    between atoms: _111  and  _113
REMARK   36  A    between atoms: _113  and  _115
REMARK   37  A    between atoms: _117  and  _119
REMARK   38  A    between atoms: _119  and  _120
REMARK   39  A    between atoms: _127  and  _129
REMARK   40  A    between atoms: _131  and  _133
REMARK   41  A    between atoms: _136  and  _138
REMARK   42  A    between atoms: _138  and  _139
REMARK   43  A    between atoms: _139  and  _140
REMARK   44  A    between atoms: _140  and  _141
REMARK   45  A    between atoms: _145  and  _147
REMARK   46  A    between atoms: _147  and  _148
REMARK   47  A    between atoms: _155  and  _157
REMARK   48  A    between atoms: _157  and  _158
REMARK   49  A    between atoms: _158  and  _159
REMARK   50  A    between atoms: _159  and  _160
REMARK                            x       y       z     vdW  Elec       q    Type
REMARK                         _______ _______ _______ _____ _____    ______ ____
ROOT
ATOM      1  C   UNL     1     -38.253  21.314 -61.562  0.00  0.00    +0.000 C 
ATOM      2  C   UNL     1     -38.744  20.752 -60.248  0.00  0.00    +0.000 C 
ENDROOT
BRANCH   1   3
ATOM      3  C   UNL     1     -39.196  20.949 -62.728  0.00  0.00    +0.000 C 
ATOM      4  C   UNL     1     -40.596  21.380 -62.367  0.00  0.00    +0.000 C 
ENDBRANCH   1   3
BRANCH   1   5
ATOM      5  C   UNL     1     -36.846  20.806 -61.832  0.00  0.00    +0.000 C 
ATOM      6  C   UNL     1     -35.804  21.764 -61.300  0.00  0.00    +0.000 C 
ENDBRANCH   1   5
TORSDOF 2
REMARK  Name = 
REMARK  50 active torsions:
REMARK  status: ('A' for Active; 'I' for Inactive)
REMARK    1  A    between atoms: _1  and  _3
REMARK    2  A    between atoms: _3  and  _5
REMARK    3  A    between atoms: _7  and  _9
REMARK    4  A    between atoms: _9  and  _10
REMARK    5  A    between atoms: _13  and  _15
REMARK    6  A    between atoms: _15  and  _17
REMARK    7  A    between atoms: _19  and  _21
REMARK    8  A    between atoms: _21  and  _22
REMARK    9  A    between atoms: _29  and  _31
REMARK   10  A    between atoms: _31  and  _32
REMARK   11  A    between atoms: _35  and  _37
REMARK   12  A    between atoms: _37  and  _39
REMARK   13  A    between atoms: _41  and  _43
REMARK   14  A    between atoms: _46  and  _48
REMARK   15  A    between atoms: _48  and  _49
REMARK   16  A    between atoms: _49  and  _50
REMARK   17  A    between atoms: _50  and  _51
REMARK   18  A    between atoms: _55  and  _57
REMARK   19  A    between atoms: _57  and  _58
REMARK   20  A    between atoms: _58  and  _59
REMARK   21  A    between atoms: _62  and  _64
REMARK   22  A    between atoms: _64  and  _66
REMARK   23  A    between atoms: _68  and  _70
REMARK   24  A    between atoms: _70  and  _71
REMARK   25  A    between atoms: _78  and  _80
REMARK   26  A    between atoms: _82  and  _84
REMARK   27  A    between atoms: _84  and  _85
REMARK   28  A    between atoms: _91  and  _93
REMARK   29  A    between atoms: _95  and  _97
REMARK   30  A    between atoms: _97  and  _98
REMARK   31  A    between atoms: _104  and  _106
REMARK   32  A    between atoms: _106  and  _107
REMARK   33  A    between atoms: _107  and  _108
REMARK   34  A    between atoms: _108  and  _109
REMARK   35  A    between atoms: _111  and  _113
REMARK   36  A    between atoms: _113  and  _115
REMARK   37  A    between atoms: _117  and  _119
REMARK   38  A    between atoms: _119  and  _120
REMARK   39  A    between atoms: _127  and  _129
REMARK   40  A    between atoms: _131  and  _133
REMARK   41  A    between atoms: _136  and  _138
REMARK   42  A    between atoms: _138  and  _139
REMARK   43  A    between atoms: _139  and  _140
REMARK   44  A    between atoms: _140  and  _141
REMARK   45  A    between atoms: _145  and  _147
REMARK   46  A    between atoms: _147  and  _148
REMARK   47  A    between atoms: _155  and  _157
REMARK   48  A    between atoms: _157  and  _158
REMARK   49  A    between atoms: _158  and  _159
REMARK   50  A    between atoms: _159  and  _160
REMARK                            x       y       z     vdW  Elec       q    Type
REMARK                         _______ _______ _______ _____ _____    ______ ____
ROOT
ATOM      1  C   UNL     1     -40.951  15.141 -58.696  0.00  0.00    +0.000 C 
ENDROOT
BRANCH   1   2
ATOM      2  C   UNL     1     -40.405  16.231 -57.774  0.00  0.00    +0.000 C 
ATOM      3  C   UNL     1     -40.379  15.722 -56.340  0.00  0.00    +0.000 C 
ATOM      4  C   UNL     1     -39.026  16.627 -58.279  0.00  0.00    +0.000 C 
ENDBRANCH   1   2
BRANCH   1   5
ATOM      5  C   UNL     1     -42.268  15.405 -59.408  0.00  0.00    +0.000 C 
ATOM      6  C   UNL     1     -42.143  15.134 -60.901  0.00  0.00    +0.000 C 
ENDBRANCH   1   5
TORSDOF 2
REMARK  Name = 
REMARK  50 active torsions:
REMARK  status: ('A' for Active; 'I' for Inactive)
REMARK    1  A    between atoms: _1  and  _3
REMARK    2  A    between atoms: _3  and  _5
REMARK    3  A    between atoms: _7  and  _9
REMARK    4  A    between atoms: _9  and  _10
REMARK    5  A    between atoms: _13  and  _15
REMARK    6  A    between atoms: _15  and  _17
REMARK    7  A    between atoms: _19  and  _21
REMARK    8  A    between atoms: _21  and  _22
REMARK    9  A    between atoms: _29  and  _31
REMARK   10  A    between atoms: _31  and  _32
REMARK   11  A    between atoms: _35  and  _37
REMARK   12  A    between atoms: _37  and  _39
REMARK   13  A    between atoms: _41  and  _43
REMARK   14  A    between atoms: _46  and  _48
REMARK   15  A    between atoms: _48  and  _49
REMARK   16  A    between atoms: _49  and  _50
REMARK   17  A    between atoms: _50  and  _51
REMARK   18  A    between atoms: _55  and  _57
REMARK   19  A    between atoms: _57  and  _58
REMARK   20  A    between atoms: _58  and  _59
REMARK   21  A    between atoms: _62  and  _64
REMARK   22  A    between atoms: _64  and  _66
REMARK   23  A    between atoms: _68  and  _70
REMARK   24  A    between atoms: _70  and  _71
REMARK   25  A    between atoms: _78  and  _80
REMARK   26  A    between atoms: _82  and  _84
REMARK   27  A    between atoms: _84  and  _85
REMARK   28  A    between atoms: _91  and  _93
REMARK   29  A    between atoms: _95  and  _97
REMARK   30  A    between atoms: _97  and  _98
REMARK   31  A    between atoms: _104  and  _106
REMARK   32  A    between atoms: _106  and  _107
REMARK   33  A    between atoms: _107  and  _108
REMARK   34  A    between atoms: _108  and  _109
REMARK   35  A    between atoms: _111  and  _113
REMARK   36  A    between atoms: _113  and  _115
REMARK   37  A    between atoms: _117  and  _119
REMARK   38  A    between atoms: _119  and  _120
REMARK   39  A    between atoms: _127  and  _129
REMARK   40  A    between atoms: _131  and  _133
REMARK   41  A    between atoms: _136  and  _138
REMARK   42  A    between atoms: _138  and  _139
REMARK   43  A    between atoms: _139  and  _140
REMARK   44  A    between atoms: _140  and  _141
REMARK   45  A    between atoms: _145  and  _147
REMARK   46  A    between atoms: _147  and  _148
REMARK   47  A    between atoms: _155  and  _157
REMARK   48  A    between atoms: _157  and  _158
REMARK   49  A    between atoms: _158  and  _159
REMARK   50  A    between atoms: _159  and  _160
REMARK                            x       y       z     vdW  Elec       q    Type
REMARK                         _______ _______ _______ _____ _____    ______ ____
ROOT
ATOM      1  C   UNL     1     -37.586  15.579 -64.373  0.00  0.00    +0.000 C 
ATOM      2  C   UNL     1     -36.405  15.767 -65.333  0.00  0.00    +0.000 C 
ENDROOT
BRANCH   1   3
ATOM      3  C   UNL     1     -38.749  16.508 -64.785  0.00  0.00    +0.000 C 
ATOM      4  C   UNL     1     -38.782  16.460 -66.307  0.00  0.00    +0.000 C 
ENDBRANCH   1   3
BRANCH   1   5
ATOM      5  C   UNL     1     -37.130  15.857 -62.932  0.00  0.00    +0.000 C 
ATOM      6  C   UNL     1     -37.154  17.310 -62.556  0.00  0.00    +0.000 C 
ENDBRANCH   1   5
TORSDOF 2
REMARK  Name = 
REMARK  50 active torsions:
REMARK  status: ('A' for Active; 'I' for Inactive)
REMARK    1  A    between atoms: _1  and  _3
REMARK    2  A    between atoms: _3  and  _5
REMARK    3  A    between atoms: _7  and  _9
REMARK    4  A    between atoms: _9  and  _10
REMARK    5  A    between atoms: _13  and  _15
REMARK    6  A    between atoms: _15  and  _17
REMARK    7  A    between atoms: _19  and  _21
REMARK    8  A    between atoms: _21  and  _22
REMARK    9  A    between atoms: _29  and  _31
REMARK   10  A    between atoms: _31  and  _32
REMARK   11  A    between atoms: _35  and  _37
REMARK   12  A    between atoms: _37  and  _39
REMARK   13  A    between atoms: _41  and  _43
REMARK   14  A    between atoms: _46  and  _48
REMARK   15  A    between atoms: _48  and  _49
REMARK   16  A    between atoms: _49  and  _50
REMARK   17  A    between atoms: _50  and  _51
REMARK   18  A    between atoms: _55  and  _57
REMARK   19  A    between atoms: _57  and  _58
REMARK   20  A    between atoms: _58  and  _59
REMARK   21  A    between atoms: _62  and  _64
REMARK   22  A    between atoms: _64  and  _66
REMARK   23  A    between atoms: _68  and  _70
REMARK   24  A    between atoms: _70  and  _71
REMARK   25  A    between atoms: _78  and  _80
REMARK   26  A    between atoms: _82  and  _84
REMARK   27  A    between atoms: _84  and  _85
REMARK   28  A    between atoms: _91  and  _93
REMARK   29  A    between atoms: _95  and  _97
REMARK   30  A    between atoms: _97  and  _98
REMARK   31  A    between atoms: _104  and  _106
REMARK   32  A    between atoms: _106  and  _107
REMARK   33  A    between atoms: _107  and  _108
REMARK   34  A    between atoms: _108  and  _109
REMARK   35  A    between atoms: _111  and  _113
REMARK   36  A    between atoms: _113  and  _115
REMARK   37  A    between atoms: _117  and  _119
REMARK   38  A    between atoms: _119  and  _120
REMARK   39  A    between atoms: _127  and  _129
REMARK   40  A    between atoms: _131  and  _133
REMARK   41  A    between atoms: _136  and  _138
REMARK   42  A    between atoms: _138  and  _139
REMARK   43  A    between atoms: _139  and  _140
REMARK   44  A    between atoms: _140  and  _141
REMARK   45  A    between atoms: _145  and  _147
REMARK   46  A    between atoms: _147  and  _148
REMARK   47  A    between atoms: _155  and  _157
REMARK   48  A    between atoms: _157  and  _158
REMARK   49  A    between atoms: _158  and  _159
REMARK   50  A    between atoms: _159  and  _160
REMARK                            x       y       z     vdW  Elec       q    Type
REMARK                         _______ _______ _______ _____ _____    ______ ____
ROOT
ATOM      1  C   UNL     1     -32.352  17.383 -67.647  0.00  0.00    -0.022 A 
ATOM      2  C   UNL     1     -31.415  16.492 -67.134  0.00  0.00    -0.001 A 
ATOM      3  C   UNL     1     -30.088  16.849 -66.990  0.00  0.00    +0.042 A 
ATOM      4  C   UNL     1     -29.679  18.115 -67.375  0.00  0.00    +0.196 A 
ATOM      5  O   UNL     1     -28.340  18.448 -67.251  0.00  0.00    -0.287 OA
ATOM      6  C   UNL     1     -30.586  19.017 -67.905  0.00  0.00    +0.042 A 
ATOM      7  C   UNL     1     -31.910  18.647 -68.056  0.00  0.00    -0.001 A 
ENDROOT
BRANCH   1   8
ATOM      8  C   UNL     1     -33.799  16.967 -67.817  0.00  0.00    +0.026 C 
BRANCH   8   9
ATOM      9  C   UNL     1     -34.472  17.474 -69.094  0.00  0.00    +0.005 C 
ATOM     10  C   UNL     1     -33.820  16.767 -70.276  0.00  0.00    +0.000 C 
ENDBRANCH   8   9
ENDBRANCH   1   8
TORSDOF 2
REMARK  Name = 
REMARK  50 active torsions:
REMARK  status: ('A' for Active; 'I' for Inactive)
REMARK    1  A    between atoms: _1  and  _3
REMARK    2  A    between atoms: _3  and  _5
REMARK    3  A    between atoms: _7  and  _9
REMARK    4  A    between atoms: _9  and  _10
REMARK    5  A    between atoms: _13  and  _15
REMARK    6  A    between atoms: _15  and  _17
REMARK    7  A    between atoms: _19  and  _21
REMARK    8  A    between atoms: _21  and  _22
REMARK    9  A    between atoms: _29  and  _31
REMARK   10  A    between atoms: _31  and  _32
REMARK   11  A    between atoms: _35  and  _37
REMARK   12  A    between atoms: _37  and  _39
REMARK   13  A    between atoms: _41  and  _43
REMARK   14  A    between atoms: _46  and  _48
REMARK   15  A    between atoms: _48  and  _49
REMARK   16  A    between atoms: _49  and  _50
REMARK   17  A    between atoms: _50  and  _51
REMARK   18  A    between atoms: _55  and  _57
REMARK   19  A    between atoms: _57  and  _58
REMARK   20  A    between atoms: _58  and  _59
REMARK   21  A    between atoms: _62  and  _64
REMARK   22  A    between atoms: _64  and  _66
REMARK   23  A    between atoms: _68  and  _70
REMARK   24  A    between atoms: _70  and  _71
REMARK   25  A    between atoms: _78  and  _80
REMARK   26  A    between atoms: _82  and  _84
REMARK   27  A    between atoms: _84  and  _85
REMARK   28  A    between atoms: _91  and  _93
REMARK   29  A    between atoms: _95  and  _97
REMARK   30  A    between atoms: _97  and  _98
REMARK   31  A    between atoms: _104  and  _106
REMARK   32  A    between atoms: _106  and  _107
REMARK   33  A    between atoms: _107  and  _108
REMARK   34  A    between atoms: _108  and  _109
REMARK   35  A    between atoms: _111  and  _113
REMARK   36  A    between atoms: _113  and  _115
REMARK   37  A    between atoms: _117  and  _119
REMARK   38  A    between atoms: _119  and  _120
REMARK   39  A    between atoms: _127  and  _129
REMARK   40  A    between atoms: _131  and  _133
REMARK   41  A    between atoms: _136  and  _138
REMARK   42  A    between atoms: _138  and  _139
REMARK   43  A    between atoms: _139  and  _140
REMARK   44  A    between atoms: _140  and  _141
REMARK   45  A    between atoms: _145  and  _147
REMARK   46  A    between atoms: _147  and  _148
REMARK   47  A    between atoms: _155  and  _157
REMARK   48  A    between atoms: _157  and  _158
REMARK   49  A    between atoms: _158  and  _159
REMARK   50  A    between atoms: _159  and  _160
REMARK                            x       y       z     vdW  Elec       q    Type
REMARK                         _______ _______ _______ _____ _____    ______ ____
ROOT
ATOM      1  C   UNL     1     -29.052   9.826 -66.425  0.00  0.00    +0.000 C 
ENDROOT
BRANCH   1   2
ATOM      2  C   UNL     1     -29.636  11.135 -65.911  0.00  0.00    +0.000 C 
ATOM      3  C   UNL     1     -28.770  12.340 -66.281  0.00  0.00    +0.000 C 
ATOM      4  C   UNL     1     -31.065  11.307 -66.385  0.00  0.00    +0.000 C 
ENDBRANCH   1   2
BRANCH   1   5
ATOM      5  C   UNL     1     -27.524   9.779 -66.429  0.00  0.00    +0.000 C 
ATOM      6  C   UNL     1     -27.075   8.624 -65.564  0.00  0.00    +0.000 C 
ENDBRANCH   1   5
TORSDOF 2
REMARK  Name = 
REMARK  50 active torsions:
REMARK  status: ('A' for Active; 'I' for Inactive)
REMARK    1  A    between atoms: _1  and  _3
REMARK    2  A    between atoms: _3  and  _5
REMARK    3  A    between atoms: _7  and  _9
REMARK    4  A    between atoms: _9  and  _10
REMARK    5  A    between atoms: _13  and  _15
REMARK    6  A    between atoms: _15  and  _17
REMARK    7  A    between atoms: _19  and  _21
REMARK    8  A    between atoms: _21  and  _22
REMARK    9  A    between atoms: _29  and  _31
REMARK   10  A    between atoms: _31  and  _32
REMARK   11  A    between atoms: _35  and  _37
REMARK   12  A    between atoms: _37  and  _39
REMARK   13  A    between atoms: _41  and  _43
REMARK   14  A    between atoms: _46  and  _48
REMARK   15  A    between atoms: _48  and  _49
REMARK   16  A    between atoms: _49  and  _50
REMARK   17  A    between atoms: _50  and  _51
REMARK   18  A    between atoms: _55  and  _57
REMARK   19  A    between atoms: _57  and  _58
REMARK   20  A    between atoms: _58  and  _59
REMARK   21  A    between atoms: _62  and  _64
REMARK   22  A    between atoms: _64  and  _66
REMARK   23  A    between atoms: _68  and  _70
REMARK   24  A    between atoms: _70  and  _71
REMARK   25  A    between atoms: _78  and  _80
REMARK   26  A    between atoms: _82  and  _84
REMARK   27  A    between atoms: _84  and  _85
REMARK   28  A    between atoms: _91  and  _93
REMARK   29  A    between atoms: _95  and  _97
REMARK   30  A    between atoms: _97  and  _98
REMARK   31  A    between atoms: _104  and  _106
REMARK   32  A    between atoms: _106  and  _107
REMARK   33  A    between atoms: _107  and  _108
REMARK   34  A    between atoms: _108  and  _109
REMARK   35  A    between atoms: _111  and  _113
REMARK   36  A    between atoms: _113  and  _115
REMARK   37  A    between atoms: _117  and  _119
REMARK   38  A    between atoms: _119  and  _120
REMARK   39  A    between atoms: _127  and  _129
REMARK   40  A    between atoms: _131  and  _133
REMARK   41  A    between atoms: _136  and  _138
REMARK   42  A    between atoms: _138  and  _139
REMARK   43  A    between atoms: _139  and  _140
REMARK   44  A    between atoms: _140  and  _141
REMARK   45  A    between atoms: _145  and  _147
REMARK   46  A    between atoms: _147  and  _148
REMARK   47  A    between atoms: _155  and  _157
REMARK   48  A    between atoms: _157  and  _158
REMARK   49  A    between atoms: _158  and  _159
REMARK   50  A    between atoms: _159  and  _160
REMARK                            x       y       z     vdW  Elec       q    Type
REMARK                         _______ _______ _______ _____ _____    ______ ____
ROOT
ATOM      1  C   UNL     1     -29.917  21.166 -46.295  0.00  0.00    +0.000 C 
ATOM      2  C   UNL     1     -30.905  21.781 -45.338  0.00  0.00    +0.000 C 
ENDROOT
BRANCH   1   3
ATOM      3  C   UNL     1     -29.066  22.262 -46.997  0.00  0.00    +0.000 C 
ATOM      4  C   UNL     1     -28.735  23.369 -46.006  0.00  0.00    +0.000 C 
ENDBRANCH   1   3
BRANCH   1   5
ATOM      5  C   UNL     1     -30.670  20.318 -47.324  0.00  0.00    +0.000 C 
ATOM      6  C   UNL     1     -31.701  19.358 -46.703  0.00  0.00    +0.000 C 
ENDBRANCH   1   5
TORSDOF 2
REMARK  Name = 
REMARK  50 active torsions:
REMARK  status: ('A' for Active; 'I' for Inactive)
REMARK    1  A    between atoms: _1  and  _3
REMARK    2  A    between atoms: _3  and  _5
REMARK    3  A    between atoms: _7  and  _9
REMARK    4  A    between atoms: _9  and  _10
REMARK    5  A    between atoms: _13  and  _15
REMARK    6  A    between atoms: _15  and  _17
REMARK    7  A    between atoms: _19  and  _21
REMARK    8  A    between atoms: _21  and  _22
REMARK    9  A    between atoms: _29  and  _31
REMARK   10  A    between atoms: _31  and  _32
REMARK   11  A    between atoms: _35  and  _37
REMARK   12  A    between atoms: _37  and  _39
REMARK   13  A    between atoms: _41  and  _43
REMARK   14  A    between atoms: _46  and  _48
REMARK   15  A    between atoms: _48  and  _49
REMARK   16  A    between atoms: _49  and  _50
REMARK   17  A    between atoms: _50  and  _51
REMARK   18  A    between atoms: _55  and  _57
REMARK   19  A    between atoms: _57  and  _58
REMARK   20  A    between atoms: _58  and  _59
REMARK   21  A    between atoms: _62  and  _64
REMARK   22  A    between atoms: _64  and  _66
REMARK   23  A    between atoms: _68  and  _70
REMARK   24  A    between atoms: _70  and  _71
REMARK   25  A    between atoms: _78  and  _80
[truncated: 282,452 more chars]
