# Supplementary material for: A Novel Class of Small Molecule Agonists with Preference for Human over Mouse TLR4 Activation
Source: PLoS One. 2016 Oct 13;11(10):e0164632. doi: 10.1371/journal.pone.0164632 (PMC5063506; doi:10.1371/journal.pone.0164632)
Supplement: S1 File — Sequence and structure files used for bioinformatics analysis and docking, provided as a ZIP archive of a directory tree. To view, uncompress onto your local file system and open the file Readme.txt at the top directory level of the archive. That file describes individual directories and files inside the archive. (ZIP) [file pone.0164632.s007.zip › S1_File/docking.receptor_monomer_unbound/dock/human_AZ12900902.pdbqt]

MODEL        2
REMARK  Name = 
REMARK  12 active torsions:
REMARK  status: ('A' for Active; 'I' for Inactive)
REMARK    1  A    between atoms: _1  and  _17
REMARK    2  A    between atoms: _2  and  _4
REMARK    3  A    between atoms: _2  and  _31
REMARK    4  A    between atoms: _7  and  _10
REMARK    5  A    between atoms: _14  and  _19
REMARK    6  A    between atoms: _15  and  _25
REMARK    7  A    between atoms: _31  and  _32
REMARK    8  A    between atoms: _31  and  _43
REMARK    9  A    between atoms: _35  and  _38
REMARK   10  A    between atoms: _38  and  _39
REMARK   11  A    between atoms: _39  and  _41
REMARK   12  A    between atoms: _44  and  _47
REMARK                            x       y       z     vdW  Elec       q    Type
REMARK                         _______ _______ _______ _____ _____    ______ ____
ROOT
ATOM      1  C   UNL     1     -33.864  17.272 -57.448  0.00  0.00    +0.272 C 
ATOM      2  O   UNL     1     -32.937  17.853 -57.980  0.00  0.00    -0.268 OA
ATOM      3  N   UNL     1     -34.739  16.561 -58.218  0.00  0.00    -0.250 N 
ENDROOT
BRANCH   3   4
ATOM      4  C   UNL     1     -34.287  16.036 -59.477  0.00  0.00    +0.038 A 
ATOM      5  C   UNL     1     -34.208  14.661 -59.695  0.00  0.00    +0.024 A 
ATOM      6  C   UNL     1     -33.748  14.172 -60.915  0.00  0.00    +0.006 A 
ATOM      7  C   UNL     1     -33.362  15.038 -61.946  0.00  0.00    -0.042 A 
ATOM      8  C   UNL     1     -33.467  16.419 -61.719  0.00  0.00    +0.006 A 
ATOM      9  C   UNL     1     -33.928  16.910 -60.500  0.00  0.00    +0.024 A 
BRANCH   7  10
ATOM     10  C   UNL     1     -32.849  14.452 -63.279  0.00  0.00    -0.013 C 
ATOM     11  C   UNL     1     -31.315  14.216 -63.304  0.00  0.00    +0.015 C 
ATOM     12  C   UNL     1     -33.526  13.083 -63.550  0.00  0.00    +0.015 C 
ATOM     13  C   UNL     1     -33.186  15.419 -64.443  0.00  0.00    +0.015 C 
ENDBRANCH   7  10
ENDBRANCH   3   4
BRANCH   1  14
ATOM     14  C   UNL     1     -33.936  17.196 -55.943  0.00  0.00    +0.149 A 
ATOM     15  C   UNL     1     -34.484  18.133 -55.096  0.00  0.00    +0.063 A 
ATOM     16  C   UNL     1     -34.309  17.634 -53.829  0.00  0.00    +0.075 A 
ATOM     17  N   UNL     1     -33.768  16.394 -54.002  0.00  0.00    -0.231 N 
ATOM     18  N   UNL     1     -33.463  16.104 -55.297  0.00  0.00    -0.161 NA
BRANCH  16  19
ATOM     19  C   UNL     1     -34.586  18.305 -52.622  0.00  0.00    +0.000 A 
ATOM     20  C   UNL     1     -33.849  18.064 -51.454  0.00  0.00    +0.010 A 
ATOM     21  C   UNL     1     -34.132  18.747 -50.272  0.00  0.00    +0.001 A 
ATOM     22  C   UNL     1     -35.156  19.688 -50.235  0.00  0.00    +0.000 A 
ATOM     23  C   UNL     1     -35.892  19.947 -51.386  0.00  0.00    +0.001 A 
ATOM     24  C   UNL     1     -35.608  19.266 -52.569  0.00  0.00    +0.010 A 
ENDBRANCH  16  19
BRANCH  17  25
ATOM     25  C   UNL     1     -34.108  15.349 -53.200  0.00  0.00    +0.066 A 
ATOM     26  C   UNL     1     -33.097  14.603 -52.590  0.00  0.00    +0.028 A 
ATOM     27  C   UNL     1     -33.429  13.522 -51.775  0.00  0.00    +0.002 A 
ATOM     28  C   UNL     1     -34.765  13.179 -51.578  0.00  0.00    +0.000 A 
ATOM     29  C   UNL     1     -35.774  13.916 -52.198  0.00  0.00    +0.002 A 
ATOM     30  C   UNL     1     -35.448  14.997 -53.014  0.00  0.00    +0.028 A 
ENDBRANCH  17  25
ENDBRANCH   1  14
BRANCH   3  31
ATOM     31  C   UNL     1     -36.219  16.739 -58.145  0.00  0.00    +0.197 C 
BRANCH  31  32
ATOM     32  C   UNL     1     -36.936  15.633 -57.360  0.00  0.00    -0.018 A 
ATOM     33  C   UNL     1     -37.265  15.769 -56.008  0.00  0.00    +0.006 A 
ATOM     34  C   UNL     1     -37.913  14.740 -55.330  0.00  0.00    +0.004 A 
ATOM     35  C   UNL     1     -38.242  13.556 -55.992  0.00  0.00    -0.037 A 
ATOM     36  C   UNL     1     -37.914  13.415 -57.341  0.00  0.00    +0.004 A 
ATOM     37  C   UNL     1     -37.264  14.445 -58.017  0.00  0.00    +0.006 A 
BRANCH  35  38
ATOM     38  C   UNL     1     -38.959  12.434 -55.255  0.00  0.00    +0.155 C 
BRANCH  38  39
ATOM     39  C   UNL     1     -38.027  11.290 -54.904  0.00  0.00    +0.309 C 
ATOM     40  O   UNL     1     -36.869  11.433 -54.566  0.00  0.00    -0.251 OA
BRANCH  39  41
ATOM     41  O   UNL     1     -38.565  10.110 -55.067  0.00  0.00    -0.480 OA
ATOM     42  H   UNL     1     -39.483  10.236 -55.363  0.00  0.00    +0.295 HD
ENDBRANCH  39  41
ENDBRANCH  38  39
ENDBRANCH  35  38
ENDBRANCH  31  32
BRANCH  31  43
ATOM     43  C   UNL     1     -36.734  18.143 -57.829  0.00  0.00    +0.239 C 
ATOM     44  N   UNL     1     -37.532  18.272 -56.744  0.00  0.00    -0.311 N 
ATOM     45  H   UNL     1     -37.749  17.448 -56.204  0.00  0.00    +0.149 HD
ATOM     46  O   UNL     1     -36.468  19.095 -58.537  0.00  0.00    -0.273 OA
BRANCH  44  47
ATOM     47  C   UNL     1     -38.114  19.538 -56.285  0.00  0.00    +0.073 C 
ATOM     48  C   UNL     1     -39.239  19.357 -55.254  0.00  0.00    +0.022 C 
ATOM     49  C   UNL     1     -39.340  20.714 -54.537  0.00  0.00    +0.002 C 
ATOM     50  C   UNL     1     -37.961  21.386 -54.695  0.00  0.00    +0.002 C 
ATOM     51  C   UNL     1     -37.106  20.417 -55.531  0.00  0.00    +0.022 C 
ENDBRANCH  44  47
ENDBRANCH  31  43
ENDBRANCH   3  31
TORSDOF 12
ENDMDL
MODEL        3
REMARK  Name = 
REMARK  12 active torsions:
REMARK  status: ('A' for Active; 'I' for Inactive)
REMARK    1  A    between atoms: _1  and  _17
REMARK    2  A    between atoms: _2  and  _4
REMARK    3  A    between atoms: _2  and  _31
REMARK    4  A    between atoms: _7  and  _10
REMARK    5  A    between atoms: _14  and  _19
REMARK    6  A    between atoms: _15  and  _25
REMARK    7  A    between atoms: _31  and  _32
REMARK    8  A    between atoms: _31  and  _43
REMARK    9  A    between atoms: _35  and  _38
REMARK   10  A    between atoms: _38  and  _39
REMARK   11  A    between atoms: _39  and  _41
REMARK   12  A    between atoms: _44  and  _47
REMARK                            x       y       z     vdW  Elec       q    Type
REMARK                         _______ _______ _______ _____ _____    ______ ____
ROOT
ATOM      1  C   UNL     1     -33.825  17.297 -57.432  0.00  0.00    +0.272 C 
ATOM      2  O   UNL     1     -32.891  17.875 -57.956  0.00  0.00    -0.268 OA
ATOM      3  N   UNL     1     -34.697  16.589 -58.209  0.00  0.00    -0.250 N 
ENDROOT
BRANCH   3   4
ATOM      4  C   UNL     1     -34.236  16.062 -59.463  0.00  0.00    +0.038 A 
ATOM      5  C   UNL     1     -34.190  14.684 -59.657  0.00  0.00    +0.024 A 
ATOM      6  C   UNL     1     -33.766  14.156 -60.875  0.00  0.00    +0.006 A 
ATOM      7  C   UNL     1     -33.369  14.997 -61.926  0.00  0.00    -0.042 A 
ATOM      8  C   UNL     1     -33.399  16.381 -61.707  0.00  0.00    +0.006 A 
ATOM      9  C   UNL     1     -33.824  16.910 -60.492  0.00  0.00    +0.024 A 
BRANCH   7  10
ATOM     10  C   UNL     1     -32.899  14.454 -63.293  0.00  0.00    -0.013 C 
ATOM     11  C   UNL     1     -31.372  14.194 -63.259  0.00  0.00    +0.015 C 
ATOM     12  C   UNL     1     -33.585  13.122 -63.700  0.00  0.00    +0.015 C 
ATOM     13  C   UNL     1     -33.209  15.487 -64.407  0.00  0.00    +0.015 C 
ENDBRANCH   7  10
ENDBRANCH   3   4
BRANCH   1  14
ATOM     14  C   UNL     1     -33.909  17.222 -55.927  0.00  0.00    +0.149 A 
ATOM     15  C   UNL     1     -34.471  18.157 -55.086  0.00  0.00    +0.063 A 
ATOM     16  C   UNL     1     -34.303  17.660 -53.818  0.00  0.00    +0.075 A 
ATOM     17  N   UNL     1     -33.752  16.423 -53.985  0.00  0.00    -0.231 N 
ATOM     18  N   UNL     1     -33.434  16.134 -55.276  0.00  0.00    -0.161 NA
BRANCH  16  19
ATOM     19  C   UNL     1     -34.595  18.330 -52.613  0.00  0.00    +0.000 A 
ATOM     20  C   UNL     1     -33.864  18.097 -51.439  0.00  0.00    +0.010 A 
ATOM     21  C   UNL     1     -34.161  18.780 -50.261  0.00  0.00    +0.001 A 
ATOM     22  C   UNL     1     -35.194  19.711 -50.233  0.00  0.00    +0.000 A 
ATOM     23  C   UNL     1     -35.924  19.962 -51.389  0.00  0.00    +0.001 A 
ATOM     24  C   UNL     1     -35.625  19.282 -52.569  0.00  0.00    +0.010 A 
ENDBRANCH  16  19
BRANCH  17  25
ATOM     25  C   UNL     1     -34.092  15.377 -53.184  0.00  0.00    +0.066 A 
ATOM     26  C   UNL     1     -33.081  14.631 -52.574  0.00  0.00    +0.028 A 
ATOM     27  C   UNL     1     -33.413  13.548 -51.761  0.00  0.00    +0.002 A 
ATOM     28  C   UNL     1     -34.749  13.203 -51.566  0.00  0.00    +0.000 A 
ATOM     29  C   UNL     1     -35.758  13.940 -52.187  0.00  0.00    +0.002 A 
ATOM     30  C   UNL     1     -35.432  15.023 -53.001  0.00  0.00    +0.028 A 
ENDBRANCH  17  25
ENDBRANCH   1  14
BRANCH   3  31
ATOM     31  C   UNL     1     -36.177  16.773 -58.147  0.00  0.00    +0.197 C 
BRANCH  31  32
ATOM     32  C   UNL     1     -36.903  15.670 -57.367  0.00  0.00    -0.018 A 
ATOM     33  C   UNL     1     -37.245  15.811 -56.019  0.00  0.00    +0.006 A 
ATOM     34  C   UNL     1     -37.903  14.785 -55.345  0.00  0.00    +0.004 A 
ATOM     35  C   UNL     1     -38.227  13.600 -56.007  0.00  0.00    -0.037 A 
ATOM     36  C   UNL     1     -37.886  13.454 -57.352  0.00  0.00    +0.004 A 
ATOM     37  C   UNL     1     -37.227  14.481 -58.024  0.00  0.00    +0.006 A 
BRANCH  35  38
ATOM     38  C   UNL     1     -38.954  12.481 -55.275  0.00  0.00    +0.155 C 
BRANCH  38  39
ATOM     39  C   UNL     1     -38.021  11.351 -54.880  0.00  0.00    +0.309 C 
ATOM     40  O   UNL     1     -36.871  11.510 -54.521  0.00  0.00    -0.251 OA
BRANCH  39  41
ATOM     41  O   UNL     1     -38.547  10.164 -55.029  0.00  0.00    -0.480 OA
ATOM     42  H   UNL     1     -39.460  10.278 -55.346  0.00  0.00    +0.295 HD
ENDBRANCH  39  41
ENDBRANCH  38  39
ENDBRANCH  35  38
ENDBRANCH  31  32
BRANCH  31  43
ATOM     43  C   UNL     1     -36.689  18.179 -57.838  0.00  0.00    +0.239 C 
ATOM     44  N   UNL     1     -37.517  18.308 -56.775  0.00  0.00    -0.311 N 
ATOM     45  H   UNL     1     -37.755  17.482 -56.247  0.00  0.00    +0.149 HD
ATOM     46  O   UNL     1     -36.395  19.133 -58.531  0.00  0.00    -0.273 OA
BRANCH  44  47
ATOM     47  C   UNL     1     -38.101  19.576 -56.324  0.00  0.00    +0.073 C 
ATOM     48  C   UNL     1     -39.256  19.397 -55.326  0.00  0.00    +0.022 C 
ATOM     49  C   UNL     1     -39.366  20.751 -54.604  0.00  0.00    +0.002 C 
ATOM     50  C   UNL     1     -37.978  21.412 -54.719  0.00  0.00    +0.002 C 
ATOM     51  C   UNL     1     -37.107  20.442 -55.537  0.00  0.00    +0.022 C 
ENDBRANCH  44  47
ENDBRANCH  31  43
ENDBRANCH   3  31
TORSDOF 12
ENDMDL
MODEL        4
REMARK  Name = 
REMARK  12 active torsions:
REMARK  status: ('A' for Active; 'I' for Inactive)
REMARK    1  A    between atoms: _1  and  _17
REMARK    2  A    between atoms: _2  and  _4
REMARK    3  A    between atoms: _2  and  _31
REMARK    4  A    between atoms: _7  and  _10
REMARK    5  A    between atoms: _14  and  _19
REMARK    6  A    between atoms: _15  and  _25
REMARK    7  A    between atoms: _31  and  _32
REMARK    8  A    between atoms: _31  and  _43
REMARK    9  A    between atoms: _35  and  _38
REMARK   10  A    between atoms: _38  and  _39
REMARK   11  A    between atoms: _39  and  _41
REMARK   12  A    between atoms: _44  and  _47
REMARK                            x       y       z     vdW  Elec       q    Type
REMARK                         _______ _______ _______ _____ _____    ______ ____
ROOT
ATOM      1  C   UNL     1     -35.639  17.268 -51.966  0.00  0.00    +0.272 C 
ATOM      2  O   UNL     1     -35.249  16.164 -51.634  0.00  0.00    -0.268 OA
ATOM      3  N   UNL     1     -35.878  17.525 -53.285  0.00  0.00    -0.250 N 
ENDROOT
BRANCH   3   4
ATOM      4  C   UNL     1     -36.221  16.434 -54.154  0.00  0.00    +0.038 A 
ATOM      5  C   UNL     1     -35.317  15.390 -54.339  0.00  0.00    +0.024 A 
ATOM      6  C   UNL     1     -35.641  14.313 -55.160  0.00  0.00    +0.006 A 
ATOM      7  C   UNL     1     -36.876  14.259 -55.825  0.00  0.00    -0.042 A 
ATOM      8  C   UNL     1     -37.765  15.327 -55.646  0.00  0.00    +0.006 A 
ATOM      9  C   UNL     1     -37.443  16.404 -54.824  0.00  0.00    +0.024 A 
BRANCH   7  10
ATOM     10  C   UNL     1     -37.278  13.081 -56.738  0.00  0.00    -0.013 C 
ATOM     11  C   UNL     1     -36.745  11.708 -56.250  0.00  0.00    +0.015 C 
ATOM     12  C   UNL     1     -38.823  12.972 -56.811  0.00  0.00    +0.015 C 
ATOM     13  C   UNL     1     -36.721  13.310 -58.167  0.00  0.00    +0.015 C 
ENDBRANCH   7  10
ENDBRANCH   3   4
BRANCH   1  14
ATOM     14  C   UNL     1     -36.021  18.275 -50.909  0.00  0.00    +0.149 A 
ATOM     15  C   UNL     1     -35.163  18.989 -50.103  0.00  0.00    +0.063 A 
ATOM     16  C   UNL     1     -35.966  19.764 -49.304  0.00  0.00    +0.075 A 
ATOM     17  N   UNL     1     -37.237  19.547 -49.750  0.00  0.00    -0.231 N 
ATOM     18  N   UNL     1     -37.324  18.582 -50.706  0.00  0.00    -0.161 NA
BRANCH  16  19
ATOM     19  C   UNL     1     -35.545  20.563 -48.223  0.00  0.00    +0.000 A 
ATOM     20  C   UNL     1     -35.703  20.152 -46.891  0.00  0.00    +0.010 A 
ATOM     21  C   UNL     1     -35.269  20.953 -45.836  0.00  0.00    +0.001 A 
ATOM     22  C   UNL     1     -34.664  22.179 -46.090  0.00  0.00    +0.000 A 
ATOM     23  C   UNL     1     -34.489  22.599 -47.404  0.00  0.00    +0.001 A 
ATOM     24  C   UNL     1     -34.921  21.798 -48.460  0.00  0.00    +0.010 A 
ENDBRANCH  16  19
BRANCH  17  25
ATOM     25  C   UNL     1     -38.158  20.546 -49.795  0.00  0.00    +0.066 A 
ATOM     26  C   UNL     1     -38.848  20.888 -48.631  0.00  0.00    +0.028 A 
ATOM     27  C   UNL     1     -39.805  21.901 -48.663  0.00  0.00    +0.002 A 
ATOM     28  C   UNL     1     -40.079  22.565 -49.858  0.00  0.00    +0.000 A 
ATOM     29  C   UNL     1     -39.399  22.215 -51.024  0.00  0.00    +0.002 A 
ATOM     30  C   UNL     1     -38.443  21.202 -50.996  0.00  0.00    +0.028 A 
ENDBRANCH  17  25
ENDBRANCH   1  14
BRANCH   3  31
ATOM     31  C   UNL     1     -35.300  18.700 -54.003  0.00  0.00    +0.197 C 
BRANCH  31  32
ATOM     32  C   UNL     1     -34.703  18.352 -55.373  0.00  0.00    -0.018 A 
ATOM     33  C   UNL     1     -33.473  17.702 -55.508  0.00  0.00    +0.006 A 
ATOM     34  C   UNL     1     -32.964  17.406 -56.770  0.00  0.00    +0.004 A 
ATOM     35  C   UNL     1     -33.675  17.758 -57.918  0.00  0.00    -0.037 A 
ATOM     36  C   UNL     1     -34.903  18.408 -57.788  0.00  0.00    +0.004 A 
ATOM     37  C   UNL     1     -35.410  18.705 -56.525  0.00  0.00    +0.006 A 
BRANCH  35  38
ATOM     38  C   UNL     1     -33.125  17.427 -59.298  0.00  0.00    +0.155 C 
BRANCH  38  39
ATOM     39  C   UNL     1     -34.211  16.981 -60.258  0.00  0.00    +0.309 C 
ATOM     40  O   UNL     1     -34.726  17.703 -61.089  0.00  0.00    -0.251 OA
BRANCH  39  41
ATOM     41  O   UNL     1     -34.605  15.749 -60.065  0.00  0.00    -0.480 OA
ATOM     42  H   UNL     1     -34.075  15.374 -59.341  0.00  0.00    +0.295 HD
ENDBRANCH  39  41
ENDBRANCH  38  39
ENDBRANCH  35  38
ENDBRANCH  31  32
BRANCH  31  43
ATOM     43  C   UNL     1     -36.124  19.987 -54.004  0.00  0.00    +0.239 C 
ATOM     44  O   UNL     1     -35.689  21.023 -53.541  0.00  0.00    -0.273 OA
ATOM     45  N   UNL     1     -37.348  19.928 -54.579  0.00  0.00    -0.311 N 
ATOM     46  H   UNL     1     -37.653  19.053 -54.976  0.00  0.00    +0.149 HD
BRANCH  45  47
ATOM     47  C   UNL     1     -38.280  21.059 -54.668  0.00  0.00    +0.073 C 
ATOM     48  C   UNL     1     -39.738  20.649 -54.417  0.00  0.00    +0.022 C 
ATOM     49  C   UNL     1     -40.585  21.766 -55.052  0.00  0.00    +0.002 C 
ATOM     50  C   UNL     1     -39.681  22.450 -56.097  0.00  0.00    +0.002 C 
ATOM     51  C   UNL     1     -38.344  21.690 -56.068  0.00  0.00    +0.022 C 
ENDBRANCH  45  47
ENDBRANCH  31  43
ENDBRANCH   3  31
TORSDOF 12
ENDMDL
MODEL        5
REMARK  Name = 
REMARK  12 active torsions:
REMARK  status: ('A' for Active; 'I' for Inactive)
REMARK    1  A    between atoms: _1  and  _17
REMARK    2  A    between atoms: _2  and  _4
REMARK    3  A    between atoms: _2  and  _31
REMARK    4  A    between atoms: _7  and  _10
REMARK    5  A    between atoms: _14  and  _19
REMARK    6  A    between atoms: _15  and  _25
REMARK    7  A    between atoms: _31  and  _32
REMARK    8  A    between atoms: _31  and  _43
REMARK    9  A    between atoms: _35  and  _38
REMARK   10  A    between atoms: _38  and  _39
REMARK   11  A    between atoms: _39  and  _41
REMARK   12  A    between atoms: _44  and  _47
REMARK                            x       y       z     vdW  Elec       q    Type
REMARK                         _______ _______ _______ _____ _____    ______ ____
ROOT
ATOM      1  C   UNL     1     -33.641  15.771 -53.899  0.00  0.00    +0.272 C 
ATOM      2  N   UNL     1     -34.519  15.215 -53.013  0.00  0.00    -0.250 N 
ATOM      3  O   UNL     1     -32.447  15.603 -53.742  0.00  0.00    -0.268 OA
ENDROOT
BRANCH   2   4
ATOM      4  C   UNL     1     -34.076  14.953 -51.672  0.00  0.00    +0.038 A 
ATOM      5  C   UNL     1     -34.176  15.927 -50.679  0.00  0.00    +0.024 A 
ATOM      6  C   UNL     1     -33.724  15.660 -49.389  0.00  0.00    +0.006 A 
ATOM      7  C   UNL     1     -33.167  14.418 -49.057  0.00  0.00    -0.042 A 
ATOM      8  C   UNL     1     -33.093  13.440 -50.062  0.00  0.00    +0.006 A 
ATOM      9  C   UNL     1     -33.547  13.705 -51.352  0.00  0.00    +0.024 A 
BRANCH   7  10
ATOM     10  C   UNL     1     -32.670  14.169 -47.617  0.00  0.00    -0.013 C 
ATOM     11  C   UNL     1     -33.870  14.174 -46.635  0.00  0.00    +0.015 C 
ATOM     12  C   UNL     1     -31.664  15.239 -47.114  0.00  0.00    +0.015 C 
ATOM     13  C   UNL     1     -31.959  12.794 -47.536  0.00  0.00    +0.015 C 
ENDBRANCH   7  10
ENDBRANCH   2   4
BRANCH   1  14
ATOM     14  C   UNL     1     -34.129  16.730 -54.957  0.00  0.00    +0.149 A 
ATOM     15  N   UNL     1     -34.587  17.954 -54.603  0.00  0.00    -0.161 NA
ATOM     16  N   UNL     1     -34.981  18.462 -55.803  0.00  0.00    -0.231 N 
ATOM     17  C   UNL     1     -34.698  17.650 -56.862  0.00  0.00    +0.075 A 
ATOM     18  C   UNL     1     -34.207  16.492 -56.312  0.00  0.00    +0.063 A 
BRANCH  16  19
ATOM     19  C   UNL     1     -36.068  19.279 -55.801  0.00  0.00    +0.066 A 
ATOM     20  C   UNL     1     -36.236  20.241 -54.800  0.00  0.00    +0.028 A 
ATOM     21  C   UNL     1     -37.351  21.077 -54.823  0.00  0.00    +0.002 A 
ATOM     22  C   UNL     1     -38.290  20.962 -55.848  0.00  0.00    +0.000 A 
ATOM     23  C   UNL     1     -38.114  20.012 -56.853  0.00  0.00    +0.002 A 
ATOM     24  C   UNL     1     -37.001  19.173 -56.834  0.00  0.00    +0.028 A 
ENDBRANCH  16  19
BRANCH  17  25
ATOM     25  C   UNL     1     -34.821  17.933 -58.237  0.00  0.00    +0.000 A 
ATOM     26  C   UNL     1     -33.945  18.843 -58.850  0.00  0.00    +0.010 A 
ATOM     27  C   UNL     1     -34.057  19.143 -60.207  0.00  0.00    +0.001 A 
ATOM     28  C   UNL     1     -35.050  18.548 -60.976  0.00  0.00    +0.000 A 
ATOM     29  C   UNL     1     -35.935  17.654 -60.383  0.00  0.00    +0.001 A 
ATOM     30  C   UNL     1     -35.823  17.351 -59.027  0.00  0.00    +0.010 A 
ENDBRANCH  17  25
ENDBRANCH   1  14
BRANCH   2  31
ATOM     31  C   UNL     1     -35.677  14.373 -53.434  0.00  0.00    +0.197 C 
BRANCH  31  32
ATOM     32  C   UNL     1     -36.885  15.184 -53.919  0.00  0.00    -0.018 A 
ATOM     33  C   UNL     1     -37.232  16.415 -53.356  0.00  0.00    +0.006 A 
ATOM     34  C   UNL     1     -38.339  17.120 -53.822  0.00  0.00    +0.004 A 
ATOM     35  C   UNL     1     -39.118  16.604 -54.859  0.00  0.00    -0.037 A 
ATOM     36  C   UNL     1     -38.776  15.375 -55.423  0.00  0.00    +0.004 A 
ATOM     37  C   UNL     1     -37.670  14.670 -54.954  0.00  0.00    +0.006 A 
BRANCH  35  38
ATOM     38  C   UNL     1     -40.322  17.378 -55.377  0.00  0.00    +0.155 C 
BRANCH  38  39
ATOM     39  C   UNL     1     -41.628  16.649 -55.119  0.00  0.00    +0.309 C 
ATOM     40  O   UNL     1     -42.133  16.522 -54.021  0.00  0.00    -0.251 OA
BRANCH  39  41
ATOM     41  O   UNL     1     -42.138  16.097 -56.188  0.00  0.00    -0.480 OA
ATOM     42  H   UNL     1     -41.558  16.308 -56.941  0.00  0.00    +0.295 HD
ENDBRANCH  39  41
ENDBRANCH  38  39
ENDBRANCH  35  38
ENDBRANCH  31  32
BRANCH  31  43
ATOM     43  C   UNL     1     -35.369  13.155 -54.305  0.00  0.00    +0.239 C 
ATOM     44  O   UNL     1     -35.228  12.047 -53.826  0.00  0.00    -0.273 OA
ATOM     45  N   UNL     1     -35.297  13.361 -55.641  0.00  0.00    -0.311 N 
ATOM     46  H   UNL     1     -35.451  14.294 -55.993  0.00  0.00    +0.149 HD
BRANCH  45  47
ATOM     47  C   UNL     1     -35.007  12.316 -56.629  0.00  0.00    +0.073 C 
ATOM     48  C   UNL     1     -36.243  11.497 -57.034  0.00  0.00    +0.022 C 
ATOM     49  C   UNL     1     -35.870  10.862 -58.385  0.00  0.00    +0.002 C 
ATOM     50  C   UNL     1     -34.783  11.767 -58.998  0.00  0.00    +0.002 C 
ATOM     51  C   UNL     1     -34.526  12.885 -57.972  0.00  0.00    +0.022 C 
ENDBRANCH  45  47
ENDBRANCH  31  43
ENDBRANCH   2  31
TORSDOF 12
ENDMDL
MODEL        6
REMARK  Name = 
REMARK  12 active torsions:
REMARK  status: ('A' for Active; 'I' for Inactive)
REMARK    1  A    between atoms: _1  and  _17
REMARK    2  A    between atoms: _2  and  _4
REMARK    3  A    between atoms: _2  and  _31
REMARK    4  A    between atoms: _7  and  _10
REMARK    5  A    between atoms: _14  and  _19
REMARK    6  A    between atoms: _15  and  _25
REMARK    7  A    between atoms: _31  and  _32
REMARK    8  A    between atoms: _31  and  _43
REMARK    9  A    between atoms: _35  and  _38
REMARK   10  A    between atoms: _38  and  _39
REMARK   11  A    between atoms: _39  and  _41
REMARK   12  A    between atoms: _44  and  _47
REMARK                            x       y       z     vdW  Elec       q    Type
REMARK                         _______ _______ _______ _____ _____    ______ ____
ROOT
ATOM      1  C   UNL     1     -33.862  17.358 -57.507  0.00  0.00    +0.272 C 
ATOM      2  O   UNL     1     -32.952  17.951 -58.056  0.00  0.00    -0.268 OA
ATOM      3  N   UNL     1     -34.728  16.615 -58.258  0.00  0.00    -0.250 N 
ENDROOT
BRANCH   3   4
ATOM      4  C   UNL     1     -34.275  16.081 -59.512  0.00  0.00    +0.038 A 
ATOM      5  C   UNL     1     -34.200  14.704 -59.720  0.00  0.00    +0.024 A 
ATOM      6  C   UNL     1     -33.740  14.205 -60.936  0.00  0.00    +0.006 A 
ATOM      7  C   UNL     1     -33.350  15.063 -61.973  0.00  0.00    -0.042 A 
ATOM      8  C   UNL     1     -33.452  16.446 -61.756  0.00  0.00    +0.006 A 
ATOM      9  C   UNL     1     -33.914  16.947 -60.541  0.00  0.00    +0.024 A 
BRANCH   7  10
ATOM     10  C   UNL     1     -32.838  14.466 -63.301  0.00  0.00    -0.013 C 
ATOM     11  C   UNL     1     -31.303  14.234 -63.326  0.00  0.00    +0.015 C 
ATOM     12  C   UNL     1     -33.511  13.093 -63.558  0.00  0.00    +0.015 C 
ATOM     13  C   UNL     1     -33.178  15.421 -64.473  0.00  0.00    +0.015 C 
ENDBRANCH   7  10
ENDBRANCH   3   4
BRANCH   1  14
ATOM     14  C   UNL     1     -33.918  17.304 -56.000  0.00  0.00    +0.149 A 
ATOM     15  C   UNL     1     -34.517  18.221 -55.165  0.00  0.00    +0.063 A 
ATOM     16  C   UNL     1     -34.303  17.756 -53.891  0.00  0.00    +0.075 A 
ATOM     17  N   UNL     1     -33.688  16.548 -54.047  0.00  0.00    -0.231 N 
ATOM     18  N   UNL     1     -33.374  16.255 -55.339  0.00  0.00    -0.161 NA
BRANCH  16  19
ATOM     19  C   UNL     1     -34.613  18.430 -52.694  0.00  0.00    +0.000 A 
ATOM     20  C   UNL     1     -33.867  18.239 -51.521  0.00  0.00    +0.010 A 
ATOM     21  C   UNL     1     -34.183  18.925 -50.350  0.00  0.00    +0.001 A 
ATOM     22  C   UNL     1     -35.248  19.818 -50.327  0.00  0.00    +0.000 A 
ATOM     23  C   UNL     1     -35.994  20.028 -51.481  0.00  0.00    +0.001 A 
ATOM     24  C   UNL     1     -35.677  19.344 -52.655  0.00  0.00    +0.010 A 
ENDBRANCH  16  19
BRANCH  17  25
ATOM     25  C   UNL     1     -33.957  15.499 -53.224  0.00  0.00    +0.066 A 
ATOM     26  C   UNL     1     -32.903  14.705 -52.769  0.00  0.00    +0.028 A 
ATOM     27  C   UNL     1     -33.164  13.618 -51.935  0.00  0.00    +0.002 A 
ATOM     28  C   UNL     1     -34.474  13.319 -51.565  0.00  0.00    +0.000 A 
ATOM     29  C   UNL     1     -35.528  14.105 -52.031  0.00  0.00    +0.002 A 
ATOM     30  C   UNL     1     -35.273  15.192 -52.865  0.00  0.00    +0.028 A 
ENDBRANCH  17  25
ENDBRANCH   1  14
BRANCH   3  31
ATOM     31  C   UNL     1     -36.211  16.763 -58.173  0.00  0.00    +0.197 C 
BRANCH  31  32
ATOM     32  C   UNL     1     -36.899  15.637 -57.390  0.00  0.00    -0.018 A 
ATOM     33  C   UNL     1     -37.140  15.815 -56.026  0.00  0.00    +0.006 A 
ATOM     34  C   UNL     1     -37.762  14.818 -55.278  0.00  0.00    +0.004 A 
ATOM     35  C   UNL     1     -38.159  13.627 -55.887  0.00  0.00    -0.037 A 
ATOM     36  C   UNL     1     -37.923  13.445 -57.251  0.00  0.00    +0.004 A 
ATOM     37  C   UNL     1     -37.299  14.443 -57.996  0.00  0.00    +0.006 A 
BRANCH  35  38
ATOM     38  C   UNL     1     -38.832  12.534 -55.069  0.00  0.00    +0.155 C 
BRANCH  38  39
ATOM     39  C   UNL     1     -37.894  11.379 -54.772  0.00  0.00    +0.309 C 
ATOM     40  O   UNL     1     -37.901  10.322 -55.372  0.00  0.00    -0.251 OA
BRANCH  39  41
ATOM     41  O   UNL     1     -37.110  11.594 -53.748  0.00  0.00    -0.480 OA
ATOM     42  H   UNL     1     -37.292  12.489 -53.413  0.00  0.00    +0.295 HD
ENDBRANCH  39  41
ENDBRANCH  38  39
ENDBRANCH  35  38
ENDBRANCH  31  32
BRANCH  31  43
ATOM     43  C   UNL     1     -36.753  18.154 -57.846  0.00  0.00    +0.239 C 
ATOM     44  N   UNL     1     -37.575  18.253 -56.775  0.00  0.00    -0.311 N 
ATOM     45  H   UNL     1     -37.790  17.418 -56.254  0.00  0.00    +0.149 HD
ATOM     46  O   UNL     1     -36.486  19.121 -58.532  0.00  0.00    -0.273 OA
BRANCH  44  47
ATOM     47  C   UNL     1     -38.184  19.504 -56.308  0.00  0.00    +0.073 C 
ATOM     48  C   UNL     1     -39.247  19.296 -55.218  0.00  0.00    +0.022 C 
ATOM     49  C   UNL     1     -39.367  20.662 -54.519  0.00  0.00    +0.002 C 
ATOM     50  C   UNL     1     -38.027  21.385 -54.759  0.00  0.00    +0.002 C 
ATOM     51  C   UNL     1     -37.176  20.437 -55.621  0.00  0.00    +0.022 C 
ENDBRANCH  44  47
ENDBRANCH  31  43
ENDBRANCH   3  31
TORSDOF 12
ENDMDL
MODEL        7
REMARK  Name = 
REMARK  12 active torsions:
REMARK  status: ('A' for Active; 'I' for Inactive)
REMARK    1  A    between atoms: _1  and  _17
REMARK    2  A    between atoms: _2  and  _4
REMARK    3  A    between atoms: _2  and  _31
REMARK    4  A    between atoms: _7  and  _10
REMARK    5  A    between atoms: _14  and  _19
REMARK    6  A    between atoms: _15  and  _25
REMARK    7  A    between atoms: _31  and  _32
REMARK    8  A    between atoms: _31  and  _43
REMARK    9  A    between atoms: _35  and  _38
REMARK   10  A    between atoms: _38  and  _39
REMARK   11  A    between atoms: _39  and  _41
REMARK   12  A    between atoms: _44  and  _47
REMARK                            x       y       z     vdW  Elec       q    Type
REMARK                         _______ _______ _______ _____ _____    ______ ____
ROOT
ATOM      1  C   UNL     1     -33.742  17.490 -57.734  0.00  0.00    +0.272 C 
ATOM      2  O   UNL     1     -32.838  18.067 -58.310  0.00  0.00    -0.268 OA
ATOM      3  N   UNL     1     -34.613  16.723 -58.453  0.00  0.00    -0.250 N 
ENDROOT
BRANCH   3   4
ATOM      4  C   UNL     1     -34.171  16.150 -59.693  0.00  0.00    +0.038 A 
ATOM      5  C   UNL     1     -34.054  14.769 -59.845  0.00  0.00    +0.024 A 
ATOM      6  C   UNL     1     -33.605  14.233 -61.050  0.00  0.00    +0.006 A 
ATOM      7  C   UNL     1     -33.267  15.058 -62.131  0.00  0.00    -0.042 A 
ATOM      8  C   UNL     1     -33.410  16.445 -61.970  0.00  0.00    +0.006 A 
ATOM      9  C   UNL     1     -33.861  16.982 -60.766  0.00  0.00    +0.024 A 
BRANCH   7  10
ATOM     10  C   UNL     1     -32.765  14.421 -63.444  0.00  0.00    -0.013 C 
ATOM     11  C   UNL     1     -31.228  14.231 -63.385  0.00  0.00    +0.015 C 
ATOM     12  C   UNL     1     -33.436  13.039 -63.649  0.00  0.00    +0.015 C 
ATOM     13  C   UNL     1     -33.072  15.274 -64.704  0.00  0.00    +0.015 C 
ENDBRANCH   7  10
ENDBRANCH   3   4
BRANCH   1  14
ATOM     14  C   UNL     1     -33.784  17.484 -56.226  0.00  0.00    +0.149 A 
ATOM     15  C   UNL     1     -34.306  18.466 -55.412  0.00  0.00    +0.063 A 
ATOM     16  C   UNL     1     -34.110  18.023 -54.128  0.00  0.00    +0.075 A 
ATOM     17  N   UNL     1     -33.587  16.770 -54.254  0.00  0.00    -0.231 N 
ATOM     18  N   UNL     1     -33.310  16.418 -55.539  0.00  0.00    -0.161 NA
BRANCH  16  19
ATOM     19  C   UNL     1     -34.356  18.752 -52.947  0.00  0.00    +0.000 A 
ATOM     20  C   UNL     1     -34.039  18.198 -51.698  0.00  0.00    +0.010 A 
ATOM     21  C   UNL     1     -34.283  18.900 -50.518  0.00  0.00    +0.001 A 
ATOM     22  C   UNL     1     -34.858  20.165 -50.563  0.00  0.00    +0.000 A 
ATOM     23  C   UNL     1     -35.190  20.725 -51.792  0.00  0.00    +0.001 A 
ATOM     24  C   UNL     1     -34.943  20.026 -52.972  0.00  0.00    +0.010 A 
ENDBRANCH  16  19
BRANCH  17  25
ATOM     25  C   UNL     1     -33.921  15.767 -53.398  0.00  0.00    +0.066 A 
ATOM     26  C   UNL     1     -32.907  15.030 -52.784  0.00  0.00    +0.028 A 
ATOM     27  C   UNL     1     -33.234  13.991 -51.913  0.00  0.00    +0.002 A 
ATOM     28  C   UNL     1     -34.570  13.682 -51.665  0.00  0.00    +0.000 A 
ATOM     29  C   UNL     1     -35.583  14.409 -52.289  0.00  0.00    +0.002 A 
ATOM     30  C   UNL     1     -35.262  15.448 -53.160  0.00  0.00    +0.028 A 
ENDBRANCH  17  25
ENDBRANCH   1  14
BRANCH   3  31
ATOM     31  C   UNL     1     -36.096  16.870 -58.359  0.00  0.00    +0.197 C 
BRANCH  31  32
ATOM     32  C   UNL     1     -36.784  15.720 -57.614  0.00  0.00    -0.018 A 
ATOM     33  C   UNL     1     -37.052  15.773 -56.243  0.00  0.00    +0.006 A 
ATOM     34  C   UNL     1     -37.677  14.706 -55.602  0.00  0.00    +0.004 A 
ATOM     35  C   UNL     1     -38.042  13.567 -56.322  0.00  0.00    -0.037 A 
ATOM     36  C   UNL     1     -37.775  13.509 -57.690  0.00  0.00    +0.004 A 
ATOM     37  C   UNL     1     -37.148  14.577 -58.329  0.00  0.00    +0.006 A 
BRANCH  35  38
ATOM     38  C   UNL     1     -38.733  12.404 -55.625  0.00  0.00    +0.155 C 
BRANCH  38  39
ATOM     39  C   UNL     1     -37.750  11.344 -55.163  0.00  0.00    +0.309 C 
ATOM     40  O   UNL     1     -37.841  10.164 -55.436  0.00  0.00    -0.251 OA
BRANCH  39  41
ATOM     41  O   UNL     1     -36.818  11.807 -54.371  0.00  0.00    -0.480 OA
ATOM     42  H   UNL     1     -36.954  12.765 -54.275  0.00  0.00    +0.295 HD
ENDBRANCH  39  41
ENDBRANCH  38  39
ENDBRANCH  35  38
ENDBRANCH  31  32
BRANCH  31  43
ATOM     43  C   UNL     1     -36.634  18.250 -57.983  0.00  0.00    +0.239 C 
ATOM     44  N   UNL     1     -37.494  18.307 -56.940  0.00  0.00    -0.311 N 
ATOM     45  H   UNL     1     -37.739  17.449 -56.469  0.00  0.00    +0.149 HD
ATOM     46  O   UNL     1     -36.330  19.247 -58.609  0.00  0.00    -0.273 OA
BRANCH  44  47
ATOM     47  C   UNL     1     -38.107  19.541 -56.433  0.00  0.00    +0.073 C 
ATOM     48  C   UNL     1     -39.260  19.291 -55.448  0.00  0.00    +0.022 C 
ATOM     49  C   UNL     1     -39.401  20.608 -54.664  0.00  0.00    +0.002 C 
ATOM     50  C   UNL     1     -38.027  21.303 -54.745  0.00  0.00    +0.002 C 
ATOM     51  C   UNL     1     -37.133  20.391 -55.603  0.00  0.00    +0.022 C 
ENDBRANCH  44  47
ENDBRANCH  31  43
ENDBRANCH   3  31
TORSDOF 12
ENDMDL
MODEL        8
REMARK  Name = 
REMARK  12 active torsions:
REMARK  status: ('A' for Active; 'I' for Inactive)
REMARK    1  A    between atoms: _1  and  _17
REMARK    2  A    between atoms: _2  and  _4
REMARK    3  A    between atoms: _2  and  _31
REMARK    4  A    between atoms: _7  and  _10
REMARK    5  A    between atoms: _14  and  _19
REMARK    6  A    between atoms: _15  and  _25
REMARK    7  A    between atoms: _31  and  _32
REMARK    8  A    between atoms: _31  and  _43
REMARK    9  A    between atoms: _35  and  _38
REMARK   10  A    between atoms: _38  and  _39
REMARK   11  A    between atoms: _39  and  _41
REMARK   12  A    between atoms: _44  and  _47
REMARK                            x       y       z     vdW  Elec       q    Type
REMARK                         _______ _______ _______ _____ _____    ______ ____
ROOT
ATOM      1  C   UNL     1     -34.576  18.535 -53.908  0.00  0.00    +0.272 C 
ATOM      2  O   UNL     1     -33.455  18.849 -54.264  0.00  0.00    -0.268 OA
ATOM      3  N   UNL     1     -35.600  18.569 -54.811  0.00  0.00    -0.250 N 
ENDROOT
BRANCH   3   4
ATOM      4  C   UNL     1     -35.300  18.410 -56.206  0.00  0.00    +0.038 A 
ATOM      5  C   UNL     1     -34.195  17.654 -56.593  0.00  0.00    +0.024 A 
ATOM      6  C   UNL     1     -33.902  17.472 -57.942  0.00  0.00    +0.006 A 
ATOM      7  C   UNL     1     -34.703  18.051 -58.939  0.00  0.00    -0.042 A 
ATOM      8  C   UNL     1     -35.796  18.827 -58.533  0.00  0.00    +0.006 A 
ATOM      9  C   UNL     1     -36.093  19.009 -57.185  0.00  0.00    +0.024 A 
BRANCH   7  10
ATOM     10  C   UNL     1     -34.417  17.869 -60.445  0.00  0.00    -0.013 C 
ATOM     11  C   UNL     1     -33.671  16.530 -60.680  0.00  0.00    +0.015 C 
ATOM     12  C   UNL     1     -33.535  19.035 -60.960  0.00  0.00    +0.015 C 
ATOM     13  C   UNL     1     -35.699  17.843 -61.320  0.00  0.00    +0.015 C 
ENDBRANCH   7  10
ENDBRANCH   3   4
BRANCH   1  14
ATOM     14  C   UNL     1     -34.787  17.946 -52.535  0.00  0.00    +0.149 A 
ATOM     15  C   UNL     1     -34.609  18.586 -51.328  0.00  0.00    +0.063 A 
ATOM     16  C   UNL     1     -34.911  17.653 -50.368  0.00  0.00    +0.075 A 
ATOM     17  N   UNL     1     -35.350  16.558 -51.054  0.00  0.00    -0.231 N 
ATOM     18  N   UNL     1     -35.232  16.674 -52.405  0.00  0.00    -0.161 NA
BRANCH  16  19
ATOM     19  C   UNL     1     -34.743  17.802 -48.977  0.00  0.00    +0.000 A 
ATOM     20  C   UNL     1     -35.597  18.647 -48.251  0.00  0.00    +0.010 A 
ATOM     21  C   UNL     1     -35.441  18.815 -46.875  0.00  0.00    +0.001 A 
ATOM     22  C   UNL     1     -34.424  18.150 -46.200  0.00  0.00    +0.000 A 
ATOM     23  C   UNL     1     -33.560  17.318 -46.906  0.00  0.00    +0.001 A 
ATOM     24  C   UNL     1     -33.717  17.147 -48.280  0.00  0.00    +0.010 A 
ENDBRANCH  16  19
BRANCH  17  25
ATOM     25  C   UNL     1     -36.366  15.783 -50.587  0.00  0.00    +0.066 A 
ATOM     26  C   UNL     1     -36.064  14.645 -49.838  0.00  0.00    +0.028 A 
ATOM     27  C   UNL     1     -37.094  13.833 -49.363  0.00  0.00    +0.002 A 
ATOM     28  C   UNL     1     -38.421  14.152 -49.645  0.00  0.00    +0.000 A 
ATOM     29  C   UNL     1     -38.722  15.282 -50.405  0.00  0.00    +0.002 A 
ATOM     30  C   UNL     1     -37.696  16.096 -50.882  0.00  0.00    +0.028 A 
ENDBRANCH  17  25
ENDBRANCH   1  14
BRANCH   3  31
ATOM     31  C   UNL     1     -36.886  19.282 -54.555  0.00  0.00    +0.197 C 
BRANCH  31  32
ATOM     32  C   UNL     1     -38.127  18.398 -54.734  0.00  0.00    -0.018 A 
ATOM     33  C   UNL     1     -38.138  17.046 -54.380  0.00  0.00    +0.006 A 
ATOM     34  C   UNL     1     -39.285  16.276 -54.560  0.00  0.00    +0.004 A 
ATOM     35  C   UNL     1     -40.439  16.846 -55.100  0.00  0.00    -0.037 A 
ATOM     36  C   UNL     1     -40.432  18.195 -55.457  0.00  0.00    +0.004 A 
ATOM     37  C   UNL     1     -39.283  18.963 -55.277  0.00  0.00    +0.006 A 
BRANCH  35  38
ATOM     38  C   UNL     1     -41.696  16.009 -55.290  0.00  0.00    +0.155 C 
BRANCH  38  39
ATOM     39  C   UNL     1     -42.639  16.113 -54.106  0.00  0.00    +0.309 C 
ATOM     40  O   UNL     1     -42.283  16.073 -52.945  0.00  0.00    -0.251 OA
BRANCH  39  41
ATOM     41  O   UNL     1     -43.899  16.178 -54.447  0.00  0.00    -0.480 OA
ATOM     42  H   UNL     1     -43.948  16.173 -55.418  0.00  0.00    +0.295 HD
ENDBRANCH  39  41
ENDBRANCH  38  39
ENDBRANCH  35  38
ENDBRANCH  31  32
BRANCH  31  43
ATOM     43  C   UNL     1     -36.949  20.180 -53.320  0.00  0.00    +0.239 C 
ATOM     44  N   UNL     1     -37.781  19.793 -52.325  0.00  0.00    -0.311 N 
ATOM     45  H   UNL     1     -38.315  18.946 -52.445  0.00  0.00    +0.149 HD
ATOM     46  O   UNL     1     -36.307  21.210 -53.246  0.00  0.00    -0.273 OA
BRANCH  44  47
ATOM     47  C   UNL     1     -37.967  20.523 -51.066  0.00  0.00    +0.073 C 
ATOM     48  C   UNL     1     -38.566  19.649 -49.954  0.00  0.00    +0.022 C 
ATOM     49  C   UNL     1     -39.172  20.641 -48.945  0.00  0.00    +0.002 C 
ATOM     50  C   UNL     1     -39.415  21.950 -49.721  0.00  0.00    +0.002 C 
ATOM     51  C   UNL     1     -38.979  21.675 -51.171  0.00  0.00    +0.022 C 
ENDBRANCH  44  47
ENDBRANCH  31  43
ENDBRANCH   3  31
TORSDOF 12
ENDMDL
MODEL        9
REMARK  Name = 
REMARK  12 active torsions:
REMARK  status: ('A' for Active; 'I' for Inactive)
REMARK    1  A    between atoms: _1  and  _17
REMARK    2  A    between atoms: _2  and  _4
REMARK    3  A    between atoms: _2  and  _31
REMARK    4  A    between atoms: _7  and  _10
REMARK    5  A    between atoms: _14  and  _19
REMARK    6  A    between atoms: _15  and  _25
REMARK    7  A    between atoms: _31  and  _32
REMARK    8  A    between atoms: _31  and  _43
REMARK    9  A    between atoms: _35  and  _38
REMARK   10  A    between atoms: _38  and  _39
REMARK   11  A    between atoms: _39  and  _41
REMARK   12  A    between atoms: _44  and  _47
REMARK                            x       y       z     vdW  Elec       q    Type
REMARK                         _______ _______ _______ _____ _____    ______ ____
ROOT
ATOM      1  C   UNL     1     -34.918  17.936 -53.950  0.00  0.00    +0.272 C 
ATOM      2  O   UNL     1     -33.753  18.139 -54.236  0.00  0.00    -0.268 OA
ATOM      3  N   UNL     1     -35.885  18.140 -54.892  0.00  0.00    -0.250 N 
ENDROOT
BRANCH   3   4
ATOM      4  C   UNL     1     -35.534  18.030 -56.281  0.00  0.00    +0.038 A 
ATOM      5  C   UNL     1     -34.670  17.030 -56.726  0.00  0.00    +0.024 A 
ATOM      6  C   UNL     1     -34.326  16.951 -58.073  0.00  0.00    +0.006 A 
ATOM      7  C   UNL     1     -34.837  17.861 -59.008  0.00  0.00    -0.042 A 
ATOM      8  C   UNL     1     -35.722  18.849 -58.548  0.00  0.00    +0.006 A 
ATOM      9  C   UNL     1     -36.068  18.928 -57.201  0.00  0.00    +0.024 A 
BRANCH   7  10
ATOM     10  C   UNL     1     -34.422  17.742 -60.490  0.00  0.00    -0.013 C 
ATOM     11  C   UNL     1     -33.672  16.405 -60.720  0.00  0.00    +0.015 C 
ATOM     12  C   UNL     1     -33.486  18.918 -60.873  0.00  0.00    +0.015 C 
ATOM     13  C   UNL     1     -35.622  17.773 -61.475  0.00  0.00    +0.015 C 
ENDBRANCH   7  10
ENDBRANCH   3   4
BRANCH   1  14
ATOM     14  C   UNL     1     -35.263  17.296 -52.628  0.00  0.00    +0.149 A 
ATOM     15  N   UNL     1     -35.142  18.004 -51.480  0.00  0.00    -0.161 NA
ATOM     16  N   UNL     1     -35.474  17.074 -50.543  0.00  0.00    -0.231 N 
ATOM     17  C   UNL     1     -35.876  15.882 -51.071  0.00  0.00    +0.075 A 
ATOM     18  C   UNL     1     -35.675  15.997 -52.424  0.00  0.00    +0.063 A 
BRANCH  16  19
ATOM     19  C   UNL     1     -34.827  17.144 -49.349  0.00  0.00    +0.066 A 
ATOM     20  C   UNL     1     -35.470  17.655 -48.217  0.00  0.00    +0.028 A 
ATOM     21  C   UNL     1     -34.794  17.707 -47.000  0.00  0.00    +0.002 A 
ATOM     22  C   UNL     1     -33.484  17.237 -46.908  0.00  0.00    +0.000 A 
ATOM     23  C   UNL     1     -32.849  16.714 -48.032  0.00  0.00    +0.002 A 
ATOM     24  C   UNL     1     -33.521  16.661 -49.253  0.00  0.00    +0.028 A 
ENDBRANCH  16  19
BRANCH  17  25
ATOM     25  C   UNL     1     -36.433  14.774 -50.402  0.00  0.00    +0.000 A 
ATOM     26  C   UNL     1     -37.752  14.830 -49.924  0.00  0.00    +0.010 A 
ATOM     27  C   UNL     1     -38.318  13.748 -49.251  0.00  0.00    +0.001 A 
ATOM     28  C   UNL     1     -37.576  12.592 -49.035  0.00  0.00    +0.000 A 
ATOM     29  C   UNL     1     -36.263  12.524 -49.491  0.00  0.00    +0.001 A 
ATOM     30  C   UNL     1     -35.697  13.604 -50.165  0.00  0.00    +0.010 A 
ENDBRANCH  17  25
ENDBRANCH   1  14
BRANCH   3  31
ATOM     31  C   UNL     1     -37.095  18.980 -54.648  0.00  0.00    +0.197 C 
BRANCH  31  32
ATOM     32  C   UNL     1     -38.416  18.217 -54.805  0.00  0.00    -0.018 A 
ATOM     33  C   UNL     1     -38.497  16.905 -54.333  0.00  0.00    +0.006 A 
ATOM     34  C   UNL     1     -39.679  16.178 -54.455  0.00  0.00    +0.004 A 
ATOM     35  C   UNL     1     -40.802  16.756 -55.047  0.00  0.00    -0.037 A 
ATOM     36  C   UNL     1     -40.728  18.068 -55.517  0.00  0.00    +0.004 A 
ATOM     37  C   UNL     1     -39.545  18.793 -55.396  0.00  0.00    +0.006 A 
BRANCH  35  38
ATOM     38  C   UNL     1     -42.091  15.959 -55.188  0.00  0.00    +0.155 C 
BRANCH  38  39
ATOM     39  C   UNL     1     -42.996  16.112 -53.979  0.00  0.00    +0.309 C 
ATOM     40  O   UNL     1     -42.625  15.987 -52.829  0.00  0.00    -0.251 OA
BRANCH  39  41
ATOM     41  O   UNL     1     -44.248  16.324 -54.289  0.00  0.00    -0.480 OA
ATOM     42  H   UNL     1     -44.316  16.364 -55.259  0.00  0.00    +0.295 HD
ENDBRANCH  39  41
ENDBRANCH  38  39
ENDBRANCH  35  38
ENDBRANCH  31  32
BRANCH  31  43
ATOM     43  C   UNL     1     -37.063  19.905 -53.432  0.00  0.00    +0.239 C 
ATOM     44  N   UNL     1     -37.852  19.566 -52.386  0.00  0.00    -0.311 N 
ATOM     45  H   UNL     1     -38.416  18.734 -52.458  0.00  0.00    +0.149 HD
ATOM     46  O   UNL     1     -36.388  20.916 -53.417  0.00  0.00    -0.273 OA
BRANCH  44  47
ATOM     47  C   UNL     1     -37.948  20.329 -51.136  0.00  0.00    +0.073 C 
ATOM     48  C   UNL     1     -38.525  19.502 -49.978  0.00  0.00    +0.022 C 
ATOM     49  C   UNL     1     -39.041  20.537 -48.962  0.00  0.00    +0.002 C 
ATOM     50  C   UNL     1     -39.271  21.839 -49.755  0.00  0.00    +0.002 C 
ATOM     51  C   UNL     1     -38.918  21.517 -51.217  0.00  0.00    +0.022 C 
ENDBRANCH  44  47
ENDBRANCH  31  43
ENDBRANCH   3  31
TORSDOF 12
ENDMDL
MODEL       10
REMARK  Name = 
REMARK  12 active torsions:
REMARK  status: ('A' for Active; 'I' for Inactive)
REMARK    1  A    between atoms: _1  and  _17
REMARK    2  A    between atoms: _2  and  _4
REMARK    3  A    between atoms: _2  and  _31
REMARK    4  A    between atoms: _7  and  _10
REMARK    5  A    between atoms: _14  and  _19
REMARK    6  A    between atoms: _15  and  _25
REMARK    7  A    between atoms: _31  and  _32
REMARK    8  A    between atoms: _31  and  _43
REMARK    9  A    between atoms: _35  and  _38
REMARK   10  A    between atoms: _38  and  _39
REMARK   11  A    between atoms: _39  and  _41
REMARK   12  A    between atoms: _44  and  _47
REMARK                            x       y       z     vdW  Elec       q    Type
REMARK                         _______ _______ _______ _____ _____    ______ ____
ROOT
ATOM      1  C   UNL     1     -34.795  17.812 -54.311  0.00  0.00    +0.272 C 
ATOM      2  O   UNL     1     -33.695  18.002 -54.795  0.00  0.00    -0.268 OA
ATOM      3  N   UNL     1     -35.900  17.884 -55.109  0.00  0.00    -0.250 N 
ENDROOT
BRANCH   3   4
ATOM      4  C   UNL     1     -35.760  17.617 -56.513  0.00  0.00    +0.038 A 
ATOM      5  C   UNL     1     -35.420  16.335 -56.941  0.00  0.00    +0.024 A 
ATOM      6  C   UNL     1     -35.301  16.053 -58.300  0.00  0.00    +0.006 A 
ATOM      7  C   UNL     1     -35.509  17.051 -59.264  0.00  0.00    -0.042 A 
ATOM      8  C   UNL     1     -35.827  18.340 -58.817  0.00  0.00    +0.006 A 
ATOM      9  C   UNL     1     -35.949  18.624 -57.460  0.00  0.00    +0.024 A 
BRANCH   7  10
ATOM     10  C   UNL     1     -35.394  16.779 -60.779  0.00  0.00    -0.013 C 
ATOM     11  C   UNL     1     -35.682  15.304 -61.169  0.00  0.00    +0.015 C 
ATOM     12  C   UNL     1     -33.960  17.112 -61.266  0.00  0.00    +0.015 C 
ATOM     13  C   UNL     1     -36.406  17.662 -61.554  0.00  0.00    +0.015 C 
ENDBRANCH   7  10
ENDBRANCH   3   4
BRANCH   1  14
ATOM     14  C   UNL     1     -34.912  17.327 -52.887  0.00  0.00    +0.149 A 
ATOM     15  C   UNL     1     -34.645  18.050 -51.746  0.00  0.00    +0.063 A 
ATOM     16  C   UNL     1     -34.884  17.193 -50.700  0.00  0.00    +0.075 A 
ATOM     17  N   UNL     1     -35.377  16.056 -51.272  0.00  0.00    -0.231 N 
ATOM     18  N   UNL     1     -35.354  16.073 -52.633  0.00  0.00    -0.161 NA
BRANCH  16  19
ATOM     19  C   UNL     1     -34.617  17.441 -49.340  0.00  0.00    +0.000 A 
ATOM     20  C   UNL     1     -35.516  18.196 -48.571  0.00  0.00    +0.010 A 
ATOM     21  C   UNL     1     -35.265  18.460 -47.225  0.00  0.00    +0.001 A 
ATOM     22  C   UNL     1     -34.106  17.983 -46.623  0.00  0.00    +0.000 A 
ATOM     23  C   UNL     1     -33.197  17.243 -47.372  0.00  0.00    +0.001 A 
ATOM     24  C   UNL     1     -33.449  16.977 -48.717  0.00  0.00    +0.010 A 
ENDBRANCH  16  19
BRANCH  17  25
ATOM     25  C   UNL     1     -36.362  15.329 -50.679  0.00  0.00    +0.066 A 
ATOM     26  C   UNL     1     -36.054  14.204 -49.908  0.00  0.00    +0.028 A 
ATOM     27  C   UNL     1     -37.078  13.480 -49.299  0.00  0.00    +0.002 A 
ATOM     28  C   UNL     1     -38.404  13.884 -49.449  0.00  0.00    +0.000 A 
ATOM     29  C   UNL     1     -38.709  15.014 -50.206  0.00  0.00    +0.002 A 
ATOM     30  C   UNL     1     -37.688  15.741 -50.818  0.00  0.00    +0.028 A 
ENDBRANCH  17  25
ENDBRANCH   1  14
BRANCH   3  31
ATOM     31  C   UNL     1     -37.089  18.724 -54.778  0.00  0.00    +0.197 C 
BRANCH  31  32
ATOM     32  C   UNL     1     -38.420  17.965 -54.855  0.00  0.00    -0.018 A 
ATOM     33  C   UNL     1     -38.656  16.796 -54.126  0.00  0.00    +0.006 A 
ATOM     34  C   UNL     1     -39.878  16.135 -54.225  0.00  0.00    +0.004 A 
ATOM     35  C   UNL     1     -40.883  16.630 -55.056  0.00  0.00    -0.037 A 
ATOM     36  C   UNL     1     -40.652  17.796 -55.787  0.00  0.00    +0.004 A 
ATOM     37  C   UNL     1     -39.428  18.455 -55.688  0.00  0.00    +0.006 A 
BRANCH  35  38
ATOM     38  C   UNL     1     -42.222  15.914 -55.158  0.00  0.00    +0.155 C 
BRANCH  38  39
ATOM     39  C   UNL     1     -43.082  16.125 -53.926  0.00  0.00    +0.309 C 
ATOM     40  O   UNL     1     -42.695  15.956 -52.787  0.00  0.00    -0.251 OA
BRANCH  39  41
ATOM     41  O   UNL     1     -44.320  16.442 -54.202  0.00  0.00    -0.480 OA
ATOM     42  H   UNL     1     -44.407  16.500 -55.169  0.00  0.00    +0.295 HD
ENDBRANCH  39  41
ENDBRANCH  38  39
ENDBRANCH  35  38
ENDBRANCH  31  32
BRANCH  31  43
ATOM     43  C   UNL     1     -36.976  19.637 -53.559  0.00  0.00    +0.239 C 
ATOM     44  N   UNL     1     -37.811  19.381 -52.524  0.00  0.00    -0.311 N 
ATOM     45  H   UNL     1     -38.459  18.614 -52.607  0.00  0.00    +0.149 HD
ATOM     46  O   UNL     1     -36.198  20.571 -53.530  0.00  0.00    -0.273 OA
BRANCH  44  47
ATOM     47  C   UNL     1     -37.842  20.146 -51.272  0.00  0.00    +0.073 C 
ATOM     48  C   UNL     1     -38.463  19.359 -50.109  0.00  0.00    +0.022 C 
ATOM     49  C   UNL     1     -38.897  20.424 -49.087  0.00  0.00    +0.002 C 
ATOM     50  C   UNL     1     -39.046  21.741 -49.876  0.00  0.00    +0.002 C 
ATOM     51  C   UNL     1     -38.730  21.399 -51.342  0.00  0.00    +0.022 C 
ENDBRANCH  44  47
ENDBRANCH  31  43
ENDBRANCH   3  31
TORSDOF 12
ENDMDL
