# Supplementary material for: A Novel Class of Small Molecule Agonists with Preference for Human over Mouse TLR4 Activation
Source: PLoS One. 2016 Oct 13;11(10):e0164632. doi: 10.1371/journal.pone.0164632 (PMC5063506; doi:10.1371/journal.pone.0164632)
Supplement: S1 File — Sequence and structure files used for bioinformatics analysis and docking, provided as a ZIP archive of a directory tree. To view, uncompress onto your local file system and open the file Readme.txt at the top directory level of the archive. That file describes individual directories and files inside the archive. (ZIP) [file pone.0164632.s007.zip › S1_File/docking.receptor_monomer_unbound/dock/human_AZ12900618.out_flex.pdbqt]

REMARK  Name = 
REMARK  50 active torsions:
REMARK  status: ('A' for Active; 'I' for Inactive)
REMARK    1  A    between atoms: _1  and  _3
REMARK    2  A    between atoms: _3  and  _5
REMARK    3  A    between atoms: _7  and  _9
REMARK    4  A    between atoms: _9  and  _10
REMARK    5  A    between atoms: _13  and  _15
REMARK    6  A    between atoms: _15  and  _17
REMARK    7  A    between atoms: _19  and  _21
REMARK    8  A    between atoms: _21  and  _22
REMARK    9  A    between atoms: _29  and  _31
REMARK   10  A    between atoms: _31  and  _32
REMARK   11  A    between atoms: _35  and  _37
REMARK   12  A    between atoms: _37  and  _39
REMARK   13  A    between atoms: _41  and  _43
REMARK   14  A    between atoms: _46  and  _48
REMARK   15  A    between atoms: _48  and  _49
REMARK   16  A    between atoms: _49  and  _50
REMARK   17  A    between atoms: _50  and  _51
REMARK   18  A    between atoms: _55  and  _57
REMARK   19  A    between atoms: _57  and  _58
REMARK   20  A    between atoms: _58  and  _59
REMARK   21  A    between atoms: _62  and  _64
REMARK   22  A    between atoms: _64  and  _66
REMARK   23  A    between atoms: _68  and  _70
REMARK   24  A    between atoms: _70  and  _71
REMARK   25  A    between atoms: _78  and  _80
REMARK   26  A    between atoms: _82  and  _84
REMARK   27  A    between atoms: _84  and  _85
REMARK   28  A    between atoms: _91  and  _93
REMARK   29  A    between atoms: _95  and  _97
REMARK   30  A    between atoms: _97  and  _98
REMARK   31  A    between atoms: _104  and  _106
REMARK   32  A    between atoms: _106  and  _107
REMARK   33  A    between atoms: _107  and  _108
REMARK   34  A    between atoms: _108  and  _109
REMARK   35  A    between atoms: _111  and  _113
REMARK   36  A    between atoms: _113  and  _115
REMARK   37  A    between atoms: _117  and  _119
REMARK   38  A    between atoms: _119  and  _120
REMARK   39  A    between atoms: _127  and  _129
REMARK   40  A    between atoms: _131  and  _133
REMARK   41  A    between atoms: _136  and  _138
REMARK   42  A    between atoms: _138  and  _139
REMARK   43  A    between atoms: _139  and  _140
REMARK   44  A    between atoms: _140  and  _141
REMARK   45  A    between atoms: _145  and  _147
REMARK   46  A    between atoms: _147  and  _148
REMARK   47  A    between atoms: _155  and  _157
REMARK   48  A    between atoms: _157  and  _158
REMARK   49  A    between atoms: _158  and  _159
REMARK   50  A    between atoms: _159  and  _160
REMARK                            x       y       z     vdW  Elec       q    Type
REMARK                         _______ _______ _______ _____ _____    ______ ____
ROOT
ATOM      1  C   UNL     1     -38.253  21.314 -61.562  0.00  0.00    +0.000 C 
ATOM      2  C   UNL     1     -38.668  20.641 -60.274  0.00  0.00    +0.000 C 
ENDROOT
BRANCH   1   3
ATOM      3  C   UNL     1     -39.196  20.949 -62.728  0.00  0.00    +0.000 C 
ATOM      4  C   UNL     1     -40.596  21.380 -62.367  0.00  0.00    +0.000 C 
ENDBRANCH   1   3
BRANCH   1   5
ATOM      5  C   UNL     1     -36.820  20.929 -61.891  0.00  0.00    +0.000 C 
ATOM      6  C   UNL     1     -35.842  21.968 -61.391  0.00  0.00    +0.000 C 
ENDBRANCH   1   5
TORSDOF 2
REMARK  Name = 
REMARK  50 active torsions:
REMARK  status: ('A' for Active; 'I' for Inactive)
REMARK    1  A    between atoms: _1  and  _3
REMARK    2  A    between atoms: _3  and  _5
REMARK    3  A    between atoms: _7  and  _9
REMARK    4  A    between atoms: _9  and  _10
REMARK    5  A    between atoms: _13  and  _15
REMARK    6  A    between atoms: _15  and  _17
REMARK    7  A    between atoms: _19  and  _21
REMARK    8  A    between atoms: _21  and  _22
REMARK    9  A    between atoms: _29  and  _31
REMARK   10  A    between atoms: _31  and  _32
REMARK   11  A    between atoms: _35  and  _37
REMARK   12  A    between atoms: _37  and  _39
REMARK   13  A    between atoms: _41  and  _43
REMARK   14  A    between atoms: _46  and  _48
REMARK   15  A    between atoms: _48  and  _49
REMARK   16  A    between atoms: _49  and  _50
REMARK   17  A    between atoms: _50  and  _51
REMARK   18  A    between atoms: _55  and  _57
REMARK   19  A    between atoms: _57  and  _58
REMARK   20  A    between atoms: _58  and  _59
REMARK   21  A    between atoms: _62  and  _64
REMARK   22  A    between atoms: _64  and  _66
REMARK   23  A    between atoms: _68  and  _70
REMARK   24  A    between atoms: _70  and  _71
REMARK   25  A    between atoms: _78  and  _80
REMARK   26  A    between atoms: _82  and  _84
REMARK   27  A    between atoms: _84  and  _85
REMARK   28  A    between atoms: _91  and  _93
REMARK   29  A    between atoms: _95  and  _97
REMARK   30  A    between atoms: _97  and  _98
REMARK   31  A    between atoms: _104  and  _106
REMARK   32  A    between atoms: _106  and  _107
REMARK   33  A    between atoms: _107  and  _108
REMARK   34  A    between atoms: _108  and  _109
REMARK   35  A    between atoms: _111  and  _113
REMARK   36  A    between atoms: _113  and  _115
REMARK   37  A    between atoms: _117  and  _119
REMARK   38  A    between atoms: _119  and  _120
REMARK   39  A    between atoms: _127  and  _129
REMARK   40  A    between atoms: _131  and  _133
REMARK   41  A    between atoms: _136  and  _138
REMARK   42  A    between atoms: _138  and  _139
REMARK   43  A    between atoms: _139  and  _140
REMARK   44  A    between atoms: _140  and  _141
REMARK   45  A    between atoms: _145  and  _147
REMARK   46  A    between atoms: _147  and  _148
REMARK   47  A    between atoms: _155  and  _157
REMARK   48  A    between atoms: _157  and  _158
REMARK   49  A    between atoms: _158  and  _159
REMARK   50  A    between atoms: _159  and  _160
REMARK                            x       y       z     vdW  Elec       q    Type
REMARK                         _______ _______ _______ _____ _____    ______ ____
ROOT
ATOM      1  C   UNL     1     -40.951  15.141 -58.696  0.00  0.00    +0.000 C 
ENDROOT
BRANCH   1   2
ATOM      2  C   UNL     1     -40.356  16.268 -57.852  0.00  0.00    +0.000 C 
ATOM      3  C   UNL     1     -41.120  16.382 -56.540  0.00  0.00    +0.000 C 
ATOM      4  C   UNL     1     -38.879  15.970 -57.644  0.00  0.00    +0.000 C 
ENDBRANCH   1   2
BRANCH   1   5
ATOM      5  C   UNL     1     -42.268  15.405 -59.408  0.00  0.00    +0.000 C 
ATOM      6  C   UNL     1     -42.143  15.134 -60.901  0.00  0.00    +0.000 C 
ENDBRANCH   1   5
TORSDOF 2
REMARK  Name = 
REMARK  50 active torsions:
REMARK  status: ('A' for Active; 'I' for Inactive)
REMARK    1  A    between atoms: _1  and  _3
REMARK    2  A    between atoms: _3  and  _5
REMARK    3  A    between atoms: _7  and  _9
REMARK    4  A    between atoms: _9  and  _10
REMARK    5  A    between atoms: _13  and  _15
REMARK    6  A    between atoms: _15  and  _17
REMARK    7  A    between atoms: _19  and  _21
REMARK    8  A    between atoms: _21  and  _22
REMARK    9  A    between atoms: _29  and  _31
REMARK   10  A    between atoms: _31  and  _32
REMARK   11  A    between atoms: _35  and  _37
REMARK   12  A    between atoms: _37  and  _39
REMARK   13  A    between atoms: _41  and  _43
REMARK   14  A    between atoms: _46  and  _48
REMARK   15  A    between atoms: _48  and  _49
REMARK   16  A    between atoms: _49  and  _50
REMARK   17  A    between atoms: _50  and  _51
REMARK   18  A    between atoms: _55  and  _57
REMARK   19  A    between atoms: _57  and  _58
REMARK   20  A    between atoms: _58  and  _59
REMARK   21  A    between atoms: _62  and  _64
REMARK   22  A    between atoms: _64  and  _66
REMARK   23  A    between atoms: _68  and  _70
REMARK   24  A    between atoms: _70  and  _71
REMARK   25  A    between atoms: _78  and  _80
REMARK   26  A    between atoms: _82  and  _84
REMARK   27  A    between atoms: _84  and  _85
REMARK   28  A    between atoms: _91  and  _93
REMARK   29  A    between atoms: _95  and  _97
REMARK   30  A    between atoms: _97  and  _98
REMARK   31  A    between atoms: _104  and  _106
REMARK   32  A    between atoms: _106  and  _107
REMARK   33  A    between atoms: _107  and  _108
REMARK   34  A    between atoms: _108  and  _109
REMARK   35  A    between atoms: _111  and  _113
REMARK   36  A    between atoms: _113  and  _115
REMARK   37  A    between atoms: _117  and  _119
REMARK   38  A    between atoms: _119  and  _120
REMARK   39  A    between atoms: _127  and  _129
REMARK   40  A    between atoms: _131  and  _133
REMARK   41  A    between atoms: _136  and  _138
REMARK   42  A    between atoms: _138  and  _139
REMARK   43  A    between atoms: _139  and  _140
REMARK   44  A    between atoms: _140  and  _141
REMARK   45  A    between atoms: _145  and  _147
REMARK   46  A    between atoms: _147  and  _148
REMARK   47  A    between atoms: _155  and  _157
REMARK   48  A    between atoms: _157  and  _158
REMARK   49  A    between atoms: _158  and  _159
REMARK   50  A    between atoms: _159  and  _160
REMARK                            x       y       z     vdW  Elec       q    Type
REMARK                         _______ _______ _______ _____ _____    ______ ____
ROOT
ATOM      1  C   UNL     1     -37.586  15.579 -64.373  0.00  0.00    +0.000 C 
ATOM      2  C   UNL     1     -36.315  15.966 -65.138  0.00  0.00    +0.000 C 
ENDROOT
BRANCH   1   3
ATOM      3  C   UNL     1     -38.749  16.508 -64.785  0.00  0.00    +0.000 C 
ATOM      4  C   UNL     1     -38.782  16.460 -66.307  0.00  0.00    +0.000 C 
ENDBRANCH   1   3
BRANCH   1   5
ATOM      5  C   UNL     1     -37.320  15.650 -62.861  0.00  0.00    +0.000 C 
ATOM      6  C   UNL     1     -36.955  17.021 -62.372  0.00  0.00    +0.000 C 
ENDBRANCH   1   5
TORSDOF 2
REMARK  Name = 
REMARK  50 active torsions:
REMARK  status: ('A' for Active; 'I' for Inactive)
REMARK    1  A    between atoms: _1  and  _3
REMARK    2  A    between atoms: _3  and  _5
REMARK    3  A    between atoms: _7  and  _9
REMARK    4  A    between atoms: _9  and  _10
REMARK    5  A    between atoms: _13  and  _15
REMARK    6  A    between atoms: _15  and  _17
REMARK    7  A    between atoms: _19  and  _21
REMARK    8  A    between atoms: _21  and  _22
REMARK    9  A    between atoms: _29  and  _31
REMARK   10  A    between atoms: _31  and  _32
REMARK   11  A    between atoms: _35  and  _37
REMARK   12  A    between atoms: _37  and  _39
REMARK   13  A    between atoms: _41  and  _43
REMARK   14  A    between atoms: _46  and  _48
REMARK   15  A    between atoms: _48  and  _49
REMARK   16  A    between atoms: _49  and  _50
REMARK   17  A    between atoms: _50  and  _51
REMARK   18  A    between atoms: _55  and  _57
REMARK   19  A    between atoms: _57  and  _58
REMARK   20  A    between atoms: _58  and  _59
REMARK   21  A    between atoms: _62  and  _64
REMARK   22  A    between atoms: _64  and  _66
REMARK   23  A    between atoms: _68  and  _70
REMARK   24  A    between atoms: _70  and  _71
REMARK   25  A    between atoms: _78  and  _80
REMARK   26  A    between atoms: _82  and  _84
REMARK   27  A    between atoms: _84  and  _85
REMARK   28  A    between atoms: _91  and  _93
REMARK   29  A    between atoms: _95  and  _97
REMARK   30  A    between atoms: _97  and  _98
REMARK   31  A    between atoms: _104  and  _106
REMARK   32  A    between atoms: _106  and  _107
REMARK   33  A    between atoms: _107  and  _108
REMARK   34  A    between atoms: _108  and  _109
REMARK   35  A    between atoms: _111  and  _113
REMARK   36  A    between atoms: _113  and  _115
REMARK   37  A    between atoms: _117  and  _119
REMARK   38  A    between atoms: _119  and  _120
REMARK   39  A    between atoms: _127  and  _129
REMARK   40  A    between atoms: _131  and  _133
REMARK   41  A    between atoms: _136  and  _138
REMARK   42  A    between atoms: _138  and  _139
REMARK   43  A    between atoms: _139  and  _140
REMARK   44  A    between atoms: _140  and  _141
REMARK   45  A    between atoms: _145  and  _147
REMARK   46  A    between atoms: _147  and  _148
REMARK   47  A    between atoms: _155  and  _157
REMARK   48  A    between atoms: _157  and  _158
REMARK   49  A    between atoms: _158  and  _159
REMARK   50  A    between atoms: _159  and  _160
REMARK                            x       y       z     vdW  Elec       q    Type
REMARK                         _______ _______ _______ _____ _____    ______ ____
ROOT
ATOM      1  C   UNL     1     -32.340  17.349 -67.666  0.00  0.00    -0.022 A 
ATOM      2  C   UNL     1     -31.410  16.452 -67.126  0.00  0.00    -0.001 A 
ATOM      3  C   UNL     1     -30.082  16.810 -66.983  0.00  0.00    +0.042 A 
ATOM      4  C   UNL     1     -29.673  18.081 -67.346  0.00  0.00    +0.196 A 
ATOM      5  O   UNL     1     -28.356  18.476 -67.175  0.00  0.00    -0.287 OA
ATOM      6  C   UNL     1     -30.581  18.994 -67.856  0.00  0.00    +0.042 A 
ATOM      7  C   UNL     1     -31.904  18.625 -68.006  0.00  0.00    -0.001 A 
ENDROOT
BRANCH   1   8
ATOM      8  C   UNL     1     -33.799  16.967 -67.817  0.00  0.00    +0.026 C 
BRANCH   8   9
ATOM      9  C   UNL     1     -34.472  17.474 -69.094  0.00  0.00    +0.005 C 
ATOM     10  C   UNL     1     -33.820  16.767 -70.276  0.00  0.00    +0.000 C 
ENDBRANCH   8   9
ENDBRANCH   1   8
TORSDOF 2
REMARK  Name = 
REMARK  50 active torsions:
REMARK  status: ('A' for Active; 'I' for Inactive)
REMARK    1  A    between atoms: _1  and  _3
REMARK    2  A    between atoms: _3  and  _5
REMARK    3  A    between atoms: _7  and  _9
REMARK    4  A    between atoms: _9  and  _10
REMARK    5  A    between atoms: _13  and  _15
REMARK    6  A    between atoms: _15  and  _17
REMARK    7  A    between atoms: _19  and  _21
REMARK    8  A    between atoms: _21  and  _22
REMARK    9  A    between atoms: _29  and  _31
REMARK   10  A    between atoms: _31  and  _32
REMARK   11  A    between atoms: _35  and  _37
REMARK   12  A    between atoms: _37  and  _39
REMARK   13  A    between atoms: _41  and  _43
REMARK   14  A    between atoms: _46  and  _48
REMARK   15  A    between atoms: _48  and  _49
REMARK   16  A    between atoms: _49  and  _50
REMARK   17  A    between atoms: _50  and  _51
REMARK   18  A    between atoms: _55  and  _57
REMARK   19  A    between atoms: _57  and  _58
REMARK   20  A    between atoms: _58  and  _59
REMARK   21  A    between atoms: _62  and  _64
REMARK   22  A    between atoms: _64  and  _66
REMARK   23  A    between atoms: _68  and  _70
REMARK   24  A    between atoms: _70  and  _71
REMARK   25  A    between atoms: _78  and  _80
REMARK   26  A    between atoms: _82  and  _84
REMARK   27  A    between atoms: _84  and  _85
REMARK   28  A    between atoms: _91  and  _93
REMARK   29  A    between atoms: _95  and  _97
REMARK   30  A    between atoms: _97  and  _98
REMARK   31  A    between atoms: _104  and  _106
REMARK   32  A    between atoms: _106  and  _107
REMARK   33  A    between atoms: _107  and  _108
REMARK   34  A    between atoms: _108  and  _109
REMARK   35  A    between atoms: _111  and  _113
REMARK   36  A    between atoms: _113  and  _115
REMARK   37  A    between atoms: _117  and  _119
REMARK   38  A    between atoms: _119  and  _120
REMARK   39  A    between atoms: _127  and  _129
REMARK   40  A    between atoms: _131  and  _133
REMARK   41  A    between atoms: _136  and  _138
REMARK   42  A    between atoms: _138  and  _139
REMARK   43  A    between atoms: _139  and  _140
REMARK   44  A    between atoms: _140  and  _141
REMARK   45  A    between atoms: _145  and  _147
REMARK   46  A    between atoms: _147  and  _148
REMARK   47  A    between atoms: _155  and  _157
REMARK   48  A    between atoms: _157  and  _158
REMARK   49  A    between atoms: _158  and  _159
REMARK   50  A    between atoms: _159  and  _160
REMARK                            x       y       z     vdW  Elec       q    Type
REMARK                         _______ _______ _______ _____ _____    ______ ____
ROOT
ATOM      1  C   UNL     1     -29.052   9.826 -66.425  0.00  0.00    +0.000 C 
ENDROOT
BRANCH   1   2
ATOM      2  C   UNL     1     -29.636  11.135 -65.912  0.00  0.00    +0.000 C 
ATOM      3  C   UNL     1     -28.772  12.341 -66.287  0.00  0.00    +0.000 C 
ATOM      4  C   UNL     1     -31.066  11.306 -66.384  0.00  0.00    +0.000 C 
ENDBRANCH   1   2
BRANCH   1   5
ATOM      5  C   UNL     1     -27.524   9.779 -66.429  0.00  0.00    +0.000 C 
ATOM      6  C   UNL     1     -27.075   8.624 -65.564  0.00  0.00    +0.000 C 
ENDBRANCH   1   5
TORSDOF 2
REMARK  Name = 
REMARK  50 active torsions:
REMARK  status: ('A' for Active; 'I' for Inactive)
REMARK    1  A    between atoms: _1  and  _3
REMARK    2  A    between atoms: _3  and  _5
REMARK    3  A    between atoms: _7  and  _9
REMARK    4  A    between atoms: _9  and  _10
REMARK    5  A    between atoms: _13  and  _15
REMARK    6  A    between atoms: _15  and  _17
REMARK    7  A    between atoms: _19  and  _21
REMARK    8  A    between atoms: _21  and  _22
REMARK    9  A    between atoms: _29  and  _31
REMARK   10  A    between atoms: _31  and  _32
REMARK   11  A    between atoms: _35  and  _37
REMARK   12  A    between atoms: _37  and  _39
REMARK   13  A    between atoms: _41  and  _43
REMARK   14  A    between atoms: _46  and  _48
REMARK   15  A    between atoms: _48  and  _49
REMARK   16  A    between atoms: _49  and  _50
REMARK   17  A    between atoms: _50  and  _51
REMARK   18  A    between atoms: _55  and  _57
REMARK   19  A    between atoms: _57  and  _58
REMARK   20  A    between atoms: _58  and  _59
REMARK   21  A    between atoms: _62  and  _64
REMARK   22  A    between atoms: _64  and  _66
REMARK   23  A    between atoms: _68  and  _70
REMARK   24  A    between atoms: _70  and  _71
REMARK   25  A    between atoms: _78  and  _80
REMARK   26  A    between atoms: _82  and  _84
REMARK   27  A    between atoms: _84  and  _85
REMARK   28  A    between atoms: _91  and  _93
REMARK   29  A    between atoms: _95  and  _97
REMARK   30  A    between atoms: _97  and  _98
REMARK   31  A    between atoms: _104  and  _106
REMARK   32  A    between atoms: _106  and  _107
REMARK   33  A    between atoms: _107  and  _108
REMARK   34  A    between atoms: _108  and  _109
REMARK   35  A    between atoms: _111  and  _113
REMARK   36  A    between atoms: _113  and  _115
REMARK   37  A    between atoms: _117  and  _119
REMARK   38  A    between atoms: _119  and  _120
REMARK   39  A    between atoms: _127  and  _129
REMARK   40  A    between atoms: _131  and  _133
REMARK   41  A    between atoms: _136  and  _138
REMARK   42  A    between atoms: _138  and  _139
REMARK   43  A    between atoms: _139  and  _140
REMARK   44  A    between atoms: _140  and  _141
REMARK   45  A    between atoms: _145  and  _147
REMARK   46  A    between atoms: _147  and  _148
REMARK   47  A    between atoms: _155  and  _157
REMARK   48  A    between atoms: _157  and  _158
REMARK   49  A    between atoms: _158  and  _159
REMARK   50  A    between atoms: _159  and  _160
REMARK                            x       y       z     vdW  Elec       q    Type
REMARK                         _______ _______ _______ _____ _____    ______ ____
ROOT
ATOM      1  C   UNL     1     -29.917  21.166 -46.295  0.00  0.00    +0.000 C 
ATOM      2  C   UNL     1     -30.981  21.784 -45.425  0.00  0.00    +0.000 C 
ENDROOT
BRANCH   1   3
ATOM      3  C   UNL     1     -29.066  22.262 -46.997  0.00  0.00    +0.000 C 
ATOM      4  C   UNL     1     -28.735  23.369 -46.006  0.00  0.00    +0.000 C 
ENDBRANCH   1   3
BRANCH   1   5
ATOM      5  C   UNL     1     -30.577  20.245 -47.325  0.00  0.00    +0.000 C 
ATOM      6  C   UNL     1     -32.116  20.244 -47.262  0.00  0.00    +0.000 C 
ENDBRANCH   1   5
TORSDOF 2
REMARK  Name = 
REMARK  50 active torsions:
REMARK  status: ('A' for Active; 'I' for Inactive)
REMARK    1  A    between atoms: _1  and  _3
REMARK    2  A    between atoms: _3  and  _5
REMARK    3  A    between atoms: _7  and  _9
REMARK    4  A    between atoms: _9  and  _10
REMARK    5  A    between atoms: _13  and  _15
REMARK    6  A    between atoms: _15  and  _17
REMARK    7  A    between atoms: _19  and  _21
REMARK    8  A    between atoms: _21  and  _22
REMARK    9  A    between atoms: _29  and  _31
REMARK   10  A    between atoms: _31  and  _32
REMARK   11  A    between atoms: _35  and  _37
REMARK   12  A    between atoms: _37  and  _39
REMARK   13  A    between atoms: _41  and  _43
REMARK   14  A    between atoms: _46  and  _48
REMARK   15  A    between atoms: _48  and  _49
REMARK   16  A    between atoms: _49  and  _50
REMARK   17  A    between atoms: _50  and  _51
REMARK   18  A    between atoms: _55  and  _57
REMARK   19  A    between atoms: _57  and  _58
REMARK   20  A    between atoms: _58  and  _59
REMARK   21  A    between atoms: _62  and  _64
REMARK   22  A    between atoms: _64  and  _66
REMARK   23  A    between atoms: _68  and  _70
REMARK   24  A    between atoms: _70  and  _71
REMARK   25  A    between atoms: _78  and  _80
REMARK   26  A    between atoms: _82  and  _84
REMARK   27  A    between atoms: _84  and  _85
REMARK   28  A    between atoms: _91  and  _93
REMARK   29  A    between atoms: _95  and  _97
REMARK   30  A    between atoms: _97  and  _98
REMARK   31  A    between atoms: _104  and  _106
REMARK   32  A    between atoms: _106  and  _107
REMARK   33  A    between atoms: _107  and  _108
REMARK   34  A    between atoms: _108  and  _109
REMARK   35  A    between atoms: _111  and  _113
REMARK   36  A    between atoms: _113  and  _115
REMARK   37  A    between atoms: _117  and  _119
REMARK   38  A    between atoms: _119  and  _120
REMARK   39  A    between atoms: _127  and  _129
REMARK   40  A    between atoms: _131  and  _133
REMARK   41  A    between atoms: _136  and  _138
REMARK   42  A    between atoms: _138  and  _139
REMARK   43  A    between atoms: _139  and  _140
REMARK   44  A    between atoms: _140  and  _141
REMARK   45  A    between atoms: _145  and  _147
REMARK   46  A    between atoms: _147  and  _148
REMARK   47  A    between atoms: _155  and  _157
REMARK   48  A    between atoms: _157  and  _158
REMARK   49  A    between atoms: _158  and  _159
REMARK   50  A    between atoms: _159  and  _160
REMARK                            x       y       z     vdW  Elec       q    Type
REMARK                         _______ _______ _______ _____ _____    ______ ____
ROOT
ATOM      1  C   UNL     1     -32.067  25.175 -41.364  0.00  0.00    +0.000 C 
ATOM      2  C   UNL     1     -33.112  25.555 -40.302  0.00  0.00    +0.000 C 
ATOM      3  C   UNL     1     -32.469  23.900 -42.073  0.00  0.00    +0.000 C 
ENDROOT
BRANCH   1   4
ATOM      4  C   UNL     1     -31.851  26.305 -42.393  0.00  0.00    +0.000 C 
ATOM      5  C   UNL     1     -31.723  27.632 -41.666  0.00  0.00    +0.000 C 
ENDBRANCH   1   4
TORSDOF 1
REMARK  Name = 
REMARK  50 active torsions:
REMARK  status: ('A' for Active; 'I' for Inactive)
REMARK    1  A    between atoms: _1  and  _3
REMARK    2  A    between atoms: _3  and  _5
REMARK    3  A    between atoms: _7  and  _9
REMARK    4  A    between atoms: _9  and  _10
REMARK    5  A    between atoms: _13  and  _15
REMARK    6  A    between atoms: _15  and  _17
REMARK    7  A    between atoms: _19  and  _21
REMARK    8  A    between atoms: _21  and  _22
REMARK    9  A    between atoms: _29  and  _31
REMARK   10  A    between atoms: _31  and  _32
REMARK   11  A    between atoms: _35  and  _37
REMARK   12  A    between atoms: _37  and  _39
REMARK   13  A    between atoms: _41  and  _43
REMARK   14  A    between atoms: _46  and  _48
REMARK   15  A    between atoms: _48  and  _49
REMARK   16  A    between atoms: _49  and  _50
REMARK   17  A    between atoms: _50  and  _51
REMARK   18  A    between atoms: _55  and  _57
REMARK   19  A    between atoms: _57  and  _58
REMARK   20  A    between atoms: _58  and  _59
REMARK   21  A    between atoms: _62  and  _64
REMARK   22  A    between atoms: _64  and  _66
REMARK   23  A    between atoms: _68  and  _70
REMARK   24  A    between atoms: _70  and  _71
REMARK   25  A    between atoms: _78  and  _80
REMARK   26  A    between atoms: _82  and  _84
REMARK   27  A    between atoms: _84  and  _85
REMARK   28  A    between atoms: _91  and  _93
REMARK   29  A    between atoms: _95  and  _97
REMARK   30  A    between atoms: _97  and  _98
REMARK   31  A    between atoms: _104  and  _106
REMARK   32  A    between atoms: _106  and  _107
REMARK   33  A    between atoms: _107  and  _108
REMARK   34  A    between atoms: _108  and  _109
REMARK   35  A    between atoms: _111  and  _113
REMARK   36  A    between atoms: _113  and  _115
REMARK   37  A    between atoms: _117  and  _119
REMARK   38  A    between atoms: _119  and  _120
REMARK   39  A    between atoms: _127  and  _129
REMARK   40  A    between atoms: _131  and  _133
REMARK   41  A    between atoms: _136  and  _138
REMARK   42  A    between atoms: _138  and  _139
REMARK   43  A    between atoms: _139  and  _140
REMARK   44  A    between atoms: _140  and  _141
REMARK   45  A    between atoms: _145  and  _147
REMARK   46  A    between atoms: _147  and  _148
REMARK   47  A    between atoms: _155  and  _157
REMARK   48  A    between atoms: _157  and  _158
REMARK   49  A    between atoms: _158  and  _159
REMARK   50  A    between atoms: _159  and  _160
REMARK                            x       y       z     vdW  Elec       q    Type
REMARK                         _______ _______ _______ _____ _____    ______ ____
ROOT
ATOM      1  C   UNL     1     -27.587  15.352 -44.838  0.00  0.00    +0.220 C 
ENDROOT
BRANCH   1   2
ATOM      2  N   UNL     1     -28.895  15.985 -44.599  0.00  0.00    -0.087 NA
ATOM      3  C   UNL     1     -29.195  17.236 -44.968  0.00  0.00    +0.535 C 
ATOM      4  N   UNL     1     -30.402  17.767 -44.731  0.00  0.00    +0.135 NA
ATOM      5  N   UNL     1     -28.273  17.968 -45.578  0.00  0.00    +0.135 NA
ENDBRANCH   1   2
BRANCH   1   6
ATOM      6  C   UNL     1     -27.589  14.301 -45.973  0.00  0.00    +0.047 C 
BRANCH   6   7
ATOM      7  C   UNL     1     -27.185  14.912 -47.337  0.00  0.00    +0.004 C 
BRANCH   7   8
ATOM      8  C   UNL     1     -25.683  14.816 -47.646  0.00  0.00    +0.000 C 
ATOM      9  C   UNL     1     -25.429  14.322 -49.064  0.00  0.00    +0.000 C 
ENDBRANCH   7   8
ENDBRANCH   6   7
ENDBRANCH   1   6
TORSDOF 4
REMARK  Name = 
REMARK  50 active torsions:
REMARK  status: ('A' for Active; 'I' for Inactive)
REMARK    1  A    between atoms: _1  and  _3
REMARK    2  A    between atoms: _3  and  _5
REMARK    3  A    between atoms: _7  and  _9
REMARK    4  A    between atoms: _9  and  _10
REMARK    5  A    between atoms: _13  and  _15
REMARK    6  A    between atoms: _15  and  _17
REMARK    7  A    between atoms: _19  and  _21
REMARK    8  A    between atoms: _21  and  _22
REMARK    9  A    between atoms: _29  and  _31
REMARK   10  A    between atoms: _31  and  _32
REMARK   11  A    between atoms: _35  and  _37
REMARK   12  A    between atoms: _37  and  _39
REMARK   13  A    between atoms: _41  and  _43
REMARK   14  A    between atoms: _46  and  _48
REMARK   15  A    between atoms: _48  and  _49
REMARK   16  A    between atoms: _49  and  _50
REMARK   17  A    between atoms: _50  and  _51
REMARK   18  A    between atoms: _55  and  _57
REMARK   19  A    between atoms: _57  and  _58
REMARK   20  A    between atoms: _58  and  _59
REMARK   21  A    between atoms: _62  and  _64
REMARK   22  A    between atoms: _64  and  _66
REMARK   23  A    between atoms: _68  and  _70
REMARK   24  A    between atoms: _70  and  _71
REMARK   25  A    between atoms: _78  and  _80
REMARK   26  A    between atoms: _82  and  _84
REMARK   27  A    between atoms: _84  and  _85
REMARK   28  A    between atoms: _91  and  _93
REMARK   29  A    between atoms: _95  and  _97
REMARK   30  A    between atoms: _97  and  _98
REMARK   31  A    between atoms: _104  and  _106
REMARK   32  A    between atoms: _106  and  _107
REMARK   33  A    between atoms: _107  and  _108
REMARK   34  A    between atoms: _108  and  _109
REMARK   35  A    between atoms: _111  and  _113
REMARK   36  A    between atoms: _113  and  _115
REMARK   37  A    between atoms: _117  and  _119
REMARK   38  A    between atoms: _119  and  _120
REMARK   39  A    between atoms: _127  and  _129
REMARK   40  A    between atoms: _131  and  _133
REMARK   41  A    between atoms: _136  and  _138
REMARK   42  A    between atoms: _138  and  _139
REMARK   43  A    between atoms: _139  and  _140
REMARK   44  A    between atoms: _140  and  _141
REMARK   45  A    between atoms: _145  and  _147
REMARK   46  A    between atoms: _147  and  _148
REMARK   47  A    between atoms: _155  and  _157
REMARK   48  A    between atoms: _157  and  _158
REMARK   49  A    between atoms: _158  and  _159
REMARK   50  A    between atoms: _159  and  _160
REMARK                            x       y       z     vdW  Elec       q    Type
REMARK                         _______ _______ _______ _____ _____    ______ ____
ROOT
ATOM      1  C   UNL     1     -30.679  10.620 -52.393  0.00  0.00    +0.114 C 
ENDROOT
BRANCH   1   2
ATOM      2  C   UNL     1     -31.922  11.419 -52.684  0.00  0.00    +0.365 C 
ATOM      3  O   UNL     1     -33.019  10.820 -52.743  0.00  0.00    -0.246 OA
ATOM      4  O   UNL     1     -31.805  12.650 -52.845  0.00  0.00    -0.246 OA
ENDBRANCH   1   2
BRANCH   1   5
ATOM      5  C   UNL     1     -29.457  11.497 -52.261  0.00  0.00    +0.012 C 
BRANCH   5   6
ATOM      6  C   UNL     1     -28.132  10.727 -52.280  0.00  0.00    +0.001 C 
ATOM      7  C   UNL     1     -27.940  10.050 -53.618  0.00  0.00    +0.000 C 
ENDBRANCH   5   6
ENDBRANCH   1   5
TORSDOF 3
REMARK  Name = 
REMARK  50 active torsions:
REMARK  status: ('A' for Active; 'I' for Inactive)
REMARK    1  A    between atoms: _1  and  _3
REMARK    2  A    between atoms: _3  and  _5
REMARK    3  A    between atoms: _7  and  _9
REMARK    4  A    between atoms: _9  and  _10
REMARK    5  A    between atoms: _13  and  _15
REMARK    6  A    between atoms: _15  and  _17
REMARK    7  A    between atoms: _19  and  _21
REMARK    8  A    between atoms: _21  and  _22
REMARK    9  A    between atoms: _29  and  _31
REMARK   10  A    between atoms: _31  and  _32
REMARK   11  A    between atoms: _35  and  _37
REMARK   12  A    between atoms: _37  and  _39
REMARK   13  A    between atoms: _41  and  _43
REMARK   14  A    between atoms: _46  and  _48
REMARK   15  A    between atoms: _48  and  _49
REMARK   16  A    between atoms: _49  and  _50
REMARK   17  A    between atoms: _50  and  _51
REMARK   18  A    between atoms: _55  and  _57
REMARK   19  A    between atoms: _57  and  _58
REMARK   20  A    between atoms: _58  and  _59
REMARK   21  A    between atoms: _62  and  _64
REMARK   22  A    between atoms: _64  and  _66
REMARK   23  A    between atoms: _68  and  _70
REMARK   24  A    between atoms: _70  and  _71
REMARK   25  A    between atoms: _78  and  _80
REMARK   26  A    between atoms: _82  and  _84
REMARK   27  A    between atoms: _84  and  _85
REMARK   28  A    between atoms: _91  and  _93
REMARK   29  A    between atoms: _95  and  _97
REMARK   30  A    between atoms: _97  and  _98
REMARK   31  A    between atoms: _104  and  _106
REMARK   32  A    between atoms: _106  and  _107
REMARK   33  A    between atoms: _107  and  _108
REMARK   34  A    between atoms: _108  and  _109
REMARK   35  A    between atoms: _111  and  _113
REMARK   36  A    between atoms: _113  and  _115
REMARK   37  A    between atoms: _117  and  _119
REMARK   38  A    between atoms: _119  and  _120
REMARK   39  A    between atoms: _127  and  _129
REMARK   40  A    between atoms: _131  and  _133
REMARK   41  A    between atoms: _136  and  _138
REMARK   42  A    between atoms: _138  and  _139
REMARK   43  A    between atoms: _139  and  _140
REMARK   44  A    between atoms: _140  and  _141
REMARK   45  A    between atoms: _145  and  _147
REMARK   46  A    between atoms: _147  and  _148
REMARK   47  A    between atoms: _155  and  _157
REMARK   48  A    between atoms: _157  and  _158
REMARK   49  A    between atoms: _158  and  _159
REMARK   50  A    between atoms: _159  and  _160
REMARK                            x       y       z     vdW  Elec       q    Type
REMARK                         _______ _______ _______ _____ _____    ______ ____
ROOT
ATOM      1  C   UNL     1     -30.575   9.487 -58.290  0.00  0.00    +0.000 C 
ATOM      2  C   UNL     1     -31.865   9.523 -59.100  0.00  0.00    +0.000 C 
ENDROOT
BRANCH   1   3
ATOM      3  C   UNL     1     -30.440   8.167 -57.483  0.00  0.00    +0.000 C 
ATOM      4  C   UNL     1     -30.502   6.966 -58.455  0.00  0.00    +0.000 C 
ENDBRANCH   1   3
BRANCH   1   5
ATOM      5  C   UNL     1     -30.577  10.685 -57.344  0.00  0.00    +0.000 C 
ATOM      6  C   UNL     1     -31.710  10.628 -56.310  0.00  0.00    +0.000 C 
ENDBRANCH   1   5
TORSDOF 2
REMARK  Name = 
REMARK  50 active torsions:
REMARK  status: ('A' for Active; 'I' for Inactive)
REMARK    1  A    between atoms: _1  and  _3
REMARK    2  A    between atoms: _3  and  _5
REMARK    3  A    between atoms: _7  and  _9
REMARK    4  A    between atoms: _9  and  _10
REMARK    5  A    between atoms: _13  and  _15
REMARK    6  A    between atoms: _15  and  _17
REMARK    7  A    between atoms: _19  and  _21
REMARK    8  A    between atoms: _21  and  _22
REMARK    9  A    between atoms: _29  and  _31
REMARK   10  A    between atoms: _31  and  _32
REMARK   11  A    between atoms: _35  and  _37
REMARK   12  A    between atoms: _37  and  _39
REMARK   13  A    between atoms: _41  and  _43
REMARK   14  A    between atoms: _46  and  _48
REMARK   15  A    between atoms: _48  and  _49
REMARK   16  A    between atoms: _49  and  _50
REMARK   17  A    between atoms: _50  and  _51
REMARK   18  A    between atoms: _55  and  _57
REMARK   19  A    between atoms: _57  and  _58
REMARK   20  A    between atoms: _58  and  _59
REMARK   21  A    between atoms: _62  and  _64
REMARK   22  A    between atoms: _64  and  _66
REMARK   23  A    between atoms: _68  and  _70
REMARK   24  A    between atoms: _70  and  _71
REMARK   25  A    between atoms: _78  and  _80
REMARK   26  A    between atoms: _82  and  _84
REMARK   27  A    between atoms: _84  and  _85
REMARK   28  A    between atoms: _91  and  _93
REMARK   29  A    between atoms: _95  and  _97
REMARK   30  A    between atoms: _97  and  _98
REMARK   31  A    between atoms: _104  and  _106
REMARK   32  A    between atoms: _106  and  _107
REMARK   33  A    between atoms: _107  and  _108
REMARK   34  A    between atoms: _108  and  _109
REMARK   35  A    between atoms: _111  and  _113
REMARK   36  A    between atoms: _113  and  _115
REMARK   37  A    between atoms: _117  and  _119
REMARK   38  A    between atoms: _119  and  _120
REMARK   39  A    between atoms: _127  and  _129
REMARK   40  A    between atoms: _131  and  _133
REMARK   41  A    between atoms: _136  and  _138
REMARK   42  A    between atoms: _138  and  _139
REMARK   43  A    between atoms: _139  and  _140
REMARK   44  A    between atoms: _140  and  _141
REMARK   45  A    between atoms: _145  and  _147
REMARK   46  A    between atoms: _147  and  _148
REMARK   47  A    between atoms: _155  and  _157
REMARK   48  A    between atoms: _157  and  _158
REMARK   49  A    between atoms: _158  and  _159
REMARK   50  A    between atoms: _159  and  _160
REMARK                            x       y       z     vdW  Elec       q    Type
REMARK                         _______ _______ _______ _____ _____    ______ ____
ROOT
ATOM      1  C   UNL     1     -36.060   6.647 -60.949  0.00  0.00    -0.022 A 
ATOM      2  C   UNL     1     -34.993   6.798 -60.071  0.00  0.00    -0.001 A 
ATOM      3  C   UNL     1     -35.203   7.093 -58.744  0.00  0.00    +0.042 A 
ATOM      4  C   UNL     1     -36.494   7.231 -58.278  0.00  0.00    +0.196 A 
ATOM      5  O   UNL     1     -36.703   7.514 -56.954  0.00  0.00    -0.287 OA
ATOM      6  C   UNL     1     -37.565   7.082 -59.122  0.00  0.00    +0.042 A 
ATOM      7  C   UNL     1     -37.349   6.785 -60.449  0.00  0.00    -0.001 A 
ENDROOT
BRANCH   1   8
ATOM      8  C   UNL     1     -35.821   6.343 -62.409  0.00  0.00    +0.026 C 
BRANCH   8   9
ATOM      9  C   UNL     1     -35.857   4.858 -62.760  0.00  0.00    +0.005 C 
ATOM     10  C   UNL     1     -35.466   4.666 -64.213  0.00  0.00    +0.000 C 
ENDBRANCH   8   9
ENDBRANCH   1   8
TORSDOF 2
REMARK  Name = 
REMARK  50 active torsions:
REMARK  status: ('A' for Active; 'I' for Inactive)
REMARK    1  A    between atoms: _1  and  _3
REMARK    2  A    between atoms: _3  and  _5
REMARK    3  A    between atoms: _7  and  _9
REMARK    4  A    between atoms: _9  and  _10
REMARK    5  A    between atoms: _13  and  _15
REMARK    6  A    between atoms: _15  and  _17
REMARK    7  A    between atoms: _19  and  _21
REMARK    8  A    between atoms: _21  and  _22
REMARK    9  A    between atoms: _29  and  _31
REMARK   10  A    between atoms: _31  and  _32
REMARK   11  A    between atoms: _35  and  _37
REMARK   12  A    between atoms: _37  and  _39
REMARK   13  A    between atoms: _41  and  _43
REMARK   14  A    between atoms: _46  and  _48
REMARK   15  A    between atoms: _48  and  _49
REMARK   16  A    between atoms: _49  and  _50
REMARK   17  A    between atoms: _50  and  _51
REMARK   18  A    between atoms: _55  and  _57
REMARK   19  A    between atoms: _57  and  _58
REMARK   20  A    between atoms: _58  and  _59
REMARK   21  A    between atoms: _62  and  _64
REMARK   22  A    between atoms: _64  and  _66
REMARK   23  A    between atoms: _68  and  _70
REMARK   24  A    between atoms: _70  and  _71
REMARK   25  A    between atoms: _78  and  _80
REMARK   26  A    between atoms: _82  and  _84
REMARK   27  A    between atoms: _84  and  _85
REMARK   28  A    between atoms: _91  and  _93
REMARK   29  A    between atoms: _95  and  _97
REMARK   30  A    between atoms: _97  and  _98
REMARK   31  A    between atoms: _104  and  _106
REMARK   32  A    between atoms: _106  and  _107
REMARK   33  A    between atoms: _107  and  _108
REMARK   34  A    between atoms: _108  and  _109
REMARK   35  A    between atoms: _111  and  _113
REMARK   36  A    between atoms: _113  and  _115
REMARK   37  A    between atoms: _117  and  _119
REMARK   38  A    between atoms: _119  and  _120
REMARK   39  A    between atoms: _127  and  _129
REMARK   40  A    between atoms: _131  and  _133
REMARK   41  A    between atoms: _136  and  _138
REMARK   42  A    between atoms: _138  and  _139
REMARK   43  A    between atoms: _139  and  _140
REMARK   44  A    between atoms: _140  and  _141
REMARK   45  A    between atoms: _145  and  _147
REMARK   46  A    between atoms: _147  and  _148
REMARK   47  A    between atoms: _155  and  _157
REMARK   48  A    between atoms: _157  and  _158
REMARK   49  A    between atoms: _158  and  _159
REMARK   50  A    between atoms: _159  and  _160
REMARK                            x       y       z     vdW  Elec       q    Type
REMARK                         _______ _______ _______ _____ _____    ______ ____
ROOT
ATOM      1  C   UNL     1     -43.465   9.832 -56.753  0.00  0.00    +0.036 C 
ATOM      2  C   UNL     1     -42.532  10.314 -55.663  0.00  0.00    +0.003 C 
ENDROOT
BRANCH   1   3
ATOM      3  C   UNL     1     -44.200   8.566 -56.280  0.00  0.00    +0.182 C 
ATOM      4  O   UNL     1     -44.675   8.704 -54.950  0.00  0.00    -0.220 OA
ENDBRANCH   1   3
TORSDOF 1
REMARK  Name = 
REMARK  50 active torsions:
REMARK  status: ('A' for Active; 'I' for Inactive)
REMARK    1  A    between atoms: _1  and  _3
REMARK    2  A    between atoms: _3  and  _5
REMARK    3  A    between atoms: _7  and  _9
REMARK    4  A    between atoms: _9  and  _10
REMARK    5  A    between atoms: _13  and  _15
REMARK    6  A    between atoms: _15  and  _17
REMARK    7  A    between atoms: _19  and  _21
REMARK    8  A    between atoms: _21  and  _22
REMARK    9  A    between atoms: _29  and  _31
REMARK   10  A    between atoms: _31  and  _32
REMARK   11  A    between atoms: _35  and  _37
REMARK   12  A    between atoms: _37  and  _39
REMARK   13  A    between atoms: _41  and  _43
REMARK   14  A    between atoms: _46  and  _48
REMARK   15  A    between atoms: _48  and  _49
REMARK   16  A    between atoms: _49  and  _50
REMARK   17  A    between atoms: _50  and  _51
REMARK   18  A    between atoms: _55  and  _57
REMARK   19  A    between atoms: _57  and  _58
REMARK   20  A    between atoms: _58  and  _59
REMARK   21  A    between atoms: _62  and  _64
REMARK   22  A    between atoms: _64  and  _66
REMARK   23  A    between atoms: _68  and  _70
REMARK   24  A    between atoms: _70  and  _71
REMARK   25  A    between atoms: _78  and  _80
REMARK   26  A    between atoms: _82  and  _84
REMARK   27  A    between atoms: _84  and  _85
REMARK   28  A    between atoms: _91  and  _93
REMARK   29  A    between atoms: _95  and  _97
REMARK   30  A    between atoms: _97  and  _98
REMARK   31  A    between atoms: _104  and  _106
REMARK   32  A    between atoms: _106  and  _107
REMARK   33  A    between atoms: _107  and  _108
REMARK   34  A    between atoms: _108  and  _109
REMARK   35  A    between atoms: _111  and  _113
REMARK   36  A    between atoms: _113  and  _115
REMARK   37  A    between atoms: _117  and  _119
REMARK   38  A    between atoms: _119  and  _120
REMARK   39  A    between atoms: _127  and  _129
REMARK   40  A    between atoms: _131  and  _133
REMARK   41  A    between atoms: _136  and  _138
REMARK   42  A    between atoms: _138  and  _139
REMARK   43  A    between atoms: _139  and  _140
REMARK   44  A    between atoms: _140  and  _141
REMARK   45  A    between atoms: _145  and  _147
REMARK   46  A    between atoms: _147  and  _148
REMARK   47  A    between atoms: _155  and  _157
REMARK   48  A    between atoms: _157  and  _158
REMARK   49  A    between atoms: _158  and  _159
REMARK   50  A    between atoms: _159  and  _160
REMARK                            x       y       z     vdW  Elec       q    Type
REMARK                         _______ _______ _______ _____ _____    ______ ____
ROOT
ATOM      1  C   UNL     1     -40.100  12.853 -54.179  0.00  0.00    -0.022 A 
ATOM      2  C   UNL     1     -39.255  12.628 -53.103  0.00  0.00    -0.004 A 
ATOM      3  C   UNL     1     -37.908  12.535 -53.283  0.00  0.00    -0.000 A 
ATOM      4  C   UNL     1     -37.360  12.649 -54.549  0.00  0.00    -0.000 A 
ATOM      5  C   UNL     1     -38.185  12.857 -55.637  0.00  0.00    -0.000 A 
ATOM      6  C   UNL     1     -39.549  12.955 -55.447  0.00  0.00    -0.004 A 
ENDROOT
BRANCH   1   7
ATOM      7  C   UNL     1     -41.573  12.960 -53.978  0.00  0.00    +0.026 C 
BRANCH   7   8
ATOM      8  C   UNL     1     -42.264  11.620 -53.664  0.00  0.00    +0.005 C 
ATOM      9  C   UNL     1     -43.154  11.724 -52.442  0.00  0.00    +0.000 C 
ENDBRANCH   7   8
ENDBRANCH   1   7
TORSDOF 2
REMARK  Name = 
REMARK  50 active torsions:
REMARK  status: ('A' for Active; 'I' for Inactive)
REMARK    1  A    between atoms: _1  and  _3
REMARK    2  A    between atoms: _3  and  _5
REMARK    3  A    between atoms: _7  and  _9
REMARK    4  A    between atoms: _9  and  _10
REMARK    5  A    between atoms: _13  and  _15
REMARK    6  A    between atoms: _15  and  _17
REMARK    7  A    between atoms: _19  and  _21
REMARK    8  A    between atoms: _21  and  _22
REMARK    9  A    between atoms: _29  and  _31
REMARK   10  A    between atoms: _31  and  _32
REMARK   11  A    between atoms: _35  and  _37
REMARK   12  A    between atoms: _37  and  _39
REMARK   13  A    between atoms: _41  and  _43
REMARK   14  A    between atoms: _46  and  _48
REMARK   15  A    between atoms: _48  and  _49
REMARK   16  A    between atoms: _49  and  _50
REMARK   17  A    between atoms: _50  and  _51
REMARK   18  A    between atoms: _55  and  _57
REMARK   19  A    between atoms: _57  and  _58
REMARK   20  A    between atoms: _58  and  _59
REMARK   21  A    between atoms: _62  and  _64
REMARK   22  A    between atoms: _64  and  _66
REMARK   23  A    between atoms: _68  and  _70
REMARK   24  A    between atoms: _70  and  _71
REMARK   25  A    between atoms: _78  and  _80
REMARK   26  A    between atoms: _82  and  _84
REMARK   27  A    between atoms: _84  and  _85
REMARK   28  A    between atoms: _91  and  _93
REMARK   29  A    between atoms: _95  and  _97
REMARK   30  A    between atoms: _97  and  _98
REMARK   31  A    between atoms: _104  and  _106
REMARK   32  A    between atoms: _106  and  _107
REMARK   33  A    between atoms: _107  and  _108
REMARK   34  A    between atoms: _108  and  _109
REMARK   35  A    between atoms: _111  and  _113
REMARK   36  A    between atoms: _113  and  _115
REMARK   37  A    between atoms: _117  and  _119
REMARK   38  A    between atoms: _119  and  _120
REMARK   39  A    between atoms: _127  and  _129
REMARK   40  A    between atoms: _131  and  _133
REMARK   41  A    between atoms: _136  and  _138
REMARK   42  A    between atoms: _138  and  _139
REMARK   43  A    between atoms: _139  and  _140
REMARK   44  A    between atoms: _140  and  _141
REMARK   45  A    between atoms: _145  and  _147
REMARK   46  A    between atoms: _147  and  _148
REMARK   47  A    between atoms: _155  and  _157
REMARK   48  A    between atoms: _157  and  _158
REMARK   49  A    between atoms: _158  and  _159
REMARK   50  A    between atoms: _159  and  _160
REMARK                            x       y       z     vdW  Elec       q    Type
REMARK                         _______ _______ _______ _____ _____    ______ ____
ROOT
ATOM      1  C   UNL     1     -43.186  11.792 -50.002  0.00  0.00    +0.036 C 
ATOM      2  C   UNL     1     -42.214  12.583 -49.130  0.00  0.00    +0.003 C 
ENDROOT
BRANCH   1   3
ATOM      3  C   UNL     1     -43.487  10.432 -49.351  0.00  0.00    +0.182 C 
ATOM      4  O   UNL     1     -44.646   9.846 -49.913  0.00  0.00    -0.220 OA
ENDBRANCH   1   3
TORSDOF 1
REMARK  Name = 
REMARK  50 active torsions:
REMARK  status: ('A' for Active; 'I' for Inactive)
REMARK    1  A    between atoms: _1  and  _3
REMARK    2  A    between atoms: _3  and  _5
REMARK    3  A    between atoms: _7  and  _9
REMARK    4  A    between atoms: _9  and  _10
REMARK    5  A    between atoms: _13  and  _15
REMARK    6  A    between atoms: _15  and  _17
REMARK    7  A    between atoms: _19  and  _21
REMARK    8  A    between atoms: _21  and  _22
REMARK    9  A    between atoms: _29  and  _31
REMARK   10  A    between atoms: _31  and  _32
REMARK   11  A    between atoms: _35  and  _37
REMARK   12  A    between atoms: _37  and  _39
REMARK   13  A    between atoms: _41  and  _43
REMARK   14  A    between atoms: _46  and  _48
REMARK   15  A    between atoms: _48  and  _49
REMARK   16  A    between atoms: _49  and  _50
REMARK   17  A    between atoms: _50  and  _51
REMARK   18  A    between atoms: _55  and  _57
REMARK   19  A    between atoms: _57  and  _58
REMARK   20  A    between atoms: _58  and  _59
REMARK   21  A    between atoms: _62  and  _64
REMARK   22  A    between atoms: _64  and  _66
REMARK   23  A    between atoms: _68  and  _70
REMARK   24  A    between atoms: _70  and  _71
REMARK   25  A    between atoms: _78  and  _80
REMARK   26  A    between atoms: _82  and  _84
REMARK   27  A    between atoms: _84  and  _85
REMARK   28  A    between atoms: _91  and  _93
REMARK   29  A    between atoms: _95  and  _97
REMARK   30  A    between atoms: _97  and  _98
REMARK   31  A    between atoms: _104  and  _106
REMARK   32  A    between atoms: _106  and  _107
REMARK   33  A    between atoms: _107  and  _108
REMARK   34  A    between atoms: _108  and  _109
REMARK   35  A    between atoms: _111  and  _113
REMARK   36  A    between atoms: _113  and  _115
REMARK   37  A    between atoms: _117  and  _119
REMARK   38  A    between atoms: _119  and  _120
REMARK   39  A    between atoms: _127  and  _129
REMARK   40  A    between atoms: _131  and  _133
REMARK   41  A    between atoms: _136  and  _138
REMARK   42  A    between atoms: _138  and  _139
REMARK   43  A    between atoms: _139  and  _140
REMARK   44  A    between atoms: _140  and  _141
REMARK   45  A    between atoms: _145  and  _147
REMARK   46  A    between atoms: _147  and  _148
REMARK   47  A    between atoms: _155  and  _157
REMARK   48  A    between atoms: _157  and  _158
REMARK   49  A    between atoms: _158  and  _159
REMARK   50  A    between atoms: _159  and  _160
REMARK                            x       y       z     vdW  Elec       q    Type
REMARK                         _______ _______ _______ _____ _____    ______ ____
ROOT
ATOM      1  C   UNL     1     -40.749  16.952 -47.606  0.00  0.00    -0.022 A 
ATOM      2  C   UNL     1     -41.261  18.083 -46.982  0.00  0.00    -0.004 A 
ATOM      3  C   UNL     1     -40.438  18.910 -46.220  0.00  0.00    -0.000 A 
ATOM      4  C   UNL     1     -39.087  18.628 -46.109  0.00  0.00    -0.000 A 
ATOM      5  C   UNL     1     -38.566  17.516 -46.745  0.00  0.00    -0.000 A 
ATOM      6  C   UNL     1     -39.393  16.691 -47.498  0.00  0.00    -0.004 A 
ENDROOT
BRANCH   1   7
ATOM      7  C   UNL     1     -41.635  16.082 -48.440  0.00  0.00    +0.026 C 
BRANCH   7   8
ATOM      8  C   UNL     1     -41.702  14.637 -47.942  0.00  0.00    +0.005 C 
ATOM      9  C   UNL     1     -42.257  14.584 -46.519  0.00  0.00    +0.000 C 
ENDBRANCH   7   8
ENDBRANCH   1   7
TORSDOF 2
REMARK  Name = 
REMARK  50 active torsions:
REMARK  status: ('A' for Active; 'I' for Inactive)
REMARK    1  A    between atoms: _1  and  _3
REMARK    2  A    between atoms: _3  and  _5
REMARK    3  A    between atoms: _7  and  _9
REMARK    4  A    between atoms: _9  and  _10
REMARK    5  A    between atoms: _13  and  _15
REMARK    6  A    between atoms: _15  and  _17
REMARK    7  A    between atoms: _19  and  _21
REMARK    8  A    between atoms: _21  and  _22
REMARK    9  A    between atoms: _29  and  _31
REMARK   10  A    between atoms: _31  and  _32
REMARK   11  A    between atoms: _35  and  _37
REMARK   12  A    between atoms: _37  and  _39
REMARK   13  A    between atoms: _41  and  _43
REMARK   14  A    between atoms: _46  and  _48
REMARK   15  A    between atoms: _48  and  _49
REMARK   16  A    between atoms: _49  and  _50
REMARK   17  A    between atoms: _50  and  _51
REMARK   18  A    between atoms: _55  and  _57
REMARK   19  A    between atoms: _57  and  _58
REMARK   20  A    between atoms: _58  and  _59
REMARK   21  A    between atoms: _62  and  _64
REMARK   22  A    between atoms: _64  and  _66
REMARK   23  A    between atoms: _68  and  _70
REMARK   24  A    between atoms: _70  and  _71
REMARK   25  A    between atoms: _78  and  _80
REMARK   26  A    between atoms: _82  and  _84
REMARK   27  A    between atoms: _84  and  _85
REMARK   28  A    between atoms: _91  and  _93
REMARK   29  A    between atoms: _95  and  _97
REMARK   30  A    between atoms: _97  and  _98
REMARK   31  A    between atoms: _104  and  _106
REMARK   32  A    between atoms: _106  and  _107
REMARK   33  A    between atoms: _107  and  _108
REMARK   34  A    between atoms: _108  and  _109
REMARK   35  A    between atoms: _111  and  _113
REMARK   36  A    between atoms: _113  and  _115
REMARK   37  A    between atoms: _117  and  _119
REMARK   38  A    between atoms: _119  and  _120
REMARK   39  A    between atoms: _127  and  _129
REMARK   40  A    between atoms: _131  and  _133
REMARK   41  A    between atoms: _136  and  _138
REMARK   42  A    between atoms: _138  and  _139
REMARK   43  A    between atoms: _139  and  _140
REMARK   44  A    between atoms: _140  and  _141
REMARK   45  A    between atoms: _145  and  _147
REMARK   46  A    between atoms: _147  and  _148
REMARK   47  A    between atoms: _155  and  _157
REMARK   48  A    between atoms: _157  and  _158
REMARK   49  A    between atoms: _158  and  _159
REMARK   50  A    between atoms: _159  and  _160
REMARK                            x       y       z     vdW  Elec       q    Type
REMARK                         _______ _______ _______ _____ _____    ______ ____
ROOT
ATOM      1  C   UNL     1     -40.196  14.040 -42.313  0.00  0.00    +0.002 C 
ENDROOT
BRANCH   1   2
ATOM      2  C   UNL     1     -41.012  13.211 -43.288  0.00  0.00    +0.000 C 
BRANCH   2   3
ATOM      3  C   UNL     1     -41.977  14.006 -44.174  0.00  0.00    +0.000 C 
ATOM      4  C   UNL     1     -42.415  15.292 -43.459  0.00  0.00    +0.000 C 
ENDBRANCH   2   3
ENDBRANCH   1   2
BRANCH   1   5
ATOM      5  C   UNL     1     -38.726  13.711 -42.481  0.00  0.00    +0.021 C 
BRANCH   5   6
ATOM      6  C   UNL     1     -38.143  14.294 -43.752  0.00  0.00    +0.109 C 
ATOM      7  N   UNL     1     -38.750  15.635 -44.014  0.00  0.00    -0.131 NA
ENDBRANCH   5   6
ENDBRANCH   1   5
TORSDOF 4
REMARK  Name = 
REMARK  50 active torsions:
REMARK  status: ('A' for Active; 'I' for Inactive)
REMARK    1  A    between atoms: _1  and  _3
REMARK    2  A    between atoms: _3  and  _5
REMARK    3  A    between atoms: _7  and  _9
REMARK    4  A    between atoms: _9  and  _10
REMARK    5  A    between atoms: _13  and  _15
REMARK    6  A    between atoms: _15  and  _17
REMARK    7  A    between atoms: _19  and  _21
REMARK    8  A    between atoms: _21  and  _22
REMARK    9  A    between atoms: _29  and  _31
REMARK   10  A    between atoms: _31  and  _32
REMARK   11  A    between atoms: _35  and  _37
REMARK   12  A    between atoms: _37  and  _39
REMARK   13  A    between atoms: _41  and  _43
REMARK   14  A    between atoms: _46  and  _48
REMARK   15  A    between atoms: _48  and  _49
REMARK   16  A    between atoms: _49  and  _50
REMARK   17  A    between atoms: _50  and  _51
REMARK   18  A    between atoms: _55  and  _57
REMARK   19  A    between atoms: _57  and  _58
REMARK   20  A    between atoms: _58  and  _59
REMARK   21  A    between atoms: _62  and  _64
REMARK   22  A    between atoms: _64  and  _66
REMARK   23  A    between atoms: _68  and  _70
REMARK   24  A    between atoms: _70  and  _71
REMARK   25  A    between atoms: _78  and  _80
REMARK   26  A    between atoms: _82  and  _84
REMARK   27  A    between atoms: _84  and  _85
REMARK   28  A    between atoms: _91  and  _93
REMARK   29  A    between atoms: _95  and  _97
REMARK   30  A    between atoms: _97  and  _98
REMARK   31  A    between atoms: _104  and  _106
REMARK   32  A    between atoms: _106  and  _107
REMARK   33  A    between atoms: _107  and  _108
REMARK   34  A    between atoms: _108  and  _109
REMARK   35  A    between atoms: _111  and  _113
REMARK   36  A    between atoms: _113  and  _115
REMARK   37  A    between atoms: _117  and  _119
REMARK   38  A    between atoms: _119  and  _120
REMARK   39  A    between atoms: _127  and  _129
REMARK   40  A    between atoms: _131  and  _133
REMARK   41  A    between atoms: _136  and  _138
REMARK   42  A    between atoms: _138  and  _139
REMARK   43  A    between atoms: _139  and  _140
REMARK   44  A    between atoms: _140  and  _141
REMARK   45  A    between atoms: _145  and  _147
REMARK   46  A    between atoms: _147  and  _148
REMARK   47  A    between atoms: _155  and  _157
REMARK   48  A    between atoms: _157  and  _158
REMARK   49  A    between atoms: _158  and  _159
REMARK   50  A    between atoms: _159  and  _160
REMARK                            x       y       z     vdW  Elec       q    Type
REMARK                         _______ _______ _______ _____ _____    ______ ____
ROOT
ATOM      1  C   UNL     1     -39.463  21.172 -41.347  0.00  0.00    +0.000 C 
ATOM      2  C   UNL     1     -38.845  22.008 -40.233  0.00  0.00    +0.000 C 
ENDROOT
BRANCH   1   3
ATOM      3  C   UNL     1     -40.355  20.066 -40.775  0.00  0.00    +0.000 C 
ATOM      4  C   UNL     1     -41.359  20.702 -39.836  0.00  0.00    +0.000 C 
ENDBRANCH   1   3
BRANCH   1   5
ATOM      5  C   UNL     1     -38.392  20.566 -42.256  0.00  0.00    +0.000 C 
ATOM      6  C   UNL     1     -38.158  21.354 -43.528  0.00  0.00    +0.000 C 
ENDBRANCH   1   5
TORSDOF 2
REMARK  Name = 
REMARK  50 active torsions:
REMARK  status: ('A' for Active; 'I' for Inactive)
REMARK    1  A    between atoms: _1  and  _3
REMARK    2  A    between atoms: _3  and  _5
REMARK    3  A    between atoms: _7  and  _9
REMARK    4  A    between atoms: _9  and  _10
REMARK    5  A    between atoms: _13  and  _15
REMARK    6  A    between atoms: _15  and  _17
REMARK    7  A    between atoms: _19  and  _21
REMARK    8  A    between atoms: _21  and  _22
REMARK    9  A    between atoms: _29  and  _31
REMARK   10  A    between atoms: _31  and  _32
REMARK   11  A    between atoms: _35  and  _37
REMARK   12  A    between atoms: _37  and  _39
REMARK   13  A    between atoms: _41  and  _43
REMARK   14  A    between atoms: _46  and  _48
REMARK   15  A    between atoms: _48  and  _49
REMARK   16  A    between atoms: _49  and  _50
REMARK   17  A    between atoms: _50  and  _51
REMARK   18  A    between atoms: _55  and  _57
REMARK   19  A    between atoms: _57  and  _58
REMARK   20  A    between atoms: _58  and  _59
REMARK   21  A    between atoms: _62  and  _64
REMARK   22  A    between atoms: _64  and  _66
REMARK   23  A    between atoms: _68  and  _70
REMARK   24  A    between atoms: _70  and  _71
REMARK   25  A    between atoms: _78  and  _80
REMARK   26  A    between atoms: _82  and  _84
REMARK   27  A    between atoms: _84  and  _85
REMARK   28  A    between atoms: _91  and  _93
REMARK   29  A    between atoms: _95  and  _97
REMARK   30  A    between atoms: _97  and  _98
REMARK   31  A    between atoms: _104  and  _106
REMARK   32  A    between atoms: _106  and  _107
REMARK   33  A    between atoms: _107  and  _108
REMARK   34  A    between atoms: _108  and  _109
REMARK   35  A    between atoms: _111  and  _113
REMARK   36  A    between atoms: _113  and  _115
REMARK   37  A    between atoms: _117  and  _119
REMARK   38  A    between atoms: _119  and  _120
REMARK   39  A    between atoms: _127  and  _129
REMARK   40  A    between atoms: _131  and  _133
REMARK   41  A    between atoms: _136  and  _138
REMARK   42  A    between atoms: _138  and  _139
REMARK   43  A    between atoms: _139  and  _140
REMARK   44  A    between atoms: _140  and  _141
REMARK   45  A    between atoms: _145  and  _147
REMARK   46  A    between atoms: _147  and  _148
REMARK   47  A    between atoms: _155  and  _157
REMARK   48  A    between atoms: _157  and  _158
REMARK   49  A    between atoms: _158  and  _159
REMARK   50  A    between atoms: _159  and  _160
REMARK                            x       y       z     vdW  Elec       q    Type
REMARK                         _______ _______ _______ _____ _____    ______ ____
ROOT
ATOM      1  C   UNL     1     -36.036  25.849 -44.802  0.00  0.00    -0.022 A 
ATOM      2  C   UNL     1     -35.367  25.602 -43.607  0.00  0.00    -0.001 A 
ATOM      3  C   UNL     1     -36.054  25.545 -42.397  0.00  0.00    +0.042 A 
ATOM      4  C   UNL     1     -37.416  25.722 -42.384  0.00  0.00    +0.196 A 
ATOM      5  O   UNL     1     -38.084  25.660 -41.191  0.00  0.00    -0.287 OA
ATOM      6  C   UNL     1     -38.110  25.980 -43.556  0.00  0.00    +0.042 A 
ATOM      7  C   UNL     1     -37.420  26.034 -44.761  0.00  0.00    -0.001 A 
ENDROOT
BRANCH   1   8
ATOM      8  C   UNL     1     -35.288  25.929 -46.093  0.00  0.00    +0.026 C 
BRANCH   8   9
ATOM      9  C   UNL     1     -34.480  27.220 -46.243  0.00  0.00    +0.005 C 
ATOM     10  C   UNL     1     -33.848  27.232 -47.633  0.00  0.00    +0.000 C 
ENDBRANCH   8   9
ENDBRANCH   1   8
TORSDOF 2
REMARK  Name = 
REMARK  50 active torsions:
REMARK  status: ('A' for Active; 'I' for Inactive)
REMARK    1  A    between atoms: _1  and  _3
REMARK    2  A    between atoms: _3  and  _5
REMARK    3  A    between atoms: _7  and  _9
REMARK    4  A    between atoms: _9  and  _10
REMARK    5  A    between atoms: _13  and  _15
REMARK    6  A    between atoms: _15  and  _17
REMARK    7  A    between atoms: _19  and  _21
REMARK    8  A    between atoms: _21  and  _22
REMARK    9  A    between atoms: _29  and  _31
REMARK   10  A    between atoms: _31  and  _32
REMARK   11  A    between atoms: _35  and  _37
REMARK   12  A    between atoms: _37  and  _39
REMARK   13  A    between atoms: _41  and  _43
REMARK   14  A    between atoms: _46  and  _48
REMARK   15  A    between atoms: _48  and  _49
REMARK   16  A    between atoms: _49  and  _50
REMARK   17  A    between atoms: _50  and  _51
REMARK   18  A    between atoms: _55  and  _57
REMARK   19  A    between atoms: _57  and  _58
REMARK   20  A    between atoms: _58  and  _59
REMARK   21  A    between atoms: _62  and  _64
REMARK   22  A    between atoms: _64  and  _66
REMARK   23  A    between atoms: _68  and  _70
REMARK   24  A    between atoms: _70  and  _71
REMARK   25  A    between atoms: _78  and  _80
REMARK   26  A    between atoms: _82  and  _84
REMARK   27  A    between atoms: _84  and  _85
REMARK   28  A    between atoms: _91  and  _93
REMARK   29  A    between atoms: _95  and  _97
REMARK   30  A    between atoms: _97  and  _98
REMARK   31  A    between atoms: _104  and  _106
REMARK   32  A    between atoms: _106  and  _107
REMARK   33  A    between atoms: _107  and  _108
REMARK   34  A    between atoms: _108  and  _109
REMARK   35  A    between atoms: _111  and  _113
REMARK   36  A    between atoms: _113  and  _115
REMARK   37  A    between atoms: _117  and  _119
REMARK   38  A    between atoms: _119  and  _120
REMARK   39  A    between atoms: _127  and  _129
REMARK   40  A    between atoms: _131  and  _133
REMARK   41  A    between atoms: _136  and  _138
REMARK   42  A    between atoms: _138  and  _139
REMARK   43  A    between atoms: _139  and  _140
REMARK   44  A    between atoms: _140  and  _141
REMARK   45  A    between atoms: _145  and  _147
REMARK   46  A    between atoms: _147  and  _148
REMARK   47  A    between atoms: _155  and  _157
REMARK   48  A    between atoms: _157  and  _158
REMARK   49  A    between atoms: _158  and  _159
REMARK   50  A    between atoms: _159  and  _160
REMARK                            x       y       z     vdW  Elec       q    Type
REMARK                         _______ _______ _______ _____ _____    ______ ____
ROOT
ATOM      1  C   UNL     1     -30.869  23.371 -50.696  0.00  0.00    +0.013 C 
ATOM      2  C   UNL     1     -30.192  23.512 -52.038  0.00  0.00    +0.001 C 
ENDROOT
BRANCH   1   3
ATOM      3  C   UNL     1     -31.863  22.214 -50.752  0.00  0.00    +0.069 C 
ATOM      4  S   UNL     1     -31.054  20.631 -51.123  0.00  0.00    -0.082 S 
ENDBRANCH   1   3
TORSDOF 1
REMARK  Name = 
REMARK  50 active torsions:
REMARK  status: ('A' for Active; 'I' for Inactive)
REMARK    1  A    between atoms: _1  and  _3
REMARK    2  A    between atoms: _3  and  _5
REMARK    3  A    between atoms: _7  and  _9
REMARK    4  A    between atoms: _9  and  _10
REMARK    5  A    between atoms: _13  and  _15
REMARK    6  A    between atoms: _15  and  _17
REMARK    7  A    between atoms: _19  and  _21
REMARK    8  A    between atoms: _21  and  _22
REMARK    9  A    between atoms: _29  and  _31
REMARK   10  A    between atoms: _31  and  _32
REMARK   11  A    between atoms: _35  and  _37
REMARK   12  A    between atoms: _37  and  _39
REMARK   13  A    between atoms: _41  and  _43
REMARK   14  A    between atoms: _46  and  _48
REMARK   15  A    between atoms: _48  and  _49
REMARK   16  A    between atoms: _49  and  _50
REMARK   17  A    between atoms: _50  and  _51
REMARK   18  A    between atoms: _55  and  _57
REMARK   19  A    between atoms: _57  and  _58
REMARK   20  A    between atoms: _58  and  _59
REMARK   21  A    between atoms: _62  and  _64
REMARK   22  A    between atoms: _64  and  _66
REMARK   23  A    between atoms: _68  and  _70
REMARK   24  A    between atoms: _70  and  _71
REMARK   25  A    between atoms: _78  and  _80
REMARK   26  A    between atoms: _82  and  _84
REMARK   27  A    between atoms: _84  and  _85
REMARK   28  A    between atoms: _91  and  _93
REMARK   29  A    between atoms: _95  and  _97
REMARK   30  A    between atoms: _97  and  _98
REMARK   31  A    between atoms: _104  and  _106
REMARK   32  A    between atoms: _106  and  _107
REMARK   33  A    between atoms: _107  and  _108
REMARK   34  A    between atoms: _108  and  _109
REMARK   35  A    between atoms: _111  and  _113
REMARK   36  A    between atoms: _113  and  _115
REMARK   37  A    between atoms: _117  and  _119
REMARK   38  A    between atoms: _119  and  _120
REMARK   39  A    between atoms: _127  and  _129
REMARK   40  A    between atoms: _131  and  _133
REMARK   41  A    between atoms: _136  and  _138
REMARK   42  A    between atoms: _138  and  _139
REMARK   43  A    between atoms: _139  and  _140
REMARK   44  A    between atoms: _140  and  _141
REMARK   45  A    between atoms: _145  and  _147
REMARK   46  A    between atoms: _147  and  _148
REMARK   47  A    between atoms: _155  and  _157
REMARK   48  A    between atoms: _157  and  _158
REMARK   49  A    between atoms: _158  and  _159
REMARK   50  A    between atoms: _159  and  _160
REMARK                            x       y       z     vdW  Elec       q    Type
REMARK                         _______ _______ _______ _____ _____    ______ ____
ROOT
ATOM      1  C   UNL     1     -29.719  19.789 -56.114  0.00  0.00    +0.000 C 
ATOM      2  C   UNL     1     -30.847  19.786 -55.058  0.00  0.00    +0.000 C 
ATOM      3  C   UNL     1     -29.627  18.439 -56.789  0.00  0.00    +0.000 C 
ENDROOT
BRANCH   1   4
ATOM      4  C   UNL     1     -28.386  20.152 -55.456  0.00  0.00    +0.000 C 
ATOM      5  C   UNL     1     -27.273  20.097 -56.503  0.00  0.00    +0.000 C 
ENDBRANCH   1   4
TORSDOF 1
REMARK  Name = 
REMARK  50 active torsions:
REMARK  status: ('A' for Active; 'I' for Inactive)
REMARK    1  A    between atoms: _1  and  _3
REMARK    2  A    between atoms: _3  and  _5
REMARK    3  A    between atoms: _7  and  _9
REMARK    4  A    between atoms: _9  and  _10
REMARK    5  A    between atoms: _13  and  _15
REMARK    6  A    between atoms: _15  and  _17
REMARK    7  A    between atoms: _19  and  _21
REMARK    8  A    between atoms: _21  and  _22
REMARK    9  A    between atoms: _29  and  _31
REMARK   10  A    between atoms: _31  and  _32
REMARK   11  A    between atoms: _35  and  _37
REMARK   12  A    between atoms: _37  and  _39
REMARK   13  A    between atoms: _41  and  _43
REMARK   14  A    between atoms: _46  and  _48
REMARK   15  A    between atoms: _48  and  _49
REMARK   16  A    between atoms: _49  and  _50
REMARK   17  A    between atoms: _50  and  _51
REMARK   18  A    between atoms: _55  and  _57
REMARK   19  A    between atoms: _57  and  _58
REMARK   20  A    between atoms: _58  and  _59
REMARK   21  A    between atoms: _62  and  _64
REMARK   22  A    between atoms: _64  and  _66
REMARK   23  A    between atoms: _68  and  _70
REMARK   24  A    between atoms: _70  and  _71
REMARK   25  A    between atoms: _78  and  _80
REMARK   26  A    between atoms: _82  and  _84
REMARK   27  A    between atoms: _84  and  _85
REMARK   28  A    between atoms: _91  and  _93
REMARK   29  A    between atoms: _95  and  _97
REMARK   30  A    between atoms: _97  and  _98
REMARK   31  A    between atoms: _104  and  _106
REMARK   32  A    between atoms: _106  and  _107
REMARK   33  A    between atoms: _107  and  _108
REMARK   34  A    between atoms: _108  and  _109
REMARK   35  A    between atoms: _111  and  _113
REMARK   36  A    between atoms: _113  and  _115
REMARK   37  A    between atoms: _117  and  _119
REMARK   38  A    between atoms: _119  and  _120
REMARK   39  A    between atoms: _127  and  _129
REMARK   40  A    between atoms: _131  and  _133
REMARK   41  A    between atoms: _136  and  _138
REMARK   42  A    between atoms: _138  and  _139
REMARK   43  A    between atoms: _139  and  _140
REMARK   44  A    between atoms: _140  and  _141
REMARK   45  A    between atoms: _145  and  _147
REMARK   46  A    between atoms: _147  and  _148
REMARK   47  A    between atoms: _155  and  _157
REMARK   48  A    between atoms: _157  and  _158
REMARK   49  A    between atoms: _158  and  _159
REMARK   50  A    between atoms: _159  and  _160
REMARK                            x       y       z     vdW  Elec       q    Type
REMARK                         _______ _______ _______ _____ _____    ______ ____
ROOT
ATOM      1  C   UNL     1     -38.873   3.708 -56.481  0.00  0.00    +0.220 C 
ENDROOT
BRANCH   1   2
ATOM      2  N   UNL     1     -37.524   4.150 -56.798  0.00  0.00    -0.087 NA
ATOM      3  C   UNL     1     -36.425   3.430 -56.575  0.00  0.00    +0.535 C 
ATOM      4  N   UNL     1     -36.497   2.221 -56.028  0.00  0.00    +0.135 NA
ATOM      5  N   UNL     1     -35.252   3.933 -56.913  0.00  0.00    +0.135 NA
ENDBRANCH   1   2
BRANCH   1   6
ATOM      6  C   UNL     1     -39.832   4.066 -57.589  0.00  0.00    +0.047 C 
BRANCH   6   7
ATOM      7  C   UNL     1     -39.271   3.540 -58.890  0.00  0.00    +0.004 C 
BRANCH   7   8
ATOM      8  C   UNL     1     -40.314   3.037 -59.872  0.00  0.00    +0.000 C 
ATOM      9  C   UNL     1     -41.144   4.199 -60.401  0.00  0.00    +0.000 C 
ENDBRANCH   7   8
ENDBRANCH   6   7
ENDBRANCH   1   6
TORSDOF 4
REMARK  Name = 
REMARK  50 active torsions:
REMARK  status: ('A' for Active; 'I' for Inactive)
REMARK    1  A    between atoms: _1  and  _3
REMARK    2  A    between atoms: _3  and  _5
REMARK    3  A    between atoms: _7  and  _9
REMARK    4  A    between atoms: _9  and  _10
REMARK    5  A    between atoms: _13  and  _15
REMARK    6  A    between atoms: _15  and  _17
REMARK    7  A    between atoms: _19  and  _21
REMARK    8  A    between atoms: _21  and  _22
REMARK    9  A    between atoms: _29  and  _31
REMARK   10  A    between atoms: _31  and  _32
REMARK   11  A    between atoms: _35  and  _37
REMARK   12  A    between atoms: _37  and  _39
REMARK   13  A    between atoms: _41  and  _43
REMARK   14  A    between atoms: _46  and  _48
REMARK   15  A    between atoms: _48  and  _49
REMARK   16  A    between atoms: _49  and  _50
REMARK   17  A    between atoms: _50  and  _51
REMARK   18  A    between atoms: _55  and  _57
REMARK   19  A    between atoms: _57  and  _58
REMARK   20  A    between atoms: _58  and  _59
REMARK   21  A    between atoms: _62  and  _64
REMARK   22  A    between atoms: _64  and  _66
REMARK   23  A    between atoms: _68  and  _70
REMARK   24  A    between atoms: _70  and  _71
REMARK   25  A    between atoms: _78  and  _80
REMARK   26  A    between atoms: _82  and  _84
REMARK   27  A    between atoms: _84  and  _85
REMARK   28  A    between atoms: _91  and  _93
REMARK   29  A    between atoms: _95  and  _97
REMARK   30  A    between atoms: _97  and  _98
REMARK   31  A    between atoms: _104  and  _106
REMARK   32  A    between atoms: _106  and  _107
REMARK   33  A    between atoms: _107  and  _108
REMARK   34  A    between atoms: _108  and  _109
REMARK   35  A    between atoms: _111  and  _113
REMARK   36  A    between atoms: _113  and  _115
REMARK   37  A    between atoms: _117  and  _119
REMARK   38  A    between atoms: _119  and  _120
REMARK   39  A    between atoms: _127  and  _129
REMARK   40  A    between atoms: _131  and  _133
REMARK   41  A    between atoms: _136  and  _138
REMARK   42  A    between atoms: _138  and  _139
REMARK   43  A    between atoms: _139  and  _140
REMARK   44  A    between atoms: _140  and  _141
REMARK   45  A    between atoms: _145  and  _147
REMARK   46  A    between atoms: _147  and  _148
REMARK   47  A    between atoms: _155  and  _157
REMARK   48  A    between atoms: _157  and  _158
REMARK   49  A    between atoms: _158  and  _159
REMARK   50  A    between atoms: _159  and  _160
REMARK                            x       y       z     vdW  Elec       q    Type
REMARK                         _______ _______ _______ _____ _____    ______ ____
ROOT
ATOM      1  C   UNL     1     -45.463  -3.289 -49.872  0.00  0.00    -0.022 A 
ATOM      2  C   UNL     1     -45.520  -2.909 -48.526  0.00  0.00    -0.001 A 
ATOM      3  C   UNL     1     -44.887  -1.759 -48.078  0.00  0.00    +0.042 A 
ATOM      4  C   UNL     1     -44.189  -0.966 -48.981  0.00  0.00    +0.196 A 
ATOM      5  O   UNL     1     -43.549   0.179 -48.549  0.00  0.00    -0.287 OA
ATOM      6  C   UNL     1     -44.122  -1.318 -50.325  0.00  0.00    +0.042 A 
ATOM      7  C   UNL     1     -44.758  -2.467 -50.761  0.00  0.00    -0.001 A 
ENDROOT
BRANCH   1   8
ATOM      8  C   UNL     1     -46.181  -4.538 -50.350  0.00  0.00    +0.026 C 
BRANCH   8   9
ATOM      9  C   UNL     1     -45.553  -5.267 -51.549  0.00  0.00    +0.005 C 
ATOM     10  C   UNL     1     -45.926  -6.740 -51.433  0.00  0.00    +0.000 C 
ENDBRANCH   8   9
ENDBRANCH   1   8
TORSDOF 2
REMARK  Name = 
REMARK  50 active torsions:
REMARK  status: ('A' for Active; 'I' for Inactive)
REMARK    1  A    between atoms: _1  and  _3
REMARK    2  A    between atoms: _3  and  _5
REMARK    3  A    between atoms: _7  and  _9
REMARK    4  A    between atoms: _9  and  _10
REMARK    5  A    between atoms: _13  and  _15
REMARK    6  A    between atoms: _15  and  _17
REMARK    7  A    between atoms: _19  and  _21
REMARK    8  A    between atoms: _21  and  _22
REMARK    9  A    between atoms: _29  and  _31
REMARK   10  A    between atoms: _31  and  _32
REMARK   11  A    between atoms: _35  and  _37
REMARK   12  A    between atoms: _37  and  _39
REMARK   13  A    between atoms: _41  and  _43
REMARK   14  A    between atoms: _46  and  _48
REMARK   15  A    between atoms: _48  and  _49
REMARK   16  A    between atoms: _49  and  _50
REMARK   17  A    between atoms: _50  and  _51
REMARK   18  A    between atoms: _55  and  _57
REMARK   19  A    between atoms: _57  and  _58
REMARK   20  A    between atoms: _58  and  _59
REMARK   21  A    between atoms: _62  and  _64
REMARK   22  A    between atoms: _64  and  _66
REMARK   23  A    between atoms: _68  and  _70
REMARK   24  A    between atoms: _70  and  _71
REMARK   25  A    between atoms: _78  and  _80
REMARK   26  A    between atoms: _82  and  _84
REMARK   27  A    between atoms: _84  and  _85
REMARK   28  A    between atoms: _91  and  _93
REMARK   29  A    between atoms: _95  and  _97
REMARK   30  A    between atoms: _97  and  _98
REMARK   31  A    between atoms: _104  and  _106
REMARK   32  A    between atoms: _106  and  _107
REMARK   33  A    between atoms: _107  and  _108
REMARK   34  A    between atoms: _108  and  _109
REMARK   35  A    between atoms: _111  and  _113
REMARK   36  A    between atoms: _113  and  _115
REMARK   37  A    between atoms: _117  and  _119
REMARK   38  A    between atoms: _119  and  _120
REMARK   39  A    between atoms: _127  and  _129
REMARK   40  A    between atoms: _131  and  _133
REMARK   41  A    between atoms: _136  and  _138
REMARK   42  A    between atoms: _138  and  _139
REMARK   43  A    between atoms: _139  and  _140
REMARK   44  A    between atoms: _140  and  _141
REMARK   45  A    between atoms: _145  and  _147
REMARK   46  A    between atoms: _147  and  _148
REMARK   47  A    between atoms: _155  and  _157
REMARK   48  A    between atoms: _157  and  _158
REMARK   49  A    between atoms: _158  and  _159
REMARK   50  A    between atoms: _159  and  _160
REMARK                            x       y       z     vdW  Elec       q    Type
REMARK                         _______ _______ _______ _____ _____    ______ ____
ROOT
ATOM      1  C   UNL     1     -38.150  -1.874 -46.455  0.00  0.00    +0.007 C 
ENDROOT
BRANCH   1   2
ATOM      2  C   UNL     1     -38.366  -2.943 -47.513  0.00  0.00    +0.000 C 
BRANCH   2   3
ATOM      3  C   UNL     1     -37.362  -4.097 -47.415  0.00  0.00    +0.000 C 
ATOM      4  C   UNL     1     -38.051  -5.348 -46.903  0.00  0.00    +0.000 C 
ENDBRANCH   2   3
ENDBRANCH   1   2
BRANCH   1   5
ATOM      5  C   UNL     1     -39.200  -1.914 -45.364  0.00  0.00    +0.081 C 
BRANCH   5   6
ATOM      6  C   UNL     1     -40.454  -2.629 -45.851  0.00  0.00    +0.315 C 
ATOM      7  N   UNL     1     -41.534  -1.655 -46.179  0.00  0.00    +0.597 NA
ENDBRANCH   5   6
ENDBRANCH   1   5
TORSDOF 4
REMARK  Name = 
REMARK  50 active torsions:
REMARK  status: ('A' for Active; 'I' for Inactive)
REMARK    1  A    between atoms: _1  and  _3
REMARK    2  A    between atoms: _3  and  _5
REMARK    3  A    between atoms: _7  and  _9
REMARK    4  A    between atoms: _9  and  _10
REMARK    5  A    between atoms: _13  and  _15
REMARK    6  A    between atoms: _15  and  _17
REMARK    7  A    between atoms: _19  and  _21
REMARK    8  A    between atoms: _21  and  _22
REMARK    9  A    between atoms: _29  and  _31
REMARK   10  A    between atoms: _31  and  _32
REMARK   11  A    between atoms: _35  and  _37
REMARK   12  A    between atoms: _37  and  _39
REMARK   13  A    between atoms: _41  and  _43
REMARK   14  A    between atoms: _46  and  _48
REMARK   15  A    between atoms: _48  and  _49
REMARK   16  A    between atoms: _49  and  _50
REMARK   17  A    between atoms: _50  and  _51
REMARK   18  A    between atoms: _55  and  _57
REMARK   19  A    between atoms: _57  and  _58
REMARK   20  A    between atoms: _58  and  _59
REMARK   21  A    between atoms: _62  and  _64
REMARK   22  A    between atoms: _64  and  _66
REMARK   23  A    between atoms: _68  and  _70
REMARK   24  A    between atoms: _70  and  _71
REMARK   25  A    between atoms: _78  and  _80
REMARK   26  A    between atoms: _82  and  _84
REMARK   27  A    between atoms: _84  and  _85
REMARK   28  A    between atoms: _91  and  _93
REMARK   29  A    between atoms: _95  and  _97
REMARK   30  A    between atoms: _97  and  _98
REMARK   31  A    between atoms: _104  and  _106
REMARK   32  A    between atoms: _106  and  _107
REMARK   33  A    between atoms: _107  and  _108
REMARK   34  A    between atoms: _108  and  _109
REMARK   35  A    between atoms: _111  and  _113
REMARK   36  A    between atoms: _113  and  _115
REMARK   37  A    between atoms: _117  and  _119
REMARK   38  A    between atoms: _119  and  _120
REMARK   39  A    between atoms: _127  and  _129
REMARK   40  A    between atoms: _131  and  _133
REMARK   41  A    between atoms: _136  and  _138
REMARK   42  A    between atoms: _138  and  _139
REMARK   43  A    between atoms: _139  and  _140
REMARK   44  A    between atoms: _140  and  _141
REMARK   45  A    between atoms: _145  and  _147
REMARK   46  A    between atoms: _147  and  _148
REMARK   47  A    between atoms: _155  and  _157
REMARK   48  A    between atoms: _157  and  _158
REMARK   49  A    between atoms: _158  and  _159
REMARK   50  A    between atoms: _159  and  _160
REMARK                            x       y       z     vdW  Elec       q    Type
REMARK                         _______ _______ _______ _____ _____    ______ ____
ROOT
ATOM      1  C   UNL     1     -38.253  21.314 -61.562  0.00  0.00    +0.000 C 
ATOM      2  C   UNL     1     -38.615  20.573 -60.295  0.00  0.00    +0.000 C 
ENDROOT
BRANCH   1   3
ATOM      3  C   UNL     1     -39.196  20.949 -62.728  0.00  0.00    +0.000 C 
ATOM      4  C   UNL     1     -40.596  21.380 -62.367  0.00  0.00    +0.000 C 
ENDBRANCH   1   3
BRANCH   1   5
ATOM      5  C   UNL     1     -36.809  21.011 -61.926  0.00  0.00    +0.000 C 
ATOM      6  C   UNL     1     -35.879  22.100 -61.442  0.00  0.00    +0.000 C 
ENDBRANCH   1   5
TORSDOF 2
REMARK  Name = 
REMARK  50 active torsions:
REMARK  status: ('A' for Active; 'I' for Inactive)
REMARK    1  A    between atoms: _1  and  _3
REMARK    2  A    between atoms: _3  and  _5
REMARK    3  A    between atoms: _7  and  _9
REMARK    4  A    between atoms: _9  and  _10
REMARK    5  A    between atoms: _13  and  _15
REMARK    6  A    between atoms: _15  and  _17
REMARK    7  A    between atoms: _19  and  _21
REMARK    8  A    between atoms: _21  and  _22
REMARK    9  A    between atoms: _29  and  _31
REMARK   10  A    between atoms: _31  and  _32
REMARK   11  A    between atoms: _35  and  _37
REMARK   12  A    between atoms: _37  and  _39
REMARK   13  A    between atoms: _41  and  _43
REMARK   14  A    between atoms: _46  and  _48
REMARK   15  A    between atoms: _48  and  _49
REMARK   16  A    between atoms: _49  and  _50
REMARK   17  A    between atoms: _50  and  _51
REMARK   18  A    between atoms: _55  and  _57
REMARK   19  A    between atoms: _57  and  _58
REMARK   20  A    between atoms: _58  and  _59
REMARK   21  A    between atoms: _62  and  _64
REMARK   22  A    between atoms: _64  and  _66
REMARK   23  A    between atoms: _68  and  _70
REMARK   24  A    between atoms: _70  and  _71
REMARK   25  A    between atoms: _78  and  _80
REMARK   26  A    between atoms: _82  and  _84
REMARK   27  A    between atoms: _84  and  _85
REMARK   28  A    between atoms: _91  and  _93
REMARK   29  A    between atoms: _95  and  _97
REMARK   30  A    between atoms: _97  and  _98
REMARK   31  A    between atoms: _104  and  _106
REMARK   32  A    between atoms: _106  and  _107
REMARK   33  A    between atoms: _107  and  _108
REMARK   34  A    between atoms: _108  and  _109
REMARK   35  A    between atoms: _111  and  _113
REMARK   36  A    between atoms: _113  and  _115
REMARK   37  A    between atoms: _117  and  _119
REMARK   38  A    between atoms: _119  and  _120
REMARK   39  A    between atoms: _127  and  _129
REMARK   40  A    between atoms: _131  and  _133
REMARK   41  A    between atoms: _136  and  _138
REMARK   42  A    between atoms: _138  and  _139
REMARK   43  A    between atoms: _139  and  _140
REMARK   44  A    between atoms: _140  and  _141
REMARK   45  A    between atoms: _145  and  _147
REMARK   46  A    between atoms: _147  and  _148
REMARK   47  A    between atoms: _155  and  _157
REMARK   48  A    between atoms: _157  and  _158
REMARK   49  A    between atoms: _158  and  _159
REMARK   50  A    between atoms: _159  and  _160
REMARK                            x       y       z     vdW  Elec       q    Type
REMARK                         _______ _______ _______ _____ _____    ______ ____
ROOT
ATOM      1  C   UNL     1     -40.951  15.141 -58.696  0.00  0.00    +0.000 C 
ENDROOT
BRANCH   1   2
ATOM      2  C   UNL     1     -40.284  16.309 -57.970  0.00  0.00    +0.000 C 
ATOM      3  C   UNL     1     -41.189  16.727 -56.821  0.00  0.00    +0.000 C 
ATOM      4  C   UNL     1     -40.028  17.443 -58.953  0.00  0.00    +0.000 C 
ENDBRANCH   1   2
BRANCH   1   5
ATOM      5  C   UNL     1     -42.268  15.405 -59.408  0.00  0.00    +0.000 C 
ATOM      6  C   UNL     1     -42.143  15.134 -60.901  0.00  0.00    +0.000 C 
ENDBRANCH   1   5
TORSDOF 2
REMARK  Name = 
REMARK  50 active torsions:
REMARK  status: ('A' for Active; 'I' for Inactive)
REMARK    1  A    between atoms: _1  and  _3
REMARK    2  A    between atoms: _3  and  _5
REMARK    3  A    between atoms: _7  and  _9
REMARK    4  A    between atoms: _9  and  _10
REMARK    5  A    between atoms: _13  and  _15
REMARK    6  A    between atoms: _15  and  _17
REMARK    7  A    between atoms: _19  and  _21
REMARK    8  A    between atoms: _21  and  _22
REMARK    9  A    between atoms: _29  and  _31
REMARK   10  A    between atoms: _31  and  _32
REMARK   11  A    between atoms: _35  and  _37
REMARK   12  A    between atoms: _37  and  _39
REMARK   13  A    between atoms: _41  and  _43
REMARK   14  A    between atoms: _46  and  _48
REMARK   15  A    between atoms: _48  and  _49
REMARK   16  A    between atoms: _49  and  _50
REMARK   17  A    between atoms: _50  and  _51
REMARK   18  A    between atoms: _55  and  _57
REMARK   19  A    between atoms: _57  and  _58
REMARK   20  A    between atoms: _58  and  _59
REMARK   21  A    between atoms: _62  and  _64
REMARK   22  A    between atoms: _64  and  _66
REMARK   23  A    between atoms: _68  and  _70
REMARK   24  A    between atoms: _70  and  _71
REMARK   25  A    between atoms: _78  and  _80
REMARK   26  A    between atoms: _82  and  _84
REMARK   27  A    between atoms: _84  and  _85
REMARK   28  A    between atoms: _91  and  _93
REMARK   29  A    between atoms: _95  and  _97
REMARK   30  A    between atoms: _97  and  _98
REMARK   31  A    between atoms: _104  and  _106
REMARK   32  A    between atoms: _106  and  _107
REMARK   33  A    between atoms: _107  and  _108
REMARK   34  A    between atoms: _108  and  _109
REMARK   35  A    between atoms: _111  and  _113
REMARK   36  A    between atoms: _113  and  _115
REMARK   37  A    between atoms: _117  and  _119
REMARK   38  A    between atoms: _119  and  _120
REMARK   39  A    between atoms: _127  and  _129
REMARK   40  A    between atoms: _131  and  _133
REMARK   41  A    between atoms: _136  and  _138
REMARK   42  A    between atoms: _138  and  _139
REMARK   43  A    between atoms: _139  and  _140
REMARK   44  A    between atoms: _140  and  _141
REMARK   45  A    between atoms: _145  and  _147
REMARK   46  A    between atoms: _147  and  _148
REMARK   47  A    between atoms: _155  and  _157
REMARK   48  A    between atoms: _157  and  _158
REMARK   49  A    between atoms: _158  and  _159
REMARK   50  A    between atoms: _159  and  _160
REMARK                            x       y       z     vdW  Elec       q    Type
REMARK                         _______ _______ _______ _____ _____    ______ ____
ROOT
ATOM      1  C   UNL     1     -37.586  15.579 -64.373  0.00  0.00    +0.000 C 
ATOM      2  C   UNL     1     -36.352  15.878 -65.233  0.00  0.00    +0.000 C 
ENDROOT
BRANCH   1   3
ATOM      3  C   UNL     1     -38.749  16.508 -64.785  0.00  0.00    +0.000 C 
ATOM      4  C   UNL     1     -38.782  16.460 -66.307  0.00  0.00    +0.000 C 
ENDBRANCH   1   3
BRANCH   1   5
ATOM      5  C   UNL     1     -37.233  15.748 -62.887  0.00  0.00    +0.000 C 
ATOM      6  C   UNL     1     -37.066  17.178 -62.461  0.00  0.00    +0.000 C 
ENDBRANCH   1   5
TORSDOF 2
REMARK  Name = 
REMARK  50 active torsions:
REMARK  status: ('A' for Active; 'I' for Inactive)
REMARK    1  A    between atoms: _1  and  _3
REMARK    2  A    between atoms: _3  and  _5
REMARK    3  A    between atoms: _7  and  _9
REMARK    4  A    between atoms: _9  and  _10
REMARK    5  A    between atoms: _13  and  _15
REMARK    6  A    between atoms: _15  and  _17
REMARK    7  A    between atoms: _19  and  _21
REMARK    8  A    between atoms: _21  and  _22
REMARK    9  A    between atoms: _29  and  _31
REMARK   10  A    between atoms: _31  and  _32
REMARK   11  A    between atoms: _35  and  _37
REMARK   12  A    between atoms: _37  and  _39
REMARK   13  A    between atoms: _41  and  _43
REMARK   14  A    between atoms: _46  and  _48
REMARK   15  A    between atoms: _48  and  _49
REMARK   16  A    between atoms: _49  and  _50
REMARK   17  A    between atoms: _50  and  _51
REMARK   18  A    between atoms: _55  and  _57
REMARK   19  A    between atoms: _57  and  _58
REMARK   20  A    between atoms: _58  and  _59
REMARK   21  A    between atoms: _62  and  _64
REMARK   22  A    between atoms: _64  and  _66
REMARK   23  A    between atoms: _68  and  _70
REMARK   24  A    between atoms: _70  and  _71
REMARK   25  A    between atoms: _78  and  _80
REMARK   26  A    between atoms: _82  and  _84
REMARK   27  A    between atoms: _84  and  _85
REMARK   28  A    between atoms: _91  and  _93
REMARK   29  A    between atoms: _95  and  _97
REMARK   30  A    between atoms: _97  and  _98
REMARK   31  A    between atoms: _104  and  _106
REMARK   32  A    between atoms: _106  and  _107
REMARK   33  A    between atoms: _107  and  _108
REMARK   34  A    between atoms: _108  and  _109
REMARK   35  A    between atoms: _111  and  _113
REMARK   36  A    between atoms: _113  and  _115
REMARK   37  A    between atoms: _117  and  _119
REMARK   38  A    between atoms: _119  and  _120
REMARK   39  A    between atoms: _127  and  _129
REMARK   40  A    between atoms: _131  and  _133
REMARK   41  A    between atoms: _136  and  _138
REMARK   42  A    between atoms: _138  and  _139
REMARK   43  A    between atoms: _139  and  _140
REMARK   44  A    between atoms: _140  and  _141
REMARK   45  A    between atoms: _145  and  _147
REMARK   46  A    between atoms: _147  and  _148
REMARK   47  A    between atoms: _155  and  _157
REMARK   48  A    between atoms: _157  and  _158
REMARK   49  A    between atoms: _158  and  _159
REMARK   50  A    between atoms: _159  and  _160
REMARK                            x       y       z     vdW  Elec       q    Type
REMARK                         _______ _______ _______ _____ _____    ______ ____
ROOT
ATOM      1  C   UNL     1     -32.351  17.382 -67.647  0.00  0.00    -0.022 A 
ATOM      2  C   UNL     1     -31.415  16.490 -67.135  0.00  0.00    -0.001 A 
ATOM      3  C   UNL     1     -30.088  16.847 -66.992  0.00  0.00    +0.042 A 
ATOM      4  C   UNL     1     -29.679  18.113 -67.376  0.00  0.00    +0.196 A 
ATOM      5  O   UNL     1     -28.339  18.445 -67.253  0.00  0.00    -0.287 OA
ATOM      6  C   UNL     1     -30.585  19.015 -67.905  0.00  0.00    +0.042 A 
ATOM      7  C   UNL     1     -31.909  18.647 -68.055  0.00  0.00    -0.001 A 
ENDROOT
BRANCH   1   8
ATOM      8  C   UNL     1     -33.799  16.967 -67.817  0.00  0.00    +0.026 C 
BRANCH   8   9
ATOM      9  C   UNL     1     -34.472  17.474 -69.094  0.00  0.00    +0.005 C 
ATOM     10  C   UNL     1     -33.820  16.767 -70.276  0.00  0.00    +0.000 C 
ENDBRANCH   8   9
ENDBRANCH   1   8
TORSDOF 2
REMARK  Name = 
REMARK  50 active torsions:
REMARK  status: ('A' for Active; 'I' for Inactive)
REMARK    1  A    between atoms: _1  and  _3
REMARK    2  A    between atoms: _3  and  _5
REMARK    3  A    between atoms: _7  and  _9
REMARK    4  A    between atoms: _9  and  _10
REMARK    5  A    between atoms: _13  and  _15
REMARK    6  A    between atoms: _15  and  _17
REMARK    7  A    between atoms: _19  and  _21
REMARK    8  A    between atoms: _21  and  _22
REMARK    9  A    between atoms: _29  and  _31
REMARK   10  A    between atoms: _31  and  _32
REMARK   11  A    between atoms: _35  and  _37
REMARK   12  A    between atoms: _37  and  _39
REMARK   13  A    between atoms: _41  and  _43
REMARK   14  A    between atoms: _46  and  _48
REMARK   15  A    between atoms: _48  and  _49
REMARK   16  A    between atoms: _49  and  _50
REMARK   17  A    between atoms: _50  and  _51
REMARK   18  A    between atoms: _55  and  _57
REMARK   19  A    between atoms: _57  and  _58
REMARK   20  A    between atoms: _58  and  _59
REMARK   21  A    between atoms: _62  and  _64
REMARK   22  A    between atoms: _64  and  _66
REMARK   23  A    between atoms: _68  and  _70
REMARK   24  A    between atoms: _70  and  _71
REMARK   25  A    between atoms: _78  and  _80
REMARK   26  A    between atoms: _82  and  _84
REMARK   27  A    between atoms: _84  and  _85
REMARK   28  A    between atoms: _91  and  _93
REMARK   29  A    between atoms: _95  and  _97
REMARK   30  A    between atoms: _97  and  _98
REMARK   31  A    between atoms: _104  and  _106
REMARK   32  A    between atoms: _106  and  _107
REMARK   33  A    between atoms: _107  and  _108
REMARK   34  A    between atoms: _108  and  _109
REMARK   35  A    between atoms: _111  and  _113
REMARK   36  A    between atoms: _113  and  _115
REMARK   37  A    between atoms: _117  and  _119
REMARK   38  A    between atoms: _119  and  _120
REMARK   39  A    between atoms: _127  and  _129
REMARK   40  A    between atoms: _131  and  _133
REMARK   41  A    between atoms: _136  and  _138
REMARK   42  A    between atoms: _138  and  _139
REMARK   43  A    between atoms: _139  and  _140
REMARK   44  A    between atoms: _140  and  _141
REMARK   45  A    between atoms: _145  and  _147
REMARK   46  A    between atoms: _147  and  _148
REMARK   47  A    between atoms: _155  and  _157
REMARK   48  A    between atoms: _157  and  _158
REMARK   49  A    between atoms: _158  and  _159
REMARK   50  A    between atoms: _159  and  _160
REMARK                            x       y       z     vdW  Elec       q    Type
REMARK                         _______ _______ _______ _____ _____    ______ ____
ROOT
ATOM      1  C   UNL     1     -29.052   9.826 -66.425  0.00  0.00    +0.000 C 
ENDROOT
BRANCH   1   2
ATOM      2  C   UNL     1     -29.636  11.135 -65.912  0.00  0.00    +0.000 C 
ATOM      3  C   UNL     1     -28.771  12.341 -66.285  0.00  0.00    +0.000 C 
ATOM      4  C   UNL     1     -31.066  11.306 -66.384  0.00  0.00    +0.000 C 
ENDBRANCH   1   2
BRANCH   1   5
ATOM      5  C   UNL     1     -27.524   9.779 -66.429  0.00  0.00    +0.000 C 
ATOM      6  C   UNL     1     -27.075   8.624 -65.564  0.00  0.00    +0.000 C 
ENDBRANCH   1   5
TORSDOF 2
REMARK  Name = 
REMARK  50 active torsions:
REMARK  status: ('A' for Active; 'I' for Inactive)
REMARK    1  A    between atoms: _1  and  _3
REMARK    2  A    between atoms: _3  and  _5
REMARK    3  A    between atoms: _7  and  _9
REMARK    4  A    between atoms: _9  and  _10
REMARK    5  A    between atoms: _13  and  _15
REMARK    6  A    between atoms: _15  and  _17
REMARK    7  A    between atoms: _19  and  _21
REMARK    8  A    between atoms: _21  and  _22
REMARK    9  A    between atoms: _29  and  _31
REMARK   10  A    between atoms: _31  and  _32
REMARK   11  A    between atoms: _35  and  _37
REMARK   12  A    between atoms: _37  and  _39
REMARK   13  A    between atoms: _41  and  _43
REMARK   14  A    between atoms: _46  and  _48
REMARK   15  A    between atoms: _48  and  _49
REMARK   16  A    between atoms: _49  and  _50
REMARK   17  A    between atoms: _50  and  _51
REMARK   18  A    between atoms: _55  and  _57
REMARK   19  A    between atoms: _57  and  _58
REMARK   20  A    between atoms: _58  and  _59
REMARK   21  A    between atoms: _62  and  _64
REMARK   22  A    between atoms: _64  and  _66
REMARK   23  A    between atoms: _68  and  _70
REMARK   24  A    between atoms: _70  and  _71
REMARK   25  A    between atoms: _78  and  _80
REMARK   26  A    between atoms: _82  and  _84
REMARK   27  A    between atoms: _84  and  _85
REMARK   28  A    between atoms: _91  and  _93
REMARK   29  A    between atoms: _95  and  _97
REMARK   30  A    between atoms: _97  and  _98
REMARK   31  A    between atoms: _104  and  _106
REMARK   32  A    between atoms: _106  and  _107
REMARK   33  A    between atoms: _107  and  _108
REMARK   34  A    between atoms: _108  and  _109
REMARK   35  A    between atoms: _111  and  _113
REMARK   36  A    between atoms: _113  and  _115
REMARK   37  A    between atoms: _117  and  _119
REMARK   38  A    between atoms: _119  and  _120
REMARK   39  A    between atoms: _127  and  _129
REMARK   40  A    between atoms: _131  and  _133
REMARK   41  A    between atoms: _136  and  _138
REMARK   42  A    between atoms: _138  and  _139
REMARK   43  A    between atoms: _139  and  _140
REMARK   44  A    between atoms: _140  and  _141
REMARK   45  A    between atoms: _145  and  _147
REMARK   46  A    between atoms: _147  and  _148
REMARK   47  A    between atoms: _155  and  _157
REMARK   48  A    between atoms: _157  and  _158
REMARK   49  A    between atoms: _158  and  _159
REMARK   50  A    between atoms: _159  and  _160
REMARK                            x       y       z     vdW  Elec       q    Type
REMARK                         _______ _______ _______ _____ _____    ______ ____
ROOT
ATOM      1  C   UNL     1     -29.917  21.166 -46.295  0.00  0.00    +0.000 C 
ATOM      2  C   UNL     1     -30.821  21.770 -45.252  0.00  0.00    +0.000 C 
ENDROOT
BRANCH   1   3
ATOM      3  C   UNL     1     -29.066  22.262 -46.997  0.00  0.00    +0.000 C 
ATOM      4  C   UNL     1     -28.735  23.369 -46.006  0.00  0.00    +0.000 C 
ENDBRANCH   1   3
BRANCH   1   5
ATOM      5  C   UNL     1     -30.763  20.397 -47.314  0.00  0.00    +0.000 C 
ATOM      6  C   UNL     1     -30.235  18.982 -47.617  0.00  0.00    +0.000 C 
ENDBRANCH   1   5
TORSDOF 2
REMARK  Name = 
REMARK  50 active torsions:
REMARK  status: ('A' for Active; 'I' for Inactive)
REMARK    1  A    between atoms: _1  and  _3
REMARK    2  A    between atoms: _3  and  _5
REMARK    3  A    between atoms: _7  and  _9
REMARK    4  A    between atoms: _9  and  _10
REMARK    5  A    between atoms: _13  and  _15
REMARK    6  A    between atoms: _15  and  _17
REMARK    7  A    between atoms: _19  and  _21
REMARK    8  A    between atoms: _21  and  _22
REMARK    9  A    between atoms: _29  and  _31
REMARK   10  A    between atoms: _31  and  _32
REMARK   11  A    between atoms: _35  and  _37
REMARK   12  A    between atoms: _37  and  _39
REMARK   13  A    between atoms: _41  and  _43
REMARK   14  A    between atoms: _46  and  _48
REMARK   15  A    between atoms: _48  and  _49
REMARK   16  A    between atoms: _49  and  _50
REMARK   17  A    between atoms: _50  and  _51
REMARK   18  A    between atoms: _55  and  _57
REMARK   19  A    between atoms: _57  and  _58
REMARK   20  A    between atoms: _58  and  _59
REMARK   21  A    between atoms: _62  and  _64
REMARK   22  A    between atoms: _64  and  _66
REMARK   23  A    between atoms: _68  and  _70
REMARK   24  A    between atoms: _70  and  _71
REMARK   25  A    between atoms: _78  and  _80
REMARK   26  A    between atoms: _82  and  _84
REMARK   27  A    between atoms: _84  and  _85
REMARK   28  A    between atoms: _91  and  _93
REMARK   29  A    between atoms: _95  and  _97
REMARK   30  A    between atoms: _97  and  _98
REMARK   31  A    between atoms: _104  and  _106
REMARK   32  A    between atoms: _106  and  _107
REMARK   33  A    between atoms: _107  and  _108
REMARK   34  A    between atoms: _108  and  _109
REMARK   35  A    between atoms: _111  and  _113
REMARK   36  A    between atoms: _113  and  _115
REMARK   37  A    between atoms: _117  and  _119
REMARK   38  A    between atoms: _119  and  _120
REMARK   39  A    between atoms: _127  and  _129
REMARK   40  A    between atoms: _131  and  _133
REMARK   41  A    between atoms: _136  and  _138
REMARK   42  A    between atoms: _138  and  _139
REMARK   43  A    between atoms: _139  and  _140
REMARK   44  A    between atoms: _140  and  _141
REMARK   45  A    between atoms: _145  and  _147
REMARK   46  A    between atoms: _147  and  _148
REMARK   47  A    between atoms: _155  and  _157
REMARK   48  A    between atoms: _157  and  _158
REMARK   49  A    between atoms: _158  and  _159
REMARK   50  A    between atoms: _159  and  _160
REMARK                            x       y       z     vdW  Elec       q    Type
REMARK                         _______ _______ _______ _____ _____    ______ ____
ROOT
ATOM      1  C   UNL     1     -32.067  25.175 -41.364  0.00  0.00    +0.000 C 
ATOM      2  C   UNL     1     -33.113  25.554 -40.303  0.00  0.00    +0.000 C 
ATOM      3  C   UNL     1     -32.467  23.900 -42.074  0.00  0.00    +0.000 C 
ENDROOT
BRANCH   1   4
ATOM      4  C   UNL     1     -31.851  26.305 -42.393  0.00  0.00    +0.000 C 
ATOM      5  C   UNL     1     -31.723  27.632 -41.666  0.00  0.00    +0.000 C 
ENDBRANCH   1   4
TORSDOF 1
REMARK  Name = 
REMARK  50 active torsions:
REMARK  status: ('A' for Active; 'I' for Inactive)
REMARK    1  A    between atoms: _1  and  _3
REMARK    2  A    between atoms: _3  and  _5
REMARK    3  A    between atoms: _7  and  _9
REMARK    4  A    between atoms: _9  and  _10
REMARK    5  A    between atoms: _13  and  _15
REMARK    6  A    between atoms: _15  and  _17
REMARK    7  A    between atoms: _19  and  _21
REMARK    8  A    between atoms: _21  and  _22
REMARK    9  A    between atoms: _29  and  _31
REMARK   10  A    between atoms: _31  and  _32
REMARK   11  A    between atoms: _35  and  _37
REMARK   12  A    between atoms: _37  and  _39
REMARK   13  A    between atoms: _41  and  _43
REMARK   14  A    between atoms: _46  and  _48
REMARK   15  A    between atoms: _48  and  _49
REMARK   16  A    between atoms: _49  and  _50
REMARK   17  A    between atoms: _50  and  _51
REMARK   18  A    between atoms: _55  and  _57
REMARK   19  A    between atoms: _57  and  _58
REMARK   20  A    between atoms: _58  and  _59
REMARK   21  A    between atoms: _62  and  _64
REMARK   22  A    between atoms: _64  and  _66
REMARK   23  A    between atoms: _68  and  _70
REMARK   24  A    between atoms: _70  and  _71
REMARK   25  A    between atoms: _78  and  _80
REMARK   26  A    between atoms: _82  and  _84
REMARK   27  A    between atoms: _84  and  _85
REMARK   28  A    between atoms: _91  and  _93
REMARK   29  A    between atoms: _95  and  _97
REMARK   30  A    between atoms: _97  and  _98
REMARK   31  A    between atoms: _104  and  _106
REMARK   32  A    between atoms: _106  and  _107
REMARK   33  A    between atoms: _107  and  _108
REMARK   34  A    between atoms: _108  and  _109
REMARK   35  A    between atoms: _111  and  _113
REMARK   36  A    between atoms: _113  and  _115
REMARK   37  A    between atoms: _117  and  _119
REMARK   38  A    between atoms: _119  and  _120
REMARK   39  A    between atoms: _127  and  _129
REMARK   40  A    between atoms: _131  and  _133
REMARK   41  A    between atoms: _136  and  _138
REMARK   42  A    between atoms: _138  and  _139
REMARK   43  A    between atoms: _139  and  _140
REMARK   44  A    between atoms: _140  and  _141
REMARK   45  A    between atoms: _145  and  _147
REMARK   46  A    between atoms: _147  and  _148
REMARK   47  A    between atoms: _155  and  _157
REMARK   48  A    between atoms: _157  and  _158
REMARK   49  A    between atoms: _158  and  _159
REMARK   50  A    between atoms: _159  and  _160
REMARK                            x       y       z     vdW  Elec       q    Type
REMARK                         _______ _______ _______ _____ _____    ______ ____
ROOT
ATOM      1  C   UNL     1     -27.680  15.165 -44.828  0.00  0.00    +0.220 C 
ENDROOT
BRANCH   1   2
ATOM      2  N   UNL     1     -29.026  15.697 -44.561  0.00  0.00    -0.087 NA
ATOM      3  C   UNL     1     -29.319  17.002 -44.531  0.00  0.00    +0.535 C 
ATOM      4  N   UNL     1     -30.562  17.437 -44.285  0.00  0.00    +0.135 NA
ATOM      5  N   UNL     1     -28.354  17.885 -44.743  0.00  0.00    +0.135 NA
ENDBRANCH   1   2
BRANCH   1   6
ATOM      6  C   UNL     1     -27.608  14.195 -46.031  0.00  0.00    +0.047 C 
BRANCH   6   7
ATOM      7  C   UNL     1     -27.185  14.912 -47.337  0.00  0.00    +0.004 C 
BRANCH   7   8
ATOM      8  C   UNL     1     -25.683  14.816 -47.646  0.00  0.00    +0.000 C 
ATOM      9  C   UNL     1     -25.429  14.322 -49.064  0.00  0.00    +0.000 C 
ENDBRANCH   7   8
ENDBRANCH   6   7
ENDBRANCH   1   6
TORSDOF 4
REMARK  Name = 
REMARK  50 active torsions:
REMARK  status: ('A' for Active; 'I' for Inactive)
REMARK    1  A    between atoms: _1  and  _3
REMARK    2  A    between atoms: _3  and  _5
REMARK    3  A    between atoms: _7  and  _9
REMARK    4  A    between atoms: _9  and  _10
REMARK    5  A    between atoms: _13  and  _15
REMARK    6  A    between atoms: _15  and  _17
REMARK    7  A    between atoms: _19  and  _21
REMARK    8  A    between atoms: _21  and  _22
REMARK    9  A    between atoms: _29  and  _31
REMARK   10  A    between atoms: _31  and  _32
REMARK   11  A    between atoms: _35  and  _37
REMARK   12  A    between atoms: _37  and  _39
REMARK   13  A    between atoms: _41  and  _43
REMARK   14  A    between atoms: _46  and  _48
REMARK   15  A    between atoms: _48  and  _49
REMARK   16  A    between atoms: _49  and  _50
REMARK   17  A    between atoms: _50  and  _51
REMARK   18  A    between atoms: _55  and  _57
REMARK   19  A    between atoms: _57  and  _58
REMARK   20  A    between atoms: _58  and  _59
REMARK   21  A    between atoms: _62  and  _64
REMARK   22  A    between atoms: _64  and  _66
REMARK   23  A    between atoms: _68  and  _70
REMARK   24  A    between atoms: _70  and  _71
REMARK   25  A    between atoms: _78  and  _80
REMARK   26  A    between atoms: _82  and  _84
REMARK   27  A    between atoms: _84  and  _85
REMARK   28  A    between atoms: _91  and  _93
REMARK   29  A    between atoms: _95  and  _97
REMARK   30  A    between atoms: _97  and  _98
REMARK   31  A    between atoms: _104  and  _106
REMARK   32  A    between atoms: _106  and  _107
REMARK   33  A    between atoms: _107  and  _108
REMARK   34  A    between atoms: _108  and  _109
REMARK   35  A    between atoms: _111  and  _113
REMARK   36  A    between atoms: _113  and  _115
REMARK   37  A    between atoms: _117  and  _119
REMARK   38  A    between atoms: _119  and  _120
REMARK   39  A    between atoms: _127  and  _129
REMARK   40  A    between atoms: _131  and  _133
REMARK   41  A    between atoms: _136  and  _138
REMARK   42  A    between atoms: _138  and  _139
REMARK   43  A    between atoms: _139  and  _140
REMARK   44  A    between atoms: _140  and  _141
REMARK   45  A    between atoms: _145  and  _147
REMARK   46  A    between atoms: _147  and  _148
REMARK   47  A    between atoms: _155  and  _157
REMARK   48  A    between atoms: _157  and  _158
REMARK   49  A    between atoms: _158  and  _159
REMARK   50  A    between atoms: _159  and  _160
REMARK                            x       y       z     vdW  Elec       q    Type
REMARK                         _______ _______ _______ _____ _____    ______ ____
ROOT
ATOM      1  C   UNL     1     -30.681  10.613 -52.259  0.00  0.00    +0.114 C 
ENDROOT
BRANCH   1   2
ATOM      2  C   UNL     1     -31.532  10.820 -53.484  0.00  0.00    +0.365 C 
ATOM      3  O   UNL     1     -32.208   9.857 -53.900  0.00  0.00    -0.246 OA
ATOM      4  O   UNL     1     -31.520  11.940 -54.039  0.00  0.00    -0.246 OA
ENDBRANCH   1   2
BRANCH   1   5
ATOM      5  C   UNL     1     -29.457  11.497 -52.261  0.00  0.00    +0.012 C 
BRANCH   5   6
ATOM      6  C   UNL     1     -28.132  10.727 -52.280  0.00  0.00    +0.001 C 
ATOM      7  C   UNL     1     -27.940  10.050 -53.618  0.00  0.00    +0.000 C 
ENDBRANCH   5   6
ENDBRANCH   1   5
TORSDOF 3
REMARK  Name = 
REMARK  50 active torsions:
REMARK  status: ('A' for Active; 'I' for Inactive)
REMARK    1  A    between atoms: _1  and  _3
REMARK    2  A    between atoms: _3  and  _5
REMARK    3  A    between atoms: _7  and  _9
REMARK    4  A    between atoms: _9  and  _10
REMARK    5  A    between atoms: _13  and  _15
REMARK    6  A    between atoms: _15  and  _17
REMARK    7  A    between atoms: _19  and  _21
REMARK    8  A    between atoms: _21  and  _22
REMARK    9  A    between atoms: _29  and  _31
REMARK   10  A    between atoms: _31  and  _32
REMARK   11  A    between atoms: _35  and  _37
REMARK   12  A    between atoms: _37  and  _39
REMARK   13  A    between atoms: _41  and  _43
REMARK   14  A    between atoms: _46  and  _48
REMARK   15  A    between atoms: _48  and  _49
REMARK   16  A    between atoms: _49  and  _50
REMARK   17  A    between atoms: _50  and  _51
REMARK   18  A    between atoms: _55  and  _57
REMARK   19  A    between atoms: _57  and  _58
REMARK   20  A    between atoms: _58  and  _59
REMARK   21  A    between atoms: _62  and  _64
REMARK   22  A    between atoms: _64  and  _66
REMARK   23  A    between atoms: _68  and  _70
REMARK   24  A    between atoms: _70  and  _71
REMARK   25  A    between atoms: _78  and  _80
REMARK   26  A    between atoms: _82  and  _84
REMARK   27  A    between atoms: _84  and  _85
REMARK   28  A    between atoms: _91  and  _93
REMARK   29  A    between atoms: _95  and  _97
REMARK   30  A    between atoms: _97  and  _98
REMARK   31  A    between atoms: _104  and  _106
REMARK   32  A    between atoms: _106  and  _107
REMARK   33  A    between atoms: _107  and  _108
REMARK   34  A    between atoms: _108  and  _109
REMARK   35  A    between atoms: _111  and  _113
REMARK   36  A    between atoms: _113  and  _115
REMARK   37  A    between atoms: _117  and  _119
REMARK   38  A    between atoms: _119  and  _120
REMARK   39  A    between atoms: _127  and  _129
REMARK   40  A    between atoms: _131  and  _133
REMARK   41  A    between atoms: _136  and  _138
REMARK   42  A    between atoms: _138  and  _139
REMARK   43  A    between atoms: _139  and  _140
REMARK   44  A    between atoms: _140  and  _141
REMARK   45  A    between atoms: _145  and  _147
REMARK   46  A    between atoms: _147  and  _148
REMARK   47  A    between atoms: _155  and  _157
REMARK   48  A    between atoms: _157  and  _158
REMARK   49  A    between atoms: _158  and  _159
REMARK   50  A    between atoms: _159  and  _160
REMARK                            x       y       z     vdW  Elec       q    Type
REMARK                         _______ _______ _______ _____ _____    ______ ____
ROOT
ATOM      1  C   UNL     1     -30.575   9.487 -58.290  0.00  0.00    +0.000 C 
ATOM      2  C   UNL     1     -31.662   9.390 -59.353  0.00  0.00    +0.000 C 
ENDROOT
BRANCH   1   3
ATOM      3  C   UNL     1     -30.440   8.167 -57.483  0.00  0.00    +0.000 C 
ATOM      4  C   UNL     1     -30.502   6.966 -58.455  0.00  0.00    +0.000 C 
ENDBRANCH   1   3
BRANCH   1   5
ATOM      5  C   UNL     1     -30.929  10.642 -57.356  0.00  0.00    +0.000 C 
ATOM      6  C   UNL     1     -32.437  10.925 -57.302  0.00  0.00    +0.000 C 
ENDBRANCH   1   5
TORSDOF 2
REMARK  Name = 
REMARK  50 active torsions:
REMARK  status: ('A' for Active; 'I' for Inactive)
REMARK    1  A    between atoms: _1  and  _3
REMARK    2  A    between atoms: _3  and  _5
REMARK    3  A    between atoms: _7  and  _9
REMARK    4  A    between atoms: _9  and  _10
REMARK    5  A    between atoms: _13  and  _15
REMARK    6  A    between atoms: _15  and  _17
REMARK    7  A    between atoms: _19  and  _21
REMARK    8  A    between atoms: _21  and  _22
REMARK    9  A    between atoms: _29  and  _31
REMARK   10  A    between atoms: _31  and  _32
REMARK   11  A    between atoms: _35  and  _37
REMARK   12  A    between atoms: _37  and  _39
REMARK   13  A    between atoms: _41  and  _43
REMARK   14  A    between atoms: _46  and  _48
REMARK   15  A    between atoms: _48  and  _49
REMARK   16  A    between atoms: _49  and  _50
REMARK   17  A    between atoms: _50  and  _51
REMARK   18  A    between atoms: _55  and  _57
REMARK   19  A    between atoms: _57  and  _58
REMARK   20  A    between atoms: _58  and  _59
REMARK   21  A    between atoms: _62  and  _64
REMARK   22  A    between atoms: _64  and  _66
REMARK   23  A    between atoms: _68  and  _70
REMARK   24  A    between atoms: _70  and  _71
REMARK   25  A    between atoms: _78  and  _80
REMARK   26  A    between atoms: _82  and  _84
REMARK   27  A    between atoms: _84  and  _85
REMARK   28  A    between atoms: _91  and  _93
REMARK   29  A    between atoms: _95  and  _97
REMARK   30  A    between atoms: _97  and  _98
REMARK   31  A    between atoms: _104  and  _106
REMARK   32  A    between atoms: _106  and  _107
REMARK   33  A    between atoms: _107  and  _108
REMARK   34  A    between atoms: _108  and  _109
REMARK   35  A    between atoms: _111  and  _113
REMARK   36  A    between atoms: _113  and  _115
REMARK   37  A    between atoms: _117  and  _119
REMARK   38  A    between atoms: _119  and  _120
REMARK   39  A    between atoms: _127  and  _129
REMARK   40  A    between atoms: _131  and  _133
REMARK   41  A    between atoms: _136  and  _138
REMARK   42  A    between atoms: _138  and  _139
REMARK   43  A    between atoms: _139  and  _140
REMARK   44  A    between atoms: _140  and  _141
REMARK   45  A    between atoms: _145  and  _147
REMARK   46  A    between atoms: _147  and  _148
REMARK   47  A    between atoms: _155  and  _157
REMARK   48  A    between atoms: _157  and  _158
REMARK   49  A    between atoms: _158  and  _159
REMARK   50  A    between atoms: _159  and  _160
REMARK                            x       y       z     vdW  Elec       q    Type
REMARK                         _______ _______ _______ _____ _____    ______ ____
ROOT
ATOM      1  C   UNL     1     -36.072   6.648 -60.951  0.00  0.00    -0.022 A 
ATOM      2  C   UNL     1     -35.012   6.798 -60.064  0.00  0.00    -0.001 A 
ATOM      3  C   UNL     1     -35.234   7.094 -58.739  0.00  0.00    +0.042 A 
ATOM      4  C   UNL     1     -36.528   7.233 -58.284  0.00  0.00    +0.196 A 
ATOM      5  O   UNL     1     -36.748   7.517 -56.962  0.00  0.00    -0.287 OA
ATOM      6  C   UNL     1     -37.592   7.084 -59.137  0.00  0.00    +0.042 A 
ATOM      7  C   UNL     1     -37.365   6.787 -60.462  0.00  0.00    -0.001 A 
ENDROOT
BRANCH   1   8
ATOM      8  C   UNL     1     -35.821   6.343 -62.409  0.00  0.00    +0.026 C 
BRANCH   8   9
ATOM      9  C   UNL     1     -35.857   4.858 -62.760  0.00  0.00    +0.005 C 
ATOM     10  C   UNL     1     -35.466   4.666 -64.213  0.00  0.00    +0.000 C 
ENDBRANCH   8   9
ENDBRANCH   1   8
TORSDOF 2
REMARK  Name = 
REMARK  50 active torsions:
REMARK  status: ('A' for Active; 'I' for Inactive)
REMARK    1  A    between atoms: _1  and  _3
REMARK    2  A    between atoms: _3  and  _5
REMARK    3  A    between atoms: _7  and  _9
REMARK    4  A    between atoms: _9  and  _10
REMARK    5  A    between atoms: _13  and  _15
REMARK    6  A    between atoms: _15  and  _17
REMARK    7  A    between atoms: _19  and  _21
REMARK    8  A    between atoms: _21  and  _22
REMARK    9  A    between atoms: _29  and  _31
REMARK   10  A    between atoms: _31  and  _32
REMARK   11  A    between atoms: _35  and  _37
REMARK   12  A    between atoms: _37  and  _39
REMARK   13  A    between atoms: _41  and  _43
REMARK   14  A    between atoms: _46  and  _48
REMARK   15  A    between atoms: _48  and  _49
REMARK   16  A    between atoms: _49  and  _50
REMARK   17  A    between atoms: _50  and  _51
REMARK   18  A    between atoms: _55  and  _57
REMARK   19  A    between atoms: _57  and  _58
REMARK   20  A    between atoms: _58  and  _59
REMARK   21  A    between atoms: _62  and  _64
REMARK   22  A    between atoms: _64  and  _66
REMARK   23  A    between atoms: _68  and  _70
REMARK   24  A    between atoms: _70  and  _71
REMARK   25  A    between atoms: _78  and  _80
REMARK   26  A    between atoms: _82  and  _84
REMARK   27  A    between atoms: _84  and  _85
REMARK   28  A    between atoms: _91  and  _93
REMARK   29  A    between atoms: _95  and  _97
REMARK   30  A    between atoms: _97  and  _98
REMARK   31  A    between atoms: _104  and  _106
REMARK   32  A    between atoms: _106  and  _107
REMARK   33  A    between atoms: _107  and  _108
REMARK   34  A    between atoms: _108  and  _109
REMARK   35  A    between atoms: _111  and  _113
REMARK   36  A    between atoms: _113  and  _115
REMARK   37  A    between atoms: _117  and  _119
REMARK   38  A    between atoms: _119  and  _120
REMARK   39  A    between atoms: _127  and  _129
REMARK   40  A    between atoms: _131  and  _133
REMARK   41  A    between atoms: _136  and  _138
REMARK   42  A    between atoms: _138  and  _139
REMARK   43  A    between atoms: _139  and  _140
REMARK   44  A    between atoms: _140  and  _141
REMARK   45  A    between atoms: _145  and  _147
REMARK   46  A    between atoms: _147  and  _148
REMARK   47  A    between atoms: _155  and  _157
REMARK   48  A    between atoms: _157  and  _158
REMARK   49  A    between atoms: _158  and  _159
REMARK   50  A    between atoms: _159  and  _160
REMARK                            x       y       z     vdW  Elec       q    Type
REMARK                         _______ _______ _______ _____ _____    ______ ____
ROOT
ATOM      1  C   UNL     1     -43.465   9.832 -56.753  0.00  0.00    +0.036 C 
ATOM      2  C   UNL     1     -42.532  10.314 -55.663  0.00  0.00    +0.003 C 
ENDROOT
BRANCH   1   3
ATOM      3  C   UNL     1     -44.200   8.566 -56.280  0.00  0.00    +0.182 C 
ATOM      4  O   UNL     1     -45.146   8.122 -57.240  0.00  0.00    -0.220 OA
ENDBRANCH   1   3
TORSDOF 1
REMARK  Name = 
REMARK  50 active torsions:
REMARK  status: ('A' for Active; 'I' for Inactive)
REMARK    1  A    between atoms: _1  and  _3
REMARK    2  A    between atoms: _3  and  _5
REMARK    3  A    between atoms: _7  and  _9
REMARK    4  A    between atoms: _9  and  _10
REMARK    5  A    between atoms: _13  and  _15
REMARK    6  A    between atoms: _15  and  _17
REMARK    7  A    between atoms: _19  and  _21
REMARK    8  A    between atoms: _21  and  _22
REMARK    9  A    between atoms: _29  and  _31
REMARK   10  A    between atoms: _31  and  _32
REMARK   11  A    between atoms: _35  and  _37
REMARK   12  A    between atoms: _37  and  _39
REMARK   13  A    between atoms: _41  and  _43
REMARK   14  A    between atoms: _46  and  _48
REMARK   15  A    between atoms: _48  and  _49
REMARK   16  A    between atoms: _49  and  _50
REMARK   17  A    between atoms: _50  and  _51
REMARK   18  A    between atoms: _55  and  _57
REMARK   19  A    between atoms: _57  and  _58
REMARK   20  A    between atoms: _58  and  _59
REMARK   21  A    between atoms: _62  and  _64
REMARK   22  A    between atoms: _64  and  _66
REMARK   23  A    between atoms: _68  and  _70
REMARK   24  A    between atoms: _70  and  _71
REMARK   25  A    between atoms: _78  and  _80
REMARK   26  A    between atoms: _82  and  _84
REMARK   27  A    between atoms: _84  and  _85
REMARK   28  A    between atoms: _91  and  _93
REMARK   29  A    between atoms: _95  and  _97
REMARK   30  A    between atoms: _97  and  _98
REMARK   31  A    between atoms: _104  and  _106
REMARK   32  A    between atoms: _106  and  _107
REMARK   33  A    between atoms: _107  and  _108
REMARK   34  A    between atoms: _108  and  _109
REMARK   35  A    between atoms: _111  and  _113
REMARK   36  A    between atoms: _113  and  _115
REMARK   37  A    between atoms: _117  and  _119
REMARK   38  A    between atoms: _119  and  _120
REMARK   39  A    between atoms: _127  and  _129
REMARK   40  A    between atoms: _131  and  _133
REMARK   41  A    between atoms: _136  and  _138
REMARK   42  A    between atoms: _138  and  _139
REMARK   43  A    between atoms: _139  and  _140
REMARK   44  A    between atoms: _140  and  _141
REMARK   45  A    between atoms: _145  and  _147
REMARK   46  A    between atoms: _147  and  _148
REMARK   47  A    between atoms: _155  and  _157
REMARK   48  A    between atoms: _157  and  _158
REMARK   49  A    between atoms: _158  and  _159
REMARK   50  A    between atoms: _159  and  _160
REMARK                            x       y       z     vdW  Elec       q    Type
REMARK                         _______ _______ _______ _____ _____    ______ ____
ROOT
ATOM      1  C   UNL     1     -40.086  12.915 -53.883  0.00  0.00    -0.022 A 
ATOM      2  C   UNL     1     -39.466  12.249 -52.839  0.00  0.00    -0.004 A 
ATOM      3  C   UNL     1     -38.107  12.210 -52.746  0.00  0.00    -0.000 A 
ATOM      4  C   UNL     1     -37.321  12.825 -53.705  0.00  0.00    -0.000 A 
ATOM      5  C   UNL     1     -37.919  13.483 -54.763  0.00  0.00    -0.000 A 
ATOM      6  C   UNL     1     -39.296  13.521 -54.848  0.00  0.00    -0.004 A 
ENDROOT
BRANCH   1   7
ATOM      7  C   UNL     1     -41.573  12.960 -53.978  0.00  0.00    +0.026 C 
BRANCH   7   8
ATOM      8  C   UNL     1     -42.264  11.620 -53.664  0.00  0.00    +0.005 C 
ATOM      9  C   UNL     1     -43.154  11.724 -52.442  0.00  0.00    +0.000 C 
ENDBRANCH   7   8
ENDBRANCH   1   7
TORSDOF 2
REMARK  Name = 
REMARK  50 active torsions:
REMARK  status: ('A' for Active; 'I' for Inactive)
REMARK    1  A    between atoms: _1  and  _3
REMARK    2  A    between atoms: _3  and  _5
REMARK    3  A    between atoms: _7  and  _9
REMARK    4  A    between atoms: _9  and  _10
REMARK    5  A    between atoms: _13  and  _15
REMARK    6  A    between atoms: _15  and  _17
REMARK    7  A    between atoms: _19  and  _21
REMARK    8  A    between atoms: _21  and  _22
REMARK    9  A    between atoms: _29  and  _31
REMARK   10  A    between atoms: _31  and  _32
REMARK   11  A    between atoms: _35  and  _37
REMARK   12  A    between atoms: _37  and  _39
REMARK   13  A    between atoms: _41  and  _43
REMARK   14  A    between atoms: _46  and  _48
REMARK   15  A    between atoms: _48  and  _49
REMARK   16  A    between atoms: _49  and  _50
REMARK   17  A    between atoms: _50  and  _51
REMARK   18  A    between atoms: _55  and  _57
REMARK   19  A    between atoms: _57  and  _58
REMARK   20  A    between atoms: _58  and  _59
REMARK   21  A    between atoms: _62  and  _64
REMARK   22  A    between atoms: _64  and  _66
REMARK   23  A    between atoms: _68  and  _70
REMARK   24  A    between atoms: _70  and  _71
REMARK   25  A    between atoms: _78  and  _80
REMARK   26  A    between atoms: _82  and  _84
REMARK   27  A    between atoms: _84  and  _85
REMARK   28  A    between atoms: _91  and  _93
REMARK   29  A    between atoms: _95  and  _97
REMARK   30  A    between atoms: _97  and  _98
REMARK   31  A    between atoms: _104  and  _106
REMARK   32  A    between atoms: _106  and  _107
REMARK   33  A    between atoms: _107  and  _108
REMARK   34  A    between atoms: _108  and  _109
REMARK   35  A    between atoms: _111  and  _113
REMARK   36  A    between atoms: _113  and  _115
REMARK   37  A    between atoms: _117  and  _119
REMARK   38  A    between atoms: _119  and  _120
REMARK   39  A    between atoms: _127  and  _129
REMARK   40  A    between atoms: _131  and  _133
REMARK   41  A    between atoms: _136  and  _138
REMARK   42  A    between atoms: _138  and  _139
REMARK   43  A    between atoms: _139  and  _140
REMARK   44  A    between atoms: _140  and  _141
REMARK   45  A    between atoms: _145  and  _147
REMARK   46  A    between atoms: _147  and  _148
REMARK   47  A    between atoms: _155  and  _157
REMARK   48  A    between atoms: _157  and  _158
REMARK   49  A    between atoms: _158  and  _159
REMARK   50  A    between atoms: _159  and  _160
REMARK                            x       y       z     vdW  Elec       q    Type
REMARK                         _______ _______ _______ _____ _____    ______ ____
ROOT
ATOM      1  C   UNL     1     -43.186  11.792 -50.002  0.00  0.00    +0.036 C 
ATOM      2  C   UNL     1     -42.214  12.583 -49.130  0.00  0.00    +0.003 C 
ENDROOT
BRANCH   1   3
ATOM      3  C   UNL     1     -43.487  10.432 -49.351  0.00  0.00    +0.182 C 
ATOM      4  O   UNL     1     -44.640   9.841 -49.920  0.00  0.00    -0.220 OA
ENDBRANCH   1   3
TORSDOF 1
REMARK  Name = 
REMARK  50 active torsions:
REMARK  status: ('A' for Active; 'I' for Inactive)
REMARK    1  A    between atoms: _1  and  _3
REMARK    2  A    between atoms: _3  and  _5
REMARK    3  A    between atoms: _7  and  _9
REMARK    4  A    between atoms: _9  and  _10
REMARK    5  A    between atoms: _13  and  _15
REMARK    6  A    between atoms: _15  and  _17
REMARK    7  A    between atoms: _19  and  _21
REMARK    8  A    between atoms: _21  and  _22
REMARK    9  A    between atoms: _29  and  _31
REMARK   10  A    between atoms: _31  and  _32
REMARK   11  A    between atoms: _35  and  _37
REMARK   12  A    between atoms: _37  and  _39
REMARK   13  A    between atoms: _41  and  _43
REMARK   14  A    between atoms: _46  and  _48
REMARK   15  A    between atoms: _48  and  _49
REMARK   16  A    between atoms: _49  and  _50
REMARK   17  A    between atoms: _50  and  _51
REMARK   18  A    between atoms: _55  and  _57
REMARK   19  A    between atoms: _57  and  _58
REMARK   20  A    between atoms: _58  and  _59
REMARK   21  A    between atoms: _62  and  _64
REMARK   22  A    between atoms: _64  and  _66
REMARK   23  A    between atoms: _68  and  _70
REMARK   24  A    between atoms: _70  and  _71
REMARK   25  A    between atoms: _78  and  _80
REMARK   26  A    between atoms: _82  and  _84
REMARK   27  A    between atoms: _84  and  _85
REMARK   28  A    between atoms: _91  and  _93
REMARK   29  A    between atoms: _95  and  _97
REMARK   30  A    between atoms: _97  and  _98
REMARK   31  A    between atoms: _104  and  _106
REMARK   32  A    between atoms: _106  and  _107
REMARK   33  A    between atoms: _107  and  _108
REMARK   34  A    between atoms: _108  and  _109
REMARK   35  A    between atoms: _111  and  _113
REMARK   36  A    between atoms: _113  and  _115
REMARK   37  A    between atoms: _117  and  _119
REMARK   38  A    between atoms: _119  and  _120
REMARK   39  A    between atoms: _127  and  _129
REMARK   40  A    between atoms: _131  and  _133
REMARK   41  A    between atoms: _136  and  _138
REMARK   42  A    between atoms: _138  and  _139
REMARK   43  A    between atoms: _139  and  _140
REMARK   44  A    between atoms: _140  and  _141
REMARK   45  A    between atoms: _145  and  _147
REMARK   46  A    between atoms: _147  and  _148
REMARK   47  A    between atoms: _155  and  _157
REMARK   48  A    between atoms: _157  and  _158
REMARK   49  A    between atoms: _158  and  _159
REMARK   50  A    between atoms: _159  and  _160
REMARK                            x       y       z     vdW  Elec       q    Type
REMARK                         _______ _______ _______ _____ _____    ______ ____
ROOT
ATOM      1  C   UNL     1     -40.671  16.927 -47.668  0.00  0.00    -0.022 A 
ATOM      2  C   UNL     1     -41.116  18.050 -46.981  0.00  0.00    -0.004 A 
ATOM      3  C   UNL     1     -40.221  18.854 -46.278  0.00  0.00    -0.000 A 
ATOM      4  C   UNL     1     -38.869  18.557 -46.287  0.00  0.00    -0.000 A 
ATOM      5  C   UNL     1     -38.416  17.453 -46.987  0.00  0.00    -0.000 A 
ATOM      6  C   UNL     1     -39.314  16.651 -47.682  0.00  0.00    -0.004 A 
ENDROOT
BRANCH   1   7
ATOM      7  C   UNL     1     -41.635  16.082 -48.440  0.00  0.00    +0.026 C 
BRANCH   7   8
ATOM      8  C   UNL     1     -41.702  14.637 -47.942  0.00  0.00    +0.005 C 
ATOM      9  C   UNL     1     -42.257  14.584 -46.519  0.00  0.00    +0.000 C 
ENDBRANCH   7   8
ENDBRANCH   1   7
TORSDOF 2
REMARK  Name = 
REMARK  50 active torsions:
REMARK  status: ('A' for Active; 'I' for Inactive)
REMARK    1  A    between atoms: _1  and  _3
REMARK    2  A    between atoms: _3  and  _5
REMARK    3  A    between atoms: _7  and  _9
REMARK    4  A    between atoms: _9  and  _10
REMARK    5  A    between atoms: _13  and  _15
REMARK    6  A    between atoms: _15  and  _17
REMARK    7  A    between atoms: _19  and  _21
REMARK    8  A    between atoms: _21  and  _22
REMARK    9  A    between atoms: _29  and  _31
REMARK   10  A    between atoms: _31  and  _32
REMARK   11  A    between atoms: _35  and  _37
REMARK   12  A    between atoms: _37  and  _39
REMARK   13  A    between atoms: _41  and  _43
REMARK   14  A    between atoms: _46  and  _48
REMARK   15  A    between atoms: _48  and  _49
REMARK   16  A    between atoms: _49  and  _50
REMARK   17  A    between atoms: _50  and  _51
REMARK   18  A    between atoms: _55  and  _57
REMARK   19  A    between atoms: _57  and  _58
REMARK   20  A    between atoms: _58  and  _59
REMARK   21  A    between atoms: _62  and  _64
REMARK   22  A    between atoms: _64  and  _66
REMARK   23  A    between atoms: _68  and  _70
REMARK   24  A    between atoms: _70  and  _71
REMARK   25  A    between atoms: _78  and  _80
REMARK   26  A    between atoms: _82  and  _84
REMARK   27  A    between atoms: _84  and  _85
REMARK   28  A    between atoms: _91  and  _93
REMARK   29  A    between atoms: _95  and  _97
REMARK   30  A    between atoms: _97  and  _98
REMARK   31  A    between atoms: _104  and  _106
REMARK   32  A    between atoms: _106  and  _107
REMARK   33  A    between atoms: _107  and  _108
REMARK   34  A    between atoms: _108  and  _109
REMARK   35  A    between atoms: _111  and  _113
REMARK   36  A    between atoms: _113  and  _115
REMARK   37  A    between atoms: _117  and  _119
REMARK   38  A    between atoms: _119  and  _120
REMARK   39  A    between atoms: _127  and  _129
REMARK   40  A    between atoms: _131  and  _133
REMARK   41  A    between atoms: _136  and  _138
REMARK   42  A    between atoms: _138  and  _139
REMARK   43  A    between atoms: _139  and  _140
REMARK   44  A    between atoms: _140  and  _141
REMARK   45  A    between atoms: _145  and  _147
REMARK   46  A    between atoms: _147  and  _148
REMARK   47  A    between atoms: _155  and  _157
REMARK   48  A    between atoms: _157  and  _158
REMARK   49  A    between atoms: _158  and  _159
REMARK   50  A    between atoms: _159  and  _160
REMARK                            x       y       z     vdW  Elec       q    Type
REMARK                         _______ _______ _______ _____ _____    ______ ____
ROOT
ATOM      1  C   UNL     1     -40.230  14.034 -42.281  0.00  0.00    +0.002 C 
ENDROOT
BRANCH   1   2
ATOM      2  C   UNL     1     -41.012  13.211 -43.288  0.00  0.00    +0.000 C 
BRANCH   2   3
ATOM      3  C   UNL     1     -41.977  14.006 -44.174  0.00  0.00    +0.000 C 
ATOM      4  C   UNL     1     -42.415  15.292 -43.459  0.00  0.00    +0.000 C 
ENDBRANCH   2   3
ENDBRANCH   1   2
BRANCH   1   5
ATOM      5  C   UNL     1     -38.747  13.789 -42.475  0.00  0.00    +0.021 C 
BRANCH   5   6
ATOM      6  C   UNL     1     -38.247  14.284 -43.817  0.00  0.00    +0.109 C 
ATOM      7  N   UNL     1     -38.768  15.662 -44.069  0.00  0.00    -0.131 NA
ENDBRANCH   5   6
ENDBRANCH   1   5
TORSDOF 4
REMARK  Name = 
REMARK  50 active torsions:
REMARK  status: ('A' for Active; 'I' for Inactive)
REMARK    1  A    between atoms: _1  and  _3
REMARK    2  A    between atoms: _3  and  _5
REMARK    3  A    between atoms: _7  and  _9
REMARK    4  A    between atoms: _9  and  _10
REMARK    5  A    between atoms: _13  and  _15
REMARK    6  A    between atoms: _15  and  _17
REMARK    7  A    between atoms: _19  and  _21
REMARK    8  A    between atoms: _21  and  _22
REMARK    9  A    between atoms: _29  and  _31
REMARK   10  A    between atoms: _31  and  _32
REMARK   11  A    between atoms: _35  and  _37
REMARK   12  A    between atoms: _37  and  _39
REMARK   13  A    between atoms: _41  and  _43
REMARK   14  A    between atoms: _46  and  _48
REMARK   15  A    between atoms: _48  and  _49
REMARK   16  A    between atoms: _49  and  _50
REMARK   17  A    between atoms: _50  and  _51
REMARK   18  A    between atoms: _55  and  _57
REMARK   19  A    between atoms: _57  and  _58
REMARK   20  A    between atoms: _58  and  _59
REMARK   21  A    between atoms: _62  and  _64
REMARK   22  A    between atoms: _64  and  _66
REMARK   23  A    between atoms: _68  and  _70
REMARK   24  A    between atoms: _70  and  _71
REMARK   25  A    between atoms: _78  and  _80
REMARK   26  A    between atoms: _82  and  _84
REMARK   27  A    between atoms: _84  and  _85
REMARK   28  A    between atoms: _91  and  _93
REMARK   29  A    between atoms: _95  and  _97
REMARK   30  A    between atoms: _97  and  _98
REMARK   31  A    between atoms: _104  and  _106
REMARK   32  A    between atoms: _106  and  _107
REMARK   33  A    between atoms: _107  and  _108
REMARK   34  A    between atoms: _108  and  _109
REMARK   35  A    between atoms: _111  and  _113
REMARK   36  A    between atoms: _113  and  _115
REMARK   37  A    between atoms: _117  and  _119
REMARK   38  A    between atoms: _119  and  _120
REMARK   39  A    between atoms: _127  and  _129
REMARK   40  A    between atoms: _131  and  _133
REMARK   41  A    between atoms: _136  and  _138
REMARK   42  A    between atoms: _138  and  _139
REMARK   43  A    between atoms: _139  and  _140
REMARK   44  A    between atoms: _140  and  _141
REMARK   45  A    between atoms: _145  and  _147
REMARK   46  A    between atoms: _147  and  _148
REMARK   47  A    between atoms: _155  and  _157
REMARK   48  A    between atoms: _157  and  _158
REMARK   49  A    between atoms: _158  and  _159
REMARK   50  A    between atoms: _159  and  _160
REMARK                            x       y       z     vdW  Elec       q    Type
REMARK                         _______ _______ _______ _____ _____    ______ ____
ROOT
ATOM      1  C   UNL     1     -39.463  21.172 -41.347  0.00  0.00    +0.000 C 
ATOM      2  C   UNL     1     -38.911  22.059 -40.238  0.00  0.00    +0.000 C 
ENDROOT
BRANCH   1   3
ATOM      3  C   UNL     1     -40.355  20.066 -40.775  0.00  0.00    +0.000 C 
ATOM      4  C   UNL     1     -41.359  20.702 -39.836  0.00  0.00    +0.000 C 
ENDBRANCH   1   3
BRANCH   1   5
ATOM      5  C   UNL     1     -38.341  20.560 -42.188  0.00  0.00    +0.000 C 
ATOM      6  C   UNL     1     -37.831  21.477 -43.280  0.00  0.00    +0.000 C 
ENDBRANCH   1   5
TORSDOF 2
REMARK  Name = 
REMARK  50 active torsions:
REMARK  status: ('A' for Active; 'I' for Inactive)
REMARK    1  A    between atoms: _1  and  _3
REMARK    2  A    between atoms: _3  and  _5
REMARK    3  A    between atoms: _7  and  _9
REMARK    4  A    between atoms: _9  and  _10
REMARK    5  A    between atoms: _13  and  _15
REMARK    6  A    between atoms: _15  and  _17
REMARK    7  A    between atoms: _19  and  _21
REMARK    8  A    between atoms: _21  and  _22
REMARK    9  A    between atoms: _29  and  _31
REMARK   10  A    between atoms: _31  and  _32
REMARK   11  A    between atoms: _35  and  _37
REMARK   12  A    between atoms: _37  and  _39
REMARK   13  A    between atoms: _41  and  _43
REMARK   14  A    between atoms: _46  and  _48
REMARK   15  A    between atoms: _48  and  _49
REMARK   16  A    between atoms: _49  and  _50
REMARK   17  A    between atoms: _50  and  _51
REMARK   18  A    between atoms: _55  and  _57
REMARK   19  A    between atoms: _57  and  _58
REMARK   20  A    between atoms: _58  and  _59
REMARK   21  A    between atoms: _62  and  _64
REMARK   22  A    between atoms: _64  and  _66
REMARK   23  A    between atoms: _68  and  _70
REMARK   24  A    between atoms: _70  and  _71
REMARK   25  A    between atoms: _78  and  _80
REMARK   26  A    between atoms: _82  and  _84
REMARK   27  A    between atoms: _84  and  _85
REMARK   28  A    between atoms: _91  and  _93
REMARK   29  A    between atoms: _95  and  _97
REMARK   30  A    between atoms: _97  and  _98
REMARK   31  A    between atoms: _104  and  _106
REMARK   32  A    between atoms: _106  and  _107
REMARK   33  A    between atoms: _107  and  _108
REMARK   34  A    between atoms: _108  and  _109
REMARK   35  A    between atoms: _111  and  _113
REMARK   36  A    between atoms: _113  and  _115
REMARK   37  A    between atoms: _117  and  _119
REMARK   38  A    between atoms: _119  and  _120
REMARK   39  A    between atoms: _127  and  _129
REMARK   40  A    between atoms: _131  and  _133
REMARK   41  A    between atoms: _136  and  _138
REMARK   42  A    between atoms: _138  and  _139
REMARK   43  A    between atoms: _139  and  _140
REMARK   44  A    between atoms: _140  and  _141
REMARK   45  A    between atoms: _145  and  _147
REMARK   46  A    between atoms: _147  and  _148
REMARK   47  A    between atoms: _155  and  _157
REMARK   48  A    between atoms: _157  and  _158
REMARK   49  A    between atoms: _158  and  _159
REMARK   50  A    between atoms: _159  and  _160
REMARK                            x       y       z     vdW  Elec       q    Type
REMARK                         _______ _______ _______ _____ _____    ______ ____
ROOT
ATOM      1  C   UNL     1     -36.036  25.849 -44.801  0.00  0.00    -0.022 A 
ATOM      2  C   UNL     1     -35.368  25.587 -43.609  0.00  0.00    -0.001 A 
ATOM      3  C   UNL     1     -36.054  25.529 -42.399  0.00  0.00    +0.042 A 
ATOM      4  C   UNL     1     -37.414  25.721 -42.383  0.00  0.00    +0.196 A 
ATOM      5  O   UNL     1     -38.082  25.658 -41.190  0.00  0.00    -0.287 OA
ATOM      6  C   UNL     1     -38.107  25.994 -43.552  0.00  0.00    +0.042 A 
ATOM      7  C   UNL     1     -37.417  26.048 -44.758  0.00  0.00    -0.001 A 
ENDROOT
BRANCH   1   8
ATOM      8  C   UNL     1     -35.288  25.929 -46.093  0.00  0.00    +0.026 C 
BRANCH   8   9
ATOM      9  C   UNL     1     -34.480  27.220 -46.243  0.00  0.00    +0.005 C 
ATOM     10  C   UNL     1     -33.848  27.232 -47.633  0.00  0.00    +0.000 C 
ENDBRANCH   8   9
ENDBRANCH   1   8
TORSDOF 2
REMARK  Name = 
REMARK  50 active torsions:
REMARK  status: ('A' for Active; 'I' for Inactive)
REMARK    1  A    between atoms: _1  and  _3
REMARK    2  A    between atoms: _3  and  _5
REMARK    3  A    between atoms: _7  and  _9
REMARK    4  A    between atoms: _9  and  _10
REMARK    5  A    between atoms: _13  and  _15
REMARK    6  A    between atoms: _15  and  _17
REMARK    7  A    between atoms: _19  and  _21
REMARK    8  A    between atoms: _21  and  _22
REMARK    9  A    between atoms: _29  and  _31
REMARK   10  A    between atoms: _31  and  _32
REMARK   11  A    between atoms: _35  and  _37
REMARK   12  A    between atoms: _37  and  _39
REMARK   13  A    between atoms: _41  and  _43
REMARK   14  A    between atoms: _46  and  _48
REMARK   15  A    between atoms: _48  and  _49
REMARK   16  A    between atoms: _49  and  _50
REMARK   17  A    between atoms: _50  and  _51
REMARK   18  A    between atoms: _55  and  _57
REMARK   19  A    between atoms: _57  and  _58
REMARK   20  A    between atoms: _58  and  _59
REMARK   21  A    between atoms: _62  and  _64
REMARK   22  A    between atoms: _64  and  _66
REMARK   23  A    between atoms: _68  and  _70
REMARK   24  A    between atoms: _70  and  _71
REMARK   25  A    between atoms: _78  and  _80
REMARK   26  A    between atoms: _82  and  _84
REMARK   27  A    between atoms: _84  and  _85
REMARK   28  A    between atoms: _91  and  _93
REMARK   29  A    between atoms: _95  and  _97
REMARK   30  A    between atoms: _97  and  _98
REMARK   31  A    between atoms: _104  and  _106
REMARK   32  A    between atoms: _106  and  _107
REMARK   33  A    between atoms: _107  and  _108
REMARK   34  A    between atoms: _108  and  _109
REMARK   35  A    between atoms: _111  and  _113
REMARK   36  A    between atoms: _113  and  _115
REMARK   37  A    between atoms: _117  and  _119
REMARK   38  A    between atoms: _119  and  _120
REMARK   39  A    between atoms: _127  and  _129
REMARK   40  A    between atoms: _131  and  _133
REMARK   41  A    between atoms: _136  and  _138
REMARK   42  A    between atoms: _138  and  _139
REMARK   43  A    between atoms: _139  and  _140
REMARK   44  A    between atoms: _140  and  _141
REMARK   45  A    between atoms: _145  and  _147
REMARK   46  A    between atoms: _147  and  _148
REMARK   47  A    between atoms: _155  and  _157
REMARK   48  A    between atoms: _157  and  _158
REMARK   49  A    between atoms: _158  and  _159
REMARK   50  A    between atoms: _159  and  _160
REMARK                            x       y       z     vdW  Elec       q    Type
REMARK                         _______ _______ _______ _____ _____    ______ ____
ROOT
ATOM      1  C   UNL     1     -30.869  23.371 -50.696  0.00  0.00    +0.013 C 
ATOM      2  C   UNL     1     -30.192  23.512 -52.038  0.00  0.00    +0.001 C 
ENDROOT
BRANCH   1   3
ATOM      3  C   UNL     1     -31.863  22.214 -50.752  0.00  0.00    +0.069 C 
ATOM      4  S   UNL     1     -31.057  20.635 -51.143  0.00  0.00    -0.082 S 
ENDBRANCH   1   3
TORSDOF 1
REMARK  Name = 
REMARK  50 active torsions:
REMARK  status: ('A' for Active; 'I' for Inactive)
REMARK    1  A    between atoms: _1  and  _3
REMARK    2  A    between atoms: _3  and  _5
REMARK    3  A    between atoms: _7  and  _9
REMARK    4  A    between atoms: _9  and  _10
REMARK    5  A    between atoms: _13  and  _15
REMARK    6  A    between atoms: _15  and  _17
REMARK    7  A    between atoms: _19  and  _21
REMARK    8  A    between atoms: _21  and  _22
REMARK    9  A    between atoms: _29  and  _31
REMARK   10  A    between atoms: _31  and  _32
REMARK   11  A    between atoms: _35  and  _37
REMARK   12  A    between atoms: _37  and  _39
REMARK   13  A    between atoms: _41  and  _43
REMARK   14  A    between atoms: _46  and  _48
REMARK   15  A    between atoms: _48  and  _49
REMARK   16  A    between atoms: _49  and  _50
REMARK   17  A    between atoms: _50  and  _51
REMARK   18  A    between atoms: _55  and  _57
REMARK   19  A    between atoms: _57  and  _58
REMARK   20  A    between atoms: _58  and  _59
REMARK   21  A    between atoms: _62  and  _64
REMARK   22  A    between atoms: _64  and  _66
REMARK   23  A    between atoms: _68  and  _70
REMARK   24  A    between atoms: _70  and  _71
REMARK   25  A    between atoms: _78  and  _80
REMARK   26  A    between atoms: _82  and  _84
REMARK   27  A    between atoms: _84  and  _85
REMARK   28  A    between atoms: _91  and  _93
REMARK   29  A    between atoms: _95  and  _97
REMARK   30  A    between atoms: _97  and  _98
REMARK   31  A    between atoms: _104  and  _106
REMARK   32  A    between atoms: _106  and  _107
REMARK   33  A    between atoms: _107  and  _108
REMARK   34  A    between atoms: _108  and  _109
REMARK   35  A    between atoms: _111  and  _113
REMARK   36  A    between atoms: _113  and  _115
REMARK   37  A    between atoms: _117  and  _119
REMARK   38  A    between atoms: _119  and  _120
REMARK   39  A    between atoms: _127  and  _129
REMARK   40  A    between atoms: _131  and  _133
REMARK   41  A    between atoms: _136  and  _138
REMARK   42  A    between atoms: _138  and  _139
REMARK   43  A    between atoms: _139  and  _140
REMARK   44  A    between atoms: _140  and  _141
REMARK   45  A    between atoms: _145  and  _147
REMARK   46  A    between atoms: _147  and  _148
REMARK   47  A    between atoms: _155  and  _157
REMARK   48  A    between atoms: _157  and  _158
REMARK   49  A    between atoms: _158  and  _159
REMARK   50  A    between atoms: _159  and  _160
REMARK                            x       y       z     vdW  Elec       q    Type
REMARK                         _______ _______ _______ _____ _____    ______ ____
ROOT
ATOM      1  C   UNL     1     -29.719  19.789 -56.114  0.00  0.00    +0.000 C 
ATOM      2  C   UNL     1     -30.848  19.790 -55.059  0.00  0.00    +0.000 C 
ATOM      3  C   UNL     1     -29.628  18.437 -56.785  0.00  0.00    +0.000 C 
ENDROOT
BRANCH   1   4
ATOM      4  C   UNL     1     -28.386  20.152 -55.456  0.00  0.00    +0.000 C 
ATOM      5  C   UNL     1     -27.273  20.097 -56.503  0.00  0.00    +0.000 C 
ENDBRANCH   1   4
TORSDOF 1
REMARK  Name = 
REMARK  50 active torsions:
REMARK  status: ('A' for Active; 'I' for Inactive)
REMARK    1  A    between atoms: _1  and  _3
REMARK    2  A    between atoms: _3  and  _5
REMARK    3  A    between atoms: _7  and  _9
REMARK    4  A    between atoms: _9  and  _10
REMARK    5  A    between atoms: _13  and  _15
REMARK    6  A    between atoms: _15  and  _17
REMARK    7  A    between atoms: _19  and  _21
REMARK    8  A    between atoms: _21  and  _22
REMARK    9  A    between atoms: _29  and  _31
REMARK   10  A    between atoms: _31  and  _32
REMARK   11  A    between atoms: _35  and  _37
REMARK   12  A    between atoms: _37  and  _39
REMARK   13  A    between atoms: _41  and  _43
REMARK   14  A    between atoms: _46  and  _48
REMARK   15  A    between atoms: _48  and  _49
REMARK   16  A    between atoms: _49  and  _50
REMARK   17  A    between atoms: _50  and  _51
REMARK   18  A    between atoms: _55  and  _57
REMARK   19  A    between atoms: _57  and  _58
REMARK   20  A    between atoms: _58  and  _59
REMARK   21  A    between atoms: _62  and  _64
REMARK   22  A    between atoms: _64  and  _66
REMARK   23  A    between atoms: _68  and  _70
REMARK   24  A    between atoms: _70  and  _71
REMARK   25  A    between atoms: _78  and  _80
REMARK   26  A    between atoms: _82  and  _84
REMARK   27  A    between atoms: _84  and  _85
REMARK   28  A    between atoms: _91  and  _93
REMARK   29  A    between atoms: _95  and  _97
REMARK   30  A    between atoms: _97  and  _98
REMARK   31  A    between atoms: _104  and  _106
REMARK   32  A    between atoms: _106  and  _107
REMARK   33  A    between atoms: _107  and  _108
REMARK   34  A    between atoms: _108  and  _109
REMARK   35  A    between atoms: _111  and  _113
REMARK   36  A    between atoms: _113  and  _115
REMARK   37  A    between atoms: _117  and  _119
REMARK   38  A    between atoms: _119  and  _120
REMARK   39  A    between atoms: _127  and  _129
REMARK   40  A    between atoms: _131  and  _133
REMARK   41  A    between atoms: _136  and  _138
REMARK   42  A    between atoms: _138  and  _139
REMARK   43  A    between atoms: _139  and  _140
REMARK   44  A    between atoms: _140  and  _141
REMARK   45  A    between atoms: _145  and  _147
REMARK   46  A    between atoms: _147  and  _148
REMARK   47  A    between atoms: _155  and  _157
REMARK   48  A    between atoms: _157  and  _158
REMARK   49  A    between atoms: _158  and  _159
REMARK   50  A    between atoms: _159  and  _160
REMARK                            x       y       z     vdW  Elec       q    Type
REMARK                         _______ _______ _______ _____ _____    ______ ____
ROOT
ATOM      1  C   UNL     1     -38.668   4.377 -56.670  0.00  0.00    +0.220 C 
ENDROOT
BRANCH   1   2
ATOM      2  N   UNL     1     -37.969   3.200 -56.177  0.00  0.00    -0.087 NA
ATOM      3  C   UNL     1     -36.665   2.977 -56.338  0.00  0.00    +0.535 C 
ATOM      4  N   UNL     1     -36.139   1.875 -55.839  0.00  0.00    +0.135 NA
ATOM      5  N   UNL     1     -35.896   3.847 -56.984  0.00  0.00    +0.135 NA
ENDBRANCH   1   2
BRANCH   1   6
ATOM      6  C   UNL     1     -39.825   3.985 -57.556  0.00  0.00    +0.047 C 
BRANCH   6   7
ATOM      7  C   UNL     1     -39.271   3.540 -58.890  0.00  0.00    +0.004 C 
BRANCH   7   8
ATOM      8  C   UNL     1     -40.314   3.037 -59.872  0.00  0.00    +0.000 C 
ATOM      9  C   UNL     1     -41.144   4.199 -60.401  0.00  0.00    +0.000 C 
ENDBRANCH   7   8
ENDBRANCH   6   7
ENDBRANCH   1   6
TORSDOF 4
REMARK  Name = 
REMARK  50 active torsions:
REMARK  status: ('A' for Active; 'I' for Inactive)
REMARK    1  A    between atoms: _1  and  _3
REMARK    2  A    between atoms: _3  and  _5
REMARK    3  A    between atoms: _7  and  _9
REMARK    4  A    between atoms: _9  and  _10
REMARK    5  A    between atoms: _13  and  _15
REMARK    6  A    between atoms: _15  and  _17
REMARK    7  A    between atoms: _19  and  _21
REMARK    8  A    between atoms: _21  and  _22
REMARK    9  A    between atoms: _29  and  _31
REMARK   10  A    between atoms: _31  and  _32
REMARK   11  A    between atoms: _35  and  _37
REMARK   12  A    between atoms: _37  and  _39
REMARK   13  A    between atoms: _41  and  _43
REMARK   14  A    between atoms: _46  and  _48
REMARK   15  A    between atoms: _48  and  _49
REMARK   16  A    between atoms: _49  and  _50
REMARK   17  A    between atoms: _50  and  _51
REMARK   18  A    between atoms: _55  and  _57
REMARK   19  A    between atoms: _57  and  _58
REMARK   20  A    between atoms: _58  and  _59
REMARK   21  A    between atoms: _62  and  _64
REMARK   22  A    between atoms: _64  and  _66
REMARK   23  A    between atoms: _68  and  _70
REMARK   24  A    between atoms: _70  and  _71
REMARK   25  A    between atoms: _78  and  _80
REMARK   26  A    between atoms: _82  and  _84
REMARK   27  A    between atoms: _84  and  _85
REMARK   28  A    between atoms: _91  and  _93
REMARK   29  A    between atoms: _95  and  _97
REMARK   30  A    between atoms: _97  and  _98
REMARK   31  A    between atoms: _104  and  _106
REMARK   32  A    between atoms: _106  and  _107
REMARK   33  A    between atoms: _107  and  _108
REMARK   34  A    between atoms: _108  and  _109
REMARK   35  A    between atoms: _111  and  _113
REMARK   36  A    between atoms: _113  and  _115
REMARK   37  A    between atoms: _117  and  _119
REMARK   38  A    between atoms: _119  and  _120
REMARK   39  A    between atoms: _127  and  _129
REMARK   40  A    between atoms: _131  and  _133
REMARK   41  A    between atoms: _136  and  _138
REMARK   42  A    between atoms: _138  and  _139
REMARK   43  A    between atoms: _139  and  _140
REMARK   44  A    between atoms: _140  and  _141
REMARK   45  A    between atoms: _145  and  _147
REMARK   46  A    between atoms: _147  and  _148
REMARK   47  A    between atoms: _155  and  _157
REMARK   48  A    between atoms: _157  and  _158
REMARK   49  A    between atoms: _158  and  _159
REMARK   50  A    between atoms: _159  and  _160
REMARK                            x       y       z     vdW  Elec       q    Type
REMARK                         _______ _______ _______ _____ _____    ______ ____
ROOT
ATOM      1  C   UNL     1     -45.483  -3.268 -49.895  0.00  0.00    -0.022 A 
ATOM      2  C   UNL     1     -45.517  -2.858 -48.555  0.00  0.00    -0.001 A 
ATOM      3  C   UNL     1     -44.862  -1.711 -48.140  0.00  0.00    +0.042 A 
ATOM      4  C   UNL     1     -44.151  -0.956 -49.067  0.00  0.00    +0.196 A 
ATOM      5  O   UNL     1     -43.503   0.190 -48.650  0.00  0.00    -0.287 OA
ATOM      6  C   UNL     1     -44.096  -1.343 -50.401  0.00  0.00    +0.042 A 
ATOM      7  C   UNL     1     -44.756  -2.493 -50.805  0.00  0.00    -0.001 A 
ENDROOT
BRANCH   1   8
ATOM      8  C   UNL     1     -46.181  -4.538 -50.350  0.00  0.00    +0.026 C 
BRANCH   8   9
ATOM      9  C   UNL     1     -45.553  -5.267 -51.549  0.00  0.00    +0.005 C 
ATOM     10  C   UNL     1     -45.926  -6.740 -51.433  0.00  0.00    +0.000 C 
ENDBRANCH   8   9
ENDBRANCH   1   8
TORSDOF 2
REMARK  Name = 
REMARK  50 active torsions:
REMARK  status: ('A' for Active; 'I' for Inactive)
REMARK    1  A    between atoms: _1  and  _3
REMARK    2  A    between atoms: _3  and  _5
REMARK    3  A    between atoms: _7  and  _9
REMARK    4  A    between atoms: _9  and  _10
REMARK    5  A    between atoms: _13  and  _15
REMARK    6  A    between atoms: _15  and  _17
REMARK    7  A    between atoms: _19  and  _21
REMARK    8  A    between atoms: _21  and  _22
REMARK    9  A    between atoms: _29  and  _31
REMARK   10  A    between atoms: _31  and  _32
REMARK   11  A    between atoms: _35  and  _37
REMARK   12  A    between atoms: _37  and  _39
REMARK   13  A    between atoms: _41  and  _43
REMARK   14  A    between atoms: _46  and  _48
REMARK   15  A    between atoms: _48  and  _49
REMARK   16  A    between atoms: _49  and  _50
REMARK   17  A    between atoms: _50  and  _51
REMARK   18  A    between atoms: _55  and  _57
REMARK   19  A    between atoms: _57  and  _58
REMARK   20  A    between atoms: _58  and  _59
REMARK   21  A    between atoms: _62  and  _64
REMARK   22  A    between atoms: _64  and  _66
REMARK   23  A    between atoms: _68  and  _70
REMARK   24  A    between atoms: _70  and  _71
REMARK   25  A    between atoms: _78  and  _80
REMARK   26  A    between atoms: _82  and  _84
REMARK   27  A    between atoms: _84  and  _85
REMARK   28  A    between atoms: _91  and  _93
REMARK   29  A    between atoms: _95  and  _97
REMARK   30  A    between atoms: _97  and  _98
REMARK   31  A    between atoms: _104  and  _106
REMARK   32  A    between atoms: _106  and  _107
REMARK   33  A    between atoms: _107  and  _108
REMARK   34  A    between atoms: _108  and  _109
REMARK   35  A    between atoms: _111  and  _113
REMARK   36  A    between atoms: _113  and  _115
REMARK   37  A    between atoms: _117  and  _119
REMARK   38  A    between atoms: _119  and  _120
REMARK   39  A    between atoms: _127  and  _129
REMARK   40  A    between atoms: _131  and  _133
REMARK   41  A    between atoms: _136  and  _138
REMARK   42  A    between atoms: _138  and  _139
REMARK   43  A    between atoms: _139  and  _140
REMARK   44  A    between atoms: _140  and  _141
REMARK   45  A    between atoms: _145  and  _147
REMARK   46  A    between atoms: _147  and  _148
REMARK   47  A    between atoms: _155  and  _157
REMARK   48  A    between atoms: _157  and  _158
REMARK   49  A    between atoms: _158  and  _159
REMARK   50  A    between atoms: _159  and  _160
REMARK                            x       y       z     vdW  Elec       q    Type
REMARK                         _______ _______ _______ _____ _____    ______ ____
ROOT
ATOM      1  C   UNL     1     -37.857  -1.656 -46.886  0.00  0.00    +0.007 C 
ENDROOT
BRANCH   1   2
ATOM      2  C   UNL     1     -38.366  -2.943 -47.513  0.00  0.00    +0.000 C 
BRANCH   2   3
ATOM      3  C   UNL     1     -37.362  -4.097 -47.415  0.00  0.00    +0.000 C 
ATOM      4  C   UNL     1     -38.051  -5.348 -46.903  0.00  0.00    +0.000 C 
ENDBRANCH   2   3
ENDBRANCH   1   2
BRANCH   1   5
ATOM      5  C   UNL     1     -38.379  -0.420 -47.589  0.00  0.00    +0.081 C 
BRANCH   5   6
ATOM      6  C   UNL     1     -39.861  -0.567 -47.905  0.00  0.00    +0.315 C 
ATOM      7  N   UNL     1     -40.129  -0.323 -49.350  0.00  0.00    +0.597 NA
ENDBRANCH   5   6
ENDBRANCH   1   5
TORSDOF 4
REMARK  Name = 
REMARK  50 active torsions:
REMARK  status: ('A' for Active; 'I' for Inactive)
REMARK    1  A    between atoms: _1  and  _3
REMARK    2  A    between atoms: _3  and  _5
REMARK    3  A    between atoms: _7  and  _9
REMARK    4  A    between atoms: _9  and  _10
REMARK    5  A    between atoms: _13  and  _15
REMARK    6  A    between atoms: _15  and  _17
REMARK    7  A    between atoms: _19  and  _21
REMARK    8  A    between atoms: _21  and  _22
REMARK    9  A    between atoms: _29  and  _31
REMARK   10  A    between atoms: _31  and  _32
REMARK   11  A    between atoms: _35  and  _37
REMARK   12  A    between atoms: _37  and  _39
REMARK   13  A    between atoms: _41  and  _43
REMARK   14  A    between atoms: _46  and  _48
REMARK   15  A    between atoms: _48  and  _49
REMARK   16  A    between atoms: _49  and  _50
REMARK   17  A    between atoms: _50  and  _51
REMARK   18  A    between atoms: _55  and  _57
REMARK   19  A    between atoms: _57  and  _58
REMARK   20  A    between atoms: _58  and  _59
REMARK   21  A    between atoms: _62  and  _64
REMARK   22  A    between atoms: _64  and  _66
REMARK   23  A    between atoms: _68  and  _70
REMARK   24  A    between atoms: _70  and  _71
REMARK   25  A    between atoms: _78  and  _80
REMARK   26  A    between atoms: _82  and  _84
REMARK   27  A    between atoms: _84  and  _85
REMARK   28  A    between atoms: _91  and  _93
REMARK   29  A    between atoms: _95  and  _97
REMARK   30  A    between atoms: _97  and  _98
REMARK   31  A    between atoms: _104  and  _106
REMARK   32  A    between atoms: _106  and  _107
REMARK   33  A    between atoms: _107  and  _108
REMARK   34  A    between atoms: _108  and  _109
REMARK   35  A    between atoms: _111  and  _113
REMARK   36  A    between atoms: _113  and  _115
REMARK   37  A    between atoms: _117  and  _119
REMARK   38  A    between atoms: _119  and  _120
REMARK   39  A    between atoms: _127  and  _129
REMARK   40  A    between atoms: _131  and  _133
REMARK   41  A    between atoms: _136  and  _138
REMARK   42  A    between atoms: _138  and  _139
REMARK   43  A    between atoms: _139  and  _140
REMARK   44  A    between atoms: _140  and  _141
REMARK   45  A    between atoms: _145  and  _147
REMARK   46  A    between atoms: _147  and  _148
REMARK   47  A    between atoms: _155  and  _157
REMARK   48  A    between atoms: _157  and  _158
REMARK   49  A    between atoms: _158  and  _159
REMARK   50  A    between atoms: _159  and  _160
REMARK                            x       y       z     vdW  Elec       q    Type
REMARK                         _______ _______ _______ _____ _____    ______ ____
ROOT
ATOM      1  C   UNL     1     -38.253  21.314 -61.562  0.00  0.00    +0.000 C 
ATOM      2  C   UNL     1     -38.646  20.612 -60.283  0.00  0.00    +0.000 C 
ENDROOT
BRANCH   1   3
ATOM      3  C   UNL     1     -39.196  20.949 -62.728  0.00  0.00    +0.000 C 
ATOM      4  C   UNL     1     -40.596  21.380 -62.367  0.00  0.00    +0.000 C 
ENDBRANCH   1   3
BRANCH   1   5
ATOM      5  C   UNL     1     -36.815  20.962 -61.906  0.00  0.00    +0.000 C 
ATOM      6  C   UNL     1     -35.850  21.982 -61.344  0.00  0.00    +0.000 C 
ENDBRANCH   1   5
TORSDOF 2
REMARK  Name = 
REMARK  50 active torsions:
REMARK  status: ('A' for Active; 'I' for Inactive)
REMARK    1  A    between atoms: _1  and  _3
REMARK    2  A    between atoms: _3  and  _5
REMARK    3  A    between atoms: _7  and  _9
REMARK    4  A    between atoms: _9  and  _10
REMARK    5  A    between atoms: _13  and  _15
REMARK    6  A    between atoms: _15  and  _17
REMARK    7  A    between atoms: _19  and  _21
REMARK    8  A    between atoms: _21  and  _22
REMARK    9  A    between atoms: _29  and  _31
REMARK   10  A    between atoms: _31  and  _32
REMARK   11  A    between atoms: _35  and  _37
REMARK   12  A    between atoms: _37  and  _39
REMARK   13  A    between atoms: _41  and  _43
REMARK   14  A    between atoms: _46  and  _48
REMARK   15  A    between atoms: _48  and  _49
REMARK   16  A    between atoms: _49  and  _50
REMARK   17  A    between atoms: _50  and  _51
REMARK   18  A    between atoms: _55  and  _57
REMARK   19  A    between atoms: _57  and  _58
REMARK   20  A    between atoms: _58  and  _59
REMARK   21  A    between atoms: _62  and  _64
REMARK   22  A    between atoms: _64  and  _66
REMARK   23  A    between atoms: _68  and  _70
REMARK   24  A    between atoms: _70  and  _71
REMARK   25  A    between atoms: _78  and  _80
REMARK   26  A    between atoms: _82  and  _84
REMARK   27  A    between atoms: _84  and  _85
REMARK   28  A    between atoms: _91  and  _93
REMARK   29  A    between atoms: _95  and  _97
REMARK   30  A    between atoms: _97  and  _98
REMARK   31  A    between atoms: _104  and  _106
REMARK   32  A    between atoms: _106  and  _107
REMARK   33  A    between atoms: _107  and  _108
REMARK   34  A    between atoms: _108  and  _109
REMARK   35  A    between atoms: _111  and  _113
REMARK   36  A    between atoms: _113  and  _115
REMARK   37  A    between atoms: _117  and  _119
REMARK   38  A    between atoms: _119  and  _120
REMARK   39  A    between atoms: _127  and  _129
REMARK   40  A    between atoms: _131  and  _133
REMARK   41  A    between atoms: _136  and  _138
REMARK   42  A    between atoms: _138  and  _139
REMARK   43  A    between atoms: _139  and  _140
REMARK   44  A    between atoms: _140  and  _141
REMARK   45  A    between atoms: _145  and  _147
REMARK   46  A    between atoms: _147  and  _148
REMARK   47  A    between atoms: _155  and  _157
REMARK   48  A    between atoms: _157  and  _158
REMARK   49  A    between atoms: _158  and  _159
REMARK   50  A    between atoms: _159  and  _160
REMARK                            x       y       z     vdW  Elec       q    Type
REMARK                         _______ _______ _______ _____ _____    ______ ____
ROOT
ATOM      1  C   UNL     1     -40.951  15.141 -58.696  0.00  0.00    +0.000 C 
ENDROOT
BRANCH   1   2
ATOM      2  C   UNL     1     -39.881  16.231 -58.745  0.00  0.00    +0.000 C 
ATOM      3  C   UNL     1     -40.569  17.574 -58.559  0.00  0.00    +0.000 C 
ATOM      4  C   UNL     1     -39.120  16.141 -60.061  0.00  0.00    +0.000 C 
ENDBRANCH   1   2
BRANCH   1   5
ATOM      5  C   UNL     1     -42.268  15.405 -59.408  0.00  0.00    +0.000 C 
ATOM      6  C   UNL     1     -42.143  15.134 -60.901  0.00  0.00    +0.000 C 
ENDBRANCH   1   5
TORSDOF 2
REMARK  Name = 
REMARK  50 active torsions:
REMARK  status: ('A' for Active; 'I' for Inactive)
REMARK    1  A    between atoms: _1  and  _3
REMARK    2  A    between atoms: _3  and  _5
REMARK    3  A    between atoms: _7  and  _9
REMARK    4  A    between atoms: _9  and  _10
REMARK    5  A    between atoms: _13  and  _15
REMARK    6  A    between atoms: _15  and  _17
REMARK    7  A    between atoms: _19  and  _21
REMARK    8  A    between atoms: _21  and  _22
REMARK    9  A    between atoms: _29  and  _31
REMARK   10  A    between atoms: _31  and  _32
REMARK   11  A    between atoms: _35  and  _37
REMARK   12  A    between atoms: _37  and  _39
REMARK   13  A    between atoms: _41  and  _43
REMARK   14  A    between atoms: _46  and  _48
REMARK   15  A    between atoms: _48  and  _49
REMARK   16  A    between atoms: _49  and  _50
REMARK   17  A    between atoms: _50  and  _51
REMARK   18  A    between atoms: _55  and  _57
REMARK   19  A    between atoms: _57  and  _58
REMARK   20  A    between atoms: _58  and  _59
REMARK   21  A    between atoms: _62  and  _64
REMARK   22  A    between atoms: _64  and  _66
REMARK   23  A    between atoms: _68  and  _70
REMARK   24  A    between atoms: _70  and  _71
REMARK   25  A    between atoms: _78  and  _80
REMARK   26  A    between atoms: _82  and  _84
REMARK   27  A    between atoms: _84  and  _85
REMARK   28  A    between atoms: _91  and  _93
REMARK   29  A    between atoms: _95  and  _97
REMARK   30  A    between atoms: _97  and  _98
REMARK   31  A    between atoms: _104  and  _106
REMARK   32  A    between atoms: _106  and  _107
REMARK   33  A    between atoms: _107  and  _108
REMARK   34  A    between atoms: _108  and  _109
REMARK   35  A    between atoms: _111  and  _113
REMARK   36  A    between atoms: _113  and  _115
REMARK   37  A    between atoms: _117  and  _119
REMARK   38  A    between atoms: _119  and  _120
REMARK   39  A    between atoms: _127  and  _129
REMARK   40  A    between atoms: _131  and  _133
REMARK   41  A    between atoms: _136  and  _138
REMARK   42  A    between atoms: _138  and  _139
REMARK   43  A    between atoms: _139  and  _140
REMARK   44  A    between atoms: _140  and  _141
REMARK   45  A    between atoms: _145  and  _147
REMARK   46  A    between atoms: _147  and  _148
REMARK   47  A    between atoms: _155  and  _157
REMARK   48  A    between atoms: _157  and  _158
REMARK   49  A    between atoms: _158  and  _159
REMARK   50  A    between atoms: _159  and  _160
REMARK                            x       y       z     vdW  Elec       q    Type
REMARK                         _______ _______ _______ _____ _____    ______ ____
ROOT
ATOM      1  C   UNL     1     -37.586  15.579 -64.373  0.00  0.00    +0.000 C 
ATOM      2  C   UNL     1     -36.371  15.836 -65.273  0.00  0.00    +0.000 C 
ENDROOT
BRANCH   1   3
ATOM      3  C   UNL     1     -38.749  16.508 -64.785  0.00  0.00    +0.000 C 
ATOM      4  C   UNL     1     -38.782  16.460 -66.307  0.00  0.00    +0.000 C 
ENDBRANCH   1   3
BRANCH   1   5
ATOM      5  C   UNL     1     -37.194  15.790 -62.902  0.00  0.00    +0.000 C 
ATOM      6  C   UNL     1     -35.773  16.236 -62.710  0.00  0.00    +0.000 C 
ENDBRANCH   1   5
TORSDOF 2
REMARK  Name = 
REMARK  50 active torsions:
REMARK  status: ('A' for Active; 'I' for Inactive)
REMARK    1  A    between atoms: _1  and  _3
REMARK    2  A    between atoms: _3  and  _5
REMARK    3  A    between atoms: _7  and  _9
REMARK    4  A    between atoms: _9  and  _10
REMARK    5  A    between atoms: _13  and  _15
REMARK    6  A    between atoms: _15  and  _17
REMARK    7  A    between atoms: _19  and  _21
REMARK    8  A    between atoms: _21  and  _22
REMARK    9  A    between atoms: _29  and  _31
REMARK   10  A    between atoms: _31  and  _32
REMARK   11  A    between atoms: _35  and  _37
REMARK   12  A    between atoms: _37  and  _39
REMARK   13  A    between atoms: _41  and  _43
REMARK   14  A    between atoms: _46  and  _48
REMARK   15  A    between atoms: _48  and  _49
REMARK   16  A    between atoms: _49  and  _50
REMARK   17  A    between atoms: _50  and  _51
REMARK   18  A    between atoms: _55  and  _57
REMARK   19  A    between atoms: _57  and  _58
REMARK   20  A    between atoms: _58  and  _59
REMARK   21  A    between atoms: _62  and  _64
REMARK   22  A    between atoms: _64  and  _66
REMARK   23  A    between atoms: _68  and  _70
REMARK   24  A    between atoms: _70  and  _71
REMARK   25  A    between atoms: _78  and  _80
REMARK   26  A    between atoms: _82  and  _84
REMARK   27  A    between atoms: _84  and  _85
REMARK   28  A    between atoms: _91  and  _93
REMARK   29  A    between atoms: _95  and  _97
REMARK   30  A    between atoms: _97  and  _98
REMARK   31  A    between atoms: _104  and  _106
REMARK   32  A    between atoms: _106  and  _107
REMARK   33  A    between atoms: _107  and  _108
REMARK   34  A    between atoms: _108  and  _109
REMARK   35  A    between atoms: _111  and  _113
REMARK   36  A    between atoms: _113  and  _115
REMARK   37  A    between atoms: _117  and  _119
REMARK   38  A    between atoms: _119  and  _120
REMARK   39  A    between atoms: _127  and  _129
REMARK   40  A    between atoms: _131  and  _133
REMARK   41  A    between atoms: _136  and  _138
REMARK   42  A    between atoms: _138  and  _139
REMARK   43  A    between atoms: _139  and  _140
REMARK   44  A    between atoms: _140  and  _141
REMARK   45  A    between atoms: _145  and  _147
REMARK   46  A    between atoms: _147  and  _148
REMARK   47  A    between atoms: _155  and  _157
REMARK   48  A    between atoms: _157  and  _158
REMARK   49  A    between atoms: _158  and  _159
REMARK   50  A    between atoms: _159  and  _160
REMARK                            x       y       z     vdW  Elec       q    Type
REMARK                         _______ _______ _______ _____ _____    ______ ____
ROOT
ATOM      1  C   UNL     1     -32.340  17.350 -67.666  0.00  0.00    -0.022 A 
ATOM      2  C   UNL     1     -31.415  16.460 -67.105  0.00  0.00    -0.001 A 
ATOM      3  C   UNL     1     -30.087  16.820 -66.962  0.00  0.00    +0.042 A 
ATOM      4  C   UNL     1     -29.674  18.083 -67.346  0.00  0.00    +0.196 A 
ATOM      5  O   UNL     1     -28.357  18.479 -67.176  0.00  0.00    -0.287 OA
ATOM      6  C   UNL     1     -30.578  18.988 -67.877  0.00  0.00    +0.042 A 
ATOM      7  C   UNL     1     -31.901  18.618 -68.027  0.00  0.00    -0.001 A 
ENDROOT
BRANCH   1   8
ATOM      8  C   UNL     1     -33.799  16.967 -67.817  0.00  0.00    +0.026 C 
BRANCH   8   9
ATOM      9  C   UNL     1     -34.472  17.474 -69.094  0.00  0.00    +0.005 C 
ATOM     10  C   UNL     1     -33.820  16.767 -70.276  0.00  0.00    +0.000 C 
ENDBRANCH   8   9
ENDBRANCH   1   8
TORSDOF 2
REMARK  Name = 
REMARK  50 active torsions:
REMARK  status: ('A' for Active; 'I' for Inactive)
REMARK    1  A    between atoms: _1  and  _3
REMARK    2  A    between atoms: _3  and  _5
REMARK    3  A    between atoms: _7  and  _9
REMARK    4  A    between atoms: _9  and  _10
REMARK    5  A    between atoms: _13  and  _15
REMARK    6  A    between atoms: _15  and  _17
REMARK    7  A    between atoms: _19  and  _21
REMARK    8  A    between atoms: _21  and  _22
REMARK    9  A    between atoms: _29  and  _31
REMARK   10  A    between atoms: _31  and  _32
REMARK   11  A    between atoms: _35  and  _37
REMARK   12  A    between atoms: _37  and  _39
REMARK   13  A    between atoms: _41  and  _43
REMARK   14  A    between atoms: _46  and  _48
REMARK   15  A    between atoms: _48  and  _49
REMARK   16  A    between atoms: _49  and  _50
REMARK   17  A    between atoms: _50  and  _51
REMARK   18  A    between atoms: _55  and  _57
REMARK   19  A    between atoms: _57  and  _58
REMARK   20  A    between atoms: _58  and  _59
REMARK   21  A    between atoms: _62  and  _64
REMARK   22  A    between atoms: _64  and  _66
REMARK   23  A    between atoms: _68  and  _70
REMARK   24  A    between atoms: _70  and  _71
REMARK   25  A    between atoms: _78  and  _80
REMARK   26  A    between atoms: _82  and  _84
REMARK   27  A    between atoms: _84  and  _85
REMARK   28  A    between atoms: _91  and  _93
REMARK   29  A    between atoms: _95  and  _97
REMARK   30  A    between atoms: _97  and  _98
REMARK   31  A    between atoms: _104  and  _106
REMARK   32  A    between atoms: _106  and  _107
REMARK   33  A    between atoms: _107  and  _108
REMARK   34  A    between atoms: _108  and  _109
REMARK   35  A    between atoms: _111  and  _113
REMARK   36  A    between atoms: _113  and  _115
REMARK   37  A    between atoms: _117  and  _119
REMARK   38  A    between atoms: _119  and  _120
REMARK   39  A    between atoms: _127  and  _129
REMARK   40  A    between atoms: _131  and  _133
REMARK   41  A    between atoms: _136  and  _138
REMARK   42  A    between atoms: _138  and  _139
REMARK   43  A    between atoms: _139  and  _140
REMARK   44  A    between atoms: _140  and  _141
REMARK   45  A    between atoms: _145  and  _147
REMARK   46  A    between atoms: _147  and  _148
REMARK   47  A    between atoms: _155  and  _157
REMARK   48  A    between atoms: _157  and  _158
REMARK   49  A    between atoms: _158  and  _159
REMARK   50  A    between atoms: _159  and  _160
REMARK                            x       y       z     vdW  Elec       q    Type
REMARK                         _______ _______ _______ _____ _____    ______ ____
ROOT
ATOM      1  C   UNL     1     -29.052   9.826 -66.425  0.00  0.00    +0.000 C 
ENDROOT
BRANCH   1   2
ATOM      2  C   UNL     1     -29.636  11.120 -65.876  0.00  0.00    +0.000 C 
ATOM      3  C   UNL     1     -28.569  12.197 -65.671  0.00  0.00    +0.000 C 
ATOM      4  C   UNL     1     -30.766  11.615 -66.758  0.00  0.00    +0.000 C 
ENDBRANCH   1   2
BRANCH   1   5
ATOM      5  C   UNL     1     -27.524   9.779 -66.429  0.00  0.00    +0.000 C 
ATOM      6  C   UNL     1     -27.075   8.624 -65.564  0.00  0.00    +0.000 C 
ENDBRANCH   1   5
TORSDOF 2
REMARK  Name = 
REMARK  50 active torsions:
REMARK  status: ('A' for Active; 'I' for Inactive)
REMARK    1  A    between atoms: _1  and  _3
REMARK    2  A    between atoms: _3  and  _5
REMARK    3  A    between atoms: _7  and  _9
REMARK    4  A    between atoms: _9  and  _10
REMARK    5  A    between atoms: _13  and  _15
REMARK    6  A    between atoms: _15  and  _17
REMARK    7  A    between atoms: _19  and  _21
REMARK    8  A    between atoms: _21  and  _22
REMARK    9  A    between atoms: _29  and  _31
REMARK   10  A    between atoms: _31  and  _32
REMARK   11  A    between atoms: _35  and  _37
REMARK   12  A    between atoms: _37  and  _39
REMARK   13  A    between atoms: _41  and  _43
REMARK   14  A    between atoms: _46  and  _48
REMARK   15  A    between atoms: _48  and  _49
REMARK   16  A    between atoms: _49  and  _50
REMARK   17  A    between atoms: _50  and  _51
REMARK   18  A    between atoms: _55  and  _57
REMARK   19  A    between atoms: _57  and  _58
REMARK   20  A    between atoms: _58  and  _59
REMARK   21  A    between atoms: _62  and  _64
REMARK   22  A    between atoms: _64  and  _66
REMARK   23  A    between atoms: _68  and  _70
REMARK   24  A    between atoms: _70  and  _71
REMARK   25  A    between atoms: _78  and  _80
REMARK   26  A    between atoms: _82  and  _84
REMARK   27  A    between atoms: _84  and  _85
REMARK   28  A    between atoms: _91  and  _93
REMARK   29  A    between atoms: _95  and  _97
REMARK   30  A    between atoms: _97  and  _98
REMARK   31  A    between atoms: _104  and  _106
REMARK   32  A    between atoms: _106  and  _107
REMARK   33  A    between atoms: _107  and  _108
REMARK   34  A    between atoms: _108  and  _109
REMARK   35  A    between atoms: _111  and  _113
REMARK   36  A    between atoms: _113  and  _115
REMARK   37  A    between atoms: _117  and  _119
REMARK   38  A    between atoms: _119  and  _120
REMARK   39  A    between atoms: _127  and  _129
REMARK   40  A    between atoms: _131  and  _133
REMARK   41  A    between atoms: _136  and  _138
REMARK   42  A    between atoms: _138  and  _139
REMARK   43  A    between atoms: _139  and  _140
REMARK   44  A    between atoms: _140  and  _141
REMARK   45  A    between atoms: _145  and  _147
REMARK   46  A    between atoms: _147  and  _148
REMARK   47  A    between atoms: _155  and  _157
REMARK   48  A    between atoms: _157  and  _158
REMARK   49  A    between atoms: _158  and  _159
REMARK   50  A    between atoms: _159  and  _160
REMARK                            x       y       z     vdW  Elec       q    Type
REMARK                         _______ _______ _______ _____ _____    ______ ____
ROOT
ATOM      1  C   UNL     1     -29.917  21.166 -46.295  0.00  0.00    +0.000 C 
ATOM      2  C   UNL     1     -30.998  21.783 -45.446  0.00  0.00    +0.000 C 
ENDROOT
BRANCH   1   3
ATOM      3  C   UNL     1     -29.066  22.262 -46.997  0.00  0.00    +0.000 C 
ATOM      4  C   UNL     1     -28.735  23.369 -46.006  0.00  0.00    +0.000 C 
ENDBRANCH   1   3
BRANCH   1   5
ATOM      5  C   UNL     1     -30.556  20.229 -47.324  0.00  0.00    +0.000 C 
ATOM      6  C   UNL     1     -30.044  18.779 -47.245  0.00  0.00    +0.000 C 
ENDBRANCH   1   5
TORSDOF 2
REMARK  Name = 
REMARK  50 active torsions:
REMARK  status: ('A' for Active; 'I' for Inactive)
REMARK    1  A    between atoms: _1  and  _3
REMARK    2  A    between atoms: _3  and  _5
REMARK    3  A    between atoms: _7  and  _9
REMARK    4  A    between atoms: _9  and  _10
REMARK    5  A    between atoms: _13  and  _15
REMARK    6  A    between atoms: _15  and  _17
REMARK    7  A    between atoms: _19  and  _21
REMARK    8  A    between atoms: _21  and  _22
REMARK    9  A    between atoms: _29  and  _31
REMARK   10  A    between atoms: _31  and  _32
REMARK   11  A    between atoms: _35  and  _37
REMARK   12  A    between atoms: _37  and  _39
REMARK   13  A    between atoms: _41  and  _43
REMARK   14  A    between atoms: _46  and  _48
REMARK   15  A    between atoms: _48  and  _49
REMARK   16  A    between atoms: _49  and  _50
REMARK   17  A    between atoms: _50  and  _51
REMARK   18  A    between atoms: _55  and  _57
REMARK   19  A    between atoms: _57  and  _58
REMARK   20  A    between atoms: _58  and  _59
REMARK   21  A    between atoms: _62  and  _64
REMARK   22  A    between atoms: _64  and  _66
REMARK   23  A    between atoms: _68  and  _70
REMARK   24  A    between atoms: _70  and  _71
REMARK   25  A    between atoms: _78  and  _80
REMARK   26  A    between atoms: _82  and  _84
REMARK   27  A    between atoms: _84  and  _85
REMARK   28  A    between atoms: _91  and  _93
REMARK   29  A    between atoms: _95  and  _97
REMARK   30  A    between atoms: _97  and  _98
REMARK   31  A    between atoms: _104  and  _106
REMARK   32  A    between atoms: _106  and  _107
REMARK   33  A    between atoms: _107  and  _108
REMARK   34  A    between atoms: _108  and  _109
REMARK   35  A    between atoms: _111  and  _113
REMARK   36  A    between atoms: _113  and  _115
REMARK   37  A    between atoms: _117  and  _119
REMARK   38  A    between atoms: _119  and  _120
REMARK   39  A    between atoms: _127  and  _129
REMARK   40  A    between atoms: _131  and  _133
REMARK   41  A    between atoms: _136  and  _138
REMARK   42  A    between atoms: _138  and  _139
REMARK   43  A    between atoms: _139  and  _140
REMARK   44  A    between atoms: _140  and  _141
REMARK   45  A    between atoms: _145  and  _147
REMARK   46  A    between atoms: _147  and  _148
REMARK   47  A    between atoms: _155  and  _157
REMARK   48  A    between atoms: _157  and  _158
REMARK   49  A    between atoms: _158  and  _159
REMARK   50  A    between atoms: _159  and  _160
REMARK                            x       y       z     vdW  Elec       q    Type
REMARK                         _______ _______ _______ _____ _____    ______ ____
ROOT
ATOM      1  C   UNL     1     -32.067  25.175 -41.364  0.00  0.00    +0.000 C 
ATOM      2  C   UNL     1     -33.120  25.551 -40.308  0.00  0.00    +0.000 C 
ATOM      3  C   UNL     1     -32.458  23.897 -42.074  0.00  0.00    +0.000 C 
ENDROOT
BRANCH   1   4
ATOM      4  C   UNL     1     -31.851  26.305 -42.393  0.00  0.00    +0.000 C 
ATOM      5  C   UNL     1     -31.723  27.632 -41.666  0.00  0.00    +0.000 C 
ENDBRANCH   1   4
TORSDOF 1
REMARK  Name = 
REMARK  50 active torsions:
REMARK  status: ('A' for Active; 'I' for Inactive)
REMARK    1  A    between atoms: _1  and  _3
REMARK    2  A    between atoms: _3  and  _5
REMARK    3  A    between atoms: _7  and  _9
REMARK    4  A    between atoms: _9  and  _10
REMARK    5  A    between atoms: _13  and  _15
REMARK    6  A    between atoms: _15  and  _17
REMARK    7  A    between atoms: _19  and  _21
REMARK    8  A    between atoms: _21  and  _22
REMARK    9  A    between atoms: _29  and  _31
REMARK   10  A    between atoms: _31  and  _32
REMARK   11  A    between atoms: _35  and  _37
REMARK   12  A    between atoms: _37  and  _39
REMARK   13  A    between atoms: _41  and  _43
REMARK   14  A    between atoms: _46  and  _48
REMARK   15  A    between atoms: _48  and  _49
REMARK   16  A    between atoms: _49  and  _50
REMARK   17  A    between atoms: _50  and  _51
REMARK   18  A    between atoms: _55  and  _57
REMARK   19  A    between atoms: _57  and  _58
REMARK   20  A    between atoms: _58  and  _59
REMARK   21  A    between atoms: _62  and  _64
REMARK   22  A    between atoms: _64  and  _66
REMARK   23  A    between atoms: _68  and  _70
REMARK   24  A    between atoms: _70  and  _71
REMARK   25  A    between atoms: _78  and  _80
REMARK   26  A    between atoms: _82  and  _84
REMARK   27  A    between atoms: _84  and  _85
REMARK   28  A    between atoms: _91  and  _93
REMARK   29  A    between atoms: _95  and  _97
REMARK   30  A    between atoms: _97  and  _98
REMARK   31  A    between atoms: _104  and  _106
REMARK   32  A    between atoms: _106  and  _107
REMARK   33  A    between atoms: _107  and  _108
REMARK   34  A    between atoms: _108  and  _109
REMARK   35  A    between atoms: _111  and  _113
REMARK   36  A    between atoms: _113  and  _115
REMARK   37  A    between atoms: _117  and  _119
REMARK   38  A    between atoms: _119  and  _120
REMARK   39  A    between atoms: _127  and  _129
REMARK   40  A    between atoms: _131  and  _133
REMARK   41  A    between atoms: _136  and  _138
REMARK   42  A    between atoms: _138  and  _139
REMARK   43  A    between atoms: _139  and  _140
REMARK   44  A    between atoms: _140  and  _141
REMARK   45  A    between atoms: _145  and  _147
REMARK   46  A    between atoms: _147  and  _148
REMARK   47  A    between atoms: _155  and  _157
REMARK   48  A    between atoms: _157  and  _158
REMARK   49  A    between atoms: _158  and  _159
REMARK   50  A    between atoms: _159  and  _160
REMARK                            x       y       z     vdW  Elec       q    Type
REMARK                         _______ _______ _______ _____ _____    ______ ____
ROOT
ATOM      1  C   UNL     1     -29.189  13.671 -46.314  0.00  0.00    +0.220 C 
ENDROOT
BRANCH   1   2
ATOM      2  N   UNL     1     -29.657  13.213 -47.632  0.00  0.00    -0.087 NA
ATOM      3  C   UNL     1     -30.848  12.641 -47.841  0.00  0.00    +0.535 C 
ATOM      4  N   UNL     1     -31.666  12.458 -46.815  0.00  0.00    +0.135 NA
ATOM      5  N   UNL     1     -31.230  12.243 -49.062  0.00  0.00    +0.135 NA
ENDBRANCH   1   2
BRANCH   1   6
ATOM      6  C   UNL     1     -27.666  13.935 -46.236  0.00  0.00    +0.047 C 
BRANCH   6   7
ATOM      7  C   UNL     1     -27.185  14.912 -47.337  0.00  0.00    +0.004 C 
BRANCH   7   8
ATOM      8  C   UNL     1     -25.683  14.816 -47.646  0.00  0.00    +0.000 C 
ATOM      9  C   UNL     1     -25.429  14.322 -49.064  0.00  0.00    +0.000 C 
ENDBRANCH   7   8
ENDBRANCH   6   7
ENDBRANCH   1   6
TORSDOF 4
REMARK  Name = 
REMARK  50 active torsions:
REMARK  status: ('A' for Active; 'I' for Inactive)
REMARK    1  A    between atoms: _1  and  _3
REMARK    2  A    between atoms: _3  and  _5
REMARK    3  A    between atoms: _7  and  _9
REMARK    4  A    between atoms: _9  and  _10
REMARK    5  A    between atoms: _13  and  _15
REMARK    6  A    between atoms: _15  and  _17
REMARK    7  A    between atoms: _19  and  _21
REMARK    8  A    between atoms: _21  and  _22
REMARK    9  A    between atoms: _29  and  _31
REMARK   10  A    between atoms: _31  and  _32
REMARK   11  A    between atoms: _35  and  _37
REMARK   12  A    between atoms: _37  and  _39
REMARK   13  A    between atoms: _41  and  _43
REMARK   14  A    between atoms: _46  and  _48
REMARK   15  A    between atoms: _48  and  _49
REMARK   16  A    between atoms: _49  and  _50
REMARK   17  A    between atoms: _50  and  _51
REMARK   18  A    between atoms: _55  and  _57
REMARK   19  A    between atoms: _57  and  _58
REMARK   20  A    between atoms: _58  and  _59
REMARK   21  A    between atoms: _62  and  _64
REMARK   22  A    between atoms: _64  and  _66
REMARK   23  A    between atoms: _68  and  _70
REMARK   24  A    between atoms: _70  and  _71
REMARK   25  A    between atoms: _78  and  _80
REMARK   26  A    between atoms: _82  and  _84
REMARK   27  A    between atoms: _84  and  _85
REMARK   28  A    between atoms: _91  and  _93
REMARK   29  A    between atoms: _95  and  _97
REMARK   30  A    between atoms: _97  and  _98
REMARK   31  A    between atoms: _104  and  _106
REMARK   32  A    between atoms: _106  and  _107
REMARK   33  A    between atoms: _107  and  _108
REMARK   34  A    between atoms: _108  and  _109
REMARK   35  A    between atoms: _111  and  _113
REMARK   36  A    between atoms: _113  and  _115
REMARK   37  A    between atoms: _117  and  _119
REMARK   38  A    between atoms: _119  and  _120
REMARK   39  A    between atoms: _127  and  _129
REMARK   40  A    between atoms: _131  and  _133
REMARK   41  A    between atoms: _136  and  _138
REMARK   42  A    between atoms: _138  and  _139
REMARK   43  A    between atoms: _139  and  _140
REMARK   44  A    between atoms: _140  and  _141
REMARK   45  A    between atoms: _145  and  _147
REMARK   46  A    between atoms: _147  and  _148
REMARK   47  A    between atoms: _155  and  _157
REMARK   48  A    between atoms: _157  and  _158
REMARK   49  A    between atoms: _158  and  _159
REMARK   50  A    between atoms: _159  and  _160
REMARK                            x       y       z     vdW  Elec       q    Type
REMARK                         _______ _______ _______ _____ _____    ______ ____
ROOT
ATOM      1  C   UNL     1     -30.681  10.613 -52.279  0.00  0.00    +0.114 C 
ENDROOT
BRANCH   1   2
ATOM      2  C   UNL     1     -31.516  10.826 -53.515  0.00  0.00    +0.365 C 
ATOM      3  O   UNL     1     -32.201   9.872 -53.946  0.00  0.00    -0.246 OA
ATOM      4  O   UNL     1     -31.494  11.951 -54.053  0.00  0.00    -0.246 OA
ENDBRANCH   1   2
BRANCH   1   5
ATOM      5  C   UNL     1     -29.457  11.497 -52.261  0.00  0.00    +0.012 C 
BRANCH   5   6
ATOM      6  C   UNL     1     -28.132  10.727 -52.280  0.00  0.00    +0.001 C 
ATOM      7  C   UNL     1     -27.940  10.050 -53.618  0.00  0.00    +0.000 C 
ENDBRANCH   5   6
ENDBRANCH   1   5
TORSDOF 3
REMARK  Name = 
REMARK  50 active torsions:
REMARK  status: ('A' for Active; 'I' for Inactive)
REMARK    1  A    between atoms: _1  and  _3
REMARK    2  A    between atoms: _3  and  _5
REMARK    3  A    between atoms: _7  and  _9
REMARK    4  A    between atoms: _9  and  _10
REMARK    5  A    between atoms: _13  and  _15
REMARK    6  A    between atoms: _15  and  _17
REMARK    7  A    between atoms: _19  and  _21
REMARK    8  A    between atoms: _21  and  _22
REMARK    9  A    between atoms: _29  and  _31
REMARK   10  A    between atoms: _31  and  _32
REMARK   11  A    between atoms: _35  and  _37
REMARK   12  A    between atoms: _37  and  _39
REMARK   13  A    between atoms: _41  and  _43
REMARK   14  A    between atoms: _46  and  _48
REMARK   15  A    between atoms: _48  and  _49
REMARK   16  A    between atoms: _49  and  _50
REMARK   17  A    between atoms: _50  and  _51
REMARK   18  A    between atoms: _55  and  _57
REMARK   19  A    between atoms: _57  and  _58
REMARK   20  A    between atoms: _58  and  _59
REMARK   21  A    between atoms: _62  and  _64
REMARK   22  A    between atoms: _64  and  _66
REMARK   23  A    between atoms: _68  and  _70
REMARK   24  A    between atoms: _70  and  _71
REMARK   25  A    between atoms: _78  and  _80
REMARK   26  A    between atoms: _82  and  _84
REMARK   27  A    between atoms: _84  and  _85
REMARK   28  A    between atoms: _91  and  _93
REMARK   29  A    between atoms: _95  and  _97
REMARK   30  A    between atoms: _97  and  _98
REMARK   31  A    between atoms: _104  and  _106
REMARK   32  A    between atoms: _106  and  _107
REMARK   33  A    between atoms: _107  and  _108
REMARK   34  A    between atoms: _108  and  _109
REMARK   35  A    between atoms: _111  and  _113
REMARK   36  A    between atoms: _113  and  _115
REMARK   37  A    between atoms: _117  and  _119
REMARK   38  A    between atoms: _119  and  _120
REMARK   39  A    between atoms: _127  and  _129
REMARK   40  A    between atoms: _131  and  _133
REMARK   41  A    between atoms: _136  and  _138
REMARK   42  A    between atoms: _138  and  _139
REMARK   43  A    between atoms: _139  and  _140
REMARK   44  A    between atoms: _140  and  _141
REMARK   45  A    between atoms: _145  and  _147
REMARK   46  A    between atoms: _147  and  _148
REMARK   47  A    between atoms: _155  and  _157
REMARK   48  A    between atoms: _157  and  _158
REMARK   49  A    between atoms: _158  and  _159
REMARK   50  A    between atoms: _159  and  _160
REMARK                            x       y       z     vdW  Elec       q    Type
REMARK                         _______ _______ _______ _____ _____    ______ ____
ROOT
ATOM      1  C   UNL     1     -30.575   9.487 -58.290  0.00  0.00    +0.000 C 
ATOM      2  C   UNL     1     -31.666   9.391 -59.350  0.00  0.00    +0.000 C 
ENDROOT
BRANCH   1   3
ATOM      3  C   UNL     1     -30.440   8.167 -57.483  0.00  0.00    +0.000 C 
ATOM      4  C   UNL     1     -30.502   6.966 -58.455  0.00  0.00    +0.000 C 
ENDBRANCH   1   3
BRANCH   1   5
ATOM      5  C   UNL     1     -30.924  10.643 -57.356  0.00  0.00    +0.000 C 
ATOM      6  C   UNL     1     -32.424  10.965 -57.337  0.00  0.00    +0.000 C 
ENDBRANCH   1   5
TORSDOF 2
REMARK  Name = 
REMARK  50 active torsions:
REMARK  status: ('A' for Active; 'I' for Inactive)
REMARK    1  A    between atoms: _1  and  _3
REMARK    2  A    between atoms: _3  and  _5
REMARK    3  A    between atoms: _7  and  _9
REMARK    4  A    between atoms: _9  and  _10
REMARK    5  A    between atoms: _13  and  _15
REMARK    6  A    between atoms: _15  and  _17
REMARK    7  A    between atoms: _19  and  _21
REMARK    8  A    between atoms: _21  and  _22
REMARK    9  A    between atoms: _29  and  _31
REMARK   10  A    between atoms: _31  and  _32
REMARK   11  A    between atoms: _35  and  _37
REMARK   12  A    between atoms: _37  and  _39
REMARK   13  A    between atoms: _41  and  _43
REMARK   14  A    between atoms: _46  and  _48
REMARK   15  A    between atoms: _48  and  _49
REMARK   16  A    between atoms: _49  and  _50
REMARK   17  A    between atoms: _50  and  _51
REMARK   18  A    between atoms: _55  and  _57
REMARK   19  A    between atoms: _57  and  _58
REMARK   20  A    between atoms: _58  and  _59
REMARK   21  A    between atoms: _62  and  _64
REMARK   22  A    between atoms: _64  and  _66
REMARK   23  A    between atoms: _68  and  _70
REMARK   24  A    between atoms: _70  and  _71
REMARK   25  A    between atoms: _78  and  _80
REMARK   26  A    between atoms: _82  and  _84
REMARK   27  A    between atoms: _84  and  _85
REMARK   28  A    between atoms: _91  and  _93
REMARK   29  A    between atoms: _95  and  _97
REMARK   30  A    between atoms: _97  and  _98
REMARK   31  A    between atoms: _104  and  _106
REMARK   32  A    between atoms: _106  and  _107
REMARK   33  A    between atoms: _107  and  _108
REMARK   34  A    between atoms: _108  and  _109
REMARK   35  A    between atoms: _111  and  _113
REMARK   36  A    between atoms: _113  and  _115
REMARK   37  A    between atoms: _117  and  _119
REMARK   38  A    between atoms: _119  and  _120
REMARK   39  A    between atoms: _127  and  _129
REMARK   40  A    between atoms: _131  and  _133
REMARK   41  A    between atoms: _136  and  _138
REMARK   42  A    between atoms: _138  and  _139
REMARK   43  A    between atoms: _139  and  _140
REMARK   44  A    between atoms: _140  and  _141
REMARK   45  A    between atoms: _145  and  _147
REMARK   46  A    between atoms: _147  and  _148
REMARK   47  A    between atoms: _155  and  _157
REMARK   48  A    between atoms: _157  and  _158
REMARK   49  A    between atoms: _158  and  _159
REMARK   50  A    between atoms: _159  and  _160
REMARK                            x       y       z     vdW  Elec       q    Type
REMARK                         _______ _______ _______ _____ _____    ______ ____
ROOT
ATOM      1  C   UNL     1     -36.070   6.648 -60.951  0.00  0.00    -0.022 A 
ATOM      2  C   UNL     1     -35.009   6.801 -60.066  0.00  0.00    -0.001 A 
ATOM      3  C   UNL     1     -35.229   7.097 -58.741  0.00  0.00    +0.042 A 
ATOM      4  C   UNL     1     -36.522   7.233 -58.283  0.00  0.00    +0.196 A 
ATOM      5  O   UNL     1     -36.740   7.516 -56.961  0.00  0.00    -0.287 OA
ATOM      6  C   UNL     1     -37.588   7.081 -59.134  0.00  0.00    +0.042 A 
ATOM      7  C   UNL     1     -37.362   6.784 -60.459  0.00  0.00    -0.001 A 
ENDROOT
BRANCH   1   8
ATOM      8  C   UNL     1     -35.821   6.343 -62.409  0.00  0.00    +0.026 C 
BRANCH   8   9
ATOM      9  C   UNL     1     -35.857   4.858 -62.760  0.00  0.00    +0.005 C 
ATOM     10  C   UNL     1     -35.466   4.666 -64.213  0.00  0.00    +0.000 C 
ENDBRANCH   8   9
ENDBRANCH   1   8
TORSDOF 2
REMARK  Name = 
REMARK  50 active torsions:
REMARK  status: ('A' for Active; 'I' for Inactive)
REMARK    1  A    between atoms: _1  and  _3
REMARK    2  A    between atoms: _3  and  _5
REMARK    3  A    between atoms: _7  and  _9
REMARK    4  A    between atoms: _9  and  _10
REMARK    5  A    between atoms: _13  and  _15
REMARK    6  A    between atoms: _15  and  _17
REMARK    7  A    between atoms: _19  and  _21
REMARK    8  A    between atoms: _21  and  _22
REMARK    9  A    between atoms: _29  and  _31
REMARK   10  A    between atoms: _31  and  _32
REMARK   11  A    between atoms: _35  and  _37
REMARK   12  A    between atoms: _37  and  _39
REMARK   13  A    between atoms: _41  and  _43
REMARK   14  A    between atoms: _46  and  _48
REMARK   15  A    between atoms: _48  and  _49
REMARK   16  A    between atoms: _49  and  _50
REMARK   17  A    between atoms: _50  and  _51
REMARK   18  A    between atoms: _55  and  _57
REMARK   19  A    between atoms: _57  and  _58
REMARK   20  A    between atoms: _58  and  _59
REMARK   21  A    between atoms: _62  and  _64
REMARK   22  A    between atoms: _64  and  _66
REMARK   23  A    between atoms: _68  and  _70
REMARK   24  A    between atoms: _70  and  _71
REMARK   25  A    between atoms: _78  and  _80
REMARK   26  A    between atoms: _82  and  _84
REMARK   27  A    between atoms: _84  and  _85
REMARK   28  A    between atoms: _91  and  _93
REMARK   29  A    between atoms: _95  and  _97
REMARK   30  A    between atoms: _97  and  _98
REMARK   31  A    between atoms: _104  and  _106
REMARK   32  A    between atoms: _106  and  _107
REMARK   33  A    between atoms: _107  and  _108
REMARK   34  A    between atoms: _108  and  _109
REMARK   35  A    between atoms: _111  and  _113
REMARK   36  A    between atoms: _113  and  _115
REMARK   37  A    between atoms: _117  and  _119
REMARK   38  A    between atoms: _119  and  _120
REMARK   39  A    between atoms: _127  and  _129
REMARK   40  A    between atoms: _131  and  _133
REMARK   41  A    between atoms: _136  and  _138
REMARK   42  A    between atoms: _138  and  _139
REMARK   43  A    between atoms: _139  and  _140
REMARK   44  A    between atoms: _140  and  _141
REMARK   45  A    between atoms: _145  and  _147
REMARK   46  A    between atoms: _147  and  _148
REMARK   47  A    between atoms: _155  and  _157
REMARK   48  A    between atoms: _157  and  _158
REMARK   49  A    between atoms: _158  and  _159
REMARK   50  A    between atoms: _159  and  _160
REMARK                            x       y       z     vdW  Elec       q    Type
REMARK                         _______ _______ _______ _____ _____    ______ ____
ROOT
ATOM      1  C   UNL     1     -43.465   9.832 -56.753  0.00  0.00    +0.036 C 
ATOM      2  C   UNL     1     -42.532  10.314 -55.663  0.00  0.00    +0.003 C 
ENDROOT
BRANCH   1   3
ATOM      3  C   UNL     1     -44.200   8.566 -56.280  0.00  0.00    +0.182 C 
ATOM      4  O   UNL     1     -43.346   7.433 -56.286  0.00  0.00    -0.220 OA
ENDBRANCH   1   3
TORSDOF 1
REMARK  Name = 
REMARK  50 active torsions:
REMARK  status: ('A' for Active; 'I' for Inactive)
REMARK    1  A    between atoms: _1  and  _3
REMARK    2  A    between atoms: _3  and  _5
REMARK    3  A    between atoms: _7  and  _9
REMARK    4  A    between atoms: _9  and  _10
REMARK    5  A    between atoms: _13  and  _15
REMARK    6  A    between atoms: _15  and  _17
REMARK    7  A    between atoms: _19  and  _21
REMARK    8  A    between atoms: _21  and  _22
REMARK    9  A    between atoms: _29  and  _31
REMARK   10  A    between atoms: _31  and  _32
REMARK   11  A    between atoms: _35  and  _37
REMARK   12  A    between atoms: _37  and  _39
REMARK   13  A    between atoms: _41  and  _43
REMARK   14  A    between atoms: _46  and  _48
REMARK   15  A    between atoms: _48  and  _49
REMARK   16  A    between atoms: _49  and  _50
REMARK   17  A    between atoms: _50  and  _51
REMARK   18  A    between atoms: _55  and  _57
REMARK   19  A    between atoms: _57  and  _58
REMARK   20  A    between atoms: _58  and  _59
REMARK   21  A    between atoms: _62  and  _64
REMARK   22  A    between atoms: _64  and  _66
REMARK   23  A    between atoms: _68  and  _70
REMARK   24  A    between atoms: _70  and  _71
REMARK   25  A    between atoms: _78  and  _80
REMARK   26  A    between atoms: _82  and  _84
REMARK   27  A    between atoms: _84  and  _85
REMARK   28  A    between atoms: _91  and  _93
REMARK   29  A    between atoms: _95  and  _97
REMARK   30  A    between atoms: _97  and  _98
REMARK   31  A    between atoms: _104  and  _106
REMARK   32  A    between atoms: _106  and  _107
REMARK   33  A    between atoms: _107  and  _108
REMARK   34  A    between atoms: _108  and  _109
REMARK   35  A    between atoms: _111  and  _113
REMARK   36  A    between atoms: _113  and  _115
REMARK   37  A    between atoms: _117  and  _119
REMARK   38  A    between atoms: _119  and  _120
REMARK   39  A    between atoms: _127  and  _129
REMARK   40  A    between atoms: _131  and  _133
REMARK   41  A    between atoms: _136  and  _138
REMARK   42  A    between atoms: _138  and  _139
REMARK   43  A    between atoms: _139  and  _140
REMARK   44  A    between atoms: _140  and  _141
REMARK   45  A    between atoms: _145  and  _147
REMARK   46  A    between atoms: _147  and  _148
REMARK   47  A    between atoms: _155  and  _157
REMARK   48  A    between atoms: _157  and  _158
REMARK   49  A    between atoms: _158  and  _159
REMARK   50  A    between atoms: _159  and  _160
REMARK                            x       y       z     vdW  Elec       q    Type
REMARK                         _______ _______ _______ _____ _____    ______ ____
ROOT
ATOM      1  C   UNL     1     -40.142  13.019 -53.563  0.00  0.00    -0.022 A 
ATOM      2  C   UNL     1     -39.795  13.340 -52.261  0.00  0.00    -0.004 A 
ATOM      3  C   UNL     1     -38.472  13.395 -51.872  0.00  0.00    -0.000 A 
ATOM      4  C   UNL     1     -37.480  13.132 -52.798  0.00  0.00    -0.000 A 
ATOM      5  C   UNL     1     -37.823  12.822 -54.102  0.00  0.00    -0.000 A 
ATOM      6  C   UNL     1     -39.132  12.774 -54.479  0.00  0.00    -0.004 A 
ENDROOT
BRANCH   1   7
ATOM      7  C   UNL     1     -41.573  12.960 -53.978  0.00  0.00    +0.026 C 
BRANCH   7   8
ATOM      8  C   UNL     1     -42.264  11.620 -53.664  0.00  0.00    +0.005 C 
ATOM      9  C   UNL     1     -43.154  11.724 -52.442  0.00  0.00    +0.000 C 
ENDBRANCH   7   8
ENDBRANCH   1   7
TORSDOF 2
REMARK  Name = 
REMARK  50 active torsions:
REMARK  status: ('A' for Active; 'I' for Inactive)
REMARK    1  A    between atoms: _1  and  _3
REMARK    2  A    between atoms: _3  and  _5
REMARK    3  A    between atoms: _7  and  _9
REMARK    4  A    between atoms: _9  and  _10
REMARK    5  A    between atoms: _13  and  _15
REMARK    6  A    between atoms: _15  and  _17
REMARK    7  A    between atoms: _19  and  _21
REMARK    8  A    between atoms: _21  and  _22
REMARK    9  A    between atoms: _29  and  _31
REMARK   10  A    between atoms: _31  and  _32
REMARK   11  A    between atoms: _35  and  _37
REMARK   12  A    between atoms: _37  and  _39
REMARK   13  A    between atoms: _41  and  _43
REMARK   14  A    between atoms: _46  and  _48
REMARK   15  A    between atoms: _48  and  _49
REMARK   16  A    between atoms: _49  and  _50
REMARK   17  A    between atoms: _50  and  _51
REMARK   18  A    between atoms: _55  and  _57
REMARK   19  A    between atoms: _57  and  _58
REMARK   20  A    between atoms: _58  and  _59
REMARK   21  A    between atoms: _62  and  _64
REMARK   22  A    between atoms: _64  and  _66
REMARK   23  A    between atoms: _68  and  _70
REMARK   24  A    between atoms: _70  and  _71
REMARK   25  A    between atoms: _78  and  _80
REMARK   26  A    between atoms: _82  and  _84
REMARK   27  A    between atoms: _84  and  _85
REMARK   28  A    between atoms: _91  and  _93
REMARK   29  A    between atoms: _95  and  _97
REMARK   30  A    between atoms: _97  and  _98
REMARK   31  A    between atoms: _104  and  _106
REMARK   32  A    between atoms: _106  and  _107
REMARK   33  A    between atoms: _107  and  _108
REMARK   34  A    between atoms: _108  and  _109
REMARK   35  A    between atoms: _111  and  _113
REMARK   36  A    between atoms: _113  and  _115
REMARK   37  A    between atoms: _117  and  _119
REMARK   38  A    between atoms: _119  and  _120
REMARK   39  A    between atoms: _127  and  _129
REMARK   40  A    between atoms: _131  and  _133
REMARK   41  A    between atoms: _136  and  _138
REMARK   42  A    between atoms: _138  and  _139
REMARK   43  A    between atoms: _139  and  _140
REMARK   44  A    between atoms: _140  and  _141
REMARK   45  A    between atoms: _145  and  _147
REMARK   46  A    between atoms: _147  and  _148
REMARK   47  A    between atoms: _155  and  _157
REMARK   48  A    between atoms: _157  and  _158
REMARK   49  A    between atoms: _158  and  _159
REMARK   50  A    between atoms: _159  and  _160
REMARK                            x       y       z     vdW  Elec       q    Type
REMARK                         _______ _______ _______ _____ _____    ______ ____
ROOT
ATOM      1  C   UNL     1     -43.186  11.792 -50.002  0.00  0.00    +0.036 C 
ATOM      2  C   UNL     1     -42.214  12.583 -49.130  0.00  0.00    +0.003 C 
ENDROOT
BRANCH   1   3
ATOM      3  C   UNL     1     -43.487  10.432 -49.351  0.00  0.00    +0.182 C 
ATOM      4  O   UNL     1     -44.616   9.823 -49.948  0.00  0.00    -0.220 OA
ENDBRANCH   1   3
TORSDOF 1
REMARK  Name = 
REMARK  50 active torsions:
REMARK  status: ('A' for Active; 'I' for Inactive)
REMARK    1  A    between atoms: _1  and  _3
REMARK    2  A    between atoms: _3  and  _5
REMARK    3  A    between atoms: _7  and  _9
REMARK    4  A    between atoms: _9  and  _10
REMARK    5  A    between atoms: _13  and  _15
REMARK    6  A    between atoms: _15  and  _17
REMARK    7  A    between atoms: _19  and  _21
REMARK    8  A    between atoms: _21  and  _22
REMARK    9  A    between atoms: _29  and  _31
REMARK   10  A    between atoms: _31  and  _32
REMARK   11  A    between atoms: _35  and  _37
REMARK   12  A    between atoms: _37  and  _39
REMARK   13  A    between atoms: _41  and  _43
REMARK   14  A    between atoms: _46  and  _48
REMARK   15  A    between atoms: _48  and  _49
REMARK   16  A    between atoms: _49  and  _50
REMARK   17  A    between atoms: _50  and  _51
REMARK   18  A    between atoms: _55  and  _57
REMARK   19  A    between atoms: _57  and  _58
REMARK   20  A    between atoms: _58  and  _59
REMARK   21  A    between atoms: _62  and  _64
REMARK   22  A    between atoms: _64  and  _66
REMARK   23  A    between atoms: _68  and  _70
REMARK   24  A    between atoms: _70  and  _71
REMARK   25  A    between atoms: _78  and  _80
REMARK   26  A    between atoms: _82  and  _84
REMARK   27  A    between atoms: _84  and  _85
REMARK   28  A    between atoms: _91  and  _93
REMARK   29  A    between atoms: _95  and  _97
REMARK   30  A    between atoms: _97  and  _98
REMARK   31  A    between atoms: _104  and  _106
REMARK   32  A    between atoms: _106  and  _107
REMARK   33  A    between atoms: _107  and  _108
REMARK   34  A    between atoms: _108  and  _109
REMARK   35  A    between atoms: _111  and  _113
REMARK   36  A    between atoms: _113  and  _115
REMARK   37  A    between atoms: _117  and  _119
REMARK   38  A    between atoms: _119  and  _120
REMARK   39  A    between atoms: _127  and  _129
REMARK   40  A    between atoms: _131  and  _133
REMARK   41  A    between atoms: _136  and  _138
REMARK   42  A    between atoms: _138  and  _139
REMARK   43  A    between atoms: _139  and  _140
REMARK   44  A    between atoms: _140  and  _141
REMARK   45  A    between atoms: _145  and  _147
REMARK   46  A    between atoms: _147  and  _148
REMARK   47  A    between atoms: _155  and  _157
REMARK   48  A    between atoms: _157  and  _158
REMARK   49  A    between atoms: _158  and  _159
REMARK   50  A    between atoms: _159  and  _160
REMARK                            x       y       z     vdW  Elec       q    Type
REMARK                         _______ _______ _______ _____ _____    ______ ____
ROOT
ATOM      1  C   UNL     1     -40.237  16.561 -48.672  0.00  0.00    -0.022 A 
ATOM      2  C   UNL     1     -39.179  15.660 -48.688  0.00  0.00    -0.004 A 
ATOM      3  C   UNL     1     -37.871  16.100 -48.882  0.00  0.00    -0.000 A 
ATOM      4  C   UNL     1     -37.611  17.453 -49.027  0.00  0.00    -0.000 A 
ATOM      5  C   UNL     1     -38.657  18.358 -48.990  0.00  0.00    -0.000 A 
ATOM      6  C   UNL     1     -39.960  17.912 -48.803  0.00  0.00    -0.004 A 
ENDROOT
BRANCH   1   7
ATOM      7  C   UNL     1     -41.635  16.082 -48.440  0.00  0.00    +0.026 C 
BRANCH   7   8
ATOM      8  C   UNL     1     -41.702  14.637 -47.942  0.00  0.00    +0.005 C 
ATOM      9  C   UNL     1     -42.257  14.584 -46.519  0.00  0.00    +0.000 C 
ENDBRANCH   7   8
ENDBRANCH   1   7
TORSDOF 2
REMARK  Name = 
REMARK  50 active torsions:
REMARK  status: ('A' for Active; 'I' for Inactive)
REMARK    1  A    between atoms: _1  and  _3
REMARK    2  A    between atoms: _3  and  _5
REMARK    3  A    between atoms: _7  and  _9
REMARK    4  A    between atoms: _9  and  _10
REMARK    5  A    between atoms: _13  and  _15
REMARK    6  A    between atoms: _15  and  _17
REMARK    7  A    between atoms: _19  and  _21
REMARK    8  A    between atoms: _21  and  _22
REMARK    9  A    between atoms: _29  and  _31
REMARK   10  A    between atoms: _31  and  _32
REMARK   11  A    between atoms: _35  and  _37
REMARK   12  A    between atoms: _37  and  _39
REMARK   13  A    between atoms: _41  and  _43
REMARK   14  A    between atoms: _46  and  _48
REMARK   15  A    between atoms: _48  and  _49
REMARK   16  A    between atoms: _49  and  _50
REMARK   17  A    between atoms: _50  and  _51
REMARK   18  A    between atoms: _55  and  _57
REMARK   19  A    between atoms: _57  and  _58
REMARK   20  A    between atoms: _58  and  _59
REMARK   21  A    between atoms: _62  and  _64
REMARK   22  A    between atoms: _64  and  _66
REMARK   23  A    between atoms: _68  and  _70
REMARK   24  A    between atoms: _70  and  _71
REMARK   25  A    between atoms: _78  and  _80
REMARK   26  A    between atoms: _82  and  _84
REMARK   27  A    between atoms: _84  and  _85
REMARK   28  A    between atoms: _91  and  _93
REMARK   29  A    between atoms: _95  and  _97
REMARK   30  A    between atoms: _97  and  _98
REMARK   31  A    between atoms: _104  and  _106
REMARK   32  A    between atoms: _106  and  _107
REMARK   33  A    between atoms: _107  and  _108
REMARK   34  A    between atoms: _108  and  _109
REMARK   35  A    between atoms: _111  and  _113
REMARK   36  A    between atoms: _113  and  _115
REMARK   37  A    between atoms: _117  and  _119
REMARK   38  A    between atoms: _119  and  _120
REMARK   39  A    between atoms: _127  and  _129
REMARK   40  A    between atoms: _131  and  _133
REMARK   41  A    between atoms: _136  and  _138
REMARK   42  A    between atoms: _138  and  _139
REMARK   43  A    between atoms: _139  and  _140
REMARK   44  A    between atoms: _140  and  _141
REMARK   45  A    between atoms: _145  and  _147
REMARK   46  A    between atoms: _147  and  _148
REMARK   47  A    between atoms: _155  and  _157
REMARK   48  A    between atoms: _157  and  _158
REMARK   49  A    between atoms: _158  and  _159
REMARK   50  A    between atoms: _159  and  _160
REMARK                            x       y       z     vdW  Elec       q    Type
REMARK                         _______ _______ _______ _____ _____    ______ ____
ROOT
ATOM      1  C   UNL     1     -41.579  11.935 -42.696  0.00  0.00    +0.002 C 
ENDROOT
BRANCH   1   2
ATOM      2  C   UNL     1     -41.012  13.211 -43.288  0.00  0.00    +0.000 C 
BRANCH   2   3
ATOM      3  C   UNL     1     -41.977  14.006 -44.174  0.00  0.00    +0.000 C 
ATOM      4  C   UNL     1     -42.415  15.292 -43.459  0.00  0.00    +0.000 C 
ENDBRANCH   2   3
ENDBRANCH   1   2
BRANCH   1   5
ATOM      5  C   UNL     1     -42.818  11.528 -43.470  0.00  0.00    +0.021 C 
BRANCH   5   6
ATOM      6  C   UNL     1     -42.544  10.413 -44.458  0.00  0.00    +0.109 C 
ATOM      7  N   UNL     1     -42.473  10.975 -45.841  0.00  0.00    -0.131 NA
ENDBRANCH   5   6
ENDBRANCH   1   5
TORSDOF 4
REMARK  Name = 
REMARK  50 active torsions:
REMARK  status: ('A' for Active; 'I' for Inactive)
REMARK    1  A    between atoms: _1  and  _3
REMARK    2  A    between atoms: _3  and  _5
REMARK    3  A    between atoms: _7  and  _9
REMARK    4  A    between atoms: _9  and  _10
REMARK    5  A    between atoms: _13  and  _15
REMARK    6  A    between atoms: _15  and  _17
REMARK    7  A    between atoms: _19  and  _21
REMARK    8  A    between atoms: _21  and  _22
REMARK    9  A    between atoms: _29  and  _31
REMARK   10  A    between atoms: _31  and  _32
REMARK   11  A    between atoms: _35  and  _37
REMARK   12  A    between atoms: _37  and  _39
REMARK   13  A    between atoms: _41  and  _43
REMARK   14  A    between atoms: _46  and  _48
REMARK   15  A    between atoms: _48  and  _49
REMARK   16  A    between atoms: _49  and  _50
REMARK   17  A    between atoms: _50  and  _51
REMARK   18  A    between atoms: _55  and  _57
REMARK   19  A    between atoms: _57  and  _58
REMARK   20  A    between atoms: _58  and  _59
REMARK   21  A    between atoms: _62  and  _64
REMARK   22  A    between atoms: _64  and  _66
REMARK   23  A    between atoms: _68  and  _70
REMARK   24  A    between atoms: _70  and  _71
REMARK   25  A    between atoms: _78  and  _80
REMARK   26  A    between atoms: _82  and  _84
REMARK   27  A    between atoms: _84  and  _85
REMARK   28  A    between atoms: _91  and  _93
REMARK   29  A    between atoms: _95  and  _97
REMARK   30  A    between atoms: _97  and  _98
REMARK   31  A    between atoms: _104  and  _106
REMARK   32  A    between atoms: _106  and  _107
REMARK   33  A    between atoms: _107  and  _108
REMARK   34  A    between atoms: _108  and  _109
REMARK   35  A    between atoms: _111  and  _113
REMARK   36  A    between atoms: _113  and  _115
REMARK   37  A    between atoms: _117  and  _119
REMARK   38  A    between atoms: _119  and  _120
REMARK   39  A    between atoms: _127  and  _129
REMARK   40  A    between atoms: _131  and  _133
REMARK   41  A    between atoms: _136  and  _138
REMARK   42  A    between atoms: _138  and  _139
REMARK   43  A    between atoms: _139  and  _140
REMARK   44  A    between atoms: _140  and  _141
REMARK   45  A    between atoms: _145  and  _147
REMARK   46  A    between atoms: _147  and  _148
REMARK   47  A    between atoms: _155  and  _157
REMARK   48  A    between atoms: _157  and  _158
REMARK   49  A    between atoms: _158  and  _159
REMARK   50  A    between atoms: _159  and  _160
REMARK                            x       y       z     vdW  Elec       q    Type
REMARK                         _______ _______ _______ _____ _____    ______ ____
ROOT
ATOM      1  C   UNL     1     -39.463  21.172 -41.347  0.00  0.00    +0.000 C 
ATOM      2  C   UNL     1     -39.000  22.123 -40.251  0.00  0.00    +0.000 C 
ENDROOT
BRANCH   1   3
ATOM      3  C   UNL     1     -40.355  20.066 -40.775  0.00  0.00    +0.000 C 
ATOM      4  C   UNL     1     -41.359  20.702 -39.836  0.00  0.00    +0.000 C 
ENDBRANCH   1   3
BRANCH   1   5
ATOM      5  C   UNL     1     -38.279  20.558 -42.096  0.00  0.00    +0.000 C 
ATOM      6  C   UNL     1     -37.444  21.572 -42.849  0.00  0.00    +0.000 C 
ENDBRANCH   1   5
TORSDOF 2
REMARK  Name = 
REMARK  50 active torsions:
REMARK  status: ('A' for Active; 'I' for Inactive)
REMARK    1  A    between atoms: _1  and  _3
REMARK    2  A    between atoms: _3  and  _5
REMARK    3  A    between atoms: _7  and  _9
REMARK    4  A    between atoms: _9  and  _10
REMARK    5  A    between atoms: _13  and  _15
REMARK    6  A    between atoms: _15  and  _17
REMARK    7  A    between atoms: _19  and  _21
REMARK    8  A    between atoms: _21  and  _22
REMARK    9  A    between atoms: _29  and  _31
REMARK   10  A    between atoms: _31  and  _32
REMARK   11  A    between atoms: _35  and  _37
REMARK   12  A    between atoms: _37  and  _39
REMARK   13  A    between atoms: _41  and  _43
REMARK   14  A    between atoms: _46  and  _48
REMARK   15  A    between atoms: _48  and  _49
REMARK   16  A    between atoms: _49  and  _50
REMARK   17  A    between atoms: _50  and  _51
REMARK   18  A    between atoms: _55  and  _57
REMARK   19  A    between atoms: _57  and  _58
REMARK   20  A    between atoms: _58  and  _59
REMARK   21  A    between atoms: _62  and  _64
REMARK   22  A    between atoms: _64  and  _66
REMARK   23  A    between atoms: _68  and  _70
REMARK   24  A    between atoms: _70  and  _71
REMARK   25  A    between atoms: _78  and  _80
REMARK   26  A    between atoms: _82  and  _84
REMARK   27  A    between atoms: _84  and  _85
REMARK   28  A    between atoms: _91  and  _93
REMARK   29  A    between atoms: _95  and  _97
REMARK   30  A    between atoms: _97  and  _98
REMARK   31  A    between atoms: _104  and  _106
REMARK   32  A    between atoms: _106  and  _107
REMARK   33  A    between atoms: _107  and  _108
REMARK   34  A    between atoms: _108  and  _109
REMARK   35  A    between atoms: _111  and  _113
REMARK   36  A    between atoms: _113  and  _115
REMARK   37  A    between atoms: _117  and  _119
REMARK   38  A    between atoms: _119  and  _120
REMARK   39  A    between atoms: _127  and  _129
REMARK   40  A    between atoms: _131  and  _133
REMARK   41  A    between atoms: _136  and  _138
REMARK   42  A    between atoms: _138  and  _139
REMARK   43  A    between atoms: _139  and  _140
REMARK   44  A    between atoms: _140  and  _141
REMARK   45  A    between atoms: _145  and  _147
REMARK   46  A    between atoms: _147  and  _148
REMARK   47  A    between atoms: _155  and  _157
REMARK   48  A    between atoms: _157  and  _158
REMARK   49  A    between atoms: _158  and  _159
REMARK   50  A    between atoms: _159  and  _160
REMARK                            x       y       z     vdW  Elec       q    Type
REMARK                         _______ _______ _______ _____ _____    ______ ____
ROOT
ATOM      1  C   UNL     1     -36.035  25.849 -44.801  0.00  0.00    -0.022 A 
ATOM      2  C   UNL     1     -35.373  25.549 -43.615  0.00  0.00    -0.001 A 
ATOM      3  C   UNL     1     -36.058  25.490 -42.404  0.00  0.00    +0.042 A 
ATOM      4  C   UNL     1     -37.412  25.720 -42.382  0.00  0.00    +0.196 A 
ATOM      5  O   UNL     1     -38.079  25.656 -41.188  0.00  0.00    -0.287 OA
ATOM      6  C   UNL     1     -38.099  26.030 -43.545  0.00  0.00    +0.042 A 
ATOM      7  C   UNL     1     -37.410  26.085 -44.751  0.00  0.00    -0.001 A 
ENDROOT
BRANCH   1   8
ATOM      8  C   UNL     1     -35.288  25.929 -46.093  0.00  0.00    +0.026 C 
BRANCH   8   9
ATOM      9  C   UNL     1     -34.480  27.220 -46.243  0.00  0.00    +0.005 C 
ATOM     10  C   UNL     1     -33.848  27.232 -47.633  0.00  0.00    +0.000 C 
ENDBRANCH   8   9
ENDBRANCH   1   8
TORSDOF 2
REMARK  Name = 
REMARK  50 active torsions:
REMARK  status: ('A' for Active; 'I' for Inactive)
REMARK    1  A    between atoms: _1  and  _3
REMARK    2  A    between atoms: _3  and  _5
REMARK    3  A    between atoms: _7  and  _9
REMARK    4  A    between atoms: _9  and  _10
REMARK    5  A    between atoms: _13  and  _15
REMARK    6  A    between atoms: _15  and  _17
REMARK    7  A    between atoms: _19  and  _21
REMARK    8  A    between atoms: _21  and  _22
REMARK    9  A    between atoms: _29  and  _31
REMARK   10  A    between atoms: _31  and  _32
REMARK   11  A    between atoms: _35  and  _37
REMARK   12  A    between atoms: _37  and  _39
REMARK   13  A    between atoms: _41  and  _43
REMARK   14  A    between atoms: _46  and  _48
REMARK   15  A    between atoms: _48  and  _49
REMARK   16  A    between atoms: _49  and  _50
REMARK   17  A    between atoms: _50  and  _51
REMARK   18  A    between atoms: _55  and  _57
REMARK   19  A    between atoms: _57  and  _58
REMARK   20  A    between atoms: _58  and  _59
REMARK   21  A    between atoms: _62  and  _64
REMARK   22  A    between atoms: _64  and  _66
REMARK   23  A    between atoms: _68  and  _70
REMARK   24  A    between atoms: _70  and  _71
REMARK   25  A    between atoms: _78  and  _80
REMARK   26  A    between atoms: _82  and  _84
REMARK   27  A    between atoms: _84  and  _85
REMARK   28  A    between atoms: _91  and  _93
REMARK   29  A    between atoms: _95  and  _97
REMARK   30  A    between atoms: _97  and  _98
REMARK   31  A    between atoms: _104  and  _106
REMARK   32  A    between atoms: _106  and  _107
REMARK   33  A    between atoms: _107  and  _108
REMARK   34  A    between atoms: _108  and  _109
REMARK   35  A    between atoms: _111  and  _113
REMARK   36  A    between atoms: _113  and  _115
REMARK   37  A    between atoms: _117  and  _119
REMARK   38  A    between atoms: _119  and  _120
REMARK   39  A    between atoms: _127  and  _129
REMARK   40  A    between atoms: _131  and  _133
REMARK   41  A    between atoms: _136  and  _138
REMARK   42  A    between atoms: _138  and  _139
REMARK   43  A    between atoms: _139  and  _140
REMARK   44  A    between atoms: _140  and  _141
REMARK   45  A    between atoms: _145  and  _147
REMARK   46  A    between atoms: _147  and  _148
REMARK   47  A    between atoms: _155  and  _157
REMARK   48  A    between atoms: _157  and  _158
REMARK   49  A    between atoms: _158  and  _159
REMARK   50  A    between atoms: _159  and  _160
REMARK                            x       y       z     vdW  Elec       q    Type
REMARK                         _______ _______ _______ _____ _____    ______ ____
ROOT
ATOM      1  C   UNL     1     -30.869  23.371 -50.696  0.00  0.00    +0.013 C 
ATOM      2  C   UNL     1     -30.192  23.512 -52.038  0.00  0.00    +0.001 C 
ENDROOT
BRANCH   1   3
ATOM      3  C   UNL     1     -31.863  22.214 -50.752  0.00  0.00    +0.069 C 
ATOM      4  S   UNL     1     -31.035  20.602 -50.865  0.00  0.00    -0.082 S 
ENDBRANCH   1   3
TORSDOF 1
REMARK  Name = 
REMARK  50 active torsions:
REMARK  status: ('A' for Active; 'I' for Inactive)
REMARK    1  A    between atoms: _1  and  _3
REMARK    2  A    between atoms: _3  and  _5
REMARK    3  A    between atoms: _7  and  _9
REMARK    4  A    between atoms: _9  and  _10
REMARK    5  A    between atoms: _13  and  _15
REMARK    6  A    between atoms: _15  and  _17
REMARK    7  A    between atoms: _19  and  _21
REMARK    8  A    between atoms: _21  and  _22
REMARK    9  A    between atoms: _29  and  _31
REMARK   10  A    between atoms: _31  and  _32
REMARK   11  A    between atoms: _35  and  _37
REMARK   12  A    between atoms: _37  and  _39
REMARK   13  A    between atoms: _41  and  _43
REMARK   14  A    between atoms: _46  and  _48
REMARK   15  A    between atoms: _48  and  _49
REMARK   16  A    between atoms: _49  and  _50
REMARK   17  A    between atoms: _50  and  _51
REMARK   18  A    between atoms: _55  and  _57
REMARK   19  A    between atoms: _57  and  _58
REMARK   20  A    between atoms: _58  and  _59
REMARK   21  A    between atoms: _62  and  _64
REMARK   22  A    between atoms: _64  and  _66
REMARK   23  A    between atoms: _68  and  _70
REMARK   24  A    between atoms: _70  and  _71
REMARK   25  A    between atoms: _78  and  _80
REMARK   26  A    between atoms: _82  and  _84
REMARK   27  A    between atoms: _84  and  _85
REMARK   28  A    between atoms: _91  and  _93
REMARK   29  A    between atoms: _95  and  _97
REMARK   30  A    between atoms: _97  and  _98
REMARK   31  A    between atoms: _104  and  _106
REMARK   32  A    between atoms: _106  and  _107
REMARK   33  A    between atoms: _107  and  _108
REMARK   34  A    between atoms: _108  and  _109
REMARK   35  A    between atoms: _111  and  _113
REMARK   36  A    between atoms: _113  and  _115
REMARK   37  A    between atoms: _117  and  _119
REMARK   38  A    between atoms: _119  and  _120
REMARK   39  A    between atoms: _127  and  _129
REMARK   40  A    between atoms: _131  and  _133
REMARK   41  A    between atoms: _136  and  _138
REMARK   42  A    between atoms: _138  and  _139
REMARK   43  A    between atoms: _139  and  _140
REMARK   44  A    between atoms: _140  and  _141
REMARK   45  A    between atoms: _145  and  _147
REMARK   46  A    between atoms: _147  and  _148
REMARK   47  A    between atoms: _155  and  _157
REMARK   48  A    between atoms: _157  and  _158
REMARK   49  A    between atoms: _158  and  _159
REMARK   50  A    between atoms: _159  and  _160
REMARK                            x       y       z     vdW  Elec       q    Type
REMARK                         _______ _______ _______ _____ _____    ______ ____
ROOT
ATOM      1  C   UNL     1     -29.719  19.789 -56.114  0.00  0.00    +0.000 C 
ATOM      2  C   UNL     1     -30.861  19.866 -55.075  0.00  0.00    +0.000 C 
ATOM      3  C   UNL     1     -29.652  18.405 -56.719  0.00  0.00    +0.000 C 
ENDROOT
BRANCH   1   4
ATOM      4  C   UNL     1     -28.386  20.152 -55.456  0.00  0.00    +0.000 C 
ATOM      5  C   UNL     1     -27.273  20.097 -56.503  0.00  0.00    +0.000 C 
ENDBRANCH   1   4
TORSDOF 1
REMARK  Name = 
REMARK  50 active torsions:
REMARK  status: ('A' for Active; 'I' for Inactive)
REMARK    1  A    between atoms: _1  and  _3
REMARK    2  A    between atoms: _3  and  _5
REMARK    3  A    between atoms: _7  and  _9
REMARK    4  A    between atoms: _9  and  _10
REMARK    5  A    between atoms: _13  and  _15
REMARK    6  A    between atoms: _15  and  _17
REMARK    7  A    between atoms: _19  and  _21
REMARK    8  A    between atoms: _21  and  _22
REMARK    9  A    between atoms: _29  and  _31
REMARK   10  A    between atoms: _31  and  _32
REMARK   11  A    between atoms: _35  and  _37
REMARK   12  A    between atoms: _37  and  _39
REMARK   13  A    between atoms: _41  and  _43
REMARK   14  A    between atoms: _46  and  _48
REMARK   15  A    between atoms: _48  and  _49
REMARK   16  A    between atoms: _49  and  _50
REMARK   17  A    between atoms: _50  and  _51
REMARK   18  A    between atoms: _55  and  _57
REMARK   19  A    between atoms: _57  and  _58
REMARK   20  A    between atoms: _58  and  _59
REMARK   21  A    between atoms: _62  and  _64
REMARK   22  A    between atoms: _64  and  _66
REMARK   23  A    between atoms: _68  and  _70
REMARK   24  A    between atoms: _70  and  _71
REMARK   25  A    between atoms: _78  and  _80
REMARK   26  A    between atoms: _82  and  _84
REMARK   27  A    between atoms: _84  and  _85
REMARK   28  A    between atoms: _91  and  _93
REMARK   29  A    between atoms: _95  and  _97
REMARK   30  A    between atoms: _97  and  _98
REMARK   31  A    between atoms: _104  and  _106
REMARK   32  A    between atoms: _106  and  _107
REMARK   33  A    between atoms: _107  and  _108
REMARK   34  A    between atoms: _108  and  _109
REMARK   35  A    between atoms: _111  and  _113
REMARK   36  A    between atoms: _113  and  _115
REMARK   37  A    between atoms: _117  and  _119
REMARK   38  A    between atoms: _119  and  _120
REMARK   39  A    between atoms: _127  and  _129
REMARK   40  A    between atoms: _131  and  _133
REMARK   41  A    between atoms: _136  and  _138
REMARK   42  A    between atoms: _138  and  _139
REMARK   43  A    between atoms: _139  and  _140
REMARK   44  A    between atoms: _140  and  _141
REMARK   45  A    between atoms: _145  and  _147
REMARK   46  A    between atoms: _147  and  _148
REMARK   47  A    between atoms: _155  and  _157
REMARK   48  A    between atoms: _157  and  _158
REMARK   49  A    between atoms: _158  and  _159
REMARK   50  A    between atoms: _159  and  _160
REMARK                            x       y       z     vdW  Elec       q    Type
REMARK                         _______ _______ _______ _____ _____    ______ ____
ROOT
ATOM      1  C   UNL     1     -38.884   3.703 -56.478  0.00  0.00    +0.220 C 
ENDROOT
BRANCH   1   2
ATOM      2  N   UNL     1     -37.530   4.141 -56.783  0.00  0.00    -0.087 NA
ATOM      3  C   UNL     1     -36.435   3.418 -56.548  0.00  0.00    +0.535 C 
ATOM      4  N   UNL     1     -36.516   2.210 -56.000  0.00  0.00    +0.135 NA
ATOM      5  N   UNL     1     -35.258   3.917 -56.874  0.00  0.00    +0.135 NA
ENDBRANCH   1   2
BRANCH   1   6
ATOM      6  C   UNL     1     -39.833   4.072 -57.592  0.00  0.00    +0.047 C 
BRANCH   6   7
ATOM      7  C   UNL     1     -39.271   3.540 -58.890  0.00  0.00    +0.004 C 
BRANCH   7   8
ATOM      8  C   UNL     1     -40.314   3.037 -59.872  0.00  0.00    +0.000 C 
ATOM      9  C   UNL     1     -41.144   4.199 -60.401  0.00  0.00    +0.000 C 
ENDBRANCH   7   8
ENDBRANCH   6   7
ENDBRANCH   1   6
TORSDOF 4
REMARK  Name = 
REMARK  50 active torsions:
REMARK  status: ('A' for Active; 'I' for Inactive)
REMARK    1  A    between atoms: _1  and  _3
REMARK    2  A    between atoms: _3  and  _5
REMARK    3  A    between atoms: _7  and  _9
REMARK    4  A    between atoms: _9  and  _10
REMARK    5  A    between atoms: _13  and  _15
REMARK    6  A    between atoms: _15  and  _17
REMARK    7  A    between atoms: _19  and  _21
REMARK    8  A    between atoms: _21  and  _22
REMARK    9  A    between atoms: _29  and  _31
REMARK   10  A    between atoms: _31  and  _32
REMARK   11  A    between atoms: _35  and  _37
REMARK   12  A    between atoms: _37  and  _39
REMARK   13  A    between atoms: _41  and  _43
REMARK   14  A    between atoms: _46  and  _48
REMARK   15  A    between atoms: _48  and  _49
REMARK   16  A    between atoms: _49  and  _50
REMARK   17  A    between atoms: _50  and  _51
REMARK   18  A    between atoms: _55  and  _57
REMARK   19  A    between atoms: _57  and  _58
REMARK   20  A    between atoms: _58  and  _59
REMARK   21  A    between atoms: _62  and  _64
REMARK   22  A    between atoms: _64  and  _66
REMARK   23  A    between atoms: _68  and  _70
REMARK   24  A    between atoms: _70  and  _71
REMARK   25  A    between atoms: _78  and  _80
REMARK   26  A    between atoms: _82  and  _84
REMARK   27  A    between atoms: _84  and  _85
REMARK   28  A    between atoms: _91  and  _93
REMARK   29  A    between atoms: _95  and  _97
REMARK   30  A    between atoms: _97  and  _98
REMARK   31  A    between atoms: _104  and  _106
REMARK   32  A    between atoms: _106  and  _107
REMARK   33  A    between atoms: _107  and  _108
REMARK   34  A    between atoms: _108  and  _109
REMARK   35  A    between atoms: _111  and  _113
REMARK   36  A    between atoms: _113  and  _115
REMARK   37  A    between atoms: _117  and  _119
REMARK   38  A    between atoms: _119  and  _120
REMARK   39  A    between atoms: _127  and  _129
REMARK   40  A    between atoms: _131  and  _133
REMARK   41  A    between atoms: _136  and  _138
REMARK   42  A    between atoms: _138  and  _139
REMARK   43  A    between atoms: _139  and  _140
REMARK   44  A    between atoms: _140  and  _141
REMARK   45  A    between atoms: _145  and  _147
REMARK   46  A    between atoms: _147  and  _148
REMARK   47  A    between atoms: _155  and  _157
REMARK   48  A    between atoms: _157  and  _158
REMARK   49  A    between atoms: _158  and  _159
REMARK   50  A    between atoms: _159  and  _160
REMARK                            x       y       z     vdW  Elec       q    Type
REMARK                         _______ _______ _______ _____ _____    ______ ____
ROOT
ATOM      1  C   UNL     1     -45.470  -3.281 -49.880  0.00  0.00    -0.022 A 
ATOM      2  C   UNL     1     -45.534  -2.889 -48.538  0.00  0.00    -0.001 A 
ATOM      3  C   UNL     1     -44.908  -1.733 -48.098  0.00  0.00    +0.042 A 
ATOM      4  C   UNL     1     -44.212  -0.944 -49.007  0.00  0.00    +0.196 A 
ATOM      5  O   UNL     1     -43.579   0.208 -48.583  0.00  0.00    -0.287 OA
ATOM      6  C   UNL     1     -44.138  -1.307 -50.348  0.00  0.00    +0.042 A 
ATOM      7  C   UNL     1     -44.767  -2.463 -50.775  0.00  0.00    -0.001 A 
ENDROOT
BRANCH   1   8
ATOM      8  C   UNL     1     -46.181  -4.538 -50.350  0.00  0.00    +0.026 C 
BRANCH   8   9
ATOM      9  C   UNL     1     -45.553  -5.267 -51.549  0.00  0.00    +0.005 C 
ATOM     10  C   UNL     1     -45.926  -6.740 -51.433  0.00  0.00    +0.000 C 
ENDBRANCH   8   9
ENDBRANCH   1   8
TORSDOF 2
REMARK  Name = 
REMARK  50 active torsions:
REMARK  status: ('A' for Active; 'I' for Inactive)
REMARK    1  A    between atoms: _1  and  _3
REMARK    2  A    between atoms: _3  and  _5
REMARK    3  A    between atoms: _7  and  _9
REMARK    4  A    between atoms: _9  and  _10
REMARK    5  A    between atoms: _13  and  _15
REMARK    6  A    between atoms: _15  and  _17
REMARK    7  A    between atoms: _19  and  _21
REMARK    8  A    between atoms: _21  and  _22
REMARK    9  A    between atoms: _29  and  _31
REMARK   10  A    between atoms: _31  and  _32
REMARK   11  A    between atoms: _35  and  _37
REMARK   12  A    between atoms: _37  and  _39
REMARK   13  A    between atoms: _41  and  _43
REMARK   14  A    between atoms: _46  and  _48
REMARK   15  A    between atoms: _48  and  _49
REMARK   16  A    between atoms: _49  and  _50
REMARK   17  A    between atoms: _50  and  _51
REMARK   18  A    between atoms: _55  and  _57
REMARK   19  A    between atoms: _57  and  _58
REMARK   20  A    between atoms: _58  and  _59
REMARK   21  A    between atoms: _62  and  _64
REMARK   22  A    between atoms: _64  and  _66
REMARK   23  A    between atoms: _68  and  _70
REMARK   24  A    between atoms: _70  and  _71
REMARK   25  A    between atoms: _78  and  _80
REMARK   26  A    between atoms: _82  and  _84
REMARK   27  A    between atoms: _84  and  _85
REMARK   28  A    between atoms: _91  and  _93
REMARK   29  A    between atoms: _95  and  _97
REMARK   30  A    between atoms: _97  and  _98
REMARK   31  A    between atoms: _104  and  _106
REMARK   32  A    between atoms: _106  and  _107
REMARK   33  A    between atoms: _107  and  _108
REMARK   34  A    between atoms: _108  and  _109
REMARK   35  A    between atoms: _111  and  _113
REMARK   36  A    between atoms: _113  and  _115
REMARK   37  A    between atoms: _117  and  _119
REMARK   38  A    between atoms: _119  and  _120
REMARK   39  A    between atoms: _127  and  _129
REMARK   40  A    between atoms: _131  and  _133
REMARK   41  A    between atoms: _136  and  _138
REMARK   42  A    between atoms: _138  and  _139
REMARK   43  A    between atoms: _139  and  _140
REMARK   44  A    between atoms: _140  and  _141
REMARK   45  A    between atoms: _145  and  _147
REMARK   46  A    between atoms: _147  and  _148
REMARK   47  A    between atoms: _155  and  _157
REMARK   48  A    between atoms: _157  and  _158
REMARK   49  A    between atoms: _158  and  _159
REMARK   50  A    between atoms: _159  and  _160
REMARK                            x       y       z     vdW  Elec       q    Type
REMARK                         _______ _______ _______ _____ _____    ______ ____
ROOT
ATOM      1  C   UNL     1     -38.809  -2.422 -46.156  0.00  0.00    +0.007 C 
ENDROOT
BRANCH   1   2
ATOM      2  C   UNL     1     -38.366  -2.943 -47.513  0.00  0.00    +0.000 C 
BRANCH   2   3
ATOM      3  C   UNL     1     -37.362  -4.097 -47.415  0.00  0.00    +0.000 C 
ATOM      4  C   UNL     1     -38.051  -5.348 -46.903  0.00  0.00    +0.000 C 
ENDBRANCH   2   3
ENDBRANCH   1   2
BRANCH   1   5
ATOM      5  C   UNL     1     -38.777  -0.910 -46.074  0.00  0.00    +0.081 C 
BRANCH   5   6
ATOM      6  C   UNL     1     -37.908  -0.330 -47.182  0.00  0.00    +0.315 C 
ATOM      7  N   UNL     1     -38.614   0.772 -47.895  0.00  0.00    +0.597 NA
ENDBRANCH   5   6
ENDBRANCH   1   5
TORSDOF 4
REMARK  Name = 
REMARK  50 active torsions:
REMARK  status: ('A' for Active; 'I' for Inactive)
REMARK    1  A    between atoms: _1  and  _3
REMARK    2  A    between atoms: _3  and  _5
REMARK    3  A    between atoms: _7  and  _9
REMARK    4  A    between atoms: _9  and  _10
REMARK    5  A    between atoms: _13  and  _15
REMARK    6  A    between atoms: _15  and  _17
REMARK    7  A    between atoms: _19  and  _21
REMARK    8  A    between atoms: _21  and  _22
REMARK    9  A    between atoms: _29  and  _31
REMARK   10  A    between atoms: _31  and  _32
REMARK   11  A    between atoms: _35  and  _37
REMARK   12  A    between atoms: _37  and  _39
REMARK   13  A    between atoms: _41  and  _43
REMARK   14  A    between atoms: _46  and  _48
REMARK   15  A    between atoms: _48  and  _49
REMARK   16  A    between atoms: _49  and  _50
REMARK   17  A    between atoms: _50  and  _51
REMARK   18  A    between atoms: _55  and  _57
REMARK   19  A    between atoms: _57  and  _58
REMARK   20  A    between atoms: _58  and  _59
REMARK   21  A    between atoms: _62  and  _64
REMARK   22  A    between atoms: _64  and  _66
REMARK   23  A    between atoms: _68  and  _70
REMARK   24  A    between atoms: _70  and  _71
REMARK   25  A    between atoms: _78  and  _80
REMARK   26  A    between atoms: _82  and  _84
REMARK   27  A    between atoms: _84  and  _85
REMARK   28  A    between atoms: _91  and  _93
REMARK   29  A    between atoms: _95  and  _97
REMARK   30  A    between atoms: _97  and  _98
REMARK   31  A    between atoms: _104  and  _106
REMARK   32  A    between atoms: _106  and  _107
REMARK   33  A    between atoms: _107  and  _108
REMARK   34  A    between atoms: _108  and  _109
REMARK   35  A    between atoms: _111  and  _113
REMARK   36  A    between atoms: _113  and  _115
REMARK   37  A    between atoms: _117  and  _119
REMARK   38  A    between atoms: _119  and  _120
REMARK   39  A    between atoms: _127  and  _129
REMARK   40  A    between atoms: _131  and  _133
REMARK   41  A    between atoms: _136  and  _138
REMARK   42  A    between atoms: _138  and  _139
REMARK   43  A    between atoms: _139  and  _140
REMARK   44  A    between atoms: _140  and  _141
REMARK   45  A    between atoms: _145  and  _147
REMARK   46  A    between atoms: _147  and  _148
REMARK   47  A    between atoms: _155  and  _157
REMARK   48  A    between atoms: _157  and  _158
REMARK   49  A    between atoms: _158  and  _159
REMARK   50  A    between atoms: _159  and  _160
REMARK                            x       y       z     vdW  Elec       q    Type
REMARK                         _______ _______ _______ _____ _____    ______ ____
ROOT
ATOM      1  C   UNL     1     -38.253  21.314 -61.562  0.00  0.00    +0.000 C 
ATOM      2  C   UNL     1     -38.648  20.614 -60.282  0.00  0.00    +0.000 C 
ENDROOT
BRANCH   1   3
ATOM      3  C   UNL     1     -39.196  20.949 -62.728  0.00  0.00    +0.000 C 
ATOM      4  C   UNL     1     -40.596  21.380 -62.367  0.00  0.00    +0.000 C 
ENDBRANCH   1   3
BRANCH   1   5
ATOM      5  C   UNL     1     -36.815  20.960 -61.905  0.00  0.00    +0.000 C 
ATOM      6  C   UNL     1     -35.848  21.976 -61.338  0.00  0.00    +0.000 C 
ENDBRANCH   1   5
TORSDOF 2
REMARK  Name = 
REMARK  50 active torsions:
REMARK  status: ('A' for Active; 'I' for Inactive)
REMARK    1  A    between atoms: _1  and  _3
REMARK    2  A    between atoms: _3  and  _5
REMARK    3  A    between atoms: _7  and  _9
REMARK    4  A    between atoms: _9  and  _10
REMARK    5  A    between atoms: _13  and  _15
REMARK    6  A    between atoms: _15  and  _17
REMARK    7  A    between atoms: _19  and  _21
REMARK    8  A    between atoms: _21  and  _22
REMARK    9  A    between atoms: _29  and  _31
REMARK   10  A    between atoms: _31  and  _32
REMARK   11  A    between atoms: _35  and  _37
REMARK   12  A    between atoms: _37  and  _39
REMARK   13  A    between atoms: _41  and  _43
REMARK   14  A    between atoms: _46  and  _48
REMARK   15  A    between atoms: _48  and  _49
REMARK   16  A    between atoms: _49  and  _50
REMARK   17  A    between atoms: _50  and  _51
REMARK   18  A    between atoms: _55  and  _57
REMARK   19  A    between atoms: _57  and  _58
REMARK   20  A    between atoms: _58  and  _59
REMARK   21  A    between atoms: _62  and  _64
REMARK   22  A    between atoms: _64  and  _66
REMARK   23  A    between atoms: _68  and  _70
REMARK   24  A    between atoms: _70  and  _71
REMARK   25  A    between atoms: _78  and  _80
REMARK   26  A    between atoms: _82  and  _84
REMARK   27  A    between atoms: _84  and  _85
REMARK   28  A    between atoms: _91  and  _93
REMARK   29  A    between atoms: _95  and  _97
REMARK   30  A    between atoms: _97  and  _98
REMARK   31  A    between atoms: _104  and  _106
REMARK   32  A    between atoms: _106  and  _107
REMARK   33  A    between atoms: _107  and  _108
REMARK   34  A    between atoms: _108  and  _109
REMARK   35  A    between atoms: _111  and  _113
REMARK   36  A    between atoms: _113  and  _115
REMARK   37  A    between atoms: _117  and  _119
REMARK   38  A    between atoms: _119  and  _120
REMARK   39  A    between atoms: _127  and  _129
REMARK   40  A    between atoms: _131  and  _133
REMARK   41  A    between atoms: _136  and  _138
REMARK   42  A    between atoms: _138  and  _139
REMARK   43  A    between atoms: _139  and  _140
REMARK   44  A    between atoms: _140  and  _141
REMARK   45  A    between atoms: _145  and  _147
REMARK   46  A    between atoms: _147  and  _148
REMARK   47  A    between atoms: _155  and  _157
REMARK   48  A    between atoms: _157  and  _158
REMARK   49  A    between atoms: _158  and  _159
REMARK   50  A    between atoms: _159  and  _160
REMARK                            x       y       z     vdW  Elec       q    Type
REMARK                         _______ _______ _______ _____ _____    ______ ____
ROOT
ATOM      1  C   UNL     1     -40.951  15.141 -58.696  0.00  0.00    +0.000 C 
ENDROOT
BRANCH   1   2
ATOM      2  C   UNL     1     -40.233  16.329 -58.057  0.00  0.00    +0.000 C 
ATOM      3  C   UNL     1     -40.153  16.128 -56.550  0.00  0.00    +0.000 C 
ATOM      4  C   UNL     1     -38.862  16.453 -58.702  0.00  0.00    +0.000 C 
ENDBRANCH   1   2
BRANCH   1   5
ATOM      5  C   UNL     1     -42.268  15.405 -59.408  0.00  0.00    +0.000 C 
ATOM      6  C   UNL     1     -42.143  15.134 -60.901  0.00  0.00    +0.000 C 
ENDBRANCH   1   5
TORSDOF 2
REMARK  Name = 
REMARK  50 active torsions:
REMARK  status: ('A' for Active; 'I' for Inactive)
REMARK    1  A    between atoms: _1  and  _3
REMARK    2  A    between atoms: _3  and  _5
REMARK    3  A    between atoms: _7  and  _9
REMARK    4  A    between atoms: _9  and  _10
REMARK    5  A    between atoms: _13  and  _15
REMARK    6  A    between atoms: _15  and  _17
REMARK    7  A    between atoms: _19  and  _21
REMARK    8  A    between atoms: _21  and  _22
REMARK    9  A    between atoms: _29  and  _31
REMARK   10  A    between atoms: _31  and  _32
REMARK   11  A    between atoms: _35  and  _37
REMARK   12  A    between atoms: _37  and  _39
REMARK   13  A    between atoms: _41  and  _43
REMARK   14  A    between atoms: _46  and  _48
REMARK   15  A    between atoms: _48  and  _49
REMARK   16  A    between atoms: _49  and  _50
REMARK   17  A    between atoms: _50  and  _51
REMARK   18  A    between atoms: _55  and  _57
REMARK   19  A    between atoms: _57  and  _58
REMARK   20  A    between atoms: _58  and  _59
REMARK   21  A    between atoms: _62  and  _64
REMARK   22  A    between atoms: _64  and  _66
REMARK   23  A    between atoms: _68  and  _70
REMARK   24  A    between atoms: _70  and  _71
REMARK   25  A    between atoms: _78  and  _80
REMARK   26  A    between atoms: _82  and  _84
REMARK   27  A    between atoms: _84  and  _85
REMARK   28  A    between atoms: _91  and  _93
REMARK   29  A    between atoms: _95  and  _97
REMARK   30  A    between atoms: _97  and  _98
REMARK   31  A    between atoms: _104  and  _106
REMARK   32  A    between atoms: _106  and  _107
REMARK   33  A    between atoms: _107  and  _108
REMARK   34  A    between atoms: _108  and  _109
REMARK   35  A    between atoms: _111  and  _113
REMARK   36  A    between atoms: _113  and  _115
REMARK   37  A    between atoms: _117  and  _119
REMARK   38  A    between atoms: _119  and  _120
REMARK   39  A    between atoms: _127  and  _129
REMARK   40  A    between atoms: _131  and  _133
REMARK   41  A    between atoms: _136  and  _138
REMARK   42  A    between atoms: _138  and  _139
REMARK   43  A    between atoms: _139  and  _140
REMARK   44  A    between atoms: _140  and  _141
REMARK   45  A    between atoms: _145  and  _147
REMARK   46  A    between atoms: _147  and  _148
REMARK   47  A    between atoms: _155  and  _157
REMARK   48  A    between atoms: _157  and  _158
REMARK   49  A    between atoms: _158  and  _159
REMARK   50  A    between atoms: _159  and  _160
REMARK                            x       y       z     vdW  Elec       q    Type
REMARK                         _______ _______ _______ _____ _____    ______ ____
ROOT
ATOM      1  C   UNL     1     -37.586  15.579 -64.373  0.00  0.00    +0.000 C 
ATOM      2  C   UNL     1     -36.374  15.830 -65.279  0.00  0.00    +0.000 C 
ENDROOT
BRANCH   1   3
ATOM      3  C   UNL     1     -38.749  16.508 -64.785  0.00  0.00    +0.000 C 
ATOM      4  C   UNL     1     -38.782  16.460 -66.307  0.00  0.00    +0.000 C 
ENDBRANCH   1   3
BRANCH   1   5
ATOM      5  C   UNL     1     -37.187  15.797 -62.905  0.00  0.00    +0.000 C 
ATOM      6  C   UNL     1     -37.045  17.241 -62.522  0.00  0.00    +0.000 C 
ENDBRANCH   1   5
TORSDOF 2
REMARK  Name = 
REMARK  50 active torsions:
REMARK  status: ('A' for Active; 'I' for Inactive)
REMARK    1  A    between atoms: _1  and  _3
REMARK    2  A    between atoms: _3  and  _5
REMARK    3  A    between atoms: _7  and  _9
REMARK    4  A    between atoms: _9  and  _10
REMARK    5  A    between atoms: _13  and  _15
REMARK    6  A    between atoms: _15  and  _17
REMARK    7  A    between atoms: _19  and  _21
REMARK    8  A    between atoms: _21  and  _22
REMARK    9  A    between atoms: _29  and  _31
REMARK   10  A    between atoms: _31  and  _32
REMARK   11  A    between atoms: _35  and  _37
REMARK   12  A    between atoms: _37  and  _39
REMARK   13  A    between atoms: _41  and  _43
REMARK   14  A    between atoms: _46  and  _48
REMARK   15  A    between atoms: _48  and  _49
REMARK   16  A    between atoms: _49  and  _50
REMARK   17  A    between atoms: _50  and  _51
REMARK   18  A    between atoms: _55  and  _57
REMARK   19  A    between atoms: _57  and  _58
REMARK   20  A    between atoms: _58  and  _59
REMARK   21  A    between atoms: _62  and  _64
REMARK   22  A    between atoms: _64  and  _66
REMARK   23  A    between atoms: _68  and  _70
REMARK   24  A    between atoms: _70  and  _71
REMARK   25  A    between atoms: _78  and  _80
REMARK   26  A    between atoms: _82  and  _84
REMARK   27  A    between atoms: _84  and  _85
REMARK   28  A    between atoms: _91  and  _93
REMARK   29  A    between atoms: _95  and  _97
REMARK   30  A    between atoms: _97  and  _98
REMARK   31  A    between atoms: _104  and  _106
REMARK   32  A    between atoms: _106  and  _107
REMARK   33  A    between atoms: _107  and  _108
REMARK   34  A    between atoms: _108  and  _109
REMARK   35  A    between atoms: _111  and  _113
REMARK   36  A    between atoms: _113  and  _115
REMARK   37  A    between atoms: _117  and  _119
REMARK   38  A    between atoms: _119  and  _120
REMARK   39  A    between atoms: _127  and  _129
REMARK   40  A    between atoms: _131  and  _133
REMARK   41  A    between atoms: _136  and  _138
REMARK   42  A    between atoms: _138  and  _139
REMARK   43  A    between atoms: _139  and  _140
REMARK   44  A    between atoms: _140  and  _141
REMARK   45  A    between atoms: _145  and  _147
REMARK   46  A    between atoms: _147  and  _148
REMARK   47  A    between atoms: _155  and  _157
REMARK   48  A    between atoms: _157  and  _158
REMARK   49  A    between atoms: _158  and  _159
REMARK   50  A    between atoms: _159  and  _160
REMARK                            x       y       z     vdW  Elec       q    Type
REMARK                         _______ _______ _______ _____ _____    ______ ____
ROOT
ATOM      1  C   UNL     1     -32.341  17.350 -67.665  0.00  0.00    -0.022 A 
ATOM      2  C   UNL     1     -31.414  16.459 -67.109  0.00  0.00    -0.001 A 
ATOM      3  C   UNL     1     -30.086  16.818 -66.967  0.00  0.00    +0.042 A 
ATOM      4  C   UNL     1     -29.674  18.084 -67.346  0.00  0.00    +0.196 A 
ATOM      5  O   UNL     1     -28.358  18.480 -67.175  0.00  0.00    -0.287 OA
ATOM      6  C   UNL     1     -30.579  18.991 -67.872  0.00  0.00    +0.042 A 
ATOM      7  C   UNL     1     -31.902  18.620 -68.022  0.00  0.00    -0.001 A 
ENDROOT
BRANCH   1   8
ATOM      8  C   UNL     1     -33.799  16.967 -67.817  0.00  0.00    +0.026 C 
BRANCH   8   9
ATOM      9  C   UNL     1     -34.472  17.474 -69.094  0.00  0.00    +0.005 C 
ATOM     10  C   UNL     1     -33.820  16.767 -70.276  0.00  0.00    +0.000 C 
ENDBRANCH   8   9
ENDBRANCH   1   8
TORSDOF 2
REMARK  Name = 
REMARK  50 active torsions:
REMARK  status: ('A' for Active; 'I' for Inactive)
REMARK    1  A    between atoms: _1  and  _3
REMARK    2  A    between atoms: _3  and  _5
REMARK    3  A    between atoms: _7  and  _9
REMARK    4  A    between atoms: _9  and  _10
REMARK    5  A    between atoms: _13  and  _15
REMARK    6  A    between atoms: _15  and  _17
REMARK    7  A    between atoms: _19  and  _21
REMARK    8  A    between atoms: _21  and  _22
REMARK    9  A    between atoms: _29  and  _31
REMARK   10  A    between atoms: _31  and  _32
REMARK   11  A    between atoms: _35  and  _37
REMARK   12  A    between atoms: _37  and  _39
REMARK   13  A    between atoms: _41  and  _43
REMARK   14  A    between atoms: _46  and  _48
REMARK   15  A    between atoms: _48  and  _49
REMARK   16  A    between atoms: _49  and  _50
REMARK   17  A    between atoms: _50  and  _51
REMARK   18  A    between atoms: _55  and  _57
REMARK   19  A    between atoms: _57  and  _58
REMARK   20  A    between atoms: _58  and  _59
REMARK   21  A    between atoms: _62  and  _64
REMARK   22  A    between atoms: _64  and  _66
REMARK   23  A    between atoms: _68  and  _70
REMARK   24  A    between atoms: _70  and  _71
REMARK   25  A    between atoms: _78  and  _80
REMARK   26  A    between atoms: _82  and  _84
REMARK   27  A    between atoms: _84  and  _85
REMARK   28  A    between atoms: _91  and  _93
REMARK   29  A    between atoms: _95  and  _97
REMARK   30  A    between atoms: _97  and  _98
REMARK   31  A    between atoms: _104  and  _106
REMARK   32  A    between atoms: _106  and  _107
REMARK   33  A    between atoms: _107  and  _108
REMARK   34  A    between atoms: _108  and  _109
REMARK   35  A    between atoms: _111  and  _113
REMARK   36  A    between atoms: _113  and  _115
REMARK   37  A    between atoms: _117  and  _119
REMARK   38  A    between atoms: _119  and  _120
REMARK   39  A    between atoms: _127  and  _129
REMARK   40  A    between atoms: _131  and  _133
REMARK   41  A    between atoms: _136  and  _138
REMARK   42  A    between atoms: _138  and  _139
REMARK   43  A    between atoms: _139  and  _140
REMARK   44  A    between atoms: _140  and  _141
REMARK   45  A    between atoms: _145  and  _147
REMARK   46  A    between atoms: _147  and  _148
REMARK   47  A    between atoms: _155  and  _157
REMARK   48  A    between atoms: _157  and  _158
REMARK   49  A    between atoms: _158  and  _159
REMARK   50  A    between atoms: _159  and  _160
REMARK                            x       y       z     vdW  Elec       q    Type
REMARK                         _______ _______ _______ _____ _____    ______ ____
ROOT
ATOM      1  C   UNL     1     -29.052   9.826 -66.425  0.00  0.00    +0.000 C 
ENDROOT
BRANCH   1   2
ATOM      2  C   UNL     1     -29.637  11.107 -65.846  0.00  0.00    +0.000 C 
ATOM      3  C   UNL     1     -28.579  12.198 -65.668  0.00  0.00    +0.000 C 
ATOM      4  C   UNL     1     -30.802  11.592 -66.686  0.00  0.00    +0.000 C 
ENDBRANCH   1   2
BRANCH   1   5
ATOM      5  C   UNL     1     -27.524   9.779 -66.429  0.00  0.00    +0.000 C 
ATOM      6  C   UNL     1     -27.075   8.624 -65.564  0.00  0.00    +0.000 C 
ENDBRANCH   1   5
TORSDOF 2
REMARK  Name = 
REMARK  50 active torsions:
REMARK  status: ('A' for Active; 'I' for Inactive)
REMARK    1  A    between atoms: _1  and  _3
REMARK    2  A    between atoms: _3  and  _5
REMARK    3  A    between atoms: _7  and  _9
REMARK    4  A    between atoms: _9  and  _10
REMARK    5  A    between atoms: _13  and  _15
REMARK    6  A    between atoms: _15  and  _17
REMARK    7  A    between atoms: _19  and  _21
REMARK    8  A    between atoms: _21  and  _22
REMARK    9  A    between atoms: _29  and  _31
REMARK   10  A    between atoms: _31  and  _32
REMARK   11  A    between atoms: _35  and  _37
REMARK   12  A    between atoms: _37  and  _39
REMARK   13  A    between atoms: _41  and  _43
REMARK   14  A    between atoms: _46  and  _48
REMARK   15  A    between atoms: _48  and  _49
REMARK   16  A    between atoms: _49  and  _50
REMARK   17  A    between atoms: _50  and  _51
REMARK   18  A    between atoms: _55  and  _57
REMARK   19  A    between atoms: _57  and  _58
REMARK   20  A    between atoms: _58  and  _59
REMARK   21  A    between atoms: _62  and  _64
REMARK   22  A    between atoms: _64  and  _66
REMARK   23  A    between atoms: _68  and  _70
REMARK   24  A    between atoms: _70  and  _71
REMARK   25  A    between atoms: _78  and  _80
REMARK   26  A    between atoms: _82  and  _84
REMARK   27  A    between atoms: _84  and  _85
REMARK   28  A    between atoms: _91  and  _93
REMARK   29  A    between atoms: _95  and  _97
REMARK   30  A    between atoms: _97  and  _98
REMARK   31  A    between atoms: _104  and  _106
REMARK   32  A    between atoms: _106  and  _107
REMARK   33  A    between atoms: _107  and  _108
REMARK   34  A    between atoms: _108  and  _109
REMARK   35  A    between atoms: _111  and  _113
REMARK   36  A    between atoms: _113  and  _115
REMARK   37  A    between atoms: _117  and  _119
REMARK   38  A    between atoms: _119  and  _120
REMARK   39  A    between atoms: _127  and  _129
REMARK   40  A    between atoms: _131  and  _133
REMARK   41  A    between atoms: _136  and  _138
REMARK   42  A    between atoms: _138  and  _139
REMARK   43  A    between atoms: _139  and  _140
REMARK   44  A    between atoms: _140  and  _141
REMARK   45  A    between atoms: _145  and  _147
REMARK   46  A    between atoms: _147  and  _148
REMARK   47  A    between atoms: _155  and  _157
REMARK   48  A    between atoms: _157  and  _158
REMARK   49  A    between atoms: _158  and  _159
REMARK   50  A    between atoms: _159  and  _160
REMARK                            x       y       z     vdW  Elec       q    Type
REMARK                         _______ _______ _______ _____ _____    ______ ____
ROOT
ATOM      1  C   UNL     1     -29.917  21.166 -46.295  0.00  0.00    +0.000 C 
ATOM      2  C   UNL     1     -30.983  21.784 -45.427  0.00  0.00    +0.000 C 
ENDROOT
BRANCH   1   3
ATOM      3  C   UNL     1     -29.066  22.262 -46.997  0.00  0.00    +0.000 C 
ATOM      4  C   UNL     1     -28.735  23.369 -46.006  0.00  0.00    +0.000 C 
ENDBRANCH   1   3
BRANCH   1   5
ATOM      5  C   UNL     1     -30.575  20.243 -47.325  0.00  0.00    +0.000 C 
ATOM      6  C   UNL     1     -32.114  20.260 -47.280  0.00  0.00    +0.000 C 
ENDBRANCH   1   5
TORSDOF 2
REMARK  Name = 
REMARK  50 active torsions:
REMARK  status: ('A' for Active; 'I' for Inactive)
REMARK    1  A    between atoms: _1  and  _3
REMARK    2  A    between atoms: _3  and  _5
REMARK    3  A    between atoms: _7  and  _9
REMARK    4  A    between atoms: _9  and  _10
REMARK    5  A    between atoms: _13  and  _15
REMARK    6  A    between atoms: _15  and  _17
REMARK    7  A    between atoms: _19  and  _21
REMARK    8  A    between atoms: _21  and  _22
REMARK    9  A    between atoms: _29  and  _31
REMARK   10  A    between atoms: _31  and  _32
REMARK   11  A    between atoms: _35  and  _37
REMARK   12  A    between atoms: _37  and  _39
REMARK   13  A    between atoms: _41  and  _43
REMARK   14  A    between atoms: _46  and  _48
REMARK   15  A    between atoms: _48  and  _49
REMARK   16  A    between atoms: _49  and  _50
REMARK   17  A    between atoms: _50  and  _51
REMARK   18  A    between atoms: _55  and  _57
REMARK   19  A    between atoms: _57  and  _58
REMARK   20  A    between atoms: _58  and  _59
REMARK   21  A    between atoms: _62  and  _64
REMARK   22  A    between atoms: _64  and  _66
REMARK   23  A    between atoms: _68  and  _70
REMARK   24  A    between atoms: _70  and  _71
REMARK   25  A    between atoms: _78  and  _80
REMARK   26  A    between atoms: _82  and  _84
REMARK   27  A    between atoms: _84  and  _85
REMARK   28  A    between atoms: _91  and  _93
REMARK   29  A    between atoms: _95  and  _97
REMARK   30  A    between atoms: _97  and  _98
REMARK   31  A    between atoms: _104  and  _106
REMARK   32  A    between atoms: _106  and  _107
REMARK   33  A    between atoms: _107  and  _108
REMARK   34  A    between atoms: _108  and  _109
REMARK   35  A    between atoms: _111  and  _113
REMARK   36  A    between atoms: _113  and  _115
REMARK   37  A    between atoms: _117  and  _119
REMARK   38  A    between atoms: _119  and  _120
REMARK   39  A    between atoms: _127  and  _129
REMARK   40  A    between atoms: _131  and  _133
REMARK   41  A    between atoms: _136  and  _138
REMARK   42  A    between atoms: _138  and  _139
REMARK   43  A    between atoms: _139  and  _140
REMARK   44  A    between atoms: _140  and  _141
REMARK   45  A    between atoms: _145  and  _147
REMARK   46  A    between atoms: _147  and  _148
REMARK   47  A    between atoms: _155  and  _157
REMARK   48  A    between atoms: _157  and  _158
REMARK   49  A    between atoms: _158  and  _159
REMARK   50  A    between atoms: _159  and  _160
REMARK                            x       y       z     vdW  Elec       q    Type
REMARK                         _______ _______ _______ _____ _____    ______ ____
ROOT
ATOM      1  C   UNL     1     -32.067  25.175 -41.364  0.00  0.00    +0.000 C 
ATOM      2  C   UNL     1     -33.115  25.553 -40.305  0.00  0.00    +0.000 C 
ATOM      3  C   UNL     1     -32.465  23.899 -42.074  0.00  0.00    +0.000 C 
ENDROOT
BRANCH   1   4
ATOM      4  C   UNL     1     -31.851  26.305 -42.393  0.00  0.00    +0.000 C 
ATOM      5  C   UNL     1     -31.723  27.632 -41.666  0.00  0.00    +0.000 C 
ENDBRANCH   1   4
TORSDOF 1
REMARK  Name = 
REMARK  50 active torsions:
REMARK  status: ('A' for Active; 'I' for Inactive)
REMARK    1  A    between atoms: _1  and  _3
REMARK    2  A    between atoms: _3  and  _5
REMARK    3  A    between atoms: _7  and  _9
REMARK    4  A    between atoms: _9  and  _10
REMARK    5  A    between atoms: _13  and  _15
REMARK    6  A    between atoms: _15  and  _17
REMARK    7  A    between atoms: _19  and  _21
REMARK    8  A    between atoms: _21  and  _22
REMARK    9  A    between atoms: _29  and  _31
REMARK   10  A    between atoms: _31  and  _32
REMARK   11  A    between atoms: _35  and  _37
REMARK   12  A    between atoms: _37  and  _39
REMARK   13  A    between atoms: _41  and  _43
REMARK   14  A    between atoms: _46  and  _48
REMARK   15  A    between atoms: _48  and  _49
REMARK   16  A    between atoms: _49  and  _50
REMARK   17  A    between atoms: _50  and  _51
REMARK   18  A    between atoms: _55  and  _57
REMARK   19  A    between atoms: _57  and  _58
REMARK   20  A    between atoms: _58  and  _59
REMARK   21  A    between atoms: _62  and  _64
REMARK   22  A    between atoms: _64  and  _66
REMARK   23  A    between atoms: _68  and  _70
REMARK   24  A    between atoms: _70  and  _71
REMARK   25  A    between atoms: _78  and  _80
REMARK   26  A    between atoms: _82  and  _84
REMARK   27  A    between atoms: _84  and  _85
REMARK   28  A    between atoms: _91  and  _93
REMARK   29  A    between atoms: _95  and  _97
REMARK   30  A    between atoms: _97  and  _98
REMARK   31  A    between atoms: _104  and  _106
REMARK   32  A    between atoms: _106  and  _107
REMARK   33  A    between atoms: _107  and  _108
REMARK   34  A    between atoms: _108  and  _109
REMARK   35  A    between atoms: _111  and  _113
REMARK   36  A    between atoms: _113  and  _115
REMARK   37  A    between atoms: _117  and  _119
REMARK   38  A    between atoms: _119  and  _120
REMARK   39  A    between atoms: _127  and  _129
REMARK   40  A    between atoms: _131  and  _133
REMARK   41  A    between atoms: _136  and  _138
REMARK   42  A    between atoms: _138  and  _139
REMARK   43  A    between atoms: _139  and  _140
REMARK   44  A    between atoms: _140  and  _141
REMARK   45  A    between atoms: _145  and  _147
REMARK   46  A    between atoms: _147  and  _148
REMARK   47  A    between atoms: _155  and  _157
REMARK   48  A    between atoms: _157  and  _158
REMARK   49  A    between atoms: _158  and  _159
REMARK   50  A    between atoms: _159  and  _160
REMARK                            x       y       z     vdW  Elec       q    Type
REMARK                         _______ _______ _______ _____ _____    ______ ____
ROOT
ATOM      1  C   UNL     1     -27.599  15.349 -44.839  0.00  0.00    +0.220 C 
ENDROOT
BRANCH   1   2
ATOM      2  N   UNL     1     -28.909  15.979 -44.610  0.00  0.00    -0.087 NA
ATOM      3  C   UNL     1     -29.204  17.234 -44.968  0.00  0.00    +0.535 C 
ATOM      4  N   UNL     1     -30.414  17.763 -44.740  0.00  0.00    +0.135 NA
ATOM      5  N   UNL     1     -28.275  17.973 -45.557  0.00  0.00    +0.135 NA
ENDBRANCH   1   2
BRANCH   1   6
ATOM      6  C   UNL     1     -27.589  14.298 -45.974  0.00  0.00    +0.047 C 
BRANCH   6   7
ATOM      7  C   UNL     1     -27.185  14.912 -47.337  0.00  0.00    +0.004 C 
BRANCH   7   8
ATOM      8  C   UNL     1     -25.683  14.816 -47.646  0.00  0.00    +0.000 C 
ATOM      9  C   UNL     1     -25.429  14.322 -49.064  0.00  0.00    +0.000 C 
ENDBRANCH   7   8
ENDBRANCH   6   7
ENDBRANCH   1   6
TORSDOF 4
REMARK  Name = 
REMARK  50 active torsions:
REMARK  status: ('A' for Active; 'I' for Inactive)
REMARK    1  A    between atoms: _1  and  _3
REMARK    2  A    between atoms: _3  and  _5
REMARK    3  A    between atoms: _7  and  _9
REMARK    4  A    between atoms: _9  and  _10
REMARK    5  A    between atoms: _13  and  _15
REMARK    6  A    between atoms: _15  and  _17
REMARK    7  A    between atoms: _19  and  _21
REMARK    8  A    between atoms: _21  and  _22
REMARK    9  A    between atoms: _29  and  _31
REMARK   10  A    between atoms: _31  and  _32
REMARK   11  A    between atoms: _35  and  _37
REMARK   12  A    between atoms: _37  and  _39
REMARK   13  A    between atoms: _41  and  _43
REMARK   14  A    between atoms: _46  and  _48
REMARK   15  A    between atoms: _48  and  _49
REMARK   16  A    between atoms: _49  and  _50
REMARK   17  A    between atoms: _50  and  _51
REMARK   18  A    between atoms: _55  and  _57
REMARK   19  A    between atoms: _57  and  _58
REMARK   20  A    between atoms: _58  and  _59
REMARK   21  A    between atoms: _62  and  _64
REMARK   22  A    between atoms: _64  and  _66
REMARK   23  A    between atoms: _68  and  _70
REMARK   24  A    between atoms: _70  and  _71
REMARK   25  A    between atoms: _78  and  _80
REMARK   26  A    between atoms: _82  and  _84
REMARK   27  A    between atoms: _84  and  _85
REMARK   28  A    between atoms: _91  and  _93
REMARK   29  A    between atoms: _95  and  _97
REMARK   30  A    between atoms: _97  and  _98
REMARK   31  A    between atoms: _104  and  _106
REMARK   32  A    between atoms: _106  and  _107
REMARK   33  A    between atoms: _107  and  _108
REMARK   34  A    between atoms: _108  and  _109
REMARK   35  A    between atoms: _111  and  _113
REMARK   36  A    between atoms: _113  and  _115
REMARK   37  A    between atoms: _117  and  _119
REMARK   38  A    between atoms: _119  and  _120
REMARK   39  A    between atoms: _127  and  _129
REMARK   40  A    between atoms: _131  and  _133
REMARK   41  A    between atoms: _136  and  _138
REMARK   42  A    between atoms: _138  and  _139
REMARK   43  A    between atoms: _139  and  _140
REMARK   44  A    between atoms: _140  and  _141
REMARK   45  A    between atoms: _145  and  _147
REMARK   46  A    between atoms: _147  and  _148
REMARK   47  A    between atoms: _155  and  _157
REMARK   48  A    between atoms: _157  and  _158
REMARK   49  A    between atoms: _158  and  _159
REMARK   50  A    between atoms: _159  and  _160
REMARK                            x       y       z     vdW  Elec       q    Type
REMARK                         _______ _______ _______ _____ _____    ______ ____
ROOT
ATOM      1  C   UNL     1     -30.681  10.613 -52.295  0.00  0.00    +0.114 C 
ENDROOT
BRANCH   1   2
ATOM      2  C   UNL     1     -31.509  10.839 -53.532  0.00  0.00    +0.365 C 
ATOM      3  O   UNL     1     -32.201   9.894 -53.971  0.00  0.00    -0.246 OA
ATOM      4  O   UNL     1     -31.477  11.968 -54.064  0.00  0.00    -0.246 OA
ENDBRANCH   1   2
BRANCH   1   5
ATOM      5  C   UNL     1     -29.457  11.497 -52.261  0.00  0.00    +0.012 C 
BRANCH   5   6
ATOM      6  C   UNL     1     -28.132  10.727 -52.280  0.00  0.00    +0.001 C 
ATOM      7  C   UNL     1     -27.940  10.050 -53.618  0.00  0.00    +0.000 C 
ENDBRANCH   5   6
ENDBRANCH   1   5
TORSDOF 3
REMARK  Name = 
REMARK  50 active torsions:
REMARK  status: ('A' for Active; 'I' for Inactive)
REMARK    1  A    between atoms: _1  and  _3
REMARK    2  A    between atoms: _3  and  _5
REMARK    3  A    between atoms: _7  and  _9
REMARK    4  A    between atoms: _9  and  _10
REMARK    5  A    between atoms: _13  and  _15
REMARK    6  A    between atoms: _15  and  _17
REMARK    7  A    between atoms: _19  and  _21
REMARK    8  A    between atoms: _21  and  _22
REMARK    9  A    between atoms: _29  and  _31
REMARK   10  A    between atoms: _31  and  _32
REMARK   11  A    between atoms: _35  and  _37
REMARK   12  A    between atoms: _37  and  _39
REMARK   13  A    between atoms: _41  and  _43
REMARK   14  A    between atoms: _46  and  _48
REMARK   15  A    between atoms: _48  and  _49
REMARK   16  A    between atoms: _49  and  _50
REMARK   17  A    between atoms: _50  and  _51
REMARK   18  A    between atoms: _55  and  _57
REMARK   19  A    between atoms: _57  and  _58
REMARK   20  A    between atoms: _58  and  _59
REMARK   21  A    between atoms: _62  and  _64
REMARK   22  A    between atoms: _64  and  _66
REMARK   23  A    between atoms: _68  and  _70
REMARK   24  A    between atoms: _70  and  _71
REMARK   25  A    between atoms: _78  and  _80
REMARK   26  A    between atoms: _82  and  _84
REMARK   27  A    between atoms: _84  and  _85
REMARK   28  A    between atoms: _91  and  _93
REMARK   29  A    between atoms: _95  and  _97
REMARK   30  A    between atoms: _97  and  _98
REMARK   31  A    between atoms: _104  and  _106
REMARK   32  A    between atoms: _106  and  _107
REMARK   33  A    between atoms: _107  and  _108
REMARK   34  A    between atoms: _108  and  _109
REMARK   35  A    between atoms: _111  and  _113
REMARK   36  A    between atoms: _113  and  _115
REMARK   37  A    between atoms: _117  and  _119
REMARK   38  A    between atoms: _119  and  _120
REMARK   39  A    between atoms: _127  and  _129
REMARK   40  A    between atoms: _131  and  _133
REMARK   41  A    between atoms: _136  and  _138
REMARK   42  A    between atoms: _138  and  _139
REMARK   43  A    between atoms: _139  and  _140
REMARK   44  A    between atoms: _140  and  _141
REMARK   45  A    between atoms: _145  and  _147
REMARK   46  A    between atoms: _147  and  _148
REMARK   47  A    between atoms: _155  and  _157
REMARK   48  A    between atoms: _157  and  _158
REMARK   49  A    between atoms: _158  and  _159
REMARK   50  A    between atoms: _159  and  _160
REMARK                            x       y       z     vdW  Elec       q    Type
REMARK                         _______ _______ _______ _____ _____    ______ ____
ROOT
ATOM      1  C   UNL     1     -30.575   9.487 -58.290  0.00  0.00    +0.000 C 
ATOM      2  C   UNL     1     -31.656   9.387 -59.359  0.00  0.00    +0.000 C 
ENDROOT
BRANCH   1   3
ATOM      3  C   UNL     1     -30.440   8.167 -57.483  0.00  0.00    +0.000 C 
ATOM      4  C   UNL     1     -30.502   6.966 -58.455  0.00  0.00    +0.000 C 
ENDBRANCH   1   3
BRANCH   1   5
ATOM      5  C   UNL     1     -30.938  10.640 -57.358  0.00  0.00    +0.000 C 
ATOM      6  C   UNL     1     -32.431  10.993 -57.396  0.00  0.00    +0.000 C 
ENDBRANCH   1   5
TORSDOF 2
REMARK  Name = 
REMARK  50 active torsions:
REMARK  status: ('A' for Active; 'I' for Inactive)
REMARK    1  A    between atoms: _1  and  _3
REMARK    2  A    between atoms: _3  and  _5
REMARK    3  A    between atoms: _7  and  _9
REMARK    4  A    between atoms: _9  and  _10
REMARK    5  A    between atoms: _13  and  _15
REMARK    6  A    between atoms: _15  and  _17
REMARK    7  A    between atoms: _19  and  _21
REMARK    8  A    between atoms: _21  and  _22
REMARK    9  A    between atoms: _29  and  _31
REMARK   10  A    between atoms: _31  and  _32
REMARK   11  A    between atoms: _35  and  _37
REMARK   12  A    between atoms: _37  and  _39
REMARK   13  A    between atoms: _41  and  _43
REMARK   14  A    between atoms: _46  and  _48
REMARK   15  A    between atoms: _48  and  _49
REMARK   16  A    between atoms: _49  and  _50
REMARK   17  A    between atoms: _50  and  _51
REMARK   18  A    between atoms: _55  and  _57
REMARK   19  A    between atoms: _57  and  _58
REMARK   20  A    between atoms: _58  and  _59
REMARK   21  A    between atoms: _62  and  _64
REMARK   22  A    between atoms: _64  and  _66
REMARK   23  A    between atoms: _68  and  _70
REMARK   24  A    between atoms: _70  and  _71
REMARK   25  A    between atoms: _78  and  _80
REMARK   26  A    between atoms: _82  and  _84
REMARK   27  A    between atoms: _84  and  _85
REMARK   28  A    between atoms: _91  and  _93
REMARK   29  A    between atoms: _95  and  _97
REMARK   30  A    between atoms: _97  and  _98
REMARK   31  A    between atoms: _104  and  _106
REMARK   32  A    between atoms: _106  and  _107
REMARK   33  A    between atoms: _107  and  _108
REMARK   34  A    between atoms: _108  and  _109
REMARK   35  A    between atoms: _111  and  _113
REMARK   36  A    between atoms: _113  and  _115
REMARK   37  A    between atoms: _117  and  _119
REMARK   38  A    between atoms: _119  and  _120
REMARK   39  A    between atoms: _127  and  _129
REMARK   40  A    between atoms: _131  and  _133
REMARK   41  A    between atoms: _136  and  _138
REMARK   42  A    between atoms: _138  and  _139
REMARK   43  A    between atoms: _139  and  _140
REMARK   44  A    between atoms: _140  and  _141
REMARK   45  A    between atoms: _145  and  _147
REMARK   46  A    between atoms: _147  and  _148
REMARK   47  A    between atoms: _155  and  _157
REMARK   48  A    between atoms: _157  and  _158
REMARK   49  A    between atoms: _158  and  _159
REMARK   50  A    between atoms: _159  and  _160
REMARK                            x       y       z     vdW  Elec       q    Type
REMARK                         _______ _______ _______ _____ _____    ______ ____
ROOT
ATOM      1  C   UNL     1     -36.077   6.648 -60.952  0.00  0.00    -0.022 A 
ATOM      2  C   UNL     1     -35.020   6.813 -60.065  0.00  0.00    -0.001 A 
ATOM      3  C   UNL     1     -35.246   7.109 -58.740  0.00  0.00    +0.042 A 
ATOM      4  C   UNL     1     -36.541   7.234 -58.286  0.00  0.00    +0.196 A 
ATOM      5  O   UNL     1     -36.766   7.518 -56.966  0.00  0.00    -0.287 OA
ATOM      6  C   UNL     1     -37.603   7.071 -59.140  0.00  0.00    +0.042 A 
ATOM      7  C   UNL     1     -37.371   6.773 -60.464  0.00  0.00    -0.001 A 
ENDROOT
BRANCH   1   8
ATOM      8  C   UNL     1     -35.821   6.343 -62.409  0.00  0.00    +0.026 C 
BRANCH   8   9
ATOM      9  C   UNL     1     -35.857   4.858 -62.760  0.00  0.00    +0.005 C 
ATOM     10  C   UNL     1     -35.466   4.666 -64.213  0.00  0.00    +0.000 C 
ENDBRANCH   8   9
ENDBRANCH   1   8
TORSDOF 2
REMARK  Name = 
REMARK  50 active torsions:
REMARK  status: ('A' for Active; 'I' for Inactive)
REMARK    1  A    between atoms: _1  and  _3
REMARK    2  A    between atoms: _3  and  _5
REMARK    3  A    between atoms: _7  and  _9
REMARK    4  A    between atoms: _9  and  _10
REMARK    5  A    between atoms: _13  and  _15
REMARK    6  A    between atoms: _15  and  _17
REMARK    7  A    between atoms: _19  and  _21
REMARK    8  A    between atoms: _21  and  _22
REMARK    9  A    between atoms: _29  and  _31
REMARK   10  A    between atoms: _31  and  _32
REMARK   11  A    between atoms: _35  and  _37
REMARK   12  A    between atoms: _37  and  _39
REMARK   13  A    between atoms: _41  and  _43
REMARK   14  A    between atoms: _46  and  _48
REMARK   15  A    between atoms: _48  and  _49
REMARK   16  A    between atoms: _49  and  _50
REMARK   17  A    between atoms: _50  and  _51
REMARK   18  A    between atoms: _55  and  _57
REMARK   19  A    between atoms: _57  and  _58
REMARK   20  A    between atoms: _58  and  _59
REMARK   21  A    between atoms: _62  and  _64
REMARK   22  A    between atoms: _64  and  _66
REMARK   23  A    between atoms: _68  and  _70
REMARK   24  A    between atoms: _70  and  _71
REMARK   25  A    between atoms: _78  and  _80
REMARK   26  A    between atoms: _82  and  _84
REMARK   27  A    between atoms: _84  and  _85
REMARK   28  A    between atoms: _91  and  _93
REMARK   29  A    between atoms: _95  and  _97
REMARK   30  A    between atoms: _97  and  _98
REMARK   31  A    between atoms: _104  and  _106
REMARK   32  A    between atoms: _106  and  _107
REMARK   33  A    between atoms: _107  and  _108
REMARK   34  A    between atoms: _108  and  _109
REMARK   35  A    between atoms: _111  and  _113
REMARK   36  A    between atoms: _113  and  _115
REMARK   37  A    between atoms: _117  and  _119
REMARK   38  A    between atoms: _119  and  _120
REMARK   39  A    between atoms: _127  and  _129
REMARK   40  A    between atoms: _131  and  _133
REMARK   41  A    between atoms: _136  and  _138
REMARK   42  A    between atoms: _138  and  _139
REMARK   43  A    between atoms: _139  and  _140
REMARK   44  A    between atoms: _140  and  _141
REMARK   45  A    between atoms: _145  and  _147
REMARK   46  A    between atoms: _147  and  _148
REMARK   47  A    between atoms: _155  and  _157
REMARK   48  A    between atoms: _157  and  _158
REMARK   49  A    between atoms: _158  and  _159
REMARK   50  A    between atoms: _159  and  _160
REMARK                            x       y       z     vdW  Elec       q    Type
REMARK                         _______ _______ _______ _____ _____    ______ ____
ROOT
ATOM      1  C   UNL     1     -43.465   9.832 -56.753  0.00  0.00    +0.036 C 
ATOM      2  C   UNL     1     -42.532  10.314 -55.663  0.00  0.00    +0.003 C 
ENDROOT
BRANCH   1   3
ATOM      3  C   UNL     1     -44.200   8.566 -56.280  0.00  0.00    +0.182 C 
ATOM      4  O   UNL     1     -44.665   8.699 -54.946  0.00  0.00    -0.220 OA
ENDBRANCH   1   3
TORSDOF 1
REMARK  Name = 
REMARK  50 active torsions:
REMARK  status: ('A' for Active; 'I' for Inactive)
REMARK    1  A    between atoms: _1  and  _3
REMARK    2  A    between atoms: _3  and  _5
REMARK    3  A    between atoms: _7  and  _9
REMARK    4  A    between atoms: _9  and  _10
REMARK    5  A    between atoms: _13  and  _15
REMARK    6  A    between atoms: _15  and  _17
REMARK    7  A    between atoms: _19  and  _21
REMARK    8  A    between atoms: _21  and  _22
REMARK    9  A    between atoms: _29  and  _31
REMARK   10  A    between atoms: _31  and  _32
REMARK   11  A    between atoms: _35  and  _37
REMARK   12  A    between atoms: _37  and  _39
REMARK   13  A    between atoms: _41  and  _43
REMARK   14  A    between atoms: _46  and  _48
REMARK   15  A    between atoms: _48  and  _49
REMARK   16  A    between atoms: _49  and  _50
REMARK   17  A    between atoms: _50  and  _51
REMARK   18  A    between atoms: _55  and  _57
REMARK   19  A    between atoms: _57  and  _58
REMARK   20  A    between atoms: _58  and  _59
REMARK   21  A    between atoms: _62  and  _64
REMARK   22  A    between atoms: _64  and  _66
REMARK   23  A    between atoms: _68  and  _70
REMARK   24  A    between atoms: _70  and  _71
REMARK   25  A    between atoms: _78  and  _80
REMARK   26  A    between atoms: _82  and  _84
REMARK   27  A    between atoms: _84  and  _85
REMARK   28  A    between atoms: _91  and  _93
REMARK   29  A    between atoms: _95  and  _97
REMARK   30  A    between atoms: _97  and  _98
REMARK   31  A    between atoms: _104  and  _106
REMARK   32  A    between atoms: _106  and  _107
REMARK   33  A    between atoms: _107  and  _108
REMARK   34  A    between atoms: _108  and  _109
REMARK   35  A    between atoms: _111  and  _113
REMARK   36  A    between atoms: _113  and  _115
REMARK   37  A    between atoms: _117  and  _119
REMARK   38  A    between atoms: _119  and  _120
REMARK   39  A    between atoms: _127  and  _129
REMARK   40  A    between atoms: _131  and  _133
REMARK   41  A    between atoms: _136  and  _138
REMARK   42  A    between atoms: _138  and  _139
REMARK   43  A    between atoms: _139  and  _140
REMARK   44  A    between atoms: _140  and  _141
REMARK   45  A    between atoms: _145  and  _147
REMARK   46  A    between atoms: _147  and  _148
REMARK   47  A    between atoms: _155  and  _157
REMARK   48  A    between atoms: _157  and  _158
REMARK   49  A    between atoms: _158  and  _159
REMARK   50  A    between atoms: _159  and  _160
REMARK                            x       y       z     vdW  Elec       q    Type
REMARK                         _______ _______ _______ _____ _____    ______ ____
ROOT
ATOM      1  C   UNL     1     -42.422  14.158 -53.720  0.00  0.00    -0.022 A 
ATOM      2  C   UNL     1     -42.541  14.675 -52.440  0.00  0.00    -0.004 A 
ATOM      3  C   UNL     1     -43.321  15.767 -52.200  0.00  0.00    -0.000 A 
ATOM      4  C   UNL     1     -43.996  16.388 -53.236  0.00  0.00    -0.000 A 
ATOM      5  C   UNL     1     -43.879  15.897 -54.523  0.00  0.00    -0.000 A 
ATOM      6  C   UNL     1     -43.091  14.789 -54.757  0.00  0.00    -0.004 A 
ENDROOT
BRANCH   1   7
ATOM      7  C   UNL     1     -41.573  12.960 -53.978  0.00  0.00    +0.026 C 
BRANCH   7   8
ATOM      8  C   UNL     1     -42.264  11.620 -53.664  0.00  0.00    +0.005 C 
ATOM      9  C   UNL     1     -43.154  11.724 -52.442  0.00  0.00    +0.000 C 
ENDBRANCH   7   8
ENDBRANCH   1   7
TORSDOF 2
REMARK  Name = 
REMARK  50 active torsions:
REMARK  status: ('A' for Active; 'I' for Inactive)
REMARK    1  A    between atoms: _1  and  _3
REMARK    2  A    between atoms: _3  and  _5
REMARK    3  A    between atoms: _7  and  _9
REMARK    4  A    between atoms: _9  and  _10
REMARK    5  A    between atoms: _13  and  _15
REMARK    6  A    between atoms: _15  and  _17
REMARK    7  A    between atoms: _19  and  _21
REMARK    8  A    between atoms: _21  and  _22
REMARK    9  A    between atoms: _29  and  _31
REMARK   10  A    between atoms: _31  and  _32
REMARK   11  A    between atoms: _35  and  _37
REMARK   12  A    between atoms: _37  and  _39
REMARK   13  A    between atoms: _41  and  _43
REMARK   14  A    between atoms: _46  and  _48
REMARK   15  A    between atoms: _48  and  _49
REMARK   16  A    between atoms: _49  and  _50
REMARK   17  A    between atoms: _50  and  _51
REMARK   18  A    between atoms: _55  and  _57
REMARK   19  A    between atoms: _57  and  _58
REMARK   20  A    between atoms: _58  and  _59
REMARK   21  A    between atoms: _62  and  _64
REMARK   22  A    between atoms: _64  and  _66
REMARK   23  A    between atoms: _68  and  _70
REMARK   24  A    between atoms: _70  and  _71
REMARK   25  A    between atoms: _78  and  _80
REMARK   26  A    between atoms: _82  and  _84
REMARK   27  A    between atoms: _84  and  _85
REMARK   28  A    between atoms: _91  and  _93
REMARK   29  A    between atoms: _95  and  _97
REMARK   30  A    between atoms: _97  and  _98
REMARK   31  A    between atoms: _104  and  _106
REMARK   32  A    between atoms: _106  and  _107
REMARK   33  A    between atoms: _107  and  _108
REMARK   34  A    between atoms: _108  and  _109
REMARK   35  A    between atoms: _111  and  _113
REMARK   36  A    between atoms: _113  and  _115
REMARK   37  A    between atoms: _117  and  _119
REMARK   38  A    between atoms: _119  and  _120
REMARK   39  A    between atoms: _127  and  _129
REMARK   40  A    between atoms: _131  and  _133
REMARK   41  A    between atoms: _136  and  _138
REMARK   42  A    between atoms: _138  and  _139
REMARK   43  A    between atoms: _139  and  _140
REMARK   44  A    between atoms: _140  and  _141
REMARK   45  A    between atoms: _145  and  _147
REMARK   46  A    between atoms: _147  and  _148
REMARK   47  A    between atoms: _155  and  _157
REMARK   48  A    between atoms: _157  and  _158
REMARK   49  A    between atoms: _158  and  _159
REMARK   50  A    between atoms: _159  and  _160
REMARK                            x       y       z     vdW  Elec       q    Type
REMARK                         _______ _______ _______ _____ _____    ______ ____
ROOT
ATOM      1  C   UNL     1     -43.186  11.792 -50.002  0.00  0.00    +0.036 C 
ATOM      2  C   UNL     1     -42.214  12.583 -49.130  0.00  0.00    +0.003 C 
ENDROOT
BRANCH   1   3
ATOM      3  C   UNL     1     -43.487  10.432 -49.351  0.00  0.00    +0.182 C 
ATOM      4  O   UNL     1     -44.381  10.577 -48.264  0.00  0.00    -0.220 OA
ENDBRANCH   1   3
TORSDOF 1
REMARK  Name = 
REMARK  50 active torsions:
REMARK  status: ('A' for Active; 'I' for Inactive)
REMARK    1  A    between atoms: _1  and  _3
REMARK    2  A    between atoms: _3  and  _5
REMARK    3  A    between atoms: _7  and  _9
REMARK    4  A    between atoms: _9  and  _10
REMARK    5  A    between atoms: _13  and  _15
REMARK    6  A    between atoms: _15  and  _17
REMARK    7  A    between atoms: _19  and  _21
REMARK    8  A    between atoms: _21  and  _22
REMARK    9  A    between atoms: _29  and  _31
REMARK   10  A    between atoms: _31  and  _32
REMARK   11  A    between atoms: _35  and  _37
REMARK   12  A    between atoms: _37  and  _39
REMARK   13  A    between atoms: _41  and  _43
REMARK   14  A    between atoms: _46  and  _48
REMARK   15  A    between atoms: _48  and  _49
REMARK   16  A    between atoms: _49  and  _50
REMARK   17  A    between atoms: _50  and  _51
REMARK   18  A    between atoms: _55  and  _57
REMARK   19  A    between atoms: _57  and  _58
REMARK   20  A    between atoms: _58  and  _59
REMARK   21  A    between atoms: _62  and  _64
REMARK   22  A    between atoms: _64  and  _66
REMARK   23  A    between atoms: _68  and  _70
REMARK   24  A    between atoms: _70  and  _71
REMARK   25  A    between atoms: _78  and  _80
REMARK   26  A    between atoms: _82  and  _84
REMARK   27  A    between atoms: _84  and  _85
REMARK   28  A    between atoms: _91  and  _93
REMARK   29  A    between atoms: _95  and  _97
REMARK   30  A    between atoms: _97  and  _98
REMARK   31  A    between atoms: _104  and  _106
REMARK   32  A    between atoms: _106  and  _107
REMARK   33  A    between atoms: _107  and  _108
REMARK   34  A    between atoms: _108  and  _109
REMARK   35  A    between atoms: _111  and  _113
REMARK   36  A    between atoms: _113  and  _115
REMARK   37  A    between atoms: _117  and  _119
REMARK   38  A    between atoms: _119  and  _120
REMARK   39  A    between atoms: _127  and  _129
REMARK   40  A    between atoms: _131  and  _133
REMARK   41  A    between atoms: _136  and  _138
REMARK   42  A    between atoms: _138  and  _139
REMARK   43  A    between atoms: _139  and  _140
REMARK   44  A    between atoms: _140  and  _141
REMARK   45  A    between atoms: _145  and  _147
REMARK   46  A    between atoms: _147  and  _148
REMARK   47  A    between atoms: _155  and  _157
REMARK   48  A    between atoms: _157  and  _158
REMARK   49  A    between atoms: _158  and  _159
REMARK   50  A    between atoms: _159  and  _160
REMARK                            x       y       z     vdW  Elec       q    Type
REMARK                         _______ _______ _______ _____ _____    ______ ____
ROOT
ATOM      1  C   UNL     1     -40.787  16.963 -47.578  0.00  0.00    -0.022 A 
ATOM      2  C   UNL     1     -41.310  18.132 -47.039  0.00  0.00    -0.004 A 
ATOM      3  C   UNL     1     -40.520  18.969 -46.253  0.00  0.00    -0.000 A 
ATOM      4  C   UNL     1     -39.189  18.657 -46.032  0.00  0.00    -0.000 A 
ATOM      5  C   UNL     1     -38.656  17.506 -46.584  0.00  0.00    -0.000 A 
ATOM      6  C   UNL     1     -39.450  16.672 -47.362  0.00  0.00    -0.004 A 
ENDROOT
BRANCH   1   7
ATOM      7  C   UNL     1     -41.635  16.082 -48.440  0.00  0.00    +0.026 C 
BRANCH   7   8
ATOM      8  C   UNL     1     -41.702  14.637 -47.942  0.00  0.00    +0.005 C 
ATOM      9  C   UNL     1     -42.257  14.584 -46.519  0.00  0.00    +0.000 C 
ENDBRANCH   7   8
ENDBRANCH   1   7
TORSDOF 2
REMARK  Name = 
REMARK  50 active torsions:
REMARK  status: ('A' for Active; 'I' for Inactive)
REMARK    1  A    between atoms: _1  and  _3
REMARK    2  A    between atoms: _3  and  _5
REMARK    3  A    between atoms: _7  and  _9
REMARK    4  A    between atoms: _9  and  _10
REMARK    5  A    between atoms: _13  and  _15
REMARK    6  A    between atoms: _15  and  _17
REMARK    7  A    between atoms: _19  and  _21
REMARK    8  A    between atoms: _21  and  _22
REMARK    9  A    between atoms: _29  and  _31
REMARK   10  A    between atoms: _31  and  _32
REMARK   11  A    between atoms: _35  and  _37
REMARK   12  A    between atoms: _37  and  _39
REMARK   13  A    between atoms: _41  and  _43
REMARK   14  A    between atoms: _46  and  _48
REMARK   15  A    between atoms: _48  and  _49
REMARK   16  A    between atoms: _49  and  _50
REMARK   17  A    between atoms: _50  and  _51
REMARK   18  A    between atoms: _55  and  _57
REMARK   19  A    between atoms: _57  and  _58
REMARK   20  A    between atoms: _58  and  _59
REMARK   21  A    between atoms: _62  and  _64
REMARK   22  A    between atoms: _64  and  _66
REMARK   23  A    between atoms: _68  and  _70
REMARK   24  A    between atoms: _70  and  _71
REMARK   25  A    between atoms: _78  and  _80
REMARK   26  A    between atoms: _82  and  _84
REMARK   27  A    between atoms: _84  and  _85
REMARK   28  A    between atoms: _91  and  _93
REMARK   29  A    between atoms: _95  and  _97
REMARK   30  A    between atoms: _97  and  _98
REMARK   31  A    between atoms: _104  and  _106
REMARK   32  A    between atoms: _106  and  _107
REMARK   33  A    between atoms: _107  and  _108
REMARK   34  A    between atoms: _108  and  _109
REMARK   35  A    between atoms: _111  and  _113
REMARK   36  A    between atoms: _113  and  _115
REMARK   37  A    between atoms: _117  and  _119
REMARK   38  A    between atoms: _119  and  _120
REMARK   39  A    between atoms: _127  and  _129
REMARK   40  A    between atoms: _131  and  _133
REMARK   41  A    between atoms: _136  and  _138
REMARK   42  A    between atoms: _138  and  _139
REMARK   43  A    between atoms: _139  and  _140
REMARK   44  A    between atoms: _140  and  _141
REMARK   45  A    between atoms: _145  and  _147
REMARK   46  A    between atoms: _147  and  _148
REMARK   47  A    between atoms: _155  and  _157
REMARK   48  A    between atoms: _157  and  _158
REMARK   49  A    between atoms: _158  and  _159
REMARK   50  A    between atoms: _159  and  _160
REMARK                            x       y       z     vdW  Elec       q    Type
REMARK                         _______ _______ _______ _____ _____    ______ ____
ROOT
ATOM      1  C   UNL     1     -40.120  14.047 -42.390  0.00  0.00    +0.002 C 
ENDROOT
BRANCH   1   2
ATOM      2  C   UNL     1     -41.012  13.211 -43.288  0.00  0.00    +0.000 C 
BRANCH   2   3
ATOM      3  C   UNL     1     -41.977  14.006 -44.174  0.00  0.00    +0.000 C 
ATOM      4  C   UNL     1     -42.415  15.292 -43.459  0.00  0.00    +0.000 C 
ENDBRANCH   2   3
ENDBRANCH   1   2
BRANCH   1   5
ATOM      5  C   UNL     1     -38.827  14.362 -43.117  0.00  0.00    +0.021 C 
BRANCH   5   6
ATOM      6  C   UNL     1     -38.379  13.231 -44.020  0.00  0.00    +0.109 C 
ATOM      7  N   UNL     1     -38.224  13.738 -45.418  0.00  0.00    -0.131 NA
ENDBRANCH   5   6
ENDBRANCH   1   5
TORSDOF 4
REMARK  Name = 
REMARK  50 active torsions:
REMARK  status: ('A' for Active; 'I' for Inactive)
REMARK    1  A    between atoms: _1  and  _3
REMARK    2  A    between atoms: _3  and  _5
REMARK    3  A    between atoms: _7  and  _9
REMARK    4  A    between atoms: _9  and  _10
REMARK    5  A    between atoms: _13  and  _15
REMARK    6  A    between atoms: _15  and  _17
REMARK    7  A    between atoms: _19  and  _21
REMARK    8  A    between atoms: _21  and  _22
REMARK    9  A    between atoms: _29  and  _31
REMARK   10  A    between atoms: _31  and  _32
REMARK   11  A    between atoms: _35  and  _37
REMARK   12  A    between atoms: _37  and  _39
REMARK   13  A    between atoms: _41  and  _43
REMARK   14  A    between atoms: _46  and  _48
REMARK   15  A    between atoms: _48  and  _49
REMARK   16  A    between atoms: _49  and  _50
REMARK   17  A    between atoms: _50  and  _51
REMARK   18  A    between atoms: _55  and  _57
REMARK   19  A    between atoms: _57  and  _58
REMARK   20  A    between atoms: _58  and  _59
REMARK   21  A    between atoms: _62  and  _64
REMARK   22  A    between atoms: _64  and  _66
REMARK   23  A    between atoms: _68  and  _70
REMARK   24  A    between atoms: _70  and  _71
REMARK   25  A    between atoms: _78  and  _80
REMARK   26  A    between atoms: _82  and  _84
REMARK   27  A    between atoms: _84  and  _85
REMARK   28  A    between atoms: _91  and  _93
REMARK   29  A    between atoms: _95  and  _97
REMARK   30  A    between atoms: _97  and  _98
REMARK   31  A    between atoms: _104  and  _106
REMARK   32  A    between atoms: _106  and  _107
REMARK   33  A    between atoms: _107  and  _108
REMARK   34  A    between atoms: _108  and  _109
REMARK   35  A    between atoms: _111  and  _113
REMARK   36  A    between atoms: _113  and  _115
REMARK   37  A    between atoms: _117  and  _119
REMARK   38  A    between atoms: _119  and  _120
REMARK   39  A    between atoms: _127  and  _129
REMARK   40  A    between atoms: _131  and  _133
REMARK   41  A    between atoms: _136  and  _138
REMARK   42  A    between atoms: _138  and  _139
REMARK   43  A    between atoms: _139  and  _140
REMARK   44  A    between atoms: _140  and  _141
REMARK   45  A    between atoms: _145  and  _147
REMARK   46  A    between atoms: _147  and  _148
REMARK   47  A    between atoms: _155  and  _157
REMARK   48  A    between atoms: _157  and  _158
REMARK   49  A    between atoms: _158  and  _159
REMARK   50  A    between atoms: _159  and  _160
REMARK                            x       y       z     vdW  Elec       q    Type
REMARK                         _______ _______ _______ _____ _____    ______ ____
ROOT
ATOM      1  C   UNL     1     -39.463  21.172 -41.347  0.00  0.00    +0.000 C 
ATOM      2  C   UNL     1     -38.938  22.078 -40.241  0.00  0.00    +0.000 C 
ENDROOT
BRANCH   1   3
ATOM      3  C   UNL     1     -40.355  20.066 -40.775  0.00  0.00    +0.000 C 
ATOM      4  C   UNL     1     -41.359  20.702 -39.836  0.00  0.00    +0.000 C 
ENDBRANCH   1   3
BRANCH   1   5
ATOM      5  C   UNL     1     -38.322  20.559 -42.161  0.00  0.00    +0.000 C 
ATOM      6  C   UNL     1     -37.500  21.580 -42.919  0.00  0.00    +0.000 C 
ENDBRANCH   1   5
TORSDOF 2
REMARK  Name = 
REMARK  50 active torsions:
REMARK  status: ('A' for Active; 'I' for Inactive)
REMARK    1  A    between atoms: _1  and  _3
REMARK    2  A    between atoms: _3  and  _5
REMARK    3  A    between atoms: _7  and  _9
REMARK    4  A    between atoms: _9  and  _10
REMARK    5  A    between atoms: _13  and  _15
REMARK    6  A    between atoms: _15  and  _17
REMARK    7  A    between atoms: _19  and  _21
REMARK    8  A    between atoms: _21  and  _22
REMARK    9  A    between atoms: _29  and  _31
REMARK   10  A    between atoms: _31  and  _32
REMARK   11  A    between atoms: _35  and  _37
REMARK   12  A    between atoms: _37  and  _39
REMARK   13  A    between atoms: _41  and  _43
REMARK   14  A    between atoms: _46  and  _48
REMARK   15  A    between atoms: _48  and  _49
REMARK   16  A    between atoms: _49  and  _50
REMARK   17  A    between atoms: _50  and  _51
REMARK   18  A    between atoms: _55  and  _57
REMARK   19  A    between atoms: _57  and  _58
REMARK   20  A    between atoms: _58  and  _59
REMARK   21  A    between atoms: _62  and  _64
REMARK   22  A    between atoms: _64  and  _66
REMARK   23  A    between atoms: _68  and  _70
REMARK   24  A    between atoms: _70  and  _71
REMARK   25  A    between atoms: _78  and  _80
REMARK   26  A    between atoms: _82  and  _84
REMARK   27  A    between atoms: _84  and  _85
REMARK   28  A    between atoms: _91  and  _93
REMARK   29  A    between atoms: _95  and  _97
REMARK   30  A    between atoms: _97  and  _98
REMARK   31  A    between atoms: _104  and  _106
REMARK   32  A    between atoms: _106  and  _107
REMARK   33  A    between atoms: _107  and  _108
REMARK   34  A    between atoms: _108  and  _109
REMARK   35  A    between atoms: _111  and  _113
REMARK   36  A    between atoms: _113  and  _115
REMARK   37  A    between atoms: _117  and  _119
REMARK   38  A    between atoms: _119  and  _120
REMARK   39  A    between atoms: _127  and  _129
REMARK   40  A    between atoms: _131  and  _133
REMARK   41  A    between atoms: _136  and  _138
REMARK   42  A    between atoms: _138  and  _139
REMARK   43  A    between atoms: _139  and  _140
REMARK   44  A    between atoms: _140  and  _141
REMARK   45  A    between atoms: _145  and  _147
REMARK   46  A    between atoms: _147  and  _148
REMARK   47  A    between atoms: _155  and  _157
REMARK   48  A    between atoms: _157  and  _158
REMARK   49  A    between atoms: _158  and  _159
REMARK   50  A    between atoms: _159  and  _160
REMARK                            x       y       z     vdW  Elec       q    Type
REMARK                         _______ _______ _______ _____ _____    ______ ____
ROOT
ATOM      1  C   UNL     1     -36.035  25.849 -44.801  0.00  0.00    -0.022 A 
ATOM      2  C   UNL     1     -35.369  25.572 -43.611  0.00  0.00    -0.001 A 
ATOM      3  C   UNL     1     -36.053  25.514 -42.400  0.00  0.00    +0.042 A 
ATOM      4  C   UNL     1     -37.411  25.719 -42.382  0.00  0.00    +0.196 A 
ATOM      5  O   UNL     1     -38.078  25.656 -41.188  0.00  0.00    -0.287 OA
ATOM      6  C   UNL     1     -38.103  26.006 -43.548  0.00  0.00    +0.042 A 
ATOM      7  C   UNL     1     -37.414  26.061 -44.754  0.00  0.00    -0.001 A 
ENDROOT
BRANCH   1   8
ATOM      8  C   UNL     1     -35.288  25.929 -46.093  0.00  0.00    +0.026 C 
BRANCH   8   9
ATOM      9  C   UNL     1     -34.480  27.220 -46.243  0.00  0.00    +0.005 C 
ATOM     10  C   UNL     1     -33.848  27.232 -47.633  0.00  0.00    +0.000 C 
ENDBRANCH   8   9
ENDBRANCH   1   8
TORSDOF 2
REMARK  Name = 
REMARK  50 active torsions:
REMARK  status: ('A' for Active; 'I' for Inactive)
REMARK    1  A    between atoms: _1  and  _3
REMARK    2  A    between atoms: _3  and  _5
REMARK    3  A    between atoms: _7  and  _9
REMARK    4  A    between atoms: _9  and  _10
REMARK    5  A    between atoms: _13  and  _15
REMARK    6  A    between atoms: _15  and  _17
REMARK    7  A    between atoms: _19  and  _21
REMARK    8  A    between atoms: _21  and  _22
REMARK    9  A    between atoms: _29  and  _31
REMARK   10  A    between atoms: _31  and  _32
REMARK   11  A    between atoms: _35  and  _37
REMARK   12  A    between atoms: _37  and  _39
REMARK   13  A    between atoms: _41  and  _43
REMARK   14  A    between atoms: _46  and  _48
REMARK   15  A    between atoms: _48  and  _49
REMARK   16  A    between atoms: _49  and  _50
REMARK   17  A    between atoms: _50  and  _51
REMARK   18  A    between atoms: _55  and  _57
REMARK   19  A    between atoms: _57  and  _58
REMARK   20  A    between atoms: _58  and  _59
REMARK   21  A    between atoms: _62  and  _64
REMARK   22  A    between atoms: _64  and  _66
REMARK   23  A    between atoms: _68  and  _70
REMARK   24  A    between atoms: _70  and  _71
REMARK   25  A    between atoms: _78  and  _80
REMARK   26  A    between atoms: _82  and  _84
REMARK   27  A    between atoms: _84  and  _85
REMARK   28  A    between atoms: _91  and  _93
REMARK   29  A    between atoms: _95  and  _97
REMARK   30  A    between atoms: _97  and  _98
REMARK   31  A    between atoms: _104  and  _106
REMARK   32  A    between atoms: _106  and  _107
REMARK   33  A    between atoms: _107  and  _108
REMARK   34  A    between atoms: _108  and  _109
REMARK   35  A    between atoms: _111  and  _113
REMARK   36  A    between atoms: _113  and  _115
REMARK   37  A    between atoms: _117  and  _119
REMARK   38  A    between atoms: _119  and  _120
REMARK   39  A    between atoms: _127  and  _129
REMARK   40  A    between atoms: _131  and  _133
REMARK   41  A    between atoms: _136  and  _138
REMARK   42  A    between atoms: _138  and  _139
REMARK   43  A    between atoms: _139  and  _140
REMARK   44  A    between atoms: _140  and  _141
REMARK   45  A    between atoms: _145  and  _147
REMARK   46  A    between atoms: _147  and  _148
REMARK   47  A    between atoms: _155  and  _157
REMARK   48  A    between atoms: _157  and  _158
REMARK   49  A    between atoms: _158  and  _159
REMARK   50  A    between atoms: _159  and  _160
REMARK                            x       y       z     vdW  Elec       q    Type
REMARK                         _______ _______ _______ _____ _____    ______ ____
ROOT
ATOM      1  C   UNL     1     -30.869  23.371 -50.696  0.00  0.00    +0.013 C 
ATOM      2  C   UNL     1     -30.192  23.512 -52.038  0.00  0.00    +0.001 C 
ENDROOT
BRANCH   1   3
ATOM      3  C   UNL     1     -31.863  22.214 -50.752  0.00  0.00    +0.069 C 
ATOM      4  S   UNL     1     -31.054  20.632 -51.124  0.00  0.00    -0.082 S 
ENDBRANCH   1   3
TORSDOF 1
REMARK  Name = 
REMARK  50 active torsions:
REMARK  status: ('A' for Active; 'I' for Inactive)
REMARK    1  A    between atoms: _1  and  _3
REMARK    2  A    between atoms: _3  and  _5
REMARK    3  A    between atoms: _7  and  _9
REMARK    4  A    between atoms: _9  and  _10
REMARK    5  A    between atoms: _13  and  _15
REMARK    6  A    between atoms: _15  and  _17
REMARK    7  A    between atoms: _19  and  _21
REMARK    8  A    between atoms: _21  and  _22
REMARK    9  A    between atoms: _29  and  _31
REMARK   10  A    between atoms: _31  and  _32
REMARK   11  A    between atoms: _35  and  _37
REMARK   12  A    between atoms: _37  and  _39
REMARK   13  A    between atoms: _41  and  _43
REMARK   14  A    between atoms: _46  and  _48
REMARK   15  A    between atoms: _48  and  _49
REMARK   16  A    between atoms: _49  and  _50
REMARK   17  A    between atoms: _50  and  _51
REMARK   18  A    between atoms: _55  and  _57
REMARK   19  A    between atoms: _57  and  _58
REMARK   20  A    between atoms: _58  and  _59
REMARK   21  A    between atoms: _62  and  _64
REMARK   22  A    between atoms: _64  and  _66
REMARK   23  A    between atoms: _68  and  _70
REMARK   24  A    between atoms: _70  and  _71
REMARK   25  A    between atoms: _78  and  _80
REMARK   26  A    between atoms: _82  and  _84
REMARK   27  A    between atoms: _84  and  _85
REMARK   28  A    between atoms: _91  and  _93
REMARK   29  A    between atoms: _95  and  _97
REMARK   30  A    between atoms: _97  and  _98
REMARK   31  A    between atoms: _104  and  _106
REMARK   32  A    between atoms: _106  and  _107
REMARK   33  A    between atoms: _107  and  _108
REMARK   34  A    between atoms: _108  and  _109
REMARK   35  A    between atoms: _111  and  _113
REMARK   36  A    between atoms: _113  and  _115
REMARK   37  A    between atoms: _117  and  _119
REMARK   38  A    between atoms: _119  and  _120
REMARK   39  A    between atoms: _127  and  _129
REMARK   40  A    between atoms: _131  and  _133
REMARK   41  A    between atoms: _136  and  _138
REMARK   42  A    between atoms: _138  and  _139
REMARK   43  A    between atoms: _139  and  _140
REMARK   44  A    between atoms: _140  and  _141
REMARK   45  A    between atoms: _145  and  _147
REMARK   46  A    between atoms: _147  and  _148
REMARK   47  A    between atoms: _155  and  _157
REMARK   48  A    between atoms: _157  and  _158
REMARK   49  A    between atoms: _158  and  _159
REMARK   50  A    between atoms: _159  and  _160
REMARK                            x       y       z     vdW  Elec       q    Type
REMARK                         _______ _______ _______ _____ _____    ______ ____
ROOT
ATOM      1  C   UNL     1     -29.719  19.789 -56.114  0.00  0.00    +0.000 C 
ATOM      2  C   UNL     1     -30.847  19.781 -55.057  0.00  0.00    +0.000 C 
ATOM      3  C   UNL     1     -29.625  18.441 -56.793  0.00  0.00    +0.000 C 
ENDROOT
BRANCH   1   4
ATOM      4  C   UNL     1     -28.386  20.152 -55.456  0.00  0.00    +0.000 C 
ATOM      5  C   UNL     1     -27.273  20.097 -56.503  0.00  0.00    +0.000 C 
ENDBRANCH   1   4
TORSDOF 1
REMARK  Name = 
REMARK  50 active torsions:
REMARK  status: ('A' for Active; 'I' for Inactive)
REMARK    1  A    between atoms: _1  and  _3
REMARK    2  A    between atoms: _3  and  _5
REMARK    3  A    between atoms: _7  and  _9
REMARK    4  A    between atoms: _9  and  _10
REMARK    5  A    between atoms: _13  and  _15
REMARK    6  A    between atoms: _15  and  _17
REMARK    7  A    between atoms: _19  and  _21
REMARK    8  A    between atoms: _21  and  _22
REMARK    9  A    between atoms: _29  and  _31
REMARK   10  A    between atoms: _31  and  _32
REMARK   11  A    between atoms: _35  and  _37
REMARK   12  A    between atoms: _37  and  _39
REMARK   13  A    between atoms: _41  and  _43
REMARK   14  A    between atoms: _46  and  _48
REMARK   15  A    between atoms: _48  and  _49
REMARK   16  A    between atoms: _49  and  _50
REMARK   17  A    between atoms: _50  and  _51
REMARK   18  A    between atoms: _55  and  _57
REMARK   19  A    between atoms: _57  and  _58
REMARK   20  A    between atoms: _58  and  _59
REMARK   21  A    between atoms: _62  and  _64
REMARK   22  A    between atoms: _64  and  _66
REMARK   23  A    between atoms: _68  and  _70
REMARK   24  A    between atoms: _70  and  _71
REMARK   25  A    between atoms: _78  and  _80
REMARK   26  A    between atoms: _82  and  _84
REMARK   27  A    between atoms: _84  and  _85
REMARK   28  A    between atoms: _91  and  _93
REMARK   29  A    between atoms: _95  and  _97
REMARK   30  A    between atoms: _97  and  _98
REMARK   31  A    between atoms: _104  and  _106
REMARK   32  A    between atoms: _106  and  _107
REMARK   33  A    between atoms: _107  and  _108
REMARK   34  A    between atoms: _108  and  _109
REMARK   35  A    between atoms: _111  and  _113
REMARK   36  A    between atoms: _113  and  _115
REMARK   37  A    between atoms: _117  and  _119
REMARK   38  A    between atoms: _119  and  _120
REMARK   39  A    between atoms: _127  and  _129
REMARK   40  A    between atoms: _131  and  _133
REMARK   41  A    between atoms: _136  and  _138
REMARK   42  A    between atoms: _138  and  _139
REMARK   43  A    between atoms: _139  and  _140
REMARK   44  A    between atoms: _140  and  _141
REMARK   45  A    between atoms: _145  and  _147
REMARK   46  A    between atoms: _147  and  _148
REMARK   47  A    between atoms: _155  and  _157
REMARK   48  A    between atoms: _157  and  _158
REMARK   49  A    between atoms: _158  and  _159
REMARK   50  A    between atoms: _159  and  _160
REMARK                            x       y       z     vdW  Elec       q    Type
REMARK                         _______ _______ _______ _____ _____    ______ ____
ROOT
ATOM      1  C   UNL     1     -38.676   4.310 -56.644  0.00  0.00    +0.220 C 
ENDROOT
BRANCH   1   2
ATOM      2  N   UNL     1     -37.655   3.281 -56.765  0.00  0.00    -0.087 NA
ATOM      3  C   UNL     1     -36.990   2.757 -55.736  0.00  0.00    +0.535 C 
ATOM      4  N   UNL     1     -37.227   3.158 -54.491  0.00  0.00    +0.135 NA
ATOM      5  N   UNL     1     -36.088   1.821 -55.967  0.00  0.00    +0.135 NA
ENDBRANCH   1   2
BRANCH   1   6
ATOM      6  C   UNL     1     -39.830   4.037 -57.577  0.00  0.00    +0.047 C 
BRANCH   6   7
ATOM      7  C   UNL     1     -39.271   3.540 -58.890  0.00  0.00    +0.004 C 
BRANCH   7   8
ATOM      8  C   UNL     1     -40.314   3.037 -59.872  0.00  0.00    +0.000 C 
ATOM      9  C   UNL     1     -41.144   4.199 -60.401  0.00  0.00    +0.000 C 
ENDBRANCH   7   8
ENDBRANCH   6   7
ENDBRANCH   1   6
TORSDOF 4
REMARK  Name = 
REMARK  50 active torsions:
REMARK  status: ('A' for Active; 'I' for Inactive)
REMARK    1  A    between atoms: _1  and  _3
REMARK    2  A    between atoms: _3  and  _5
REMARK    3  A    between atoms: _7  and  _9
REMARK    4  A    between atoms: _9  and  _10
REMARK    5  A    between atoms: _13  and  _15
REMARK    6  A    between atoms: _15  and  _17
REMARK    7  A    between atoms: _19  and  _21
REMARK    8  A    between atoms: _21  and  _22
REMARK    9  A    between atoms: _29  and  _31
REMARK   10  A    between atoms: _31  and  _32
REMARK   11  A    between atoms: _35  and  _37
REMARK   12  A    between atoms: _37  and  _39
REMARK   13  A    between atoms: _41  and  _43
REMARK   14  A    between atoms: _46  and  _48
REMARK   15  A    between atoms: _48  and  _49
REMARK   16  A    between atoms: _49  and  _50
REMARK   17  A    between atoms: _50  and  _51
REMARK   18  A    between atoms: _55  and  _57
REMARK   19  A    between atoms: _57  and  _58
REMARK   20  A    between atoms: _58  and  _59
REMARK   21  A    between atoms: _62  and  _64
REMARK   22  A    between atoms: _64  and  _66
REMARK   23  A    between atoms: _68  and  _70
REMARK   24  A    between atoms: _70  and  _71
REMARK   25  A    between atoms: _78  and  _80
REMARK   26  A    between atoms: _82  and  _84
REMARK   27  A    between atoms: _84  and  _85
REMARK   28  A    between atoms: _91  and  _93
REMARK   29  A    between atoms: _95  and  _97
REMARK   30  A    between atoms: _97  and  _98
REMARK   31  A    between atoms: _104  and  _106
REMARK   32  A    between atoms: _106  and  _107
REMARK   33  A    between atoms: _107  and  _108
REMARK   34  A    between atoms: _108  and  _109
REMARK   35  A    between atoms: _111  and  _113
REMARK   36  A    between atoms: _113  and  _115
REMARK   37  A    between atoms: _117  and  _119
REMARK   38  A    between atoms: _119  and  _120
REMARK   39  A    between atoms: _127  and  _129
REMARK   40  A    between atoms: _131  and  _133
REMARK   41  A    between atoms: _136  and  _138
REMARK   42  A    between atoms: _138  and  _139
REMARK   43  A    between atoms: _139  and  _140
REMARK   44  A    between atoms: _140  and  _141
REMARK   45  A    between atoms: _145  and  _147
REMARK   46  A    between atoms: _147  and  _148
REMARK   47  A    between atoms: _155  and  _157
REMARK   48  A    between atoms: _157  and  _158
REMARK   49  A    between atoms: _158  and  _159
REMARK   50  A    between atoms: _159  and  _160
REMARK                            x       y       z     vdW  Elec       q    Type
REMARK                         _______ _______ _______ _____ _____    ______ ____
ROOT
ATOM      1  C   UNL     1     -45.470  -3.281 -49.880  0.00  0.00    -0.022 A 
ATOM      2  C   UNL     1     -45.534  -2.890 -48.537  0.00  0.00    -0.001 A 
ATOM      3  C   UNL     1     -44.908  -1.734 -48.097  0.00  0.00    +0.042 A 
ATOM      4  C   UNL     1     -44.209  -0.946 -49.004  0.00  0.00    +0.196 A 
ATOM      5  O   UNL     1     -43.576   0.205 -48.579  0.00  0.00    -0.287 OA
ATOM      6  C   UNL     1     -44.135  -1.309 -50.345  0.00  0.00    +0.042 A 
ATOM      7  C   UNL     1     -44.764  -2.465 -50.774  0.00  0.00    -0.001 A 
ENDROOT
BRANCH   1   8
ATOM      8  C   UNL     1     -46.181  -4.538 -50.350  0.00  0.00    +0.026 C 
BRANCH   8   9
ATOM      9  C   UNL     1     -45.553  -5.267 -51.549  0.00  0.00    +0.005 C 
ATOM     10  C   UNL     1     -45.926  -6.740 -51.433  0.00  0.00    +0.000 C 
ENDBRANCH   8   9
ENDBRANCH   1   8
TORSDOF 2
REMARK  Name = 
REMARK  50 active torsions:
REMARK  status: ('A' for Active; 'I' for Inactive)
REMARK    1  A    between atoms: _1  and  _3
REMARK    2  A    between atoms: _3  and  _5
REMARK    3  A    between atoms: _7  and  _9
REMARK    4  A    between atoms: _9  and  _10
REMARK    5  A    between atoms: _13  and  _15
REMARK    6  A    between atoms: _15  and  _17
REMARK    7  A    between atoms: _19  and  _21
REMARK    8  A    between atoms: _21  and  _22
REMARK    9  A    between atoms: _29  and  _31
REMARK   10  A    between atoms: _31  and  _32
REMARK   11  A    between atoms: _35  and  _37
REMARK   12  A    between atoms: _37  and  _39
REMARK   13  A    between atoms: _41  and  _43
REMARK   14  A    between atoms: _46  and  _48
REMARK   15  A    between atoms: _48  and  _49
REMARK   16  A    between atoms: _49  and  _50
REMARK   17  A    between atoms: _50  and  _51
REMARK   18  A    between atoms: _55  and  _57
REMARK   19  A    between atoms: _57  and  _58
REMARK   20  A    between atoms: _58  and  _59
REMARK   21  A    between atoms: _62  and  _64
REMARK   22  A    between atoms: _64  and  _66
REMARK   23  A    between atoms: _68  and  _70
REMARK   24  A    between atoms: _70  and  _71
REMARK   25  A    between atoms: _78  and  _80
REMARK   26  A    between atoms: _82  and  _84
REMARK   27  A    between atoms: _84  and  _85
REMARK   28  A    between atoms: _91  and  _93
REMARK   29  A    between atoms: _95  and  _97
REMARK   30  A    between atoms: _97  and  _98
REMARK   31  A    between atoms: _104  and  _106
REMARK   32  A    between atoms: _106  and  _107
REMARK   33  A    between atoms: _107  and  _108
REMARK   34  A    between atoms: _108  and  _109
REMARK   35  A    between atoms: _111  and  _113
REMARK   36  A    between atoms: _113  and  _115
REMARK   37  A    between atoms: _117  and  _119
REMARK   38  A    between atoms: _119  and  _120
REMARK   39  A    between atoms: _127  and  _129
REMARK   40  A    between atoms: _131  and  _133
REMARK   41  A    between atoms: _136  and  _138
REMARK   42  A    between atoms: _138  and  _139
REMARK   43  A    between atoms: _139  and  _140
REMARK   44  A    between atoms: _140  and  _141
REMARK   45  A    between atoms: _145  and  _147
REMARK   46  A    between atoms: _147  and  _148
REMARK   47  A    between atoms: _155  and  _157
REMARK   48  A    between atoms: _157  and  _158
REMARK   49  A    between atoms: _158  and  _159
REMARK   50  A    between atoms: _159  and  _160
REMARK                            x       y       z     vdW  Elec       q    Type
REMARK                         _______ _______ _______ _____ _____    ______ ____
ROOT
ATOM      1  C   UNL     1     -38.558  -2.207 -46.197  0.00  0.00    +0.007 C 
ENDROOT
BRANCH   1   2
ATOM      2  C   UNL     1     -38.366  -2.943 -47.513  0.00  0.00    +0.000 C 
BRANCH   2   3
ATOM      3  C   UNL     1     -37.362  -4.097 -47.415  0.00  0.00    +0.000 C 
ATOM      4  C   UNL     1     -38.051  -5.348 -46.903  0.00  0.00    +0.000 C 
ENDBRANCH   2   3
ENDBRANCH   1   2
BRANCH   1   5
ATOM      5  C   UNL     1     -39.992  -2.247 -45.712  0.00  0.00    +0.081 C 
BRANCH   5   6
ATOM      6  C   UNL     1     -40.192  -3.385 -44.720  0.00  0.00    +0.315 C 
ATOM      7  N   UNL     1     -40.005  -2.915 -43.318  0.00  0.00    +0.597 NA
ENDBRANCH   5   6
ENDBRANCH   1   5
TORSDOF 4
REMARK  Name = 
REMARK  50 active torsions:
REMARK  status: ('A' for Active; 'I' for Inactive)
REMARK    1  A    between atoms: _1  and  _3
REMARK    2  A    between atoms: _3  and  _5
REMARK    3  A    between atoms: _7  and  _9
REMARK    4  A    between atoms: _9  and  _10
REMARK    5  A    between atoms: _13  and  _15
REMARK    6  A    between atoms: _15  and  _17
REMARK    7  A    between atoms: _19  and  _21
REMARK    8  A    between atoms: _21  and  _22
REMARK    9  A    between atoms: _29  and  _31
REMARK   10  A    between atoms: _31  and  _32
REMARK   11  A    between atoms: _35  and  _37
REMARK   12  A    between atoms: _37  and  _39
REMARK   13  A    between atoms: _41  and  _43
REMARK   14  A    between atoms: _46  and  _48
REMARK   15  A    between atoms: _48  and  _49
REMARK   16  A    between atoms: _49  and  _50
REMARK   17  A    between atoms: _50  and  _51
REMARK   18  A    between atoms: _55  and  _57
REMARK   19  A    between atoms: _57  and  _58
REMARK   20  A    between atoms: _58  and  _59
REMARK   21  A    between atoms: _62  and  _64
REMARK   22  A    between atoms: _64  and  _66
REMARK   23  A    between atoms: _68  and  _70
REMARK   24  A    between atoms: _70  and  _71
REMARK   25  A    between atoms: _78  and  _80
REMARK   26  A    between atoms: _82  and  _84
REMARK   27  A    between atoms: _84  and  _85
REMARK   28  A    between atoms: _91  and  _93
REMARK   29  A    between atoms: _95  and  _97
REMARK   30  A    between atoms: _97  and  _98
REMARK   31  A    between atoms: _104  and  _106
REMARK   32  A    between atoms: _106  and  _107
REMARK   33  A    between atoms: _107  and  _108
REMARK   34  A    between atoms: _108  and  _109
REMARK   35  A    between atoms: _111  and  _113
REMARK   36  A    between atoms: _113  and  _115
REMARK   37  A    between atoms: _117  and  _119
REMARK   38  A    between atoms: _119  and  _120
REMARK   39  A    between atoms: _127  and  _129
REMARK   40  A    between atoms: _131  and  _133
REMARK   41  A    between atoms: _136  and  _138
REMARK   42  A    between atoms: _138  and  _139
REMARK   43  A    between atoms: _139  and  _140
REMARK   44  A    between atoms: _140  and  _141
REMARK   45  A    between atoms: _145  and  _147
REMARK   46  A    between atoms: _147  and  _148
REMARK   47  A    between atoms: _155  and  _157
REMARK   48  A    between atoms: _157  and  _158
REMARK   49  A    between atoms: _158  and  _159
REMARK   50  A    between atoms: _159  and  _160
REMARK                            x       y       z     vdW  Elec       q    Type
REMARK                         _______ _______ _______ _____ _____    ______ ____
ROOT
ATOM      1  C   UNL     1     -38.253  21.314 -61.562  0.00  0.00    +0.000 C 
ATOM      2  C   UNL     1     -38.613  20.570 -60.296  0.00  0.00    +0.000 C 
ENDROOT
BRANCH   1   3
ATOM      3  C   UNL     1     -39.196  20.949 -62.728  0.00  0.00    +0.000 C 
ATOM      4  C   UNL     1     -40.596  21.380 -62.367  0.00  0.00    +0.000 C 
ENDBRANCH   1   3
BRANCH   1   5
ATOM      5  C   UNL     1     -36.808  21.014 -61.927  0.00  0.00    +0.000 C 
ATOM      6  C   UNL     1     -35.855  21.943 -61.209  0.00  0.00    +0.000 C 
ENDBRANCH   1   5
TORSDOF 2
REMARK  Name = 
REMARK  50 active torsions:
REMARK  status: ('A' for Active; 'I' for Inactive)
REMARK    1  A    between atoms: _1  and  _3
REMARK    2  A    between atoms: _3  and  _5
REMARK    3  A    between atoms: _7  and  _9
REMARK    4  A    between atoms: _9  and  _10
REMARK    5  A    between atoms: _13  and  _15
REMARK    6  A    between atoms: _15  and  _17
REMARK    7  A    between atoms: _19  and  _21
REMARK    8  A    between atoms: _21  and  _22
REMARK    9  A    between atoms: _29  and  _31
REMARK   10  A    between atoms: _31  and  _32
REMARK   11  A    between atoms: _35  and  _37
REMARK   12  A    between atoms: _37  and  _39
REMARK   13  A    between atoms: _41  and  _43
REMARK   14  A    between atoms: _46  and  _48
REMARK   15  A    between atoms: _48  and  _49
REMARK   16  A    between atoms: _49  and  _50
REMARK   17  A    between atoms: _50  and  _51
REMARK   18  A    between atoms: _55  and  _57
REMARK   19  A    between atoms: _57  and  _58
REMARK   20  A    between atoms: _58  and  _59
REMARK   21  A    between atoms: _62  and  _64
REMARK   22  A    between atoms: _64  and  _66
REMARK   23  A    between atoms: _68  and  _70
REMARK   24  A    between atoms: _70  and  _71
REMARK   25  A    between atoms: _78  and  _80
REMARK   26  A    between atoms: _82  and  _84
REMARK   27  A    between atoms: _84  and  _85
REMARK   28  A    between atoms: _91  and  _93
REMARK   29  A    between atoms: _95  and  _97
REMARK   30  A    between atoms: _97  and  _98
REMARK   31  A    between atoms: _104  and  _106
REMARK   32  A    between atoms: _106  and  _107
REMARK   33  A    between atoms: _107  and  _108
REMARK   34  A    between atoms: _108  and  _109
REMARK   35  A    between atoms: _111  and  _113
REMARK   36  A    between atoms: _113  and  _115
REMARK   37  A    between atoms: _117  and  _119
REMARK   38  A    between atoms: _119  and  _120
REMARK   39  A    between atoms: _127  and  _129
REMARK   40  A    between atoms: _131  and  _133
REMARK   41  A    between atoms: _136  and  _138
REMARK   42  A    between atoms: _138  and  _139
REMARK   43  A    between atoms: _139  and  _140
REMARK   44  A    between atoms: _140  and  _141
REMARK   45  A    between atoms: _145  and  _147
REMARK   46  A    between atoms: _147  and  _148
REMARK   47  A    between atoms: _155  and  _157
REMARK   48  A    between atoms: _157  and  _158
REMARK   49  A    between atoms: _158  and  _159
REMARK   50  A    between atoms: _159  and  _160
REMARK                            x       y       z     vdW  Elec       q    Type
REMARK                         _______ _______ _______ _____ _____    ______ ____
ROOT
ATOM      1  C   UNL     1     -40.951  15.141 -58.696  0.00  0.00    +0.000 C 
ENDROOT
BRANCH   1   2
ATOM      2  C   UNL     1     -40.268  16.316 -57.997  0.00  0.00    +0.000 C 
ATOM      3  C   UNL     1     -41.168  16.774 -56.860  0.00  0.00    +0.000 C 
ATOM      4  C   UNL     1     -39.994  17.422 -59.007  0.00  0.00    +0.000 C 
ENDBRANCH   1   2
BRANCH   1   5
ATOM      5  C   UNL     1     -42.268  15.405 -59.408  0.00  0.00    +0.000 C 
ATOM      6  C   UNL     1     -42.143  15.134 -60.901  0.00  0.00    +0.000 C 
ENDBRANCH   1   5
TORSDOF 2
REMARK  Name = 
REMARK  50 active torsions:
REMARK  status: ('A' for Active; 'I' for Inactive)
REMARK    1  A    between atoms: _1  and  _3
REMARK    2  A    between atoms: _3  and  _5
REMARK    3  A    between atoms: _7  and  _9
REMARK    4  A    between atoms: _9  and  _10
REMARK    5  A    between atoms: _13  and  _15
REMARK    6  A    between atoms: _15  and  _17
REMARK    7  A    between atoms: _19  and  _21
REMARK    8  A    between atoms: _21  and  _22
REMARK    9  A    between atoms: _29  and  _31
REMARK   10  A    between atoms: _31  and  _32
REMARK   11  A    between atoms: _35  and  _37
REMARK   12  A    between atoms: _37  and  _39
REMARK   13  A    between atoms: _41  and  _43
REMARK   14  A    between atoms: _46  and  _48
REMARK   15  A    between atoms: _48  and  _49
REMARK   16  A    between atoms: _49  and  _50
REMARK   17  A    between atoms: _50  and  _51
REMARK   18  A    between atoms: _55  and  _57
REMARK   19  A    between atoms: _57  and  _58
REMARK   20  A    between atoms: _58  and  _59
REMARK   21  A    between atoms: _62  and  _64
REMARK   22  A    between atoms: _64  and  _66
REMARK   23  A    between atoms: _68  and  _70
REMARK   24  A    between atoms: _70  and  _71
REMARK   25  A    between atoms: _78  and  _80
REMARK   26  A    between atoms: _82  and  _84
REMARK   27  A    between atoms: _84  and  _85
REMARK   28  A    between atoms: _91  and  _93
REMARK   29  A    between atoms: _95  and  _97
REMARK   30  A    between atoms: _97  and  _98
REMARK   31  A    between atoms: _104  and  _106
REMARK   32  A    between atoms: _106  and  _107
REMARK   33  A    between atoms: _107  and  _108
REMARK   34  A    between atoms: _108  and  _109
REMARK   35  A    between atoms: _111  and  _113
REMARK   36  A    between atoms: _113  and  _115
REMARK   37  A    between atoms: _117  and  _119
REMARK   38  A    between atoms: _119  and  _120
REMARK   39  A    between atoms: _127  and  _129
REMARK   40  A    between atoms: _131  and  _133
REMARK   41  A    between atoms: _136  and  _138
REMARK   42  A    between atoms: _138  and  _139
REMARK   43  A    between atoms: _139  and  _140
REMARK   44  A    between atoms: _140  and  _141
REMARK   45  A    between atoms: _145  and  _147
REMARK   46  A    between atoms: _147  and  _148
REMARK   47  A    between atoms: _155  and  _157
REMARK   48  A    between atoms: _157  and  _158
REMARK   49  A    between atoms: _158  and  _159
REMARK   50  A    between atoms: _159  and  _160
REMARK                            x       y       z     vdW  Elec       q    Type
REMARK                         _______ _______ _______ _____ _____    ______ ____
ROOT
ATOM      1  C   UNL     1     -37.586  15.579 -64.373  0.00  0.00    +0.000 C 
ATOM      2  C   UNL     1     -36.313  15.971 -65.133  0.00  0.00    +0.000 C 
ENDROOT
BRANCH   1   3
ATOM      3  C   UNL     1     -38.749  16.508 -64.785  0.00  0.00    +0.000 C 
ATOM      4  C   UNL     1     -38.782  16.460 -66.307  0.00  0.00    +0.000 C 
ENDBRANCH   1   3
BRANCH   1   5
ATOM      5  C   UNL     1     -37.325  15.644 -62.860  0.00  0.00    +0.000 C 
ATOM      6  C   UNL     1     -36.068  14.946 -62.429  0.00  0.00    +0.000 C 
ENDBRANCH   1   5
TORSDOF 2
REMARK  Name = 
REMARK  50 active torsions:
REMARK  status: ('A' for Active; 'I' for Inactive)
REMARK    1  A    between atoms: _1  and  _3
REMARK    2  A    between atoms: _3  and  _5
REMARK    3  A    between atoms: _7  and  _9
REMARK    4  A    between atoms: _9  and  _10
REMARK    5  A    between atoms: _13  and  _15
REMARK    6  A    between atoms: _15  and  _17
REMARK    7  A    between atoms: _19  and  _21
REMARK    8  A    between atoms: _21  and  _22
REMARK    9  A    between atoms: _29  and  _31
REMARK   10  A    between atoms: _31  and  _32
REMARK   11  A    between atoms: _35  and  _37
REMARK   12  A    between atoms: _37  and  _39
REMARK   13  A    between atoms: _41  and  _43
REMARK   14  A    between atoms: _46  and  _48
REMARK   15  A    between atoms: _48  and  _49
REMARK   16  A    between atoms: _49  and  _50
REMARK   17  A    between atoms: _50  and  _51
REMARK   18  A    between atoms: _55  and  _57
REMARK   19  A    between atoms: _57  and  _58
REMARK   20  A    between atoms: _58  and  _59
REMARK   21  A    between atoms: _62  and  _64
REMARK   22  A    between atoms: _64  and  _66
REMARK   23  A    between atoms: _68  and  _70
REMARK   24  A    between atoms: _70  and  _71
REMARK   25  A    between atoms: _78  and  _80
REMARK   26  A    between atoms: _82  and  _84
REMARK   27  A    between atoms: _84  and  _85
REMARK   28  A    between atoms: _91  and  _93
REMARK   29  A    between atoms: _95  and  _97
REMARK   30  A    between atoms: _97  and  _98
REMARK   31  A    between atoms: _104  and  _106
REMARK   32  A    between atoms: _106  and  _107
REMARK   33  A    between atoms: _107  and  _108
REMARK   34  A    between atoms: _108  and  _109
REMARK   35  A    between atoms: _111  and  _113
REMARK   36  A    between atoms: _113  and  _115
REMARK   37  A    between atoms: _117  and  _119
REMARK   38  A    between atoms: _119  and  _120
REMARK   39  A    between atoms: _127  and  _129
REMARK   40  A    between atoms: _131  and  _133
REMARK   41  A    between atoms: _136  and  _138
REMARK   42  A    between atoms: _138  and  _139
REMARK   43  A    between atoms: _139  and  _140
REMARK   44  A    between atoms: _140  and  _141
REMARK   45  A    between atoms: _145  and  _147
REMARK   46  A    between atoms: _147  and  _148
REMARK   47  A    between atoms: _155  and  _157
REMARK   48  A    between atoms: _157  and  _158
REMARK   49  A    between atoms: _158  and  _159
REMARK   50  A    between atoms: _159  and  _160
REMARK                            x       y       z     vdW  Elec       q    Type
REMARK                         _______ _______ _______ _____ _____    ______ ____
ROOT
ATOM      1  C   UNL     1     -32.340  17.349 -67.666  0.00  0.00    -0.022 A 
ATOM      2  C   UNL     1     -31.417  16.463 -67.097  0.00  0.00    -0.001 A 
ATOM      3  C   UNL     1     -30.088  16.822 -66.954  0.00  0.00    +0.042 A 
ATOM      4  C   UNL     1     -29.673  18.082 -67.347  0.00  0.00    +0.196 A 
ATOM      5  O   UNL     1     -28.357  18.478 -67.178  0.00  0.00    -0.287 OA
ATOM      6  C   UNL     1     -30.575  18.984 -67.887  0.00  0.00    +0.042 A 
ATOM      7  C   UNL     1     -31.898  18.614 -68.036  0.00  0.00    -0.001 A 
ENDROOT
BRANCH   1   8
ATOM      8  C   UNL     1     -33.799  16.967 -67.817  0.00  0.00    +0.026 C 
BRANCH   8   9
ATOM      9  C   UNL     1     -34.472  17.474 -69.094  0.00  0.00    +0.005 C 
ATOM     10  C   UNL     1     -33.820  16.767 -70.276  0.00  0.00    +0.000 C 
ENDBRANCH   8   9
ENDBRANCH   1   8
TORSDOF 2
REMARK  Name = 
REMARK  50 active torsions:
REMARK  status: ('A' for Active; 'I' for Inactive)
REMARK    1  A    between atoms: _1  and  _3
REMARK    2  A    between atoms: _3  and  _5
REMARK    3  A    between atoms: _7  and  _9
REMARK    4  A    between atoms: _9  and  _10
REMARK    5  A    between atoms: _13  and  _15
REMARK    6  A    between atoms: _15  and  _17
REMARK    7  A    between atoms: _19  and  _21
REMARK    8  A    between atoms: _21  and  _22
REMARK    9  A    between atoms: _29  and  _31
REMARK   10  A    between atoms: _31  and  _32
REMARK   11  A    between atoms: _35  and  _37
REMARK   12  A    between atoms: _37  and  _39
REMARK   13  A    between atoms: _41  and  _43
REMARK   14  A    between atoms: _46  and  _48
REMARK   15  A    between atoms: _48  and  _49
REMARK   16  A    between atoms: _49  and  _50
REMARK   17  A    between atoms: _50  and  _51
REMARK   18  A    between atoms: _55  and  _57
REMARK   19  A    between atoms: _57  and  _58
REMARK   20  A    between atoms: _58  and  _59
REMARK   21  A    between atoms: _62  and  _64
REMARK   22  A    between atoms: _64  and  _66
REMARK   23  A    between atoms: _68  and  _70
REMARK   24  A    between atoms: _70  and  _71
REMARK   25  A    between atoms: _78  and  _80
REMARK   26  A    between atoms: _82  and  _84
REMARK   27  A    between atoms: _84  and  _85
REMARK   28  A    between atoms: _91  and  _93
REMARK   29  A    between atoms: _95  and  _97
REMARK   30  A    between atoms: _97  and  _98
REMARK   31  A    between atoms: _104  and  _106
REMARK   32  A    between atoms: _106  and  _107
REMARK   33  A    between atoms: _107  and  _108
REMARK   34  A    between atoms: _108  and  _109
REMARK   35  A    between atoms: _111  and  _113
REMARK   36  A    between atoms: _113  and  _115
REMARK   37  A    between atoms: _117  and  _119
REMARK   38  A    between atoms: _119  and  _120
REMARK   39  A    between atoms: _127  and  _129
REMARK   40  A    between atoms: _131  and  _133
REMARK   41  A    between atoms: _136  and  _138
REMARK   42  A    between atoms: _138  and  _139
REMARK   43  A    between atoms: _139  and  _140
REMARK   44  A    between atoms: _140  and  _141
REMARK   45  A    between atoms: _145  and  _147
REMARK   46  A    between atoms: _147  and  _148
REMARK   47  A    between atoms: _155  and  _157
REMARK   48  A    between atoms: _157  and  _158
REMARK   49  A    between atoms: _158  and  _159
REMARK   50  A    between atoms: _159  and  _160
REMARK                            x       y       z     vdW  Elec       q    Type
REMARK                         _______ _______ _______ _____ _____    ______ ____
ROOT
ATOM      1  C   UNL     1     -29.052   9.826 -66.425  0.00  0.00    +0.000 C 
ENDROOT
BRANCH   1   2
ATOM      2  C   UNL     1     -29.636  11.128 -65.895  0.00  0.00    +0.000 C 
ATOM      3  C   UNL     1     -28.688  12.312 -66.094  0.00  0.00    +0.000 C 
ATOM      4  C   UNL     1     -30.997  11.394 -66.507  0.00  0.00    +0.000 C 
ENDBRANCH   1   2
BRANCH   1   5
ATOM      5  C   UNL     1     -27.524   9.779 -66.429  0.00  0.00    +0.000 C 
ATOM      6  C   UNL     1     -27.075   8.624 -65.564  0.00  0.00    +0.000 C 
ENDBRANCH   1   5
TORSDOF 2
REMARK  Name = 
REMARK  50 active torsions:
REMARK  status: ('A' for Active; 'I' for Inactive)
REMARK    1  A    between atoms: _1  and  _3
REMARK    2  A    between atoms: _3  and  _5
REMARK    3  A    between atoms: _7  and  _9
REMARK    4  A    between atoms: _9  and  _10
REMARK    5  A    between atoms: _13  and  _15
REMARK    6  A    between atoms: _15  and  _17
REMARK    7  A    between atoms: _19  and  _21
REMARK    8  A    between atoms: _21  and  _22
REMARK    9  A    between atoms: _29  and  _31
REMARK   10  A    between atoms: _31  and  _32
REMARK   11  A    between atoms: _35  and  _37
REMARK   12  A    between atoms: _37  and  _39
REMARK   13  A    between atoms: _41  and  _43
REMARK   14  A    between atoms: _46  and  _48
REMARK   15  A    between atoms: _48  and  _49
REMARK   16  A    between atoms: _49  and  _50
REMARK   17  A    between atoms: _50  and  _51
REMARK   18  A    between atoms: _55  and  _57
REMARK   19  A    between atoms: _57  and  _58
REMARK   20  A    between atoms: _58  and  _59
REMARK   21  A    between atoms: _62  and  _64
REMARK   22  A    between atoms: _64  and  _66
REMARK   23  A    between atoms: _68  and  _70
REMARK   24  A    between atoms: _70  and  _71
REMARK   25  A    between atoms: _78  and  _80
REMARK   26  A    between atoms: _82  and  _84
REMARK   27  A    between atoms: _84  and  _85
REMARK   28  A    between atoms: _91  and  _93
REMARK   29  A    between atoms: _95  and  _97
REMARK   30  A    between atoms: _97  and  _98
REMARK   31  A    between atoms: _104  and  _106
REMARK   32  A    between atoms: _106  and  _107
REMARK   33  A    between atoms: _107  and  _108
REMARK   34  A    between atoms: _108  and  _109
REMARK   35  A    between atoms: _111  and  _113
REMARK   36  A    between atoms: _113  and  _115
REMARK   37  A    between atoms: _117  and  _119
REMARK   38  A    between atoms: _119  and  _120
REMARK   39  A    between atoms: _127  and  _129
REMARK   40  A    between atoms: _131  and  _133
REMARK   41  A    between atoms: _136  and  _138
REMARK   42  A    between atoms: _138  and  _139
REMARK   43  A    between atoms: _139  and  _140
REMARK   44  A    between atoms: _140  and  _141
REMARK   45  A    between atoms: _145  and  _147
REMARK   46  A    between atoms: _147  and  _148
REMARK   47  A    between atoms: _155  and  _157
REMARK   48  A    between atoms: _157  and  _158
REMARK   49  A    between atoms: _158  and  _159
REMARK   50  A    between atoms: _159  and  _160
REMARK                            x       y       z     vdW  Elec       q    Type
REMARK                         _______ _______ _______ _____ _____    ______ ____
ROOT
ATOM      1  C   UNL     1     -29.917  21.166 -46.295  0.00  0.00    +0.000 C 
ATOM      2  C   UNL     1     -31.001  21.783 -45.449  0.00  0.00    +0.000 C 
ENDROOT
BRANCH   1   3
ATOM      3  C   UNL     1     -29.066  22.262 -46.997  0.00  0.00    +0.000 C 
ATOM      4  C   UNL     1     -28.735  23.369 -46.006  0.00  0.00    +0.000 C 
ENDBRANCH   1   3
BRANCH   1   5
ATOM      5  C   UNL     1     -30.552  20.226 -47.324  0.00  0.00    +0.000 C 
ATOM      6  C   UNL     1     -30.025  18.781 -47.253  0.00  0.00    +0.000 C 
ENDBRANCH   1   5
TORSDOF 2
REMARK  Name = 
REMARK  50 active torsions:
REMARK  status: ('A' for Active; 'I' for Inactive)
REMARK    1  A    between atoms: _1  and  _3
REMARK    2  A    between atoms: _3  and  _5
REMARK    3  A    between atoms: _7  and  _9
REMARK    4  A    between atoms: _9  and  _10
REMARK    5  A    between atoms: _13  and  _15
REMARK    6  A    between atoms: _15  and  _17
REMARK    7  A    between atoms: _19  and  _21
REMARK    8  A    between atoms: _21  and  _22
REMARK    9  A    between atoms: _29  and  _31
REMARK   10  A    between atoms: _31  and  _32
REMARK   11  A    between atoms: _35  and  _37
REMARK   12  A    between atoms: _37  and  _39
REMARK   13  A    between atoms: _41  and  _43
REMARK   14  A    between atoms: _46  and  _48
REMARK   15  A    between atoms: _48  and  _49
REMARK   16  A    between atoms: _49  and  _50
REMARK   17  A    between atoms: _50  and  _51
REMARK   18  A    between atoms: _55  and  _57
REMARK   19  A    between atoms: _57  and  _58
REMARK   20  A    between atoms: _58  and  _59
REMARK   21  A    between atoms: _62  and  _64
REMARK   22  A    between atoms: _64  and  _66
REMARK   23  A    between atoms: _68  and  _70
REMARK   24  A    between atoms: _70  and  _71
REMARK   25  A    between atoms: _78  and  _80
REMARK   26  A    between atoms: _82  and  _84
REMARK   27  A    between atoms: _84  and  _85
REMARK   28  A    between atoms: _91  and  _93
REMARK   29  A    between atoms: _95  and  _97
REMARK   30  A    between atoms: _97  and  _98
REMARK   31  A    between atoms: _104  and  _106
REMARK   32  A    between atoms: _106  and  _107
REMARK   33  A    between atoms: _107  and  _108
REMARK   34  A    between atoms: _108  and  _109
REMARK   35  A    between atoms: _111  and  _113
REMARK   36  A    between atoms: _113  and  _115
REMARK   37  A    between atoms: _117  and  _119
REMARK   38  A    between atoms: _119  and  _120
REMARK   39  A    between atoms: _127  and  _129
REMARK   40  A    between atoms: _131  and  _133
REMARK   41  A    between atoms: _136  and  _138
REMARK   42  A    between atoms: _138  and  _139
REMARK   43  A    between atoms: _139  and  _140
REMARK   44  A    between atoms: _140  and  _141
REMARK   45  A    between atoms: _145  and  _147
REMARK   46  A    between atoms: _147  and  _148
REMARK   47  A    between atoms: _155  and  _157
REMARK   48  A    between atoms: _157  and  _158
REMARK   49  A    between atoms: _158  and  _159
REMARK   50  A    between atoms: _159  and  _160
REMARK                            x       y       z     vdW  Elec       q    Type
REMARK                         _______ _______ _______ _____ _____    ______ ____
ROOT
ATOM      1  C   UNL     1     -32.067  25.175 -41.364  0.00  0.00    +0.000 C 
ATOM      2  C   UNL     1     -33.112  25.555 -40.302  0.00  0.00    +0.000 C 
ATOM      3  C   UNL     1     -32.469  23.900 -42.073  0.00  0.00    +0.000 C 
ENDROOT
BRANCH   1   4
ATOM      4  C   UNL     1     -31.851  26.305 -42.393  0.00  0.00    +0.000 C 
ATOM      5  C   UNL     1     -31.723  27.632 -41.666  0.00  0.00    +0.000 C 
ENDBRANCH   1   4
TORSDOF 1
REMARK  Name = 
REMARK  50 active torsions:
REMARK  status: ('A' for Active; 'I' for Inactive)
REMARK    1  A    between atoms: _1  and  _3
REMARK    2  A    between atoms: _3  and  _5
REMARK    3  A    between atoms: _7  and  _9
REMARK    4  A    between atoms: _9  and  _10
REMARK    5  A    between atoms: _13  and  _15
REMARK    6  A    between atoms: _15  and  _17
REMARK    7  A    between atoms: _19  and  _21
REMARK    8  A    between atoms: _21  and  _22
REMARK    9  A    between atoms: _29  and  _31
REMARK   10  A    between atoms: _31  and  _32
REMARK   11  A    between atoms: _35  and  _37
REMARK   12  A    between atoms: _37  and  _39
REMARK   13  A    between atoms: _41  and  _43
REMARK   14  A    between atoms: _46  and  _48
REMARK   15  A    between atoms: _48  and  _49
REMARK   16  A    between atoms: _49  and  _50
REMARK   17  A    between atoms: _50  and  _51
REMARK   18  A    between atoms: _55  and  _57
REMARK   19  A    between atoms: _57  and  _58
REMARK   20  A    between atoms: _58  and  _59
REMARK   21  A    between atoms: _62  and  _64
REMARK   22  A    between atoms: _64  and  _66
REMARK   23  A    between atoms: _68  and  _70
REMARK   24  A    between atoms: _70  and  _71
REMARK   25  A    between atoms: _78  and  _80
REMARK   26  A    between atoms: _82  and  _84
REMARK   27  A    between atoms: _84  and  _85
REMARK   28  A    between atoms: _91  and  _93
REMARK   29  A    between atoms: _95  and  _97
REMARK   30  A    between atoms: _97  and  _98
REMARK   31  A    between atoms: _104  and  _106
REMARK   32  A    between atoms: _106  and  _107
REMARK   33  A    between atoms: _107  and  _108
REMARK   34  A    between atoms: _108  and  _109
REMARK   35  A    between atoms: _111  and  _113
REMARK   36  A    between atoms: _113  and  _115
REMARK   37  A    between atoms: _117  and  _119
REMARK   38  A    between atoms: _119  and  _120
REMARK   39  A    between atoms: _127  and  _129
REMARK   40  A    between atoms: _131  and  _133
REMARK   41  A    between atoms: _136  and  _138
REMARK   42  A    between atoms: _138  and  _139
REMARK   43  A    between atoms: _139  and  _140
REMARK   44  A    between atoms: _140  and  _141
REMARK   45  A    between atoms: _145  and  _147
REMARK   46  A    between atoms: _147  and  _148
REMARK   47  A    between atoms: _155  and  _157
REMARK   48  A    between atoms: _157  and  _158
REMARK   49  A    between atoms: _158  and  _159
REMARK   50  A    between atoms: _159  and  _160
REMARK                            x       y       z     vdW  Elec       q    Type
REMARK                         _______ _______ _______ _____ _____    ______ ____
ROOT
ATOM      1  C   UNL     1     -28.356  14.953 -45.050  0.00  0.00    +0.220 C 
ENDROOT
BRANCH   1   2
ATOM      2  N   UNL     1     -27.454  15.697 -44.155  0.00  0.00    -0.087 NA
ATOM      3  C   UNL     1     -27.182  15.328 -42.898  0.00  0.00    +0.535 C 
ATOM      4  N   UNL     1     -26.351  16.037 -42.122  0.00  0.00    +0.135 NA
ATOM      5  N   UNL     1     -27.754  14.238 -42.407  0.00  0.00    +0.135 NA
ENDBRANCH   1   2
BRANCH   1   6
ATOM      6  C   UNL     1     -27.630  14.086 -46.105  0.00  0.00    +0.047 C 
BRANCH   6   7
ATOM      7  C   UNL     1     -27.185  14.912 -47.337  0.00  0.00    +0.004 C 
BRANCH   7   8
ATOM      8  C   UNL     1     -25.683  14.816 -47.646  0.00  0.00    +0.000 C 
ATOM      9  C   UNL     1     -25.429  14.322 -49.064  0.00  0.00    +0.000 C 
ENDBRANCH   7   8
ENDBRANCH   6   7
ENDBRANCH   1   6
TORSDOF 4
REMARK  Name = 
REMARK  50 active torsions:
REMARK  status: ('A' for Active; 'I' for Inactive)
REMARK    1  A    between atoms: _1  and  _3
REMARK    2  A    between atoms: _3  and  _5
REMARK    3  A    between atoms: _7  and  _9
REMARK    4  A    between atoms: _9  and  _10
REMARK    5  A    between atoms: _13  and  _15
REMARK    6  A    between atoms: _15  and  _17
REMARK    7  A    between atoms: _19  and  _21
REMARK    8  A    between atoms: _21  and  _22
REMARK    9  A    between atoms: _29  and  _31
REMARK   10  A    between atoms: _31  and  _32
REMARK   11  A    between atoms: _35  and  _37
REMARK   12  A    between atoms: _37  and  _39
REMARK   13  A    between atoms: _41  and  _43
REMARK   14  A    between atoms: _46  and  _48
REMARK   15  A    between atoms: _48  and  _49
REMARK   16  A    between atoms: _49  and  _50
REMARK   17  A    between atoms: _50  and  _51
REMARK   18  A    between atoms: _55  and  _57
REMARK   19  A    between atoms: _57  and  _58
REMARK   20  A    between atoms: _58  and  _59
REMARK   21  A    between atoms: _62  and  _64
REMARK   22  A    between atoms: _64  and  _66
REMARK   23  A    between atoms: _68  and  _70
REMARK   24  A    between atoms: _70  and  _71
REMARK   25  A    between atoms: _78  and  _80
REMARK   26  A    between atoms: _82  and  _84
REMARK   27  A    between atoms: _84  and  _85
REMARK   28  A    between atoms: _91  and  _93
REMARK   29  A    between atoms: _95  and  _97
REMARK   30  A    between atoms: _97  and  _98
REMARK   31  A    between atoms: _104  and  _106
REMARK   32  A    between atoms: _106  and  _107
REMARK   33  A    between atoms: _107  and  _108
REMARK   34  A    between atoms: _108  and  _109
REMARK   35  A    between atoms: _111  and  _113
REMARK   36  A    between atoms: _113  and  _115
REMARK   37  A    between atoms: _117  and  _119
REMARK   38  A    between atoms: _119  and  _120
REMARK   39  A    between atoms: _127  and  _129
REMARK   40  A    between atoms: _131  and  _133
REMARK   41  A    between atoms: _136  and  _138
REMARK   42  A    between atoms: _138  and  _139
REMARK   43  A    between atoms: _139  and  _140
REMARK   44  A    between atoms: _140  and  _141
REMARK   45  A    between atoms: _145  and  _147
REMARK   46  A    between atoms: _147  and  _148
REMARK   47  A    between atoms: _155  and  _157
REMARK   48  A    between atoms: _157  and  _158
REMARK   49  A    between atoms: _158  and  _159
REMARK   50  A    between atoms: _159  and  _160
REMARK                            x       y       z     vdW  Elec       q    Type
REMARK                         _______ _______ _______ _____ _____    ______ ____
ROOT
ATOM      1  C   UNL     1     -30.636  10.679 -51.790  0.00  0.00    +0.114 C 
ENDROOT
BRANCH   1   2
ATOM      2  C   UNL     1     -31.777  10.711 -52.773  0.00  0.00    +0.365 C 
ATOM      3  O   UNL     1     -32.864  11.194 -52.397  0.00  0.00    -0.246 OA
ATOM      4  O   UNL     1     -31.593  10.246 -53.919  0.00  0.00    -0.246 OA
ENDBRANCH   1   2
BRANCH   1   5
ATOM      5  C   UNL     1     -29.457  11.497 -52.261  0.00  0.00    +0.012 C 
BRANCH   5   6
ATOM      6  C   UNL     1     -28.132  10.727 -52.280  0.00  0.00    +0.001 C 
ATOM      7  C   UNL     1     -27.940  10.050 -53.618  0.00  0.00    +0.000 C 
ENDBRANCH   5   6
ENDBRANCH   1   5
TORSDOF 3
REMARK  Name = 
REMARK  50 active torsions:
REMARK  status: ('A' for Active; 'I' for Inactive)
REMARK    1  A    between atoms: _1  and  _3
REMARK    2  A    between atoms: _3  and  _5
REMARK    3  A    between atoms: _7  and  _9
REMARK    4  A    between atoms: _9  and  _10
REMARK    5  A    between atoms: _13  and  _15
REMARK    6  A    between atoms: _15  and  _17
REMARK    7  A    between atoms: _19  and  _21
REMARK    8  A    between atoms: _21  and  _22
REMARK    9  A    between atoms: _29  and  _31
REMARK   10  A    between atoms: _31  and  _32
REMARK   11  A    between atoms: _35  and  _37
REMARK   12  A    between atoms: _37  and  _39
REMARK   13  A    between atoms: _41  and  _43
REMARK   14  A    between atoms: _46  and  _48
REMARK   15  A    between atoms: _48  and  _49
REMARK   16  A    between atoms: _49  and  _50
REMARK   17  A    between atoms: _50  and  _51
REMARK   18  A    between atoms: _55  and  _57
REMARK   19  A    between atoms: _57  and  _58
REMARK   20  A    between atoms: _58  and  _59
REMARK   21  A    between atoms: _62  and  _64
REMARK   22  A    between atoms: _64  and  _66
REMARK   23  A    between atoms: _68  and  _70
REMARK   24  A    between atoms: _70  and  _71
REMARK   25  A    between atoms: _78  and  _80
REMARK   26  A    between atoms: _82  and  _84
REMARK   27  A    between atoms: _84  and  _85
REMARK   28  A    between atoms: _91  and  _93
REMARK   29  A    between atoms: _95  and  _97
REMARK   30  A    between atoms: _97  and  _98
REMARK   31  A    between atoms: _104  and  _106
REMARK   32  A    between atoms: _106  and  _107
REMARK   33  A    between atoms: _107  and  _108
REMARK   34  A    between atoms: _108  and  _109
REMARK   35  A    between atoms: _111  and  _113
REMARK   36  A    between atoms: _113  and  _115
REMARK   37  A    between atoms: _117  and  _119
REMARK   38  A    between atoms: _119  and  _120
REMARK   39  A    between atoms: _127  and  _129
REMARK   40  A    between atoms: _131  and  _133
REMARK   41  A    between atoms: _136  and  _138
REMARK   42  A    between atoms: _138  and  _139
REMARK   43  A    between atoms: _139  and  _140
REMARK   44  A    between atoms: _140  and  _141
REMARK   45  A    between atoms: _145  and  _147
REMARK   46  A    between atoms: _147  and  _148
REMARK   47  A    between atoms: _155  and  _157
REMARK   48  A    between atoms: _157  and  _158
REMARK   49  A    between atoms: _158  and  _159
REMARK   50  A    between atoms: _159  and  _160
REMARK                            x       y       z     vdW  Elec       q    Type
REMARK                         _______ _______ _______ _____ _____    ______ ____
ROOT
ATOM      1  C   UNL     1     -30.575   9.487 -58.290  0.00  0.00    +0.000 C 
ATOM      2  C   UNL     1     -31.680   9.399 -59.335  0.00  0.00    +0.000 C 
ENDROOT
BRANCH   1   3
ATOM      3  C   UNL     1     -30.440   8.167 -57.483  0.00  0.00    +0.000 C 
ATOM      4  C   UNL     1     -30.502   6.966 -58.455  0.00  0.00    +0.000 C 
ENDBRANCH   1   3
BRANCH   1   5
ATOM      5  C   UNL     1     -30.903  10.647 -57.353  0.00  0.00    +0.000 C 
ATOM      6  C   UNL     1     -32.397  10.997 -57.334  0.00  0.00    +0.000 C 
ENDBRANCH   1   5
TORSDOF 2
REMARK  Name = 
REMARK  50 active torsions:
REMARK  status: ('A' for Active; 'I' for Inactive)
REMARK    1  A    between atoms: _1  and  _3
REMARK    2  A    between atoms: _3  and  _5
REMARK    3  A    between atoms: _7  and  _9
REMARK    4  A    between atoms: _9  and  _10
REMARK    5  A    between atoms: _13  and  _15
REMARK    6  A    between atoms: _15  and  _17
REMARK    7  A    between atoms: _19  and  _21
REMARK    8  A    between atoms: _21  and  _22
REMARK    9  A    between atoms: _29  and  _31
REMARK   10  A    between atoms: _31  and  _32
REMARK   11  A    between atoms: _35  and  _37
REMARK   12  A    between atoms: _37  and  _39
REMARK   13  A    between atoms: _41  and  _43
REMARK   14  A    between atoms: _46  and  _48
REMARK   15  A    between atoms: _48  and  _49
REMARK   16  A    between atoms: _49  and  _50
REMARK   17  A    between atoms: _50  and  _51
REMARK   18  A    between atoms: _55  and  _57
REMARK   19  A    between atoms: _57  and  _58
REMARK   20  A    between atoms: _58  and  _59
REMARK   21  A    between atoms: _62  and  _64
REMARK   22  A    between atoms: _64  and  _66
REMARK   23  A    between atoms: _68  and  _70
REMARK   24  A    between atoms: _70  and  _71
REMARK   25  A    between atoms: _78  and  _80
REMARK   26  A    between atoms: _82  and  _84
REMARK   27  A    between atoms: _84  and  _85
REMARK   28  A    between atoms: _91  and  _93
REMARK   29  A    between atoms: _95  and  _97
REMARK   30  A    between atoms: _97  and  _98
REMARK   31  A    between atoms: _104  and  _106
REMARK   32  A    between atoms: _106  and  _107
REMARK   33  A    between atoms: _107  and  _108
REMARK   34  A    between atoms: _108  and  _109
REMARK   35  A    between atoms: _111  and  _113
REMARK   36  A    between atoms: _113  and  _115
REMARK   37  A    between atoms: _117  and  _119
REMARK   38  A    between atoms: _119  and  _120
REMARK   39  A    between atoms: _127  and  _129
REMARK   40  A    between atoms: _131  and  _133
REMARK   41  A    between atoms: _136  and  _138
REMARK   42  A    between atoms: _138  and  _139
REMARK   43  A    between atoms: _139  and  _140
REMARK   44  A    between atoms: _140  and  _141
REMARK   45  A    between atoms: _145  and  _147
REMARK   46  A    between atoms: _147  and  _148
REMARK   47  A    between atoms: _155  and  _157
REMARK   48  A    between atoms: _157  and  _158
REMARK   49  A    between atoms: _158  and  _159
REMARK   50  A    between atoms: _159  and  _160
REMARK                            x       y       z     vdW  Elec       q    Type
REMARK                         _______ _______ _______ _____ _____    ______ ____
ROOT
ATOM      1  C   UNL     1     -36.088   6.649 -60.954  0.00  0.00    -0.022 A 
ATOM      2  C   UNL     1     -35.043   6.847 -60.061  0.00  0.00    -0.001 A 
ATOM      3  C   UNL     1     -35.287   7.106 -58.731  0.00  0.00    +0.042 A 
ATOM      4  C   UNL     1     -36.581   7.182 -58.283  0.00  0.00    +0.196 A 
ATOM      5  O   UNL     1     -36.831   7.452 -56.964  0.00  0.00    -0.287 OA
ATOM      6  C   UNL     1     -37.640   6.997 -59.147  0.00  0.00    +0.042 A 
ATOM      7  C   UNL     1     -37.390   6.737 -60.474  0.00  0.00    -0.001 A 
ENDROOT
BRANCH   1   8
ATOM      8  C   UNL     1     -35.821   6.343 -62.409  0.00  0.00    +0.026 C 
BRANCH   8   9
ATOM      9  C   UNL     1     -35.857   4.858 -62.760  0.00  0.00    +0.005 C 
ATOM     10  C   UNL     1     -35.466   4.666 -64.213  0.00  0.00    +0.000 C 
ENDBRANCH   8   9
ENDBRANCH   1   8
TORSDOF 2
REMARK  Name = 
REMARK  50 active torsions:
REMARK  status: ('A' for Active; 'I' for Inactive)
REMARK    1  A    between atoms: _1  and  _3
REMARK    2  A    between atoms: _3  and  _5
REMARK    3  A    between atoms: _7  and  _9
REMARK    4  A    between atoms: _9  and  _10
REMARK    5  A    between atoms: _13  and  _15
REMARK    6  A    between atoms: _15  and  _17
REMARK    7  A    between atoms: _19  and  _21
REMARK    8  A    between atoms: _21  and  _22
REMARK    9  A    between atoms: _29  and  _31
REMARK   10  A    between atoms: _31  and  _32
REMARK   11  A    between atoms: _35  and  _37
REMARK   12  A    between atoms: _37  and  _39
REMARK   13  A    between atoms: _41  and  _43
REMARK   14  A    between atoms: _46  and  _48
REMARK   15  A    between atoms: _48  and  _49
REMARK   16  A    between atoms: _49  and  _50
REMARK   17  A    between atoms: _50  and  _51
REMARK   18  A    between atoms: _55  and  _57
REMARK   19  A    between atoms: _57  and  _58
REMARK   20  A    between atoms: _58  and  _59
REMARK   21  A    between atoms: _62  and  _64
REMARK   22  A    between atoms: _64  and  _66
REMARK   23  A    between atoms: _68  and  _70
REMARK   24  A    between atoms: _70  and  _71
REMARK   25  A    between atoms: _78  and  _80
REMARK   26  A    between atoms: _82  and  _84
REMARK   27  A    between atoms: _84  and  _85
REMARK   28  A    between atoms: _91  and  _93
REMARK   29  A    between atoms: _95  and  _97
REMARK   30  A    between atoms: _97  and  _98
REMARK   31  A    between atoms: _104  and  _106
REMARK   32  A    between atoms: _106  and  _107
REMARK   33  A    between atoms: _107  and  _108
REMARK   34  A    between atoms: _108  and  _109
REMARK   35  A    between atoms: _111  and  _113
REMARK   36  A    between atoms: _113  and  _115
REMARK   37  A    between atoms: _117  and  _119
REMARK   38  A    between atoms: _119  and  _120
REMARK   39  A    between atoms: _127  and  _129
REMARK   40  A    between atoms: _131  and  _133
REMARK   41  A    between atoms: _136  and  _138
REMARK   42  A    between atoms: _138  and  _139
REMARK   43  A    between atoms: _139  and  _140
REMARK   44  A    between atoms: _140  and  _141
REMARK   45  A    between atoms: _145  and  _147
REMARK   46  A    between atoms: _147  and  _148
REMARK   47  A    between atoms: _155  and  _157
REMARK   48  A    between atoms: _157  and  _158
REMARK   49  A    between atoms: _158  and  _159
REMARK   50  A    between atoms: _159  and  _160
REMARK                            x       y       z     vdW  Elec       q    Type
REMARK                         _______ _______ _______ _____ _____    ______ ____
ROOT
ATOM      1  C   UNL     1     -43.465   9.832 -56.753  0.00  0.00    +0.036 C 
ATOM      2  C   UNL     1     -42.532  10.314 -55.663  0.00  0.00    +0.003 C 
ENDROOT
BRANCH   1   3
ATOM      3  C   UNL     1     -44.200   8.566 -56.280  0.00  0.00    +0.182 C 
ATOM      4  O   UNL     1     -44.183   8.449 -54.866  0.00  0.00    -0.220 OA
ENDBRANCH   1   3
TORSDOF 1
REMARK  Name = 
REMARK  50 active torsions:
REMARK  status: ('A' for Active; 'I' for Inactive)
REMARK    1  A    between atoms: _1  and  _3
REMARK    2  A    between atoms: _3  and  _5
REMARK    3  A    between atoms: _7  and  _9
REMARK    4  A    between atoms: _9  and  _10
REMARK    5  A    between atoms: _13  and  _15
REMARK    6  A    between atoms: _15  and  _17
REMARK    7  A    between atoms: _19  and  _21
REMARK    8  A    between atoms: _21  and  _22
REMARK    9  A    between atoms: _29  and  _31
REMARK   10  A    between atoms: _31  and  _32
REMARK   11  A    between atoms: _35  and  _37
REMARK   12  A    between atoms: _37  and  _39
REMARK   13  A    between atoms: _41  and  _43
REMARK   14  A    between atoms: _46  and  _48
REMARK   15  A    between atoms: _48  and  _49
REMARK   16  A    between atoms: _49  and  _50
REMARK   17  A    between atoms: _50  and  _51
REMARK   18  A    between atoms: _55  and  _57
REMARK   19  A    between atoms: _57  and  _58
REMARK   20  A    between atoms: _58  and  _59
REMARK   21  A    between atoms: _62  and  _64
REMARK   22  A    between atoms: _64  and  _66
REMARK   23  A    between atoms: _68  and  _70
REMARK   24  A    between atoms: _70  and  _71
REMARK   25  A    between atoms: _78  and  _80
REMARK   26  A    between atoms: _82  and  _84
REMARK   27  A    between atoms: _84  and  _85
REMARK   28  A    between atoms: _91  and  _93
REMARK   29  A    between atoms: _95  and  _97
REMARK   30  A    between atoms: _97  and  _98
REMARK   31  A    between atoms: _104  and  _106
REMARK   32  A    between atoms: _106  and  _107
REMARK   33  A    between atoms: _107  and  _108
REMARK   34  A    between atoms: _108  and  _109
REMARK   35  A    between atoms: _111  and  _113
REMARK   36  A    between atoms: _113  and  _115
REMARK   37  A    between atoms: _117  and  _119
REMARK   38  A    between atoms: _119  and  _120
REMARK   39  A    between atoms: _127  and  _129
REMARK   40  A    between atoms: _131  and  _133
REMARK   41  A    between atoms: _136  and  _138
REMARK   42  A    between atoms: _138  and  _139
REMARK   43  A    between atoms: _139  and  _140
REMARK   44  A    between atoms: _140  and  _141
REMARK   45  A    between atoms: _145  and  _147
REMARK   46  A    between atoms: _147  and  _148
REMARK   47  A    between atoms: _155  and  _157
REMARK   48  A    between atoms: _157  and  _158
REMARK   49  A    between atoms: _158  and  _159
REMARK   50  A    between atoms: _159  and  _160
REMARK                            x       y       z     vdW  Elec       q    Type
REMARK                         _______ _______ _______ _____ _____    ______ ____
ROOT
ATOM      1  C   UNL     1     -40.187  13.071 -53.439  0.00  0.00    -0.022 A 
ATOM      2  C   UNL     1     -39.941  13.739 -52.250  0.00  0.00    -0.004 A 
ATOM      3  C   UNL     1     -38.660  13.843 -51.747  0.00  0.00    -0.000 A 
ATOM      4  C   UNL     1     -37.608  13.280 -52.444  0.00  0.00    -0.000 A 
ATOM      5  C   UNL     1     -37.849  12.623 -53.638  0.00  0.00    -0.000 A 
ATOM      6  C   UNL     1     -39.116  12.527 -54.130  0.00  0.00    -0.004 A 
ENDROOT
BRANCH   1   7
ATOM      7  C   UNL     1     -41.573  12.960 -53.978  0.00  0.00    +0.026 C 
BRANCH   7   8
ATOM      8  C   UNL     1     -42.264  11.620 -53.664  0.00  0.00    +0.005 C 
ATOM      9  C   UNL     1     -43.154  11.724 -52.442  0.00  0.00    +0.000 C 
ENDBRANCH   7   8
ENDBRANCH   1   7
TORSDOF 2
REMARK  Name = 
REMARK  50 active torsions:
REMARK  status: ('A' for Active; 'I' for Inactive)
REMARK    1  A    between atoms: _1  and  _3
REMARK    2  A    between atoms: _3  and  _5
REMARK    3  A    between atoms: _7  and  _9
REMARK    4  A    between atoms: _9  and  _10
REMARK    5  A    between atoms: _13  and  _15
REMARK    6  A    between atoms: _15  and  _17
REMARK    7  A    between atoms: _19  and  _21
REMARK    8  A    between atoms: _21  and  _22
REMARK    9  A    between atoms: _29  and  _31
REMARK   10  A    between atoms: _31  and  _32
REMARK   11  A    between atoms: _35  and  _37
REMARK   12  A    between atoms: _37  and  _39
REMARK   13  A    between atoms: _41  and  _43
REMARK   14  A    between atoms: _46  and  _48
REMARK   15  A    between atoms: _48  and  _49
REMARK   16  A    between atoms: _49  and  _50
REMARK   17  A    between atoms: _50  and  _51
REMARK   18  A    between atoms: _55  and  _57
REMARK   19  A    between atoms: _57  and  _58
REMARK   20  A    between atoms: _58  and  _59
REMARK   21  A    between atoms: _62  and  _64
REMARK   22  A    between atoms: _64  and  _66
REMARK   23  A    between atoms: _68  and  _70
REMARK   24  A    between atoms: _70  and  _71
REMARK   25  A    between atoms: _78  and  _80
REMARK   26  A    between atoms: _82  and  _84
REMARK   27  A    between atoms: _84  and  _85
REMARK   28  A    between atoms: _91  and  _93
REMARK   29  A    between atoms: _95  and  _97
REMARK   30  A    between atoms: _97  and  _98
REMARK   31  A    between atoms: _104  and  _106
REMARK   32  A    between atoms: _106  and  _107
REMARK   33  A    between atoms: _107  and  _108
REMARK   34  A    between atoms: _108  and  _109
REMARK   35  A    between atoms: _111  and  _113
REMARK   36  A    between atoms: _113  and  _115
REMARK   37  A    between atoms: _117  and  _119
REMARK   38  A    between atoms: _119  and  _120
REMARK   39  A    between atoms: _127  and  _129
REMARK   40  A    between atoms: _131  and  _133
REMARK   41  A    between atoms: _136  and  _138
REMARK   42  A    between atoms: _138  and  _139
REMARK   43  A    between atoms: _139  and  _140
REMARK   44  A    between atoms: _140  and  _141
REMARK   45  A    between atoms: _145  and  _147
REMARK   46  A    between atoms: _147  and  _148
REMARK   47  A    between atoms: _155  and  _157
REMARK   48  A    between atoms: _157  and  _158
REMARK   49  A    between atoms: _158  and  _159
REMARK   50  A    between atoms: _159  and  _160
REMARK                            x       y       z     vdW  Elec       q    Type
REMARK                         _______ _______ _______ _____ _____    ______ ____
ROOT
ATOM      1  C   UNL     1     -43.186  11.792 -50.002  0.00  0.00    +0.036 C 
ATOM      2  C   UNL     1     -42.214  12.583 -49.130  0.00  0.00    +0.003 C 
ENDROOT
BRANCH   1   3
ATOM      3  C   UNL     1     -43.487  10.432 -49.351  0.00  0.00    +0.182 C 
ATOM      4  O   UNL     1     -44.623   9.828 -49.940  0.00  0.00    -0.220 OA
ENDBRANCH   1   3
TORSDOF 1
REMARK  Name = 
REMARK  50 active torsions:
REMARK  status: ('A' for Active; 'I' for Inactive)
REMARK    1  A    between atoms: _1  and  _3
REMARK    2  A    between atoms: _3  and  _5
REMARK    3  A    between atoms: _7  and  _9
REMARK    4  A    between atoms: _9  and  _10
REMARK    5  A    between atoms: _13  and  _15
REMARK    6  A    between atoms: _15  and  _17
REMARK    7  A    between atoms: _19  and  _21
REMARK    8  A    between atoms: _21  and  _22
REMARK    9  A    between atoms: _29  and  _31
REMARK   10  A    between atoms: _31  and  _32
REMARK   11  A    between atoms: _35  and  _37
REMARK   12  A    between atoms: _37  and  _39
REMARK   13  A    between atoms: _41  and  _43
REMARK   14  A    between atoms: _46  and  _48
REMARK   15  A    between atoms: _48  and  _49
REMARK   16  A    between atoms: _49  and  _50
REMARK   17  A    between atoms: _50  and  _51
REMARK   18  A    between atoms: _55  and  _57
REMARK   19  A    between atoms: _57  and  _58
REMARK   20  A    between atoms: _58  and  _59
REMARK   21  A    between atoms: _62  and  _64
REMARK   22  A    between atoms: _64  and  _66
REMARK   23  A    between atoms: _68  and  _70
REMARK   24  A    between atoms: _70  and  _71
REMARK   25  A    between atoms: _78  and  _80
REMARK   26  A    between atoms: _82  and  _84
REMARK   27  A    between atoms: _84  and  _85
REMARK   28  A    between atoms: _91  and  _93
REMARK   29  A    between atoms: _95  and  _97
REMARK   30  A    between atoms: _97  and  _98
REMARK   31  A    between atoms: _104  and  _106
REMARK   32  A    between atoms: _106  and  _107
REMARK   33  A    between atoms: _107  and  _108
REMARK   34  A    between atoms: _108  and  _109
REMARK   35  A    between atoms: _111  and  _113
REMARK   36  A    between atoms: _113  and  _115
REMARK   37  A    between atoms: _117  and  _119
REMARK   38  A    between atoms: _119  and  _120
REMARK   39  A    between atoms: _127  and  _129
REMARK   40  A    between atoms: _131  and  _133
REMARK   41  A    between atoms: _136  and  _138
REMARK   42  A    between atoms: _138  and  _139
REMARK   43  A    between atoms: _139  and  _140
REMARK   44  A    between atoms: _140  and  _141
REMARK   45  A    between atoms: _145  and  _147
REMARK   46  A    between atoms: _147  and  _148
REMARK   47  A    between atoms: _155  and  _157
REMARK   48  A    between atoms: _157  and  _158
REMARK   49  A    between atoms: _158  and  _159
REMARK   50  A    between atoms: _159  and  _160
REMARK                            x       y       z     vdW  Elec       q    Type
REMARK                         _______ _______ _______ _____ _____    ______ ____
ROOT
ATOM      1  C   UNL     1     -40.556  16.883 -47.781  0.00  0.00    -0.022 A 
ATOM      2  C   UNL     1     -40.858  18.030 -47.068  0.00  0.00    -0.004 A 
ATOM      3  C   UNL     1     -39.858  18.758 -46.432  0.00  0.00    -0.000 A 
ATOM      4  C   UNL     1     -38.544  18.329 -46.488  0.00  0.00    -0.000 A 
ATOM      5  C   UNL     1     -38.230  17.175 -47.185  0.00  0.00    -0.000 A 
ATOM      6  C   UNL     1     -39.238  16.446 -47.814  0.00  0.00    -0.004 A 
ENDROOT
BRANCH   1   7
ATOM      7  C   UNL     1     -41.635  16.082 -48.440  0.00  0.00    +0.026 C 
BRANCH   7   8
ATOM      8  C   UNL     1     -41.702  14.637 -47.942  0.00  0.00    +0.005 C 
ATOM      9  C   UNL     1     -42.257  14.584 -46.519  0.00  0.00    +0.000 C 
ENDBRANCH   7   8
ENDBRANCH   1   7
TORSDOF 2
REMARK  Name = 
REMARK  50 active torsions:
REMARK  status: ('A' for Active; 'I' for Inactive)
REMARK    1  A    between atoms: _1  and  _3
REMARK    2  A    between atoms: _3  and  _5
REMARK    3  A    between atoms: _7  and  _9
REMARK    4  A    between atoms: _9  and  _10
REMARK    5  A    between atoms: _13  and  _15
REMARK    6  A    between atoms: _15  and  _17
REMARK    7  A    between atoms: _19  and  _21
REMARK    8  A    between atoms: _21  and  _22
REMARK    9  A    between atoms: _29  and  _31
REMARK   10  A    between atoms: _31  and  _32
REMARK   11  A    between atoms: _35  and  _37
REMARK   12  A    between atoms: _37  and  _39
REMARK   13  A    between atoms: _41  and  _43
REMARK   14  A    between atoms: _46  and  _48
REMARK   15  A    between atoms: _48  and  _49
REMARK   16  A    between atoms: _49  and  _50
REMARK   17  A    between atoms: _50  and  _51
REMARK   18  A    between atoms: _55  and  _57
REMARK   19  A    between atoms: _57  and  _58
REMARK   20  A    between atoms: _58  and  _59
REMARK   21  A    between atoms: _62  and  _64
REMARK   22  A    between atoms: _64  and  _66
REMARK   23  A    between atoms: _68  and  _70
REMARK   24  A    between atoms: _70  and  _71
REMARK   25  A    between atoms: _78  and  _80
REMARK   26  A    between atoms: _82  and  _84
REMARK   27  A    between atoms: _84  and  _85
REMARK   28  A    between atoms: _91  and  _93
REMARK   29  A    between atoms: _95  and  _97
REMARK   30  A    between atoms: _97  and  _98
REMARK   31  A    between atoms: _104  and  _106
REMARK   32  A    between atoms: _106  and  _107
REMARK   33  A    between atoms: _107  and  _108
REMARK   34  A    between atoms: _108  and  _109
REMARK   35  A    between atoms: _111  and  _113
REMARK   36  A    between atoms: _113  and  _115
REMARK   37  A    between atoms: _117  and  _119
REMARK   38  A    between atoms: _119  and  _120
REMARK   39  A    between atoms: _127  and  _129
REMARK   40  A    between atoms: _131  and  _133
REMARK   41  A    between atoms: _136  and  _138
REMARK   42  A    between atoms: _138  and  _139
REMARK   43  A    between atoms: _139  and  _140
REMARK   44  A    between atoms: _140  and  _141
REMARK   45  A    between atoms: _145  and  _147
REMARK   46  A    between atoms: _147  and  _148
REMARK   47  A    between atoms: _155  and  _157
REMARK   48  A    between atoms: _157  and  _158
REMARK   49  A    between atoms: _158  and  _159
REMARK   50  A    between atoms: _159  and  _160
REMARK                            x       y       z     vdW  Elec       q    Type
REMARK                         _______ _______ _______ _____ _____    ______ ____
ROOT
ATOM      1  C   UNL     1     -41.582  11.939 -42.689  0.00  0.00    +0.002 C 
ENDROOT
BRANCH   1   2
ATOM      2  C   UNL     1     -41.012  13.211 -43.288  0.00  0.00    +0.000 C 
BRANCH   2   3
ATOM      3  C   UNL     1     -41.977  14.006 -44.174  0.00  0.00    +0.000 C 
ATOM      4  C   UNL     1     -42.415  15.292 -43.459  0.00  0.00    +0.000 C 
ENDBRANCH   2   3
ENDBRANCH   1   2
BRANCH   1   5
ATOM      5  C   UNL     1     -42.821  11.531 -43.461  0.00  0.00    +0.021 C 
BRANCH   5   6
ATOM      6  C   UNL     1     -42.548  10.415 -44.449  0.00  0.00    +0.109 C 
ATOM      7  N   UNL     1     -42.479  10.977 -45.832  0.00  0.00    -0.131 NA
ENDBRANCH   5   6
ENDBRANCH   1   5
TORSDOF 4
REMARK  Name = 
REMARK  50 active torsions:
REMARK  status: ('A' for Active; 'I' for Inactive)
REMARK    1  A    between atoms: _1  and  _3
REMARK    2  A    between atoms: _3  and  _5
REMARK    3  A    between atoms: _7  and  _9
REMARK    4  A    between atoms: _9  and  _10
REMARK    5  A    between atoms: _13  and  _15
REMARK    6  A    between atoms: _15  and  _17
REMARK    7  A    between atoms: _19  and  _21
REMARK    8  A    between atoms: _21  and  _22
REMARK    9  A    between atoms: _29  and  _31
REMARK   10  A    between atoms: _31  and  _32
REMARK   11  A    between atoms: _35  and  _37
REMARK   12  A    between atoms: _37  and  _39
REMARK   13  A    between atoms: _41  and  _43
REMARK   14  A    between atoms: _46  and  _48
REMARK   15  A    between atoms: _48  and  _49
REMARK   16  A    between atoms: _49  and  _50
REMARK   17  A    between atoms: _50  and  _51
REMARK   18  A    between atoms: _55  and  _57
REMARK   19  A    between atoms: _57  and  _58
REMARK   20  A    between atoms: _58  and  _59
REMARK   21  A    between atoms: _62  and  _64
REMARK   22  A    between atoms: _64  and  _66
REMARK   23  A    between atoms: _68  and  _70
REMARK   24  A    between atoms: _70  and  _71
REMARK   25  A    between atoms: _78  and  _80
REMARK   26  A    between atoms: _82  and  _84
REMARK   27  A    between atoms: _84  and  _85
REMARK   28  A    between atoms: _91  and  _93
REMARK   29  A    between atoms: _95  and  _97
REMARK   30  A    between atoms: _97  and  _98
REMARK   31  A    between atoms: _104  and  _106
REMARK   32  A    between atoms: _106  and  _107
REMARK   33  A    between atoms: _107  and  _108
REMARK   34  A    between atoms: _108  and  _109
REMARK   35  A    between atoms: _111  and  _113
REMARK   36  A    between atoms: _113  and  _115
REMARK   37  A    between atoms: _117  and  _119
REMARK   38  A    between atoms: _119  and  _120
REMARK   39  A    between atoms: _127  and  _129
REMARK   40  A    between atoms: _131  and  _133
REMARK   41  A    between atoms: _136  and  _138
REMARK   42  A    between atoms: _138  and  _139
REMARK   43  A    between atoms: _139  and  _140
REMARK   44  A    between atoms: _140  and  _141
REMARK   45  A    between atoms: _145  and  _147
REMARK   46  A    between atoms: _147  and  _148
REMARK   47  A    between atoms: _155  and  _157
REMARK   48  A    between atoms: _157  and  _158
REMARK   49  A    between atoms: _158  and  _159
REMARK   50  A    between atoms: _159  and  _160
REMARK                            x       y       z     vdW  Elec       q    Type
REMARK                         _______ _______ _______ _____ _____    ______ ____
ROOT
ATOM      1  C   UNL     1     -39.463  21.172 -41.347  0.00  0.00    +0.000 C 
ATOM      2  C   UNL     1     -38.902  22.052 -40.237  0.00  0.00    +0.000 C 
ENDROOT
BRANCH   1   3
ATOM      3  C   UNL     1     -40.355  20.066 -40.775  0.00  0.00    +0.000 C 
ATOM      4  C   UNL     1     -41.359  20.702 -39.836  0.00  0.00    +0.000 C 
ENDBRANCH   1   3
BRANCH   1   5
ATOM      5  C   UNL     1     -38.348  20.561 -42.197  0.00  0.00    +0.000 C 
ATOM      6  C   UNL     1     -38.334  21.056 -43.629  0.00  0.00    +0.000 C 
ENDBRANCH   1   5
TORSDOF 2
REMARK  Name = 
REMARK  50 active torsions:
REMARK  status: ('A' for Active; 'I' for Inactive)
REMARK    1  A    between atoms: _1  and  _3
REMARK    2  A    between atoms: _3  and  _5
REMARK    3  A    between atoms: _7  and  _9
REMARK    4  A    between atoms: _9  and  _10
REMARK    5  A    between atoms: _13  and  _15
REMARK    6  A    between atoms: _15  and  _17
REMARK    7  A    between atoms: _19  and  _21
REMARK    8  A    between atoms: _21  and  _22
REMARK    9  A    between atoms: _29  and  _31
REMARK   10  A    between atoms: _31  and  _32
REMARK   11  A    between atoms: _35  and  _37
REMARK   12  A    between atoms: _37  and  _39
REMARK   13  A    between atoms: _41  and  _43
REMARK   14  A    between atoms: _46  and  _48
REMARK   15  A    between atoms: _48  and  _49
REMARK   16  A    between atoms: _49  and  _50
REMARK   17  A    between atoms: _50  and  _51
REMARK   18  A    between atoms: _55  and  _57
REMARK   19  A    between atoms: _57  and  _58
REMARK   20  A    between atoms: _58  and  _59
REMARK   21  A    between atoms: _62  and  _64
REMARK   22  A    between atoms: _64  and  _66
REMARK   23  A    between atoms: _68  and  _70
REMARK   24  A    between atoms: _70  and  _71
REMARK   25  A    between atoms: _78  and  _80
REMARK   26  A    between atoms: _82  and  _84
REMARK   27  A    between atoms: _84  and  _85
REMARK   28  A    between atoms: _91  and  _93
REMARK   29  A    between atoms: _95  and  _97
REMARK   30  A    between atoms: _97  and  _98
REMARK   31  A    between atoms: _104  and  _106
REMARK   32  A    between atoms: _106  and  _107
REMARK   33  A    between atoms: _107  and  _108
REMARK   34  A    between atoms: _108  and  _109
REMARK   35  A    between atoms: _111  and  _113
REMARK   36  A    between atoms: _113  and  _115
REMARK   37  A    between atoms: _117  and  _119
REMARK   38  A    between atoms: _119  and  _120
REMARK   39  A    between atoms: _127  and  _129
REMARK   40  A    between atoms: _131  and  _133
REMARK   41  A    between atoms: _136  and  _138
REMARK   42  A    between atoms: _138  and  _139
REMARK   43  A    between atoms: _139  and  _140
REMARK   44  A    between atoms: _140  and  _141
REMARK   45  A    between atoms: _145  and  _147
REMARK   46  A    between atoms: _147  and  _148
REMARK   47  A    between atoms: _155  and  _157
REMARK   48  A    between atoms: _157  and  _158
REMARK   49  A    between atoms: _158  and  _159
REMARK   50  A    between atoms: _159  and  _160
REMARK                            x       y       z     vdW  Elec       q    Type
REMARK                         _______ _______ _______ _____ _____    ______ ____
ROOT
ATOM      1  C   UNL     1     -36.039  25.851 -44.803  0.00  0.00    -0.022 A 
ATOM      2  C   UNL     1     -35.373  25.606 -43.607  0.00  0.00    -0.001 A 
ATOM      3  C   UNL     1     -36.062  25.550 -42.398  0.00  0.00    +0.042 A 
ATOM      4  C   UNL     1     -37.424  25.727 -42.388  0.00  0.00    +0.196 A 
ATOM      5  O   UNL     1     -38.095  25.666 -41.197  0.00  0.00    -0.287 OA
ATOM      6  C   UNL     1     -38.116  25.982 -43.562  0.00  0.00    +0.042 A 
ATOM      7  C   UNL     1     -37.423  26.034 -44.766  0.00  0.00    -0.001 A 
ENDROOT
BRANCH   1   8
ATOM      8  C   UNL     1     -35.288  25.929 -46.093  0.00  0.00    +0.026 C 
BRANCH   8   9
ATOM      9  C   UNL     1     -34.480  27.220 -46.243  0.00  0.00    +0.005 C 
ATOM     10  C   UNL     1     -33.848  27.232 -47.633  0.00  0.00    +0.000 C 
ENDBRANCH   8   9
ENDBRANCH   1   8
TORSDOF 2
REMARK  Name = 
REMARK  50 active torsions:
REMARK  status: ('A' for Active; 'I' for Inactive)
REMARK    1  A    between atoms: _1  and  _3
REMARK    2  A    between atoms: _3  and  _5
REMARK    3  A    between atoms: _7  and  _9
REMARK    4  A    between atoms: _9  and  _10
REMARK    5  A    between atoms: _13  and  _15
REMARK    6  A    between atoms: _15  and  _17
REMARK    7  A    between atoms: _19  and  _21
REMARK    8  A    between atoms: _21  and  _22
REMARK    9  A    between atoms: _29  and  _31
REMARK   10  A    between atoms: _31  and  _32
REMARK   11  A    between atoms: _35  and  _37
REMARK   12  A    between atoms: _37  and  _39
REMARK   13  A    between atoms: _41  and  _43
REMARK   14  A    between atoms: _46  and  _48
REMARK   15  A    between atoms: _48  and  _49
REMARK   16  A    between atoms: _49  and  _50
REMARK   17  A    between atoms: _50  and  _51
REMARK   18  A    between atoms: _55  and  _57
REMARK   19  A    between atoms: _57  and  _58
REMARK   20  A    between atoms: _58  and  _59
REMARK   21  A    between atoms: _62  and  _64
REMARK   22  A    between atoms: _64  and  _66
REMARK   23  A    between atoms: _68  and  _70
REMARK   24  A    between atoms: _70  and  _71
REMARK   25  A    between atoms: _78  and  _80
REMARK   26  A    between atoms: _82  and  _84
REMARK   27  A    between atoms: _84  and  _85
REMARK   28  A    between atoms: _91  and  _93
REMARK   29  A    between atoms: _95  and  _97
REMARK   30  A    between atoms: _97  and  _98
REMARK   31  A    between atoms: _104  and  _106
REMARK   32  A    between atoms: _106  and  _107
REMARK   33  A    between atoms: _107  and  _108
REMARK   34  A    between atoms: _108  and  _109
REMARK   35  A    between atoms: _111  and  _113
REMARK   36  A    between atoms: _113  and  _115
REMARK   37  A    between atoms: _117  and  _119
REMARK   38  A    between atoms: _119  and  _120
REMARK   39  A    between atoms: _127  and  _129
REMARK   40  A    between atoms: _131  and  _133
REMARK   41  A    between atoms: _136  and  _138
REMARK   42  A    between atoms: _138  and  _139
REMARK   43  A    between atoms: _139  and  _140
REMARK   44  A    between atoms: _140  and  _141
REMARK   45  A    between atoms: _145  and  _147
REMARK   46  A    between atoms: _147  and  _148
REMARK   47  A    between atoms: _155  and  _157
REMARK   48  A    between atoms: _157  and  _158
REMARK   49  A    between atoms: _158  and  _159
REMARK   50  A    between atoms: _159  and  _160
REMARK                            x       y       z     vdW  Elec       q    Type
REMARK                         _______ _______ _______ _____ _____    ______ ____
ROOT
ATOM      1  C   UNL     1     -30.869  23.371 -50.696  0.00  0.00    +0.013 C 
ATOM      2  C   UNL     1     -30.192  23.512 -52.038  0.00  0.00    +0.001 C 
ENDROOT
BRANCH   1   3
ATOM      3  C   UNL     1     -31.863  22.214 -50.752  0.00  0.00    +0.069 C 
ATOM      4  S   UNL     1     -31.053  20.630 -51.114  0.00  0.00    -0.082 S 
ENDBRANCH   1   3
TORSDOF 1
REMARK  Name = 
REMARK  50 active torsions:
REMARK  status: ('A' for Active; 'I' for Inactive)
REMARK    1  A    between atoms: _1  and  _3
REMARK    2  A    between atoms: _3  and  _5
REMARK    3  A    between atoms: _7  and  _9
REMARK    4  A    between atoms: _9  and  _10
REMARK    5  A    between atoms: _13  and  _15
REMARK    6  A    between atoms: _15  and  _17
REMARK    7  A    between atoms: _19  and  _21
REMARK    8  A    between atoms: _21  and  _22
REMARK    9  A    between atoms: _29  and  _31
REMARK   10  A    between atoms: _31  and  _32
REMARK   11  A    between atoms: _35  and  _37
REMARK   12  A    between atoms: _37  and  _39
REMARK   13  A    between atoms: _41  and  _43
REMARK   14  A    between atoms: _46  and  _48
REMARK   15  A    between atoms: _48  and  _49
REMARK   16  A    between atoms: _49  and  _50
REMARK   17  A    between atoms: _50  and  _51
REMARK   18  A    between atoms: _55  and  _57
REMARK   19  A    between atoms: _57  and  _58
REMARK   20  A    between atoms: _58  and  _59
REMARK   21  A    between atoms: _62  and  _64
REMARK   22  A    between atoms: _64  and  _66
REMARK   23  A    between atoms: _68  and  _70
REMARK   24  A    between atoms: _70  and  _71
REMARK   25  A    between atoms: _78  and  _80
REMARK   26  A    between atoms: _82  and  _84
REMARK   27  A    between atoms: _84  and  _85
REMARK   28  A    between atoms: _91  and  _93
REMARK   29  A    between atoms: _95  and  _97
REMARK   30  A    between atoms: _97  and  _98
REMARK   31  A    between atoms: _104  and  _106
REMARK   32  A    between atoms: _106  and  _107
REMARK   33  A    between atoms: _107  and  _108
REMARK   34  A    between atoms: _108  and  _109
REMARK   35  A    between atoms: _111  and  _113
REMARK   36  A    between atoms: _113  and  _115
REMARK   37  A    between atoms: _117  and  _119
REMARK   38  A    between atoms: _119  and  _120
REMARK   39  A    between atoms: _127  and  _129
REMARK   40  A    between atoms: _131  and  _133
REMARK   41  A    between atoms: _136  and  _138
REMARK   42  A    between atoms: _138  and  _139
REMARK   43  A    between atoms: _139  and  _140
REMARK   44  A    between atoms: _140  and  _141
REMARK   45  A    between atoms: _145  and  _147
REMARK   46  A    between atoms: _147  and  _148
REMARK   47  A    between atoms: _155  and  _157
REMARK   48  A    between atoms: _157  and  _158
REMARK   49  A    between atoms: _158  and  _159
REMARK   50  A    between atoms: _159  and  _160
REMARK                            x       y       z     vdW  Elec       q    Type
REMARK                         _______ _______ _______ _____ _____    ______ ____
ROOT
ATOM      1  C   UNL     1     -29.719  19.789 -56.114  0.00  0.00    +0.000 C 
ATOM      2  C   UNL     1     -30.842  19.756 -55.053  0.00  0.00    +0.000 C 
ATOM      3  C   UNL     1     -29.618  18.453 -56.814  0.00  0.00    +0.000 C 
ENDROOT
BRANCH   1   4
ATOM      4  C   UNL     1     -28.386  20.152 -55.456  0.00  0.00    +0.000 C 
ATOM      5  C   UNL     1     -27.273  20.097 -56.503  0.00  0.00    +0.000 C 
ENDBRANCH   1   4
TORSDOF 1
REMARK  Name = 
REMARK  50 active torsions:
REMARK  status: ('A' for Active; 'I' for Inactive)
REMARK    1  A    between atoms: _1  and  _3
REMARK    2  A    between atoms: _3  and  _5
REMARK    3  A    between atoms: _7  and  _9
REMARK    4  A    between atoms: _9  and  _10
REMARK    5  A    between atoms: _13  and  _15
REMARK    6  A    between atoms: _15  and  _17
REMARK    7  A    between atoms: _19  and  _21
REMARK    8  A    between atoms: _21  and  _22
REMARK    9  A    between atoms: _29  and  _31
REMARK   10  A    between atoms: _31  and  _32
REMARK   11  A    between atoms: _35  and  _37
REMARK   12  A    between atoms: _37  and  _39
REMARK   13  A    between atoms: _41  and  _43
REMARK   14  A    between atoms: _46  and  _48
REMARK   15  A    between atoms: _48  and  _49
REMARK   16  A    between atoms: _49  and  _50
REMARK   17  A    between atoms: _50  and  _51
REMARK   18  A    between atoms: _55  and  _57
REMARK   19  A    between atoms: _57  and  _58
REMARK   20  A    between atoms: _58  and  _59
REMARK   21  A    between atoms: _62  and  _64
REMARK   22  A    between atoms: _64  and  _66
REMARK   23  A    between atoms: _68  and  _70
REMARK   24  A    between atoms: _70  and  _71
REMARK   25  A    between atoms: _78  and  _80
REMARK   26  A    between atoms: _82  and  _84
REMARK   27  A    between atoms: _84  and  _85
REMARK   28  A    between atoms: _91  and  _93
REMARK   29  A    between atoms: _95  and  _97
REMARK   30  A    between atoms: _97  and  _98
REMARK   31  A    between atoms: _104  and  _106
REMARK   32  A    between atoms: _106  and  _107
REMARK   33  A    between atoms: _107  and  _108
REMARK   34  A    between atoms: _108  and  _109
REMARK   35  A    between atoms: _111  and  _113
REMARK   36  A    between atoms: _113  and  _115
REMARK   37  A    between atoms: _117  and  _119
REMARK   38  A    between atoms: _119  and  _120
REMARK   39  A    between atoms: _127  and  _129
REMARK   40  A    between atoms: _131  and  _133
REMARK   41  A    between atoms: _136  and  _138
REMARK   42  A    between atoms: _138  and  _139
REMARK   43  A    between atoms: _139  and  _140
REMARK   44  A    between atoms: _140  and  _141
REMARK   45  A    between atoms: _145  and  _147
REMARK   46  A    between atoms: _147  and  _148
REMARK   47  A    between atoms: _155  and  _157
REMARK   48  A    between atoms: _157  and  _158
REMARK   49  A    between atoms: _158  and  _159
REMARK   50  A    between atoms: _159  and  _160
REMARK                            x       y       z     vdW  Elec       q    Type
REMARK                         _______ _______ _______ _____ _____    ______ ____
ROOT
ATOM      1  C   UNL     1     -38.730   3.933 -56.535  0.00  0.00    +0.220 C 
ENDROOT
BRANCH   1   2
ATOM      2  N   UNL     1     -37.428   3.803 -57.172  0.00  0.00    -0.087 NA
ATOM      3  C   UNL     1     -36.264   3.967 -56.543  0.00  0.00    +0.535 C 
ATOM      4  N   UNL     1     -36.220   4.271 -55.250  0.00  0.00    +0.135 NA
ATOM      5  N   UNL     1     -35.143   3.815 -57.223  0.00  0.00    +0.135 NA
ENDBRANCH   1   2
BRANCH   1   6
ATOM      6  C   UNL     1     -39.828   4.013 -57.567  0.00  0.00    +0.047 C 
BRANCH   6   7
ATOM      7  C   UNL     1     -39.271   3.540 -58.890  0.00  0.00    +0.004 C 
BRANCH   7   8
ATOM      8  C   UNL     1     -40.314   3.037 -59.872  0.00  0.00    +0.000 C 
ATOM      9  C   UNL     1     -41.144   4.199 -60.401  0.00  0.00    +0.000 C 
ENDBRANCH   7   8
ENDBRANCH   6   7
ENDBRANCH   1   6
TORSDOF 4
REMARK  Name = 
REMARK  50 active torsions:
REMARK  status: ('A' for Active; 'I' for Inactive)
REMARK    1  A    between atoms: _1  and  _3
REMARK    2  A    between atoms: _3  and  _5
REMARK    3  A    between atoms: _7  and  _9
REMARK    4  A    between atoms: _9  and  _10
REMARK    5  A    between atoms: _13  and  _15
REMARK    6  A    between atoms: _15  and  _17
REMARK    7  A    between atoms: _19  and  _21
REMARK    8  A    between atoms: _21  and  _22
REMARK    9  A    between atoms: _29  and  _31
REMARK   10  A    between atoms: _31  and  _32
REMARK   11  A    between atoms: _35  and  _37
REMARK   12  A    between atoms: _37  and  _39
REMARK   13  A    between atoms: _41  and  _43
REMARK   14  A    between atoms: _46  and  _48
REMARK   15  A    between atoms: _48  and  _49
REMARK   16  A    between atoms: _49  and  _50
REMARK   17  A    between atoms: _50  and  _51
REMARK   18  A    between atoms: _55  and  _57
REMARK   19  A    between atoms: _57  and  _58
REMARK   20  A    between atoms: _58  and  _59
REMARK   21  A    between atoms: _62  and  _64
REMARK   22  A    between atoms: _64  and  _66
REMARK   23  A    between atoms: _68  and  _70
REMARK   24  A    between atoms: _70  and  _71
REMARK   25  A    between atoms: _78  and  _80
REMARK   26  A    between atoms: _82  and  _84
REMARK   27  A    between atoms: _84  and  _85
REMARK   28  A    between atoms: _91  and  _93
REMARK   29  A    between atoms: _95  and  _97
REMARK   30  A    between atoms: _97  and  _98
REMARK   31  A    between atoms: _104  and  _106
REMARK   32  A    between atoms: _106  and  _107
REMARK   33  A    between atoms: _107  and  _108
REMARK   34  A    between atoms: _108  and  _109
REMARK   35  A    between atoms: _111  and  _113
REMARK   36  A    between atoms: _113  and  _115
REMARK   37  A    between atoms: _117  and  _119
REMARK   38  A    between atoms: _119  and  _120
REMARK   39  A    between atoms: _127  and  _129
REMARK   40  A    between atoms: _131  and  _133
REMARK   41  A    between atoms: _136  and  _138
REMARK   42  A    between atoms: _138  and  _139
REMARK   43  A    between atoms: _139  and  _140
REMARK   44  A    between atoms: _140  and  _141
REMARK   45  A    between atoms: _145  and  _147
REMARK   46  A    between atoms: _147  and  _148
REMARK   47  A    between atoms: _155  and  _157
REMARK   48  A    between atoms: _157  and  _158
REMARK   49  A    between atoms: _158  and  _159
REMARK   50  A    between atoms: _159  and  _160
REMARK                            x       y       z     vdW  Elec       q    Type
REMARK                         _______ _______ _______ _____ _____    ______ ____
ROOT
ATOM      1  C   UNL     1     -45.488  -3.264 -49.900  0.00  0.00    -0.022 A 
ATOM      2  C   UNL     1     -45.529  -2.845 -48.563  0.00  0.00    -0.001 A 
ATOM      3  C   UNL     1     -44.879  -1.695 -48.152  0.00  0.00    +0.042 A 
ATOM      4  C   UNL     1     -44.163  -0.944 -49.080  0.00  0.00    +0.196 A 
ATOM      5  O   UNL     1     -43.520   0.206 -48.667  0.00  0.00    -0.287 OA
ATOM      6  C   UNL     1     -44.100  -1.341 -50.411  0.00  0.00    +0.042 A 
ATOM      7  C   UNL     1     -44.756  -2.494 -50.811  0.00  0.00    -0.001 A 
ENDROOT
BRANCH   1   8
ATOM      8  C   UNL     1     -46.181  -4.538 -50.350  0.00  0.00    +0.026 C 
BRANCH   8   9
ATOM      9  C   UNL     1     -45.553  -5.267 -51.549  0.00  0.00    +0.005 C 
ATOM     10  C   UNL     1     -45.926  -6.740 -51.433  0.00  0.00    +0.000 C 
ENDBRANCH   8   9
ENDBRANCH   1   8
TORSDOF 2
REMARK  Name = 
REMARK  50 active torsions:
REMARK  status: ('A' for Active; 'I' for Inactive)
REMARK    1  A    between atoms: _1  and  _3
REMARK    2  A    between atoms: _3  and  _5
REMARK    3  A    between atoms: _7  and  _9
REMARK    4  A    between atoms: _9  and  _10
REMARK    5  A    between atoms: _13  and  _15
REMARK    6  A    between atoms: _15  and  _17
REMARK    7  A    between atoms: _19  and  _21
REMARK    8  A    between atoms: _21  and  _22
REMARK    9  A    between atoms: _29  and  _31
REMARK   10  A    between atoms: _31  and  _32
REMARK   11  A    between atoms: _35  and  _37
REMARK   12  A    between atoms: _37  and  _39
REMARK   13  A    between atoms: _41  and  _43
REMARK   14  A    between atoms: _46  and  _48
REMARK   15  A    between atoms: _48  and  _49
REMARK   16  A    between atoms: _49  and  _50
REMARK   17  A    between atoms: _50  and  _51
REMARK   18  A    between atoms: _55  and  _57
REMARK   19  A    between atoms: _57  and  _58
REMARK   20  A    between atoms: _58  and  _59
REMARK   21  A    between atoms: _62  and  _64
REMARK   22  A    between atoms: _64  and  _66
REMARK   23  A    between atoms: _68  and  _70
REMARK   24  A    between atoms: _70  and  _71
REMARK   25  A    between atoms: _78  and  _80
REMARK   26  A    between atoms: _82  and  _84
REMARK   27  A    between atoms: _84  and  _85
REMARK   28  A    between atoms: _91  and  _93
REMARK   29  A    between atoms: _95  and  _97
REMARK   30  A    between atoms: _97  and  _98
REMARK   31  A    between atoms: _104  and  _106
REMARK   32  A    between atoms: _106  and  _107
REMARK   33  A    between atoms: _107  and  _108
REMARK   34  A    between atoms: _108  and  _109
REMARK   35  A    between atoms: _111  and  _113
REMARK   36  A    between atoms: _113  and  _115
REMARK   37  A    between atoms: _117  and  _119
REMARK   38  A    between atoms: _119  and  _120
REMARK   39  A    between atoms: _127  and  _129
REMARK   40  A    between atoms: _131  and  _133
REMARK   41  A    between atoms: _136  and  _138
REMARK   42  A    between atoms: _138  and  _139
REMARK   43  A    between atoms: _139  and  _140
REMARK   44  A    between atoms: _140  and  _141
REMARK   45  A    between atoms: _145  and  _147
REMARK   46  A    between atoms: _147  and  _148
REMARK   47  A    between atoms: _155  and  _157
REMARK   48  A    between atoms: _157  and  _158
REMARK   49  A    between atoms: _158  and  _159
REMARK   50  A    between atoms: _159  and  _160
REMARK                            x       y       z     vdW  Elec       q    Type
REMARK                         _______ _______ _______ _____ _____    ______ ____
ROOT
ATOM      1  C   UNL     1     -38.590  -2.234 -46.188  0.00  0.00    +0.007 C 
ENDROOT
BRANCH   1   2
ATOM      2  C   UNL     1     -38.366  -2.943 -47.513  0.00  0.00    +0.000 C 
BRANCH   2   3
ATOM      3  C   UNL     1     -37.362  -4.097 -47.415  0.00  0.00    +0.000 C 
ATOM      4  C   UNL     1     -38.051  -5.348 -46.903  0.00  0.00    +0.000 C 
ENDBRANCH   2   3
ENDBRANCH   1   2
BRANCH   1   5
ATOM      5  C   UNL     1     -40.029  -2.308 -45.723  0.00  0.00    +0.081 C 
BRANCH   5   6
ATOM      6  C   UNL     1     -40.183  -3.336 -44.611  0.00  0.00    +0.315 C 
ATOM      7  N   UNL     1     -41.142  -4.408 -44.999  0.00  0.00    +0.597 NA
ENDBRANCH   5   6
ENDBRANCH   1   5
TORSDOF 4
REMARK  Name = 
REMARK  50 active torsions:
REMARK  status: ('A' for Active; 'I' for Inactive)
REMARK    1  A    between atoms: _1  and  _3
REMARK    2  A    between atoms: _3  and  _5
REMARK    3  A    between atoms: _7  and  _9
REMARK    4  A    between atoms: _9  and  _10
REMARK    5  A    between atoms: _13  and  _15
REMARK    6  A    between atoms: _15  and  _17
REMARK    7  A    between atoms: _19  and  _21
REMARK    8  A    between atoms: _21  and  _22
REMARK    9  A    between atoms: _29  and  _31
REMARK   10  A    between atoms: _31  and  _32
REMARK   11  A    between atoms: _35  and  _37
REMARK   12  A    between atoms: _37  and  _39
REMARK   13  A    between atoms: _41  and  _43
REMARK   14  A    between atoms: _46  and  _48
REMARK   15  A    between atoms: _48  and  _49
REMARK   16  A    between atoms: _49  and  _50
REMARK   17  A    between atoms: _50  and  _51
REMARK   18  A    between atoms: _55  and  _57
REMARK   19  A    between atoms: _57  and  _58
REMARK   20  A    between atoms: _58  and  _59
REMARK   21  A    between atoms: _62  and  _64
REMARK   22  A    between atoms: _64  and  _66
REMARK   23  A    between atoms: _68  and  _70
REMARK   24  A    between atoms: _70  and  _71
REMARK   25  A    between atoms: _78  and  _80
REMARK   26  A    between atoms: _82  and  _84
REMARK   27  A    between atoms: _84  and  _85
REMARK   28  A    between atoms: _91  and  _93
REMARK   29  A    between atoms: _95  and  _97
REMARK   30  A    between atoms: _97  and  _98
REMARK   31  A    between atoms: _104  and  _106
REMARK   32  A    between atoms: _106  and  _107
REMARK   33  A    between atoms: _107  and  _108
REMARK   34  A    between atoms: _108  and  _109
REMARK   35  A    between atoms: _111  and  _113
REMARK   36  A    between atoms: _113  and  _115
REMARK   37  A    between atoms: _117  and  _119
REMARK   38  A    between atoms: _119  and  _120
REMARK   39  A    between atoms: _127  and  _129
REMARK   40  A    between atoms: _131  and  _133
REMARK   41  A    between atoms: _136  and  _138
REMARK   42  A    between atoms: _138  and  _139
REMARK   43  A    between atoms: _139  and  _140
REMARK   44  A    between atoms: _140  and  _141
REMARK   45  A    between atoms: _145  and  _147
REMARK   46  A    between atoms: _147  and  _148
REMARK   47  A    between atoms: _155  and  _157
REMARK   48  A    between atoms: _157  and  _158
REMARK   49  A    between atoms: _158  and  _159
REMARK   50  A    between atoms: _159  and  _160
REMARK                            x       y       z     vdW  Elec       q    Type
REMARK                         _______ _______ _______ _____ _____    ______ ____
ROOT
ATOM      1  C   UNL     1     -38.253  21.314 -61.562  0.00  0.00    +0.000 C 
ATOM      2  C   UNL     1     -38.610  20.567 -60.298  0.00  0.00    +0.000 C 
ENDROOT
BRANCH   1   3
ATOM      3  C   UNL     1     -39.196  20.949 -62.728  0.00  0.00    +0.000 C 
ATOM      4  C   UNL     1     -40.596  21.380 -62.367  0.00  0.00    +0.000 C 
ENDBRANCH   1   3
BRANCH   1   5
ATOM      5  C   UNL     1     -36.808  21.018 -61.929  0.00  0.00    +0.000 C 
ATOM      6  C   UNL     1     -35.867  22.035 -61.323  0.00  0.00    +0.000 C 
ENDBRANCH   1   5
TORSDOF 2
REMARK  Name = 
REMARK  50 active torsions:
REMARK  status: ('A' for Active; 'I' for Inactive)
REMARK    1  A    between atoms: _1  and  _3
REMARK    2  A    between atoms: _3  and  _5
REMARK    3  A    between atoms: _7  and  _9
REMARK    4  A    between atoms: _9  and  _10
REMARK    5  A    between atoms: _13  and  _15
REMARK    6  A    between atoms: _15  and  _17
REMARK    7  A    between atoms: _19  and  _21
REMARK    8  A    between atoms: _21  and  _22
REMARK    9  A    between atoms: _29  and  _31
REMARK   10  A    between atoms: _31  and  _32
REMARK   11  A    between atoms: _35  and  _37
REMARK   12  A    between atoms: _37  and  _39
REMARK   13  A    between atoms: _41  and  _43
REMARK   14  A    between atoms: _46  and  _48
REMARK   15  A    between atoms: _48  and  _49
REMARK   16  A    between atoms: _49  and  _50
REMARK   17  A    between atoms: _50  and  _51
REMARK   18  A    between atoms: _55  and  _57
REMARK   19  A    between atoms: _57  and  _58
REMARK   20  A    between atoms: _58  and  _59
REMARK   21  A    between atoms: _62  and  _64
REMARK   22  A    between atoms: _64  and  _66
REMARK   23  A    between atoms: _68  and  _70
REMARK   24  A    between atoms: _70  and  _71
REMARK   25  A    between atoms: _78  and  _80
REMARK   26  A    between atoms: _82  and  _84
REMARK   27  A    between atoms: _84  and  _85
REMARK   28  A    between atoms: _91  and  _93
REMARK   29  A    between atoms: _95  and  _97
REMARK   30  A    between atoms: _97  and  _98
REMARK   31  A    between atoms: _104  and  _106
REMARK   32  A    between atoms: _106  and  _107
REMARK   33  A    between atoms: _107  and  _108
REMARK   34  A    between atoms: _108  and  _109
REMARK   35  A    between atoms: _111  and  _113
REMARK   36  A    between atoms: _113  and  _115
REMARK   37  A    between atoms: _117  and  _119
REMARK   38  A    between atoms: _119  and  _120
REMARK   39  A    between atoms: _127  and  _129
REMARK   40  A    between atoms: _131  and  _133
REMARK   41  A    between atoms: _136  and  _138
REMARK   42  A    between atoms: _138  and  _139
REMARK   43  A    between atoms: _139  and  _140
REMARK   44  A    between atoms: _140  and  _141
REMARK   45  A    between atoms: _145  and  _147
REMARK   46  A    between atoms: _147  and  _148
REMARK   47  A    between atoms: _155  and  _157
REMARK   48  A    between atoms: _157  and  _158
REMARK   49  A    between atoms: _158  and  _159
REMARK   50  A    between atoms: _159  and  _160
REMARK                            x       y       z     vdW  Elec       q    Type
REMARK                         _______ _______ _______ _____ _____    ______ ____
ROOT
ATOM      1  C   UNL     1     -40.951  15.141 -58.696  0.00  0.00    +0.000 C 
ENDROOT
BRANCH   1   2
ATOM      2  C   UNL     1     -39.859  16.206 -58.795  0.00  0.00    +0.000 C 
ATOM      3  C   UNL     1     -40.515  17.569 -58.637  0.00  0.00    +0.000 C 
ATOM      4  C   UNL     1     -39.123  16.061 -60.119  0.00  0.00    +0.000 C 
ENDBRANCH   1   2
BRANCH   1   5
ATOM      5  C   UNL     1     -42.268  15.405 -59.408  0.00  0.00    +0.000 C 
ATOM      6  C   UNL     1     -42.143  15.134 -60.901  0.00  0.00    +0.000 C 
ENDBRANCH   1   5
TORSDOF 2
REMARK  Name = 
REMARK  50 active torsions:
REMARK  status: ('A' for Active; 'I' for Inactive)
REMARK    1  A    between atoms: _1  and  _3
REMARK    2  A    between atoms: _3  and  _5
REMARK    3  A    between atoms: _7  and  _9
REMARK    4  A    between atoms: _9  and  _10
REMARK    5  A    between atoms: _13  and  _15
REMARK    6  A    between atoms: _15  and  _17
REMARK    7  A    between atoms: _19  and  _21
REMARK    8  A    between atoms: _21  and  _22
REMARK    9  A    between atoms: _29  and  _31
REMARK   10  A    between atoms: _31  and  _32
REMARK   11  A    between atoms: _35  and  _37
REMARK   12  A    between atoms: _37  and  _39
REMARK   13  A    between atoms: _41  and  _43
REMARK   14  A    between atoms: _46  and  _48
REMARK   15  A    between atoms: _48  and  _49
REMARK   16  A    between atoms: _49  and  _50
REMARK   17  A    between atoms: _50  and  _51
REMARK   18  A    between atoms: _55  and  _57
REMARK   19  A    between atoms: _57  and  _58
REMARK   20  A    between atoms: _58  and  _59
REMARK   21  A    between atoms: _62  and  _64
REMARK   22  A    between atoms: _64  and  _66
REMARK   23  A    between atoms: _68  and  _70
REMARK   24  A    between atoms: _70  and  _71
REMARK   25  A    between atoms: _78  and  _80
REMARK   26  A    between atoms: _82  and  _84
REMARK   27  A    between atoms: _84  and  _85
REMARK   28  A    between atoms: _91  and  _93
REMARK   29  A    between atoms: _95  and  _97
REMARK   30  A    between atoms: _97  and  _98
REMARK   31  A    between atoms: _104  and  _106
REMARK   32  A    between atoms: _106  and  _107
REMARK   33  A    between atoms: _107  and  _108
REMARK   34  A    between atoms: _108  and  _109
REMARK   35  A    between atoms: _111  and  _113
REMARK   36  A    between atoms: _113  and  _115
REMARK   37  A    between atoms: _117  and  _119
REMARK   38  A    between atoms: _119  and  _120
REMARK   39  A    between atoms: _127  and  _129
REMARK   40  A    between atoms: _131  and  _133
REMARK   41  A    between atoms: _136  and  _138
REMARK   42  A    between atoms: _138  and  _139
REMARK   43  A    between atoms: _139  and  _140
REMARK   44  A    between atoms: _140  and  _141
REMARK   45  A    between atoms: _145  and  _147
REMARK   46  A    between atoms: _147  and  _148
REMARK   47  A    between atoms: _155  and  _157
REMARK   48  A    between atoms: _157  and  _158
REMARK   49  A    between atoms: _158  and  _159
REMARK   50  A    between atoms: _159  and  _160
REMARK                            x       y       z     vdW  Elec       q    Type
REMARK                         _______ _______ _______ _____ _____    ______ ____
ROOT
ATOM      1  C   UNL     1     -37.586  15.579 -64.373  0.00  0.00    +0.000 C 
ATOM      2  C   UNL     1     -36.474  15.639 -65.427  0.00  0.00    +0.000 C 
ENDROOT
BRANCH   1   3
ATOM      3  C   UNL     1     -38.749  16.508 -64.785  0.00  0.00    +0.000 C 
ATOM      4  C   UNL     1     -38.782  16.460 -66.307  0.00  0.00    +0.000 C 
ENDBRANCH   1   3
BRANCH   1   5
ATOM      5  C   UNL     1     -37.017  15.968 -62.999  0.00  0.00    +0.000 C 
ATOM      6  C   UNL     1     -36.890  17.449 -62.791  0.00  0.00    +0.000 C 
ENDBRANCH   1   5
TORSDOF 2
REMARK  Name = 
REMARK  50 active torsions:
REMARK  status: ('A' for Active; 'I' for Inactive)
REMARK    1  A    between atoms: _1  and  _3
REMARK    2  A    between atoms: _3  and  _5
REMARK    3  A    between atoms: _7  and  _9
REMARK    4  A    between atoms: _9  and  _10
REMARK    5  A    between atoms: _13  and  _15
REMARK    6  A    between atoms: _15  and  _17
REMARK    7  A    between atoms: _19  and  _21
REMARK    8  A    between atoms: _21  and  _22
REMARK    9  A    between atoms: _29  and  _31
REMARK   10  A    between atoms: _31  and  _32
REMARK   11  A    between atoms: _35  and  _37
REMARK   12  A    between atoms: _37  and  _39
REMARK   13  A    between atoms: _41  and  _43
REMARK   14  A    between atoms: _46  and  _48
REMARK   15  A    between atoms: _48  and  _49
REMARK   16  A    between atoms: _49  and  _50
REMARK   17  A    between atoms: _50  and  _51
REMARK   18  A    between atoms: _55  and  _57
REMARK   19  A    between atoms: _57  and  _58
REMARK   20  A    between atoms: _58  and  _59
REMARK   21  A    between atoms: _62  and  _64
REMARK   22  A    between atoms: _64  and  _66
REMARK   23  A    between atoms: _68  and  _70
REMARK   24  A    between atoms: _70  and  _71
REMARK   25  A    between atoms: _78  and  _80
REMARK   26  A    between atoms: _82  and  _84
REMARK   27  A    between atoms: _84  and  _85
REMARK   28  A    between atoms: _91  and  _93
REMARK   29  A    between atoms: _95  and  _97
REMARK   30  A    between atoms: _97  and  _98
REMARK   31  A    between atoms: _104  and  _106
REMARK   32  A    between atoms: _106  and  _107
REMARK   33  A    between atoms: _107  and  _108
REMARK   34  A    between atoms: _108  and  _109
REMARK   35  A    between atoms: _111  and  _113
REMARK   36  A    between atoms: _113  and  _115
REMARK   37  A    between atoms: _117  and  _119
REMARK   38  A    between atoms: _119  and  _120
REMARK   39  A    between atoms: _127  and  _129
REMARK   40  A    between atoms: _131  and  _133
REMARK   41  A    between atoms: _136  and  _138
REMARK   42  A    between atoms: _138  and  _139
REMARK   43  A    between atoms: _139  and  _140
REMARK   44  A    between atoms: _140  and  _141
REMARK   45  A    between atoms: _145  and  _147
REMARK   46  A    between atoms: _147  and  _148
REMARK   47  A    between atoms: _155  and  _157
REMARK   48  A    between atoms: _157  and  _158
REMARK   49  A    between atoms: _158  and  _159
REMARK   50  A    between atoms: _159  and  _160
REMARK                            x       y       z     vdW  Elec       q    Type
REMARK                         _______ _______ _______ _____ _____    ______ ____
ROOT
ATOM      1  C   UNL     1     -32.340  17.349 -67.666  0.00  0.00    -0.022 A 
ATOM      2  C   UNL     1     -31.410  16.450 -67.128  0.00  0.00    -0.001 A 
ATOM      3  C   UNL     1     -30.082  16.809 -66.985  0.00  0.00    +0.042 A 
ATOM      4  C   UNL     1     -29.673  18.080 -67.347  0.00  0.00    +0.196 A 
ATOM      5  O   UNL     1     -28.356  18.475 -67.176  0.00  0.00    -0.287 OA
ATOM      6  C   UNL     1     -30.581  18.994 -67.855  0.00  0.00    +0.042 A 
ATOM      7  C   UNL     1     -31.904  18.625 -68.004  0.00  0.00    -0.001 A 
ENDROOT
BRANCH   1   8
ATOM      8  C   UNL     1     -33.799  16.967 -67.817  0.00  0.00    +0.026 C 
BRANCH   8   9
ATOM      9  C   UNL     1     -34.472  17.474 -69.094  0.00  0.00    +0.005 C 
ATOM     10  C   UNL     1     -33.820  16.767 -70.276  0.00  0.00    +0.000 C 
ENDBRANCH   8   9
ENDBRANCH   1   8
TORSDOF 2
REMARK  Name = 
REMARK  50 active torsions:
REMARK  status: ('A' for Active; 'I' for Inactive)
REMARK    1  A    between atoms: _1  and  _3
REMARK    2  A    between atoms: _3  and  _5
REMARK    3  A    between atoms: _7  and  _9
REMARK    4  A    between atoms: _9  and  _10
REMARK    5  A    between atoms: _13  and  _15
REMARK    6  A    between atoms: _15  and  _17
REMARK    7  A    between atoms: _19  and  _21
REMARK    8  A    between atoms: _21  and  _22
REMARK    9  A    between atoms: _29  and  _31
REMARK   10  A    between atoms: _31  and  _32
REMARK   11  A    between atoms: _35  and  _37
REMARK   12  A    between atoms: _37  and  _39
REMARK   13  A    between atoms: _41  and  _43
REMARK   14  A    between atoms: _46  and  _48
REMARK   15  A    between atoms: _48  and  _49
REMARK   16  A    between atoms: _49  and  _50
REMARK   17  A    between atoms: _50  and  _51
REMARK   18  A    between atoms: _55  and  _57
REMARK   19  A    between atoms: _57  and  _58
REMARK   20  A    between atoms: _58  and  _59
REMARK   21  A    between atoms: _62  and  _64
REMARK   22  A    between atoms: _64  and  _66
REMARK   23  A    between atoms: _68  and  _70
REMARK   24  A    between atoms: _70  and  _71
REMARK   25  A    between atoms: _78  and  _80
REMARK   26  A    between atoms: _82  and  _84
REMARK   27  A    between atoms: _84  and  _85
REMARK   28  A    between atoms: _91  and  _93
REMARK   29  A    between atoms: _95  and  _97
REMARK   30  A    between atoms: _97  and  _98
REMARK   31  A    between atoms: _104  and  _106
REMARK   32  A    between atoms: _106  and  _107
REMARK   33  A    between atoms: _107  and  _108
REMARK   34  A    between atoms: _108  and  _109
REMARK   35  A    between atoms: _111  and  _113
REMARK   36  A    between atoms: _113  and  _115
REMARK   37  A    between atoms: _117  and  _119
REMARK   38  A    between atoms: _119  and  _120
REMARK   39  A    between atoms: _127  and  _129
REMARK   40  A    between atoms: _131  and  _133
REMARK   41  A    between atoms: _136  and  _138
REMARK   42  A    between atoms: _138  and  _139
REMARK   43  A    between atoms: _139  and  _140
REMARK   44  A    between atoms: _140  and  _141
REMARK   45  A    between atoms: _145  and  _147
REMARK   46  A    between atoms: _147  and  _148
REMARK   47  A    between atoms: _155  and  _157
REMARK   48  A    between atoms: _157  and  _158
REMARK   49  A    between atoms: _158  and  _159
REMARK   50  A    between atoms: _159  and  _160
REMARK                            x       y       z     vdW  Elec       q    Type
REMARK                         _______ _______ _______ _____ _____    ______ ____
ROOT
ATOM      1  C   UNL     1     -29.052   9.826 -66.425  0.00  0.00    +0.000 C 
ENDROOT
BRANCH   1   2
ATOM      2  C   UNL     1     -29.634  11.233 -66.414  0.00  0.00    +0.000 C 
ATOM      3  C   UNL     1     -30.614  11.445 -65.258  0.00  0.00    +0.000 C 
ATOM      4  C   UNL     1     -28.529  12.270 -66.406  0.00  0.00    +0.000 C 
ENDBRANCH   1   2
BRANCH   1   5
ATOM      5  C   UNL     1     -27.524   9.779 -66.429  0.00  0.00    +0.000 C 
ATOM      6  C   UNL     1     -27.075   8.624 -65.564  0.00  0.00    +0.000 C 
ENDBRANCH   1   5
TORSDOF 2
REMARK  Name = 
REMARK  50 active torsions:
REMARK  status: ('A' for Active; 'I' for Inactive)
REMARK    1  A    between atoms: _1  and  _3
REMARK    2  A    between atoms: _3  and  _5
REMARK    3  A    between atoms: _7  and  _9
REMARK    4  A    between atoms: _9  and  _10
REMARK    5  A    between atoms: _13  and  _15
REMARK    6  A    between atoms: _15  and  _17
REMARK    7  A    between atoms: _19  and  _21
REMARK    8  A    between atoms: _21  and  _22
REMARK    9  A    between atoms: _29  and  _31
REMARK   10  A    between atoms: _31  and  _32
REMARK   11  A    between atoms: _35  and  _37
REMARK   12  A    between atoms: _37  and  _39
REMARK   13  A    between atoms: _41  and  _43
REMARK   14  A    between atoms: _46  and  _48
REMARK   15  A    between atoms: _48  and  _49
REMARK   16  A    between atoms: _49  and  _50
REMARK   17  A    between atoms: _50  and  _51
REMARK   18  A    between atoms: _55  and  _57
REMARK   19  A    between atoms: _57  and  _58
REMARK   20  A    between atoms: _58  and  _59
REMARK   21  A    between atoms: _62  and  _64
REMARK   22  A    between atoms: _64  and  _66
REMARK   23  A    between atoms: _68  and  _70
REMARK   24  A    between atoms: _70  and  _71
REMARK   25  A    between atoms: _78  and  _80
REMARK   26  A    between atoms: _82  and  _84
REMARK   27  A    between atoms: _84  and  _85
REMARK   28  A    between atoms: _91  and  _93
REMARK   29  A    between atoms: _95  and  _97
REMARK   30  A    between atoms: _97  and  _98
REMARK   31  A    between atoms: _104  and  _106
REMARK   32  A    between atoms: _106  and  _107
REMARK   33  A    between atoms: _107  and  _108
REMARK   34  A    between atoms: _108  and  _109
REMARK   35  A    between atoms: _111  and  _113
REMARK   36  A    between atoms: _113  and  _115
REMARK   37  A    between atoms: _117  and  _119
REMARK   38  A    between atoms: _119  and  _120
REMARK   39  A    between atoms: _127  and  _129
REMARK   40  A    between atoms: _131  and  _133
REMARK   41  A    between atoms: _136  and  _138
REMARK   42  A    between atoms: _138  and  _139
REMARK   43  A    between atoms: _139  and  _140
REMARK   44  A    between atoms: _140  and  _141
REMARK   45  A    between atoms: _145  and  _147
REMARK   46  A    between atoms: _147  and  _148
REMARK   47  A    between atoms: _155  and  _157
REMARK   48  A    between atoms: _157  and  _158
REMARK   49  A    between atoms: _158  and  _159
REMARK   50  A    between atoms: _159  and  _160
REMARK                            x       y       z     vdW  Elec       q    Type
REMARK                         _______ _______ _______ _____ _____    ______ ____
ROOT
ATOM      1  C   UNL     1     -29.917  21.166 -46.295  0.00  0.00    +0.000 C 
ATOM      2  C   UNL     1     -31.036  21.781 -45.495  0.00  0.00    +0.000 C 
ENDROOT
BRANCH   1   3
ATOM      3  C   UNL     1     -29.066  22.262 -46.997  0.00  0.00    +0.000 C 
ATOM      4  C   UNL     1     -28.735  23.369 -46.006  0.00  0.00    +0.000 C 
ENDBRANCH   1   3
BRANCH   1   5
ATOM      5  C   UNL     1     -30.504  20.192 -47.320  0.00  0.00    +0.000 C 
ATOM      6  C   UNL     1     -30.211  18.712 -47.010  0.00  0.00    +0.000 C 
ENDBRANCH   1   5
TORSDOF 2
REMARK  Name = 
REMARK  50 active torsions:
REMARK  status: ('A' for Active; 'I' for Inactive)
REMARK    1  A    between atoms: _1  and  _3
REMARK    2  A    between atoms: _3  and  _5
REMARK    3  A    between atoms: _7  and  _9
REMARK    4  A    between atoms: _9  and  _10
REMARK    5  A    between atoms: _13  and  _15
REMARK    6  A    between atoms: _15  and  _17
REMARK    7  A    between atoms: _19  and  _21
REMARK    8  A    between atoms: _21  and  _22
REMARK    9  A    between atoms: _29  and  _31
REMARK   10  A    between atoms: _31  and  _32
REMARK   11  A    between atoms: _35  and  _37
REMARK   12  A    between atoms: _37  and  _39
REMARK   13  A    between atoms: _41  and  _43
REMARK   14  A    between atoms: _46  and  _48
REMARK   15  A    between atoms: _48  and  _49
REMARK   16  A    between atoms: _49  and  _50
REMARK   17  A    between atoms: _50  and  _51
REMARK   18  A    between atoms: _55  and  _57
REMARK   19  A    between atoms: _57  and  _58
REMARK   20  A    between atoms: _58  and  _59
REMARK   21  A    between atoms: _62  and  _64
REMARK   22  A    between atoms: _64  and  _66
REMARK   23  A    between atoms: _68  and  _70
REMARK   24  A    between atoms: _70  and  _71
REMARK   25  A    between atoms: _78  and  _80
[truncated: 282,452 more chars]
