# Supplementary material for: A Novel Class of Small Molecule Agonists with Preference for Human over Mouse TLR4 Activation
Source: PLoS One. 2016 Oct 13;11(10):e0164632. doi: 10.1371/journal.pone.0164632 (PMC5063506; doi:10.1371/journal.pone.0164632)
Supplement: S1 File — Sequence and structure files used for bioinformatics analysis and docking, provided as a ZIP archive of a directory tree. To view, uncompress onto your local file system and open the file Readme.txt at the top directory level of the archive. That file describes individual directories and files inside the archive. (ZIP) [file pone.0164632.s007.zip › S1_File/docking.receptor_monomer_unbound/dock/mouse_AZ12857161.pdbqt]

MODEL        2
REMARK  Name = 
REMARK  11 active torsions:
REMARK  status: ('A' for Active; 'I' for Inactive)
REMARK    1  A    between atoms: _1  and  _7
REMARK    2  A    between atoms: _1  and  _29
REMARK    3  A    between atoms: _2  and  _12
REMARK    4  A    between atoms: _14  and  _17
REMARK    5  A    between atoms: _15  and  _23
REMARK    6  A    between atoms: _29  and  _30
REMARK    7  A    between atoms: _29  and  _41
REMARK    8  A    between atoms: _33  and  _36
REMARK    9  A    between atoms: _36  and  _37
REMARK   10  A    between atoms: _37  and  _39
REMARK   11  A    between atoms: _42  and  _45
REMARK                            x       y       z     vdW  Elec       q    Type
REMARK                         _______ _______ _______ _____ _____    ______ ____
ROOT
ATOM      1  N   UNL     1     -35.627  18.787 -52.904  0.00  0.00    -0.250 N 
ATOM      2  C   UNL     1     -35.552  19.991 -52.250  0.00  0.00    +0.272 C 
ATOM      3  O   UNL     1     -35.531  21.016 -52.906  0.00  0.00    -0.268 OA
ENDROOT
BRANCH   1   4
ATOM      4  C   UNL     1     -35.366  18.750 -54.318  0.00  0.00    +0.039 A 
ATOM      5  C   UNL     1     -34.050  18.643 -54.767  0.00  0.00    +0.024 A 
ATOM      6  C   UNL     1     -33.776  18.584 -56.132  0.00  0.00    +0.006 A 
ATOM      7  C   UNL     1     -34.814  18.635 -57.065  0.00  0.00    -0.032 A 
ATOM      8  C   UNL     1     -36.134  18.755 -56.612  0.00  0.00    +0.046 A 
ATOM      9 CL   UNL     1     -37.462  18.814 -57.724  0.00  0.00    -0.083 Cl
ATOM     10  C   UNL     1     -34.497  18.552 -58.551  0.00  0.00    +0.045 C 
ATOM     11  C   UNL     1     -36.406  18.817 -55.247  0.00  0.00    +0.043 A 
ENDBRANCH   1   4
BRANCH   2  12
ATOM     12  C   UNL     1     -35.472  20.100 -50.744  0.00  0.00    +0.149 A 
ATOM     13  C   UNL     1     -36.553  20.491 -49.982  0.00  0.00    +0.063 A 
ATOM     14  C   UNL     1     -36.097  20.539 -48.687  0.00  0.00    +0.075 A 
ATOM     15  N   UNL     1     -34.814  20.080 -48.741  0.00  0.00    -0.231 N 
ATOM     16  N   UNL     1     -34.348  19.934 -50.009  0.00  0.00    -0.161 NA
BRANCH  14  17
ATOM     17  C   UNL     1     -36.798  21.017 -47.564  0.00  0.00    +0.000 A 
ATOM     18  C   UNL     1     -36.851  20.293 -46.363  0.00  0.00    +0.010 A 
ATOM     19  C   UNL     1     -37.548  20.782 -45.260  0.00  0.00    +0.001 A 
ATOM     20  C   UNL     1     -38.199  22.009 -45.332  0.00  0.00    +0.000 A 
ATOM     21  C   UNL     1     -38.146  22.748 -46.509  0.00  0.00    +0.001 A 
ATOM     22  C   UNL     1     -37.448  22.259 -47.612  0.00  0.00    +0.010 A 
ENDBRANCH  14  17
BRANCH  15  23
ATOM     23  C   UNL     1     -34.330  19.214 -47.809  0.00  0.00    +0.066 A 
ATOM     24  C   UNL     1     -33.364  19.659 -46.905  0.00  0.00    +0.028 A 
ATOM     25  C   UNL     1     -32.842  18.782 -45.957  0.00  0.00    +0.002 A 
ATOM     26  C   UNL     1     -33.282  17.460 -45.912  0.00  0.00    +0.000 A 
ATOM     27  C   UNL     1     -34.239  17.012 -46.820  0.00  0.00    +0.002 A 
ATOM     28  C   UNL     1     -34.759  17.883 -47.775  0.00  0.00    +0.028 A 
ENDBRANCH  15  23
ENDBRANCH   2  12
BRANCH   1  29
ATOM     29  C   UNL     1     -36.053  17.508 -52.259  0.00  0.00    +0.197 C 
BRANCH  29  30
ATOM     30  C   UNL     1     -37.571  17.306 -52.203  0.00  0.00    -0.018 A 
ATOM     31  C   UNL     1     -38.084  16.011 -52.093  0.00  0.00    +0.006 A 
ATOM     32  C   UNL     1     -39.458  15.796 -52.022  0.00  0.00    +0.004 A 
ATOM     33  C   UNL     1     -40.342  16.874 -52.068  0.00  0.00    -0.037 A 
ATOM     34  C   UNL     1     -39.835  18.169 -52.183  0.00  0.00    +0.004 A 
ATOM     35  C   UNL     1     -38.460  18.383 -52.251  0.00  0.00    +0.006 A 
BRANCH  33  36
ATOM     36  C   UNL     1     -41.843  16.642 -51.994  0.00  0.00    +0.155 C 
BRANCH  36  37
ATOM     37  C   UNL     1     -42.463  16.513 -53.373  0.00  0.00    +0.309 C 
ATOM     38  O   UNL     1     -41.993  17.013 -54.374  0.00  0.00    -0.251 OA
BRANCH  37  39
ATOM     39  O   UNL     1     -43.539  15.770 -53.402  0.00  0.00    -0.480 OA
ATOM     40  H   UNL     1     -43.716  15.464 -52.497  0.00  0.00    +0.295 HD
ENDBRANCH  37  39
ENDBRANCH  36  37
ENDBRANCH  33  36
ENDBRANCH  29  30
BRANCH  29  41
ATOM     41  C   UNL     1     -35.395  16.261 -52.841  0.00  0.00    +0.239 C 
ATOM     42  N   UNL     1     -34.243  15.890 -52.232  0.00  0.00    -0.311 N 
ATOM     43  H   UNL     1     -33.935  16.436 -51.441  0.00  0.00    +0.149 HD
ATOM     44  O   UNL     1     -35.808  15.710 -53.845  0.00  0.00    -0.273 OA
BRANCH  42  45
ATOM     45  C   UNL     1     -33.340  14.813 -52.668  0.00  0.00    +0.073 C 
ATOM     46  C   UNL     1     -33.996  13.421 -52.823  0.00  0.00    +0.022 C 
ATOM     47  C   UNL     1     -33.654  12.948 -54.247  0.00  0.00    +0.002 C 
ATOM     48  C   UNL     1     -32.387  13.726 -54.627  0.00  0.00    +0.002 C 
ATOM     49  C   UNL     1     -32.606  15.105 -53.994  0.00  0.00    +0.022 C 
ENDBRANCH  42  45
ENDBRANCH  29  41
ENDBRANCH   1  29
TORSDOF 11
ENDMDL
MODEL        3
REMARK  Name = 
REMARK  11 active torsions:
REMARK  status: ('A' for Active; 'I' for Inactive)
REMARK    1  A    between atoms: _1  and  _7
REMARK    2  A    between atoms: _1  and  _29
REMARK    3  A    between atoms: _2  and  _12
REMARK    4  A    between atoms: _14  and  _17
REMARK    5  A    between atoms: _15  and  _23
REMARK    6  A    between atoms: _29  and  _30
REMARK    7  A    between atoms: _29  and  _41
REMARK    8  A    between atoms: _33  and  _36
REMARK    9  A    between atoms: _36  and  _37
REMARK   10  A    between atoms: _37  and  _39
REMARK   11  A    between atoms: _42  and  _45
REMARK                            x       y       z     vdW  Elec       q    Type
REMARK                         _______ _______ _______ _____ _____    ______ ____
ROOT
ATOM      1  N   UNL     1     -36.007  18.760 -52.968  0.00  0.00    -0.250 N 
ATOM      2  C   UNL     1     -35.906  19.979 -52.348  0.00  0.00    +0.272 C 
ATOM      3  O   UNL     1     -35.950  20.989 -53.026  0.00  0.00    -0.268 OA
ENDROOT
BRANCH   1   4
ATOM      4  C   UNL     1     -35.849  18.695 -54.396  0.00  0.00    +0.039 A 
ATOM      5  C   UNL     1     -34.585  18.611 -54.981  0.00  0.00    +0.043 A 
ATOM      6  C   UNL     1     -34.451  18.574 -56.367  0.00  0.00    +0.046 A 
ATOM      7 CL   UNL     1     -32.858  18.497 -57.043  0.00  0.00    -0.083 Cl
ATOM      8  C   UNL     1     -35.586  18.611 -57.187  0.00  0.00    -0.032 A 
ATOM      9  C   UNL     1     -36.850  18.679 -56.597  0.00  0.00    +0.006 A 
ATOM     10  C   UNL     1     -35.461  18.585 -58.703  0.00  0.00    +0.045 C 
ATOM     11  C   UNL     1     -36.981  18.719 -55.211  0.00  0.00    +0.024 A 
ENDBRANCH   1   4
BRANCH   2  12
ATOM     12  C   UNL     1     -35.718  20.124 -50.854  0.00  0.00    +0.149 A 
ATOM     13  C   UNL     1     -36.759  20.466 -50.018  0.00  0.00    +0.063 A 
ATOM     14  C   UNL     1     -36.209  20.568 -48.763  0.00  0.00    +0.075 A 
ATOM     15  N   UNL     1     -34.908  20.185 -48.908  0.00  0.00    -0.231 N 
ATOM     16  N   UNL     1     -34.532  20.040 -50.206  0.00  0.00    -0.161 NA
BRANCH  14  17
ATOM     17  C   UNL     1     -36.850  21.027 -47.596  0.00  0.00    +0.000 A 
ATOM     18  C   UNL     1     -36.832  20.288 -46.404  0.00  0.00    +0.010 A 
ATOM     19  C   UNL     1     -37.471  20.758 -45.258  0.00  0.00    +0.001 A 
ATOM     20  C   UNL     1     -38.133  21.981 -45.278  0.00  0.00    +0.000 A 
ATOM     21  C   UNL     1     -38.150  22.735 -46.446  0.00  0.00    +0.001 A 
ATOM     22  C   UNL     1     -37.510  22.265 -47.593  0.00  0.00    +0.010 A 
ENDBRANCH  14  17
BRANCH  15  23
ATOM     23  C   UNL     1     -34.304  19.369 -48.002  0.00  0.00    +0.066 A 
ATOM     24  C   UNL     1     -33.343  19.903 -47.142  0.00  0.00    +0.028 A 
ATOM     25  C   UNL     1     -32.698  19.079 -46.221  0.00  0.00    +0.002 A 
ATOM     26  C   UNL     1     -33.009  17.722 -46.162  0.00  0.00    +0.000 A 
ATOM     27  C   UNL     1     -33.961  17.185 -47.027  0.00  0.00    +0.002 A 
ATOM     28  C   UNL     1     -34.603  18.003 -47.954  0.00  0.00    +0.028 A 
ENDBRANCH  15  23
ENDBRANCH   2  12
BRANCH   1  29
ATOM     29  C   UNL     1     -36.363  17.489 -52.265  0.00  0.00    +0.197 C 
BRANCH  29  30
ATOM     30  C   UNL     1     -37.868  17.214 -52.186  0.00  0.00    -0.018 A 
ATOM     31  C   UNL     1     -38.378  15.914 -52.130  0.00  0.00    +0.006 A 
ATOM     32  C   UNL     1     -39.753  15.695 -52.073  0.00  0.00    +0.004 A 
ATOM     33  C   UNL     1     -40.639  16.773 -52.069  0.00  0.00    -0.037 A 
ATOM     34  C   UNL     1     -40.134  18.073 -52.123  0.00  0.00    +0.004 A 
ATOM     35  C   UNL     1     -38.759  18.290 -52.176  0.00  0.00    +0.006 A 
BRANCH  33  36
ATOM     36  C   UNL     1     -42.139  16.533 -52.007  0.00  0.00    +0.155 C 
BRANCH  36  37
ATOM     37  C   UNL     1     -42.753  16.435 -53.391  0.00  0.00    +0.309 C 
ATOM     38  O   UNL     1     -42.294  16.981 -54.374  0.00  0.00    -0.251 OA
BRANCH  37  39
ATOM     39  O   UNL     1     -43.808  15.664 -53.449  0.00  0.00    -0.480 OA
ATOM     40  H   UNL     1     -43.978  15.323 -52.556  0.00  0.00    +0.295 HD
ENDBRANCH  37  39
ENDBRANCH  36  37
ENDBRANCH  33  36
ENDBRANCH  29  30
BRANCH  29  41
ATOM     41  C   UNL     1     -35.648  16.253 -52.802  0.00  0.00    +0.239 C 
ATOM     42  N   UNL     1     -34.509  15.927 -52.144  0.00  0.00    -0.311 N 
ATOM     43  H   UNL     1     -34.247  16.493 -51.352  0.00  0.00    +0.149 HD
ATOM     44  O   UNL     1     -36.007  15.675 -53.810  0.00  0.00    -0.273 OA
BRANCH  42  45
ATOM     45  C   UNL     1     -33.559  14.870 -52.529  0.00  0.00    +0.073 C 
ATOM     46  C   UNL     1     -34.191  13.491 -52.834  0.00  0.00    +0.022 C 
ATOM     47  C   UNL     1     -33.684  13.093 -54.231  0.00  0.00    +0.002 C 
ATOM     48  C   UNL     1     -32.383  13.884 -54.418  0.00  0.00    +0.002 C 
ATOM     49  C   UNL     1     -32.676  15.229 -53.742  0.00  0.00    +0.022 C 
ENDBRANCH  42  45
ENDBRANCH  29  41
ENDBRANCH   1  29
TORSDOF 11
ENDMDL
MODEL        4
REMARK  Name = 
REMARK  11 active torsions:
REMARK  status: ('A' for Active; 'I' for Inactive)
REMARK    1  A    between atoms: _1  and  _7
REMARK    2  A    between atoms: _1  and  _29
REMARK    3  A    between atoms: _2  and  _12
REMARK    4  A    between atoms: _14  and  _17
REMARK    5  A    between atoms: _15  and  _23
REMARK    6  A    between atoms: _29  and  _30
REMARK    7  A    between atoms: _29  and  _41
REMARK    8  A    between atoms: _33  and  _36
REMARK    9  A    between atoms: _36  and  _37
REMARK   10  A    between atoms: _37  and  _39
REMARK   11  A    between atoms: _42  and  _45
REMARK                            x       y       z     vdW  Elec       q    Type
REMARK                         _______ _______ _______ _____ _____    ______ ____
ROOT
ATOM      1  N   UNL     1     -34.639  17.157 -58.043  0.00  0.00    -0.250 N 
ATOM      2  C   UNL     1     -33.728  17.906 -57.340  0.00  0.00    +0.272 C 
ATOM      3  O   UNL     1     -32.750  18.338 -57.921  0.00  0.00    -0.268 OA
ENDROOT
BRANCH   1   4
ATOM      4  C   UNL     1     -34.266  16.648 -59.335  0.00  0.00    +0.039 A 
ATOM      5  C   UNL     1     -33.854  15.324 -59.499  0.00  0.00    +0.043 A 
ATOM      6  C   UNL     1     -33.473  14.857 -60.755  0.00  0.00    +0.046 A 
ATOM      7 CL   UNL     1     -32.943  13.214 -60.900  0.00  0.00    -0.083 Cl
ATOM      8  C   UNL     1     -33.509  15.709 -61.866  0.00  0.00    -0.032 A 
ATOM      9  C   UNL     1     -33.936  17.027 -61.699  0.00  0.00    +0.006 A 
ATOM     10  C   UNL     1     -33.084  15.222 -63.243  0.00  0.00    +0.045 C 
ATOM     11  C   UNL     1     -34.314  17.494 -60.443  0.00  0.00    +0.024 A 
ENDBRANCH   1   4
BRANCH   2  12
ATOM     12  C   UNL     1     -33.877  18.200 -55.864  0.00  0.00    +0.149 A 
ATOM     13  N   UNL     1     -33.025  17.785 -54.897  0.00  0.00    -0.161 NA
ATOM     14  N   UNL     1     -33.622  18.259 -53.772  0.00  0.00    -0.231 N 
ATOM     15  C   UNL     1     -34.654  19.113 -54.027  0.00  0.00    +0.075 A 
ATOM     16  C   UNL     1     -34.868  19.029 -55.382  0.00  0.00    +0.063 A 
BRANCH  14  17
ATOM     17  C   UNL     1     -33.640  17.427 -52.694  0.00  0.00    +0.066 A 
ATOM     18  C   UNL     1     -33.358  17.908 -51.411  0.00  0.00    +0.028 A 
ATOM     19  C   UNL     1     -33.396  17.040 -50.322  0.00  0.00    +0.002 A 
ATOM     20  C   UNL     1     -33.731  15.701 -50.507  0.00  0.00    +0.000 A 
ATOM     21  C   UNL     1     -34.028  15.225 -51.783  0.00  0.00    +0.002 A 
ATOM     22  C   UNL     1     -33.985  16.087 -52.877  0.00  0.00    +0.028 A 
ENDBRANCH  14  17
BRANCH  15  23
ATOM     23  C   UNL     1     -35.327  19.952 -53.118  0.00  0.00    +0.000 A 
ATOM     24  C   UNL     1     -34.727  21.109 -52.597  0.00  0.00    +0.010 A 
ATOM     25  C   UNL     1     -35.409  21.928 -51.700  0.00  0.00    +0.001 A 
ATOM     26  C   UNL     1     -36.707  21.613 -51.311  0.00  0.00    +0.000 A 
ATOM     27  C   UNL     1     -37.323  20.478 -51.827  0.00  0.00    +0.001 A 
ATOM     28  C   UNL     1     -36.642  19.658 -52.726  0.00  0.00    +0.010 A 
ENDBRANCH  15  23
ENDBRANCH   2  12
BRANCH   1  29
ATOM     29  C   UNL     1     -36.042  16.904 -57.592  0.00  0.00    +0.197 C 
BRANCH  29  30
ATOM     30  C   UNL     1     -37.002  18.073 -57.835  0.00  0.00    -0.018 A 
ATOM     31  C   UNL     1     -37.499  18.786 -56.741  0.00  0.00    +0.006 A 
ATOM     32  C   UNL     1     -38.359  19.866 -56.930  0.00  0.00    +0.004 A 
ATOM     33  C   UNL     1     -38.742  20.242 -58.218  0.00  0.00    -0.037 A 
ATOM     34  C   UNL     1     -38.252  19.530 -59.312  0.00  0.00    +0.004 A 
ATOM     35  C   UNL     1     -37.389  18.452 -59.122  0.00  0.00    +0.006 A 
BRANCH  33  36
ATOM     36  C   UNL     1     -39.684  21.419 -58.426  0.00  0.00    +0.155 C 
BRANCH  36  37
ATOM     37  C   UNL     1     -39.747  22.314 -57.203  0.00  0.00    +0.309 C 
ATOM     38  O   UNL     1     -40.409  22.065 -56.217  0.00  0.00    -0.251 OA
BRANCH  37  39
ATOM     39  O   UNL     1     -38.981  23.372 -57.282  0.00  0.00    -0.480 OA
ATOM     40  H   UNL     1     -38.535  23.354 -58.144  0.00  0.00    +0.295 HD
ENDBRANCH  37  39
ENDBRANCH  36  37
ENDBRANCH  33  36
ENDBRANCH  29  30
BRANCH  29  41
ATOM     41  C   UNL     1     -36.655  15.619 -58.140  0.00  0.00    +0.239 C 
ATOM     42  N   UNL     1     -36.433  14.517 -57.384  0.00  0.00    -0.311 N 
ATOM     43  H   UNL     1     -35.919  14.635 -56.524  0.00  0.00    +0.149 HD
ATOM     44  O   UNL     1     -37.201  15.565 -59.225  0.00  0.00    -0.273 OA
BRANCH  42  45
ATOM     45  C   UNL     1     -36.793  13.135 -57.740  0.00  0.00    +0.073 C 
ATOM     46  C   UNL     1     -36.823  12.164 -56.540  0.00  0.00    +0.022 C 
ATOM     47  C   UNL     1     -36.448  10.802 -57.136  0.00  0.00    +0.002 C 
ATOM     48  C   UNL     1     -35.412  11.150 -58.213  0.00  0.00    +0.002 C 
ATOM     49  C   UNL     1     -35.903  12.476 -58.820  0.00  0.00    +0.022 C 
ENDBRANCH  42  45
ENDBRANCH  29  41
ENDBRANCH   1  29
TORSDOF 11
ENDMDL
MODEL        5
REMARK  Name = 
REMARK  11 active torsions:
REMARK  status: ('A' for Active; 'I' for Inactive)
REMARK    1  A    between atoms: _1  and  _7
REMARK    2  A    between atoms: _1  and  _29
REMARK    3  A    between atoms: _2  and  _12
REMARK    4  A    between atoms: _14  and  _17
REMARK    5  A    between atoms: _15  and  _23
REMARK    6  A    between atoms: _29  and  _30
REMARK    7  A    between atoms: _29  and  _41
REMARK    8  A    between atoms: _33  and  _36
REMARK    9  A    between atoms: _36  and  _37
REMARK   10  A    between atoms: _37  and  _39
REMARK   11  A    between atoms: _42  and  _45
REMARK                            x       y       z     vdW  Elec       q    Type
REMARK                         _______ _______ _______ _____ _____    ______ ____
ROOT
ATOM      1  N   UNL     1     -36.519  19.102 -54.624  0.00  0.00    -0.250 N 
ATOM      2  C   UNL     1     -35.546  19.722 -53.882  0.00  0.00    +0.272 C 
ATOM      3  O   UNL     1     -34.430  19.837 -54.354  0.00  0.00    -0.268 OA
ENDROOT
BRANCH   1   4
ATOM      4  C   UNL     1     -36.128  18.341 -55.780  0.00  0.00    +0.039 A 
ATOM      5  C   UNL     1     -35.424  17.142 -55.652  0.00  0.00    +0.043 A 
ATOM      6  C   UNL     1     -35.033  16.432 -56.784  0.00  0.00    +0.046 A 
ATOM      7 CL   UNL     1     -34.137  14.964 -56.572  0.00  0.00    -0.083 Cl
ATOM      8  C   UNL     1     -35.350  16.910 -58.062  0.00  0.00    -0.032 A 
ATOM      9  C   UNL     1     -36.068  18.102 -58.184  0.00  0.00    +0.006 A 
ATOM     10  C   UNL     1     -34.920  16.157 -59.312  0.00  0.00    +0.045 C 
ATOM     11  C   UNL     1     -36.456  18.812 -57.051  0.00  0.00    +0.024 A 
ENDBRANCH   1   4
BRANCH   2  12
ATOM     12  C   UNL     1     -35.794  20.253 -52.487  0.00  0.00    +0.149 A 
ATOM     13  N   UNL     1     -34.840  20.729 -51.653  0.00  0.00    -0.161 NA
ATOM     14  N   UNL     1     -35.560  21.022 -50.538  0.00  0.00    -0.231 N 
ATOM     15  C   UNL     1     -36.907  20.957 -50.733  0.00  0.00    +0.075 A 
ATOM     16  C   UNL     1     -37.067  20.394 -51.976  0.00  0.00    +0.063 A 
BRANCH  14  17
ATOM     17  C   UNL     1     -34.998  20.688 -49.344  0.00  0.00    +0.066 A 
ATOM     18  C   UNL     1     -34.482  21.671 -48.493  0.00  0.00    +0.028 A 
ATOM     19  C   UNL     1     -33.925  21.305 -47.269  0.00  0.00    +0.002 A 
ATOM     20  C   UNL     1     -33.898  19.965 -46.886  0.00  0.00    +0.000 A 
ATOM     21  C   UNL     1     -34.427  18.988 -47.727  0.00  0.00    +0.002 A 
ATOM     22  C   UNL     1     -34.979  19.348 -48.955  0.00  0.00    +0.028 A 
ENDBRANCH  14  17
BRANCH  15  23
ATOM     23  C   UNL     1     -37.928  21.416 -49.878  0.00  0.00    +0.000 A 
ATOM     24  C   UNL     1     -37.689  21.555 -48.503  0.00  0.00    +0.010 A 
ATOM     25  C   UNL     1     -38.688  22.007 -47.643  0.00  0.00    +0.001 A 
ATOM     26  C   UNL     1     -39.949  22.320 -48.139  0.00  0.00    +0.000 A 
ATOM     27  C   UNL     1     -40.209  22.174 -49.497  0.00  0.00    +0.001 A 
ATOM     28  C   UNL     1     -39.211  21.723 -50.358  0.00  0.00    +0.010 A 
ENDBRANCH  15  23
ENDBRANCH   2  12
BRANCH   1  29
ATOM     29  C   UNL     1     -37.985  19.236 -54.363  0.00  0.00    +0.197 C 
BRANCH  29  30
ATOM     30  C   UNL     1     -38.708  20.200 -55.309  0.00  0.00    -0.018 A 
ATOM     31  C   UNL     1     -39.052  21.496 -54.918  0.00  0.00    +0.006 A 
ATOM     32  C   UNL     1     -39.723  22.345 -55.796  0.00  0.00    +0.004 A 
ATOM     33  C   UNL     1     -40.056  21.911 -57.080  0.00  0.00    -0.037 A 
ATOM     34  C   UNL     1     -39.712  20.618 -57.475  0.00  0.00    +0.004 A 
ATOM     35  C   UNL     1     -39.039  19.772 -56.597  0.00  0.00    +0.006 A 
BRANCH  33  36
ATOM     36  C   UNL     1     -40.788  22.839 -58.038  0.00  0.00    +0.155 C 
BRANCH  36  37
ATOM     37  C   UNL     1     -39.826  23.633 -58.900  0.00  0.00    +0.309 C 
ATOM     38  O   UNL     1     -38.632  23.702 -58.693  0.00  0.00    -0.251 OA
BRANCH  37  39
ATOM     39  O   UNL     1     -40.390  24.209 -59.930  0.00  0.00    -0.480 OA
ATOM     40  H   UNL     1     -41.339  24.003 -59.905  0.00  0.00    +0.295 HD
ENDBRANCH  37  39
ENDBRANCH  36  37
ENDBRANCH  33  36
ENDBRANCH  29  30
BRANCH  29  41
ATOM     41  C   UNL     1     -38.738  17.910 -54.315  0.00  0.00    +0.239 C 
ATOM     42  N   UNL     1     -40.046  18.012 -53.976  0.00  0.00    -0.311 N 
ATOM     43  H   UNL     1     -40.417  18.936 -53.817  0.00  0.00    +0.149 HD
ATOM     44  O   UNL     1     -38.184  16.836 -54.456  0.00  0.00    -0.273 OA
BRANCH  42  45
ATOM     45  C   UNL     1     -40.968  16.892 -53.728  0.00  0.00    +0.073 C 
ATOM     46  C   UNL     1     -41.194  16.537 -52.239  0.00  0.00    +0.022 C 
ATOM     47  C   UNL     1     -42.718  16.553 -52.027  0.00  0.00    +0.002 C 
ATOM     48  C   UNL     1     -43.312  16.312 -53.421  0.00  0.00    +0.002 C 
ATOM     49  C   UNL     1     -42.366  17.076 -54.355  0.00  0.00    +0.022 C 
ENDBRANCH  42  45
ENDBRANCH  29  41
ENDBRANCH   1  29
TORSDOF 11
ENDMDL
MODEL        6
REMARK  Name = 
REMARK  11 active torsions:
REMARK  status: ('A' for Active; 'I' for Inactive)
REMARK    1  A    between atoms: _1  and  _7
REMARK    2  A    between atoms: _1  and  _29
REMARK    3  A    between atoms: _2  and  _12
REMARK    4  A    between atoms: _14  and  _17
REMARK    5  A    between atoms: _15  and  _23
REMARK    6  A    between atoms: _29  and  _30
REMARK    7  A    between atoms: _29  and  _41
REMARK    8  A    between atoms: _33  and  _36
REMARK    9  A    between atoms: _36  and  _37
REMARK   10  A    between atoms: _37  and  _39
REMARK   11  A    between atoms: _42  and  _45
REMARK                            x       y       z     vdW  Elec       q    Type
REMARK                         _______ _______ _______ _____ _____    ______ ____
ROOT
ATOM      1  N   UNL     1     -36.663  18.975 -54.772  0.00  0.00    -0.250 N 
ATOM      2  C   UNL     1     -35.659  19.422 -53.950  0.00  0.00    +0.272 C 
ATOM      3  O   UNL     1     -34.536  19.540 -54.403  0.00  0.00    -0.268 OA
ENDROOT
BRANCH   1   4
ATOM      4  C   UNL     1     -36.310  18.371 -56.028  0.00  0.00    +0.039 A 
ATOM      5  C   UNL     1     -35.765  17.087 -56.086  0.00  0.00    +0.043 A 
ATOM      6  C   UNL     1     -35.406  16.529 -57.311  0.00  0.00    +0.046 A 
ATOM      7 CL   UNL     1     -34.708  14.944 -57.325  0.00  0.00    -0.083 Cl
ATOM      8  C   UNL     1     -35.599  17.248 -58.497  0.00  0.00    -0.032 A 
ATOM      9  C   UNL     1     -36.159  18.526 -58.436  0.00  0.00    +0.006 A 
ATOM     10  C   UNL     1     -35.202  16.662 -59.844  0.00  0.00    +0.045 C 
ATOM     11  C   UNL     1     -36.514  19.083 -57.210  0.00  0.00    +0.024 A 
ENDBRANCH   1   4
BRANCH   2  12
ATOM     12  C   UNL     1     -35.884  19.755 -52.491  0.00  0.00    +0.149 A 
ATOM     13  C   UNL     1     -34.920  20.380 -51.729  0.00  0.00    +0.063 A 
ATOM     14  C   UNL     1     -35.443  20.458 -50.461  0.00  0.00    +0.075 A 
ATOM     15  N   UNL     1     -36.713  19.974 -50.565  0.00  0.00    -0.231 N 
ATOM     16  N   UNL     1     -36.973  19.401 -51.770  0.00  0.00    -0.161 NA
BRANCH  14  17
ATOM     17  C   UNL     1     -34.776  20.894 -49.299  0.00  0.00    +0.000 A 
ATOM     18  C   UNL     1     -34.132  19.968 -48.464  0.00  0.00    +0.010 A 
ATOM     19  C   UNL     1     -33.468  20.383 -47.311  0.00  0.00    +0.001 A 
ATOM     20  C   UNL     1     -33.443  21.729 -46.964  0.00  0.00    +0.000 A 
ATOM     21  C   UNL     1     -34.089  22.659 -47.771  0.00  0.00    +0.001 A 
ATOM     22  C   UNL     1     -34.752  22.246 -48.925  0.00  0.00    +0.010 A 
ENDBRANCH  14  17
BRANCH  15  23
ATOM     23  C   UNL     1     -37.758  20.583 -49.940  0.00  0.00    +0.066 A 
ATOM     24  C   UNL     1     -37.975  20.336 -48.584  0.00  0.00    +0.028 A 
ATOM     25  C   UNL     1     -39.052  20.934 -47.931  0.00  0.00    +0.002 A 
ATOM     26  C   UNL     1     -39.913  21.775 -48.634  0.00  0.00    +0.000 A 
ATOM     27  C   UNL     1     -39.703  22.015 -49.990  0.00  0.00    +0.002 A 
ATOM     28  C   UNL     1     -38.632  21.414 -50.649  0.00  0.00    +0.028 A 
ENDBRANCH  15  23
ENDBRANCH   2  12
BRANCH   1  29
ATOM     29  C   UNL     1     -38.120  19.154 -54.489  0.00  0.00    +0.197 C 
BRANCH  29  30
ATOM     30  C   UNL     1     -38.821  20.158 -55.409  0.00  0.00    -0.018 A 
ATOM     31  C   UNL     1     -39.081  21.448 -54.940  0.00  0.00    +0.006 A 
ATOM     32  C   UNL     1     -39.700  22.389 -55.759  0.00  0.00    +0.004 A 
ATOM     33  C   UNL     1     -40.078  22.051 -57.059  0.00  0.00    -0.037 A 
ATOM     34  C   UNL     1     -39.824  20.763 -57.530  0.00  0.00    +0.004 A 
ATOM     35  C   UNL     1     -39.202  19.823 -56.711  0.00  0.00    +0.006 A 
BRANCH  33  36
ATOM     36  C   UNL     1     -40.757  23.076 -57.953  0.00  0.00    +0.155 C 
BRANCH  36  37
ATOM     37  C   UNL     1     -40.051  24.418 -57.912  0.00  0.00    +0.309 C 
ATOM     38  O   UNL     1     -38.846  24.545 -57.834  0.00  0.00    -0.251 OA
BRANCH  37  39
ATOM     39  O   UNL     1     -40.856  25.444 -58.013  0.00  0.00    -0.480 OA
ATOM     40  H   UNL     1     -41.764  25.105 -58.083  0.00  0.00    +0.295 HD
ENDBRANCH  37  39
ENDBRANCH  36  37
ENDBRANCH  33  36
ENDBRANCH  29  30
BRANCH  29  41
ATOM     41  C   UNL     1     -38.917  17.853 -54.454  0.00  0.00    +0.239 C 
ATOM     42  N   UNL     1     -40.186  17.978 -53.996  0.00  0.00    -0.311 N 
ATOM     43  H   UNL     1     -40.506  18.902 -53.750  0.00  0.00    +0.149 HD
ATOM     44  O   UNL     1     -38.419  16.772 -54.707  0.00  0.00    -0.273 OA
BRANCH  42  45
ATOM     45  C   UNL     1     -41.125  16.875 -53.735  0.00  0.00    +0.073 C 
ATOM     46  C   UNL     1     -41.392  16.572 -52.241  0.00  0.00    +0.022 C 
ATOM     47  C   UNL     1     -42.921  16.610 -52.068  0.00  0.00    +0.002 C 
ATOM     48  C   UNL     1     -43.482  16.329 -53.468  0.00  0.00    +0.002 C 
ATOM     49  C   UNL     1     -42.505  17.052 -54.402  0.00  0.00    +0.022 C 
ENDBRANCH  42  45
ENDBRANCH  29  41
ENDBRANCH   1  29
TORSDOF 11
ENDMDL
MODEL        7
REMARK  Name = 
REMARK  11 active torsions:
REMARK  status: ('A' for Active; 'I' for Inactive)
REMARK    1  A    between atoms: _1  and  _7
REMARK    2  A    between atoms: _1  and  _29
REMARK    3  A    between atoms: _2  and  _12
REMARK    4  A    between atoms: _14  and  _17
REMARK    5  A    between atoms: _15  and  _23
REMARK    6  A    between atoms: _29  and  _30
REMARK    7  A    between atoms: _29  and  _41
REMARK    8  A    between atoms: _33  and  _36
REMARK    9  A    between atoms: _36  and  _37
REMARK   10  A    between atoms: _37  and  _39
REMARK   11  A    between atoms: _42  and  _45
REMARK                            x       y       z     vdW  Elec       q    Type
REMARK                         _______ _______ _______ _____ _____    ______ ____
ROOT
ATOM      1  N   UNL     1     -35.348  18.666 -53.651  0.00  0.00    -0.250 N 
ATOM      2  C   UNL     1     -36.157  19.746 -53.399  0.00  0.00    +0.272 C 
ATOM      3  O   UNL     1     -36.737  20.275 -54.329  0.00  0.00    -0.268 OA
ENDROOT
BRANCH   1   4
ATOM      4  C   UNL     1     -34.964  18.391 -55.009  0.00  0.00    +0.039 A 
ATOM      5  C   UNL     1     -33.782  18.936 -55.510  0.00  0.00    +0.024 A 
ATOM      6  C   UNL     1     -33.382  18.664 -56.816  0.00  0.00    +0.006 A 
ATOM      7  C   UNL     1     -34.158  17.847 -57.639  0.00  0.00    -0.032 A 
ATOM      8  C   UNL     1     -35.351  17.310 -57.139  0.00  0.00    +0.046 A 
ATOM      9 CL   UNL     1     -36.351  16.282 -58.112  0.00  0.00    -0.083 Cl
ATOM     10  C   UNL     1     -33.696  17.547 -59.057  0.00  0.00    +0.045 C 
ATOM     11  C   UNL     1     -35.752  17.585 -55.833  0.00  0.00    +0.043 A 
ENDBRANCH   1   4
BRANCH   2  12
ATOM     12  C   UNL     1     -36.344  20.323 -52.014  0.00  0.00    +0.149 A 
ATOM     13  N   UNL     1     -35.359  20.854 -51.251  0.00  0.00    -0.161 NA
ATOM     14  N   UNL     1     -36.025  21.171 -50.110  0.00  0.00    -0.231 N 
ATOM     15  C   UNL     1     -37.379  21.065 -50.228  0.00  0.00    +0.075 A 
ATOM     16  C   UNL     1     -37.590  20.451 -51.439  0.00  0.00    +0.063 A 
BRANCH  14  17
ATOM     17  C   UNL     1     -35.391  20.897 -48.937  0.00  0.00    +0.066 A 
ATOM     18  C   UNL     1     -34.775  21.937 -48.239  0.00  0.00    +0.028 A 
ATOM     19  C   UNL     1     -34.103  21.673 -47.047  0.00  0.00    +0.002 A 
ATOM     20  C   UNL     1     -34.044  20.371 -46.553  0.00  0.00    +0.000 A 
ATOM     21  C   UNL     1     -34.650  19.330 -47.254  0.00  0.00    +0.002 A 
ATOM     22  C   UNL     1     -35.317  19.588 -48.450  0.00  0.00    +0.028 A 
ENDBRANCH  14  17
BRANCH  15  23
ATOM     23  C   UNL     1     -38.364  21.530 -49.336  0.00  0.00    +0.000 A 
ATOM     24  C   UNL     1     -38.098  21.710 -47.970  0.00  0.00    +0.010 A 
ATOM     25  C   UNL     1     -39.084  22.174 -47.101  0.00  0.00    +0.001 A 
ATOM     26  C   UNL     1     -40.354  22.475 -47.582  0.00  0.00    +0.000 A 
ATOM     27  C   UNL     1     -40.633  22.316 -48.935  0.00  0.00    +0.001 A 
ATOM     28  C   UNL     1     -39.646  21.854 -49.804  0.00  0.00    +0.010 A 
ENDBRANCH  15  23
ENDBRANCH   2  12
BRANCH   1  29
ATOM     29  C   UNL     1     -34.902  17.692 -52.608  0.00  0.00    +0.197 C 
BRANCH  29  30
ATOM     30  C   UNL     1     -36.025  16.813 -52.047  0.00  0.00    -0.018 A 
ATOM     31  C   UNL     1     -35.789  16.058 -50.895  0.00  0.00    +0.006 A 
ATOM     32  C   UNL     1     -36.795  15.264 -50.350  0.00  0.00    +0.004 A 
ATOM     33  C   UNL     1     -38.051  15.205 -50.956  0.00  0.00    -0.037 A 
ATOM     34  C   UNL     1     -38.289  15.954 -52.109  0.00  0.00    +0.004 A 
ATOM     35  C   UNL     1     -37.283  16.750 -52.651  0.00  0.00    +0.006 A 
BRANCH  33  36
ATOM     36  C   UNL     1     -39.150  14.336 -50.364  0.00  0.00    +0.155 C 
BRANCH  36  37
ATOM     37  C   UNL     1     -38.585  13.138 -49.625  0.00  0.00    +0.309 C 
ATOM     38  O   UNL     1     -37.995  12.226 -50.166  0.00  0.00    -0.251 OA
BRANCH  37  39
ATOM     39  O   UNL     1     -38.747  13.192 -48.328  0.00  0.00    -0.480 OA
ATOM     40  H   UNL     1     -39.223  14.013 -48.120  0.00  0.00    +0.295 HD
ENDBRANCH  37  39
ENDBRANCH  36  37
ENDBRANCH  33  36
ENDBRANCH  29  30
BRANCH  29  41
ATOM     41  C   UNL     1     -33.730  16.812 -53.031  0.00  0.00    +0.239 C 
ATOM     42  O   UNL     1     -32.571  17.132 -52.847  0.00  0.00    -0.273 OA
ATOM     43  N   UNL     1     -34.079  15.594 -53.509  0.00  0.00    -0.311 N 
ATOM     44  H   UNL     1     -35.063  15.381 -53.576  0.00  0.00    +0.149 HD
BRANCH  43  45
ATOM     45  C   UNL     1     -33.155  14.504 -53.862  0.00  0.00    +0.073 C 
ATOM     46  C   UNL     1     -33.436  13.148 -53.171  0.00  0.00    +0.022 C 
ATOM     47  C   UNL     1     -33.535  12.109 -54.302  0.00  0.00    +0.002 C 
ATOM     48  C   UNL     1     -32.749  12.721 -55.469  0.00  0.00    +0.002 C 
ATOM     49  C   UNL     1     -33.069  14.217 -55.376  0.00  0.00    +0.022 C 
ENDBRANCH  43  45
ENDBRANCH  29  41
ENDBRANCH   1  29
TORSDOF 11
ENDMDL
MODEL        8
REMARK  Name = 
REMARK  11 active torsions:
REMARK  status: ('A' for Active; 'I' for Inactive)
REMARK    1  A    between atoms: _1  and  _7
REMARK    2  A    between atoms: _1  and  _29
REMARK    3  A    between atoms: _2  and  _12
REMARK    4  A    between atoms: _14  and  _17
REMARK    5  A    between atoms: _15  and  _23
REMARK    6  A    between atoms: _29  and  _30
REMARK    7  A    between atoms: _29  and  _41
REMARK    8  A    between atoms: _33  and  _36
REMARK    9  A    between atoms: _36  and  _37
REMARK   10  A    between atoms: _37  and  _39
REMARK   11  A    between atoms: _42  and  _45
REMARK                            x       y       z     vdW  Elec       q    Type
REMARK                         _______ _______ _______ _____ _____    ______ ____
ROOT
ATOM      1  N   UNL     1     -37.374  19.322 -51.052  0.00  0.00    -0.250 N 
ATOM      2  C   UNL     1     -36.082  18.975 -51.359  0.00  0.00    +0.272 C 
ATOM      3  O   UNL     1     -35.199  19.231 -50.561  0.00  0.00    -0.268 OA
ENDROOT
BRANCH   1   4
ATOM      4  C   UNL     1     -37.605  20.239 -49.968  0.00  0.00    +0.039 A 
ATOM      5  C   UNL     1     -36.778  20.252 -48.844  0.00  0.00    +0.043 A 
ATOM      6  C   UNL     1     -37.033  21.130 -47.793  0.00  0.00    +0.046 A 
ATOM      7 CL   UNL     1     -35.993  21.088 -46.408  0.00  0.00    -0.083 Cl
ATOM      8  C   UNL     1     -38.116  22.016 -47.860  0.00  0.00    -0.032 A 
ATOM      9  C   UNL     1     -38.419  22.974 -46.718  0.00  0.00    +0.045 C 
ATOM     10  C   UNL     1     -38.931  22.009 -48.994  0.00  0.00    +0.006 A 
ATOM     11  C   UNL     1     -38.677  21.128 -50.042  0.00  0.00    +0.024 A 
ENDBRANCH   1   4
BRANCH   2  12
ATOM     12  C   UNL     1     -35.703  18.304 -52.661  0.00  0.00    +0.149 A 
ATOM     13  N   UNL     1     -35.618  16.967 -52.853  0.00  0.00    -0.161 NA
ATOM     14  N   UNL     1     -35.201  16.892 -54.145  0.00  0.00    -0.231 N 
ATOM     15  C   UNL     1     -35.245  18.090 -54.795  0.00  0.00    +0.075 A 
ATOM     16  C   UNL     1     -35.506  19.023 -53.821  0.00  0.00    +0.063 A 
BRANCH  14  17
ATOM     17  C   UNL     1     -34.243  15.967 -54.424  0.00  0.00    +0.066 A 
ATOM     18  C   UNL     1     -32.924  16.221 -54.045  0.00  0.00    +0.028 A 
ATOM     19  C   UNL     1     -31.925  15.296 -54.341  0.00  0.00    +0.002 A 
ATOM     20  C   UNL     1     -32.242  14.119 -55.018  0.00  0.00    +0.000 A 
ATOM     21  C   UNL     1     -33.556  13.869 -55.405  0.00  0.00    +0.002 A 
ATOM     22  C   UNL     1     -34.558  14.794 -55.119  0.00  0.00    +0.028 A 
ENDBRANCH  14  17
BRANCH  15  23
ATOM     23  C   UNL     1     -35.112  18.328 -56.176  0.00  0.00    +0.000 A 
ATOM     24  C   UNL     1     -33.841  18.514 -56.742  0.00  0.00    +0.010 A 
ATOM     25  C   UNL     1     -33.691  18.752 -58.108  0.00  0.00    +0.001 A 
ATOM     26  C   UNL     1     -34.808  18.818 -58.932  0.00  0.00    +0.000 A 
ATOM     27  C   UNL     1     -36.076  18.652 -58.388  0.00  0.00    +0.001 A 
ATOM     28  C   UNL     1     -36.227  18.413 -57.023  0.00  0.00    +0.010 A 
ENDBRANCH  15  23
ENDBRANCH   2  12
BRANCH   1  29
ATOM     29  C   UNL     1     -38.579  18.739 -51.717  0.00  0.00    +0.197 C 
BRANCH  29  30
ATOM     30  C   UNL     1     -38.805  19.227 -53.151  0.00  0.00    -0.018 A 
ATOM     31  C   UNL     1     -38.518  20.540 -53.536  0.00  0.00    +0.006 A 
ATOM     32  C   UNL     1     -38.749  20.959 -54.845  0.00  0.00    +0.004 A 
ATOM     33  C   UNL     1     -39.266  20.072 -55.789  0.00  0.00    -0.037 A 
ATOM     34  C   UNL     1     -39.552  18.760 -55.409  0.00  0.00    +0.004 A 
ATOM     35  C   UNL     1     -39.318  18.341 -54.101  0.00  0.00    +0.006 A 
BRANCH  33  36
ATOM     36  C   UNL     1     -39.518  20.531 -57.217  0.00  0.00    +0.155 C 
BRANCH  36  37
ATOM     37  C   UNL     1     -39.861  22.007 -57.284  0.00  0.00    +0.309 C 
ATOM     38  O   UNL     1     -39.144  22.845 -57.791  0.00  0.00    -0.251 OA
BRANCH  37  39
ATOM     39  O   UNL     1     -41.032  22.301 -56.782  0.00  0.00    -0.480 OA
ATOM     40  H   UNL     1     -41.432  21.479 -56.454  0.00  0.00    +0.295 HD
ENDBRANCH  37  39
ENDBRANCH  36  37
ENDBRANCH  33  36
ENDBRANCH  29  30
BRANCH  29  41
ATOM     41  C   UNL     1     -38.639  17.214 -51.683  0.00  0.00    +0.239 C 
ATOM     42  N   UNL     1     -38.437  16.666 -50.461  0.00  0.00    -0.311 N 
ATOM     43  H   UNL     1     -38.297  17.293 -49.683  0.00  0.00    +0.149 HD
ATOM     44  O   UNL     1     -38.745  16.541 -52.690  0.00  0.00    -0.273 OA
BRANCH  42  45
ATOM     45  C   UNL     1     -38.311  15.230 -50.166  0.00  0.00    +0.073 C 
ATOM     46  C   UNL     1     -39.535  14.365 -50.550  0.00  0.00    +0.022 C 
ATOM     47  C   UNL     1     -38.990  13.229 -51.434  0.00  0.00    +0.002 C 
ATOM     48  C   UNL     1     -37.509  13.109 -51.053  0.00  0.00    +0.002 C 
ATOM     49  C   UNL     1     -37.078  14.560 -50.810  0.00  0.00    +0.022 C 
ENDBRANCH  42  45
ENDBRANCH  29  41
ENDBRANCH   1  29
TORSDOF 11
ENDMDL
MODEL        9
REMARK  Name = 
REMARK  11 active torsions:
REMARK  status: ('A' for Active; 'I' for Inactive)
REMARK    1  A    between atoms: _1  and  _7
REMARK    2  A    between atoms: _1  and  _29
REMARK    3  A    between atoms: _2  and  _12
REMARK    4  A    between atoms: _14  and  _17
REMARK    5  A    between atoms: _15  and  _23
REMARK    6  A    between atoms: _29  and  _30
REMARK    7  A    between atoms: _29  and  _41
REMARK    8  A    between atoms: _33  and  _36
REMARK    9  A    between atoms: _36  and  _37
REMARK   10  A    between atoms: _37  and  _39
REMARK   11  A    between atoms: _42  and  _45
REMARK                            x       y       z     vdW  Elec       q    Type
REMARK                         _______ _______ _______ _____ _____    ______ ____
ROOT
ATOM      1  N   UNL     1     -35.165  16.454 -52.537  0.00  0.00    -0.250 N 
ATOM      2  C   UNL     1     -35.249  15.993 -51.248  0.00  0.00    +0.272 C 
ATOM      3  O   UNL     1     -35.704  14.881 -51.049  0.00  0.00    -0.268 OA
ENDROOT
BRANCH   1   4
ATOM      4  C   UNL     1     -35.890  15.762 -53.568  0.00  0.00    +0.039 A 
ATOM      5  C   UNL     1     -37.123  16.260 -53.989  0.00  0.00    +0.024 A 
ATOM      6  C   UNL     1     -37.831  15.617 -55.001  0.00  0.00    +0.006 A 
ATOM      7  C   UNL     1     -37.319  14.467 -55.604  0.00  0.00    -0.032 A 
ATOM      8  C   UNL     1     -36.086  13.961 -55.172  0.00  0.00    +0.046 A 
ATOM      9 CL   UNL     1     -35.397  12.542 -55.889  0.00  0.00    -0.083 Cl
ATOM     10  C   UNL     1     -38.099  13.787 -56.720  0.00  0.00    +0.045 C 
ATOM     11  C   UNL     1     -35.380  14.603 -54.157  0.00  0.00    +0.043 A 
ENDBRANCH   1   4
BRANCH   2  12
ATOM     12  C   UNL     1     -34.818  16.816 -50.054  0.00  0.00    +0.149 A 
ATOM     13  N   UNL     1     -35.649  17.535 -49.263  0.00  0.00    -0.161 NA
ATOM     14  N   UNL     1     -34.780  18.114 -48.393  0.00  0.00    -0.231 N 
ATOM     15  C   UNL     1     -33.515  17.614 -48.481  0.00  0.00    +0.075 A 
ATOM     16  C   UNL     1     -33.516  16.820 -49.601  0.00  0.00    +0.063 A 
BRANCH  14  17
ATOM     17  C   UNL     1     -35.008  19.420 -48.082  0.00  0.00    +0.066 A 
ATOM     18  C   UNL     1     -35.675  19.772 -46.904  0.00  0.00    +0.028 A 
ATOM     19  C   UNL     1     -35.884  21.116 -46.602  0.00  0.00    +0.002 A 
ATOM     20  C   UNL     1     -35.413  22.107 -47.460  0.00  0.00    +0.000 A 
ATOM     21  C   UNL     1     -34.733  21.757 -48.625  0.00  0.00    +0.002 A 
ATOM     22  C   UNL     1     -34.528  20.414 -48.937  0.00  0.00    +0.028 A 
ENDBRANCH  14  17
BRANCH  15  23
ATOM     23  C   UNL     1     -32.442  17.815 -47.591  0.00  0.00    +0.000 A 
ATOM     24  C   UNL     1     -32.632  17.846 -46.201  0.00  0.00    +0.010 A 
ATOM     25  C   UNL     1     -31.558  18.044 -45.334  0.00  0.00    +0.001 A 
ATOM     26  C   UNL     1     -30.273  18.205 -45.839  0.00  0.00    +0.000 A 
ATOM     27  C   UNL     1     -30.063  18.162 -47.213  0.00  0.00    +0.001 A 
ATOM     28  C   UNL     1     -31.136  17.964 -48.080  0.00  0.00    +0.010 A 
ENDBRANCH  15  23
ENDBRANCH   2  12
BRANCH   1  29
ATOM     29  C   UNL     1     -34.292  17.589 -52.966  0.00  0.00    +0.197 C 
BRANCH  29  30
ATOM     30  C   UNL     1     -34.091  17.691 -54.481  0.00  0.00    -0.018 A 
ATOM     31  C   UNL     1     -33.069  17.000 -55.137  0.00  0.00    +0.006 A 
ATOM     32  C   UNL     1     -32.902  17.125 -56.515  0.00  0.00    +0.004 A 
ATOM     33  C   UNL     1     -33.756  17.941 -57.258  0.00  0.00    -0.037 A 
ATOM     34  C   UNL     1     -34.779  18.631 -56.607  0.00  0.00    +0.004 A 
ATOM     35  C   UNL     1     -34.947  18.503 -55.230  0.00  0.00    +0.006 A 
BRANCH  33  36
ATOM     36  C   UNL     1     -33.573  18.076 -58.762  0.00  0.00    +0.155 C 
BRANCH  36  37
ATOM     37  C   UNL     1     -34.293  16.977 -59.519  0.00  0.00    +0.309 C 
ATOM     38  O   UNL     1     -33.734  16.021 -60.016  0.00  0.00    -0.251 OA
BRANCH  37  39
ATOM     39  O   UNL     1     -35.592  17.121 -59.554  0.00  0.00    -0.480 OA
ATOM     40  H   UNL     1     -35.815  17.939 -59.080  0.00  0.00    +0.295 HD
ENDBRANCH  37  39
ENDBRANCH  36  37
ENDBRANCH  33  36
ENDBRANCH  29  30
BRANCH  29  41
ATOM     41  C   UNL     1     -34.713  18.949 -52.415  0.00  0.00    +0.239 C 
ATOM     42  N   UNL     1     -36.044  19.086 -52.201  0.00  0.00    -0.311 N 
ATOM     43  H   UNL     1     -36.632  18.289 -52.387  0.00  0.00    +0.149 HD
ATOM     44  O   UNL     1     -33.933  19.874 -52.288  0.00  0.00    -0.273 OA
BRANCH  42  45
ATOM     45  C   UNL     1     -36.734  20.323 -51.803  0.00  0.00    +0.073 C 
ATOM     46  C   UNL     1     -37.798  20.125 -50.703  0.00  0.00    +0.022 C 
ATOM     47  C   UNL     1     -38.844  21.212 -50.976  0.00  0.00    +0.002 C 
ATOM     48  C   UNL     1     -38.884  21.301 -52.507  0.00  0.00    +0.002 C 
ATOM     49  C   UNL     1     -37.425  21.095 -52.953  0.00  0.00    +0.022 C 
ENDBRANCH  42  45
ENDBRANCH  29  41
ENDBRANCH   1  29
TORSDOF 11
ENDMDL
MODEL       10
REMARK  Name = 
REMARK  11 active torsions:
REMARK  status: ('A' for Active; 'I' for Inactive)
REMARK    1  A    between atoms: _1  and  _7
REMARK    2  A    between atoms: _1  and  _29
REMARK    3  A    between atoms: _2  and  _12
REMARK    4  A    between atoms: _14  and  _17
REMARK    5  A    between atoms: _15  and  _23
REMARK    6  A    between atoms: _29  and  _30
REMARK    7  A    between atoms: _29  and  _41
REMARK    8  A    between atoms: _33  and  _36
REMARK    9  A    between atoms: _36  and  _37
REMARK   10  A    between atoms: _37  and  _39
REMARK   11  A    between atoms: _42  and  _45
REMARK                            x       y       z     vdW  Elec       q    Type
REMARK                         _______ _______ _______ _____ _____    ______ ____
ROOT
ATOM      1  N   UNL     1     -35.574  18.791 -53.060  0.00  0.00    -0.250 N 
ATOM      2  C   UNL     1     -35.617  20.033 -52.480  0.00  0.00    +0.272 C 
ATOM      3  O   UNL     1     -35.360  21.009 -53.160  0.00  0.00    -0.268 OA
ENDROOT
BRANCH   1   4
ATOM      4  C   UNL     1     -34.934  18.647 -54.341  0.00  0.00    +0.039 A 
ATOM      5  C   UNL     1     -33.574  18.343 -54.396  0.00  0.00    +0.024 A 
ATOM      6  C   UNL     1     -32.941  18.178 -55.625  0.00  0.00    +0.006 A 
ATOM      7  C   UNL     1     -33.657  18.319 -56.815  0.00  0.00    -0.032 A 
ATOM      8  C   UNL     1     -35.020  18.638 -56.759  0.00  0.00    +0.046 A 
ATOM      9 CL   UNL     1     -35.960  18.817 -58.203  0.00  0.00    -0.083 Cl
ATOM     10  C   UNL     1     -32.952  18.120 -58.148  0.00  0.00    +0.045 C 
ATOM     11  C   UNL     1     -35.651  18.805 -55.528  0.00  0.00    +0.043 A 
ENDBRANCH   1   4
BRANCH   2  12
ATOM     12  C   UNL     1     -35.950  20.242 -51.019  0.00  0.00    +0.149 A 
ATOM     13  C   UNL     1     -35.016  20.707 -50.117  0.00  0.00    +0.063 A 
ATOM     14  C   UNL     1     -35.647  20.706 -48.897  0.00  0.00    +0.075 A 
ATOM     15  N   UNL     1     -36.935  20.343 -49.158  0.00  0.00    -0.231 N 
ATOM     16  N   UNL     1     -37.125  19.913 -50.433  0.00  0.00    -0.161 NA
BRANCH  14  17
ATOM     17  C   UNL     1     -35.060  20.971 -47.644  0.00  0.00    +0.000 A 
ATOM     18  C   UNL     1     -35.005  19.999 -46.634  0.00  0.00    +0.010 A 
ATOM     19  C   UNL     1     -34.419  20.277 -45.401  0.00  0.00    +0.001 A 
ATOM     20  C   UNL     1     -33.869  21.531 -45.156  0.00  0.00    +0.000 A 
ATOM     21  C   UNL     1     -33.901  22.503 -46.149  0.00  0.00    +0.001 A 
ATOM     22  C   UNL     1     -34.486  22.224 -47.383  0.00  0.00    +0.010 A 
ENDBRANCH  14  17
BRANCH  15  23
ATOM     23  C   UNL     1     -37.985  20.975 -48.565  0.00  0.00    +0.066 A 
ATOM     24  C   UNL     1     -37.777  21.906 -47.541  0.00  0.00    +0.028 A 
ATOM     25  C   UNL     1     -38.867  22.550 -46.959  0.00  0.00    +0.002 A 
ATOM     26  C   UNL     1     -40.159  22.282 -47.407  0.00  0.00    +0.000 A 
ATOM     27  C   UNL     1     -40.365  21.367 -48.439  0.00  0.00    +0.002 A 
ATOM     28  C   UNL     1     -39.278  20.715 -49.019  0.00  0.00    +0.028 A 
ENDBRANCH  15  23
ENDBRANCH   2  12
BRANCH   1  29
ATOM     29  C   UNL     1     -36.230  17.575 -52.489  0.00  0.00    +0.197 C 
BRANCH  29  30
ATOM     30  C   UNL     1     -36.698  16.561 -53.538  0.00  0.00    -0.018 A 
ATOM     31  C   UNL     1     -35.967  15.405 -53.822  0.00  0.00    +0.006 A 
ATOM     32  C   UNL     1     -36.410  14.508 -54.792  0.00  0.00    +0.004 A 
ATOM     33  C   UNL     1     -37.592  14.753 -55.491  0.00  0.00    -0.037 A 
ATOM     34  C   UNL     1     -38.326  15.906 -55.210  0.00  0.00    +0.004 A 
ATOM     35  C   UNL     1     -37.884  16.800 -54.237  0.00  0.00    +0.006 A 
BRANCH  33  36
ATOM     36  C   UNL     1     -38.075  13.774 -56.550  0.00  0.00    +0.155 C 
BRANCH  36  37
ATOM     37  C   UNL     1     -37.115  13.692 -57.722  0.00  0.00    +0.309 C 
ATOM     38  O   UNL     1     -36.663  12.651 -58.153  0.00  0.00    -0.251 OA
BRANCH  37  39
ATOM     39  O   UNL     1     -36.846  14.850 -58.268  0.00  0.00    -0.480 OA
ATOM     40  H   UNL     1     -37.329  15.532 -57.774  0.00  0.00    +0.295 HD
ENDBRANCH  37  39
ENDBRANCH  36  37
ENDBRANCH  33  36
ENDBRANCH  29  30
BRANCH  29  41
ATOM     41  C   UNL     1     -35.408  16.861 -51.421  0.00  0.00    +0.239 C 
ATOM     42  N   UNL     1     -36.123  16.405 -50.365  0.00  0.00    -0.311 N 
ATOM     43  H   UNL     1     -37.122  16.543 -50.382  0.00  0.00    +0.149 HD
ATOM     44  O   UNL     1     -34.193  16.805 -51.458  0.00  0.00    -0.273 OA
BRANCH  42  45
ATOM     45  C   UNL     1     -35.572  15.801 -49.141  0.00  0.00    +0.073 C 
ATOM     46  C   UNL     1     -35.061  16.805 -48.079  0.00  0.00    +0.022 C 
ATOM     47  C   UNL     1     -35.774  16.432 -46.767  0.00  0.00    +0.002 C 
ATOM     48  C   UNL     1     -36.162  14.957 -46.935  0.00  0.00    +0.002 C 
ATOM     49  C   UNL     1     -36.547  14.850 -48.415  0.00  0.00    +0.022 C 
ENDBRANCH  42  45
ENDBRANCH  29  41
ENDBRANCH   1  29
TORSDOF 11
ENDMDL
