# Supplementary material for: A Novel Class of Small Molecule Agonists with Preference for Human over Mouse TLR4 Activation
Source: PLoS One. 2016 Oct 13;11(10):e0164632. doi: 10.1371/journal.pone.0164632 (PMC5063506; doi:10.1371/journal.pone.0164632)
Supplement: S1 File — Sequence and structure files used for bioinformatics analysis and docking, provided as a ZIP archive of a directory tree. To view, uncompress onto your local file system and open the file Readme.txt at the top directory level of the archive. That file describes individual directories and files inside the archive. (ZIP) [file pone.0164632.s007.zip › S1_File/docking.receptor_monomer_unbound/dock/mouse_AZ12857839.pdbqt]

MODEL        2
REMARK  Name = 
REMARK  12 active torsions:
REMARK  status: ('A' for Active; 'I' for Inactive)
REMARK    1  A    between atoms: _1  and  _7
REMARK    2  A    between atoms: _2  and  _21
REMARK    3  A    between atoms: _2  and  _30
REMARK    4  A    between atoms: _4  and  _9
REMARK    5  A    between atoms: _5  and  _15
REMARK    6  A    between atoms: _21  and  _22
REMARK    7  A    between atoms: _30  and  _31
REMARK    8  A    between atoms: _30  and  _42
REMARK    9  A    between atoms: _34  and  _37
REMARK   10  A    between atoms: _37  and  _38
REMARK   11  A    between atoms: _38  and  _40
REMARK   12  A    between atoms: _43  and  _46
REMARK                            x       y       z     vdW  Elec       q    Type
REMARK                         _______ _______ _______ _____ _____    ______ ____
ROOT
ATOM      1  C   UNL     1     -38.292  19.568 -55.395  0.00  0.00    +0.268 C 
ATOM      2  N   UNL     1     -38.318  19.724 -54.048  0.00  0.00    -0.276 N 
ATOM      3  O   UNL     1     -39.130  20.113 -56.086  0.00  0.00    -0.268 OA
ENDROOT
BRANCH   1   4
ATOM      4  C   UNL     1     -37.074  18.915 -55.990  0.00  0.00    +0.148 A 
ATOM      5  N   UNL     1     -35.917  18.827 -55.295  0.00  0.00    -0.161 NA
ATOM      6  N   UNL     1     -35.128  18.152 -56.178  0.00  0.00    -0.231 N 
ATOM      7  C   UNL     1     -35.721  17.913 -57.385  0.00  0.00    +0.075 A 
ATOM      8  C   UNL     1     -37.013  18.350 -57.245  0.00  0.00    +0.063 A 
BRANCH   6   9
ATOM      9  C   UNL     1     -34.198  17.308 -55.659  0.00  0.00    +0.066 A 
ATOM     10  C   UNL     1     -34.592  16.034 -55.243  0.00  0.00    +0.028 A 
ATOM     11  C   UNL     1     -33.649  15.155 -54.713  0.00  0.00    +0.002 A 
ATOM     12  C   UNL     1     -32.314  15.543 -54.608  0.00  0.00    +0.000 A 
ATOM     13  C   UNL     1     -31.919  16.808 -55.038  0.00  0.00    +0.002 A 
ATOM     14  C   UNL     1     -32.858  17.692 -55.568  0.00  0.00    +0.028 A 
ENDBRANCH   6   9
BRANCH   7  15
ATOM     15  C   UNL     1     -35.145  17.385 -58.558  0.00  0.00    +0.000 A 
ATOM     16  C   UNL     1     -35.505  16.104 -59.003  0.00  0.00    +0.010 A 
ATOM     17  C   UNL     1     -34.954  15.563 -60.162  0.00  0.00    +0.001 A 
ATOM     18  C   UNL     1     -34.036  16.296 -60.907  0.00  0.00    +0.000 A 
ATOM     19  C   UNL     1     -33.676  17.573 -60.490  0.00  0.00    +0.001 A 
ATOM     20  C   UNL     1     -34.226  18.113 -59.330  0.00  0.00    +0.010 A 
ENDBRANCH   7  15
ENDBRANCH   1   4
BRANCH   2  21
ATOM     21  C   UNL     1     -38.630  18.605 -53.113  0.00  0.00    +0.193 C 
BRANCH  21  22
ATOM     22  C   UNL     1     -39.944  17.899 -53.439  0.00  0.00    -0.018 A 
ATOM     23  C   UNL     1     -40.695  17.318 -52.415  0.00  0.00    +0.006 A 
ATOM     24  C   UNL     1     -41.915  16.707 -52.694  0.00  0.00    +0.004 A 
ATOM     25  C   UNL     1     -42.394  16.655 -54.004  0.00  0.00    -0.037 A 
ATOM     26  C   UNL     1     -41.638  17.218 -55.031  0.00  0.00    +0.004 A 
ATOM     27  C   UNL     1     -40.420  17.834 -54.752  0.00  0.00    +0.006 A 
BRANCH  25  28
ATOM     28  C   UNL     1     -43.732  15.993 -54.301  0.00  0.00    +0.155 C 
BRANCH  28  29
ATOM     29  C   UNL     1     -44.809  17.016 -54.601  0.00  0.00    +0.309 C 
ATOM     30  O   UNL     1     -45.371  17.664 -53.742  0.00  0.00    -0.251 OA
BRANCH  29  31
ATOM     31  O   UNL     1     -45.163  17.056 -55.859  0.00  0.00    -0.480 OA
ATOM     32  H   UNL     1     -44.639  16.389 -56.335  0.00  0.00    +0.295 HD
ENDBRANCH  29  31
ENDBRANCH  28  29
ENDBRANCH  25  28
ENDBRANCH  21  22
BRANCH  21  33
ATOM     33  C   UNL     1     -37.536  17.553 -52.980  0.00  0.00    +0.238 C 
ATOM     34  N   UNL     1     -36.494  17.901 -52.191  0.00  0.00    -0.311 N 
ATOM     35  H   UNL     1     -36.513  18.796 -51.727  0.00  0.00    +0.149 HD
ATOM     36  O   UNL     1     -37.568  16.485 -53.561  0.00  0.00    -0.273 OA
BRANCH  34  37
ATOM     37  C   UNL     1     -35.305  17.066 -51.985  0.00  0.00    +0.073 C 
ATOM     38  C   UNL     1     -35.293  16.334 -50.633  0.00  0.00    +0.022 C 
ATOM     39  C   UNL     1     -33.813  16.001 -50.366  0.00  0.00    +0.002 C 
ATOM     40  C   UNL     1     -32.988  16.940 -51.269  0.00  0.00    +0.002 C 
ATOM     41  C   UNL     1     -34.005  17.880 -51.937  0.00  0.00    +0.022 C 
ENDBRANCH  34  37
ENDBRANCH  21  33
ENDBRANCH   2  21
BRANCH   2  42
ATOM     42  C   UNL     1     -38.186  21.079 -53.467  0.00  0.00    +0.144 C 
BRANCH  42  43
ATOM     43  C   UNL     1     -37.369  21.156 -52.179  0.00  0.00    -0.027 A 
ATOM     44  C   UNL     1     -37.960  21.313 -50.910  0.00  0.00    -0.043 A 
ATOM     45  C   UNL     1     -37.132  21.407 -49.773  0.00  0.00    -0.047 A 
ATOM     46  C   UNL     1     -37.694  21.589 -48.368  0.00  0.00    +0.044 C 
ATOM     47  C   UNL     1     -35.745  21.338 -49.917  0.00  0.00    +0.003 A 
ATOM     48  C   UNL     1     -35.171  21.166 -51.169  0.00  0.00    +0.001 A 
ATOM     49  C   UNL     1     -39.484  21.377 -50.783  0.00  0.00    +0.044 C 
ATOM     50  C   UNL     1     -35.981  21.071 -52.293  0.00  0.00    +0.005 A 
ENDBRANCH  42  43
ENDBRANCH   2  42
TORSDOF 12
ENDMDL
MODEL        3
REMARK  Name = 
REMARK  12 active torsions:
REMARK  status: ('A' for Active; 'I' for Inactive)
REMARK    1  A    between atoms: _1  and  _7
REMARK    2  A    between atoms: _2  and  _21
REMARK    3  A    between atoms: _2  and  _30
REMARK    4  A    between atoms: _4  and  _9
REMARK    5  A    between atoms: _5  and  _15
REMARK    6  A    between atoms: _21  and  _22
REMARK    7  A    between atoms: _30  and  _31
REMARK    8  A    between atoms: _30  and  _42
REMARK    9  A    between atoms: _34  and  _37
REMARK   10  A    between atoms: _37  and  _38
REMARK   11  A    between atoms: _38  and  _40
REMARK   12  A    between atoms: _43  and  _46
REMARK                            x       y       z     vdW  Elec       q    Type
REMARK                         _______ _______ _______ _____ _____    ______ ____
ROOT
ATOM      1  C   UNL     1     -38.327  19.649 -55.447  0.00  0.00    +0.268 C 
ATOM      2  N   UNL     1     -38.363  19.791 -54.098  0.00  0.00    -0.276 N 
ATOM      3  O   UNL     1     -39.162  20.199 -56.139  0.00  0.00    -0.268 OA
ENDROOT
BRANCH   1   4
ATOM      4  C   UNL     1     -37.104  19.005 -56.040  0.00  0.00    +0.148 A 
ATOM      5  N   UNL     1     -35.961  18.883 -55.325  0.00  0.00    -0.161 NA
ATOM      6  N   UNL     1     -35.162  18.230 -56.215  0.00  0.00    -0.231 N 
ATOM      7  C   UNL     1     -35.733  18.037 -57.441  0.00  0.00    +0.075 A 
ATOM      8  C   UNL     1     -37.023  18.482 -57.311  0.00  0.00    +0.063 A 
BRANCH   6   9
ATOM      9  C   UNL     1     -34.250  17.360 -55.708  0.00  0.00    +0.066 A 
ATOM     10  C   UNL     1     -34.639  16.089 -55.278  0.00  0.00    +0.028 A 
ATOM     11  C   UNL     1     -33.688  15.213 -54.755  0.00  0.00    +0.002 A 
ATOM     12  C   UNL     1     -32.355  15.608 -54.653  0.00  0.00    +0.000 A 
ATOM     13  C   UNL     1     -31.971  16.882 -55.068  0.00  0.00    +0.002 A 
ATOM     14  C   UNL     1     -32.917  17.761 -55.590  0.00  0.00    +0.028 A 
ENDBRANCH   6   9
BRANCH   7  15
ATOM     15  C   UNL     1     -35.138  17.543 -58.619  0.00  0.00    +0.000 A 
ATOM     16  C   UNL     1     -35.316  16.201 -58.987  0.00  0.00    +0.010 A 
ATOM     17  C   UNL     1     -34.743  15.691 -60.150  0.00  0.00    +0.001 A 
ATOM     18  C   UNL     1     -33.987  16.516 -60.976  0.00  0.00    +0.000 A 
ATOM     19  C   UNL     1     -33.811  17.853 -60.637  0.00  0.00    +0.001 A 
ATOM     20  C   UNL     1     -34.382  18.362 -59.472  0.00  0.00    +0.010 A 
ENDBRANCH   7  15
ENDBRANCH   1   4
BRANCH   2  21
ATOM     21  C   UNL     1     -38.680  18.662 -53.177  0.00  0.00    +0.193 C 
BRANCH  21  22
ATOM     22  C   UNL     1     -39.957  17.917 -53.557  0.00  0.00    -0.018 A 
ATOM     23  C   UNL     1     -40.727  17.304 -52.567  0.00  0.00    +0.006 A 
ATOM     24  C   UNL     1     -41.915  16.657 -52.895  0.00  0.00    +0.004 A 
ATOM     25  C   UNL     1     -42.343  16.600 -54.222  0.00  0.00    -0.037 A 
ATOM     26  C   UNL     1     -41.567  17.195 -55.217  0.00  0.00    +0.004 A 
ATOM     27  C   UNL     1     -40.381  17.847 -54.888  0.00  0.00    +0.006 A 
BRANCH  25  28
ATOM     28  C   UNL     1     -43.647  15.898 -54.575  0.00  0.00    +0.155 C 
BRANCH  28  29
ATOM     29  C   UNL     1     -44.799  16.877 -54.682  0.00  0.00    +0.309 C 
ATOM     30  O   UNL     1     -45.429  17.273 -53.724  0.00  0.00    -0.251 OA
BRANCH  29  31
ATOM     31  O   UNL     1     -45.131  17.168 -55.913  0.00  0.00    -0.480 OA
ATOM     32  H   UNL     1     -44.544  16.665 -56.504  0.00  0.00    +0.295 HD
ENDBRANCH  29  31
ENDBRANCH  28  29
ENDBRANCH  25  28
ENDBRANCH  21  22
BRANCH  21  33
ATOM     33  C   UNL     1     -37.561  17.643 -52.999  0.00  0.00    +0.238 C 
ATOM     34  N   UNL     1     -36.475  18.090 -52.328  0.00  0.00    -0.311 N 
ATOM     35  H   UNL     1     -36.480  19.033 -51.969  0.00  0.00    +0.149 HD
ATOM     36  O   UNL     1     -37.612  16.516 -53.451  0.00  0.00    -0.273 OA
BRANCH  34  37
ATOM     37  C   UNL     1     -35.260  17.297 -52.109  0.00  0.00    +0.073 C 
ATOM     38  C   UNL     1     -35.255  16.533 -50.775  0.00  0.00    +0.022 C 
ATOM     39  C   UNL     1     -33.771  16.251 -50.475  0.00  0.00    +0.002 C 
ATOM     40  C   UNL     1     -32.960  17.242 -51.333  0.00  0.00    +0.002 C 
ATOM     41  C   UNL     1     -33.994  18.158 -52.007  0.00  0.00    +0.022 C 
ENDBRANCH  34  37
ENDBRANCH  21  33
ENDBRANCH   2  21
BRANCH   2  42
ATOM     42  C   UNL     1     -38.238  21.140 -53.503  0.00  0.00    +0.144 C 
BRANCH  42  43
ATOM     43  C   UNL     1     -38.203  21.176 -51.976  0.00  0.00    -0.027 A 
ATOM     44  C   UNL     1     -37.005  21.293 -51.243  0.00  0.00    -0.043 A 
ATOM     45  C   UNL     1     -37.059  21.287 -49.835  0.00  0.00    -0.047 A 
ATOM     46  C   UNL     1     -35.808  21.398 -48.971  0.00  0.00    +0.044 C 
ATOM     47  C   UNL     1     -38.290  21.170 -49.187  0.00  0.00    +0.003 A 
ATOM     48  C   UNL     1     -39.467  21.071 -49.917  0.00  0.00    +0.001 A 
ATOM     49  C   UNL     1     -35.672  21.428 -51.982  0.00  0.00    +0.044 C 
ATOM     50  C   UNL     1     -39.422  21.079 -51.305  0.00  0.00    +0.005 A 
ENDBRANCH  42  43
ENDBRANCH   2  42
TORSDOF 12
ENDMDL
MODEL        4
REMARK  Name = 
REMARK  12 active torsions:
REMARK  status: ('A' for Active; 'I' for Inactive)
REMARK    1  A    between atoms: _1  and  _7
REMARK    2  A    between atoms: _2  and  _21
REMARK    3  A    between atoms: _2  and  _30
REMARK    4  A    between atoms: _4  and  _9
REMARK    5  A    between atoms: _5  and  _15
REMARK    6  A    between atoms: _21  and  _22
REMARK    7  A    between atoms: _30  and  _31
REMARK    8  A    between atoms: _30  and  _42
REMARK    9  A    between atoms: _34  and  _37
REMARK   10  A    between atoms: _37  and  _38
REMARK   11  A    between atoms: _38  and  _40
REMARK   12  A    between atoms: _43  and  _46
REMARK                            x       y       z     vdW  Elec       q    Type
REMARK                         _______ _______ _______ _____ _____    ______ ____
ROOT
ATOM      1  C   UNL     1     -38.302  19.573 -55.555  0.00  0.00    +0.268 C 
ATOM      2  N   UNL     1     -38.350  19.711 -54.206  0.00  0.00    -0.276 N 
ATOM      3  O   UNL     1     -39.132  20.125 -56.252  0.00  0.00    -0.268 OA
ENDROOT
BRANCH   1   4
ATOM      4  C   UNL     1     -37.074  18.932 -56.140  0.00  0.00    +0.148 A 
ATOM      5  N   UNL     1     -35.930  18.828 -55.424  0.00  0.00    -0.161 NA
ATOM      6  N   UNL     1     -35.125  18.171 -56.306  0.00  0.00    -0.231 N 
ATOM      7  C   UNL     1     -35.694  17.959 -57.529  0.00  0.00    +0.075 A 
ATOM      8  C   UNL     1     -36.988  18.395 -57.405  0.00  0.00    +0.063 A 
BRANCH   6   9
ATOM      9  C   UNL     1     -34.206  17.314 -55.787  0.00  0.00    +0.066 A 
ATOM     10  C   UNL     1     -34.582  16.038 -55.360  0.00  0.00    +0.028 A 
ATOM     11  C   UNL     1     -33.625  15.176 -54.826  0.00  0.00    +0.002 A 
ATOM     12  C   UNL     1     -32.299  15.590 -54.711  0.00  0.00    +0.000 A 
ATOM     13  C   UNL     1     -31.928  16.868 -55.124  0.00  0.00    +0.002 A 
ATOM     14  C   UNL     1     -32.881  17.734 -55.657  0.00  0.00    +0.028 A 
ENDBRANCH   6   9
BRANCH   7  15
ATOM     15  C   UNL     1     -35.095  17.456 -58.702  0.00  0.00    +0.000 A 
ATOM     16  C   UNL     1     -35.231  16.100 -59.035  0.00  0.00    +0.010 A 
ATOM     17  C   UNL     1     -34.654  15.581 -60.191  0.00  0.00    +0.001 A 
ATOM     18  C   UNL     1     -33.933  16.410 -61.045  0.00  0.00    +0.000 A 
ATOM     19  C   UNL     1     -33.798  17.760 -60.739  0.00  0.00    +0.001 A 
ATOM     20  C   UNL     1     -34.375  18.278 -59.582  0.00  0.00    +0.010 A 
ENDBRANCH   7  15
ENDBRANCH   1   4
BRANCH   2  21
ATOM     21  C   UNL     1     -38.673  18.578 -53.291  0.00  0.00    +0.193 C 
BRANCH  21  22
ATOM     22  C   UNL     1     -39.990  17.886 -53.634  0.00  0.00    -0.018 A 
ATOM     23  C   UNL     1     -40.807  17.355 -52.632  0.00  0.00    +0.006 A 
ATOM     24  C   UNL     1     -41.988  16.694 -52.960  0.00  0.00    +0.004 A 
ATOM     25  C   UNL     1     -42.373  16.560 -54.295  0.00  0.00    -0.037 A 
ATOM     26  C   UNL     1     -41.566  17.102 -55.297  0.00  0.00    +0.004 A 
ATOM     27  C   UNL     1     -40.387  17.766 -54.968  0.00  0.00    +0.006 A 
BRANCH  25  28
ATOM     28  C   UNL     1     -43.656  15.827 -54.660  0.00  0.00    +0.155 C 
BRANCH  28  29
ATOM     29  C   UNL     1     -44.844  16.768 -54.707  0.00  0.00    +0.309 C 
ATOM     30  O   UNL     1     -45.563  16.981 -53.752  0.00  0.00    -0.251 OA
BRANCH  29  31
ATOM     31  O   UNL     1     -45.097  17.239 -55.899  0.00  0.00    -0.480 OA
ATOM     32  H   UNL     1     -44.444  16.860 -56.512  0.00  0.00    +0.295 HD
ENDBRANCH  29  31
ENDBRANCH  28  29
ENDBRANCH  25  28
ENDBRANCH  21  22
BRANCH  21  33
ATOM     33  C   UNL     1     -37.587  17.516 -53.173  0.00  0.00    +0.238 C 
ATOM     34  N   UNL     1     -36.537  17.851 -52.389  0.00  0.00    -0.311 N 
ATOM     35  H   UNL     1     -36.545  18.743 -51.919  0.00  0.00    +0.149 HD
ATOM     36  O   UNL     1     -37.631  16.453 -53.760  0.00  0.00    -0.273 OA
BRANCH  34  37
ATOM     37  C   UNL     1     -35.353  17.005 -52.197  0.00  0.00    +0.073 C 
ATOM     38  C   UNL     1     -35.413  16.140 -50.927  0.00  0.00    +0.022 C 
ATOM     39  C   UNL     1     -33.948  15.790 -50.605  0.00  0.00    +0.002 C 
ATOM     40  C   UNL     1     -33.082  16.818 -51.358  0.00  0.00    +0.002 C 
ATOM     41  C   UNL     1     -34.067  17.816 -51.989  0.00  0.00    +0.022 C 
ENDBRANCH  34  37
ENDBRANCH  21  33
ENDBRANCH   2  21
BRANCH   2  42
ATOM     42  C   UNL     1     -38.231  21.058 -53.606  0.00  0.00    +0.144 C 
BRANCH  42  43
ATOM     43  C   UNL     1     -37.399  21.127 -52.327  0.00  0.00    -0.027 A 
ATOM     44  C   UNL     1     -37.975  21.268 -51.048  0.00  0.00    -0.043 A 
ATOM     45  C   UNL     1     -37.133  21.355 -49.921  0.00  0.00    -0.047 A 
ATOM     46  C   UNL     1     -37.678  21.520 -48.508  0.00  0.00    +0.044 C 
ATOM     47  C   UNL     1     -35.747  21.296 -50.083  0.00  0.00    +0.003 A 
ATOM     48  C   UNL     1     -35.188  21.140 -51.344  0.00  0.00    +0.001 A 
ATOM     49  C   UNL     1     -39.498  21.322 -50.903  0.00  0.00    +0.044 C 
ATOM     50  C   UNL     1     -36.011  21.051 -52.459  0.00  0.00    +0.005 A 
ENDBRANCH  42  43
ENDBRANCH   2  42
TORSDOF 12
ENDMDL
MODEL        5
REMARK  Name = 
REMARK  12 active torsions:
REMARK  status: ('A' for Active; 'I' for Inactive)
REMARK    1  A    between atoms: _1  and  _7
REMARK    2  A    between atoms: _2  and  _21
REMARK    3  A    between atoms: _2  and  _30
REMARK    4  A    between atoms: _4  and  _9
REMARK    5  A    between atoms: _5  and  _15
REMARK    6  A    between atoms: _21  and  _22
REMARK    7  A    between atoms: _30  and  _31
REMARK    8  A    between atoms: _30  and  _42
REMARK    9  A    between atoms: _34  and  _37
REMARK   10  A    between atoms: _37  and  _38
REMARK   11  A    between atoms: _38  and  _40
REMARK   12  A    between atoms: _43  and  _46
REMARK                            x       y       z     vdW  Elec       q    Type
REMARK                         _______ _______ _______ _____ _____    ______ ____
ROOT
ATOM      1  C   UNL     1     -38.247  19.518 -55.471  0.00  0.00    +0.268 C 
ATOM      2  N   UNL     1     -38.288  19.703 -54.128  0.00  0.00    -0.276 N 
ATOM      3  O   UNL     1     -39.072  20.055 -56.184  0.00  0.00    -0.268 OA
ENDROOT
BRANCH   1   4
ATOM      4  C   UNL     1     -37.030  18.839 -56.037  0.00  0.00    +0.148 A 
ATOM      5  N   UNL     1     -35.878  18.767 -55.331  0.00  0.00    -0.161 NA
ATOM      6  N   UNL     1     -35.087  18.060 -56.187  0.00  0.00    -0.231 N 
ATOM      7  C   UNL     1     -35.673  17.787 -57.390  0.00  0.00    +0.075 A 
ATOM      8  C   UNL     1     -36.964  18.236 -57.273  0.00  0.00    +0.063 A 
BRANCH   6   9
ATOM      9  C   UNL     1     -34.166  17.227 -55.636  0.00  0.00    +0.066 A 
ATOM     10  C   UNL     1     -34.539  15.971 -55.151  0.00  0.00    +0.028 A 
ATOM     11  C   UNL     1     -33.580  15.134 -54.584  0.00  0.00    +0.002 A 
ATOM     12  C   UNL     1     -32.253  15.551 -54.494  0.00  0.00    +0.000 A 
ATOM     13  C   UNL     1     -31.884  16.811 -54.965  0.00  0.00    +0.002 A 
ATOM     14  C   UNL     1     -32.840  17.652 -55.531  0.00  0.00    +0.028 A 
ENDBRANCH   6   9
BRANCH   7  15
ATOM     15  C   UNL     1     -35.092  17.220 -58.542  0.00  0.00    +0.000 A 
ATOM     16  C   UNL     1     -35.515  15.961 -58.996  0.00  0.00    +0.010 A 
ATOM     17  C   UNL     1     -34.960  15.383 -60.135  0.00  0.00    +0.001 A 
ATOM     18  C   UNL     1     -33.974  16.055 -60.850  0.00  0.00    +0.000 A 
ATOM     19  C   UNL     1     -33.551  17.309 -60.425  0.00  0.00    +0.001 A 
ATOM     20  C   UNL     1     -34.105  17.887 -59.284  0.00  0.00    +0.010 A 
ENDBRANCH   7  15
ENDBRANCH   1   4
BRANCH   2  21
ATOM     21  C   UNL     1     -38.622  18.609 -53.172  0.00  0.00    +0.193 C 
BRANCH  21  22
ATOM     22  C   UNL     1     -39.929  17.895 -53.511  0.00  0.00    -0.018 A 
ATOM     23  C   UNL     1     -40.691  17.317 -52.493  0.00  0.00    +0.006 A 
ATOM     24  C   UNL     1     -41.905  16.699 -52.782  0.00  0.00    +0.004 A 
ATOM     25  C   UNL     1     -42.367  16.637 -54.098  0.00  0.00    -0.037 A 
ATOM     26  C   UNL     1     -41.600  17.197 -55.120  0.00  0.00    +0.004 A 
ATOM     27  C   UNL     1     -40.388  17.819 -54.829  0.00  0.00    +0.006 A 
BRANCH  25  28
ATOM     28  C   UNL     1     -43.698  15.967 -54.408  0.00  0.00    +0.155 C 
BRANCH  28  29
ATOM     29  C   UNL     1     -44.797  16.986 -54.638  0.00  0.00    +0.309 C 
ATOM     30  O   UNL     1     -45.395  17.535 -53.736  0.00  0.00    -0.251 OA
BRANCH  29  31
ATOM     31  O   UNL     1     -45.126  17.133 -55.894  0.00  0.00    -0.480 OA
ATOM     32  H   UNL     1     -44.574  16.527 -56.418  0.00  0.00    +0.295 HD
ENDBRANCH  29  31
ENDBRANCH  28  29
ENDBRANCH  25  28
ENDBRANCH  21  22
BRANCH  21  33
ATOM     33  C   UNL     1     -37.533  17.559 -52.988  0.00  0.00    +0.238 C 
ATOM     34  N   UNL     1     -36.478  17.950 -52.237  0.00  0.00    -0.311 N 
ATOM     35  H   UNL     1     -36.485  18.873 -51.831  0.00  0.00    +0.149 HD
ATOM     36  O   UNL     1     -37.579  16.458 -53.499  0.00  0.00    -0.273 OA
BRANCH  34  37
ATOM     37  C   UNL     1     -35.290  17.122 -51.995  0.00  0.00    +0.073 C 
ATOM     38  C   UNL     1     -35.307  16.403 -50.636  0.00  0.00    +0.022 C 
ATOM     39  C   UNL     1     -33.833  16.080 -50.331  0.00  0.00    +0.002 C 
ATOM     40  C   UNL     1     -32.991  17.012 -51.224  0.00  0.00    +0.002 C 
ATOM     41  C   UNL     1     -33.995  17.942 -51.925  0.00  0.00    +0.022 C 
ENDBRANCH  34  37
ENDBRANCH  21  33
ENDBRANCH   2  21
BRANCH   2  42
ATOM     42  C   UNL     1     -38.149  21.069 -53.576  0.00  0.00    +0.144 C 
BRANCH  42  43
ATOM     43  C   UNL     1     -37.368  21.164 -52.266  0.00  0.00    -0.027 A 
ATOM     44  C   UNL     1     -37.996  21.300 -51.012  0.00  0.00    -0.043 A 
ATOM     45  C   UNL     1     -37.199  21.412 -49.854  0.00  0.00    -0.047 A 
ATOM     46  C   UNL     1     -37.802  21.574 -48.464  0.00  0.00    +0.044 C 
ATOM     47  C   UNL     1     -35.808  21.381 -49.963  0.00  0.00    +0.003 A 
ATOM     48  C   UNL     1     -35.197  21.229 -51.200  0.00  0.00    +0.001 A 
ATOM     49  C   UNL     1     -39.524  21.323 -50.925  0.00  0.00    +0.044 C 
ATOM     50  C   UNL     1     -35.975  21.117 -52.345  0.00  0.00    +0.005 A 
ENDBRANCH  42  43
ENDBRANCH   2  42
TORSDOF 12
ENDMDL
MODEL        6
REMARK  Name = 
REMARK  12 active torsions:
REMARK  status: ('A' for Active; 'I' for Inactive)
REMARK    1  A    between atoms: _1  and  _7
REMARK    2  A    between atoms: _2  and  _21
REMARK    3  A    between atoms: _2  and  _30
REMARK    4  A    between atoms: _4  and  _9
REMARK    5  A    between atoms: _5  and  _15
REMARK    6  A    between atoms: _21  and  _22
REMARK    7  A    between atoms: _30  and  _31
REMARK    8  A    between atoms: _30  and  _42
REMARK    9  A    between atoms: _34  and  _37
REMARK   10  A    between atoms: _37  and  _38
REMARK   11  A    between atoms: _38  and  _40
REMARK   12  A    between atoms: _43  and  _46
REMARK                            x       y       z     vdW  Elec       q    Type
REMARK                         _______ _______ _______ _____ _____    ______ ____
ROOT
ATOM      1  C   UNL     1     -37.960  19.887 -53.655  0.00  0.00    +0.268 C 
ATOM      2  N   UNL     1     -37.767  19.841 -52.313  0.00  0.00    -0.276 N 
ATOM      3  O   UNL     1     -38.756  20.673 -54.128  0.00  0.00    -0.268 OA
ENDROOT
BRANCH   1   4
ATOM      4  C   UNL     1     -36.995  19.118 -54.516  0.00  0.00    +0.148 A 
ATOM      5  N   UNL     1     -35.687  19.018 -54.185  0.00  0.00    -0.161 NA
ATOM      6  N   UNL     1     -35.218  18.230 -55.193  0.00  0.00    -0.231 N 
ATOM      7  C   UNL     1     -36.150  17.932 -56.146  0.00  0.00    +0.075 A 
ATOM      8  C   UNL     1     -37.327  18.454 -55.676  0.00  0.00    +0.063 A 
BRANCH   6   9
ATOM      9  C   UNL     1     -34.205  17.376 -54.893  0.00  0.00    +0.066 A 
ATOM     10  C   UNL     1     -34.380  16.366 -53.943  0.00  0.00    +0.028 A 
ATOM     11  C   UNL     1     -33.326  15.504 -53.646  0.00  0.00    +0.002 A 
ATOM     12  C   UNL     1     -32.098  15.654 -54.288  0.00  0.00    +0.000 A 
ATOM     13  C   UNL     1     -31.919  16.672 -55.224  0.00  0.00    +0.002 A 
ATOM     14  C   UNL     1     -32.970  17.537 -55.524  0.00  0.00    +0.028 A 
ENDBRANCH   6   9
BRANCH   7  15
ATOM     15  C   UNL     1     -35.965  17.280 -57.382  0.00  0.00    +0.000 A 
ATOM     16  C   UNL     1     -36.382  15.957 -57.597  0.00  0.00    +0.010 A 
ATOM     17  C   UNL     1     -36.180  15.331 -58.825  0.00  0.00    +0.001 A 
ATOM     18  C   UNL     1     -35.554  16.011 -59.863  0.00  0.00    +0.000 A 
ATOM     19  C   UNL     1     -35.123  17.318 -59.667  0.00  0.00    +0.001 A 
ATOM     20  C   UNL     1     -35.323  17.944 -58.438  0.00  0.00    +0.010 A 
ENDBRANCH   7  15
ENDBRANCH   1   4
BRANCH   2  21
ATOM     21  C   UNL     1     -38.169  18.671 -51.481  0.00  0.00    +0.193 C 
BRANCH  21  22
ATOM     22  C   UNL     1     -39.495  18.051 -51.917  0.00  0.00    -0.018 A 
ATOM     23  C   UNL     1     -40.554  17.907 -51.016  0.00  0.00    +0.006 A 
ATOM     24  C   UNL     1     -41.745  17.307 -51.417  0.00  0.00    +0.004 A 
ATOM     25  C   UNL     1     -41.896  16.846 -52.725  0.00  0.00    -0.037 A 
ATOM     26  C   UNL     1     -40.845  17.001 -53.631  0.00  0.00    +0.004 A 
ATOM     27  C   UNL     1     -39.656  17.605 -53.230  0.00  0.00    +0.006 A 
BRANCH  25  28
ATOM     28  C   UNL     1     -43.191  16.177 -53.165  0.00  0.00    +0.155 C 
BRANCH  28  29
ATOM     29  C   UNL     1     -43.639  16.666 -54.528  0.00  0.00    +0.309 C 
ATOM     30  O   UNL     1     -44.075  17.782 -54.725  0.00  0.00    -0.251 OA
BRANCH  29  31
ATOM     31  O   UNL     1     -43.626  15.741 -55.451  0.00  0.00    -0.480 OA
ATOM     32  H   UNL     1     -43.325  14.914 -55.037  0.00  0.00    +0.295 HD
ENDBRANCH  29  31
ENDBRANCH  28  29
ENDBRANCH  25  28
ENDBRANCH  21  22
BRANCH  21  33
ATOM     33  C   UNL     1     -37.128  17.563 -51.381  0.00  0.00    +0.238 C 
ATOM     34  N   UNL     1     -36.155  17.768 -50.465  0.00  0.00    -0.311 N 
ATOM     35  H   UNL     1     -36.189  18.600 -49.897  0.00  0.00    +0.149 HD
ATOM     36  O   UNL     1     -37.139  16.575 -52.090  0.00  0.00    -0.273 OA
BRANCH  34  37
ATOM     37  C   UNL     1     -35.018  16.862 -50.257  0.00  0.00    +0.073 C 
ATOM     38  C   UNL     1     -35.287  15.766 -49.213  0.00  0.00    +0.022 C 
ATOM     39  C   UNL     1     -33.894  15.311 -48.737  0.00  0.00    +0.002 C 
ATOM     40  C   UNL     1     -32.916  16.440 -49.118  0.00  0.00    +0.002 C 
ATOM     41  C   UNL     1     -33.784  17.574 -49.686  0.00  0.00    +0.022 C 
ENDBRANCH  34  37
ENDBRANCH  21  33
ENDBRANCH   2  21
BRANCH   2  42
ATOM     42  C   UNL     1     -37.282  21.046 -51.604  0.00  0.00    +0.144 C 
BRANCH  42  43
ATOM     43  C   UNL     1     -38.071  21.423 -50.351  0.00  0.00    -0.027 A 
ATOM     44  C   UNL     1     -37.495  21.442 -49.065  0.00  0.00    -0.043 A 
ATOM     45  C   UNL     1     -38.301  21.771 -47.956  0.00  0.00    -0.047 A 
ATOM     46  C   UNL     1     -37.757  21.802 -46.533  0.00  0.00    +0.044 C 
ATOM     47  C   UNL     1     -39.650  22.077 -48.146  0.00  0.00    +0.003 A 
ATOM     48  C   UNL     1     -40.206  22.073 -49.418  0.00  0.00    +0.001 A 
ATOM     49  C   UNL     1     -36.011  21.109 -48.891  0.00  0.00    +0.044 C 
ATOM     50  C   UNL     1     -39.417  21.751 -50.515  0.00  0.00    +0.005 A 
ENDBRANCH  42  43
ENDBRANCH   2  42
TORSDOF 12
ENDMDL
MODEL        7
REMARK  Name = 
REMARK  12 active torsions:
REMARK  status: ('A' for Active; 'I' for Inactive)
REMARK    1  A    between atoms: _1  and  _7
REMARK    2  A    between atoms: _2  and  _21
REMARK    3  A    between atoms: _2  and  _30
REMARK    4  A    between atoms: _4  and  _9
REMARK    5  A    between atoms: _5  and  _15
REMARK    6  A    between atoms: _21  and  _22
REMARK    7  A    between atoms: _30  and  _31
REMARK    8  A    between atoms: _30  and  _42
REMARK    9  A    between atoms: _34  and  _37
REMARK   10  A    between atoms: _37  and  _38
REMARK   11  A    between atoms: _38  and  _40
REMARK   12  A    between atoms: _43  and  _46
REMARK                            x       y       z     vdW  Elec       q    Type
REMARK                         _______ _______ _______ _____ _____    ______ ____
ROOT
ATOM      1  C   UNL     1     -38.106  20.112 -53.612  0.00  0.00    +0.268 C 
ATOM      2  N   UNL     1     -37.921  20.077 -52.269  0.00  0.00    -0.276 N 
ATOM      3  O   UNL     1     -38.960  20.832 -54.090  0.00  0.00    -0.268 OA
ENDROOT
BRANCH   1   4
ATOM      4  C   UNL     1     -37.076  19.426 -54.468  0.00  0.00    +0.148 A 
ATOM      5  N   UNL     1     -35.812  19.234 -54.022  0.00  0.00    -0.161 NA
ATOM      6  N   UNL     1     -35.260  18.567 -55.075  0.00  0.00    -0.231 N 
ATOM      7  C   UNL     1     -36.093  18.433 -56.149  0.00  0.00    +0.075 A 
ATOM      8  C   UNL     1     -37.300  18.933 -55.734  0.00  0.00    +0.063 A 
BRANCH   6   9
ATOM      9  C   UNL     1     -34.304  17.643 -54.792  0.00  0.00    +0.066 A 
ATOM     10  C   UNL     1     -34.604  16.523 -54.012  0.00  0.00    +0.028 A 
ATOM     11  C   UNL     1     -33.608  15.590 -53.728  0.00  0.00    +0.002 A 
ATOM     12  C   UNL     1     -32.315  15.778 -54.214  0.00  0.00    +0.000 A 
ATOM     13  C   UNL     1     -32.014  16.903 -54.980  0.00  0.00    +0.002 A 
ATOM     14  C   UNL     1     -33.005  17.840 -55.265  0.00  0.00    +0.028 A 
ENDBRANCH   6   9
BRANCH   7  15
ATOM     15  C   UNL     1     -35.795  17.942 -57.436  0.00  0.00    +0.000 A 
ATOM     16  C   UNL     1     -36.069  16.617 -57.810  0.00  0.00    +0.010 A 
ATOM     17  C   UNL     1     -35.758  16.152 -59.087  0.00  0.00    +0.001 A 
ATOM     18  C   UNL     1     -35.163  17.000 -60.014  0.00  0.00    +0.000 A 
ATOM     19  C   UNL     1     -34.873  18.313 -59.659  0.00  0.00    +0.001 A 
ATOM     20  C   UNL     1     -35.182  18.777 -58.383  0.00  0.00    +0.010 A 
ENDBRANCH   7  15
ENDBRANCH   1   4
BRANCH   2  21
ATOM     21  C   UNL     1     -38.233  18.876 -51.443  0.00  0.00    +0.193 C 
BRANCH  21  22
ATOM     22  C   UNL     1     -39.479  18.129 -51.916  0.00  0.00    -0.018 A 
ATOM     23  C   UNL     1     -40.533  17.903 -51.029  0.00  0.00    +0.006 A 
ATOM     24  C   UNL     1     -41.692  17.260 -51.458  0.00  0.00    +0.004 A 
ATOM     25  C   UNL     1     -41.806  16.821 -52.778  0.00  0.00    -0.037 A 
ATOM     26  C   UNL     1     -40.747  17.030 -53.662  0.00  0.00    +0.004 A 
ATOM     27  C   UNL     1     -39.591  17.677 -53.234  0.00  0.00    +0.006 A 
BRANCH  25  28
ATOM     28  C   UNL     1     -43.078  16.126 -53.245  0.00  0.00    +0.155 C 
BRANCH  28  29
ATOM     29  C   UNL     1     -43.567  16.683 -54.566  0.00  0.00    +0.309 C 
ATOM     30  O   UNL     1     -44.062  17.786 -54.682  0.00  0.00    -0.251 OA
BRANCH  29  31
ATOM     31  O   UNL     1     -43.520  15.825 -55.551  0.00  0.00    -0.480 OA
ATOM     32  H   UNL     1     -43.172  14.988 -55.197  0.00  0.00    +0.295 HD
ENDBRANCH  29  31
ENDBRANCH  28  29
ENDBRANCH  25  28
ENDBRANCH  21  22
BRANCH  21  33
ATOM     33  C   UNL     1     -37.093  17.874 -51.306  0.00  0.00    +0.238 C 
ATOM     34  N   UNL     1     -35.977  18.350 -50.708  0.00  0.00    -0.311 N 
ATOM     35  H   UNL     1     -35.973  19.300 -50.371  0.00  0.00    +0.149 HD
ATOM     36  O   UNL     1     -37.156  16.736 -51.727  0.00  0.00    -0.273 OA
BRANCH  34  37
ATOM     37  C   UNL     1     -34.742  17.575 -50.540  0.00  0.00    +0.073 C 
ATOM     38  C   UNL     1     -34.461  17.172 -49.084  0.00  0.00    +0.022 C 
ATOM     39  C   UNL     1     -32.946  16.899 -49.025  0.00  0.00    +0.002 C 
ATOM     40  C   UNL     1     -32.331  17.600 -50.252  0.00  0.00    +0.002 C 
ATOM     41  C   UNL     1     -33.484  18.369 -50.917  0.00  0.00    +0.022 C 
ENDBRANCH  34  37
ENDBRANCH  21  33
ENDBRANCH   2  21
BRANCH   2  42
ATOM     42  C   UNL     1     -37.541  21.315 -51.553  0.00  0.00    +0.144 C 
BRANCH  42  43
ATOM     43  C   UNL     1     -38.287  21.562 -50.243  0.00  0.00    -0.027 A 
ATOM     44  C   UNL     1     -37.659  21.496 -48.984  0.00  0.00    -0.043 A 
ATOM     45  C   UNL     1     -38.428  21.707 -47.821  0.00  0.00    -0.047 A 
ATOM     46  C   UNL     1     -37.825  21.641 -46.423  0.00  0.00    +0.044 C 
ATOM     47  C   UNL     1     -39.792  21.982 -47.931  0.00  0.00    +0.003 A 
ATOM     48  C   UNL     1     -40.400  22.063 -49.177  0.00  0.00    +0.001 A 
ATOM     49  C   UNL     1     -36.160  21.200 -48.896  0.00  0.00    +0.044 C 
ATOM     50  C   UNL     1     -39.648  21.858 -50.326  0.00  0.00    +0.005 A 
ENDBRANCH  42  43
ENDBRANCH   2  42
TORSDOF 12
ENDMDL
MODEL        8
REMARK  Name = 
REMARK  12 active torsions:
REMARK  status: ('A' for Active; 'I' for Inactive)
REMARK    1  A    between atoms: _1  and  _7
REMARK    2  A    between atoms: _2  and  _21
REMARK    3  A    between atoms: _2  and  _30
REMARK    4  A    between atoms: _4  and  _9
REMARK    5  A    between atoms: _5  and  _15
REMARK    6  A    between atoms: _21  and  _22
REMARK    7  A    between atoms: _30  and  _31
REMARK    8  A    between atoms: _30  and  _42
REMARK    9  A    between atoms: _34  and  _37
REMARK   10  A    between atoms: _37  and  _38
REMARK   11  A    between atoms: _38  and  _40
REMARK   12  A    between atoms: _43  and  _46
REMARK                            x       y       z     vdW  Elec       q    Type
REMARK                         _______ _______ _______ _____ _____    ______ ____
ROOT
ATOM      1  C   UNL     1     -37.631  20.157 -52.960  0.00  0.00    +0.268 C 
ATOM      2  N   UNL     1     -37.264  20.084 -51.656  0.00  0.00    -0.276 N 
ATOM      3  O   UNL     1     -38.523  20.910 -53.300  0.00  0.00    -0.268 OA
ENDROOT
BRANCH   1   4
ATOM      4  C   UNL     1     -36.747  19.471 -53.965  0.00  0.00    +0.148 A 
ATOM      5  N   UNL     1     -35.426  19.290 -53.727  0.00  0.00    -0.161 NA
ATOM      6  N   UNL     1     -35.045  18.617 -54.850  0.00  0.00    -0.231 N 
ATOM      7  C   UNL     1     -36.040  18.467 -55.774  0.00  0.00    +0.075 A 
ATOM      8  C   UNL     1     -37.168  18.964 -55.174  0.00  0.00    +0.063 A 
BRANCH   6   9
ATOM      9  C   UNL     1     -34.050  17.702 -54.716  0.00  0.00    +0.066 A 
ATOM     10  C   UNL     1     -34.127  16.701 -53.744  0.00  0.00    +0.028 A 
ATOM     11  C   UNL     1     -33.092  15.775 -53.620  0.00  0.00    +0.002 A 
ATOM     12  C   UNL     1     -31.980  15.853 -54.458  0.00  0.00    +0.000 A 
ATOM     13  C   UNL     1     -31.898  16.861 -55.417  0.00  0.00    +0.002 A 
ATOM     14  C   UNL     1     -32.929  17.790 -55.544  0.00  0.00    +0.028 A 
ENDBRANCH   6   9
BRANCH   7  15
ATOM     15  C   UNL     1     -35.949  17.966 -57.088  0.00  0.00    +0.000 A 
ATOM     16  C   UNL     1     -36.105  16.602 -57.378  0.00  0.00    +0.010 A 
ATOM     17  C   UNL     1     -36.004  16.129 -58.685  0.00  0.00    +0.001 A 
ATOM     18  C   UNL     1     -35.739  17.008 -59.729  0.00  0.00    +0.000 A 
ATOM     19  C   UNL     1     -35.569  18.362 -59.460  0.00  0.00    +0.001 A 
ATOM     20  C   UNL     1     -35.669  18.835 -58.154  0.00  0.00    +0.010 A 
ENDBRANCH   7  15
ENDBRANCH   1   4
BRANCH   2  21
ATOM     21  C   UNL     1     -37.492  18.869 -50.822  0.00  0.00    +0.193 C 
BRANCH  21  22
ATOM     22  C   UNL     1     -38.744  18.092 -51.223  0.00  0.00    -0.018 A 
ATOM     23  C   UNL     1     -40.015  18.659 -51.096  0.00  0.00    +0.006 A 
ATOM     24  C   UNL     1     -41.152  17.926 -51.431  0.00  0.00    +0.004 A 
ATOM     25  C   UNL     1     -41.032  16.618 -51.903  0.00  0.00    -0.037 A 
ATOM     26  C   UNL     1     -39.763  16.054 -52.043  0.00  0.00    +0.004 A 
ATOM     27  C   UNL     1     -38.627  16.789 -51.712  0.00  0.00    +0.006 A 
BRANCH  25  28
ATOM     28  C   UNL     1     -42.271  15.808 -52.258  0.00  0.00    +0.155 C 
BRANCH  28  29
ATOM     29  C   UNL     1     -43.060  16.454 -53.378  0.00  0.00    +0.309 C 
ATOM     30  O   UNL     1     -42.547  16.903 -54.382  0.00  0.00    -0.251 OA
BRANCH  29  31
ATOM     31  O   UNL     1     -44.334  16.592 -53.115  0.00  0.00    -0.480 OA
ATOM     32  H   UNL     1     -44.491  16.240 -52.222  0.00  0.00    +0.295 HD
ENDBRANCH  29  31
ENDBRANCH  28  29
ENDBRANCH  25  28
ENDBRANCH  21  22
BRANCH  21  33
ATOM     33  C   UNL     1     -36.319  17.899 -50.763  0.00  0.00    +0.238 C 
ATOM     34  N   UNL     1     -35.412  18.149 -49.792  0.00  0.00    -0.311 N 
ATOM     35  H   UNL     1     -35.573  18.921 -49.163  0.00  0.00    +0.149 HD
ATOM     36  O   UNL     1     -36.178  16.980 -51.547  0.00  0.00    -0.273 OA
BRANCH  34  37
ATOM     37  C   UNL     1     -34.175  17.382 -49.606  0.00  0.00    +0.073 C 
ATOM     38  C   UNL     1     -34.332  16.180 -48.661  0.00  0.00    +0.022 C 
ATOM     39  C   UNL     1     -32.908  15.869 -48.161  0.00  0.00    +0.002 C 
ATOM     40  C   UNL     1     -32.073  17.140 -48.414  0.00  0.00    +0.002 C 
ATOM     41  C   UNL     1     -33.063  18.197 -48.931  0.00  0.00    +0.022 C 
ENDBRANCH  34  37
ENDBRANCH  21  33
ENDBRANCH   2  21
BRANCH   2  42
ATOM     42  C   UNL     1     -36.757  21.294 -50.972  0.00  0.00    +0.144 C 
BRANCH  42  43
ATOM     43  C   UNL     1     -37.243  21.480 -49.536  0.00  0.00    -0.027 A 
ATOM     44  C   UNL     1     -36.305  21.317 -48.515  0.00  0.00    +0.005 A 
ATOM     45  C   UNL     1     -36.666  21.501 -47.187  0.00  0.00    +0.001 A 
ATOM     46  C   UNL     1     -37.973  21.842 -46.867  0.00  0.00    +0.003 A 
ATOM     47  C   UNL     1     -38.935  21.992 -47.868  0.00  0.00    -0.047 A 
ATOM     48  C   UNL     1     -40.352  22.360 -47.444  0.00  0.00    +0.044 C 
ATOM     49  C   UNL     1     -38.576  21.808 -49.218  0.00  0.00    -0.043 A 
ATOM     50  C   UNL     1     -39.609  21.958 -50.337  0.00  0.00    +0.044 C 
ENDBRANCH  42  43
ENDBRANCH   2  42
TORSDOF 12
ENDMDL
MODEL        9
REMARK  Name = 
REMARK  12 active torsions:
REMARK  status: ('A' for Active; 'I' for Inactive)
REMARK    1  A    between atoms: _1  and  _7
REMARK    2  A    between atoms: _2  and  _21
REMARK    3  A    between atoms: _2  and  _30
REMARK    4  A    between atoms: _4  and  _9
REMARK    5  A    between atoms: _5  and  _15
REMARK    6  A    between atoms: _21  and  _22
REMARK    7  A    between atoms: _30  and  _31
REMARK    8  A    between atoms: _30  and  _42
REMARK    9  A    between atoms: _34  and  _37
REMARK   10  A    between atoms: _37  and  _38
REMARK   11  A    between atoms: _38  and  _40
REMARK   12  A    between atoms: _43  and  _46
REMARK                            x       y       z     vdW  Elec       q    Type
REMARK                         _______ _______ _______ _____ _____    ______ ____
ROOT
ATOM      1  C   UNL     1     -37.520  19.981 -52.978  0.00  0.00    +0.268 C 
ATOM      2  N   UNL     1     -37.128  19.939 -51.680  0.00  0.00    -0.276 N 
ATOM      3  O   UNL     1     -38.425  20.719 -53.316  0.00  0.00    -0.268 OA
ENDROOT
BRANCH   1   4
ATOM      4  C   UNL     1     -36.650  19.279 -53.984  0.00  0.00    +0.148 A 
ATOM      5  N   UNL     1     -35.342  19.039 -53.732  0.00  0.00    -0.161 NA
ATOM      6  N   UNL     1     -34.972  18.375 -54.863  0.00  0.00    -0.231 N 
ATOM      7  C   UNL     1     -35.958  18.285 -55.804  0.00  0.00    +0.075 A 
ATOM      8  C   UNL     1     -37.074  18.816 -55.210  0.00  0.00    +0.063 A 
BRANCH   6   9
ATOM      9  C   UNL     1     -34.017  17.417 -54.735  0.00  0.00    +0.066 A 
ATOM     10  C   UNL     1     -34.294  16.217 -54.074  0.00  0.00    +0.028 A 
ATOM     11  C   UNL     1     -33.298  15.250 -53.948  0.00  0.00    +0.002 A 
ATOM     12  C   UNL     1     -32.028  15.481 -54.475  0.00  0.00    +0.000 A 
ATOM     13  C   UNL     1     -31.750  16.684 -55.122  0.00  0.00    +0.002 A 
ATOM     14  C   UNL     1     -32.741  17.655 -55.248  0.00  0.00    +0.028 A 
ENDBRANCH   6   9
BRANCH   7  15
ATOM     15  C   UNL     1     -35.868  17.808 -57.128  0.00  0.00    +0.000 A 
ATOM     16  C   UNL     1     -36.063  16.446 -57.399  0.00  0.00    +0.010 A 
ATOM     17  C   UNL     1     -35.986  15.952 -58.699  0.00  0.00    +0.001 A 
ATOM     18  C   UNL     1     -35.719  16.813 -59.758  0.00  0.00    +0.000 A 
ATOM     19  C   UNL     1     -35.537  18.169 -59.512  0.00  0.00    +0.001 A 
ATOM     20  C   UNL     1     -35.613  18.663 -58.212  0.00  0.00    +0.010 A 
ENDBRANCH   7  15
ENDBRANCH   1   4
BRANCH   2  21
ATOM     21  C   UNL     1     -37.330  18.741 -50.815  0.00  0.00    +0.193 C 
BRANCH  21  22
ATOM     22  C   UNL     1     -38.603  17.967 -51.149  0.00  0.00    -0.018 A 
ATOM     23  C   UNL     1     -39.842  18.608 -51.091  0.00  0.00    +0.006 A 
ATOM     24  C   UNL     1     -41.007  17.925 -51.433  0.00  0.00    +0.004 A 
ATOM     25  C   UNL     1     -40.950  16.586 -51.824  0.00  0.00    -0.037 A 
ATOM     26  C   UNL     1     -39.716  15.938 -51.865  0.00  0.00    +0.004 A 
ATOM     27  C   UNL     1     -38.550  16.623 -51.528  0.00  0.00    +0.006 A 
BRANCH  25  28
ATOM     28  C   UNL     1     -42.225  15.847 -52.204  0.00  0.00    +0.155 C 
BRANCH  28  29
ATOM     29  C   UNL     1     -42.951  16.533 -53.344  0.00  0.00    +0.309 C 
ATOM     30  O   UNL     1     -42.391  16.939 -54.341  0.00  0.00    -0.251 OA
BRANCH  29  31
ATOM     31  O   UNL     1     -44.217  16.754 -53.107  0.00  0.00    -0.480 OA
ATOM     32  H   UNL     1     -44.413  16.420 -52.214  0.00  0.00    +0.295 HD
ENDBRANCH  29  31
ENDBRANCH  28  29
ENDBRANCH  25  28
ENDBRANCH  21  22
BRANCH  21  33
ATOM     33  C   UNL     1     -36.162  17.762 -50.789  0.00  0.00    +0.238 C 
ATOM     34  N   UNL     1     -35.308  17.911 -49.752  0.00  0.00    -0.311 N 
ATOM     35  H   UNL     1     -35.501  18.620 -49.061  0.00  0.00    +0.149 HD
ATOM     36  O   UNL     1     -35.982  16.922 -51.649  0.00  0.00    -0.273 OA
BRANCH  34  37
ATOM     37  C   UNL     1     -34.083  17.122 -49.576  0.00  0.00    +0.073 C 
ATOM     38  C   UNL     1     -34.284  15.854 -48.730  0.00  0.00    +0.022 C 
ATOM     39  C   UNL     1     -32.883  15.494 -48.201  0.00  0.00    +0.002 C 
ATOM     40  C   UNL     1     -32.031  16.773 -48.325  0.00  0.00    +0.002 C 
ATOM     41  C   UNL     1     -32.994  17.874 -48.799  0.00  0.00    +0.022 C 
ENDBRANCH  34  37
ENDBRANCH  21  33
ENDBRANCH   2  21
BRANCH   2  42
ATOM     42  C   UNL     1     -36.617  21.167 -51.032  0.00  0.00    +0.144 C 
BRANCH  42  43
ATOM     43  C   UNL     1     -37.063  21.372 -49.585  0.00  0.00    -0.027 A 
ATOM     44  C   UNL     1     -36.102  21.201 -48.588  0.00  0.00    +0.005 A 
ATOM     45  C   UNL     1     -36.424  21.402 -47.252  0.00  0.00    +0.001 A 
ATOM     46  C   UNL     1     -37.717  21.766 -46.902  0.00  0.00    +0.003 A 
ATOM     47  C   UNL     1     -38.702  21.924 -47.878  0.00  0.00    -0.047 A 
ATOM     48  C   UNL     1     -40.102  22.318 -47.421  0.00  0.00    +0.044 C 
ATOM     49  C   UNL     1     -38.382  21.724 -49.236  0.00  0.00    -0.043 A 
ATOM     50  C   UNL     1     -39.441  21.882 -50.329  0.00  0.00    +0.044 C 
ENDBRANCH  42  43
ENDBRANCH   2  42
TORSDOF 12
ENDMDL
MODEL       10
REMARK  Name = 
REMARK  12 active torsions:
REMARK  status: ('A' for Active; 'I' for Inactive)
REMARK    1  A    between atoms: _1  and  _7
REMARK    2  A    between atoms: _2  and  _21
REMARK    3  A    between atoms: _2  and  _30
REMARK    4  A    between atoms: _4  and  _9
REMARK    5  A    between atoms: _5  and  _15
REMARK    6  A    between atoms: _21  and  _22
REMARK    7  A    between atoms: _30  and  _31
REMARK    8  A    between atoms: _30  and  _42
REMARK    9  A    between atoms: _34  and  _37
REMARK   10  A    between atoms: _37  and  _38
REMARK   11  A    between atoms: _38  and  _40
REMARK   12  A    between atoms: _43  and  _46
REMARK                            x       y       z     vdW  Elec       q    Type
REMARK                         _______ _______ _______ _____ _____    ______ ____
ROOT
ATOM      1  C   UNL     1     -36.111  19.638 -53.279  0.00  0.00    +0.268 C 
ATOM      2  N   UNL     1     -37.177  19.275 -52.522  0.00  0.00    -0.276 N 
ATOM      3  O   UNL     1     -35.558  20.702 -53.080  0.00  0.00    -0.268 OA
ENDROOT
BRANCH   1   4
ATOM      4  C   UNL     1     -35.515  18.590 -54.179  0.00  0.00    +0.148 A 
ATOM      5  C   UNL     1     -34.607  17.632 -53.785  0.00  0.00    +0.063 A 
ATOM      6  C   UNL     1     -34.368  16.876 -54.904  0.00  0.00    +0.075 A 
ATOM      7  N   UNL     1     -35.063  17.488 -55.907  0.00  0.00    -0.231 N 
ATOM      8  N   UNL     1     -35.840  18.528 -55.491  0.00  0.00    -0.161 NA
BRANCH   6   9
ATOM      9  C   UNL     1     -33.604  15.692 -54.959  0.00  0.00    +0.000 A 
ATOM     10  C   UNL     1     -32.435  15.574 -54.192  0.00  0.00    +0.010 A 
ATOM     11  C   UNL     1     -31.667  14.412 -54.226  0.00  0.00    +0.001 A 
ATOM     12  C   UNL     1     -32.057  13.339 -55.020  0.00  0.00    +0.000 A 
ATOM     13  C   UNL     1     -33.220  13.432 -55.777  0.00  0.00    +0.001 A 
ATOM     14  C   UNL     1     -33.987  14.595 -55.745  0.00  0.00    +0.010 A 
ENDBRANCH   6   9
BRANCH   7  15
ATOM     15  C   UNL     1     -34.587  17.539 -57.179  0.00  0.00    +0.066 A 
ATOM     16  C   UNL     1     -33.466  18.324 -57.455  0.00  0.00    +0.028 A 
ATOM     17  C   UNL     1     -32.963  18.385 -58.753  0.00  0.00    +0.002 A 
ATOM     18  C   UNL     1     -33.571  17.653 -59.772  0.00  0.00    +0.000 A 
ATOM     19  C   UNL     1     -34.680  16.856 -59.493  0.00  0.00    +0.002 A 
ATOM     20  C   UNL     1     -35.188  16.793 -58.196  0.00  0.00    +0.028 A 
ENDBRANCH   7  15
ENDBRANCH   1   4
BRANCH   2  21
ATOM     21  C   UNL     1     -37.016  19.130 -51.059  0.00  0.00    +0.144 C 
BRANCH  21  22
ATOM     22  C   UNL     1     -37.811  20.126 -50.217  0.00  0.00    -0.027 A 
ATOM     23  C   UNL     1     -37.250  20.821 -49.127  0.00  0.00    -0.043 A 
ATOM     24  C   UNL     1     -38.062  21.701 -48.382  0.00  0.00    -0.047 A 
ATOM     25  C   UNL     1     -37.533  22.480 -47.184  0.00  0.00    +0.044 C 
ATOM     26  C   UNL     1     -39.402  21.875 -48.735  0.00  0.00    +0.003 A 
ATOM     27  C   UNL     1     -39.942  21.199 -49.820  0.00  0.00    +0.001 A 
ATOM     28  C   UNL     1     -35.776  20.615 -48.770  0.00  0.00    +0.044 C 
ATOM     29  C   UNL     1     -39.147  20.333 -50.559  0.00  0.00    +0.005 A 
ENDBRANCH  21  22
ENDBRANCH   2  21
BRANCH   2  30
ATOM     30  C   UNL     1     -38.557  19.162 -53.076  0.00  0.00    +0.193 C 
BRANCH  30  31
ATOM     31  C   UNL     1     -38.836  20.156 -54.200  0.00  0.00    -0.018 A 
ATOM     32  C   UNL     1     -38.962  21.524 -53.937  0.00  0.00    +0.006 A 
ATOM     33  C   UNL     1     -39.253  22.416 -54.966  0.00  0.00    +0.004 A 
ATOM     34  C   UNL     1     -39.418  21.955 -56.273  0.00  0.00    -0.037 A 
ATOM     35  C   UNL     1     -39.280  20.592 -56.540  0.00  0.00    +0.004 A 
ATOM     36  C   UNL     1     -38.984  19.701 -55.512  0.00  0.00    +0.006 A 
BRANCH  34  37
ATOM     37  C   UNL     1     -39.750  22.925 -57.399  0.00  0.00    +0.155 C 
BRANCH  37  38
ATOM     38  C   UNL     1     -41.241  23.181 -57.496  0.00  0.00    +0.309 C 
ATOM     39  O   UNL     1     -41.986  23.146 -56.539  0.00  0.00    -0.251 OA
BRANCH  38  40
ATOM     40  O   UNL     1     -41.672  23.325 -58.721  0.00  0.00    -0.480 OA
ATOM     41  H   UNL     1     -40.910  23.226 -59.317  0.00  0.00    +0.295 HD
ENDBRANCH  38  40
ENDBRANCH  37  38
ENDBRANCH  34  37
ENDBRANCH  30  31
BRANCH  30  42
ATOM     42  C   UNL     1     -38.946  17.769 -53.556  0.00  0.00    +0.238 C 
ATOM     43  N   UNL     1     -37.965  16.840 -53.484  0.00  0.00    -0.311 N 
ATOM     44  H   UNL     1     -37.071  17.105 -53.101  0.00  0.00    +0.149 HD
ATOM     45  O   UNL     1     -40.044  17.504 -54.003  0.00  0.00    -0.273 OA
BRANCH  43  46
ATOM     46  C   UNL     1     -38.106  15.458 -53.959  0.00  0.00    +0.073 C 
ATOM     47  C   UNL     1     -37.117  14.478 -53.307  0.00  0.00    +0.022 C 
ATOM     48  C   UNL     1     -37.023  13.289 -54.281  0.00  0.00    +0.002 C 
ATOM     49  C   UNL     1     -37.538  13.802 -55.641  0.00  0.00    +0.002 C 
ATOM     50  C   UNL     1     -37.793  15.306 -55.454  0.00  0.00    +0.022 C 
ENDBRANCH  43  46
ENDBRANCH  30  42
ENDBRANCH   2  30
TORSDOF 12
ENDMDL
