# Supplementary material for: A Novel Class of Small Molecule Agonists with Preference for Human over Mouse TLR4 Activation
Source: PLoS One. 2016 Oct 13;11(10):e0164632. doi: 10.1371/journal.pone.0164632 (PMC5063506; doi:10.1371/journal.pone.0164632)
Supplement: S1 File — Sequence and structure files used for bioinformatics analysis and docking, provided as a ZIP archive of a directory tree. To view, uncompress onto your local file system and open the file Readme.txt at the top directory level of the archive. That file describes individual directories and files inside the archive. (ZIP) [file pone.0164632.s007.zip › S1_File/docking.receptor_monomer_unbound/dock/human_AZ12900902.out_flex.pdbqt]

REMARK  Name = 
REMARK  50 active torsions:
REMARK  status: ('A' for Active; 'I' for Inactive)
REMARK    1  A    between atoms: _1  and  _3
REMARK    2  A    between atoms: _3  and  _5
REMARK    3  A    between atoms: _7  and  _9
REMARK    4  A    between atoms: _9  and  _10
REMARK    5  A    between atoms: _13  and  _15
REMARK    6  A    between atoms: _15  and  _17
REMARK    7  A    between atoms: _19  and  _21
REMARK    8  A    between atoms: _21  and  _22
REMARK    9  A    between atoms: _29  and  _31
REMARK   10  A    between atoms: _31  and  _32
REMARK   11  A    between atoms: _35  and  _37
REMARK   12  A    between atoms: _37  and  _39
REMARK   13  A    between atoms: _41  and  _43
REMARK   14  A    between atoms: _46  and  _48
REMARK   15  A    between atoms: _48  and  _49
REMARK   16  A    between atoms: _49  and  _50
REMARK   17  A    between atoms: _50  and  _51
REMARK   18  A    between atoms: _55  and  _57
REMARK   19  A    between atoms: _57  and  _58
REMARK   20  A    between atoms: _58  and  _59
REMARK   21  A    between atoms: _62  and  _64
REMARK   22  A    between atoms: _64  and  _66
REMARK   23  A    between atoms: _68  and  _70
REMARK   24  A    between atoms: _70  and  _71
REMARK   25  A    between atoms: _78  and  _80
REMARK   26  A    between atoms: _82  and  _84
REMARK   27  A    between atoms: _84  and  _85
REMARK   28  A    between atoms: _91  and  _93
REMARK   29  A    between atoms: _95  and  _97
REMARK   30  A    between atoms: _97  and  _98
REMARK   31  A    between atoms: _104  and  _106
REMARK   32  A    between atoms: _106  and  _107
REMARK   33  A    between atoms: _107  and  _108
REMARK   34  A    between atoms: _108  and  _109
REMARK   35  A    between atoms: _111  and  _113
REMARK   36  A    between atoms: _113  and  _115
REMARK   37  A    between atoms: _117  and  _119
REMARK   38  A    between atoms: _119  and  _120
REMARK   39  A    between atoms: _127  and  _129
REMARK   40  A    between atoms: _131  and  _133
REMARK   41  A    between atoms: _136  and  _138
REMARK   42  A    between atoms: _138  and  _139
REMARK   43  A    between atoms: _139  and  _140
REMARK   44  A    between atoms: _140  and  _141
REMARK   45  A    between atoms: _145  and  _147
REMARK   46  A    between atoms: _147  and  _148
REMARK   47  A    between atoms: _155  and  _157
REMARK   48  A    between atoms: _157  and  _158
REMARK   49  A    between atoms: _158  and  _159
REMARK   50  A    between atoms: _159  and  _160
REMARK                            x       y       z     vdW  Elec       q    Type
REMARK                         _______ _______ _______ _____ _____    ______ ____
ROOT
ATOM      1  C   UNL     1     -38.253  21.314 -61.562  0.00  0.00    +0.000 C 
ATOM      2  C   UNL     1     -38.880  21.015 -60.220  0.00  0.00    +0.000 C 
ENDROOT
BRANCH   1   3
ATOM      3  C   UNL     1     -39.196  20.949 -62.728  0.00  0.00    +0.000 C 
ATOM      4  C   UNL     1     -40.596  21.380 -62.367  0.00  0.00    +0.000 C 
ENDBRANCH   1   3
BRANCH   1   5
ATOM      5  C   UNL     1     -36.938  20.561 -61.681  0.00  0.00    +0.000 C 
ATOM      6  C   UNL     1     -35.762  21.452 -61.349  0.00  0.00    +0.000 C 
ENDBRANCH   1   5
TORSDOF 2
REMARK  Name = 
REMARK  50 active torsions:
REMARK  status: ('A' for Active; 'I' for Inactive)
REMARK    1  A    between atoms: _1  and  _3
REMARK    2  A    between atoms: _3  and  _5
REMARK    3  A    between atoms: _7  and  _9
REMARK    4  A    between atoms: _9  and  _10
REMARK    5  A    between atoms: _13  and  _15
REMARK    6  A    between atoms: _15  and  _17
REMARK    7  A    between atoms: _19  and  _21
REMARK    8  A    between atoms: _21  and  _22
REMARK    9  A    between atoms: _29  and  _31
REMARK   10  A    between atoms: _31  and  _32
REMARK   11  A    between atoms: _35  and  _37
REMARK   12  A    between atoms: _37  and  _39
REMARK   13  A    between atoms: _41  and  _43
REMARK   14  A    between atoms: _46  and  _48
REMARK   15  A    between atoms: _48  and  _49
REMARK   16  A    between atoms: _49  and  _50
REMARK   17  A    between atoms: _50  and  _51
REMARK   18  A    between atoms: _55  and  _57
REMARK   19  A    between atoms: _57  and  _58
REMARK   20  A    between atoms: _58  and  _59
REMARK   21  A    between atoms: _62  and  _64
REMARK   22  A    between atoms: _64  and  _66
REMARK   23  A    between atoms: _68  and  _70
REMARK   24  A    between atoms: _70  and  _71
REMARK   25  A    between atoms: _78  and  _80
REMARK   26  A    between atoms: _82  and  _84
REMARK   27  A    between atoms: _84  and  _85
REMARK   28  A    between atoms: _91  and  _93
REMARK   29  A    between atoms: _95  and  _97
REMARK   30  A    between atoms: _97  and  _98
REMARK   31  A    between atoms: _104  and  _106
REMARK   32  A    between atoms: _106  and  _107
REMARK   33  A    between atoms: _107  and  _108
REMARK   34  A    between atoms: _108  and  _109
REMARK   35  A    between atoms: _111  and  _113
REMARK   36  A    between atoms: _113  and  _115
REMARK   37  A    between atoms: _117  and  _119
REMARK   38  A    between atoms: _119  and  _120
REMARK   39  A    between atoms: _127  and  _129
REMARK   40  A    between atoms: _131  and  _133
REMARK   41  A    between atoms: _136  and  _138
REMARK   42  A    between atoms: _138  and  _139
REMARK   43  A    between atoms: _139  and  _140
REMARK   44  A    between atoms: _140  and  _141
REMARK   45  A    between atoms: _145  and  _147
REMARK   46  A    between atoms: _147  and  _148
REMARK   47  A    between atoms: _155  and  _157
REMARK   48  A    between atoms: _157  and  _158
REMARK   49  A    between atoms: _158  and  _159
REMARK   50  A    between atoms: _159  and  _160
REMARK                            x       y       z     vdW  Elec       q    Type
REMARK                         _______ _______ _______ _____ _____    ______ ____
ROOT
ATOM      1  C   UNL     1     -40.951  15.141 -58.696  0.00  0.00    +0.000 C 
ENDROOT
BRANCH   1   2
ATOM      2  C   UNL     1     -40.282  16.310 -57.974  0.00  0.00    +0.000 C 
ATOM      3  C   UNL     1     -41.120  16.649 -56.751  0.00  0.00    +0.000 C 
ATOM      4  C   UNL     1     -40.139  17.487 -58.929  0.00  0.00    +0.000 C 
ENDBRANCH   1   2
BRANCH   1   5
ATOM      5  C   UNL     1     -42.268  15.405 -59.408  0.00  0.00    +0.000 C 
ATOM      6  C   UNL     1     -42.143  15.134 -60.901  0.00  0.00    +0.000 C 
ENDBRANCH   1   5
TORSDOF 2
REMARK  Name = 
REMARK  50 active torsions:
REMARK  status: ('A' for Active; 'I' for Inactive)
REMARK    1  A    between atoms: _1  and  _3
REMARK    2  A    between atoms: _3  and  _5
REMARK    3  A    between atoms: _7  and  _9
REMARK    4  A    between atoms: _9  and  _10
REMARK    5  A    between atoms: _13  and  _15
REMARK    6  A    between atoms: _15  and  _17
REMARK    7  A    between atoms: _19  and  _21
REMARK    8  A    between atoms: _21  and  _22
REMARK    9  A    between atoms: _29  and  _31
REMARK   10  A    between atoms: _31  and  _32
REMARK   11  A    between atoms: _35  and  _37
REMARK   12  A    between atoms: _37  and  _39
REMARK   13  A    between atoms: _41  and  _43
REMARK   14  A    between atoms: _46  and  _48
REMARK   15  A    between atoms: _48  and  _49
REMARK   16  A    between atoms: _49  and  _50
REMARK   17  A    between atoms: _50  and  _51
REMARK   18  A    between atoms: _55  and  _57
REMARK   19  A    between atoms: _57  and  _58
REMARK   20  A    between atoms: _58  and  _59
REMARK   21  A    between atoms: _62  and  _64
REMARK   22  A    between atoms: _64  and  _66
REMARK   23  A    between atoms: _68  and  _70
REMARK   24  A    between atoms: _70  and  _71
REMARK   25  A    between atoms: _78  and  _80
REMARK   26  A    between atoms: _82  and  _84
REMARK   27  A    between atoms: _84  and  _85
REMARK   28  A    between atoms: _91  and  _93
REMARK   29  A    between atoms: _95  and  _97
REMARK   30  A    between atoms: _97  and  _98
REMARK   31  A    between atoms: _104  and  _106
REMARK   32  A    between atoms: _106  and  _107
REMARK   33  A    between atoms: _107  and  _108
REMARK   34  A    between atoms: _108  and  _109
REMARK   35  A    between atoms: _111  and  _113
REMARK   36  A    between atoms: _113  and  _115
REMARK   37  A    between atoms: _117  and  _119
REMARK   38  A    between atoms: _119  and  _120
REMARK   39  A    between atoms: _127  and  _129
REMARK   40  A    between atoms: _131  and  _133
REMARK   41  A    between atoms: _136  and  _138
REMARK   42  A    between atoms: _138  and  _139
REMARK   43  A    between atoms: _139  and  _140
REMARK   44  A    between atoms: _140  and  _141
REMARK   45  A    between atoms: _145  and  _147
REMARK   46  A    between atoms: _147  and  _148
REMARK   47  A    between atoms: _155  and  _157
REMARK   48  A    between atoms: _157  and  _158
REMARK   49  A    between atoms: _158  and  _159
REMARK   50  A    between atoms: _159  and  _160
REMARK                            x       y       z     vdW  Elec       q    Type
REMARK                         _______ _______ _______ _____ _____    ______ ____
ROOT
ATOM      1  C   UNL     1     -37.586  15.579 -64.373  0.00  0.00    +0.000 C 
ATOM      2  C   UNL     1     -36.569  15.481 -65.516  0.00  0.00    +0.000 C 
ENDROOT
BRANCH   1   3
ATOM      3  C   UNL     1     -38.749  16.508 -64.785  0.00  0.00    +0.000 C 
ATOM      4  C   UNL     1     -38.782  16.460 -66.307  0.00  0.00    +0.000 C 
ENDBRANCH   1   3
BRANCH   1   5
ATOM      5  C   UNL     1     -36.887  16.085 -63.101  0.00  0.00    +0.000 C 
ATOM      6  C   UNL     1     -37.285  15.349 -61.855  0.00  0.00    +0.000 C 
ENDBRANCH   1   5
TORSDOF 2
REMARK  Name = 
REMARK  50 active torsions:
REMARK  status: ('A' for Active; 'I' for Inactive)
REMARK    1  A    between atoms: _1  and  _3
REMARK    2  A    between atoms: _3  and  _5
REMARK    3  A    between atoms: _7  and  _9
REMARK    4  A    between atoms: _9  and  _10
REMARK    5  A    between atoms: _13  and  _15
REMARK    6  A    between atoms: _15  and  _17
REMARK    7  A    between atoms: _19  and  _21
REMARK    8  A    between atoms: _21  and  _22
REMARK    9  A    between atoms: _29  and  _31
REMARK   10  A    between atoms: _31  and  _32
REMARK   11  A    between atoms: _35  and  _37
REMARK   12  A    between atoms: _37  and  _39
REMARK   13  A    between atoms: _41  and  _43
REMARK   14  A    between atoms: _46  and  _48
REMARK   15  A    between atoms: _48  and  _49
REMARK   16  A    between atoms: _49  and  _50
REMARK   17  A    between atoms: _50  and  _51
REMARK   18  A    between atoms: _55  and  _57
REMARK   19  A    between atoms: _57  and  _58
REMARK   20  A    between atoms: _58  and  _59
REMARK   21  A    between atoms: _62  and  _64
REMARK   22  A    between atoms: _64  and  _66
REMARK   23  A    between atoms: _68  and  _70
REMARK   24  A    between atoms: _70  and  _71
REMARK   25  A    between atoms: _78  and  _80
REMARK   26  A    between atoms: _82  and  _84
REMARK   27  A    between atoms: _84  and  _85
REMARK   28  A    between atoms: _91  and  _93
REMARK   29  A    between atoms: _95  and  _97
REMARK   30  A    between atoms: _97  and  _98
REMARK   31  A    between atoms: _104  and  _106
REMARK   32  A    between atoms: _106  and  _107
REMARK   33  A    between atoms: _107  and  _108
REMARK   34  A    between atoms: _108  and  _109
REMARK   35  A    between atoms: _111  and  _113
REMARK   36  A    between atoms: _113  and  _115
REMARK   37  A    between atoms: _117  and  _119
REMARK   38  A    between atoms: _119  and  _120
REMARK   39  A    between atoms: _127  and  _129
REMARK   40  A    between atoms: _131  and  _133
REMARK   41  A    between atoms: _136  and  _138
REMARK   42  A    between atoms: _138  and  _139
REMARK   43  A    between atoms: _139  and  _140
REMARK   44  A    between atoms: _140  and  _141
REMARK   45  A    between atoms: _145  and  _147
REMARK   46  A    between atoms: _147  and  _148
REMARK   47  A    between atoms: _155  and  _157
REMARK   48  A    between atoms: _157  and  _158
REMARK   49  A    between atoms: _158  and  _159
REMARK   50  A    between atoms: _159  and  _160
REMARK                            x       y       z     vdW  Elec       q    Type
REMARK                         _______ _______ _______ _____ _____    ______ ____
ROOT
ATOM      1  C   UNL     1     -32.355  17.392 -67.641  0.00  0.00    -0.022 A 
ATOM      2  C   UNL     1     -31.395  16.478 -67.221  0.00  0.00    -0.001 A 
ATOM      3  C   UNL     1     -30.071  16.846 -67.074  0.00  0.00    +0.042 A 
ATOM      4  C   UNL     1     -29.690  18.146 -67.362  0.00  0.00    +0.196 A 
ATOM      5  O   UNL     1     -28.354  18.491 -67.237  0.00  0.00    -0.287 OA
ATOM      6  C   UNL     1     -30.621  19.072 -67.798  0.00  0.00    +0.042 A 
ATOM      7  C   UNL     1     -31.942  18.694 -67.953  0.00  0.00    -0.001 A 
ENDROOT
BRANCH   1   8
ATOM      8  C   UNL     1     -33.799  16.967 -67.817  0.00  0.00    +0.026 C 
BRANCH   8   9
ATOM      9  C   UNL     1     -34.472  17.474 -69.094  0.00  0.00    +0.005 C 
ATOM     10  C   UNL     1     -33.820  16.767 -70.276  0.00  0.00    +0.000 C 
ENDBRANCH   8   9
ENDBRANCH   1   8
TORSDOF 2
REMARK  Name = 
REMARK  50 active torsions:
REMARK  status: ('A' for Active; 'I' for Inactive)
REMARK    1  A    between atoms: _1  and  _3
REMARK    2  A    between atoms: _3  and  _5
REMARK    3  A    between atoms: _7  and  _9
REMARK    4  A    between atoms: _9  and  _10
REMARK    5  A    between atoms: _13  and  _15
REMARK    6  A    between atoms: _15  and  _17
REMARK    7  A    between atoms: _19  and  _21
REMARK    8  A    between atoms: _21  and  _22
REMARK    9  A    between atoms: _29  and  _31
REMARK   10  A    between atoms: _31  and  _32
REMARK   11  A    between atoms: _35  and  _37
REMARK   12  A    between atoms: _37  and  _39
REMARK   13  A    between atoms: _41  and  _43
REMARK   14  A    between atoms: _46  and  _48
REMARK   15  A    between atoms: _48  and  _49
REMARK   16  A    between atoms: _49  and  _50
REMARK   17  A    between atoms: _50  and  _51
REMARK   18  A    between atoms: _55  and  _57
REMARK   19  A    between atoms: _57  and  _58
REMARK   20  A    between atoms: _58  and  _59
REMARK   21  A    between atoms: _62  and  _64
REMARK   22  A    between atoms: _64  and  _66
REMARK   23  A    between atoms: _68  and  _70
REMARK   24  A    between atoms: _70  and  _71
REMARK   25  A    between atoms: _78  and  _80
REMARK   26  A    between atoms: _82  and  _84
REMARK   27  A    between atoms: _84  and  _85
REMARK   28  A    between atoms: _91  and  _93
REMARK   29  A    between atoms: _95  and  _97
REMARK   30  A    between atoms: _97  and  _98
REMARK   31  A    between atoms: _104  and  _106
REMARK   32  A    between atoms: _106  and  _107
REMARK   33  A    between atoms: _107  and  _108
REMARK   34  A    between atoms: _108  and  _109
REMARK   35  A    between atoms: _111  and  _113
REMARK   36  A    between atoms: _113  and  _115
REMARK   37  A    between atoms: _117  and  _119
REMARK   38  A    between atoms: _119  and  _120
REMARK   39  A    between atoms: _127  and  _129
REMARK   40  A    between atoms: _131  and  _133
REMARK   41  A    between atoms: _136  and  _138
REMARK   42  A    between atoms: _138  and  _139
REMARK   43  A    between atoms: _139  and  _140
REMARK   44  A    between atoms: _140  and  _141
REMARK   45  A    between atoms: _145  and  _147
REMARK   46  A    between atoms: _147  and  _148
REMARK   47  A    between atoms: _155  and  _157
REMARK   48  A    between atoms: _157  and  _158
REMARK   49  A    between atoms: _158  and  _159
REMARK   50  A    between atoms: _159  and  _160
REMARK                            x       y       z     vdW  Elec       q    Type
REMARK                         _______ _______ _______ _____ _____    ______ ____
ROOT
ATOM      1  C   UNL     1     -29.052   9.826 -66.425  0.00  0.00    +0.000 C 
ENDROOT
BRANCH   1   2
ATOM      2  C   UNL     1     -29.637  11.085 -65.800  0.00  0.00    +0.000 C 
ATOM      3  C   UNL     1     -28.744  12.308 -66.015  0.00  0.00    +0.000 C 
ATOM      4  C   UNL     1     -31.047  11.328 -66.302  0.00  0.00    +0.000 C 
ENDBRANCH   1   2
BRANCH   1   5
ATOM      5  C   UNL     1     -27.524   9.779 -66.429  0.00  0.00    +0.000 C 
ATOM      6  C   UNL     1     -27.075   8.624 -65.564  0.00  0.00    +0.000 C 
ENDBRANCH   1   5
TORSDOF 2
REMARK  Name = 
REMARK  50 active torsions:
REMARK  status: ('A' for Active; 'I' for Inactive)
REMARK    1  A    between atoms: _1  and  _3
REMARK    2  A    between atoms: _3  and  _5
REMARK    3  A    between atoms: _7  and  _9
REMARK    4  A    between atoms: _9  and  _10
REMARK    5  A    between atoms: _13  and  _15
REMARK    6  A    between atoms: _15  and  _17
REMARK    7  A    between atoms: _19  and  _21
REMARK    8  A    between atoms: _21  and  _22
REMARK    9  A    between atoms: _29  and  _31
REMARK   10  A    between atoms: _31  and  _32
REMARK   11  A    between atoms: _35  and  _37
REMARK   12  A    between atoms: _37  and  _39
REMARK   13  A    between atoms: _41  and  _43
REMARK   14  A    between atoms: _46  and  _48
REMARK   15  A    between atoms: _48  and  _49
REMARK   16  A    between atoms: _49  and  _50
REMARK   17  A    between atoms: _50  and  _51
REMARK   18  A    between atoms: _55  and  _57
REMARK   19  A    between atoms: _57  and  _58
REMARK   20  A    between atoms: _58  and  _59
REMARK   21  A    between atoms: _62  and  _64
REMARK   22  A    between atoms: _64  and  _66
REMARK   23  A    between atoms: _68  and  _70
REMARK   24  A    between atoms: _70  and  _71
REMARK   25  A    between atoms: _78  and  _80
REMARK   26  A    between atoms: _82  and  _84
REMARK   27  A    between atoms: _84  and  _85
REMARK   28  A    between atoms: _91  and  _93
REMARK   29  A    between atoms: _95  and  _97
REMARK   30  A    between atoms: _97  and  _98
REMARK   31  A    between atoms: _104  and  _106
REMARK   32  A    between atoms: _106  and  _107
REMARK   33  A    between atoms: _107  and  _108
REMARK   34  A    between atoms: _108  and  _109
REMARK   35  A    between atoms: _111  and  _113
REMARK   36  A    between atoms: _113  and  _115
REMARK   37  A    between atoms: _117  and  _119
REMARK   38  A    between atoms: _119  and  _120
REMARK   39  A    between atoms: _127  and  _129
REMARK   40  A    between atoms: _131  and  _133
REMARK   41  A    between atoms: _136  and  _138
REMARK   42  A    between atoms: _138  and  _139
REMARK   43  A    between atoms: _139  and  _140
REMARK   44  A    between atoms: _140  and  _141
REMARK   45  A    between atoms: _145  and  _147
REMARK   46  A    between atoms: _147  and  _148
REMARK   47  A    between atoms: _155  and  _157
REMARK   48  A    between atoms: _157  and  _158
REMARK   49  A    between atoms: _158  and  _159
REMARK   50  A    between atoms: _159  and  _160
REMARK                            x       y       z     vdW  Elec       q    Type
REMARK                         _______ _______ _______ _____ _____    ______ ____
ROOT
ATOM      1  C   UNL     1     -29.917  21.166 -46.295  0.00  0.00    +0.000 C 
ATOM      2  C   UNL     1     -30.944  21.783 -45.381  0.00  0.00    +0.000 C 
ENDROOT
BRANCH   1   3
ATOM      3  C   UNL     1     -29.066  22.262 -46.997  0.00  0.00    +0.000 C 
ATOM      4  C   UNL     1     -28.735  23.369 -46.006  0.00  0.00    +0.000 C 
ENDBRANCH   1   3
BRANCH   1   5
ATOM      5  C   UNL     1     -30.623  20.280 -47.326  0.00  0.00    +0.000 C 
ATOM      6  C   UNL     1     -30.026  18.865 -47.441  0.00  0.00    +0.000 C 
ENDBRANCH   1   5
TORSDOF 2
REMARK  Name = 
REMARK  50 active torsions:
REMARK  status: ('A' for Active; 'I' for Inactive)
REMARK    1  A    between atoms: _1  and  _3
REMARK    2  A    between atoms: _3  and  _5
REMARK    3  A    between atoms: _7  and  _9
REMARK    4  A    between atoms: _9  and  _10
REMARK    5  A    between atoms: _13  and  _15
REMARK    6  A    between atoms: _15  and  _17
REMARK    7  A    between atoms: _19  and  _21
REMARK    8  A    between atoms: _21  and  _22
REMARK    9  A    between atoms: _29  and  _31
REMARK   10  A    between atoms: _31  and  _32
REMARK   11  A    between atoms: _35  and  _37
REMARK   12  A    between atoms: _37  and  _39
REMARK   13  A    between atoms: _41  and  _43
REMARK   14  A    between atoms: _46  and  _48
REMARK   15  A    between atoms: _48  and  _49
REMARK   16  A    between atoms: _49  and  _50
REMARK   17  A    between atoms: _50  and  _51
REMARK   18  A    between atoms: _55  and  _57
REMARK   19  A    between atoms: _57  and  _58
REMARK   20  A    between atoms: _58  and  _59
REMARK   21  A    between atoms: _62  and  _64
REMARK   22  A    between atoms: _64  and  _66
REMARK   23  A    between atoms: _68  and  _70
REMARK   24  A    between atoms: _70  and  _71
REMARK   25  A    between atoms: _78  and  _80
REMARK   26  A    between atoms: _82  and  _84
REMARK   27  A    between atoms: _84  and  _85
REMARK   28  A    between atoms: _91  and  _93
REMARK   29  A    between atoms: _95  and  _97
REMARK   30  A    between atoms: _97  and  _98
REMARK   31  A    between atoms: _104  and  _106
REMARK   32  A    between atoms: _106  and  _107
REMARK   33  A    between atoms: _107  and  _108
REMARK   34  A    between atoms: _108  and  _109
REMARK   35  A    between atoms: _111  and  _113
REMARK   36  A    between atoms: _113  and  _115
REMARK   37  A    between atoms: _117  and  _119
REMARK   38  A    between atoms: _119  and  _120
REMARK   39  A    between atoms: _127  and  _129
REMARK   40  A    between atoms: _131  and  _133
REMARK   41  A    between atoms: _136  and  _138
REMARK   42  A    between atoms: _138  and  _139
REMARK   43  A    between atoms: _139  and  _140
REMARK   44  A    between atoms: _140  and  _141
REMARK   45  A    between atoms: _145  and  _147
REMARK   46  A    between atoms: _147  and  _148
REMARK   47  A    between atoms: _155  and  _157
REMARK   48  A    between atoms: _157  and  _158
REMARK   49  A    between atoms: _158  and  _159
REMARK   50  A    between atoms: _159  and  _160
REMARK                            x       y       z     vdW  Elec       q    Type
REMARK                         _______ _______ _______ _____ _____    ______ ____
ROOT
ATOM      1  C   UNL     1     -32.067  25.175 -41.364  0.00  0.00    +0.000 C 
ATOM      2  C   UNL     1     -33.129  25.546 -40.316  0.00  0.00    +0.000 C 
ATOM      3  C   UNL     1     -32.446  23.894 -42.075  0.00  0.00    +0.000 C 
ENDROOT
BRANCH   1   4
ATOM      4  C   UNL     1     -31.851  26.305 -42.393  0.00  0.00    +0.000 C 
ATOM      5  C   UNL     1     -31.723  27.632 -41.666  0.00  0.00    +0.000 C 
ENDBRANCH   1   4
TORSDOF 1
REMARK  Name = 
REMARK  50 active torsions:
REMARK  status: ('A' for Active; 'I' for Inactive)
REMARK    1  A    between atoms: _1  and  _3
REMARK    2  A    between atoms: _3  and  _5
REMARK    3  A    between atoms: _7  and  _9
REMARK    4  A    between atoms: _9  and  _10
REMARK    5  A    between atoms: _13  and  _15
REMARK    6  A    between atoms: _15  and  _17
REMARK    7  A    between atoms: _19  and  _21
REMARK    8  A    between atoms: _21  and  _22
REMARK    9  A    between atoms: _29  and  _31
REMARK   10  A    between atoms: _31  and  _32
REMARK   11  A    between atoms: _35  and  _37
REMARK   12  A    between atoms: _37  and  _39
REMARK   13  A    between atoms: _41  and  _43
REMARK   14  A    between atoms: _46  and  _48
REMARK   15  A    between atoms: _48  and  _49
REMARK   16  A    between atoms: _49  and  _50
REMARK   17  A    between atoms: _50  and  _51
REMARK   18  A    between atoms: _55  and  _57
REMARK   19  A    between atoms: _57  and  _58
REMARK   20  A    between atoms: _58  and  _59
REMARK   21  A    between atoms: _62  and  _64
REMARK   22  A    between atoms: _64  and  _66
REMARK   23  A    between atoms: _68  and  _70
REMARK   24  A    between atoms: _70  and  _71
REMARK   25  A    between atoms: _78  and  _80
REMARK   26  A    between atoms: _82  and  _84
REMARK   27  A    between atoms: _84  and  _85
REMARK   28  A    between atoms: _91  and  _93
REMARK   29  A    between atoms: _95  and  _97
REMARK   30  A    between atoms: _97  and  _98
REMARK   31  A    between atoms: _104  and  _106
REMARK   32  A    between atoms: _106  and  _107
REMARK   33  A    between atoms: _107  and  _108
REMARK   34  A    between atoms: _108  and  _109
REMARK   35  A    between atoms: _111  and  _113
REMARK   36  A    between atoms: _113  and  _115
REMARK   37  A    between atoms: _117  and  _119
REMARK   38  A    between atoms: _119  and  _120
REMARK   39  A    between atoms: _127  and  _129
REMARK   40  A    between atoms: _131  and  _133
REMARK   41  A    between atoms: _136  and  _138
REMARK   42  A    between atoms: _138  and  _139
REMARK   43  A    between atoms: _139  and  _140
REMARK   44  A    between atoms: _140  and  _141
REMARK   45  A    between atoms: _145  and  _147
REMARK   46  A    between atoms: _147  and  _148
REMARK   47  A    between atoms: _155  and  _157
REMARK   48  A    between atoms: _157  and  _158
REMARK   49  A    between atoms: _158  and  _159
REMARK   50  A    between atoms: _159  and  _160
REMARK                            x       y       z     vdW  Elec       q    Type
REMARK                         _______ _______ _______ _____ _____    ______ ____
ROOT
ATOM      1  C   UNL     1     -27.849  14.842 -44.856  0.00  0.00    +0.220 C 
ENDROOT
BRANCH   1   2
ATOM      2  N   UNL     1     -29.176  15.470 -44.741  0.00  0.00    -0.087 NA
ATOM      3  C   UNL     1     -29.370  16.731 -44.339  0.00  0.00    +0.535 C 
ATOM      4  N   UNL     1     -28.321  17.474 -44.012  0.00  0.00    +0.135 NA
ATOM      5  N   UNL     1     -30.598  17.259 -44.253  0.00  0.00    +0.135 NA
ENDBRANCH   1   2
BRANCH   1   6
ATOM      6  C   UNL     1     -27.644  14.025 -46.154  0.00  0.00    +0.047 C 
BRANCH   6   7
ATOM      7  C   UNL     1     -27.185  14.912 -47.337  0.00  0.00    +0.004 C 
BRANCH   7   8
ATOM      8  C   UNL     1     -25.683  14.816 -47.646  0.00  0.00    +0.000 C 
ATOM      9  C   UNL     1     -25.429  14.322 -49.064  0.00  0.00    +0.000 C 
ENDBRANCH   7   8
ENDBRANCH   6   7
ENDBRANCH   1   6
TORSDOF 4
REMARK  Name = 
REMARK  50 active torsions:
REMARK  status: ('A' for Active; 'I' for Inactive)
REMARK    1  A    between atoms: _1  and  _3
REMARK    2  A    between atoms: _3  and  _5
REMARK    3  A    between atoms: _7  and  _9
REMARK    4  A    between atoms: _9  and  _10
REMARK    5  A    between atoms: _13  and  _15
REMARK    6  A    between atoms: _15  and  _17
REMARK    7  A    between atoms: _19  and  _21
REMARK    8  A    between atoms: _21  and  _22
REMARK    9  A    between atoms: _29  and  _31
REMARK   10  A    between atoms: _31  and  _32
REMARK   11  A    between atoms: _35  and  _37
REMARK   12  A    between atoms: _37  and  _39
REMARK   13  A    between atoms: _41  and  _43
REMARK   14  A    between atoms: _46  and  _48
REMARK   15  A    between atoms: _48  and  _49
REMARK   16  A    between atoms: _49  and  _50
REMARK   17  A    between atoms: _50  and  _51
REMARK   18  A    between atoms: _55  and  _57
REMARK   19  A    between atoms: _57  and  _58
REMARK   20  A    between atoms: _58  and  _59
REMARK   21  A    between atoms: _62  and  _64
REMARK   22  A    between atoms: _64  and  _66
REMARK   23  A    between atoms: _68  and  _70
REMARK   24  A    between atoms: _70  and  _71
REMARK   25  A    between atoms: _78  and  _80
REMARK   26  A    between atoms: _82  and  _84
REMARK   27  A    between atoms: _84  and  _85
REMARK   28  A    between atoms: _91  and  _93
REMARK   29  A    between atoms: _95  and  _97
REMARK   30  A    between atoms: _97  and  _98
REMARK   31  A    between atoms: _104  and  _106
REMARK   32  A    between atoms: _106  and  _107
REMARK   33  A    between atoms: _107  and  _108
REMARK   34  A    between atoms: _108  and  _109
REMARK   35  A    between atoms: _111  and  _113
REMARK   36  A    between atoms: _113  and  _115
REMARK   37  A    between atoms: _117  and  _119
REMARK   38  A    between atoms: _119  and  _120
REMARK   39  A    between atoms: _127  and  _129
REMARK   40  A    between atoms: _131  and  _133
REMARK   41  A    between atoms: _136  and  _138
REMARK   42  A    between atoms: _138  and  _139
REMARK   43  A    between atoms: _139  and  _140
REMARK   44  A    between atoms: _140  and  _141
REMARK   45  A    between atoms: _145  and  _147
REMARK   46  A    between atoms: _147  and  _148
REMARK   47  A    between atoms: _155  and  _157
REMARK   48  A    between atoms: _157  and  _158
REMARK   49  A    between atoms: _158  and  _159
REMARK   50  A    between atoms: _159  and  _160
REMARK                            x       y       z     vdW  Elec       q    Type
REMARK                         _______ _______ _______ _____ _____    ______ ____
ROOT
ATOM      1  C   UNL     1     -30.681  10.613 -52.286  0.00  0.00    +0.114 C 
ENDROOT
BRANCH   1   2
ATOM      2  C   UNL     1     -31.490  10.800 -53.543  0.00  0.00    +0.365 C 
ATOM      3  O   UNL     1     -32.229   9.866 -53.924  0.00  0.00    -0.246 OA
ATOM      4  O   UNL     1     -31.393  11.887 -54.148  0.00  0.00    -0.246 OA
ENDBRANCH   1   2
BRANCH   1   5
ATOM      5  C   UNL     1     -29.457  11.497 -52.261  0.00  0.00    +0.012 C 
BRANCH   5   6
ATOM      6  C   UNL     1     -28.132  10.727 -52.280  0.00  0.00    +0.001 C 
ATOM      7  C   UNL     1     -27.940  10.050 -53.618  0.00  0.00    +0.000 C 
ENDBRANCH   5   6
ENDBRANCH   1   5
TORSDOF 3
REMARK  Name = 
REMARK  50 active torsions:
REMARK  status: ('A' for Active; 'I' for Inactive)
REMARK    1  A    between atoms: _1  and  _3
REMARK    2  A    between atoms: _3  and  _5
REMARK    3  A    between atoms: _7  and  _9
REMARK    4  A    between atoms: _9  and  _10
REMARK    5  A    between atoms: _13  and  _15
REMARK    6  A    between atoms: _15  and  _17
REMARK    7  A    between atoms: _19  and  _21
REMARK    8  A    between atoms: _21  and  _22
REMARK    9  A    between atoms: _29  and  _31
REMARK   10  A    between atoms: _31  and  _32
REMARK   11  A    between atoms: _35  and  _37
REMARK   12  A    between atoms: _37  and  _39
REMARK   13  A    between atoms: _41  and  _43
REMARK   14  A    between atoms: _46  and  _48
REMARK   15  A    between atoms: _48  and  _49
REMARK   16  A    between atoms: _49  and  _50
REMARK   17  A    between atoms: _50  and  _51
REMARK   18  A    between atoms: _55  and  _57
REMARK   19  A    between atoms: _57  and  _58
REMARK   20  A    between atoms: _58  and  _59
REMARK   21  A    between atoms: _62  and  _64
REMARK   22  A    between atoms: _64  and  _66
REMARK   23  A    between atoms: _68  and  _70
REMARK   24  A    between atoms: _70  and  _71
REMARK   25  A    between atoms: _78  and  _80
REMARK   26  A    between atoms: _82  and  _84
REMARK   27  A    between atoms: _84  and  _85
REMARK   28  A    between atoms: _91  and  _93
REMARK   29  A    between atoms: _95  and  _97
REMARK   30  A    between atoms: _97  and  _98
REMARK   31  A    between atoms: _104  and  _106
REMARK   32  A    between atoms: _106  and  _107
REMARK   33  A    between atoms: _107  and  _108
REMARK   34  A    between atoms: _108  and  _109
REMARK   35  A    between atoms: _111  and  _113
REMARK   36  A    between atoms: _113  and  _115
REMARK   37  A    between atoms: _117  and  _119
REMARK   38  A    between atoms: _119  and  _120
REMARK   39  A    between atoms: _127  and  _129
REMARK   40  A    between atoms: _131  and  _133
REMARK   41  A    between atoms: _136  and  _138
REMARK   42  A    between atoms: _138  and  _139
REMARK   43  A    between atoms: _139  and  _140
REMARK   44  A    between atoms: _140  and  _141
REMARK   45  A    between atoms: _145  and  _147
REMARK   46  A    between atoms: _147  and  _148
REMARK   47  A    between atoms: _155  and  _157
REMARK   48  A    between atoms: _157  and  _158
REMARK   49  A    between atoms: _158  and  _159
REMARK   50  A    between atoms: _159  and  _160
REMARK                            x       y       z     vdW  Elec       q    Type
REMARK                         _______ _______ _______ _____ _____    ______ ____
ROOT
ATOM      1  C   UNL     1     -30.575   9.487 -58.290  0.00  0.00    +0.000 C 
ATOM      2  C   UNL     1     -31.643   9.380 -59.371  0.00  0.00    +0.000 C 
ENDROOT
BRANCH   1   3
ATOM      3  C   UNL     1     -30.440   8.167 -57.483  0.00  0.00    +0.000 C 
ATOM      4  C   UNL     1     -30.502   6.966 -58.455  0.00  0.00    +0.000 C 
ENDBRANCH   1   3
BRANCH   1   5
ATOM      5  C   UNL     1     -30.957  10.637 -57.360  0.00  0.00    +0.000 C 
ATOM      6  C   UNL     1     -32.449  10.988 -57.426  0.00  0.00    +0.000 C 
ENDBRANCH   1   5
TORSDOF 2
REMARK  Name = 
REMARK  50 active torsions:
REMARK  status: ('A' for Active; 'I' for Inactive)
REMARK    1  A    between atoms: _1  and  _3
REMARK    2  A    between atoms: _3  and  _5
REMARK    3  A    between atoms: _7  and  _9
REMARK    4  A    between atoms: _9  and  _10
REMARK    5  A    between atoms: _13  and  _15
REMARK    6  A    between atoms: _15  and  _17
REMARK    7  A    between atoms: _19  and  _21
REMARK    8  A    between atoms: _21  and  _22
REMARK    9  A    between atoms: _29  and  _31
REMARK   10  A    between atoms: _31  and  _32
REMARK   11  A    between atoms: _35  and  _37
REMARK   12  A    between atoms: _37  and  _39
REMARK   13  A    between atoms: _41  and  _43
REMARK   14  A    between atoms: _46  and  _48
REMARK   15  A    between atoms: _48  and  _49
REMARK   16  A    between atoms: _49  and  _50
REMARK   17  A    between atoms: _50  and  _51
REMARK   18  A    between atoms: _55  and  _57
REMARK   19  A    between atoms: _57  and  _58
REMARK   20  A    between atoms: _58  and  _59
REMARK   21  A    between atoms: _62  and  _64
REMARK   22  A    between atoms: _64  and  _66
REMARK   23  A    between atoms: _68  and  _70
REMARK   24  A    between atoms: _70  and  _71
REMARK   25  A    between atoms: _78  and  _80
REMARK   26  A    between atoms: _82  and  _84
REMARK   27  A    between atoms: _84  and  _85
REMARK   28  A    between atoms: _91  and  _93
REMARK   29  A    between atoms: _95  and  _97
REMARK   30  A    between atoms: _97  and  _98
REMARK   31  A    between atoms: _104  and  _106
REMARK   32  A    between atoms: _106  and  _107
REMARK   33  A    between atoms: _107  and  _108
REMARK   34  A    between atoms: _108  and  _109
REMARK   35  A    between atoms: _111  and  _113
REMARK   36  A    between atoms: _113  and  _115
REMARK   37  A    between atoms: _117  and  _119
REMARK   38  A    between atoms: _119  and  _120
REMARK   39  A    between atoms: _127  and  _129
REMARK   40  A    between atoms: _131  and  _133
REMARK   41  A    between atoms: _136  and  _138
REMARK   42  A    between atoms: _138  and  _139
REMARK   43  A    between atoms: _139  and  _140
REMARK   44  A    between atoms: _140  and  _141
REMARK   45  A    between atoms: _145  and  _147
REMARK   46  A    between atoms: _147  and  _148
REMARK   47  A    between atoms: _155  and  _157
REMARK   48  A    between atoms: _157  and  _158
REMARK   49  A    between atoms: _158  and  _159
REMARK   50  A    between atoms: _159  and  _160
REMARK                            x       y       z     vdW  Elec       q    Type
REMARK                         _______ _______ _______ _____ _____    ______ ____
ROOT
ATOM      1  C   UNL     1     -35.970   6.642 -60.936  0.00  0.00    -0.022 A 
ATOM      2  C   UNL     1     -34.862   6.692 -60.100  0.00  0.00    -0.001 A 
ATOM      3  C   UNL     1     -35.001   6.945 -58.754  0.00  0.00    +0.042 A 
ATOM      4  C   UNL     1     -36.251   7.162 -58.231  0.00  0.00    +0.196 A 
ATOM      5  O   UNL     1     -36.394   7.427 -56.895  0.00  0.00    -0.287 OA
ATOM      6  C   UNL     1     -37.369   7.125 -59.037  0.00  0.00    +0.042 A 
ATOM      7  C   UNL     1     -37.224   6.871 -60.381  0.00  0.00    -0.001 A 
ENDROOT
BRANCH   1   8
ATOM      8  C   UNL     1     -35.821   6.343 -62.409  0.00  0.00    +0.026 C 
BRANCH   8   9
ATOM      9  C   UNL     1     -35.857   4.858 -62.760  0.00  0.00    +0.005 C 
ATOM     10  C   UNL     1     -35.466   4.666 -64.213  0.00  0.00    +0.000 C 
ENDBRANCH   8   9
ENDBRANCH   1   8
TORSDOF 2
REMARK  Name = 
REMARK  50 active torsions:
REMARK  status: ('A' for Active; 'I' for Inactive)
REMARK    1  A    between atoms: _1  and  _3
REMARK    2  A    between atoms: _3  and  _5
REMARK    3  A    between atoms: _7  and  _9
REMARK    4  A    between atoms: _9  and  _10
REMARK    5  A    between atoms: _13  and  _15
REMARK    6  A    between atoms: _15  and  _17
REMARK    7  A    between atoms: _19  and  _21
REMARK    8  A    between atoms: _21  and  _22
REMARK    9  A    between atoms: _29  and  _31
REMARK   10  A    between atoms: _31  and  _32
REMARK   11  A    between atoms: _35  and  _37
REMARK   12  A    between atoms: _37  and  _39
REMARK   13  A    between atoms: _41  and  _43
REMARK   14  A    between atoms: _46  and  _48
REMARK   15  A    between atoms: _48  and  _49
REMARK   16  A    between atoms: _49  and  _50
REMARK   17  A    between atoms: _50  and  _51
REMARK   18  A    between atoms: _55  and  _57
REMARK   19  A    between atoms: _57  and  _58
REMARK   20  A    between atoms: _58  and  _59
REMARK   21  A    between atoms: _62  and  _64
REMARK   22  A    between atoms: _64  and  _66
REMARK   23  A    between atoms: _68  and  _70
REMARK   24  A    between atoms: _70  and  _71
REMARK   25  A    between atoms: _78  and  _80
REMARK   26  A    between atoms: _82  and  _84
REMARK   27  A    between atoms: _84  and  _85
REMARK   28  A    between atoms: _91  and  _93
REMARK   29  A    between atoms: _95  and  _97
REMARK   30  A    between atoms: _97  and  _98
REMARK   31  A    between atoms: _104  and  _106
REMARK   32  A    between atoms: _106  and  _107
REMARK   33  A    between atoms: _107  and  _108
REMARK   34  A    between atoms: _108  and  _109
REMARK   35  A    between atoms: _111  and  _113
REMARK   36  A    between atoms: _113  and  _115
REMARK   37  A    between atoms: _117  and  _119
REMARK   38  A    between atoms: _119  and  _120
REMARK   39  A    between atoms: _127  and  _129
REMARK   40  A    between atoms: _131  and  _133
REMARK   41  A    between atoms: _136  and  _138
REMARK   42  A    between atoms: _138  and  _139
REMARK   43  A    between atoms: _139  and  _140
REMARK   44  A    between atoms: _140  and  _141
REMARK   45  A    between atoms: _145  and  _147
REMARK   46  A    between atoms: _147  and  _148
REMARK   47  A    between atoms: _155  and  _157
REMARK   48  A    between atoms: _157  and  _158
REMARK   49  A    between atoms: _158  and  _159
REMARK   50  A    between atoms: _159  and  _160
REMARK                            x       y       z     vdW  Elec       q    Type
REMARK                         _______ _______ _______ _____ _____    ______ ____
ROOT
ATOM      1  C   UNL     1     -43.465   9.832 -56.753  0.00  0.00    +0.036 C 
ATOM      2  C   UNL     1     -42.532  10.314 -55.663  0.00  0.00    +0.003 C 
ENDROOT
BRANCH   1   3
ATOM      3  C   UNL     1     -44.200   8.566 -56.280  0.00  0.00    +0.182 C 
ATOM      4  O   UNL     1     -45.142   8.118 -57.242  0.00  0.00    -0.220 OA
ENDBRANCH   1   3
TORSDOF 1
REMARK  Name = 
REMARK  50 active torsions:
REMARK  status: ('A' for Active; 'I' for Inactive)
REMARK    1  A    between atoms: _1  and  _3
REMARK    2  A    between atoms: _3  and  _5
REMARK    3  A    between atoms: _7  and  _9
REMARK    4  A    between atoms: _9  and  _10
REMARK    5  A    between atoms: _13  and  _15
REMARK    6  A    between atoms: _15  and  _17
REMARK    7  A    between atoms: _19  and  _21
REMARK    8  A    between atoms: _21  and  _22
REMARK    9  A    between atoms: _29  and  _31
REMARK   10  A    between atoms: _31  and  _32
REMARK   11  A    between atoms: _35  and  _37
REMARK   12  A    between atoms: _37  and  _39
REMARK   13  A    between atoms: _41  and  _43
REMARK   14  A    between atoms: _46  and  _48
REMARK   15  A    between atoms: _48  and  _49
REMARK   16  A    between atoms: _49  and  _50
REMARK   17  A    between atoms: _50  and  _51
REMARK   18  A    between atoms: _55  and  _57
REMARK   19  A    between atoms: _57  and  _58
REMARK   20  A    between atoms: _58  and  _59
REMARK   21  A    between atoms: _62  and  _64
REMARK   22  A    between atoms: _64  and  _66
REMARK   23  A    between atoms: _68  and  _70
REMARK   24  A    between atoms: _70  and  _71
REMARK   25  A    between atoms: _78  and  _80
REMARK   26  A    between atoms: _82  and  _84
REMARK   27  A    between atoms: _84  and  _85
REMARK   28  A    between atoms: _91  and  _93
REMARK   29  A    between atoms: _95  and  _97
REMARK   30  A    between atoms: _97  and  _98
REMARK   31  A    between atoms: _104  and  _106
REMARK   32  A    between atoms: _106  and  _107
REMARK   33  A    between atoms: _107  and  _108
REMARK   34  A    between atoms: _108  and  _109
REMARK   35  A    between atoms: _111  and  _113
REMARK   36  A    between atoms: _113  and  _115
REMARK   37  A    between atoms: _117  and  _119
REMARK   38  A    between atoms: _119  and  _120
REMARK   39  A    between atoms: _127  and  _129
REMARK   40  A    between atoms: _131  and  _133
REMARK   41  A    between atoms: _136  and  _138
REMARK   42  A    between atoms: _138  and  _139
REMARK   43  A    between atoms: _139  and  _140
REMARK   44  A    between atoms: _140  and  _141
REMARK   45  A    between atoms: _145  and  _147
REMARK   46  A    between atoms: _147  and  _148
REMARK   47  A    between atoms: _155  and  _157
REMARK   48  A    between atoms: _157  and  _158
REMARK   49  A    between atoms: _158  and  _159
REMARK   50  A    between atoms: _159  and  _160
REMARK                            x       y       z     vdW  Elec       q    Type
REMARK                         _______ _______ _______ _____ _____    ______ ____
ROOT
ATOM      1  C   UNL     1     -42.372  14.160 -53.601  0.00  0.00    -0.022 A 
ATOM      2  C   UNL     1     -42.297  14.684 -52.320  0.00  0.00    -0.004 A 
ATOM      3  C   UNL     1     -43.030  15.778 -51.971  0.00  0.00    -0.000 A 
ATOM      4  C   UNL     1     -43.854  16.395 -52.896  0.00  0.00    -0.000 A 
ATOM      5  C   UNL     1     -43.932  15.898 -54.183  0.00  0.00    -0.000 A 
ATOM      6  C   UNL     1     -43.189  14.787 -54.528  0.00  0.00    -0.004 A 
ENDROOT
BRANCH   1   7
ATOM      7  C   UNL     1     -41.573  12.960 -53.978  0.00  0.00    +0.026 C 
BRANCH   7   8
ATOM      8  C   UNL     1     -42.264  11.620 -53.664  0.00  0.00    +0.005 C 
ATOM      9  C   UNL     1     -43.154  11.724 -52.442  0.00  0.00    +0.000 C 
ENDBRANCH   7   8
ENDBRANCH   1   7
TORSDOF 2
REMARK  Name = 
REMARK  50 active torsions:
REMARK  status: ('A' for Active; 'I' for Inactive)
REMARK    1  A    between atoms: _1  and  _3
REMARK    2  A    between atoms: _3  and  _5
REMARK    3  A    between atoms: _7  and  _9
REMARK    4  A    between atoms: _9  and  _10
REMARK    5  A    between atoms: _13  and  _15
REMARK    6  A    between atoms: _15  and  _17
REMARK    7  A    between atoms: _19  and  _21
REMARK    8  A    between atoms: _21  and  _22
REMARK    9  A    between atoms: _29  and  _31
REMARK   10  A    between atoms: _31  and  _32
REMARK   11  A    between atoms: _35  and  _37
REMARK   12  A    between atoms: _37  and  _39
REMARK   13  A    between atoms: _41  and  _43
REMARK   14  A    between atoms: _46  and  _48
REMARK   15  A    between atoms: _48  and  _49
REMARK   16  A    between atoms: _49  and  _50
REMARK   17  A    between atoms: _50  and  _51
REMARK   18  A    between atoms: _55  and  _57
REMARK   19  A    between atoms: _57  and  _58
REMARK   20  A    between atoms: _58  and  _59
REMARK   21  A    between atoms: _62  and  _64
REMARK   22  A    between atoms: _64  and  _66
REMARK   23  A    between atoms: _68  and  _70
REMARK   24  A    between atoms: _70  and  _71
REMARK   25  A    between atoms: _78  and  _80
REMARK   26  A    between atoms: _82  and  _84
REMARK   27  A    between atoms: _84  and  _85
REMARK   28  A    between atoms: _91  and  _93
REMARK   29  A    between atoms: _95  and  _97
REMARK   30  A    between atoms: _97  and  _98
REMARK   31  A    between atoms: _104  and  _106
REMARK   32  A    between atoms: _106  and  _107
REMARK   33  A    between atoms: _107  and  _108
REMARK   34  A    between atoms: _108  and  _109
REMARK   35  A    between atoms: _111  and  _113
REMARK   36  A    between atoms: _113  and  _115
REMARK   37  A    between atoms: _117  and  _119
REMARK   38  A    between atoms: _119  and  _120
REMARK   39  A    between atoms: _127  and  _129
REMARK   40  A    between atoms: _131  and  _133
REMARK   41  A    between atoms: _136  and  _138
REMARK   42  A    between atoms: _138  and  _139
REMARK   43  A    between atoms: _139  and  _140
REMARK   44  A    between atoms: _140  and  _141
REMARK   45  A    between atoms: _145  and  _147
REMARK   46  A    between atoms: _147  and  _148
REMARK   47  A    between atoms: _155  and  _157
REMARK   48  A    between atoms: _157  and  _158
REMARK   49  A    between atoms: _158  and  _159
REMARK   50  A    between atoms: _159  and  _160
REMARK                            x       y       z     vdW  Elec       q    Type
REMARK                         _______ _______ _______ _____ _____    ______ ____
ROOT
ATOM      1  C   UNL     1     -43.186  11.792 -50.002  0.00  0.00    +0.036 C 
ATOM      2  C   UNL     1     -42.214  12.583 -49.130  0.00  0.00    +0.003 C 
ENDROOT
BRANCH   1   3
ATOM      3  C   UNL     1     -43.487  10.432 -49.351  0.00  0.00    +0.182 C 
ATOM      4  O   UNL     1     -44.375  10.578 -48.259  0.00  0.00    -0.220 OA
ENDBRANCH   1   3
TORSDOF 1
REMARK  Name = 
REMARK  50 active torsions:
REMARK  status: ('A' for Active; 'I' for Inactive)
REMARK    1  A    between atoms: _1  and  _3
REMARK    2  A    between atoms: _3  and  _5
REMARK    3  A    between atoms: _7  and  _9
REMARK    4  A    between atoms: _9  and  _10
REMARK    5  A    between atoms: _13  and  _15
REMARK    6  A    between atoms: _15  and  _17
REMARK    7  A    between atoms: _19  and  _21
REMARK    8  A    between atoms: _21  and  _22
REMARK    9  A    between atoms: _29  and  _31
REMARK   10  A    between atoms: _31  and  _32
REMARK   11  A    between atoms: _35  and  _37
REMARK   12  A    between atoms: _37  and  _39
REMARK   13  A    between atoms: _41  and  _43
REMARK   14  A    between atoms: _46  and  _48
REMARK   15  A    between atoms: _48  and  _49
REMARK   16  A    between atoms: _49  and  _50
REMARK   17  A    between atoms: _50  and  _51
REMARK   18  A    between atoms: _55  and  _57
REMARK   19  A    between atoms: _57  and  _58
REMARK   20  A    between atoms: _58  and  _59
REMARK   21  A    between atoms: _62  and  _64
REMARK   22  A    between atoms: _64  and  _66
REMARK   23  A    between atoms: _68  and  _70
REMARK   24  A    between atoms: _70  and  _71
REMARK   25  A    between atoms: _78  and  _80
REMARK   26  A    between atoms: _82  and  _84
REMARK   27  A    between atoms: _84  and  _85
REMARK   28  A    between atoms: _91  and  _93
REMARK   29  A    between atoms: _95  and  _97
REMARK   30  A    between atoms: _97  and  _98
REMARK   31  A    between atoms: _104  and  _106
REMARK   32  A    between atoms: _106  and  _107
REMARK   33  A    between atoms: _107  and  _108
REMARK   34  A    between atoms: _108  and  _109
REMARK   35  A    between atoms: _111  and  _113
REMARK   36  A    between atoms: _113  and  _115
REMARK   37  A    between atoms: _117  and  _119
REMARK   38  A    between atoms: _119  and  _120
REMARK   39  A    between atoms: _127  and  _129
REMARK   40  A    between atoms: _131  and  _133
REMARK   41  A    between atoms: _136  and  _138
REMARK   42  A    between atoms: _138  and  _139
REMARK   43  A    between atoms: _139  and  _140
REMARK   44  A    between atoms: _140  and  _141
REMARK   45  A    between atoms: _145  and  _147
REMARK   46  A    between atoms: _147  and  _148
REMARK   47  A    between atoms: _155  and  _157
REMARK   48  A    between atoms: _157  and  _158
REMARK   49  A    between atoms: _158  and  _159
REMARK   50  A    between atoms: _159  and  _160
REMARK                            x       y       z     vdW  Elec       q    Type
REMARK                         _______ _______ _______ _____ _____    ______ ____
ROOT
ATOM      1  C   UNL     1     -40.347  16.409 -49.128  0.00  0.00    -0.022 A 
ATOM      2  C   UNL     1     -39.843  17.703 -49.097  0.00  0.00    -0.004 A 
ATOM      3  C   UNL     1     -38.655  18.020 -49.754  0.00  0.00    -0.000 A 
ATOM      4  C   UNL     1     -37.984  17.048 -50.476  0.00  0.00    -0.000 A 
ATOM      5  C   UNL     1     -38.492  15.763 -50.530  0.00  0.00    -0.000 A 
ATOM      6  C   UNL     1     -39.674  15.451 -49.868  0.00  0.00    -0.004 A 
ENDROOT
BRANCH   1   7
ATOM      7  C   UNL     1     -41.635  16.082 -48.440  0.00  0.00    +0.026 C 
BRANCH   7   8
ATOM      8  C   UNL     1     -41.702  14.637 -47.942  0.00  0.00    +0.005 C 
ATOM      9  C   UNL     1     -42.257  14.584 -46.519  0.00  0.00    +0.000 C 
ENDBRANCH   7   8
ENDBRANCH   1   7
TORSDOF 2
REMARK  Name = 
REMARK  50 active torsions:
REMARK  status: ('A' for Active; 'I' for Inactive)
REMARK    1  A    between atoms: _1  and  _3
REMARK    2  A    between atoms: _3  and  _5
REMARK    3  A    between atoms: _7  and  _9
REMARK    4  A    between atoms: _9  and  _10
REMARK    5  A    between atoms: _13  and  _15
REMARK    6  A    between atoms: _15  and  _17
REMARK    7  A    between atoms: _19  and  _21
REMARK    8  A    between atoms: _21  and  _22
REMARK    9  A    between atoms: _29  and  _31
REMARK   10  A    between atoms: _31  and  _32
REMARK   11  A    between atoms: _35  and  _37
REMARK   12  A    between atoms: _37  and  _39
REMARK   13  A    between atoms: _41  and  _43
REMARK   14  A    between atoms: _46  and  _48
REMARK   15  A    between atoms: _48  and  _49
REMARK   16  A    between atoms: _49  and  _50
REMARK   17  A    between atoms: _50  and  _51
REMARK   18  A    between atoms: _55  and  _57
REMARK   19  A    between atoms: _57  and  _58
REMARK   20  A    between atoms: _58  and  _59
REMARK   21  A    between atoms: _62  and  _64
REMARK   22  A    between atoms: _64  and  _66
REMARK   23  A    between atoms: _68  and  _70
REMARK   24  A    between atoms: _70  and  _71
REMARK   25  A    between atoms: _78  and  _80
REMARK   26  A    between atoms: _82  and  _84
REMARK   27  A    between atoms: _84  and  _85
REMARK   28  A    between atoms: _91  and  _93
REMARK   29  A    between atoms: _95  and  _97
REMARK   30  A    between atoms: _97  and  _98
REMARK   31  A    between atoms: _104  and  _106
REMARK   32  A    between atoms: _106  and  _107
REMARK   33  A    between atoms: _107  and  _108
REMARK   34  A    between atoms: _108  and  _109
REMARK   35  A    between atoms: _111  and  _113
REMARK   36  A    between atoms: _113  and  _115
REMARK   37  A    between atoms: _117  and  _119
REMARK   38  A    between atoms: _119  and  _120
REMARK   39  A    between atoms: _127  and  _129
REMARK   40  A    between atoms: _131  and  _133
REMARK   41  A    between atoms: _136  and  _138
REMARK   42  A    between atoms: _138  and  _139
REMARK   43  A    between atoms: _139  and  _140
REMARK   44  A    between atoms: _140  and  _141
REMARK   45  A    between atoms: _145  and  _147
REMARK   46  A    between atoms: _147  and  _148
REMARK   47  A    between atoms: _155  and  _157
REMARK   48  A    between atoms: _157  and  _158
REMARK   49  A    between atoms: _158  and  _159
REMARK   50  A    between atoms: _159  and  _160
REMARK                            x       y       z     vdW  Elec       q    Type
REMARK                         _______ _______ _______ _____ _____    ______ ____
ROOT
ATOM      1  C   UNL     1     -40.012  14.045 -42.510  0.00  0.00    +0.002 C 
ENDROOT
BRANCH   1   2
ATOM      2  C   UNL     1     -41.012  13.211 -43.288  0.00  0.00    +0.000 C 
BRANCH   2   3
ATOM      3  C   UNL     1     -41.977  14.006 -44.174  0.00  0.00    +0.000 C 
ATOM      4  C   UNL     1     -42.415  15.292 -43.459  0.00  0.00    +0.000 C 
ENDBRANCH   2   3
ENDBRANCH   1   2
BRANCH   1   5
ATOM      5  C   UNL     1     -38.688  14.061 -43.248  0.00  0.00    +0.021 C 
BRANCH   5   6
ATOM      6  C   UNL     1     -38.242  15.464 -43.609  0.00  0.00    +0.109 C 
ATOM      7  N   UNL     1     -38.937  15.907 -44.855  0.00  0.00    -0.131 NA
ENDBRANCH   5   6
ENDBRANCH   1   5
TORSDOF 4
REMARK  Name = 
REMARK  50 active torsions:
REMARK  status: ('A' for Active; 'I' for Inactive)
REMARK    1  A    between atoms: _1  and  _3
REMARK    2  A    between atoms: _3  and  _5
REMARK    3  A    between atoms: _7  and  _9
REMARK    4  A    between atoms: _9  and  _10
REMARK    5  A    between atoms: _13  and  _15
REMARK    6  A    between atoms: _15  and  _17
REMARK    7  A    between atoms: _19  and  _21
REMARK    8  A    between atoms: _21  and  _22
REMARK    9  A    between atoms: _29  and  _31
REMARK   10  A    between atoms: _31  and  _32
REMARK   11  A    between atoms: _35  and  _37
REMARK   12  A    between atoms: _37  and  _39
REMARK   13  A    between atoms: _41  and  _43
REMARK   14  A    between atoms: _46  and  _48
REMARK   15  A    between atoms: _48  and  _49
REMARK   16  A    between atoms: _49  and  _50
REMARK   17  A    between atoms: _50  and  _51
REMARK   18  A    between atoms: _55  and  _57
REMARK   19  A    between atoms: _57  and  _58
REMARK   20  A    between atoms: _58  and  _59
REMARK   21  A    between atoms: _62  and  _64
REMARK   22  A    between atoms: _64  and  _66
REMARK   23  A    between atoms: _68  and  _70
REMARK   24  A    between atoms: _70  and  _71
REMARK   25  A    between atoms: _78  and  _80
REMARK   26  A    between atoms: _82  and  _84
REMARK   27  A    between atoms: _84  and  _85
REMARK   28  A    between atoms: _91  and  _93
REMARK   29  A    between atoms: _95  and  _97
REMARK   30  A    between atoms: _97  and  _98
REMARK   31  A    between atoms: _104  and  _106
REMARK   32  A    between atoms: _106  and  _107
REMARK   33  A    between atoms: _107  and  _108
REMARK   34  A    between atoms: _108  and  _109
REMARK   35  A    between atoms: _111  and  _113
REMARK   36  A    between atoms: _113  and  _115
REMARK   37  A    between atoms: _117  and  _119
REMARK   38  A    between atoms: _119  and  _120
REMARK   39  A    between atoms: _127  and  _129
REMARK   40  A    between atoms: _131  and  _133
REMARK   41  A    between atoms: _136  and  _138
REMARK   42  A    between atoms: _138  and  _139
REMARK   43  A    between atoms: _139  and  _140
REMARK   44  A    between atoms: _140  and  _141
REMARK   45  A    between atoms: _145  and  _147
REMARK   46  A    between atoms: _147  and  _148
REMARK   47  A    between atoms: _155  and  _157
REMARK   48  A    between atoms: _157  and  _158
REMARK   49  A    between atoms: _158  and  _159
REMARK   50  A    between atoms: _159  and  _160
REMARK                            x       y       z     vdW  Elec       q    Type
REMARK                         _______ _______ _______ _____ _____    ______ ____
ROOT
ATOM      1  C   UNL     1     -39.463  21.172 -41.347  0.00  0.00    +0.000 C 
ATOM      2  C   UNL     1     -39.074  22.174 -40.268  0.00  0.00    +0.000 C 
ENDROOT
BRANCH   1   3
ATOM      3  C   UNL     1     -40.355  20.066 -40.775  0.00  0.00    +0.000 C 
ATOM      4  C   UNL     1     -41.359  20.702 -39.836  0.00  0.00    +0.000 C 
ENDBRANCH   1   3
BRANCH   1   5
ATOM      5  C   UNL     1     -38.231  20.560 -42.017  0.00  0.00    +0.000 C 
ATOM      6  C   UNL     1     -36.951  20.762 -41.234  0.00  0.00    +0.000 C 
ENDBRANCH   1   5
TORSDOF 2
REMARK  Name = 
REMARK  50 active torsions:
REMARK  status: ('A' for Active; 'I' for Inactive)
REMARK    1  A    between atoms: _1  and  _3
REMARK    2  A    between atoms: _3  and  _5
REMARK    3  A    between atoms: _7  and  _9
REMARK    4  A    between atoms: _9  and  _10
REMARK    5  A    between atoms: _13  and  _15
REMARK    6  A    between atoms: _15  and  _17
REMARK    7  A    between atoms: _19  and  _21
REMARK    8  A    between atoms: _21  and  _22
REMARK    9  A    between atoms: _29  and  _31
REMARK   10  A    between atoms: _31  and  _32
REMARK   11  A    between atoms: _35  and  _37
REMARK   12  A    between atoms: _37  and  _39
REMARK   13  A    between atoms: _41  and  _43
REMARK   14  A    between atoms: _46  and  _48
REMARK   15  A    between atoms: _48  and  _49
REMARK   16  A    between atoms: _49  and  _50
REMARK   17  A    between atoms: _50  and  _51
REMARK   18  A    between atoms: _55  and  _57
REMARK   19  A    between atoms: _57  and  _58
REMARK   20  A    between atoms: _58  and  _59
REMARK   21  A    between atoms: _62  and  _64
REMARK   22  A    between atoms: _64  and  _66
REMARK   23  A    between atoms: _68  and  _70
REMARK   24  A    between atoms: _70  and  _71
REMARK   25  A    between atoms: _78  and  _80
REMARK   26  A    between atoms: _82  and  _84
REMARK   27  A    between atoms: _84  and  _85
REMARK   28  A    between atoms: _91  and  _93
REMARK   29  A    between atoms: _95  and  _97
REMARK   30  A    between atoms: _97  and  _98
REMARK   31  A    between atoms: _104  and  _106
REMARK   32  A    between atoms: _106  and  _107
REMARK   33  A    between atoms: _107  and  _108
REMARK   34  A    between atoms: _108  and  _109
REMARK   35  A    between atoms: _111  and  _113
REMARK   36  A    between atoms: _113  and  _115
REMARK   37  A    between atoms: _117  and  _119
REMARK   38  A    between atoms: _119  and  _120
REMARK   39  A    between atoms: _127  and  _129
REMARK   40  A    between atoms: _131  and  _133
REMARK   41  A    between atoms: _136  and  _138
REMARK   42  A    between atoms: _138  and  _139
REMARK   43  A    between atoms: _139  and  _140
REMARK   44  A    between atoms: _140  and  _141
REMARK   45  A    between atoms: _145  and  _147
REMARK   46  A    between atoms: _147  and  _148
REMARK   47  A    between atoms: _155  and  _157
REMARK   48  A    between atoms: _157  and  _158
REMARK   49  A    between atoms: _158  and  _159
REMARK   50  A    between atoms: _159  and  _160
REMARK                            x       y       z     vdW  Elec       q    Type
REMARK                         _______ _______ _______ _____ _____    ______ ____
ROOT
ATOM      1  C   UNL     1     -36.022  25.842 -44.794  0.00  0.00    -0.022 A 
ATOM      2  C   UNL     1     -35.357  25.501 -43.615  0.00  0.00    -0.001 A 
ATOM      3  C   UNL     1     -36.046  25.400 -42.412  0.00  0.00    +0.042 A 
ATOM      4  C   UNL     1     -37.408  25.659 -42.383  0.00  0.00    +0.196 A 
ATOM      5  O   UNL     1     -38.097  25.570 -41.204  0.00  0.00    -0.287 OA
ATOM      6  C   UNL     1     -38.086  25.989 -43.531  0.00  0.00    +0.042 A 
ATOM      7  C   UNL     1     -37.390  26.086 -44.734  0.00  0.00    -0.001 A 
ENDROOT
BRANCH   1   8
ATOM      8  C   UNL     1     -35.288  25.929 -46.093  0.00  0.00    +0.026 C 
BRANCH   8   9
ATOM      9  C   UNL     1     -34.480  27.220 -46.243  0.00  0.00    +0.005 C 
ATOM     10  C   UNL     1     -33.848  27.232 -47.633  0.00  0.00    +0.000 C 
ENDBRANCH   8   9
ENDBRANCH   1   8
TORSDOF 2
REMARK  Name = 
REMARK  50 active torsions:
REMARK  status: ('A' for Active; 'I' for Inactive)
REMARK    1  A    between atoms: _1  and  _3
REMARK    2  A    between atoms: _3  and  _5
REMARK    3  A    between atoms: _7  and  _9
REMARK    4  A    between atoms: _9  and  _10
REMARK    5  A    between atoms: _13  and  _15
REMARK    6  A    between atoms: _15  and  _17
REMARK    7  A    between atoms: _19  and  _21
REMARK    8  A    between atoms: _21  and  _22
REMARK    9  A    between atoms: _29  and  _31
REMARK   10  A    between atoms: _31  and  _32
REMARK   11  A    between atoms: _35  and  _37
REMARK   12  A    between atoms: _37  and  _39
REMARK   13  A    between atoms: _41  and  _43
REMARK   14  A    between atoms: _46  and  _48
REMARK   15  A    between atoms: _48  and  _49
REMARK   16  A    between atoms: _49  and  _50
REMARK   17  A    between atoms: _50  and  _51
REMARK   18  A    between atoms: _55  and  _57
REMARK   19  A    between atoms: _57  and  _58
REMARK   20  A    between atoms: _58  and  _59
REMARK   21  A    between atoms: _62  and  _64
REMARK   22  A    between atoms: _64  and  _66
REMARK   23  A    between atoms: _68  and  _70
REMARK   24  A    between atoms: _70  and  _71
REMARK   25  A    between atoms: _78  and  _80
REMARK   26  A    between atoms: _82  and  _84
REMARK   27  A    between atoms: _84  and  _85
REMARK   28  A    between atoms: _91  and  _93
REMARK   29  A    between atoms: _95  and  _97
REMARK   30  A    between atoms: _97  and  _98
REMARK   31  A    between atoms: _104  and  _106
REMARK   32  A    between atoms: _106  and  _107
REMARK   33  A    between atoms: _107  and  _108
REMARK   34  A    between atoms: _108  and  _109
REMARK   35  A    between atoms: _111  and  _113
REMARK   36  A    between atoms: _113  and  _115
REMARK   37  A    between atoms: _117  and  _119
REMARK   38  A    between atoms: _119  and  _120
REMARK   39  A    between atoms: _127  and  _129
REMARK   40  A    between atoms: _131  and  _133
REMARK   41  A    between atoms: _136  and  _138
REMARK   42  A    between atoms: _138  and  _139
REMARK   43  A    between atoms: _139  and  _140
REMARK   44  A    between atoms: _140  and  _141
REMARK   45  A    between atoms: _145  and  _147
REMARK   46  A    between atoms: _147  and  _148
REMARK   47  A    between atoms: _155  and  _157
REMARK   48  A    between atoms: _157  and  _158
REMARK   49  A    between atoms: _158  and  _159
REMARK   50  A    between atoms: _159  and  _160
REMARK                            x       y       z     vdW  Elec       q    Type
REMARK                         _______ _______ _______ _____ _____    ______ ____
ROOT
ATOM      1  C   UNL     1     -30.869  23.371 -50.696  0.00  0.00    +0.013 C 
ATOM      2  C   UNL     1     -30.192  23.512 -52.038  0.00  0.00    +0.001 C 
ENDROOT
BRANCH   1   3
ATOM      3  C   UNL     1     -31.863  22.214 -50.752  0.00  0.00    +0.069 C 
ATOM      4  S   UNL     1     -31.058  20.636 -51.150  0.00  0.00    -0.082 S 
ENDBRANCH   1   3
TORSDOF 1
REMARK  Name = 
REMARK  50 active torsions:
REMARK  status: ('A' for Active; 'I' for Inactive)
REMARK    1  A    between atoms: _1  and  _3
REMARK    2  A    between atoms: _3  and  _5
REMARK    3  A    between atoms: _7  and  _9
REMARK    4  A    between atoms: _9  and  _10
REMARK    5  A    between atoms: _13  and  _15
REMARK    6  A    between atoms: _15  and  _17
REMARK    7  A    between atoms: _19  and  _21
REMARK    8  A    between atoms: _21  and  _22
REMARK    9  A    between atoms: _29  and  _31
REMARK   10  A    between atoms: _31  and  _32
REMARK   11  A    between atoms: _35  and  _37
REMARK   12  A    between atoms: _37  and  _39
REMARK   13  A    between atoms: _41  and  _43
REMARK   14  A    between atoms: _46  and  _48
REMARK   15  A    between atoms: _48  and  _49
REMARK   16  A    between atoms: _49  and  _50
REMARK   17  A    between atoms: _50  and  _51
REMARK   18  A    between atoms: _55  and  _57
REMARK   19  A    between atoms: _57  and  _58
REMARK   20  A    between atoms: _58  and  _59
REMARK   21  A    between atoms: _62  and  _64
REMARK   22  A    between atoms: _64  and  _66
REMARK   23  A    between atoms: _68  and  _70
REMARK   24  A    between atoms: _70  and  _71
REMARK   25  A    between atoms: _78  and  _80
REMARK   26  A    between atoms: _82  and  _84
REMARK   27  A    between atoms: _84  and  _85
REMARK   28  A    between atoms: _91  and  _93
REMARK   29  A    between atoms: _95  and  _97
REMARK   30  A    between atoms: _97  and  _98
REMARK   31  A    between atoms: _104  and  _106
REMARK   32  A    between atoms: _106  and  _107
REMARK   33  A    between atoms: _107  and  _108
REMARK   34  A    between atoms: _108  and  _109
REMARK   35  A    between atoms: _111  and  _113
REMARK   36  A    between atoms: _113  and  _115
REMARK   37  A    between atoms: _117  and  _119
REMARK   38  A    between atoms: _119  and  _120
REMARK   39  A    between atoms: _127  and  _129
REMARK   40  A    between atoms: _131  and  _133
REMARK   41  A    between atoms: _136  and  _138
REMARK   42  A    between atoms: _138  and  _139
REMARK   43  A    between atoms: _139  and  _140
REMARK   44  A    between atoms: _140  and  _141
REMARK   45  A    between atoms: _145  and  _147
REMARK   46  A    between atoms: _147  and  _148
REMARK   47  A    between atoms: _155  and  _157
REMARK   48  A    between atoms: _157  and  _158
REMARK   49  A    between atoms: _158  and  _159
REMARK   50  A    between atoms: _159  and  _160
REMARK                            x       y       z     vdW  Elec       q    Type
REMARK                         _______ _______ _______ _____ _____    ______ ____
ROOT
ATOM      1  C   UNL     1     -29.719  19.789 -56.114  0.00  0.00    +0.000 C 
ATOM      2  C   UNL     1     -30.838  19.733 -55.049  0.00  0.00    +0.000 C 
ATOM      3  C   UNL     1     -29.611  18.463 -56.833  0.00  0.00    +0.000 C 
ENDROOT
BRANCH   1   4
ATOM      4  C   UNL     1     -28.386  20.152 -55.456  0.00  0.00    +0.000 C 
ATOM      5  C   UNL     1     -27.273  20.097 -56.503  0.00  0.00    +0.000 C 
ENDBRANCH   1   4
TORSDOF 1
REMARK  Name = 
REMARK  50 active torsions:
REMARK  status: ('A' for Active; 'I' for Inactive)
REMARK    1  A    between atoms: _1  and  _3
REMARK    2  A    between atoms: _3  and  _5
REMARK    3  A    between atoms: _7  and  _9
REMARK    4  A    between atoms: _9  and  _10
REMARK    5  A    between atoms: _13  and  _15
REMARK    6  A    between atoms: _15  and  _17
REMARK    7  A    between atoms: _19  and  _21
REMARK    8  A    between atoms: _21  and  _22
REMARK    9  A    between atoms: _29  and  _31
REMARK   10  A    between atoms: _31  and  _32
REMARK   11  A    between atoms: _35  and  _37
REMARK   12  A    between atoms: _37  and  _39
REMARK   13  A    between atoms: _41  and  _43
REMARK   14  A    between atoms: _46  and  _48
REMARK   15  A    between atoms: _48  and  _49
REMARK   16  A    between atoms: _49  and  _50
REMARK   17  A    between atoms: _50  and  _51
REMARK   18  A    between atoms: _55  and  _57
REMARK   19  A    between atoms: _57  and  _58
REMARK   20  A    between atoms: _58  and  _59
REMARK   21  A    between atoms: _62  and  _64
REMARK   22  A    between atoms: _64  and  _66
REMARK   23  A    between atoms: _68  and  _70
REMARK   24  A    between atoms: _70  and  _71
REMARK   25  A    between atoms: _78  and  _80
REMARK   26  A    between atoms: _82  and  _84
REMARK   27  A    between atoms: _84  and  _85
REMARK   28  A    between atoms: _91  and  _93
REMARK   29  A    between atoms: _95  and  _97
REMARK   30  A    between atoms: _97  and  _98
REMARK   31  A    between atoms: _104  and  _106
REMARK   32  A    between atoms: _106  and  _107
REMARK   33  A    between atoms: _107  and  _108
REMARK   34  A    between atoms: _108  and  _109
REMARK   35  A    between atoms: _111  and  _113
REMARK   36  A    between atoms: _113  and  _115
REMARK   37  A    between atoms: _117  and  _119
REMARK   38  A    between atoms: _119  and  _120
REMARK   39  A    between atoms: _127  and  _129
REMARK   40  A    between atoms: _131  and  _133
REMARK   41  A    between atoms: _136  and  _138
REMARK   42  A    between atoms: _138  and  _139
REMARK   43  A    between atoms: _139  and  _140
REMARK   44  A    between atoms: _140  and  _141
REMARK   45  A    between atoms: _145  and  _147
REMARK   46  A    between atoms: _147  and  _148
REMARK   47  A    between atoms: _155  and  _157
REMARK   48  A    between atoms: _157  and  _158
REMARK   49  A    between atoms: _158  and  _159
REMARK   50  A    between atoms: _159  and  _160
REMARK                            x       y       z     vdW  Elec       q    Type
REMARK                         _______ _______ _______ _____ _____    ______ ____
ROOT
ATOM      1  C   UNL     1     -38.710   4.625 -56.769  0.00  0.00    +0.220 C 
ENDROOT
BRANCH   1   2
ATOM      2  N   UNL     1     -39.170   5.026 -55.448  0.00  0.00    -0.087 NA
ATOM      3  C   UNL     1     -39.555   6.262 -55.129  0.00  0.00    +0.535 C 
ATOM      4  N   UNL     1     -39.960   6.507 -53.897  0.00  0.00    +0.135 NA
ATOM      5  N   UNL     1     -39.541   7.238 -56.031  0.00  0.00    +0.135 NA
ENDBRANCH   1   2
BRANCH   1   6
ATOM      6  C   UNL     1     -39.823   3.972 -57.551  0.00  0.00    +0.047 C 
BRANCH   6   7
ATOM      7  C   UNL     1     -39.271   3.540 -58.890  0.00  0.00    +0.004 C 
BRANCH   7   8
ATOM      8  C   UNL     1     -40.314   3.037 -59.872  0.00  0.00    +0.000 C 
ATOM      9  C   UNL     1     -41.144   4.199 -60.401  0.00  0.00    +0.000 C 
ENDBRANCH   7   8
ENDBRANCH   6   7
ENDBRANCH   1   6
TORSDOF 4
REMARK  Name = 
REMARK  50 active torsions:
REMARK  status: ('A' for Active; 'I' for Inactive)
REMARK    1  A    between atoms: _1  and  _3
REMARK    2  A    between atoms: _3  and  _5
REMARK    3  A    between atoms: _7  and  _9
REMARK    4  A    between atoms: _9  and  _10
REMARK    5  A    between atoms: _13  and  _15
REMARK    6  A    between atoms: _15  and  _17
REMARK    7  A    between atoms: _19  and  _21
REMARK    8  A    between atoms: _21  and  _22
REMARK    9  A    between atoms: _29  and  _31
REMARK   10  A    between atoms: _31  and  _32
REMARK   11  A    between atoms: _35  and  _37
REMARK   12  A    between atoms: _37  and  _39
REMARK   13  A    between atoms: _41  and  _43
REMARK   14  A    between atoms: _46  and  _48
REMARK   15  A    between atoms: _48  and  _49
REMARK   16  A    between atoms: _49  and  _50
REMARK   17  A    between atoms: _50  and  _51
REMARK   18  A    between atoms: _55  and  _57
REMARK   19  A    between atoms: _57  and  _58
REMARK   20  A    between atoms: _58  and  _59
REMARK   21  A    between atoms: _62  and  _64
REMARK   22  A    between atoms: _64  and  _66
REMARK   23  A    between atoms: _68  and  _70
REMARK   24  A    between atoms: _70  and  _71
REMARK   25  A    between atoms: _78  and  _80
REMARK   26  A    between atoms: _82  and  _84
REMARK   27  A    between atoms: _84  and  _85
REMARK   28  A    between atoms: _91  and  _93
REMARK   29  A    between atoms: _95  and  _97
REMARK   30  A    between atoms: _97  and  _98
REMARK   31  A    between atoms: _104  and  _106
REMARK   32  A    between atoms: _106  and  _107
REMARK   33  A    between atoms: _107  and  _108
REMARK   34  A    between atoms: _108  and  _109
REMARK   35  A    between atoms: _111  and  _113
REMARK   36  A    between atoms: _113  and  _115
REMARK   37  A    between atoms: _117  and  _119
REMARK   38  A    between atoms: _119  and  _120
REMARK   39  A    between atoms: _127  and  _129
REMARK   40  A    between atoms: _131  and  _133
REMARK   41  A    between atoms: _136  and  _138
REMARK   42  A    between atoms: _138  and  _139
REMARK   43  A    between atoms: _139  and  _140
REMARK   44  A    between atoms: _140  and  _141
REMARK   45  A    between atoms: _145  and  _147
REMARK   46  A    between atoms: _147  and  _148
REMARK   47  A    between atoms: _155  and  _157
REMARK   48  A    between atoms: _157  and  _158
REMARK   49  A    between atoms: _158  and  _159
REMARK   50  A    between atoms: _159  and  _160
REMARK                            x       y       z     vdW  Elec       q    Type
REMARK                         _______ _______ _______ _____ _____    ______ ____
ROOT
ATOM      1  C   UNL     1     -45.488  -3.264 -49.900  0.00  0.00    -0.022 A 
ATOM      2  C   UNL     1     -45.525  -2.847 -48.563  0.00  0.00    -0.001 A 
ATOM      3  C   UNL     1     -44.874  -1.696 -48.152  0.00  0.00    +0.042 A 
ATOM      4  C   UNL     1     -44.164  -0.943 -49.081  0.00  0.00    +0.196 A 
ATOM      5  O   UNL     1     -43.521   0.207 -48.669  0.00  0.00    -0.287 OA
ATOM      6  C   UNL     1     -44.106  -1.336 -50.413  0.00  0.00    +0.042 A 
ATOM      7  C   UNL     1     -44.762  -2.491 -50.813  0.00  0.00    -0.001 A 
ENDROOT
BRANCH   1   8
ATOM      8  C   UNL     1     -46.181  -4.538 -50.350  0.00  0.00    +0.026 C 
BRANCH   8   9
ATOM      9  C   UNL     1     -45.553  -5.267 -51.549  0.00  0.00    +0.005 C 
ATOM     10  C   UNL     1     -45.926  -6.740 -51.433  0.00  0.00    +0.000 C 
ENDBRANCH   8   9
ENDBRANCH   1   8
TORSDOF 2
REMARK  Name = 
REMARK  50 active torsions:
REMARK  status: ('A' for Active; 'I' for Inactive)
REMARK    1  A    between atoms: _1  and  _3
REMARK    2  A    between atoms: _3  and  _5
REMARK    3  A    between atoms: _7  and  _9
REMARK    4  A    between atoms: _9  and  _10
REMARK    5  A    between atoms: _13  and  _15
REMARK    6  A    between atoms: _15  and  _17
REMARK    7  A    between atoms: _19  and  _21
REMARK    8  A    between atoms: _21  and  _22
REMARK    9  A    between atoms: _29  and  _31
REMARK   10  A    between atoms: _31  and  _32
REMARK   11  A    between atoms: _35  and  _37
REMARK   12  A    between atoms: _37  and  _39
REMARK   13  A    between atoms: _41  and  _43
REMARK   14  A    between atoms: _46  and  _48
REMARK   15  A    between atoms: _48  and  _49
REMARK   16  A    between atoms: _49  and  _50
REMARK   17  A    between atoms: _50  and  _51
REMARK   18  A    between atoms: _55  and  _57
REMARK   19  A    between atoms: _57  and  _58
REMARK   20  A    between atoms: _58  and  _59
REMARK   21  A    between atoms: _62  and  _64
REMARK   22  A    between atoms: _64  and  _66
REMARK   23  A    between atoms: _68  and  _70
REMARK   24  A    between atoms: _70  and  _71
REMARK   25  A    between atoms: _78  and  _80
REMARK   26  A    between atoms: _82  and  _84
REMARK   27  A    between atoms: _84  and  _85
REMARK   28  A    between atoms: _91  and  _93
REMARK   29  A    between atoms: _95  and  _97
REMARK   30  A    between atoms: _97  and  _98
REMARK   31  A    between atoms: _104  and  _106
REMARK   32  A    between atoms: _106  and  _107
REMARK   33  A    between atoms: _107  and  _108
REMARK   34  A    between atoms: _108  and  _109
REMARK   35  A    between atoms: _111  and  _113
REMARK   36  A    between atoms: _113  and  _115
REMARK   37  A    between atoms: _117  and  _119
REMARK   38  A    between atoms: _119  and  _120
REMARK   39  A    between atoms: _127  and  _129
REMARK   40  A    between atoms: _131  and  _133
REMARK   41  A    between atoms: _136  and  _138
REMARK   42  A    between atoms: _138  and  _139
REMARK   43  A    between atoms: _139  and  _140
REMARK   44  A    between atoms: _140  and  _141
REMARK   45  A    between atoms: _145  and  _147
REMARK   46  A    between atoms: _147  and  _148
REMARK   47  A    between atoms: _155  and  _157
REMARK   48  A    between atoms: _157  and  _158
REMARK   49  A    between atoms: _158  and  _159
REMARK   50  A    between atoms: _159  and  _160
REMARK                            x       y       z     vdW  Elec       q    Type
REMARK                         _______ _______ _______ _____ _____    ______ ____
ROOT
ATOM      1  C   UNL     1     -38.120  -1.851 -46.486  0.00  0.00    +0.007 C 
ENDROOT
BRANCH   1   2
ATOM      2  C   UNL     1     -38.366  -2.943 -47.513  0.00  0.00    +0.000 C 
BRANCH   2   3
ATOM      3  C   UNL     1     -37.362  -4.097 -47.415  0.00  0.00    +0.000 C 
ATOM      4  C   UNL     1     -38.051  -5.348 -46.903  0.00  0.00    +0.000 C 
ENDBRANCH   2   3
ENDBRANCH   1   2
BRANCH   1   5
ATOM      5  C   UNL     1     -39.270  -1.696 -45.513  0.00  0.00    +0.081 C 
BRANCH   5   6
ATOM      6  C   UNL     1     -40.371  -2.703 -45.818  0.00  0.00    +0.315 C 
ATOM      7  N   UNL     1     -40.490  -3.715 -44.730  0.00  0.00    +0.597 NA
ENDBRANCH   5   6
ENDBRANCH   1   5
TORSDOF 4
REMARK  Name = 
REMARK  50 active torsions:
REMARK  status: ('A' for Active; 'I' for Inactive)
REMARK    1  A    between atoms: _1  and  _3
REMARK    2  A    between atoms: _3  and  _5
REMARK    3  A    between atoms: _7  and  _9
REMARK    4  A    between atoms: _9  and  _10
REMARK    5  A    between atoms: _13  and  _15
REMARK    6  A    between atoms: _15  and  _17
REMARK    7  A    between atoms: _19  and  _21
REMARK    8  A    between atoms: _21  and  _22
REMARK    9  A    between atoms: _29  and  _31
REMARK   10  A    between atoms: _31  and  _32
REMARK   11  A    between atoms: _35  and  _37
REMARK   12  A    between atoms: _37  and  _39
REMARK   13  A    between atoms: _41  and  _43
REMARK   14  A    between atoms: _46  and  _48
REMARK   15  A    between atoms: _48  and  _49
REMARK   16  A    between atoms: _49  and  _50
REMARK   17  A    between atoms: _50  and  _51
REMARK   18  A    between atoms: _55  and  _57
REMARK   19  A    between atoms: _57  and  _58
REMARK   20  A    between atoms: _58  and  _59
REMARK   21  A    between atoms: _62  and  _64
REMARK   22  A    between atoms: _64  and  _66
REMARK   23  A    between atoms: _68  and  _70
REMARK   24  A    between atoms: _70  and  _71
REMARK   25  A    between atoms: _78  and  _80
REMARK   26  A    between atoms: _82  and  _84
REMARK   27  A    between atoms: _84  and  _85
REMARK   28  A    between atoms: _91  and  _93
REMARK   29  A    between atoms: _95  and  _97
REMARK   30  A    between atoms: _97  and  _98
REMARK   31  A    between atoms: _104  and  _106
REMARK   32  A    between atoms: _106  and  _107
REMARK   33  A    between atoms: _107  and  _108
REMARK   34  A    between atoms: _108  and  _109
REMARK   35  A    between atoms: _111  and  _113
REMARK   36  A    between atoms: _113  and  _115
REMARK   37  A    between atoms: _117  and  _119
REMARK   38  A    between atoms: _119  and  _120
REMARK   39  A    between atoms: _127  and  _129
REMARK   40  A    between atoms: _131  and  _133
REMARK   41  A    between atoms: _136  and  _138
REMARK   42  A    between atoms: _138  and  _139
REMARK   43  A    between atoms: _139  and  _140
REMARK   44  A    between atoms: _140  and  _141
REMARK   45  A    between atoms: _145  and  _147
REMARK   46  A    between atoms: _147  and  _148
REMARK   47  A    between atoms: _155  and  _157
REMARK   48  A    between atoms: _157  and  _158
REMARK   49  A    between atoms: _158  and  _159
REMARK   50  A    between atoms: _159  and  _160
REMARK                            x       y       z     vdW  Elec       q    Type
REMARK                         _______ _______ _______ _____ _____    ______ ____
ROOT
ATOM      1  C   UNL     1     -38.253  21.314 -61.562  0.00  0.00    +0.000 C 
ATOM      2  C   UNL     1     -38.795  20.840 -60.233  0.00  0.00    +0.000 C 
ENDROOT
BRANCH   1   3
ATOM      3  C   UNL     1     -39.196  20.949 -62.728  0.00  0.00    +0.000 C 
ATOM      4  C   UNL     1     -40.596  21.380 -62.367  0.00  0.00    +0.000 C 
ENDBRANCH   1   3
BRANCH   1   5
ATOM      5  C   UNL     1     -36.872  20.718 -61.783  0.00  0.00    +0.000 C 
ATOM      6  C   UNL     1     -35.785  21.665 -61.328  0.00  0.00    +0.000 C 
ENDBRANCH   1   5
TORSDOF 2
REMARK  Name = 
REMARK  50 active torsions:
REMARK  status: ('A' for Active; 'I' for Inactive)
REMARK    1  A    between atoms: _1  and  _3
REMARK    2  A    between atoms: _3  and  _5
REMARK    3  A    between atoms: _7  and  _9
REMARK    4  A    between atoms: _9  and  _10
REMARK    5  A    between atoms: _13  and  _15
REMARK    6  A    between atoms: _15  and  _17
REMARK    7  A    between atoms: _19  and  _21
REMARK    8  A    between atoms: _21  and  _22
REMARK    9  A    between atoms: _29  and  _31
REMARK   10  A    between atoms: _31  and  _32
REMARK   11  A    between atoms: _35  and  _37
REMARK   12  A    between atoms: _37  and  _39
REMARK   13  A    between atoms: _41  and  _43
REMARK   14  A    between atoms: _46  and  _48
REMARK   15  A    between atoms: _48  and  _49
REMARK   16  A    between atoms: _49  and  _50
REMARK   17  A    between atoms: _50  and  _51
REMARK   18  A    between atoms: _55  and  _57
REMARK   19  A    between atoms: _57  and  _58
REMARK   20  A    between atoms: _58  and  _59
REMARK   21  A    between atoms: _62  and  _64
REMARK   22  A    between atoms: _64  and  _66
REMARK   23  A    between atoms: _68  and  _70
REMARK   24  A    between atoms: _70  and  _71
REMARK   25  A    between atoms: _78  and  _80
REMARK   26  A    between atoms: _82  and  _84
REMARK   27  A    between atoms: _84  and  _85
REMARK   28  A    between atoms: _91  and  _93
REMARK   29  A    between atoms: _95  and  _97
REMARK   30  A    between atoms: _97  and  _98
REMARK   31  A    between atoms: _104  and  _106
REMARK   32  A    between atoms: _106  and  _107
REMARK   33  A    between atoms: _107  and  _108
REMARK   34  A    between atoms: _108  and  _109
REMARK   35  A    between atoms: _111  and  _113
REMARK   36  A    between atoms: _113  and  _115
REMARK   37  A    between atoms: _117  and  _119
REMARK   38  A    between atoms: _119  and  _120
REMARK   39  A    between atoms: _127  and  _129
REMARK   40  A    between atoms: _131  and  _133
REMARK   41  A    between atoms: _136  and  _138
REMARK   42  A    between atoms: _138  and  _139
REMARK   43  A    between atoms: _139  and  _140
REMARK   44  A    between atoms: _140  and  _141
REMARK   45  A    between atoms: _145  and  _147
REMARK   46  A    between atoms: _147  and  _148
REMARK   47  A    between atoms: _155  and  _157
REMARK   48  A    between atoms: _157  and  _158
REMARK   49  A    between atoms: _158  and  _159
REMARK   50  A    between atoms: _159  and  _160
REMARK                            x       y       z     vdW  Elec       q    Type
REMARK                         _______ _______ _______ _____ _____    ______ ____
ROOT
ATOM      1  C   UNL     1     -40.951  15.141 -58.696  0.00  0.00    +0.000 C 
ENDROOT
BRANCH   1   2
ATOM      2  C   UNL     1     -40.291  16.306 -57.958  0.00  0.00    +0.000 C 
ATOM      3  C   UNL     1     -41.147  16.640 -56.746  0.00  0.00    +0.000 C 
ATOM      4  C   UNL     1     -40.133  17.487 -58.906  0.00  0.00    +0.000 C 
ENDBRANCH   1   2
BRANCH   1   5
ATOM      5  C   UNL     1     -42.268  15.405 -59.408  0.00  0.00    +0.000 C 
ATOM      6  C   UNL     1     -42.143  15.134 -60.901  0.00  0.00    +0.000 C 
ENDBRANCH   1   5
TORSDOF 2
REMARK  Name = 
REMARK  50 active torsions:
REMARK  status: ('A' for Active; 'I' for Inactive)
REMARK    1  A    between atoms: _1  and  _3
REMARK    2  A    between atoms: _3  and  _5
REMARK    3  A    between atoms: _7  and  _9
REMARK    4  A    between atoms: _9  and  _10
REMARK    5  A    between atoms: _13  and  _15
REMARK    6  A    between atoms: _15  and  _17
REMARK    7  A    between atoms: _19  and  _21
REMARK    8  A    between atoms: _21  and  _22
REMARK    9  A    between atoms: _29  and  _31
REMARK   10  A    between atoms: _31  and  _32
REMARK   11  A    between atoms: _35  and  _37
REMARK   12  A    between atoms: _37  and  _39
REMARK   13  A    between atoms: _41  and  _43
REMARK   14  A    between atoms: _46  and  _48
REMARK   15  A    between atoms: _48  and  _49
REMARK   16  A    between atoms: _49  and  _50
REMARK   17  A    between atoms: _50  and  _51
REMARK   18  A    between atoms: _55  and  _57
REMARK   19  A    between atoms: _57  and  _58
REMARK   20  A    between atoms: _58  and  _59
REMARK   21  A    between atoms: _62  and  _64
REMARK   22  A    between atoms: _64  and  _66
REMARK   23  A    between atoms: _68  and  _70
REMARK   24  A    between atoms: _70  and  _71
REMARK   25  A    between atoms: _78  and  _80
REMARK   26  A    between atoms: _82  and  _84
REMARK   27  A    between atoms: _84  and  _85
REMARK   28  A    between atoms: _91  and  _93
REMARK   29  A    between atoms: _95  and  _97
REMARK   30  A    between atoms: _97  and  _98
REMARK   31  A    between atoms: _104  and  _106
REMARK   32  A    between atoms: _106  and  _107
REMARK   33  A    between atoms: _107  and  _108
REMARK   34  A    between atoms: _108  and  _109
REMARK   35  A    between atoms: _111  and  _113
REMARK   36  A    between atoms: _113  and  _115
REMARK   37  A    between atoms: _117  and  _119
REMARK   38  A    between atoms: _119  and  _120
REMARK   39  A    between atoms: _127  and  _129
REMARK   40  A    between atoms: _131  and  _133
REMARK   41  A    between atoms: _136  and  _138
REMARK   42  A    between atoms: _138  and  _139
REMARK   43  A    between atoms: _139  and  _140
REMARK   44  A    between atoms: _140  and  _141
REMARK   45  A    between atoms: _145  and  _147
REMARK   46  A    between atoms: _147  and  _148
REMARK   47  A    between atoms: _155  and  _157
REMARK   48  A    between atoms: _157  and  _158
REMARK   49  A    between atoms: _158  and  _159
REMARK   50  A    between atoms: _159  and  _160
REMARK                            x       y       z     vdW  Elec       q    Type
REMARK                         _______ _______ _______ _____ _____    ______ ____
ROOT
ATOM      1  C   UNL     1     -37.586  15.579 -64.373  0.00  0.00    +0.000 C 
ATOM      2  C   UNL     1     -36.406  15.765 -65.334  0.00  0.00    +0.000 C 
ENDROOT
BRANCH   1   3
ATOM      3  C   UNL     1     -38.749  16.508 -64.785  0.00  0.00    +0.000 C 
ATOM      4  C   UNL     1     -38.782  16.460 -66.307  0.00  0.00    +0.000 C 
ENDBRANCH   1   3
BRANCH   1   5
ATOM      5  C   UNL     1     -37.128  15.859 -62.933  0.00  0.00    +0.000 C 
ATOM      6  C   UNL     1     -36.942  17.316 -62.626  0.00  0.00    +0.000 C 
ENDBRANCH   1   5
TORSDOF 2
REMARK  Name = 
REMARK  50 active torsions:
REMARK  status: ('A' for Active; 'I' for Inactive)
REMARK    1  A    between atoms: _1  and  _3
REMARK    2  A    between atoms: _3  and  _5
REMARK    3  A    between atoms: _7  and  _9
REMARK    4  A    between atoms: _9  and  _10
REMARK    5  A    between atoms: _13  and  _15
REMARK    6  A    between atoms: _15  and  _17
REMARK    7  A    between atoms: _19  and  _21
REMARK    8  A    between atoms: _21  and  _22
REMARK    9  A    between atoms: _29  and  _31
REMARK   10  A    between atoms: _31  and  _32
REMARK   11  A    between atoms: _35  and  _37
REMARK   12  A    between atoms: _37  and  _39
REMARK   13  A    between atoms: _41  and  _43
REMARK   14  A    between atoms: _46  and  _48
REMARK   15  A    between atoms: _48  and  _49
REMARK   16  A    between atoms: _49  and  _50
REMARK   17  A    between atoms: _50  and  _51
REMARK   18  A    between atoms: _55  and  _57
REMARK   19  A    between atoms: _57  and  _58
REMARK   20  A    between atoms: _58  and  _59
REMARK   21  A    between atoms: _62  and  _64
REMARK   22  A    between atoms: _64  and  _66
REMARK   23  A    between atoms: _68  and  _70
REMARK   24  A    between atoms: _70  and  _71
REMARK   25  A    between atoms: _78  and  _80
REMARK   26  A    between atoms: _82  and  _84
REMARK   27  A    between atoms: _84  and  _85
REMARK   28  A    between atoms: _91  and  _93
REMARK   29  A    between atoms: _95  and  _97
REMARK   30  A    between atoms: _97  and  _98
REMARK   31  A    between atoms: _104  and  _106
REMARK   32  A    between atoms: _106  and  _107
REMARK   33  A    between atoms: _107  and  _108
REMARK   34  A    between atoms: _108  and  _109
REMARK   35  A    between atoms: _111  and  _113
REMARK   36  A    between atoms: _113  and  _115
REMARK   37  A    between atoms: _117  and  _119
REMARK   38  A    between atoms: _119  and  _120
REMARK   39  A    between atoms: _127  and  _129
REMARK   40  A    between atoms: _131  and  _133
REMARK   41  A    between atoms: _136  and  _138
REMARK   42  A    between atoms: _138  and  _139
REMARK   43  A    between atoms: _139  and  _140
REMARK   44  A    between atoms: _140  and  _141
REMARK   45  A    between atoms: _145  and  _147
REMARK   46  A    between atoms: _147  and  _148
REMARK   47  A    between atoms: _155  and  _157
REMARK   48  A    between atoms: _157  and  _158
REMARK   49  A    between atoms: _158  and  _159
REMARK   50  A    between atoms: _159  and  _160
REMARK                            x       y       z     vdW  Elec       q    Type
REMARK                         _______ _______ _______ _____ _____    ______ ____
ROOT
ATOM      1  C   UNL     1     -32.354  17.390 -67.642  0.00  0.00    -0.022 A 
ATOM      2  C   UNL     1     -31.397  16.477 -67.214  0.00  0.00    -0.001 A 
ATOM      3  C   UNL     1     -30.072  16.842 -67.068  0.00  0.00    +0.042 A 
ATOM      4  C   UNL     1     -29.687  18.139 -67.365  0.00  0.00    +0.196 A 
ATOM      5  O   UNL     1     -28.350  18.481 -67.242  0.00  0.00    -0.287 OA
ATOM      6  C   UNL     1     -30.615  19.064 -67.810  0.00  0.00    +0.042 A 
ATOM      7  C   UNL     1     -31.937  18.688 -67.964  0.00  0.00    -0.001 A 
ENDROOT
BRANCH   1   8
ATOM      8  C   UNL     1     -33.799  16.967 -67.817  0.00  0.00    +0.026 C 
BRANCH   8   9
ATOM      9  C   UNL     1     -34.472  17.474 -69.094  0.00  0.00    +0.005 C 
ATOM     10  C   UNL     1     -33.820  16.767 -70.276  0.00  0.00    +0.000 C 
ENDBRANCH   8   9
ENDBRANCH   1   8
TORSDOF 2
REMARK  Name = 
REMARK  50 active torsions:
REMARK  status: ('A' for Active; 'I' for Inactive)
REMARK    1  A    between atoms: _1  and  _3
REMARK    2  A    between atoms: _3  and  _5
REMARK    3  A    between atoms: _7  and  _9
REMARK    4  A    between atoms: _9  and  _10
REMARK    5  A    between atoms: _13  and  _15
REMARK    6  A    between atoms: _15  and  _17
REMARK    7  A    between atoms: _19  and  _21
REMARK    8  A    between atoms: _21  and  _22
REMARK    9  A    between atoms: _29  and  _31
REMARK   10  A    between atoms: _31  and  _32
REMARK   11  A    between atoms: _35  and  _37
REMARK   12  A    between atoms: _37  and  _39
REMARK   13  A    between atoms: _41  and  _43
REMARK   14  A    between atoms: _46  and  _48
REMARK   15  A    between atoms: _48  and  _49
REMARK   16  A    between atoms: _49  and  _50
REMARK   17  A    between atoms: _50  and  _51
REMARK   18  A    between atoms: _55  and  _57
REMARK   19  A    between atoms: _57  and  _58
REMARK   20  A    between atoms: _58  and  _59
REMARK   21  A    between atoms: _62  and  _64
REMARK   22  A    between atoms: _64  and  _66
REMARK   23  A    between atoms: _68  and  _70
REMARK   24  A    between atoms: _70  and  _71
REMARK   25  A    between atoms: _78  and  _80
REMARK   26  A    between atoms: _82  and  _84
REMARK   27  A    between atoms: _84  and  _85
REMARK   28  A    between atoms: _91  and  _93
REMARK   29  A    between atoms: _95  and  _97
REMARK   30  A    between atoms: _97  and  _98
REMARK   31  A    between atoms: _104  and  _106
REMARK   32  A    between atoms: _106  and  _107
REMARK   33  A    between atoms: _107  and  _108
REMARK   34  A    between atoms: _108  and  _109
REMARK   35  A    between atoms: _111  and  _113
REMARK   36  A    between atoms: _113  and  _115
REMARK   37  A    between atoms: _117  and  _119
REMARK   38  A    between atoms: _119  and  _120
REMARK   39  A    between atoms: _127  and  _129
REMARK   40  A    between atoms: _131  and  _133
REMARK   41  A    between atoms: _136  and  _138
REMARK   42  A    between atoms: _138  and  _139
REMARK   43  A    between atoms: _139  and  _140
REMARK   44  A    between atoms: _140  and  _141
REMARK   45  A    between atoms: _145  and  _147
REMARK   46  A    between atoms: _147  and  _148
REMARK   47  A    between atoms: _155  and  _157
REMARK   48  A    between atoms: _157  and  _158
REMARK   49  A    between atoms: _158  and  _159
REMARK   50  A    between atoms: _159  and  _160
REMARK                            x       y       z     vdW  Elec       q    Type
REMARK                         _______ _______ _______ _____ _____    ______ ____
ROOT
ATOM      1  C   UNL     1     -29.052   9.826 -66.425  0.00  0.00    +0.000 C 
ENDROOT
BRANCH   1   2
ATOM      2  C   UNL     1     -29.637  11.105 -65.841  0.00  0.00    +0.000 C 
ATOM      3  C   UNL     1     -28.759  12.325 -66.124  0.00  0.00    +0.000 C 
ATOM      4  C   UNL     1     -31.058  11.314 -66.324  0.00  0.00    +0.000 C 
ENDBRANCH   1   2
BRANCH   1   5
ATOM      5  C   UNL     1     -27.524   9.779 -66.429  0.00  0.00    +0.000 C 
ATOM      6  C   UNL     1     -27.075   8.624 -65.564  0.00  0.00    +0.000 C 
ENDBRANCH   1   5
TORSDOF 2
REMARK  Name = 
REMARK  50 active torsions:
REMARK  status: ('A' for Active; 'I' for Inactive)
REMARK    1  A    between atoms: _1  and  _3
REMARK    2  A    between atoms: _3  and  _5
REMARK    3  A    between atoms: _7  and  _9
REMARK    4  A    between atoms: _9  and  _10
REMARK    5  A    between atoms: _13  and  _15
REMARK    6  A    between atoms: _15  and  _17
REMARK    7  A    between atoms: _19  and  _21
REMARK    8  A    between atoms: _21  and  _22
REMARK    9  A    between atoms: _29  and  _31
REMARK   10  A    between atoms: _31  and  _32
REMARK   11  A    between atoms: _35  and  _37
REMARK   12  A    between atoms: _37  and  _39
REMARK   13  A    between atoms: _41  and  _43
REMARK   14  A    between atoms: _46  and  _48
REMARK   15  A    between atoms: _48  and  _49
REMARK   16  A    between atoms: _49  and  _50
REMARK   17  A    between atoms: _50  and  _51
REMARK   18  A    between atoms: _55  and  _57
REMARK   19  A    between atoms: _57  and  _58
REMARK   20  A    between atoms: _58  and  _59
REMARK   21  A    between atoms: _62  and  _64
REMARK   22  A    between atoms: _64  and  _66
REMARK   23  A    between atoms: _68  and  _70
REMARK   24  A    between atoms: _70  and  _71
REMARK   25  A    between atoms: _78  and  _80
REMARK   26  A    between atoms: _82  and  _84
REMARK   27  A    between atoms: _84  and  _85
REMARK   28  A    between atoms: _91  and  _93
REMARK   29  A    between atoms: _95  and  _97
REMARK   30  A    between atoms: _97  and  _98
REMARK   31  A    between atoms: _104  and  _106
REMARK   32  A    between atoms: _106  and  _107
REMARK   33  A    between atoms: _107  and  _108
REMARK   34  A    between atoms: _108  and  _109
REMARK   35  A    between atoms: _111  and  _113
REMARK   36  A    between atoms: _113  and  _115
REMARK   37  A    between atoms: _117  and  _119
REMARK   38  A    between atoms: _119  and  _120
REMARK   39  A    between atoms: _127  and  _129
REMARK   40  A    between atoms: _131  and  _133
REMARK   41  A    between atoms: _136  and  _138
REMARK   42  A    between atoms: _138  and  _139
REMARK   43  A    between atoms: _139  and  _140
REMARK   44  A    between atoms: _140  and  _141
REMARK   45  A    between atoms: _145  and  _147
REMARK   46  A    between atoms: _147  and  _148
REMARK   47  A    between atoms: _155  and  _157
REMARK   48  A    between atoms: _157  and  _158
REMARK   49  A    between atoms: _158  and  _159
REMARK   50  A    between atoms: _159  and  _160
REMARK                            x       y       z     vdW  Elec       q    Type
REMARK                         _______ _______ _______ _____ _____    ______ ____
ROOT
ATOM      1  C   UNL     1     -29.917  21.166 -46.295  0.00  0.00    +0.000 C 
ATOM      2  C   UNL     1     -30.923  21.782 -45.357  0.00  0.00    +0.000 C 
ENDROOT
BRANCH   1   3
ATOM      3  C   UNL     1     -29.066  22.262 -46.997  0.00  0.00    +0.000 C 
ATOM      4  C   UNL     1     -28.735  23.369 -46.006  0.00  0.00    +0.000 C 
ENDBRANCH   1   3
BRANCH   1   5
ATOM      5  C   UNL     1     -30.649  20.301 -47.325  0.00  0.00    +0.000 C 
ATOM      6  C   UNL     1     -30.057  18.888 -47.482  0.00  0.00    +0.000 C 
ENDBRANCH   1   5
TORSDOF 2
REMARK  Name = 
REMARK  50 active torsions:
REMARK  status: ('A' for Active; 'I' for Inactive)
REMARK    1  A    between atoms: _1  and  _3
REMARK    2  A    between atoms: _3  and  _5
REMARK    3  A    between atoms: _7  and  _9
REMARK    4  A    between atoms: _9  and  _10
REMARK    5  A    between atoms: _13  and  _15
REMARK    6  A    between atoms: _15  and  _17
REMARK    7  A    between atoms: _19  and  _21
REMARK    8  A    between atoms: _21  and  _22
REMARK    9  A    between atoms: _29  and  _31
REMARK   10  A    between atoms: _31  and  _32
REMARK   11  A    between atoms: _35  and  _37
REMARK   12  A    between atoms: _37  and  _39
REMARK   13  A    between atoms: _41  and  _43
REMARK   14  A    between atoms: _46  and  _48
REMARK   15  A    between atoms: _48  and  _49
REMARK   16  A    between atoms: _49  and  _50
REMARK   17  A    between atoms: _50  and  _51
REMARK   18  A    between atoms: _55  and  _57
REMARK   19  A    between atoms: _57  and  _58
REMARK   20  A    between atoms: _58  and  _59
REMARK   21  A    between atoms: _62  and  _64
REMARK   22  A    between atoms: _64  and  _66
REMARK   23  A    between atoms: _68  and  _70
REMARK   24  A    between atoms: _70  and  _71
REMARK   25  A    between atoms: _78  and  _80
REMARK   26  A    between atoms: _82  and  _84
REMARK   27  A    between atoms: _84  and  _85
REMARK   28  A    between atoms: _91  and  _93
REMARK   29  A    between atoms: _95  and  _97
REMARK   30  A    between atoms: _97  and  _98
REMARK   31  A    between atoms: _104  and  _106
REMARK   32  A    between atoms: _106  and  _107
REMARK   33  A    between atoms: _107  and  _108
REMARK   34  A    between atoms: _108  and  _109
REMARK   35  A    between atoms: _111  and  _113
REMARK   36  A    between atoms: _113  and  _115
REMARK   37  A    between atoms: _117  and  _119
REMARK   38  A    between atoms: _119  and  _120
REMARK   39  A    between atoms: _127  and  _129
REMARK   40  A    between atoms: _131  and  _133
REMARK   41  A    between atoms: _136  and  _138
REMARK   42  A    between atoms: _138  and  _139
REMARK   43  A    between atoms: _139  and  _140
REMARK   44  A    between atoms: _140  and  _141
REMARK   45  A    between atoms: _145  and  _147
REMARK   46  A    between atoms: _147  and  _148
REMARK   47  A    between atoms: _155  and  _157
REMARK   48  A    between atoms: _157  and  _158
REMARK   49  A    between atoms: _158  and  _159
REMARK   50  A    between atoms: _159  and  _160
REMARK                            x       y       z     vdW  Elec       q    Type
REMARK                         _______ _______ _______ _____ _____    ______ ____
ROOT
ATOM      1  C   UNL     1     -32.067  25.175 -41.364  0.00  0.00    +0.000 C 
ATOM      2  C   UNL     1     -33.130  25.545 -40.317  0.00  0.00    +0.000 C 
ATOM      3  C   UNL     1     -32.444  23.894 -42.075  0.00  0.00    +0.000 C 
ENDROOT
BRANCH   1   4
ATOM      4  C   UNL     1     -31.851  26.305 -42.393  0.00  0.00    +0.000 C 
ATOM      5  C   UNL     1     -31.723  27.632 -41.666  0.00  0.00    +0.000 C 
ENDBRANCH   1   4
TORSDOF 1
REMARK  Name = 
REMARK  50 active torsions:
REMARK  status: ('A' for Active; 'I' for Inactive)
REMARK    1  A    between atoms: _1  and  _3
REMARK    2  A    between atoms: _3  and  _5
REMARK    3  A    between atoms: _7  and  _9
REMARK    4  A    between atoms: _9  and  _10
REMARK    5  A    between atoms: _13  and  _15
REMARK    6  A    between atoms: _15  and  _17
REMARK    7  A    between atoms: _19  and  _21
REMARK    8  A    between atoms: _21  and  _22
REMARK    9  A    between atoms: _29  and  _31
REMARK   10  A    between atoms: _31  and  _32
REMARK   11  A    between atoms: _35  and  _37
REMARK   12  A    between atoms: _37  and  _39
REMARK   13  A    between atoms: _41  and  _43
REMARK   14  A    between atoms: _46  and  _48
REMARK   15  A    between atoms: _48  and  _49
REMARK   16  A    between atoms: _49  and  _50
REMARK   17  A    between atoms: _50  and  _51
REMARK   18  A    between atoms: _55  and  _57
REMARK   19  A    between atoms: _57  and  _58
REMARK   20  A    between atoms: _58  and  _59
REMARK   21  A    between atoms: _62  and  _64
REMARK   22  A    between atoms: _64  and  _66
REMARK   23  A    between atoms: _68  and  _70
REMARK   24  A    between atoms: _70  and  _71
REMARK   25  A    between atoms: _78  and  _80
REMARK   26  A    between atoms: _82  and  _84
REMARK   27  A    between atoms: _84  and  _85
REMARK   28  A    between atoms: _91  and  _93
REMARK   29  A    between atoms: _95  and  _97
REMARK   30  A    between atoms: _97  and  _98
REMARK   31  A    between atoms: _104  and  _106
REMARK   32  A    between atoms: _106  and  _107
REMARK   33  A    between atoms: _107  and  _108
REMARK   34  A    between atoms: _108  and  _109
REMARK   35  A    between atoms: _111  and  _113
REMARK   36  A    between atoms: _113  and  _115
REMARK   37  A    between atoms: _117  and  _119
REMARK   38  A    between atoms: _119  and  _120
REMARK   39  A    between atoms: _127  and  _129
REMARK   40  A    between atoms: _131  and  _133
REMARK   41  A    between atoms: _136  and  _138
REMARK   42  A    between atoms: _138  and  _139
REMARK   43  A    between atoms: _139  and  _140
REMARK   44  A    between atoms: _140  and  _141
REMARK   45  A    between atoms: _145  and  _147
REMARK   46  A    between atoms: _147  and  _148
REMARK   47  A    between atoms: _155  and  _157
REMARK   48  A    between atoms: _157  and  _158
REMARK   49  A    between atoms: _158  and  _159
REMARK   50  A    between atoms: _159  and  _160
REMARK                            x       y       z     vdW  Elec       q    Type
REMARK                         _______ _______ _______ _____ _____    ______ ____
ROOT
ATOM      1  C   UNL     1     -29.108  14.066 -45.858  0.00  0.00    +0.220 C 
ENDROOT
BRANCH   1   2
ATOM      2  N   UNL     1     -29.124  15.273 -45.015  0.00  0.00    -0.087 NA
ATOM      3  C   UNL     1     -30.153  16.125 -44.955  0.00  0.00    +0.535 C 
ATOM      4  N   UNL     1     -30.121  17.210 -44.169  0.00  0.00    +0.135 NA
ATOM      5  N   UNL     1     -31.229  15.892 -45.694  0.00  0.00    +0.135 NA
ENDBRANCH   1   2
BRANCH   1   6
ATOM      6  C   UNL     1     -27.729  13.743 -46.479  0.00  0.00    +0.047 C 
BRANCH   6   7
ATOM      7  C   UNL     1     -27.185  14.912 -47.337  0.00  0.00    +0.004 C 
BRANCH   7   8
ATOM      8  C   UNL     1     -25.683  14.816 -47.646  0.00  0.00    +0.000 C 
ATOM      9  C   UNL     1     -25.429  14.322 -49.064  0.00  0.00    +0.000 C 
ENDBRANCH   7   8
ENDBRANCH   6   7
ENDBRANCH   1   6
TORSDOF 4
REMARK  Name = 
REMARK  50 active torsions:
REMARK  status: ('A' for Active; 'I' for Inactive)
REMARK    1  A    between atoms: _1  and  _3
REMARK    2  A    between atoms: _3  and  _5
REMARK    3  A    between atoms: _7  and  _9
REMARK    4  A    between atoms: _9  and  _10
REMARK    5  A    between atoms: _13  and  _15
REMARK    6  A    between atoms: _15  and  _17
REMARK    7  A    between atoms: _19  and  _21
REMARK    8  A    between atoms: _21  and  _22
REMARK    9  A    between atoms: _29  and  _31
REMARK   10  A    between atoms: _31  and  _32
REMARK   11  A    between atoms: _35  and  _37
REMARK   12  A    between atoms: _37  and  _39
REMARK   13  A    between atoms: _41  and  _43
REMARK   14  A    between atoms: _46  and  _48
REMARK   15  A    between atoms: _48  and  _49
REMARK   16  A    between atoms: _49  and  _50
REMARK   17  A    between atoms: _50  and  _51
REMARK   18  A    between atoms: _55  and  _57
REMARK   19  A    between atoms: _57  and  _58
REMARK   20  A    between atoms: _58  and  _59
REMARK   21  A    between atoms: _62  and  _64
REMARK   22  A    between atoms: _64  and  _66
REMARK   23  A    between atoms: _68  and  _70
REMARK   24  A    between atoms: _70  and  _71
REMARK   25  A    between atoms: _78  and  _80
REMARK   26  A    between atoms: _82  and  _84
REMARK   27  A    between atoms: _84  and  _85
REMARK   28  A    between atoms: _91  and  _93
REMARK   29  A    between atoms: _95  and  _97
REMARK   30  A    between atoms: _97  and  _98
REMARK   31  A    between atoms: _104  and  _106
REMARK   32  A    between atoms: _106  and  _107
REMARK   33  A    between atoms: _107  and  _108
REMARK   34  A    between atoms: _108  and  _109
REMARK   35  A    between atoms: _111  and  _113
REMARK   36  A    between atoms: _113  and  _115
REMARK   37  A    between atoms: _117  and  _119
REMARK   38  A    between atoms: _119  and  _120
REMARK   39  A    between atoms: _127  and  _129
REMARK   40  A    between atoms: _131  and  _133
REMARK   41  A    between atoms: _136  and  _138
REMARK   42  A    between atoms: _138  and  _139
REMARK   43  A    between atoms: _139  and  _140
REMARK   44  A    between atoms: _140  and  _141
REMARK   45  A    between atoms: _145  and  _147
REMARK   46  A    between atoms: _147  and  _148
REMARK   47  A    between atoms: _155  and  _157
REMARK   48  A    between atoms: _157  and  _158
REMARK   49  A    between atoms: _158  and  _159
REMARK   50  A    between atoms: _159  and  _160
REMARK                            x       y       z     vdW  Elec       q    Type
REMARK                         _______ _______ _______ _____ _____    ______ ____
ROOT
ATOM      1  C   UNL     1     -30.681  10.613 -52.285  0.00  0.00    +0.114 C 
ENDROOT
BRANCH   1   2
ATOM      2  C   UNL     1     -31.511  10.828 -53.523  0.00  0.00    +0.365 C 
ATOM      3  O   UNL     1     -32.312   9.932 -53.870  0.00  0.00    -0.246 OA
ATOM      4  O   UNL     1     -31.370  11.899 -54.147  0.00  0.00    -0.246 OA
ENDBRANCH   1   2
BRANCH   1   5
ATOM      5  C   UNL     1     -29.457  11.497 -52.261  0.00  0.00    +0.012 C 
BRANCH   5   6
ATOM      6  C   UNL     1     -28.132  10.727 -52.280  0.00  0.00    +0.001 C 
ATOM      7  C   UNL     1     -27.940  10.050 -53.618  0.00  0.00    +0.000 C 
ENDBRANCH   5   6
ENDBRANCH   1   5
TORSDOF 3
REMARK  Name = 
REMARK  50 active torsions:
REMARK  status: ('A' for Active; 'I' for Inactive)
REMARK    1  A    between atoms: _1  and  _3
REMARK    2  A    between atoms: _3  and  _5
REMARK    3  A    between atoms: _7  and  _9
REMARK    4  A    between atoms: _9  and  _10
REMARK    5  A    between atoms: _13  and  _15
REMARK    6  A    between atoms: _15  and  _17
REMARK    7  A    between atoms: _19  and  _21
REMARK    8  A    between atoms: _21  and  _22
REMARK    9  A    between atoms: _29  and  _31
REMARK   10  A    between atoms: _31  and  _32
REMARK   11  A    between atoms: _35  and  _37
REMARK   12  A    between atoms: _37  and  _39
REMARK   13  A    between atoms: _41  and  _43
REMARK   14  A    between atoms: _46  and  _48
REMARK   15  A    between atoms: _48  and  _49
REMARK   16  A    between atoms: _49  and  _50
REMARK   17  A    between atoms: _50  and  _51
REMARK   18  A    between atoms: _55  and  _57
REMARK   19  A    between atoms: _57  and  _58
REMARK   20  A    between atoms: _58  and  _59
REMARK   21  A    between atoms: _62  and  _64
REMARK   22  A    between atoms: _64  and  _66
REMARK   23  A    between atoms: _68  and  _70
REMARK   24  A    between atoms: _70  and  _71
REMARK   25  A    between atoms: _78  and  _80
REMARK   26  A    between atoms: _82  and  _84
REMARK   27  A    between atoms: _84  and  _85
REMARK   28  A    between atoms: _91  and  _93
REMARK   29  A    between atoms: _95  and  _97
REMARK   30  A    between atoms: _97  and  _98
REMARK   31  A    between atoms: _104  and  _106
REMARK   32  A    between atoms: _106  and  _107
REMARK   33  A    between atoms: _107  and  _108
REMARK   34  A    between atoms: _108  and  _109
REMARK   35  A    between atoms: _111  and  _113
REMARK   36  A    between atoms: _113  and  _115
REMARK   37  A    between atoms: _117  and  _119
REMARK   38  A    between atoms: _119  and  _120
REMARK   39  A    between atoms: _127  and  _129
REMARK   40  A    between atoms: _131  and  _133
REMARK   41  A    between atoms: _136  and  _138
REMARK   42  A    between atoms: _138  and  _139
REMARK   43  A    between atoms: _139  and  _140
REMARK   44  A    between atoms: _140  and  _141
REMARK   45  A    between atoms: _145  and  _147
REMARK   46  A    between atoms: _147  and  _148
REMARK   47  A    between atoms: _155  and  _157
REMARK   48  A    between atoms: _157  and  _158
REMARK   49  A    between atoms: _158  and  _159
REMARK   50  A    between atoms: _159  and  _160
REMARK                            x       y       z     vdW  Elec       q    Type
REMARK                         _______ _______ _______ _____ _____    ______ ____
ROOT
ATOM      1  C   UNL     1     -30.575   9.487 -58.290  0.00  0.00    +0.000 C 
ATOM      2  C   UNL     1     -31.643   9.381 -59.371  0.00  0.00    +0.000 C 
ENDROOT
BRANCH   1   3
ATOM      3  C   UNL     1     -30.440   8.167 -57.483  0.00  0.00    +0.000 C 
ATOM      4  C   UNL     1     -30.502   6.966 -58.455  0.00  0.00    +0.000 C 
ENDBRANCH   1   3
BRANCH   1   5
ATOM      5  C   UNL     1     -30.956  10.637 -57.360  0.00  0.00    +0.000 C 
ATOM      6  C   UNL     1     -32.452  10.973 -57.408  0.00  0.00    +0.000 C 
ENDBRANCH   1   5
TORSDOF 2
REMARK  Name = 
REMARK  50 active torsions:
REMARK  status: ('A' for Active; 'I' for Inactive)
REMARK    1  A    between atoms: _1  and  _3
REMARK    2  A    between atoms: _3  and  _5
REMARK    3  A    between atoms: _7  and  _9
REMARK    4  A    between atoms: _9  and  _10
REMARK    5  A    between atoms: _13  and  _15
REMARK    6  A    between atoms: _15  and  _17
REMARK    7  A    between atoms: _19  and  _21
REMARK    8  A    between atoms: _21  and  _22
REMARK    9  A    between atoms: _29  and  _31
REMARK   10  A    between atoms: _31  and  _32
REMARK   11  A    between atoms: _35  and  _37
REMARK   12  A    between atoms: _37  and  _39
REMARK   13  A    between atoms: _41  and  _43
REMARK   14  A    between atoms: _46  and  _48
REMARK   15  A    between atoms: _48  and  _49
REMARK   16  A    between atoms: _49  and  _50
REMARK   17  A    between atoms: _50  and  _51
REMARK   18  A    between atoms: _55  and  _57
REMARK   19  A    between atoms: _57  and  _58
REMARK   20  A    between atoms: _58  and  _59
REMARK   21  A    between atoms: _62  and  _64
REMARK   22  A    between atoms: _64  and  _66
REMARK   23  A    between atoms: _68  and  _70
REMARK   24  A    between atoms: _70  and  _71
REMARK   25  A    between atoms: _78  and  _80
REMARK   26  A    between atoms: _82  and  _84
REMARK   27  A    between atoms: _84  and  _85
REMARK   28  A    between atoms: _91  and  _93
REMARK   29  A    between atoms: _95  and  _97
REMARK   30  A    between atoms: _97  and  _98
REMARK   31  A    between atoms: _104  and  _106
REMARK   32  A    between atoms: _106  and  _107
REMARK   33  A    between atoms: _107  and  _108
REMARK   34  A    between atoms: _108  and  _109
REMARK   35  A    between atoms: _111  and  _113
REMARK   36  A    between atoms: _113  and  _115
REMARK   37  A    between atoms: _117  and  _119
REMARK   38  A    between atoms: _119  and  _120
REMARK   39  A    between atoms: _127  and  _129
REMARK   40  A    between atoms: _131  and  _133
REMARK   41  A    between atoms: _136  and  _138
REMARK   42  A    between atoms: _138  and  _139
REMARK   43  A    between atoms: _139  and  _140
REMARK   44  A    between atoms: _140  and  _141
REMARK   45  A    between atoms: _145  and  _147
REMARK   46  A    between atoms: _147  and  _148
REMARK   47  A    between atoms: _155  and  _157
REMARK   48  A    between atoms: _157  and  _158
REMARK   49  A    between atoms: _158  and  _159
REMARK   50  A    between atoms: _159  and  _160
REMARK                            x       y       z     vdW  Elec       q    Type
REMARK                         _______ _______ _______ _____ _____    ______ ____
ROOT
ATOM      1  C   UNL     1     -36.109   6.650 -60.959  0.00  0.00    -0.022 A 
ATOM      2  C   UNL     1     -35.073   6.884 -60.062  0.00  0.00    -0.001 A 
ATOM      3  C   UNL     1     -35.330   7.182 -58.744  0.00  0.00    +0.042 A 
ATOM      4  C   UNL     1     -36.636   7.241 -58.305  0.00  0.00    +0.196 A 
ATOM      5  O   UNL     1     -36.890   7.527 -56.991  0.00  0.00    -0.287 OA
ATOM      6  C   UNL     1     -37.677   7.010 -59.168  0.00  0.00    +0.042 A 
ATOM      7  C   UNL     1     -37.414   6.710 -60.486  0.00  0.00    -0.001 A 
ENDROOT
BRANCH   1   8
ATOM      8  C   UNL     1     -35.821   6.343 -62.409  0.00  0.00    +0.026 C 
BRANCH   8   9
ATOM      9  C   UNL     1     -35.857   4.858 -62.760  0.00  0.00    +0.005 C 
ATOM     10  C   UNL     1     -35.466   4.666 -64.213  0.00  0.00    +0.000 C 
ENDBRANCH   8   9
ENDBRANCH   1   8
TORSDOF 2
REMARK  Name = 
REMARK  50 active torsions:
REMARK  status: ('A' for Active; 'I' for Inactive)
REMARK    1  A    between atoms: _1  and  _3
REMARK    2  A    between atoms: _3  and  _5
REMARK    3  A    between atoms: _7  and  _9
REMARK    4  A    between atoms: _9  and  _10
REMARK    5  A    between atoms: _13  and  _15
REMARK    6  A    between atoms: _15  and  _17
REMARK    7  A    between atoms: _19  and  _21
REMARK    8  A    between atoms: _21  and  _22
REMARK    9  A    between atoms: _29  and  _31
REMARK   10  A    between atoms: _31  and  _32
REMARK   11  A    between atoms: _35  and  _37
REMARK   12  A    between atoms: _37  and  _39
REMARK   13  A    between atoms: _41  and  _43
REMARK   14  A    between atoms: _46  and  _48
REMARK   15  A    between atoms: _48  and  _49
REMARK   16  A    between atoms: _49  and  _50
REMARK   17  A    between atoms: _50  and  _51
REMARK   18  A    between atoms: _55  and  _57
REMARK   19  A    between atoms: _57  and  _58
REMARK   20  A    between atoms: _58  and  _59
REMARK   21  A    between atoms: _62  and  _64
REMARK   22  A    between atoms: _64  and  _66
REMARK   23  A    between atoms: _68  and  _70
REMARK   24  A    between atoms: _70  and  _71
REMARK   25  A    between atoms: _78  and  _80
REMARK   26  A    between atoms: _82  and  _84
REMARK   27  A    between atoms: _84  and  _85
REMARK   28  A    between atoms: _91  and  _93
REMARK   29  A    between atoms: _95  and  _97
REMARK   30  A    between atoms: _97  and  _98
REMARK   31  A    between atoms: _104  and  _106
REMARK   32  A    between atoms: _106  and  _107
REMARK   33  A    between atoms: _107  and  _108
REMARK   34  A    between atoms: _108  and  _109
REMARK   35  A    between atoms: _111  and  _113
REMARK   36  A    between atoms: _113  and  _115
REMARK   37  A    between atoms: _117  and  _119
REMARK   38  A    between atoms: _119  and  _120
REMARK   39  A    between atoms: _127  and  _129
REMARK   40  A    between atoms: _131  and  _133
REMARK   41  A    between atoms: _136  and  _138
REMARK   42  A    between atoms: _138  and  _139
REMARK   43  A    between atoms: _139  and  _140
REMARK   44  A    between atoms: _140  and  _141
REMARK   45  A    between atoms: _145  and  _147
REMARK   46  A    between atoms: _147  and  _148
REMARK   47  A    between atoms: _155  and  _157
REMARK   48  A    between atoms: _157  and  _158
REMARK   49  A    between atoms: _158  and  _159
REMARK   50  A    between atoms: _159  and  _160
REMARK                            x       y       z     vdW  Elec       q    Type
REMARK                         _______ _______ _______ _____ _____    ______ ____
ROOT
ATOM      1  C   UNL     1     -43.465   9.832 -56.753  0.00  0.00    +0.036 C 
ATOM      2  C   UNL     1     -42.532  10.314 -55.663  0.00  0.00    +0.003 C 
ENDROOT
BRANCH   1   3
ATOM      3  C   UNL     1     -44.200   8.566 -56.280  0.00  0.00    +0.182 C 
ATOM      4  O   UNL     1     -45.144   8.120 -57.241  0.00  0.00    -0.220 OA
ENDBRANCH   1   3
TORSDOF 1
REMARK  Name = 
REMARK  50 active torsions:
REMARK  status: ('A' for Active; 'I' for Inactive)
REMARK    1  A    between atoms: _1  and  _3
REMARK    2  A    between atoms: _3  and  _5
REMARK    3  A    between atoms: _7  and  _9
REMARK    4  A    between atoms: _9  and  _10
REMARK    5  A    between atoms: _13  and  _15
REMARK    6  A    between atoms: _15  and  _17
REMARK    7  A    between atoms: _19  and  _21
REMARK    8  A    between atoms: _21  and  _22
REMARK    9  A    between atoms: _29  and  _31
REMARK   10  A    between atoms: _31  and  _32
REMARK   11  A    between atoms: _35  and  _37
REMARK   12  A    between atoms: _37  and  _39
REMARK   13  A    between atoms: _41  and  _43
REMARK   14  A    between atoms: _46  and  _48
REMARK   15  A    between atoms: _48  and  _49
REMARK   16  A    between atoms: _49  and  _50
REMARK   17  A    between atoms: _50  and  _51
REMARK   18  A    between atoms: _55  and  _57
REMARK   19  A    between atoms: _57  and  _58
REMARK   20  A    between atoms: _58  and  _59
REMARK   21  A    between atoms: _62  and  _64
REMARK   22  A    between atoms: _64  and  _66
REMARK   23  A    between atoms: _68  and  _70
REMARK   24  A    between atoms: _70  and  _71
REMARK   25  A    between atoms: _78  and  _80
REMARK   26  A    between atoms: _82  and  _84
REMARK   27  A    between atoms: _84  and  _85
REMARK   28  A    between atoms: _91  and  _93
REMARK   29  A    between atoms: _95  and  _97
REMARK   30  A    between atoms: _97  and  _98
REMARK   31  A    between atoms: _104  and  _106
REMARK   32  A    between atoms: _106  and  _107
REMARK   33  A    between atoms: _107  and  _108
REMARK   34  A    between atoms: _108  and  _109
REMARK   35  A    between atoms: _111  and  _113
REMARK   36  A    between atoms: _113  and  _115
REMARK   37  A    between atoms: _117  and  _119
REMARK   38  A    between atoms: _119  and  _120
REMARK   39  A    between atoms: _127  and  _129
REMARK   40  A    between atoms: _131  and  _133
REMARK   41  A    between atoms: _136  and  _138
REMARK   42  A    between atoms: _138  and  _139
REMARK   43  A    between atoms: _139  and  _140
REMARK   44  A    between atoms: _140  and  _141
REMARK   45  A    between atoms: _145  and  _147
REMARK   46  A    between atoms: _147  and  _148
REMARK   47  A    between atoms: _155  and  _157
REMARK   48  A    between atoms: _157  and  _158
REMARK   49  A    between atoms: _158  and  _159
REMARK   50  A    between atoms: _159  and  _160
REMARK                            x       y       z     vdW  Elec       q    Type
REMARK                         _______ _______ _______ _____ _____    ______ ____
ROOT
ATOM      1  C   UNL     1     -42.370  14.160 -53.595  0.00  0.00    -0.022 A 
ATOM      2  C   UNL     1     -42.288  14.681 -52.313  0.00  0.00    -0.004 A 
ATOM      3  C   UNL     1     -43.019  15.775 -51.958  0.00  0.00    -0.000 A 
ATOM      4  C   UNL     1     -43.846  16.395 -52.878  0.00  0.00    -0.000 A 
ATOM      5  C   UNL     1     -43.930  15.901 -54.166  0.00  0.00    -0.000 A 
ATOM      6  C   UNL     1     -43.190  14.790 -54.517  0.00  0.00    -0.004 A 
ENDROOT
BRANCH   1   7
ATOM      7  C   UNL     1     -41.573  12.960 -53.978  0.00  0.00    +0.026 C 
BRANCH   7   8
ATOM      8  C   UNL     1     -42.264  11.620 -53.664  0.00  0.00    +0.005 C 
ATOM      9  C   UNL     1     -43.154  11.724 -52.442  0.00  0.00    +0.000 C 
ENDBRANCH   7   8
ENDBRANCH   1   7
TORSDOF 2
REMARK  Name = 
REMARK  50 active torsions:
REMARK  status: ('A' for Active; 'I' for Inactive)
REMARK    1  A    between atoms: _1  and  _3
REMARK    2  A    between atoms: _3  and  _5
REMARK    3  A    between atoms: _7  and  _9
REMARK    4  A    between atoms: _9  and  _10
REMARK    5  A    between atoms: _13  and  _15
REMARK    6  A    between atoms: _15  and  _17
REMARK    7  A    between atoms: _19  and  _21
REMARK    8  A    between atoms: _21  and  _22
REMARK    9  A    between atoms: _29  and  _31
REMARK   10  A    between atoms: _31  and  _32
REMARK   11  A    between atoms: _35  and  _37
REMARK   12  A    between atoms: _37  and  _39
REMARK   13  A    between atoms: _41  and  _43
REMARK   14  A    between atoms: _46  and  _48
REMARK   15  A    between atoms: _48  and  _49
REMARK   16  A    between atoms: _49  and  _50
REMARK   17  A    between atoms: _50  and  _51
REMARK   18  A    between atoms: _55  and  _57
REMARK   19  A    between atoms: _57  and  _58
REMARK   20  A    between atoms: _58  and  _59
REMARK   21  A    between atoms: _62  and  _64
REMARK   22  A    between atoms: _64  and  _66
REMARK   23  A    between atoms: _68  and  _70
REMARK   24  A    between atoms: _70  and  _71
REMARK   25  A    between atoms: _78  and  _80
REMARK   26  A    between atoms: _82  and  _84
REMARK   27  A    between atoms: _84  and  _85
REMARK   28  A    between atoms: _91  and  _93
REMARK   29  A    between atoms: _95  and  _97
REMARK   30  A    between atoms: _97  and  _98
REMARK   31  A    between atoms: _104  and  _106
REMARK   32  A    between atoms: _106  and  _107
REMARK   33  A    between atoms: _107  and  _108
REMARK   34  A    between atoms: _108  and  _109
REMARK   35  A    between atoms: _111  and  _113
REMARK   36  A    between atoms: _113  and  _115
REMARK   37  A    between atoms: _117  and  _119
REMARK   38  A    between atoms: _119  and  _120
REMARK   39  A    between atoms: _127  and  _129
REMARK   40  A    between atoms: _131  and  _133
REMARK   41  A    between atoms: _136  and  _138
REMARK   42  A    between atoms: _138  and  _139
REMARK   43  A    between atoms: _139  and  _140
REMARK   44  A    between atoms: _140  and  _141
REMARK   45  A    between atoms: _145  and  _147
REMARK   46  A    between atoms: _147  and  _148
REMARK   47  A    between atoms: _155  and  _157
REMARK   48  A    between atoms: _157  and  _158
REMARK   49  A    between atoms: _158  and  _159
REMARK   50  A    between atoms: _159  and  _160
REMARK                            x       y       z     vdW  Elec       q    Type
REMARK                         _______ _______ _______ _____ _____    ______ ____
ROOT
ATOM      1  C   UNL     1     -43.186  11.792 -50.002  0.00  0.00    +0.036 C 
ATOM      2  C   UNL     1     -42.214  12.583 -49.130  0.00  0.00    +0.003 C 
ENDROOT
BRANCH   1   3
ATOM      3  C   UNL     1     -43.487  10.432 -49.351  0.00  0.00    +0.182 C 
ATOM      4  O   UNL     1     -44.621   9.827 -49.942  0.00  0.00    -0.220 OA
ENDBRANCH   1   3
TORSDOF 1
REMARK  Name = 
REMARK  50 active torsions:
REMARK  status: ('A' for Active; 'I' for Inactive)
REMARK    1  A    between atoms: _1  and  _3
REMARK    2  A    between atoms: _3  and  _5
REMARK    3  A    between atoms: _7  and  _9
REMARK    4  A    between atoms: _9  and  _10
REMARK    5  A    between atoms: _13  and  _15
REMARK    6  A    between atoms: _15  and  _17
REMARK    7  A    between atoms: _19  and  _21
REMARK    8  A    between atoms: _21  and  _22
REMARK    9  A    between atoms: _29  and  _31
REMARK   10  A    between atoms: _31  and  _32
REMARK   11  A    between atoms: _35  and  _37
REMARK   12  A    between atoms: _37  and  _39
REMARK   13  A    between atoms: _41  and  _43
REMARK   14  A    between atoms: _46  and  _48
REMARK   15  A    between atoms: _48  and  _49
REMARK   16  A    between atoms: _49  and  _50
REMARK   17  A    between atoms: _50  and  _51
REMARK   18  A    between atoms: _55  and  _57
REMARK   19  A    between atoms: _57  and  _58
REMARK   20  A    between atoms: _58  and  _59
REMARK   21  A    between atoms: _62  and  _64
REMARK   22  A    between atoms: _64  and  _66
REMARK   23  A    between atoms: _68  and  _70
REMARK   24  A    between atoms: _70  and  _71
REMARK   25  A    between atoms: _78  and  _80
REMARK   26  A    between atoms: _82  and  _84
REMARK   27  A    between atoms: _84  and  _85
REMARK   28  A    between atoms: _91  and  _93
REMARK   29  A    between atoms: _95  and  _97
REMARK   30  A    between atoms: _97  and  _98
REMARK   31  A    between atoms: _104  and  _106
REMARK   32  A    between atoms: _106  and  _107
REMARK   33  A    between atoms: _107  and  _108
REMARK   34  A    between atoms: _108  and  _109
REMARK   35  A    between atoms: _111  and  _113
REMARK   36  A    between atoms: _113  and  _115
REMARK   37  A    between atoms: _117  and  _119
REMARK   38  A    between atoms: _119  and  _120
REMARK   39  A    between atoms: _127  and  _129
REMARK   40  A    between atoms: _131  and  _133
REMARK   41  A    between atoms: _136  and  _138
REMARK   42  A    between atoms: _138  and  _139
REMARK   43  A    between atoms: _139  and  _140
REMARK   44  A    between atoms: _140  and  _141
REMARK   45  A    between atoms: _145  and  _147
REMARK   46  A    between atoms: _147  and  _148
REMARK   47  A    between atoms: _155  and  _157
REMARK   48  A    between atoms: _157  and  _158
REMARK   49  A    between atoms: _158  and  _159
REMARK   50  A    between atoms: _159  and  _160
REMARK                            x       y       z     vdW  Elec       q    Type
REMARK                         _______ _______ _______ _____ _____    ______ ____
ROOT
ATOM      1  C   UNL     1     -40.355  16.403 -49.145  0.00  0.00    -0.022 A 
ATOM      2  C   UNL     1     -39.847  17.696 -49.125  0.00  0.00    -0.004 A 
ATOM      3  C   UNL     1     -38.667  18.008 -49.797  0.00  0.00    -0.000 A 
ATOM      4  C   UNL     1     -38.007  17.032 -50.525  0.00  0.00    -0.000 A 
ATOM      5  C   UNL     1     -38.518  15.748 -50.568  0.00  0.00    -0.000 A 
ATOM      6  C   UNL     1     -39.693  15.441 -49.889  0.00  0.00    -0.004 A 
ENDROOT
BRANCH   1   7
ATOM      7  C   UNL     1     -41.635  16.082 -48.440  0.00  0.00    +0.026 C 
BRANCH   7   8
ATOM      8  C   UNL     1     -41.702  14.637 -47.942  0.00  0.00    +0.005 C 
ATOM      9  C   UNL     1     -42.257  14.584 -46.519  0.00  0.00    +0.000 C 
ENDBRANCH   7   8
ENDBRANCH   1   7
TORSDOF 2
REMARK  Name = 
REMARK  50 active torsions:
REMARK  status: ('A' for Active; 'I' for Inactive)
REMARK    1  A    between atoms: _1  and  _3
REMARK    2  A    between atoms: _3  and  _5
REMARK    3  A    between atoms: _7  and  _9
REMARK    4  A    between atoms: _9  and  _10
REMARK    5  A    between atoms: _13  and  _15
REMARK    6  A    between atoms: _15  and  _17
REMARK    7  A    between atoms: _19  and  _21
REMARK    8  A    between atoms: _21  and  _22
REMARK    9  A    between atoms: _29  and  _31
REMARK   10  A    between atoms: _31  and  _32
REMARK   11  A    between atoms: _35  and  _37
REMARK   12  A    between atoms: _37  and  _39
REMARK   13  A    between atoms: _41  and  _43
REMARK   14  A    between atoms: _46  and  _48
REMARK   15  A    between atoms: _48  and  _49
REMARK   16  A    between atoms: _49  and  _50
REMARK   17  A    between atoms: _50  and  _51
REMARK   18  A    between atoms: _55  and  _57
REMARK   19  A    between atoms: _57  and  _58
REMARK   20  A    between atoms: _58  and  _59
REMARK   21  A    between atoms: _62  and  _64
REMARK   22  A    between atoms: _64  and  _66
REMARK   23  A    between atoms: _68  and  _70
REMARK   24  A    between atoms: _70  and  _71
REMARK   25  A    between atoms: _78  and  _80
REMARK   26  A    between atoms: _82  and  _84
REMARK   27  A    between atoms: _84  and  _85
REMARK   28  A    between atoms: _91  and  _93
REMARK   29  A    between atoms: _95  and  _97
REMARK   30  A    between atoms: _97  and  _98
REMARK   31  A    between atoms: _104  and  _106
REMARK   32  A    between atoms: _106  and  _107
REMARK   33  A    between atoms: _107  and  _108
REMARK   34  A    between atoms: _108  and  _109
REMARK   35  A    between atoms: _111  and  _113
REMARK   36  A    between atoms: _113  and  _115
REMARK   37  A    between atoms: _117  and  _119
REMARK   38  A    between atoms: _119  and  _120
REMARK   39  A    between atoms: _127  and  _129
REMARK   40  A    between atoms: _131  and  _133
REMARK   41  A    between atoms: _136  and  _138
REMARK   42  A    between atoms: _138  and  _139
REMARK   43  A    between atoms: _139  and  _140
REMARK   44  A    between atoms: _140  and  _141
REMARK   45  A    between atoms: _145  and  _147
REMARK   46  A    between atoms: _147  and  _148
REMARK   47  A    between atoms: _155  and  _157
REMARK   48  A    between atoms: _157  and  _158
REMARK   49  A    between atoms: _158  and  _159
REMARK   50  A    between atoms: _159  and  _160
REMARK                            x       y       z     vdW  Elec       q    Type
REMARK                         _______ _______ _______ _____ _____    ______ ____
ROOT
ATOM      1  C   UNL     1     -41.415  11.773 -43.020  0.00  0.00    +0.002 C 
ENDROOT
BRANCH   1   2
ATOM      2  C   UNL     1     -41.012  13.211 -43.288  0.00  0.00    +0.000 C 
BRANCH   2   3
ATOM      3  C   UNL     1     -41.977  14.006 -44.174  0.00  0.00    +0.000 C 
ATOM      4  C   UNL     1     -42.415  15.292 -43.459  0.00  0.00    +0.000 C 
ENDBRANCH   2   3
ENDBRANCH   1   2
BRANCH   1   5
ATOM      5  C   UNL     1     -42.926  11.660 -43.051  0.00  0.00    +0.021 C 
BRANCH   5   6
ATOM      6  C   UNL     1     -43.430  10.416 -42.348  0.00  0.00    +0.109 C 
ATOM      7  N   UNL     1     -44.112   9.524 -43.334  0.00  0.00    -0.131 NA
ENDBRANCH   5   6
ENDBRANCH   1   5
TORSDOF 4
REMARK  Name = 
REMARK  50 active torsions:
REMARK  status: ('A' for Active; 'I' for Inactive)
REMARK    1  A    between atoms: _1  and  _3
REMARK    2  A    between atoms: _3  and  _5
REMARK    3  A    between atoms: _7  and  _9
REMARK    4  A    between atoms: _9  and  _10
REMARK    5  A    between atoms: _13  and  _15
REMARK    6  A    between atoms: _15  and  _17
REMARK    7  A    between atoms: _19  and  _21
REMARK    8  A    between atoms: _21  and  _22
REMARK    9  A    between atoms: _29  and  _31
REMARK   10  A    between atoms: _31  and  _32
REMARK   11  A    between atoms: _35  and  _37
REMARK   12  A    between atoms: _37  and  _39
REMARK   13  A    between atoms: _41  and  _43
REMARK   14  A    between atoms: _46  and  _48
REMARK   15  A    between atoms: _48  and  _49
REMARK   16  A    between atoms: _49  and  _50
REMARK   17  A    between atoms: _50  and  _51
REMARK   18  A    between atoms: _55  and  _57
REMARK   19  A    between atoms: _57  and  _58
REMARK   20  A    between atoms: _58  and  _59
REMARK   21  A    between atoms: _62  and  _64
REMARK   22  A    between atoms: _64  and  _66
REMARK   23  A    between atoms: _68  and  _70
REMARK   24  A    between atoms: _70  and  _71
REMARK   25  A    between atoms: _78  and  _80
REMARK   26  A    between atoms: _82  and  _84
REMARK   27  A    between atoms: _84  and  _85
REMARK   28  A    between atoms: _91  and  _93
REMARK   29  A    between atoms: _95  and  _97
REMARK   30  A    between atoms: _97  and  _98
REMARK   31  A    between atoms: _104  and  _106
REMARK   32  A    between atoms: _106  and  _107
REMARK   33  A    between atoms: _107  and  _108
REMARK   34  A    between atoms: _108  and  _109
REMARK   35  A    between atoms: _111  and  _113
REMARK   36  A    between atoms: _113  and  _115
REMARK   37  A    between atoms: _117  and  _119
REMARK   38  A    between atoms: _119  and  _120
REMARK   39  A    between atoms: _127  and  _129
REMARK   40  A    between atoms: _131  and  _133
REMARK   41  A    between atoms: _136  and  _138
REMARK   42  A    between atoms: _138  and  _139
REMARK   43  A    between atoms: _139  and  _140
REMARK   44  A    between atoms: _140  and  _141
REMARK   45  A    between atoms: _145  and  _147
REMARK   46  A    between atoms: _147  and  _148
REMARK   47  A    between atoms: _155  and  _157
REMARK   48  A    between atoms: _157  and  _158
REMARK   49  A    between atoms: _158  and  _159
REMARK   50  A    between atoms: _159  and  _160
REMARK                            x       y       z     vdW  Elec       q    Type
REMARK                         _______ _______ _______ _____ _____    ______ ____
ROOT
ATOM      1  C   UNL     1     -39.463  21.172 -41.347  0.00  0.00    +0.000 C 
ATOM      2  C   UNL     1     -39.015  22.134 -40.254  0.00  0.00    +0.000 C 
ENDROOT
BRANCH   1   3
ATOM      3  C   UNL     1     -40.355  20.066 -40.775  0.00  0.00    +0.000 C 
ATOM      4  C   UNL     1     -41.359  20.702 -39.836  0.00  0.00    +0.000 C 
ENDBRANCH   1   3
BRANCH   1   5
ATOM      5  C   UNL     1     -38.269  20.558 -42.080  0.00  0.00    +0.000 C 
ATOM      6  C   UNL     1     -37.527  21.539 -42.963  0.00  0.00    +0.000 C 
ENDBRANCH   1   5
TORSDOF 2
REMARK  Name = 
REMARK  50 active torsions:
REMARK  status: ('A' for Active; 'I' for Inactive)
REMARK    1  A    between atoms: _1  and  _3
REMARK    2  A    between atoms: _3  and  _5
REMARK    3  A    between atoms: _7  and  _9
REMARK    4  A    between atoms: _9  and  _10
REMARK    5  A    between atoms: _13  and  _15
REMARK    6  A    between atoms: _15  and  _17
REMARK    7  A    between atoms: _19  and  _21
REMARK    8  A    between atoms: _21  and  _22
REMARK    9  A    between atoms: _29  and  _31
REMARK   10  A    between atoms: _31  and  _32
REMARK   11  A    between atoms: _35  and  _37
REMARK   12  A    between atoms: _37  and  _39
REMARK   13  A    between atoms: _41  and  _43
REMARK   14  A    between atoms: _46  and  _48
REMARK   15  A    between atoms: _48  and  _49
REMARK   16  A    between atoms: _49  and  _50
REMARK   17  A    between atoms: _50  and  _51
REMARK   18  A    between atoms: _55  and  _57
REMARK   19  A    between atoms: _57  and  _58
REMARK   20  A    between atoms: _58  and  _59
REMARK   21  A    between atoms: _62  and  _64
REMARK   22  A    between atoms: _64  and  _66
REMARK   23  A    between atoms: _68  and  _70
REMARK   24  A    between atoms: _70  and  _71
REMARK   25  A    between atoms: _78  and  _80
REMARK   26  A    between atoms: _82  and  _84
REMARK   27  A    between atoms: _84  and  _85
REMARK   28  A    between atoms: _91  and  _93
REMARK   29  A    between atoms: _95  and  _97
REMARK   30  A    between atoms: _97  and  _98
REMARK   31  A    between atoms: _104  and  _106
REMARK   32  A    between atoms: _106  and  _107
REMARK   33  A    between atoms: _107  and  _108
REMARK   34  A    between atoms: _108  and  _109
REMARK   35  A    between atoms: _111  and  _113
REMARK   36  A    between atoms: _113  and  _115
REMARK   37  A    between atoms: _117  and  _119
REMARK   38  A    between atoms: _119  and  _120
REMARK   39  A    between atoms: _127  and  _129
REMARK   40  A    between atoms: _131  and  _133
REMARK   41  A    between atoms: _136  and  _138
REMARK   42  A    between atoms: _138  and  _139
REMARK   43  A    between atoms: _139  and  _140
REMARK   44  A    between atoms: _140  and  _141
REMARK   45  A    between atoms: _145  and  _147
REMARK   46  A    between atoms: _147  and  _148
REMARK   47  A    between atoms: _155  and  _157
REMARK   48  A    between atoms: _157  and  _158
REMARK   49  A    between atoms: _158  and  _159
REMARK   50  A    between atoms: _159  and  _160
REMARK                            x       y       z     vdW  Elec       q    Type
REMARK                         _______ _______ _______ _____ _____    ______ ____
ROOT
ATOM      1  C   UNL     1     -36.024  25.842 -44.795  0.00  0.00    -0.022 A 
ATOM      2  C   UNL     1     -35.359  25.504 -43.614  0.00  0.00    -0.001 A 
ATOM      3  C   UNL     1     -36.049  25.404 -42.412  0.00  0.00    +0.042 A 
ATOM      4  C   UNL     1     -37.411  25.661 -42.385  0.00  0.00    +0.196 A 
ATOM      5  O   UNL     1     -38.103  25.573 -41.207  0.00  0.00    -0.287 OA
ATOM      6  C   UNL     1     -38.089  25.989 -43.534  0.00  0.00    +0.042 A 
ATOM      7  C   UNL     1     -37.392  26.086 -44.736  0.00  0.00    -0.001 A 
ENDROOT
BRANCH   1   8
ATOM      8  C   UNL     1     -35.288  25.929 -46.093  0.00  0.00    +0.026 C 
BRANCH   8   9
ATOM      9  C   UNL     1     -34.480  27.220 -46.243  0.00  0.00    +0.005 C 
ATOM     10  C   UNL     1     -33.848  27.232 -47.633  0.00  0.00    +0.000 C 
ENDBRANCH   8   9
ENDBRANCH   1   8
TORSDOF 2
REMARK  Name = 
REMARK  50 active torsions:
REMARK  status: ('A' for Active; 'I' for Inactive)
REMARK    1  A    between atoms: _1  and  _3
REMARK    2  A    between atoms: _3  and  _5
REMARK    3  A    between atoms: _7  and  _9
REMARK    4  A    between atoms: _9  and  _10
REMARK    5  A    between atoms: _13  and  _15
REMARK    6  A    between atoms: _15  and  _17
REMARK    7  A    between atoms: _19  and  _21
REMARK    8  A    between atoms: _21  and  _22
REMARK    9  A    between atoms: _29  and  _31
REMARK   10  A    between atoms: _31  and  _32
REMARK   11  A    between atoms: _35  and  _37
REMARK   12  A    between atoms: _37  and  _39
REMARK   13  A    between atoms: _41  and  _43
REMARK   14  A    between atoms: _46  and  _48
REMARK   15  A    between atoms: _48  and  _49
REMARK   16  A    between atoms: _49  and  _50
REMARK   17  A    between atoms: _50  and  _51
REMARK   18  A    between atoms: _55  and  _57
REMARK   19  A    between atoms: _57  and  _58
REMARK   20  A    between atoms: _58  and  _59
REMARK   21  A    between atoms: _62  and  _64
REMARK   22  A    between atoms: _64  and  _66
REMARK   23  A    between atoms: _68  and  _70
REMARK   24  A    between atoms: _70  and  _71
REMARK   25  A    between atoms: _78  and  _80
REMARK   26  A    between atoms: _82  and  _84
REMARK   27  A    between atoms: _84  and  _85
REMARK   28  A    between atoms: _91  and  _93
REMARK   29  A    between atoms: _95  and  _97
REMARK   30  A    between atoms: _97  and  _98
REMARK   31  A    between atoms: _104  and  _106
REMARK   32  A    between atoms: _106  and  _107
REMARK   33  A    between atoms: _107  and  _108
REMARK   34  A    between atoms: _108  and  _109
REMARK   35  A    between atoms: _111  and  _113
REMARK   36  A    between atoms: _113  and  _115
REMARK   37  A    between atoms: _117  and  _119
REMARK   38  A    between atoms: _119  and  _120
REMARK   39  A    between atoms: _127  and  _129
REMARK   40  A    between atoms: _131  and  _133
REMARK   41  A    between atoms: _136  and  _138
REMARK   42  A    between atoms: _138  and  _139
REMARK   43  A    between atoms: _139  and  _140
REMARK   44  A    between atoms: _140  and  _141
REMARK   45  A    between atoms: _145  and  _147
REMARK   46  A    between atoms: _147  and  _148
REMARK   47  A    between atoms: _155  and  _157
REMARK   48  A    between atoms: _157  and  _158
REMARK   49  A    between atoms: _158  and  _159
REMARK   50  A    between atoms: _159  and  _160
REMARK                            x       y       z     vdW  Elec       q    Type
REMARK                         _______ _______ _______ _____ _____    ______ ____
ROOT
ATOM      1  C   UNL     1     -30.869  23.371 -50.696  0.00  0.00    +0.013 C 
ATOM      2  C   UNL     1     -30.192  23.512 -52.038  0.00  0.00    +0.001 C 
ENDROOT
BRANCH   1   3
ATOM      3  C   UNL     1     -31.863  22.214 -50.752  0.00  0.00    +0.069 C 
ATOM      4  S   UNL     1     -31.058  20.636 -51.150  0.00  0.00    -0.082 S 
ENDBRANCH   1   3
TORSDOF 1
REMARK  Name = 
REMARK  50 active torsions:
REMARK  status: ('A' for Active; 'I' for Inactive)
REMARK    1  A    between atoms: _1  and  _3
REMARK    2  A    between atoms: _3  and  _5
REMARK    3  A    between atoms: _7  and  _9
REMARK    4  A    between atoms: _9  and  _10
REMARK    5  A    between atoms: _13  and  _15
REMARK    6  A    between atoms: _15  and  _17
REMARK    7  A    between atoms: _19  and  _21
REMARK    8  A    between atoms: _21  and  _22
REMARK    9  A    between atoms: _29  and  _31
REMARK   10  A    between atoms: _31  and  _32
REMARK   11  A    between atoms: _35  and  _37
REMARK   12  A    between atoms: _37  and  _39
REMARK   13  A    between atoms: _41  and  _43
REMARK   14  A    between atoms: _46  and  _48
REMARK   15  A    between atoms: _48  and  _49
REMARK   16  A    between atoms: _49  and  _50
REMARK   17  A    between atoms: _50  and  _51
REMARK   18  A    between atoms: _55  and  _57
REMARK   19  A    between atoms: _57  and  _58
REMARK   20  A    between atoms: _58  and  _59
REMARK   21  A    between atoms: _62  and  _64
REMARK   22  A    between atoms: _64  and  _66
REMARK   23  A    between atoms: _68  and  _70
REMARK   24  A    between atoms: _70  and  _71
REMARK   25  A    between atoms: _78  and  _80
REMARK   26  A    between atoms: _82  and  _84
REMARK   27  A    between atoms: _84  and  _85
REMARK   28  A    between atoms: _91  and  _93
REMARK   29  A    between atoms: _95  and  _97
REMARK   30  A    between atoms: _97  and  _98
REMARK   31  A    between atoms: _104  and  _106
REMARK   32  A    between atoms: _106  and  _107
REMARK   33  A    between atoms: _107  and  _108
REMARK   34  A    between atoms: _108  and  _109
REMARK   35  A    between atoms: _111  and  _113
REMARK   36  A    between atoms: _113  and  _115
REMARK   37  A    between atoms: _117  and  _119
REMARK   38  A    between atoms: _119  and  _120
REMARK   39  A    between atoms: _127  and  _129
REMARK   40  A    between atoms: _131  and  _133
REMARK   41  A    between atoms: _136  and  _138
REMARK   42  A    between atoms: _138  and  _139
REMARK   43  A    between atoms: _139  and  _140
REMARK   44  A    between atoms: _140  and  _141
REMARK   45  A    between atoms: _145  and  _147
REMARK   46  A    between atoms: _147  and  _148
REMARK   47  A    between atoms: _155  and  _157
REMARK   48  A    between atoms: _157  and  _158
REMARK   49  A    between atoms: _158  and  _159
REMARK   50  A    between atoms: _159  and  _160
REMARK                            x       y       z     vdW  Elec       q    Type
REMARK                         _______ _______ _______ _____ _____    ______ ____
ROOT
ATOM      1  C   UNL     1     -29.719  19.789 -56.114  0.00  0.00    +0.000 C 
ATOM      2  C   UNL     1     -30.836  19.727 -55.048  0.00  0.00    +0.000 C 
ATOM      3  C   UNL     1     -29.610  18.466 -56.838  0.00  0.00    +0.000 C 
ENDROOT
BRANCH   1   4
ATOM      4  C   UNL     1     -28.386  20.152 -55.456  0.00  0.00    +0.000 C 
ATOM      5  C   UNL     1     -27.273  20.097 -56.503  0.00  0.00    +0.000 C 
ENDBRANCH   1   4
TORSDOF 1
REMARK  Name = 
REMARK  50 active torsions:
REMARK  status: ('A' for Active; 'I' for Inactive)
REMARK    1  A    between atoms: _1  and  _3
REMARK    2  A    between atoms: _3  and  _5
REMARK    3  A    between atoms: _7  and  _9
REMARK    4  A    between atoms: _9  and  _10
REMARK    5  A    between atoms: _13  and  _15
REMARK    6  A    between atoms: _15  and  _17
REMARK    7  A    between atoms: _19  and  _21
REMARK    8  A    between atoms: _21  and  _22
REMARK    9  A    between atoms: _29  and  _31
REMARK   10  A    between atoms: _31  and  _32
REMARK   11  A    between atoms: _35  and  _37
REMARK   12  A    between atoms: _37  and  _39
REMARK   13  A    between atoms: _41  and  _43
REMARK   14  A    between atoms: _46  and  _48
REMARK   15  A    between atoms: _48  and  _49
REMARK   16  A    between atoms: _49  and  _50
REMARK   17  A    between atoms: _50  and  _51
REMARK   18  A    between atoms: _55  and  _57
REMARK   19  A    between atoms: _57  and  _58
REMARK   20  A    between atoms: _58  and  _59
REMARK   21  A    between atoms: _62  and  _64
REMARK   22  A    between atoms: _64  and  _66
REMARK   23  A    between atoms: _68  and  _70
REMARK   24  A    between atoms: _70  and  _71
REMARK   25  A    between atoms: _78  and  _80
REMARK   26  A    between atoms: _82  and  _84
REMARK   27  A    between atoms: _84  and  _85
REMARK   28  A    between atoms: _91  and  _93
REMARK   29  A    between atoms: _95  and  _97
REMARK   30  A    between atoms: _97  and  _98
REMARK   31  A    between atoms: _104  and  _106
REMARK   32  A    between atoms: _106  and  _107
REMARK   33  A    between atoms: _107  and  _108
REMARK   34  A    between atoms: _108  and  _109
REMARK   35  A    between atoms: _111  and  _113
REMARK   36  A    between atoms: _113  and  _115
REMARK   37  A    between atoms: _117  and  _119
REMARK   38  A    between atoms: _119  and  _120
REMARK   39  A    between atoms: _127  and  _129
REMARK   40  A    between atoms: _131  and  _133
REMARK   41  A    between atoms: _136  and  _138
REMARK   42  A    between atoms: _138  and  _139
REMARK   43  A    between atoms: _139  and  _140
REMARK   44  A    between atoms: _140  and  _141
REMARK   45  A    between atoms: _145  and  _147
REMARK   46  A    between atoms: _147  and  _148
REMARK   47  A    between atoms: _155  and  _157
REMARK   48  A    between atoms: _157  and  _158
REMARK   49  A    between atoms: _158  and  _159
REMARK   50  A    between atoms: _159  and  _160
REMARK                            x       y       z     vdW  Elec       q    Type
REMARK                         _______ _______ _______ _____ _____    ______ ____
ROOT
ATOM      1  C   UNL     1     -38.709   3.966 -56.546  0.00  0.00    +0.220 C 
ENDROOT
BRANCH   1   2
ATOM      2  N   UNL     1     -37.417   3.828 -57.200  0.00  0.00    -0.087 NA
ATOM      3  C   UNL     1     -36.244   4.033 -56.600  0.00  0.00    +0.535 C 
ATOM      4  N   UNL     1     -36.182   4.389 -55.321  0.00  0.00    +0.135 NA
ATOM      5  N   UNL     1     -35.134   3.869 -57.294  0.00  0.00    +0.135 NA
ENDBRANCH   1   2
BRANCH   1   6
ATOM      6  C   UNL     1     -39.826   3.996 -57.560  0.00  0.00    +0.047 C 
BRANCH   6   7
ATOM      7  C   UNL     1     -39.271   3.540 -58.890  0.00  0.00    +0.004 C 
BRANCH   7   8
ATOM      8  C   UNL     1     -40.314   3.037 -59.872  0.00  0.00    +0.000 C 
ATOM      9  C   UNL     1     -41.144   4.199 -60.401  0.00  0.00    +0.000 C 
ENDBRANCH   7   8
ENDBRANCH   6   7
ENDBRANCH   1   6
TORSDOF 4
REMARK  Name = 
REMARK  50 active torsions:
REMARK  status: ('A' for Active; 'I' for Inactive)
REMARK    1  A    between atoms: _1  and  _3
REMARK    2  A    between atoms: _3  and  _5
REMARK    3  A    between atoms: _7  and  _9
REMARK    4  A    between atoms: _9  and  _10
REMARK    5  A    between atoms: _13  and  _15
REMARK    6  A    between atoms: _15  and  _17
REMARK    7  A    between atoms: _19  and  _21
REMARK    8  A    between atoms: _21  and  _22
REMARK    9  A    between atoms: _29  and  _31
REMARK   10  A    between atoms: _31  and  _32
REMARK   11  A    between atoms: _35  and  _37
REMARK   12  A    between atoms: _37  and  _39
REMARK   13  A    between atoms: _41  and  _43
REMARK   14  A    between atoms: _46  and  _48
REMARK   15  A    between atoms: _48  and  _49
REMARK   16  A    between atoms: _49  and  _50
REMARK   17  A    between atoms: _50  and  _51
REMARK   18  A    between atoms: _55  and  _57
REMARK   19  A    between atoms: _57  and  _58
REMARK   20  A    between atoms: _58  and  _59
REMARK   21  A    between atoms: _62  and  _64
REMARK   22  A    between atoms: _64  and  _66
REMARK   23  A    between atoms: _68  and  _70
REMARK   24  A    between atoms: _70  and  _71
REMARK   25  A    between atoms: _78  and  _80
REMARK   26  A    between atoms: _82  and  _84
REMARK   27  A    between atoms: _84  and  _85
REMARK   28  A    between atoms: _91  and  _93
REMARK   29  A    between atoms: _95  and  _97
REMARK   30  A    between atoms: _97  and  _98
REMARK   31  A    between atoms: _104  and  _106
REMARK   32  A    between atoms: _106  and  _107
REMARK   33  A    between atoms: _107  and  _108
REMARK   34  A    between atoms: _108  and  _109
REMARK   35  A    between atoms: _111  and  _113
REMARK   36  A    between atoms: _113  and  _115
REMARK   37  A    between atoms: _117  and  _119
REMARK   38  A    between atoms: _119  and  _120
REMARK   39  A    between atoms: _127  and  _129
REMARK   40  A    between atoms: _131  and  _133
REMARK   41  A    between atoms: _136  and  _138
REMARK   42  A    between atoms: _138  and  _139
REMARK   43  A    between atoms: _139  and  _140
REMARK   44  A    between atoms: _140  and  _141
REMARK   45  A    between atoms: _145  and  _147
REMARK   46  A    between atoms: _147  and  _148
REMARK   47  A    between atoms: _155  and  _157
REMARK   48  A    between atoms: _157  and  _158
REMARK   49  A    between atoms: _158  and  _159
REMARK   50  A    between atoms: _159  and  _160
REMARK                            x       y       z     vdW  Elec       q    Type
REMARK                         _______ _______ _______ _____ _____    ______ ____
ROOT
ATOM      1  C   UNL     1     -45.486  -3.265 -49.898  0.00  0.00    -0.022 A 
ATOM      2  C   UNL     1     -45.523  -2.851 -48.560  0.00  0.00    -0.001 A 
ATOM      3  C   UNL     1     -44.871  -1.701 -48.148  0.00  0.00    +0.042 A 
ATOM      4  C   UNL     1     -44.160  -0.947 -49.076  0.00  0.00    +0.196 A 
ATOM      5  O   UNL     1     -43.515   0.202 -48.662  0.00  0.00    -0.287 OA
ATOM      6  C   UNL     1     -44.102  -1.339 -50.409  0.00  0.00    +0.042 A 
ATOM      7  C   UNL     1     -44.759  -2.492 -50.810  0.00  0.00    -0.001 A 
ENDROOT
BRANCH   1   8
ATOM      8  C   UNL     1     -46.181  -4.538 -50.350  0.00  0.00    +0.026 C 
BRANCH   8   9
ATOM      9  C   UNL     1     -45.553  -5.267 -51.549  0.00  0.00    +0.005 C 
ATOM     10  C   UNL     1     -45.926  -6.740 -51.433  0.00  0.00    +0.000 C 
ENDBRANCH   8   9
ENDBRANCH   1   8
TORSDOF 2
REMARK  Name = 
REMARK  50 active torsions:
REMARK  status: ('A' for Active; 'I' for Inactive)
REMARK    1  A    between atoms: _1  and  _3
REMARK    2  A    between atoms: _3  and  _5
REMARK    3  A    between atoms: _7  and  _9
REMARK    4  A    between atoms: _9  and  _10
REMARK    5  A    between atoms: _13  and  _15
REMARK    6  A    between atoms: _15  and  _17
REMARK    7  A    between atoms: _19  and  _21
REMARK    8  A    between atoms: _21  and  _22
REMARK    9  A    between atoms: _29  and  _31
REMARK   10  A    between atoms: _31  and  _32
REMARK   11  A    between atoms: _35  and  _37
REMARK   12  A    between atoms: _37  and  _39
REMARK   13  A    between atoms: _41  and  _43
REMARK   14  A    between atoms: _46  and  _48
REMARK   15  A    between atoms: _48  and  _49
REMARK   16  A    between atoms: _49  and  _50
REMARK   17  A    between atoms: _50  and  _51
REMARK   18  A    between atoms: _55  and  _57
REMARK   19  A    between atoms: _57  and  _58
REMARK   20  A    between atoms: _58  and  _59
REMARK   21  A    between atoms: _62  and  _64
REMARK   22  A    between atoms: _64  and  _66
REMARK   23  A    between atoms: _68  and  _70
REMARK   24  A    between atoms: _70  and  _71
REMARK   25  A    between atoms: _78  and  _80
REMARK   26  A    between atoms: _82  and  _84
REMARK   27  A    between atoms: _84  and  _85
REMARK   28  A    between atoms: _91  and  _93
REMARK   29  A    between atoms: _95  and  _97
REMARK   30  A    between atoms: _97  and  _98
REMARK   31  A    between atoms: _104  and  _106
REMARK   32  A    between atoms: _106  and  _107
REMARK   33  A    between atoms: _107  and  _108
REMARK   34  A    between atoms: _108  and  _109
REMARK   35  A    between atoms: _111  and  _113
REMARK   36  A    between atoms: _113  and  _115
REMARK   37  A    between atoms: _117  and  _119
REMARK   38  A    between atoms: _119  and  _120
REMARK   39  A    between atoms: _127  and  _129
REMARK   40  A    between atoms: _131  and  _133
REMARK   41  A    between atoms: _136  and  _138
REMARK   42  A    between atoms: _138  and  _139
REMARK   43  A    between atoms: _139  and  _140
REMARK   44  A    between atoms: _140  and  _141
REMARK   45  A    between atoms: _145  and  _147
REMARK   46  A    between atoms: _147  and  _148
REMARK   47  A    between atoms: _155  and  _157
REMARK   48  A    between atoms: _157  and  _158
REMARK   49  A    between atoms: _158  and  _159
REMARK   50  A    between atoms: _159  and  _160
REMARK                            x       y       z     vdW  Elec       q    Type
REMARK                         _______ _______ _______ _____ _____    ______ ____
ROOT
ATOM      1  C   UNL     1     -38.743  -2.365 -46.159  0.00  0.00    +0.007 C 
ENDROOT
BRANCH   1   2
ATOM      2  C   UNL     1     -38.366  -2.943 -47.513  0.00  0.00    +0.000 C 
BRANCH   2   3
ATOM      3  C   UNL     1     -37.362  -4.097 -47.415  0.00  0.00    +0.000 C 
ATOM      4  C   UNL     1     -38.051  -5.348 -46.903  0.00  0.00    +0.000 C 
ENDBRANCH   2   3
ENDBRANCH   1   2
BRANCH   1   5
ATOM      5  C   UNL     1     -40.219  -2.509 -45.855  0.00  0.00    +0.081 C 
BRANCH   5   6
ATOM      6  C   UNL     1     -40.443  -3.543 -44.759  0.00  0.00    +0.315 C 
ATOM      7  N   UNL     1     -40.029  -3.013 -43.429  0.00  0.00    +0.597 NA
ENDBRANCH   5   6
ENDBRANCH   1   5
TORSDOF 4
REMARK  Name = 
REMARK  50 active torsions:
REMARK  status: ('A' for Active; 'I' for Inactive)
REMARK    1  A    between atoms: _1  and  _3
REMARK    2  A    between atoms: _3  and  _5
REMARK    3  A    between atoms: _7  and  _9
REMARK    4  A    between atoms: _9  and  _10
REMARK    5  A    between atoms: _13  and  _15
REMARK    6  A    between atoms: _15  and  _17
REMARK    7  A    between atoms: _19  and  _21
REMARK    8  A    between atoms: _21  and  _22
REMARK    9  A    between atoms: _29  and  _31
REMARK   10  A    between atoms: _31  and  _32
REMARK   11  A    between atoms: _35  and  _37
REMARK   12  A    between atoms: _37  and  _39
REMARK   13  A    between atoms: _41  and  _43
REMARK   14  A    between atoms: _46  and  _48
REMARK   15  A    between atoms: _48  and  _49
REMARK   16  A    between atoms: _49  and  _50
REMARK   17  A    between atoms: _50  and  _51
REMARK   18  A    between atoms: _55  and  _57
REMARK   19  A    between atoms: _57  and  _58
REMARK   20  A    between atoms: _58  and  _59
REMARK   21  A    between atoms: _62  and  _64
REMARK   22  A    between atoms: _64  and  _66
REMARK   23  A    between atoms: _68  and  _70
REMARK   24  A    between atoms: _70  and  _71
REMARK   25  A    between atoms: _78  and  _80
REMARK   26  A    between atoms: _82  and  _84
REMARK   27  A    between atoms: _84  and  _85
REMARK   28  A    between atoms: _91  and  _93
REMARK   29  A    between atoms: _95  and  _97
REMARK   30  A    between atoms: _97  and  _98
REMARK   31  A    between atoms: _104  and  _106
REMARK   32  A    between atoms: _106  and  _107
REMARK   33  A    between atoms: _107  and  _108
REMARK   34  A    between atoms: _108  and  _109
REMARK   35  A    between atoms: _111  and  _113
REMARK   36  A    between atoms: _113  and  _115
REMARK   37  A    between atoms: _117  and  _119
REMARK   38  A    between atoms: _119  and  _120
REMARK   39  A    between atoms: _127  and  _129
REMARK   40  A    between atoms: _131  and  _133
REMARK   41  A    between atoms: _136  and  _138
REMARK   42  A    between atoms: _138  and  _139
REMARK   43  A    between atoms: _139  and  _140
REMARK   44  A    between atoms: _140  and  _141
REMARK   45  A    between atoms: _145  and  _147
REMARK   46  A    between atoms: _147  and  _148
REMARK   47  A    between atoms: _155  and  _157
REMARK   48  A    between atoms: _157  and  _158
REMARK   49  A    between atoms: _158  and  _159
REMARK   50  A    between atoms: _159  and  _160
REMARK                            x       y       z     vdW  Elec       q    Type
REMARK                         _______ _______ _______ _____ _____    ______ ____
ROOT
ATOM      1  C   UNL     1     -38.253  21.314 -61.562  0.00  0.00    +0.000 C 
ATOM      2  C   UNL     1     -38.934  21.160 -60.222  0.00  0.00    +0.000 C 
ENDROOT
BRANCH   1   3
ATOM      3  C   UNL     1     -39.196  20.949 -62.728  0.00  0.00    +0.000 C 
ATOM      4  C   UNL     1     -40.596  21.380 -62.367  0.00  0.00    +0.000 C 
ENDBRANCH   1   3
BRANCH   1   5
ATOM      5  C   UNL     1     -37.003  20.449 -61.593  0.00  0.00    +0.000 C 
ATOM      6  C   UNL     1     -35.800  21.201 -61.069  0.00  0.00    +0.000 C 
ENDBRANCH   1   5
TORSDOF 2
REMARK  Name = 
REMARK  50 active torsions:
REMARK  status: ('A' for Active; 'I' for Inactive)
REMARK    1  A    between atoms: _1  and  _3
REMARK    2  A    between atoms: _3  and  _5
REMARK    3  A    between atoms: _7  and  _9
REMARK    4  A    between atoms: _9  and  _10
REMARK    5  A    between atoms: _13  and  _15
REMARK    6  A    between atoms: _15  and  _17
REMARK    7  A    between atoms: _19  and  _21
REMARK    8  A    between atoms: _21  and  _22
REMARK    9  A    between atoms: _29  and  _31
REMARK   10  A    between atoms: _31  and  _32
REMARK   11  A    between atoms: _35  and  _37
REMARK   12  A    between atoms: _37  and  _39
REMARK   13  A    between atoms: _41  and  _43
REMARK   14  A    between atoms: _46  and  _48
REMARK   15  A    between atoms: _48  and  _49
REMARK   16  A    between atoms: _49  and  _50
REMARK   17  A    between atoms: _50  and  _51
REMARK   18  A    between atoms: _55  and  _57
REMARK   19  A    between atoms: _57  and  _58
REMARK   20  A    between atoms: _58  and  _59
REMARK   21  A    between atoms: _62  and  _64
REMARK   22  A    between atoms: _64  and  _66
REMARK   23  A    between atoms: _68  and  _70
REMARK   24  A    between atoms: _70  and  _71
REMARK   25  A    between atoms: _78  and  _80
REMARK   26  A    between atoms: _82  and  _84
REMARK   27  A    between atoms: _84  and  _85
REMARK   28  A    between atoms: _91  and  _93
REMARK   29  A    between atoms: _95  and  _97
REMARK   30  A    between atoms: _97  and  _98
REMARK   31  A    between atoms: _104  and  _106
REMARK   32  A    between atoms: _106  and  _107
REMARK   33  A    between atoms: _107  and  _108
REMARK   34  A    between atoms: _108  and  _109
REMARK   35  A    between atoms: _111  and  _113
REMARK   36  A    between atoms: _113  and  _115
REMARK   37  A    between atoms: _117  and  _119
REMARK   38  A    between atoms: _119  and  _120
REMARK   39  A    between atoms: _127  and  _129
REMARK   40  A    between atoms: _131  and  _133
REMARK   41  A    between atoms: _136  and  _138
REMARK   42  A    between atoms: _138  and  _139
REMARK   43  A    between atoms: _139  and  _140
REMARK   44  A    between atoms: _140  and  _141
REMARK   45  A    between atoms: _145  and  _147
REMARK   46  A    between atoms: _147  and  _148
REMARK   47  A    between atoms: _155  and  _157
REMARK   48  A    between atoms: _157  and  _158
REMARK   49  A    between atoms: _158  and  _159
REMARK   50  A    between atoms: _159  and  _160
REMARK                            x       y       z     vdW  Elec       q    Type
REMARK                         _______ _______ _______ _____ _____    ______ ____
ROOT
ATOM      1  C   UNL     1     -40.951  15.141 -58.696  0.00  0.00    +0.000 C 
ENDROOT
BRANCH   1   2
ATOM      2  C   UNL     1     -40.289  16.307 -57.962  0.00  0.00    +0.000 C 
ATOM      3  C   UNL     1     -41.178  16.689 -56.788  0.00  0.00    +0.000 C 
ATOM      4  C   UNL     1     -40.070  17.462 -58.929  0.00  0.00    +0.000 C 
ENDBRANCH   1   2
BRANCH   1   5
ATOM      5  C   UNL     1     -42.268  15.405 -59.408  0.00  0.00    +0.000 C 
ATOM      6  C   UNL     1     -42.143  15.134 -60.901  0.00  0.00    +0.000 C 
ENDBRANCH   1   5
TORSDOF 2
REMARK  Name = 
REMARK  50 active torsions:
REMARK  status: ('A' for Active; 'I' for Inactive)
REMARK    1  A    between atoms: _1  and  _3
REMARK    2  A    between atoms: _3  and  _5
REMARK    3  A    between atoms: _7  and  _9
REMARK    4  A    between atoms: _9  and  _10
REMARK    5  A    between atoms: _13  and  _15
REMARK    6  A    between atoms: _15  and  _17
REMARK    7  A    between atoms: _19  and  _21
REMARK    8  A    between atoms: _21  and  _22
REMARK    9  A    between atoms: _29  and  _31
REMARK   10  A    between atoms: _31  and  _32
REMARK   11  A    between atoms: _35  and  _37
REMARK   12  A    between atoms: _37  and  _39
REMARK   13  A    between atoms: _41  and  _43
REMARK   14  A    between atoms: _46  and  _48
REMARK   15  A    between atoms: _48  and  _49
REMARK   16  A    between atoms: _49  and  _50
REMARK   17  A    between atoms: _50  and  _51
REMARK   18  A    between atoms: _55  and  _57
REMARK   19  A    between atoms: _57  and  _58
REMARK   20  A    between atoms: _58  and  _59
REMARK   21  A    between atoms: _62  and  _64
REMARK   22  A    between atoms: _64  and  _66
REMARK   23  A    between atoms: _68  and  _70
REMARK   24  A    between atoms: _70  and  _71
REMARK   25  A    between atoms: _78  and  _80
REMARK   26  A    between atoms: _82  and  _84
REMARK   27  A    between atoms: _84  and  _85
REMARK   28  A    between atoms: _91  and  _93
REMARK   29  A    between atoms: _95  and  _97
REMARK   30  A    between atoms: _97  and  _98
REMARK   31  A    between atoms: _104  and  _106
REMARK   32  A    between atoms: _106  and  _107
REMARK   33  A    between atoms: _107  and  _108
REMARK   34  A    between atoms: _108  and  _109
REMARK   35  A    between atoms: _111  and  _113
REMARK   36  A    between atoms: _113  and  _115
REMARK   37  A    between atoms: _117  and  _119
REMARK   38  A    between atoms: _119  and  _120
REMARK   39  A    between atoms: _127  and  _129
REMARK   40  A    between atoms: _131  and  _133
REMARK   41  A    between atoms: _136  and  _138
REMARK   42  A    between atoms: _138  and  _139
REMARK   43  A    between atoms: _139  and  _140
REMARK   44  A    between atoms: _140  and  _141
REMARK   45  A    between atoms: _145  and  _147
REMARK   46  A    between atoms: _147  and  _148
REMARK   47  A    between atoms: _155  and  _157
REMARK   48  A    between atoms: _157  and  _158
REMARK   49  A    between atoms: _158  and  _159
REMARK   50  A    between atoms: _159  and  _160
REMARK                            x       y       z     vdW  Elec       q    Type
REMARK                         _______ _______ _______ _____ _____    ______ ____
ROOT
ATOM      1  C   UNL     1     -37.586  15.579 -64.373  0.00  0.00    +0.000 C 
ATOM      2  C   UNL     1     -36.482  15.625 -65.436  0.00  0.00    +0.000 C 
ENDROOT
BRANCH   1   3
ATOM      3  C   UNL     1     -38.749  16.508 -64.785  0.00  0.00    +0.000 C 
ATOM      4  C   UNL     1     -38.782  16.460 -66.307  0.00  0.00    +0.000 C 
ENDBRANCH   1   3
BRANCH   1   5
ATOM      5  C   UNL     1     -37.005  15.979 -63.008  0.00  0.00    +0.000 C 
ATOM      6  C   UNL     1     -37.706  15.347 -61.840  0.00  0.00    +0.000 C 
ENDBRANCH   1   5
TORSDOF 2
REMARK  Name = 
REMARK  50 active torsions:
REMARK  status: ('A' for Active; 'I' for Inactive)
REMARK    1  A    between atoms: _1  and  _3
REMARK    2  A    between atoms: _3  and  _5
REMARK    3  A    between atoms: _7  and  _9
REMARK    4  A    between atoms: _9  and  _10
REMARK    5  A    between atoms: _13  and  _15
REMARK    6  A    between atoms: _15  and  _17
REMARK    7  A    between atoms: _19  and  _21
REMARK    8  A    between atoms: _21  and  _22
REMARK    9  A    between atoms: _29  and  _31
REMARK   10  A    between atoms: _31  and  _32
REMARK   11  A    between atoms: _35  and  _37
REMARK   12  A    between atoms: _37  and  _39
REMARK   13  A    between atoms: _41  and  _43
REMARK   14  A    between atoms: _46  and  _48
REMARK   15  A    between atoms: _48  and  _49
REMARK   16  A    between atoms: _49  and  _50
REMARK   17  A    between atoms: _50  and  _51
REMARK   18  A    between atoms: _55  and  _57
REMARK   19  A    between atoms: _57  and  _58
REMARK   20  A    between atoms: _58  and  _59
REMARK   21  A    between atoms: _62  and  _64
REMARK   22  A    between atoms: _64  and  _66
REMARK   23  A    between atoms: _68  and  _70
REMARK   24  A    between atoms: _70  and  _71
REMARK   25  A    between atoms: _78  and  _80
REMARK   26  A    between atoms: _82  and  _84
REMARK   27  A    between atoms: _84  and  _85
REMARK   28  A    between atoms: _91  and  _93
REMARK   29  A    between atoms: _95  and  _97
REMARK   30  A    between atoms: _97  and  _98
REMARK   31  A    between atoms: _104  and  _106
REMARK   32  A    between atoms: _106  and  _107
REMARK   33  A    between atoms: _107  and  _108
REMARK   34  A    between atoms: _108  and  _109
REMARK   35  A    between atoms: _111  and  _113
REMARK   36  A    between atoms: _113  and  _115
REMARK   37  A    between atoms: _117  and  _119
REMARK   38  A    between atoms: _119  and  _120
REMARK   39  A    between atoms: _127  and  _129
REMARK   40  A    between atoms: _131  and  _133
REMARK   41  A    between atoms: _136  and  _138
REMARK   42  A    between atoms: _138  and  _139
REMARK   43  A    between atoms: _139  and  _140
REMARK   44  A    between atoms: _140  and  _141
REMARK   45  A    between atoms: _145  and  _147
REMARK   46  A    between atoms: _147  and  _148
REMARK   47  A    between atoms: _155  and  _157
REMARK   48  A    between atoms: _157  and  _158
REMARK   49  A    between atoms: _158  and  _159
REMARK   50  A    between atoms: _159  and  _160
REMARK                            x       y       z     vdW  Elec       q    Type
REMARK                         _______ _______ _______ _____ _____    ______ ____
ROOT
ATOM      1  C   UNL     1     -32.341  17.350 -67.665  0.00  0.00    -0.022 A 
ATOM      2  C   UNL     1     -31.411  16.455 -67.120  0.00  0.00    -0.001 A 
ATOM      3  C   UNL     1     -30.084  16.815 -66.976  0.00  0.00    +0.042 A 
ATOM      4  C   UNL     1     -29.674  18.084 -67.345  0.00  0.00    +0.196 A 
ATOM      5  O   UNL     1     -28.358  18.481 -67.173  0.00  0.00    -0.287 OA
ATOM      6  C   UNL     1     -30.582  18.995 -67.860  0.00  0.00    +0.042 A 
ATOM      7  C   UNL     1     -31.904  18.625 -68.010  0.00  0.00    -0.001 A 
ENDROOT
BRANCH   1   8
ATOM      8  C   UNL     1     -33.799  16.967 -67.817  0.00  0.00    +0.026 C 
BRANCH   8   9
ATOM      9  C   UNL     1     -34.472  17.474 -69.094  0.00  0.00    +0.005 C 
ATOM     10  C   UNL     1     -33.820  16.767 -70.276  0.00  0.00    +0.000 C 
ENDBRANCH   8   9
ENDBRANCH   1   8
TORSDOF 2
REMARK  Name = 
REMARK  50 active torsions:
REMARK  status: ('A' for Active; 'I' for Inactive)
REMARK    1  A    between atoms: _1  and  _3
REMARK    2  A    between atoms: _3  and  _5
REMARK    3  A    between atoms: _7  and  _9
REMARK    4  A    between atoms: _9  and  _10
REMARK    5  A    between atoms: _13  and  _15
REMARK    6  A    between atoms: _15  and  _17
REMARK    7  A    between atoms: _19  and  _21
REMARK    8  A    between atoms: _21  and  _22
REMARK    9  A    between atoms: _29  and  _31
REMARK   10  A    between atoms: _31  and  _32
REMARK   11  A    between atoms: _35  and  _37
REMARK   12  A    between atoms: _37  and  _39
REMARK   13  A    between atoms: _41  and  _43
REMARK   14  A    between atoms: _46  and  _48
REMARK   15  A    between atoms: _48  and  _49
REMARK   16  A    between atoms: _49  and  _50
REMARK   17  A    between atoms: _50  and  _51
REMARK   18  A    between atoms: _55  and  _57
REMARK   19  A    between atoms: _57  and  _58
REMARK   20  A    between atoms: _58  and  _59
REMARK   21  A    between atoms: _62  and  _64
REMARK   22  A    between atoms: _64  and  _66
REMARK   23  A    between atoms: _68  and  _70
REMARK   24  A    between atoms: _70  and  _71
REMARK   25  A    between atoms: _78  and  _80
REMARK   26  A    between atoms: _82  and  _84
REMARK   27  A    between atoms: _84  and  _85
REMARK   28  A    between atoms: _91  and  _93
REMARK   29  A    between atoms: _95  and  _97
REMARK   30  A    between atoms: _97  and  _98
REMARK   31  A    between atoms: _104  and  _106
REMARK   32  A    between atoms: _106  and  _107
REMARK   33  A    between atoms: _107  and  _108
REMARK   34  A    between atoms: _108  and  _109
REMARK   35  A    between atoms: _111  and  _113
REMARK   36  A    between atoms: _113  and  _115
REMARK   37  A    between atoms: _117  and  _119
REMARK   38  A    between atoms: _119  and  _120
REMARK   39  A    between atoms: _127  and  _129
REMARK   40  A    between atoms: _131  and  _133
REMARK   41  A    between atoms: _136  and  _138
REMARK   42  A    between atoms: _138  and  _139
REMARK   43  A    between atoms: _139  and  _140
REMARK   44  A    between atoms: _140  and  _141
REMARK   45  A    between atoms: _145  and  _147
REMARK   46  A    between atoms: _147  and  _148
REMARK   47  A    between atoms: _155  and  _157
REMARK   48  A    between atoms: _157  and  _158
REMARK   49  A    between atoms: _158  and  _159
REMARK   50  A    between atoms: _159  and  _160
REMARK                            x       y       z     vdW  Elec       q    Type
REMARK                         _______ _______ _______ _____ _____    ______ ____
ROOT
ATOM      1  C   UNL     1     -29.052   9.826 -66.425  0.00  0.00    +0.000 C 
ENDROOT
BRANCH   1   2
ATOM      2  C   UNL     1     -29.636  11.135 -65.912  0.00  0.00    +0.000 C 
ATOM      3  C   UNL     1     -28.771  12.341 -66.284  0.00  0.00    +0.000 C 
ATOM      4  C   UNL     1     -31.066  11.307 -66.385  0.00  0.00    +0.000 C 
ENDBRANCH   1   2
BRANCH   1   5
ATOM      5  C   UNL     1     -27.524   9.779 -66.429  0.00  0.00    +0.000 C 
ATOM      6  C   UNL     1     -27.075   8.624 -65.564  0.00  0.00    +0.000 C 
ENDBRANCH   1   5
TORSDOF 2
REMARK  Name = 
REMARK  50 active torsions:
REMARK  status: ('A' for Active; 'I' for Inactive)
REMARK    1  A    between atoms: _1  and  _3
REMARK    2  A    between atoms: _3  and  _5
REMARK    3  A    between atoms: _7  and  _9
REMARK    4  A    between atoms: _9  and  _10
REMARK    5  A    between atoms: _13  and  _15
REMARK    6  A    between atoms: _15  and  _17
REMARK    7  A    between atoms: _19  and  _21
REMARK    8  A    between atoms: _21  and  _22
REMARK    9  A    between atoms: _29  and  _31
REMARK   10  A    between atoms: _31  and  _32
REMARK   11  A    between atoms: _35  and  _37
REMARK   12  A    between atoms: _37  and  _39
REMARK   13  A    between atoms: _41  and  _43
REMARK   14  A    between atoms: _46  and  _48
REMARK   15  A    between atoms: _48  and  _49
REMARK   16  A    between atoms: _49  and  _50
REMARK   17  A    between atoms: _50  and  _51
REMARK   18  A    between atoms: _55  and  _57
REMARK   19  A    between atoms: _57  and  _58
REMARK   20  A    between atoms: _58  and  _59
REMARK   21  A    between atoms: _62  and  _64
REMARK   22  A    between atoms: _64  and  _66
REMARK   23  A    between atoms: _68  and  _70
REMARK   24  A    between atoms: _70  and  _71
REMARK   25  A    between atoms: _78  and  _80
REMARK   26  A    between atoms: _82  and  _84
REMARK   27  A    between atoms: _84  and  _85
REMARK   28  A    between atoms: _91  and  _93
REMARK   29  A    between atoms: _95  and  _97
REMARK   30  A    between atoms: _97  and  _98
REMARK   31  A    between atoms: _104  and  _106
REMARK   32  A    between atoms: _106  and  _107
REMARK   33  A    between atoms: _107  and  _108
REMARK   34  A    between atoms: _108  and  _109
REMARK   35  A    between atoms: _111  and  _113
REMARK   36  A    between atoms: _113  and  _115
REMARK   37  A    between atoms: _117  and  _119
REMARK   38  A    between atoms: _119  and  _120
REMARK   39  A    between atoms: _127  and  _129
REMARK   40  A    between atoms: _131  and  _133
REMARK   41  A    between atoms: _136  and  _138
REMARK   42  A    between atoms: _138  and  _139
REMARK   43  A    between atoms: _139  and  _140
REMARK   44  A    between atoms: _140  and  _141
REMARK   45  A    between atoms: _145  and  _147
REMARK   46  A    between atoms: _147  and  _148
REMARK   47  A    between atoms: _155  and  _157
REMARK   48  A    between atoms: _157  and  _158
REMARK   49  A    between atoms: _158  and  _159
REMARK   50  A    between atoms: _159  and  _160
REMARK                            x       y       z     vdW  Elec       q    Type
REMARK                         _______ _______ _______ _____ _____    ______ ____
ROOT
ATOM      1  C   UNL     1     -29.917  21.166 -46.295  0.00  0.00    +0.000 C 
ATOM      2  C   UNL     1     -31.067  21.778 -45.538  0.00  0.00    +0.000 C 
ENDROOT
BRANCH   1   3
ATOM      3  C   UNL     1     -29.066  22.262 -46.997  0.00  0.00    +0.000 C 
ATOM      4  C   UNL     1     -28.735  23.369 -46.006  0.00  0.00    +0.000 C 
ENDBRANCH   1   3
BRANCH   1   5
ATOM      5  C   UNL     1     -30.460  20.161 -47.315  0.00  0.00    +0.000 C 
ATOM      6  C   UNL     1     -31.959  19.851 -47.144  0.00  0.00    +0.000 C 
ENDBRANCH   1   5
TORSDOF 2
REMARK  Name = 
REMARK  50 active torsions:
REMARK  status: ('A' for Active; 'I' for Inactive)
REMARK    1  A    between atoms: _1  and  _3
REMARK    2  A    between atoms: _3  and  _5
REMARK    3  A    between atoms: _7  and  _9
REMARK    4  A    between atoms: _9  and  _10
REMARK    5  A    between atoms: _13  and  _15
REMARK    6  A    between atoms: _15  and  _17
REMARK    7  A    between atoms: _19  and  _21
REMARK    8  A    between atoms: _21  and  _22
REMARK    9  A    between atoms: _29  and  _31
REMARK   10  A    between atoms: _31  and  _32
REMARK   11  A    between atoms: _35  and  _37
REMARK   12  A    between atoms: _37  and  _39
REMARK   13  A    between atoms: _41  and  _43
REMARK   14  A    between atoms: _46  and  _48
REMARK   15  A    between atoms: _48  and  _49
REMARK   16  A    between atoms: _49  and  _50
REMARK   17  A    between atoms: _50  and  _51
REMARK   18  A    between atoms: _55  and  _57
REMARK   19  A    between atoms: _57  and  _58
REMARK   20  A    between atoms: _58  and  _59
REMARK   21  A    between atoms: _62  and  _64
REMARK   22  A    between atoms: _64  and  _66
REMARK   23  A    between atoms: _68  and  _70
REMARK   24  A    between atoms: _70  and  _71
REMARK   25  A    between atoms: _78  and  _80
REMARK   26  A    between atoms: _82  and  _84
REMARK   27  A    between atoms: _84  and  _85
REMARK   28  A    between atoms: _91  and  _93
REMARK   29  A    between atoms: _95  and  _97
REMARK   30  A    between atoms: _97  and  _98
REMARK   31  A    between atoms: _104  and  _106
REMARK   32  A    between atoms: _106  and  _107
REMARK   33  A    between atoms: _107  and  _108
REMARK   34  A    between atoms: _108  and  _109
REMARK   35  A    between atoms: _111  and  _113
REMARK   36  A    between atoms: _113  and  _115
REMARK   37  A    between atoms: _117  and  _119
REMARK   38  A    between atoms: _119  and  _120
REMARK   39  A    between atoms: _127  and  _129
REMARK   40  A    between atoms: _131  and  _133
REMARK   41  A    between atoms: _136  and  _138
REMARK   42  A    between atoms: _138  and  _139
REMARK   43  A    between atoms: _139  and  _140
REMARK   44  A    between atoms: _140  and  _141
REMARK   45  A    between atoms: _145  and  _147
REMARK   46  A    between atoms: _147  and  _148
REMARK   47  A    between atoms: _155  and  _157
REMARK   48  A    between atoms: _157  and  _158
REMARK   49  A    between atoms: _158  and  _159
REMARK   50  A    between atoms: _159  and  _160
REMARK                            x       y       z     vdW  Elec       q    Type
REMARK                         _______ _______ _______ _____ _____    ______ ____
ROOT
ATOM      1  C   UNL     1     -32.067  25.175 -41.364  0.00  0.00    +0.000 C 
ATOM      2  C   UNL     1     -33.125  25.548 -40.313  0.00  0.00    +0.000 C 
ATOM      3  C   UNL     1     -32.451  23.895 -42.075  0.00  0.00    +0.000 C 
ENDROOT
BRANCH   1   4
ATOM      4  C   UNL     1     -31.851  26.305 -42.393  0.00  0.00    +0.000 C 
ATOM      5  C   UNL     1     -31.723  27.632 -41.666  0.00  0.00    +0.000 C 
ENDBRANCH   1   4
TORSDOF 1
REMARK  Name = 
REMARK  50 active torsions:
REMARK  status: ('A' for Active; 'I' for Inactive)
REMARK    1  A    between atoms: _1  and  _3
REMARK    2  A    between atoms: _3  and  _5
REMARK    3  A    between atoms: _7  and  _9
REMARK    4  A    between atoms: _9  and  _10
REMARK    5  A    between atoms: _13  and  _15
REMARK    6  A    between atoms: _15  and  _17
REMARK    7  A    between atoms: _19  and  _21
REMARK    8  A    between atoms: _21  and  _22
REMARK    9  A    between atoms: _29  and  _31
REMARK   10  A    between atoms: _31  and  _32
REMARK   11  A    between atoms: _35  and  _37
REMARK   12  A    between atoms: _37  and  _39
REMARK   13  A    between atoms: _41  and  _43
REMARK   14  A    between atoms: _46  and  _48
REMARK   15  A    between atoms: _48  and  _49
REMARK   16  A    between atoms: _49  and  _50
REMARK   17  A    between atoms: _50  and  _51
REMARK   18  A    between atoms: _55  and  _57
REMARK   19  A    between atoms: _57  and  _58
REMARK   20  A    between atoms: _58  and  _59
REMARK   21  A    between atoms: _62  and  _64
REMARK   22  A    between atoms: _64  and  _66
REMARK   23  A    between atoms: _68  and  _70
REMARK   24  A    between atoms: _70  and  _71
REMARK   25  A    between atoms: _78  and  _80
REMARK   26  A    between atoms: _82  and  _84
REMARK   27  A    between atoms: _84  and  _85
REMARK   28  A    between atoms: _91  and  _93
REMARK   29  A    between atoms: _95  and  _97
REMARK   30  A    between atoms: _97  and  _98
REMARK   31  A    between atoms: _104  and  _106
REMARK   32  A    between atoms: _106  and  _107
REMARK   33  A    between atoms: _107  and  _108
REMARK   34  A    between atoms: _108  and  _109
REMARK   35  A    between atoms: _111  and  _113
REMARK   36  A    between atoms: _113  and  _115
REMARK   37  A    between atoms: _117  and  _119
REMARK   38  A    between atoms: _119  and  _120
REMARK   39  A    between atoms: _127  and  _129
REMARK   40  A    between atoms: _131  and  _133
REMARK   41  A    between atoms: _136  and  _138
REMARK   42  A    between atoms: _138  and  _139
REMARK   43  A    between atoms: _139  and  _140
REMARK   44  A    between atoms: _140  and  _141
REMARK   45  A    between atoms: _145  and  _147
REMARK   46  A    between atoms: _147  and  _148
REMARK   47  A    between atoms: _155  and  _157
REMARK   48  A    between atoms: _157  and  _158
REMARK   49  A    between atoms: _158  and  _159
REMARK   50  A    between atoms: _159  and  _160
REMARK                            x       y       z     vdW  Elec       q    Type
REMARK                         _______ _______ _______ _____ _____    ______ ____
ROOT
ATOM      1  C   UNL     1     -28.442  15.044 -45.100  0.00  0.00    +0.220 C 
ENDROOT
BRANCH   1   2
ATOM      2  N   UNL     1     -27.637  15.767 -44.102  0.00  0.00    -0.087 NA
ATOM      3  C   UNL     1     -28.160  16.516 -43.125  0.00  0.00    +0.535 C 
ATOM      4  N   UNL     1     -27.384  17.154 -42.237  0.00  0.00    +0.135 NA
ATOM      5  N   UNL     1     -29.477  16.635 -43.037  0.00  0.00    +0.135 NA
ENDBRANCH   1   2
BRANCH   1   6
ATOM      6  C   UNL     1     -27.616  14.153 -46.058  0.00  0.00    +0.047 C 
BRANCH   6   7
ATOM      7  C   UNL     1     -27.185  14.912 -47.337  0.00  0.00    +0.004 C 
BRANCH   7   8
ATOM      8  C   UNL     1     -25.683  14.816 -47.646  0.00  0.00    +0.000 C 
ATOM      9  C   UNL     1     -25.429  14.322 -49.064  0.00  0.00    +0.000 C 
ENDBRANCH   7   8
ENDBRANCH   6   7
ENDBRANCH   1   6
TORSDOF 4
REMARK  Name = 
REMARK  50 active torsions:
REMARK  status: ('A' for Active; 'I' for Inactive)
REMARK    1  A    between atoms: _1  and  _3
REMARK    2  A    between atoms: _3  and  _5
REMARK    3  A    between atoms: _7  and  _9
REMARK    4  A    between atoms: _9  and  _10
REMARK    5  A    between atoms: _13  and  _15
REMARK    6  A    between atoms: _15  and  _17
REMARK    7  A    between atoms: _19  and  _21
REMARK    8  A    between atoms: _21  and  _22
REMARK    9  A    between atoms: _29  and  _31
REMARK   10  A    between atoms: _31  and  _32
REMARK   11  A    between atoms: _35  and  _37
REMARK   12  A    between atoms: _37  and  _39
REMARK   13  A    between atoms: _41  and  _43
REMARK   14  A    between atoms: _46  and  _48
REMARK   15  A    between atoms: _48  and  _49
REMARK   16  A    between atoms: _49  and  _50
REMARK   17  A    between atoms: _50  and  _51
REMARK   18  A    between atoms: _55  and  _57
REMARK   19  A    between atoms: _57  and  _58
REMARK   20  A    between atoms: _58  and  _59
REMARK   21  A    between atoms: _62  and  _64
REMARK   22  A    between atoms: _64  and  _66
REMARK   23  A    between atoms: _68  and  _70
REMARK   24  A    between atoms: _70  and  _71
REMARK   25  A    between atoms: _78  and  _80
REMARK   26  A    between atoms: _82  and  _84
REMARK   27  A    between atoms: _84  and  _85
REMARK   28  A    between atoms: _91  and  _93
REMARK   29  A    between atoms: _95  and  _97
REMARK   30  A    between atoms: _97  and  _98
REMARK   31  A    between atoms: _104  and  _106
REMARK   32  A    between atoms: _106  and  _107
REMARK   33  A    between atoms: _107  and  _108
REMARK   34  A    between atoms: _108  and  _109
REMARK   35  A    between atoms: _111  and  _113
REMARK   36  A    between atoms: _113  and  _115
REMARK   37  A    between atoms: _117  and  _119
REMARK   38  A    between atoms: _119  and  _120
REMARK   39  A    between atoms: _127  and  _129
REMARK   40  A    between atoms: _131  and  _133
REMARK   41  A    between atoms: _136  and  _138
REMARK   42  A    between atoms: _138  and  _139
REMARK   43  A    between atoms: _139  and  _140
REMARK   44  A    between atoms: _140  and  _141
REMARK   45  A    between atoms: _145  and  _147
REMARK   46  A    between atoms: _147  and  _148
REMARK   47  A    between atoms: _155  and  _157
REMARK   48  A    between atoms: _157  and  _158
REMARK   49  A    between atoms: _158  and  _159
REMARK   50  A    between atoms: _159  and  _160
REMARK                            x       y       z     vdW  Elec       q    Type
REMARK                         _______ _______ _______ _____ _____    ______ ____
ROOT
ATOM      1  C   UNL     1     -30.681  10.613 -52.274  0.00  0.00    +0.114 C 
ENDROOT
BRANCH   1   2
ATOM      2  C   UNL     1     -31.518  10.822 -53.509  0.00  0.00    +0.365 C 
ATOM      3  O   UNL     1     -32.203   9.867 -53.937  0.00  0.00    -0.246 OA
ATOM      4  O   UNL     1     -31.499  11.946 -54.049  0.00  0.00    -0.246 OA
ENDBRANCH   1   2
BRANCH   1   5
ATOM      5  C   UNL     1     -29.457  11.497 -52.261  0.00  0.00    +0.012 C 
BRANCH   5   6
ATOM      6  C   UNL     1     -28.132  10.727 -52.280  0.00  0.00    +0.001 C 
ATOM      7  C   UNL     1     -27.940  10.050 -53.618  0.00  0.00    +0.000 C 
ENDBRANCH   5   6
ENDBRANCH   1   5
TORSDOF 3
REMARK  Name = 
REMARK  50 active torsions:
REMARK  status: ('A' for Active; 'I' for Inactive)
REMARK    1  A    between atoms: _1  and  _3
REMARK    2  A    between atoms: _3  and  _5
REMARK    3  A    between atoms: _7  and  _9
REMARK    4  A    between atoms: _9  and  _10
REMARK    5  A    between atoms: _13  and  _15
REMARK    6  A    between atoms: _15  and  _17
REMARK    7  A    between atoms: _19  and  _21
REMARK    8  A    between atoms: _21  and  _22
REMARK    9  A    between atoms: _29  and  _31
REMARK   10  A    between atoms: _31  and  _32
REMARK   11  A    between atoms: _35  and  _37
REMARK   12  A    between atoms: _37  and  _39
REMARK   13  A    between atoms: _41  and  _43
REMARK   14  A    between atoms: _46  and  _48
REMARK   15  A    between atoms: _48  and  _49
REMARK   16  A    between atoms: _49  and  _50
REMARK   17  A    between atoms: _50  and  _51
REMARK   18  A    between atoms: _55  and  _57
REMARK   19  A    between atoms: _57  and  _58
REMARK   20  A    between atoms: _58  and  _59
REMARK   21  A    between atoms: _62  and  _64
REMARK   22  A    between atoms: _64  and  _66
REMARK   23  A    between atoms: _68  and  _70
REMARK   24  A    between atoms: _70  and  _71
REMARK   25  A    between atoms: _78  and  _80
REMARK   26  A    between atoms: _82  and  _84
REMARK   27  A    between atoms: _84  and  _85
REMARK   28  A    between atoms: _91  and  _93
REMARK   29  A    between atoms: _95  and  _97
REMARK   30  A    between atoms: _97  and  _98
REMARK   31  A    between atoms: _104  and  _106
REMARK   32  A    between atoms: _106  and  _107
REMARK   33  A    between atoms: _107  and  _108
REMARK   34  A    between atoms: _108  and  _109
REMARK   35  A    between atoms: _111  and  _113
REMARK   36  A    between atoms: _113  and  _115
REMARK   37  A    between atoms: _117  and  _119
REMARK   38  A    between atoms: _119  and  _120
REMARK   39  A    between atoms: _127  and  _129
REMARK   40  A    between atoms: _131  and  _133
REMARK   41  A    between atoms: _136  and  _138
REMARK   42  A    between atoms: _138  and  _139
REMARK   43  A    between atoms: _139  and  _140
REMARK   44  A    between atoms: _140  and  _141
REMARK   45  A    between atoms: _145  and  _147
REMARK   46  A    between atoms: _147  and  _148
REMARK   47  A    between atoms: _155  and  _157
REMARK   48  A    between atoms: _157  and  _158
REMARK   49  A    between atoms: _158  and  _159
REMARK   50  A    between atoms: _159  and  _160
REMARK                            x       y       z     vdW  Elec       q    Type
REMARK                         _______ _______ _______ _____ _____    ______ ____
ROOT
ATOM      1  C   UNL     1     -30.575   9.487 -58.290  0.00  0.00    +0.000 C 
ATOM      2  C   UNL     1     -31.662   9.390 -59.353  0.00  0.00    +0.000 C 
ENDROOT
BRANCH   1   3
ATOM      3  C   UNL     1     -30.440   8.167 -57.483  0.00  0.00    +0.000 C 
ATOM      4  C   UNL     1     -30.502   6.966 -58.455  0.00  0.00    +0.000 C 
ENDBRANCH   1   3
BRANCH   1   5
ATOM      5  C   UNL     1     -30.929  10.642 -57.356  0.00  0.00    +0.000 C 
ATOM      6  C   UNL     1     -32.429  10.964 -57.345  0.00  0.00    +0.000 C 
ENDBRANCH   1   5
TORSDOF 2
REMARK  Name = 
REMARK  50 active torsions:
REMARK  status: ('A' for Active; 'I' for Inactive)
REMARK    1  A    between atoms: _1  and  _3
REMARK    2  A    between atoms: _3  and  _5
REMARK    3  A    between atoms: _7  and  _9
REMARK    4  A    between atoms: _9  and  _10
REMARK    5  A    between atoms: _13  and  _15
REMARK    6  A    between atoms: _15  and  _17
REMARK    7  A    between atoms: _19  and  _21
REMARK    8  A    between atoms: _21  and  _22
REMARK    9  A    between atoms: _29  and  _31
REMARK   10  A    between atoms: _31  and  _32
REMARK   11  A    between atoms: _35  and  _37
REMARK   12  A    between atoms: _37  and  _39
REMARK   13  A    between atoms: _41  and  _43
REMARK   14  A    between atoms: _46  and  _48
REMARK   15  A    between atoms: _48  and  _49
REMARK   16  A    between atoms: _49  and  _50
REMARK   17  A    between atoms: _50  and  _51
REMARK   18  A    between atoms: _55  and  _57
REMARK   19  A    between atoms: _57  and  _58
REMARK   20  A    between atoms: _58  and  _59
REMARK   21  A    between atoms: _62  and  _64
REMARK   22  A    between atoms: _64  and  _66
REMARK   23  A    between atoms: _68  and  _70
REMARK   24  A    between atoms: _70  and  _71
REMARK   25  A    between atoms: _78  and  _80
REMARK   26  A    between atoms: _82  and  _84
REMARK   27  A    between atoms: _84  and  _85
REMARK   28  A    between atoms: _91  and  _93
REMARK   29  A    between atoms: _95  and  _97
REMARK   30  A    between atoms: _97  and  _98
REMARK   31  A    between atoms: _104  and  _106
REMARK   32  A    between atoms: _106  and  _107
REMARK   33  A    between atoms: _107  and  _108
REMARK   34  A    between atoms: _108  and  _109
REMARK   35  A    between atoms: _111  and  _113
REMARK   36  A    between atoms: _113  and  _115
REMARK   37  A    between atoms: _117  and  _119
REMARK   38  A    between atoms: _119  and  _120
REMARK   39  A    between atoms: _127  and  _129
REMARK   40  A    between atoms: _131  and  _133
REMARK   41  A    between atoms: _136  and  _138
REMARK   42  A    between atoms: _138  and  _139
REMARK   43  A    between atoms: _139  and  _140
REMARK   44  A    between atoms: _140  and  _141
REMARK   45  A    between atoms: _145  and  _147
REMARK   46  A    between atoms: _147  and  _148
REMARK   47  A    between atoms: _155  and  _157
REMARK   48  A    between atoms: _157  and  _158
REMARK   49  A    between atoms: _158  and  _159
REMARK   50  A    between atoms: _159  and  _160
REMARK                            x       y       z     vdW  Elec       q    Type
REMARK                         _______ _______ _______ _____ _____    ______ ____
ROOT
ATOM      1  C   UNL     1     -36.090   6.649 -60.955  0.00  0.00    -0.022 A 
ATOM      2  C   UNL     1     -35.045   6.856 -60.062  0.00  0.00    -0.001 A 
ATOM      3  C   UNL     1     -35.291   7.116 -58.733  0.00  0.00    +0.042 A 
ATOM      4  C   UNL     1     -36.585   7.183 -58.283  0.00  0.00    +0.196 A 
ATOM      5  O   UNL     1     -36.836   7.453 -56.965  0.00  0.00    -0.287 OA
ATOM      6  C   UNL     1     -37.643   6.988 -59.147  0.00  0.00    +0.042 A 
ATOM      7  C   UNL     1     -37.392   6.728 -60.474  0.00  0.00    -0.001 A 
ENDROOT
BRANCH   1   8
ATOM      8  C   UNL     1     -35.821   6.343 -62.409  0.00  0.00    +0.026 C 
BRANCH   8   9
ATOM      9  C   UNL     1     -35.857   4.858 -62.760  0.00  0.00    +0.005 C 
ATOM     10  C   UNL     1     -35.466   4.666 -64.213  0.00  0.00    +0.000 C 
ENDBRANCH   8   9
ENDBRANCH   1   8
TORSDOF 2
REMARK  Name = 
REMARK  50 active torsions:
REMARK  status: ('A' for Active; 'I' for Inactive)
REMARK    1  A    between atoms: _1  and  _3
REMARK    2  A    between atoms: _3  and  _5
REMARK    3  A    between atoms: _7  and  _9
REMARK    4  A    between atoms: _9  and  _10
REMARK    5  A    between atoms: _13  and  _15
REMARK    6  A    between atoms: _15  and  _17
REMARK    7  A    between atoms: _19  and  _21
REMARK    8  A    between atoms: _21  and  _22
REMARK    9  A    between atoms: _29  and  _31
REMARK   10  A    between atoms: _31  and  _32
REMARK   11  A    between atoms: _35  and  _37
REMARK   12  A    between atoms: _37  and  _39
REMARK   13  A    between atoms: _41  and  _43
REMARK   14  A    between atoms: _46  and  _48
REMARK   15  A    between atoms: _48  and  _49
REMARK   16  A    between atoms: _49  and  _50
REMARK   17  A    between atoms: _50  and  _51
REMARK   18  A    between atoms: _55  and  _57
REMARK   19  A    between atoms: _57  and  _58
REMARK   20  A    between atoms: _58  and  _59
REMARK   21  A    between atoms: _62  and  _64
REMARK   22  A    between atoms: _64  and  _66
REMARK   23  A    between atoms: _68  and  _70
REMARK   24  A    between atoms: _70  and  _71
REMARK   25  A    between atoms: _78  and  _80
REMARK   26  A    between atoms: _82  and  _84
REMARK   27  A    between atoms: _84  and  _85
REMARK   28  A    between atoms: _91  and  _93
REMARK   29  A    between atoms: _95  and  _97
REMARK   30  A    between atoms: _97  and  _98
REMARK   31  A    between atoms: _104  and  _106
REMARK   32  A    between atoms: _106  and  _107
REMARK   33  A    between atoms: _107  and  _108
REMARK   34  A    between atoms: _108  and  _109
REMARK   35  A    between atoms: _111  and  _113
REMARK   36  A    between atoms: _113  and  _115
REMARK   37  A    between atoms: _117  and  _119
REMARK   38  A    between atoms: _119  and  _120
REMARK   39  A    between atoms: _127  and  _129
REMARK   40  A    between atoms: _131  and  _133
REMARK   41  A    between atoms: _136  and  _138
REMARK   42  A    between atoms: _138  and  _139
REMARK   43  A    between atoms: _139  and  _140
REMARK   44  A    between atoms: _140  and  _141
REMARK   45  A    between atoms: _145  and  _147
REMARK   46  A    between atoms: _147  and  _148
REMARK   47  A    between atoms: _155  and  _157
REMARK   48  A    between atoms: _157  and  _158
REMARK   49  A    between atoms: _158  and  _159
REMARK   50  A    between atoms: _159  and  _160
REMARK                            x       y       z     vdW  Elec       q    Type
REMARK                         _______ _______ _______ _____ _____    ______ ____
ROOT
ATOM      1  C   UNL     1     -43.465   9.832 -56.753  0.00  0.00    +0.036 C 
ATOM      2  C   UNL     1     -42.532  10.314 -55.663  0.00  0.00    +0.003 C 
ENDROOT
BRANCH   1   3
ATOM      3  C   UNL     1     -44.200   8.566 -56.280  0.00  0.00    +0.182 C 
ATOM      4  O   UNL     1     -44.677   8.705 -54.951  0.00  0.00    -0.220 OA
ENDBRANCH   1   3
TORSDOF 1
REMARK  Name = 
REMARK  50 active torsions:
REMARK  status: ('A' for Active; 'I' for Inactive)
REMARK    1  A    between atoms: _1  and  _3
REMARK    2  A    between atoms: _3  and  _5
REMARK    3  A    between atoms: _7  and  _9
REMARK    4  A    between atoms: _9  and  _10
REMARK    5  A    between atoms: _13  and  _15
REMARK    6  A    between atoms: _15  and  _17
REMARK    7  A    between atoms: _19  and  _21
REMARK    8  A    between atoms: _21  and  _22
REMARK    9  A    between atoms: _29  and  _31
REMARK   10  A    between atoms: _31  and  _32
REMARK   11  A    between atoms: _35  and  _37
REMARK   12  A    between atoms: _37  and  _39
REMARK   13  A    between atoms: _41  and  _43
REMARK   14  A    between atoms: _46  and  _48
REMARK   15  A    between atoms: _48  and  _49
REMARK   16  A    between atoms: _49  and  _50
REMARK   17  A    between atoms: _50  and  _51
REMARK   18  A    between atoms: _55  and  _57
REMARK   19  A    between atoms: _57  and  _58
REMARK   20  A    between atoms: _58  and  _59
REMARK   21  A    between atoms: _62  and  _64
REMARK   22  A    between atoms: _64  and  _66
REMARK   23  A    between atoms: _68  and  _70
REMARK   24  A    between atoms: _70  and  _71
REMARK   25  A    between atoms: _78  and  _80
REMARK   26  A    between atoms: _82  and  _84
REMARK   27  A    between atoms: _84  and  _85
REMARK   28  A    between atoms: _91  and  _93
REMARK   29  A    between atoms: _95  and  _97
REMARK   30  A    between atoms: _97  and  _98
REMARK   31  A    between atoms: _104  and  _106
REMARK   32  A    between atoms: _106  and  _107
REMARK   33  A    between atoms: _107  and  _108
REMARK   34  A    between atoms: _108  and  _109
REMARK   35  A    between atoms: _111  and  _113
REMARK   36  A    between atoms: _113  and  _115
REMARK   37  A    between atoms: _117  and  _119
REMARK   38  A    between atoms: _119  and  _120
REMARK   39  A    between atoms: _127  and  _129
REMARK   40  A    between atoms: _131  and  _133
REMARK   41  A    between atoms: _136  and  _138
REMARK   42  A    between atoms: _138  and  _139
REMARK   43  A    between atoms: _139  and  _140
REMARK   44  A    between atoms: _140  and  _141
REMARK   45  A    between atoms: _145  and  _147
REMARK   46  A    between atoms: _147  and  _148
REMARK   47  A    between atoms: _155  and  _157
REMARK   48  A    between atoms: _157  and  _158
REMARK   49  A    between atoms: _158  and  _159
REMARK   50  A    between atoms: _159  and  _160
REMARK                            x       y       z     vdW  Elec       q    Type
REMARK                         _______ _______ _______ _____ _____    ______ ____
ROOT
ATOM      1  C   UNL     1     -40.231  13.116 -53.347  0.00  0.00    -0.022 A 
ATOM      2  C   UNL     1     -39.890  14.286 -52.688  0.00  0.00    -0.004 A 
ATOM      3  C   UNL     1     -38.650  14.435 -52.101  0.00  0.00    -0.000 A 
ATOM      4  C   UNL     1     -37.734  13.403 -52.178  0.00  0.00    -0.000 A 
ATOM      5  C   UNL     1     -38.067  12.237 -52.845  0.00  0.00    -0.000 A 
ATOM      6  C   UNL     1     -39.293  12.100 -53.425  0.00  0.00    -0.004 A 
ENDROOT
BRANCH   1   7
ATOM      7  C   UNL     1     -41.573  12.960 -53.978  0.00  0.00    +0.026 C 
BRANCH   7   8
ATOM      8  C   UNL     1     -42.264  11.620 -53.664  0.00  0.00    +0.005 C 
ATOM      9  C   UNL     1     -43.154  11.724 -52.442  0.00  0.00    +0.000 C 
ENDBRANCH   7   8
ENDBRANCH   1   7
TORSDOF 2
REMARK  Name = 
REMARK  50 active torsions:
REMARK  status: ('A' for Active; 'I' for Inactive)
REMARK    1  A    between atoms: _1  and  _3
REMARK    2  A    between atoms: _3  and  _5
REMARK    3  A    between atoms: _7  and  _9
REMARK    4  A    between atoms: _9  and  _10
REMARK    5  A    between atoms: _13  and  _15
REMARK    6  A    between atoms: _15  and  _17
REMARK    7  A    between atoms: _19  and  _21
REMARK    8  A    between atoms: _21  and  _22
REMARK    9  A    between atoms: _29  and  _31
REMARK   10  A    between atoms: _31  and  _32
REMARK   11  A    between atoms: _35  and  _37
REMARK   12  A    between atoms: _37  and  _39
REMARK   13  A    between atoms: _41  and  _43
REMARK   14  A    between atoms: _46  and  _48
REMARK   15  A    between atoms: _48  and  _49
REMARK   16  A    between atoms: _49  and  _50
REMARK   17  A    between atoms: _50  and  _51
REMARK   18  A    between atoms: _55  and  _57
REMARK   19  A    between atoms: _57  and  _58
REMARK   20  A    between atoms: _58  and  _59
REMARK   21  A    between atoms: _62  and  _64
REMARK   22  A    between atoms: _64  and  _66
REMARK   23  A    between atoms: _68  and  _70
REMARK   24  A    between atoms: _70  and  _71
REMARK   25  A    between atoms: _78  and  _80
REMARK   26  A    between atoms: _82  and  _84
REMARK   27  A    between atoms: _84  and  _85
REMARK   28  A    between atoms: _91  and  _93
REMARK   29  A    between atoms: _95  and  _97
REMARK   30  A    between atoms: _97  and  _98
REMARK   31  A    between atoms: _104  and  _106
REMARK   32  A    between atoms: _106  and  _107
REMARK   33  A    between atoms: _107  and  _108
REMARK   34  A    between atoms: _108  and  _109
REMARK   35  A    between atoms: _111  and  _113
REMARK   36  A    between atoms: _113  and  _115
REMARK   37  A    between atoms: _117  and  _119
REMARK   38  A    between atoms: _119  and  _120
REMARK   39  A    between atoms: _127  and  _129
REMARK   40  A    between atoms: _131  and  _133
REMARK   41  A    between atoms: _136  and  _138
REMARK   42  A    between atoms: _138  and  _139
REMARK   43  A    between atoms: _139  and  _140
REMARK   44  A    between atoms: _140  and  _141
REMARK   45  A    between atoms: _145  and  _147
REMARK   46  A    between atoms: _147  and  _148
REMARK   47  A    between atoms: _155  and  _157
REMARK   48  A    between atoms: _157  and  _158
REMARK   49  A    between atoms: _158  and  _159
REMARK   50  A    between atoms: _159  and  _160
REMARK                            x       y       z     vdW  Elec       q    Type
REMARK                         _______ _______ _______ _____ _____    ______ ____
ROOT
ATOM      1  C   UNL     1     -43.186  11.792 -50.002  0.00  0.00    +0.036 C 
ATOM      2  C   UNL     1     -42.214  12.583 -49.130  0.00  0.00    +0.003 C 
ENDROOT
BRANCH   1   3
ATOM      3  C   UNL     1     -43.487  10.432 -49.351  0.00  0.00    +0.182 C 
ATOM      4  O   UNL     1     -44.646   9.846 -49.913  0.00  0.00    -0.220 OA
ENDBRANCH   1   3
TORSDOF 1
REMARK  Name = 
REMARK  50 active torsions:
REMARK  status: ('A' for Active; 'I' for Inactive)
REMARK    1  A    between atoms: _1  and  _3
REMARK    2  A    between atoms: _3  and  _5
REMARK    3  A    between atoms: _7  and  _9
REMARK    4  A    between atoms: _9  and  _10
REMARK    5  A    between atoms: _13  and  _15
REMARK    6  A    between atoms: _15  and  _17
REMARK    7  A    between atoms: _19  and  _21
REMARK    8  A    between atoms: _21  and  _22
REMARK    9  A    between atoms: _29  and  _31
REMARK   10  A    between atoms: _31  and  _32
REMARK   11  A    between atoms: _35  and  _37
REMARK   12  A    between atoms: _37  and  _39
REMARK   13  A    between atoms: _41  and  _43
REMARK   14  A    between atoms: _46  and  _48
REMARK   15  A    between atoms: _48  and  _49
REMARK   16  A    between atoms: _49  and  _50
REMARK   17  A    between atoms: _50  and  _51
REMARK   18  A    between atoms: _55  and  _57
REMARK   19  A    between atoms: _57  and  _58
REMARK   20  A    between atoms: _58  and  _59
REMARK   21  A    between atoms: _62  and  _64
REMARK   22  A    between atoms: _64  and  _66
REMARK   23  A    between atoms: _68  and  _70
REMARK   24  A    between atoms: _70  and  _71
REMARK   25  A    between atoms: _78  and  _80
REMARK   26  A    between atoms: _82  and  _84
REMARK   27  A    between atoms: _84  and  _85
REMARK   28  A    between atoms: _91  and  _93
REMARK   29  A    between atoms: _95  and  _97
REMARK   30  A    between atoms: _97  and  _98
REMARK   31  A    between atoms: _104  and  _106
REMARK   32  A    between atoms: _106  and  _107
REMARK   33  A    between atoms: _107  and  _108
REMARK   34  A    between atoms: _108  and  _109
REMARK   35  A    between atoms: _111  and  _113
REMARK   36  A    between atoms: _113  and  _115
REMARK   37  A    between atoms: _117  and  _119
REMARK   38  A    between atoms: _119  and  _120
REMARK   39  A    between atoms: _127  and  _129
REMARK   40  A    between atoms: _131  and  _133
REMARK   41  A    between atoms: _136  and  _138
REMARK   42  A    between atoms: _138  and  _139
REMARK   43  A    between atoms: _139  and  _140
REMARK   44  A    between atoms: _140  and  _141
REMARK   45  A    between atoms: _145  and  _147
REMARK   46  A    between atoms: _147  and  _148
REMARK   47  A    between atoms: _155  and  _157
REMARK   48  A    between atoms: _157  and  _158
REMARK   49  A    between atoms: _158  and  _159
REMARK   50  A    between atoms: _159  and  _160
REMARK                            x       y       z     vdW  Elec       q    Type
REMARK                         _______ _______ _______ _____ _____    ______ ____
ROOT
ATOM      1  C   UNL     1     -40.836  16.977 -47.546  0.00  0.00    -0.022 A 
ATOM      2  C   UNL     1     -41.427  18.084 -46.950  0.00  0.00    -0.004 A 
ATOM      3  C   UNL     1     -40.684  18.934 -46.133  0.00  0.00    -0.000 A 
ATOM      4  C   UNL     1     -39.333  18.699 -45.937  0.00  0.00    -0.000 A 
ATOM      5  C   UNL     1     -38.733  17.611 -46.545  0.00  0.00    -0.000 A 
ATOM      6  C   UNL     1     -39.481  16.763 -47.353  0.00  0.00    -0.004 A 
ENDROOT
BRANCH   1   7
ATOM      7  C   UNL     1     -41.635  16.082 -48.440  0.00  0.00    +0.026 C 
BRANCH   7   8
ATOM      8  C   UNL     1     -41.702  14.637 -47.942  0.00  0.00    +0.005 C 
ATOM      9  C   UNL     1     -42.257  14.584 -46.519  0.00  0.00    +0.000 C 
ENDBRANCH   7   8
ENDBRANCH   1   7
TORSDOF 2
REMARK  Name = 
REMARK  50 active torsions:
REMARK  status: ('A' for Active; 'I' for Inactive)
REMARK    1  A    between atoms: _1  and  _3
REMARK    2  A    between atoms: _3  and  _5
REMARK    3  A    between atoms: _7  and  _9
REMARK    4  A    between atoms: _9  and  _10
REMARK    5  A    between atoms: _13  and  _15
REMARK    6  A    between atoms: _15  and  _17
REMARK    7  A    between atoms: _19  and  _21
REMARK    8  A    between atoms: _21  and  _22
REMARK    9  A    between atoms: _29  and  _31
REMARK   10  A    between atoms: _31  and  _32
REMARK   11  A    between atoms: _35  and  _37
REMARK   12  A    between atoms: _37  and  _39
REMARK   13  A    between atoms: _41  and  _43
REMARK   14  A    between atoms: _46  and  _48
REMARK   15  A    between atoms: _48  and  _49
REMARK   16  A    between atoms: _49  and  _50
REMARK   17  A    between atoms: _50  and  _51
REMARK   18  A    between atoms: _55  and  _57
REMARK   19  A    between atoms: _57  and  _58
REMARK   20  A    between atoms: _58  and  _59
REMARK   21  A    between atoms: _62  and  _64
REMARK   22  A    between atoms: _64  and  _66
REMARK   23  A    between atoms: _68  and  _70
REMARK   24  A    between atoms: _70  and  _71
REMARK   25  A    between atoms: _78  and  _80
REMARK   26  A    between atoms: _82  and  _84
REMARK   27  A    between atoms: _84  and  _85
REMARK   28  A    between atoms: _91  and  _93
REMARK   29  A    between atoms: _95  and  _97
REMARK   30  A    between atoms: _97  and  _98
REMARK   31  A    between atoms: _104  and  _106
REMARK   32  A    between atoms: _106  and  _107
REMARK   33  A    between atoms: _107  and  _108
REMARK   34  A    between atoms: _108  and  _109
REMARK   35  A    between atoms: _111  and  _113
REMARK   36  A    between atoms: _113  and  _115
REMARK   37  A    between atoms: _117  and  _119
REMARK   38  A    between atoms: _119  and  _120
REMARK   39  A    between atoms: _127  and  _129
REMARK   40  A    between atoms: _131  and  _133
REMARK   41  A    between atoms: _136  and  _138
REMARK   42  A    between atoms: _138  and  _139
REMARK   43  A    between atoms: _139  and  _140
REMARK   44  A    between atoms: _140  and  _141
REMARK   45  A    between atoms: _145  and  _147
REMARK   46  A    between atoms: _147  and  _148
REMARK   47  A    between atoms: _155  and  _157
REMARK   48  A    between atoms: _157  and  _158
REMARK   49  A    between atoms: _158  and  _159
REMARK   50  A    between atoms: _159  and  _160
REMARK                            x       y       z     vdW  Elec       q    Type
REMARK                         _______ _______ _______ _____ _____    ______ ____
ROOT
ATOM      1  C   UNL     1     -41.579  11.934 -42.697  0.00  0.00    +0.002 C 
ENDROOT
BRANCH   1   2
ATOM      2  C   UNL     1     -41.012  13.211 -43.288  0.00  0.00    +0.000 C 
BRANCH   2   3
ATOM      3  C   UNL     1     -41.977  14.006 -44.174  0.00  0.00    +0.000 C 
ATOM      4  C   UNL     1     -42.415  15.292 -43.459  0.00  0.00    +0.000 C 
ENDBRANCH   2   3
ENDBRANCH   1   2
BRANCH   1   5
ATOM      5  C   UNL     1     -42.815  11.525 -43.474  0.00  0.00    +0.021 C 
BRANCH   5   6
ATOM      6  C   UNL     1     -42.538  10.405 -44.456  0.00  0.00    +0.109 C 
ATOM      7  N   UNL     1     -42.434  10.965 -45.838  0.00  0.00    -0.131 NA
ENDBRANCH   5   6
ENDBRANCH   1   5
TORSDOF 4
REMARK  Name = 
REMARK  50 active torsions:
REMARK  status: ('A' for Active; 'I' for Inactive)
REMARK    1  A    between atoms: _1  and  _3
REMARK    2  A    between atoms: _3  and  _5
REMARK    3  A    between atoms: _7  and  _9
REMARK    4  A    between atoms: _9  and  _10
REMARK    5  A    between atoms: _13  and  _15
REMARK    6  A    between atoms: _15  and  _17
REMARK    7  A    between atoms: _19  and  _21
REMARK    8  A    between atoms: _21  and  _22
REMARK    9  A    between atoms: _29  and  _31
REMARK   10  A    between atoms: _31  and  _32
REMARK   11  A    between atoms: _35  and  _37
REMARK   12  A    between atoms: _37  and  _39
REMARK   13  A    between atoms: _41  and  _43
REMARK   14  A    between atoms: _46  and  _48
REMARK   15  A    between atoms: _48  and  _49
REMARK   16  A    between atoms: _49  and  _50
REMARK   17  A    between atoms: _50  and  _51
REMARK   18  A    between atoms: _55  and  _57
REMARK   19  A    between atoms: _57  and  _58
REMARK   20  A    between atoms: _58  and  _59
REMARK   21  A    between atoms: _62  and  _64
REMARK   22  A    between atoms: _64  and  _66
REMARK   23  A    between atoms: _68  and  _70
REMARK   24  A    between atoms: _70  and  _71
REMARK   25  A    between atoms: _78  and  _80
REMARK   26  A    between atoms: _82  and  _84
REMARK   27  A    between atoms: _84  and  _85
REMARK   28  A    between atoms: _91  and  _93
REMARK   29  A    between atoms: _95  and  _97
REMARK   30  A    between atoms: _97  and  _98
REMARK   31  A    between atoms: _104  and  _106
REMARK   32  A    between atoms: _106  and  _107
REMARK   33  A    between atoms: _107  and  _108
REMARK   34  A    between atoms: _108  and  _109
REMARK   35  A    between atoms: _111  and  _113
REMARK   36  A    between atoms: _113  and  _115
REMARK   37  A    between atoms: _117  and  _119
REMARK   38  A    between atoms: _119  and  _120
REMARK   39  A    between atoms: _127  and  _129
REMARK   40  A    between atoms: _131  and  _133
REMARK   41  A    between atoms: _136  and  _138
REMARK   42  A    between atoms: _138  and  _139
REMARK   43  A    between atoms: _139  and  _140
REMARK   44  A    between atoms: _140  and  _141
REMARK   45  A    between atoms: _145  and  _147
REMARK   46  A    between atoms: _147  and  _148
REMARK   47  A    between atoms: _155  and  _157
REMARK   48  A    between atoms: _157  and  _158
REMARK   49  A    between atoms: _158  and  _159
REMARK   50  A    between atoms: _159  and  _160
REMARK                            x       y       z     vdW  Elec       q    Type
REMARK                         _______ _______ _______ _____ _____    ______ ____
ROOT
ATOM      1  C   UNL     1     -39.463  21.172 -41.347  0.00  0.00    +0.000 C 
ATOM      2  C   UNL     1     -38.875  22.031 -40.235  0.00  0.00    +0.000 C 
ENDROOT
BRANCH   1   3
ATOM      3  C   UNL     1     -40.355  20.066 -40.775  0.00  0.00    +0.000 C 
ATOM      4  C   UNL     1     -41.359  20.702 -39.836  0.00  0.00    +0.000 C 
ENDBRANCH   1   3
BRANCH   1   5
ATOM      5  C   UNL     1     -38.368  20.563 -42.225  0.00  0.00    +0.000 C 
ATOM      6  C   UNL     1     -37.766  21.541 -43.212  0.00  0.00    +0.000 C 
ENDBRANCH   1   5
TORSDOF 2
REMARK  Name = 
REMARK  50 active torsions:
REMARK  status: ('A' for Active; 'I' for Inactive)
REMARK    1  A    between atoms: _1  and  _3
REMARK    2  A    between atoms: _3  and  _5
REMARK    3  A    between atoms: _7  and  _9
REMARK    4  A    between atoms: _9  and  _10
REMARK    5  A    between atoms: _13  and  _15
REMARK    6  A    between atoms: _15  and  _17
REMARK    7  A    between atoms: _19  and  _21
REMARK    8  A    between atoms: _21  and  _22
REMARK    9  A    between atoms: _29  and  _31
REMARK   10  A    between atoms: _31  and  _32
REMARK   11  A    between atoms: _35  and  _37
REMARK   12  A    between atoms: _37  and  _39
REMARK   13  A    between atoms: _41  and  _43
REMARK   14  A    between atoms: _46  and  _48
REMARK   15  A    between atoms: _48  and  _49
REMARK   16  A    between atoms: _49  and  _50
REMARK   17  A    between atoms: _50  and  _51
REMARK   18  A    between atoms: _55  and  _57
REMARK   19  A    between atoms: _57  and  _58
REMARK   20  A    between atoms: _58  and  _59
REMARK   21  A    between atoms: _62  and  _64
REMARK   22  A    between atoms: _64  and  _66
REMARK   23  A    between atoms: _68  and  _70
REMARK   24  A    between atoms: _70  and  _71
REMARK   25  A    between atoms: _78  and  _80
REMARK   26  A    between atoms: _82  and  _84
REMARK   27  A    between atoms: _84  and  _85
REMARK   28  A    between atoms: _91  and  _93
REMARK   29  A    between atoms: _95  and  _97
REMARK   30  A    between atoms: _97  and  _98
REMARK   31  A    between atoms: _104  and  _106
REMARK   32  A    between atoms: _106  and  _107
REMARK   33  A    between atoms: _107  and  _108
REMARK   34  A    between atoms: _108  and  _109
REMARK   35  A    between atoms: _111  and  _113
REMARK   36  A    between atoms: _113  and  _115
REMARK   37  A    between atoms: _117  and  _119
REMARK   38  A    between atoms: _119  and  _120
REMARK   39  A    between atoms: _127  and  _129
REMARK   40  A    between atoms: _131  and  _133
REMARK   41  A    between atoms: _136  and  _138
REMARK   42  A    between atoms: _138  and  _139
REMARK   43  A    between atoms: _139  and  _140
REMARK   44  A    between atoms: _140  and  _141
REMARK   45  A    between atoms: _145  and  _147
REMARK   46  A    between atoms: _147  and  _148
REMARK   47  A    between atoms: _155  and  _157
REMARK   48  A    between atoms: _157  and  _158
REMARK   49  A    between atoms: _158  and  _159
REMARK   50  A    between atoms: _159  and  _160
REMARK                            x       y       z     vdW  Elec       q    Type
REMARK                         _______ _______ _______ _____ _____    ______ ____
ROOT
ATOM      1  C   UNL     1     -36.019  25.840 -44.792  0.00  0.00    -0.022 A 
ATOM      2  C   UNL     1     -35.349  25.507 -43.613  0.00  0.00    -0.001 A 
ATOM      3  C   UNL     1     -36.035  25.405 -42.409  0.00  0.00    +0.042 A 
ATOM      4  C   UNL     1     -37.398  25.654 -42.379  0.00  0.00    +0.196 A 
ATOM      5  O   UNL     1     -38.085  25.563 -41.198  0.00  0.00    -0.287 OA
ATOM      6  C   UNL     1     -38.081  25.976 -43.526  0.00  0.00    +0.042 A 
ATOM      7  C   UNL     1     -37.389  26.075 -44.730  0.00  0.00    -0.001 A 
ENDROOT
BRANCH   1   8
ATOM      8  C   UNL     1     -35.288  25.929 -46.093  0.00  0.00    +0.026 C 
BRANCH   8   9
ATOM      9  C   UNL     1     -34.480  27.220 -46.243  0.00  0.00    +0.005 C 
ATOM     10  C   UNL     1     -33.848  27.232 -47.633  0.00  0.00    +0.000 C 
ENDBRANCH   8   9
ENDBRANCH   1   8
TORSDOF 2
REMARK  Name = 
REMARK  50 active torsions:
REMARK  status: ('A' for Active; 'I' for Inactive)
REMARK    1  A    between atoms: _1  and  _3
REMARK    2  A    between atoms: _3  and  _5
REMARK    3  A    between atoms: _7  and  _9
REMARK    4  A    between atoms: _9  and  _10
REMARK    5  A    between atoms: _13  and  _15
REMARK    6  A    between atoms: _15  and  _17
REMARK    7  A    between atoms: _19  and  _21
REMARK    8  A    between atoms: _21  and  _22
REMARK    9  A    between atoms: _29  and  _31
REMARK   10  A    between atoms: _31  and  _32
REMARK   11  A    between atoms: _35  and  _37
REMARK   12  A    between atoms: _37  and  _39
REMARK   13  A    between atoms: _41  and  _43
REMARK   14  A    between atoms: _46  and  _48
REMARK   15  A    between atoms: _48  and  _49
REMARK   16  A    between atoms: _49  and  _50
REMARK   17  A    between atoms: _50  and  _51
REMARK   18  A    between atoms: _55  and  _57
REMARK   19  A    between atoms: _57  and  _58
REMARK   20  A    between atoms: _58  and  _59
REMARK   21  A    between atoms: _62  and  _64
REMARK   22  A    between atoms: _64  and  _66
REMARK   23  A    between atoms: _68  and  _70
REMARK   24  A    between atoms: _70  and  _71
REMARK   25  A    between atoms: _78  and  _80
REMARK   26  A    between atoms: _82  and  _84
REMARK   27  A    between atoms: _84  and  _85
REMARK   28  A    between atoms: _91  and  _93
REMARK   29  A    between atoms: _95  and  _97
REMARK   30  A    between atoms: _97  and  _98
REMARK   31  A    between atoms: _104  and  _106
REMARK   32  A    between atoms: _106  and  _107
REMARK   33  A    between atoms: _107  and  _108
REMARK   34  A    between atoms: _108  and  _109
REMARK   35  A    between atoms: _111  and  _113
REMARK   36  A    between atoms: _113  and  _115
REMARK   37  A    between atoms: _117  and  _119
REMARK   38  A    between atoms: _119  and  _120
REMARK   39  A    between atoms: _127  and  _129
REMARK   40  A    between atoms: _131  and  _133
REMARK   41  A    between atoms: _136  and  _138
REMARK   42  A    between atoms: _138  and  _139
REMARK   43  A    between atoms: _139  and  _140
REMARK   44  A    between atoms: _140  and  _141
REMARK   45  A    between atoms: _145  and  _147
REMARK   46  A    between atoms: _147  and  _148
REMARK   47  A    between atoms: _155  and  _157
REMARK   48  A    between atoms: _157  and  _158
REMARK   49  A    between atoms: _158  and  _159
REMARK   50  A    between atoms: _159  and  _160
REMARK                            x       y       z     vdW  Elec       q    Type
REMARK                         _______ _______ _______ _____ _____    ______ ____
ROOT
ATOM      1  C   UNL     1     -30.869  23.371 -50.696  0.00  0.00    +0.013 C 
ATOM      2  C   UNL     1     -30.192  23.512 -52.038  0.00  0.00    +0.001 C 
ENDROOT
BRANCH   1   3
ATOM      3  C   UNL     1     -31.863  22.214 -50.752  0.00  0.00    +0.069 C 
ATOM      4  S   UNL     1     -31.050  20.626 -51.090  0.00  0.00    -0.082 S 
ENDBRANCH   1   3
TORSDOF 1
REMARK  Name = 
REMARK  50 active torsions:
REMARK  status: ('A' for Active; 'I' for Inactive)
REMARK    1  A    between atoms: _1  and  _3
REMARK    2  A    between atoms: _3  and  _5
REMARK    3  A    between atoms: _7  and  _9
REMARK    4  A    between atoms: _9  and  _10
REMARK    5  A    between atoms: _13  and  _15
REMARK    6  A    between atoms: _15  and  _17
REMARK    7  A    between atoms: _19  and  _21
REMARK    8  A    between atoms: _21  and  _22
REMARK    9  A    between atoms: _29  and  _31
REMARK   10  A    between atoms: _31  and  _32
REMARK   11  A    between atoms: _35  and  _37
REMARK   12  A    between atoms: _37  and  _39
REMARK   13  A    between atoms: _41  and  _43
REMARK   14  A    between atoms: _46  and  _48
REMARK   15  A    between atoms: _48  and  _49
REMARK   16  A    between atoms: _49  and  _50
REMARK   17  A    between atoms: _50  and  _51
REMARK   18  A    between atoms: _55  and  _57
REMARK   19  A    between atoms: _57  and  _58
REMARK   20  A    between atoms: _58  and  _59
REMARK   21  A    between atoms: _62  and  _64
REMARK   22  A    between atoms: _64  and  _66
REMARK   23  A    between atoms: _68  and  _70
REMARK   24  A    between atoms: _70  and  _71
REMARK   25  A    between atoms: _78  and  _80
REMARK   26  A    between atoms: _82  and  _84
REMARK   27  A    between atoms: _84  and  _85
REMARK   28  A    between atoms: _91  and  _93
REMARK   29  A    between atoms: _95  and  _97
REMARK   30  A    between atoms: _97  and  _98
REMARK   31  A    between atoms: _104  and  _106
REMARK   32  A    between atoms: _106  and  _107
REMARK   33  A    between atoms: _107  and  _108
REMARK   34  A    between atoms: _108  and  _109
REMARK   35  A    between atoms: _111  and  _113
REMARK   36  A    between atoms: _113  and  _115
REMARK   37  A    between atoms: _117  and  _119
REMARK   38  A    between atoms: _119  and  _120
REMARK   39  A    between atoms: _127  and  _129
REMARK   40  A    between atoms: _131  and  _133
REMARK   41  A    between atoms: _136  and  _138
REMARK   42  A    between atoms: _138  and  _139
REMARK   43  A    between atoms: _139  and  _140
REMARK   44  A    between atoms: _140  and  _141
REMARK   45  A    between atoms: _145  and  _147
REMARK   46  A    between atoms: _147  and  _148
REMARK   47  A    between atoms: _155  and  _157
REMARK   48  A    between atoms: _157  and  _158
REMARK   49  A    between atoms: _158  and  _159
REMARK   50  A    between atoms: _159  and  _160
REMARK                            x       y       z     vdW  Elec       q    Type
REMARK                         _______ _______ _______ _____ _____    ______ ____
ROOT
ATOM      1  C   UNL     1     -29.719  19.789 -56.114  0.00  0.00    +0.000 C 
ATOM      2  C   UNL     1     -30.866  19.904 -55.085  0.00  0.00    +0.000 C 
ATOM      3  C   UNL     1     -29.664  18.390 -56.686  0.00  0.00    +0.000 C 
ENDROOT
BRANCH   1   4
ATOM      4  C   UNL     1     -28.386  20.152 -55.456  0.00  0.00    +0.000 C 
ATOM      5  C   UNL     1     -27.273  20.097 -56.503  0.00  0.00    +0.000 C 
ENDBRANCH   1   4
TORSDOF 1
REMARK  Name = 
REMARK  50 active torsions:
REMARK  status: ('A' for Active; 'I' for Inactive)
REMARK    1  A    between atoms: _1  and  _3
REMARK    2  A    between atoms: _3  and  _5
REMARK    3  A    between atoms: _7  and  _9
REMARK    4  A    between atoms: _9  and  _10
REMARK    5  A    between atoms: _13  and  _15
REMARK    6  A    between atoms: _15  and  _17
REMARK    7  A    between atoms: _19  and  _21
REMARK    8  A    between atoms: _21  and  _22
REMARK    9  A    between atoms: _29  and  _31
REMARK   10  A    between atoms: _31  and  _32
REMARK   11  A    between atoms: _35  and  _37
REMARK   12  A    between atoms: _37  and  _39
REMARK   13  A    between atoms: _41  and  _43
REMARK   14  A    between atoms: _46  and  _48
REMARK   15  A    between atoms: _48  and  _49
REMARK   16  A    between atoms: _49  and  _50
REMARK   17  A    between atoms: _50  and  _51
REMARK   18  A    between atoms: _55  and  _57
REMARK   19  A    between atoms: _57  and  _58
REMARK   20  A    between atoms: _58  and  _59
REMARK   21  A    between atoms: _62  and  _64
REMARK   22  A    between atoms: _64  and  _66
REMARK   23  A    between atoms: _68  and  _70
REMARK   24  A    between atoms: _70  and  _71
REMARK   25  A    between atoms: _78  and  _80
REMARK   26  A    between atoms: _82  and  _84
REMARK   27  A    between atoms: _84  and  _85
REMARK   28  A    between atoms: _91  and  _93
REMARK   29  A    between atoms: _95  and  _97
REMARK   30  A    between atoms: _97  and  _98
REMARK   31  A    between atoms: _104  and  _106
REMARK   32  A    between atoms: _106  and  _107
REMARK   33  A    between atoms: _107  and  _108
REMARK   34  A    between atoms: _108  and  _109
REMARK   35  A    between atoms: _111  and  _113
REMARK   36  A    between atoms: _113  and  _115
REMARK   37  A    between atoms: _117  and  _119
REMARK   38  A    between atoms: _119  and  _120
REMARK   39  A    between atoms: _127  and  _129
REMARK   40  A    between atoms: _131  and  _133
REMARK   41  A    between atoms: _136  and  _138
REMARK   42  A    between atoms: _138  and  _139
REMARK   43  A    between atoms: _139  and  _140
REMARK   44  A    between atoms: _140  and  _141
REMARK   45  A    between atoms: _145  and  _147
REMARK   46  A    between atoms: _147  and  _148
REMARK   47  A    between atoms: _155  and  _157
REMARK   48  A    between atoms: _157  and  _158
REMARK   49  A    between atoms: _158  and  _159
REMARK   50  A    between atoms: _159  and  _160
REMARK                            x       y       z     vdW  Elec       q    Type
REMARK                         _______ _______ _______ _____ _____    ______ ____
ROOT
ATOM      1  C   UNL     1     -38.731   3.949 -56.538  0.00  0.00    +0.220 C 
ENDROOT
BRANCH   1   2
ATOM      2  N   UNL     1     -37.430   3.806 -57.172  0.00  0.00    -0.087 NA
ATOM      3  C   UNL     1     -36.266   3.978 -56.546  0.00  0.00    +0.535 C 
ATOM      4  N   UNL     1     -36.221   4.304 -55.258  0.00  0.00    +0.135 NA
ATOM      5  N   UNL     1     -35.145   3.814 -57.224  0.00  0.00    +0.135 NA
ENDBRANCH   1   2
BRANCH   1   6
ATOM      6  C   UNL     1     -39.829   4.022 -57.571  0.00  0.00    +0.047 C 
BRANCH   6   7
ATOM      7  C   UNL     1     -39.271   3.540 -58.890  0.00  0.00    +0.004 C 
BRANCH   7   8
ATOM      8  C   UNL     1     -40.314   3.037 -59.872  0.00  0.00    +0.000 C 
ATOM      9  C   UNL     1     -41.144   4.199 -60.401  0.00  0.00    +0.000 C 
ENDBRANCH   7   8
ENDBRANCH   6   7
ENDBRANCH   1   6
TORSDOF 4
REMARK  Name = 
REMARK  50 active torsions:
REMARK  status: ('A' for Active; 'I' for Inactive)
REMARK    1  A    between atoms: _1  and  _3
REMARK    2  A    between atoms: _3  and  _5
REMARK    3  A    between atoms: _7  and  _9
REMARK    4  A    between atoms: _9  and  _10
REMARK    5  A    between atoms: _13  and  _15
REMARK    6  A    between atoms: _15  and  _17
REMARK    7  A    between atoms: _19  and  _21
REMARK    8  A    between atoms: _21  and  _22
REMARK    9  A    between atoms: _29  and  _31
REMARK   10  A    between atoms: _31  and  _32
REMARK   11  A    between atoms: _35  and  _37
REMARK   12  A    between atoms: _37  and  _39
REMARK   13  A    between atoms: _41  and  _43
REMARK   14  A    between atoms: _46  and  _48
REMARK   15  A    between atoms: _48  and  _49
REMARK   16  A    between atoms: _49  and  _50
REMARK   17  A    between atoms: _50  and  _51
REMARK   18  A    between atoms: _55  and  _57
REMARK   19  A    between atoms: _57  and  _58
REMARK   20  A    between atoms: _58  and  _59
REMARK   21  A    between atoms: _62  and  _64
REMARK   22  A    between atoms: _64  and  _66
REMARK   23  A    between atoms: _68  and  _70
REMARK   24  A    between atoms: _70  and  _71
REMARK   25  A    between atoms: _78  and  _80
REMARK   26  A    between atoms: _82  and  _84
REMARK   27  A    between atoms: _84  and  _85
REMARK   28  A    between atoms: _91  and  _93
REMARK   29  A    between atoms: _95  and  _97
REMARK   30  A    between atoms: _97  and  _98
REMARK   31  A    between atoms: _104  and  _106
REMARK   32  A    between atoms: _106  and  _107
REMARK   33  A    between atoms: _107  and  _108
REMARK   34  A    between atoms: _108  and  _109
REMARK   35  A    between atoms: _111  and  _113
REMARK   36  A    between atoms: _113  and  _115
REMARK   37  A    between atoms: _117  and  _119
REMARK   38  A    between atoms: _119  and  _120
REMARK   39  A    between atoms: _127  and  _129
REMARK   40  A    between atoms: _131  and  _133
REMARK   41  A    between atoms: _136  and  _138
REMARK   42  A    between atoms: _138  and  _139
REMARK   43  A    between atoms: _139  and  _140
REMARK   44  A    between atoms: _140  and  _141
REMARK   45  A    between atoms: _145  and  _147
REMARK   46  A    between atoms: _147  and  _148
REMARK   47  A    between atoms: _155  and  _157
REMARK   48  A    between atoms: _157  and  _158
REMARK   49  A    between atoms: _158  and  _159
REMARK   50  A    between atoms: _159  and  _160
REMARK                            x       y       z     vdW  Elec       q    Type
REMARK                         _______ _______ _______ _____ _____    ______ ____
ROOT
ATOM      1  C   UNL     1     -45.469  -3.282 -49.879  0.00  0.00    -0.022 A 
ATOM      2  C   UNL     1     -45.531  -2.892 -48.536  0.00  0.00    -0.001 A 
ATOM      3  C   UNL     1     -44.905  -1.736 -48.096  0.00  0.00    +0.042 A 
ATOM      4  C   UNL     1     -44.209  -0.946 -49.004  0.00  0.00    +0.196 A 
ATOM      5  O   UNL     1     -43.575   0.204 -48.579  0.00  0.00    -0.287 OA
ATOM      6  C   UNL     1     -44.137  -1.308 -50.345  0.00  0.00    +0.042 A 
ATOM      7  C   UNL     1     -44.767  -2.463 -50.774  0.00  0.00    -0.001 A 
ENDROOT
BRANCH   1   8
ATOM      8  C   UNL     1     -46.181  -4.538 -50.350  0.00  0.00    +0.026 C 
BRANCH   8   9
ATOM      9  C   UNL     1     -45.553  -5.267 -51.549  0.00  0.00    +0.005 C 
ATOM     10  C   UNL     1     -45.926  -6.740 -51.433  0.00  0.00    +0.000 C 
ENDBRANCH   8   9
ENDBRANCH   1   8
TORSDOF 2
REMARK  Name = 
REMARK  50 active torsions:
REMARK  status: ('A' for Active; 'I' for Inactive)
REMARK    1  A    between atoms: _1  and  _3
REMARK    2  A    between atoms: _3  and  _5
REMARK    3  A    between atoms: _7  and  _9
REMARK    4  A    between atoms: _9  and  _10
REMARK    5  A    between atoms: _13  and  _15
REMARK    6  A    between atoms: _15  and  _17
REMARK    7  A    between atoms: _19  and  _21
REMARK    8  A    between atoms: _21  and  _22
REMARK    9  A    between atoms: _29  and  _31
REMARK   10  A    between atoms: _31  and  _32
REMARK   11  A    between atoms: _35  and  _37
REMARK   12  A    between atoms: _37  and  _39
REMARK   13  A    between atoms: _41  and  _43
REMARK   14  A    between atoms: _46  and  _48
REMARK   15  A    between atoms: _48  and  _49
REMARK   16  A    between atoms: _49  and  _50
REMARK   17  A    between atoms: _50  and  _51
REMARK   18  A    between atoms: _55  and  _57
REMARK   19  A    between atoms: _57  and  _58
REMARK   20  A    between atoms: _58  and  _59
REMARK   21  A    between atoms: _62  and  _64
REMARK   22  A    between atoms: _64  and  _66
REMARK   23  A    between atoms: _68  and  _70
REMARK   24  A    between atoms: _70  and  _71
REMARK   25  A    between atoms: _78  and  _80
REMARK   26  A    between atoms: _82  and  _84
REMARK   27  A    between atoms: _84  and  _85
REMARK   28  A    between atoms: _91  and  _93
REMARK   29  A    between atoms: _95  and  _97
REMARK   30  A    between atoms: _97  and  _98
REMARK   31  A    between atoms: _104  and  _106
REMARK   32  A    between atoms: _106  and  _107
REMARK   33  A    between atoms: _107  and  _108
REMARK   34  A    between atoms: _108  and  _109
REMARK   35  A    between atoms: _111  and  _113
REMARK   36  A    between atoms: _113  and  _115
REMARK   37  A    between atoms: _117  and  _119
REMARK   38  A    between atoms: _119  and  _120
REMARK   39  A    between atoms: _127  and  _129
REMARK   40  A    between atoms: _131  and  _133
REMARK   41  A    between atoms: _136  and  _138
REMARK   42  A    between atoms: _138  and  _139
REMARK   43  A    between atoms: _139  and  _140
REMARK   44  A    between atoms: _140  and  _141
REMARK   45  A    between atoms: _145  and  _147
REMARK   46  A    between atoms: _147  and  _148
REMARK   47  A    between atoms: _155  and  _157
REMARK   48  A    between atoms: _157  and  _158
REMARK   49  A    between atoms: _158  and  _159
REMARK   50  A    between atoms: _159  and  _160
REMARK                            x       y       z     vdW  Elec       q    Type
REMARK                         _______ _______ _______ _____ _____    ______ ____
ROOT
ATOM      1  C   UNL     1     -38.408  -2.082 -46.262  0.00  0.00    +0.007 C 
ENDROOT
BRANCH   1   2
ATOM      2  C   UNL     1     -38.366  -2.943 -47.513  0.00  0.00    +0.000 C 
BRANCH   2   3
ATOM      3  C   UNL     1     -37.362  -4.097 -47.415  0.00  0.00    +0.000 C 
ATOM      4  C   UNL     1     -38.051  -5.348 -46.903  0.00  0.00    +0.000 C 
ENDBRANCH   2   3
ENDBRANCH   1   2
BRANCH   1   5
ATOM      5  C   UNL     1     -39.784  -2.039 -45.630  0.00  0.00    +0.081 C 
BRANCH   5   6
ATOM      6  C   UNL     1     -39.928  -3.133 -44.581  0.00  0.00    +0.315 C 
ATOM      7  N   UNL     1     -40.909  -4.168 -45.015  0.00  0.00    +0.597 NA
ENDBRANCH   5   6
ENDBRANCH   1   5
TORSDOF 4
REMARK  Name = 
REMARK  50 active torsions:
REMARK  status: ('A' for Active; 'I' for Inactive)
REMARK    1  A    between atoms: _1  and  _3
REMARK    2  A    between atoms: _3  and  _5
REMARK    3  A    between atoms: _7  and  _9
REMARK    4  A    between atoms: _9  and  _10
REMARK    5  A    between atoms: _13  and  _15
REMARK    6  A    between atoms: _15  and  _17
REMARK    7  A    between atoms: _19  and  _21
REMARK    8  A    between atoms: _21  and  _22
REMARK    9  A    between atoms: _29  and  _31
REMARK   10  A    between atoms: _31  and  _32
REMARK   11  A    between atoms: _35  and  _37
REMARK   12  A    between atoms: _37  and  _39
REMARK   13  A    between atoms: _41  and  _43
REMARK   14  A    between atoms: _46  and  _48
REMARK   15  A    between atoms: _48  and  _49
REMARK   16  A    between atoms: _49  and  _50
REMARK   17  A    between atoms: _50  and  _51
REMARK   18  A    between atoms: _55  and  _57
REMARK   19  A    between atoms: _57  and  _58
REMARK   20  A    between atoms: _58  and  _59
REMARK   21  A    between atoms: _62  and  _64
REMARK   22  A    between atoms: _64  and  _66
REMARK   23  A    between atoms: _68  and  _70
REMARK   24  A    between atoms: _70  and  _71
REMARK   25  A    between atoms: _78  and  _80
REMARK   26  A    between atoms: _82  and  _84
REMARK   27  A    between atoms: _84  and  _85
REMARK   28  A    between atoms: _91  and  _93
REMARK   29  A    between atoms: _95  and  _97
REMARK   30  A    between atoms: _97  and  _98
REMARK   31  A    between atoms: _104  and  _106
REMARK   32  A    between atoms: _106  and  _107
REMARK   33  A    between atoms: _107  and  _108
REMARK   34  A    between atoms: _108  and  _109
REMARK   35  A    between atoms: _111  and  _113
REMARK   36  A    between atoms: _113  and  _115
REMARK   37  A    between atoms: _117  and  _119
REMARK   38  A    between atoms: _119  and  _120
REMARK   39  A    between atoms: _127  and  _129
REMARK   40  A    between atoms: _131  and  _133
REMARK   41  A    between atoms: _136  and  _138
REMARK   42  A    between atoms: _138  and  _139
REMARK   43  A    between atoms: _139  and  _140
REMARK   44  A    between atoms: _140  and  _141
REMARK   45  A    between atoms: _145  and  _147
REMARK   46  A    between atoms: _147  and  _148
REMARK   47  A    between atoms: _155  and  _157
REMARK   48  A    between atoms: _157  and  _158
REMARK   49  A    between atoms: _158  and  _159
REMARK   50  A    between atoms: _159  and  _160
REMARK                            x       y       z     vdW  Elec       q    Type
REMARK                         _______ _______ _______ _____ _____    ______ ____
ROOT
ATOM      1  C   UNL     1     -38.253  21.314 -61.562  0.00  0.00    +0.000 C 
ATOM      2  C   UNL     1     -38.485  20.433 -60.357  0.00  0.00    +0.000 C 
ENDROOT
BRANCH   1   3
ATOM      3  C   UNL     1     -39.196  20.949 -62.728  0.00  0.00    +0.000 C 
ATOM      4  C   UNL     1     -40.596  21.380 -62.367  0.00  0.00    +0.000 C 
ENDBRANCH   1   3
BRANCH   1   5
ATOM      5  C   UNL     1     -36.800  21.202 -61.993  0.00  0.00    +0.000 C 
ATOM      6  C   UNL     1     -35.918  22.146 -61.206  0.00  0.00    +0.000 C 
ENDBRANCH   1   5
TORSDOF 2
REMARK  Name = 
REMARK  50 active torsions:
REMARK  status: ('A' for Active; 'I' for Inactive)
REMARK    1  A    between atoms: _1  and  _3
REMARK    2  A    between atoms: _3  and  _5
REMARK    3  A    between atoms: _7  and  _9
REMARK    4  A    between atoms: _9  and  _10
REMARK    5  A    between atoms: _13  and  _15
REMARK    6  A    between atoms: _15  and  _17
REMARK    7  A    between atoms: _19  and  _21
REMARK    8  A    between atoms: _21  and  _22
REMARK    9  A    between atoms: _29  and  _31
REMARK   10  A    between atoms: _31  and  _32
REMARK   11  A    between atoms: _35  and  _37
REMARK   12  A    between atoms: _37  and  _39
REMARK   13  A    between atoms: _41  and  _43
REMARK   14  A    between atoms: _46  and  _48
REMARK   15  A    between atoms: _48  and  _49
REMARK   16  A    between atoms: _49  and  _50
REMARK   17  A    between atoms: _50  and  _51
REMARK   18  A    between atoms: _55  and  _57
REMARK   19  A    between atoms: _57  and  _58
REMARK   20  A    between atoms: _58  and  _59
REMARK   21  A    between atoms: _62  and  _64
REMARK   22  A    between atoms: _64  and  _66
REMARK   23  A    between atoms: _68  and  _70
REMARK   24  A    between atoms: _70  and  _71
REMARK   25  A    between atoms: _78  and  _80
REMARK   26  A    between atoms: _82  and  _84
REMARK   27  A    between atoms: _84  and  _85
REMARK   28  A    between atoms: _91  and  _93
REMARK   29  A    between atoms: _95  and  _97
REMARK   30  A    between atoms: _97  and  _98
REMARK   31  A    between atoms: _104  and  _106
REMARK   32  A    between atoms: _106  and  _107
REMARK   33  A    between atoms: _107  and  _108
REMARK   34  A    between atoms: _108  and  _109
REMARK   35  A    between atoms: _111  and  _113
REMARK   36  A    between atoms: _113  and  _115
REMARK   37  A    between atoms: _117  and  _119
REMARK   38  A    between atoms: _119  and  _120
REMARK   39  A    between atoms: _127  and  _129
REMARK   40  A    between atoms: _131  and  _133
REMARK   41  A    between atoms: _136  and  _138
REMARK   42  A    between atoms: _138  and  _139
REMARK   43  A    between atoms: _139  and  _140
REMARK   44  A    between atoms: _140  and  _141
REMARK   45  A    between atoms: _145  and  _147
REMARK   46  A    between atoms: _147  and  _148
REMARK   47  A    between atoms: _155  and  _157
REMARK   48  A    between atoms: _157  and  _158
REMARK   49  A    between atoms: _158  and  _159
REMARK   50  A    between atoms: _159  and  _160
REMARK                            x       y       z     vdW  Elec       q    Type
REMARK                         _______ _______ _______ _____ _____    ______ ____
ROOT
ATOM      1  C   UNL     1     -40.951  15.141 -58.696  0.00  0.00    +0.000 C 
ENDROOT
BRANCH   1   2
ATOM      2  C   UNL     1     -39.673  15.692 -59.329  0.00  0.00    +0.000 C 
ATOM      3  C   UNL     1     -39.443  17.120 -58.855  0.00  0.00    +0.000 C 
ATOM      4  C   UNL     1     -38.527  14.762 -58.959  0.00  0.00    +0.000 C 
ENDBRANCH   1   2
BRANCH   1   5
ATOM      5  C   UNL     1     -42.268  15.405 -59.408  0.00  0.00    +0.000 C 
ATOM      6  C   UNL     1     -42.143  15.134 -60.901  0.00  0.00    +0.000 C 
ENDBRANCH   1   5
TORSDOF 2
REMARK  Name = 
REMARK  50 active torsions:
REMARK  status: ('A' for Active; 'I' for Inactive)
REMARK    1  A    between atoms: _1  and  _3
REMARK    2  A    between atoms: _3  and  _5
REMARK    3  A    between atoms: _7  and  _9
REMARK    4  A    between atoms: _9  and  _10
REMARK    5  A    between atoms: _13  and  _15
REMARK    6  A    between atoms: _15  and  _17
REMARK    7  A    between atoms: _19  and  _21
REMARK    8  A    between atoms: _21  and  _22
REMARK    9  A    between atoms: _29  and  _31
REMARK   10  A    between atoms: _31  and  _32
REMARK   11  A    between atoms: _35  and  _37
REMARK   12  A    between atoms: _37  and  _39
REMARK   13  A    between atoms: _41  and  _43
REMARK   14  A    between atoms: _46  and  _48
REMARK   15  A    between atoms: _48  and  _49
REMARK   16  A    between atoms: _49  and  _50
REMARK   17  A    between atoms: _50  and  _51
REMARK   18  A    between atoms: _55  and  _57
REMARK   19  A    between atoms: _57  and  _58
REMARK   20  A    between atoms: _58  and  _59
REMARK   21  A    between atoms: _62  and  _64
REMARK   22  A    between atoms: _64  and  _66
REMARK   23  A    between atoms: _68  and  _70
REMARK   24  A    between atoms: _70  and  _71
REMARK   25  A    between atoms: _78  and  _80
REMARK   26  A    between atoms: _82  and  _84
REMARK   27  A    between atoms: _84  and  _85
REMARK   28  A    between atoms: _91  and  _93
REMARK   29  A    between atoms: _95  and  _97
REMARK   30  A    between atoms: _97  and  _98
REMARK   31  A    between atoms: _104  and  _106
REMARK   32  A    between atoms: _106  and  _107
REMARK   33  A    between atoms: _107  and  _108
REMARK   34  A    between atoms: _108  and  _109
REMARK   35  A    between atoms: _111  and  _113
REMARK   36  A    between atoms: _113  and  _115
REMARK   37  A    between atoms: _117  and  _119
REMARK   38  A    between atoms: _119  and  _120
REMARK   39  A    between atoms: _127  and  _129
REMARK   40  A    between atoms: _131  and  _133
REMARK   41  A    between atoms: _136  and  _138
REMARK   42  A    between atoms: _138  and  _139
REMARK   43  A    between atoms: _139  and  _140
REMARK   44  A    between atoms: _140  and  _141
REMARK   45  A    between atoms: _145  and  _147
REMARK   46  A    between atoms: _147  and  _148
REMARK   47  A    between atoms: _155  and  _157
REMARK   48  A    between atoms: _157  and  _158
REMARK   49  A    between atoms: _158  and  _159
REMARK   50  A    between atoms: _159  and  _160
REMARK                            x       y       z     vdW  Elec       q    Type
REMARK                         _______ _______ _______ _____ _____    ______ ____
ROOT
ATOM      1  C   UNL     1     -37.586  15.579 -64.373  0.00  0.00    +0.000 C 
ATOM      2  C   UNL     1     -36.290  16.035 -65.053  0.00  0.00    +0.000 C 
ENDROOT
BRANCH   1   3
ATOM      3  C   UNL     1     -38.749  16.508 -64.785  0.00  0.00    +0.000 C 
ATOM      4  C   UNL     1     -38.782  16.460 -66.307  0.00  0.00    +0.000 C 
ENDBRANCH   1   3
BRANCH   1   5
ATOM      5  C   UNL     1     -37.392  15.565 -62.849  0.00  0.00    +0.000 C 
ATOM      6  C   UNL     1     -36.349  14.594 -62.377  0.00  0.00    +0.000 C 
ENDBRANCH   1   5
TORSDOF 2
REMARK  Name = 
REMARK  50 active torsions:
REMARK  status: ('A' for Active; 'I' for Inactive)
REMARK    1  A    between atoms: _1  and  _3
REMARK    2  A    between atoms: _3  and  _5
REMARK    3  A    between atoms: _7  and  _9
REMARK    4  A    between atoms: _9  and  _10
REMARK    5  A    between atoms: _13  and  _15
REMARK    6  A    between atoms: _15  and  _17
REMARK    7  A    between atoms: _19  and  _21
REMARK    8  A    between atoms: _21  and  _22
REMARK    9  A    between atoms: _29  and  _31
REMARK   10  A    between atoms: _31  and  _32
REMARK   11  A    between atoms: _35  and  _37
REMARK   12  A    between atoms: _37  and  _39
REMARK   13  A    between atoms: _41  and  _43
REMARK   14  A    between atoms: _46  and  _48
REMARK   15  A    between atoms: _48  and  _49
REMARK   16  A    between atoms: _49  and  _50
REMARK   17  A    between atoms: _50  and  _51
REMARK   18  A    between atoms: _55  and  _57
REMARK   19  A    between atoms: _57  and  _58
REMARK   20  A    between atoms: _58  and  _59
REMARK   21  A    between atoms: _62  and  _64
REMARK   22  A    between atoms: _64  and  _66
REMARK   23  A    between atoms: _68  and  _70
REMARK   24  A    between atoms: _70  and  _71
REMARK   25  A    between atoms: _78  and  _80
REMARK   26  A    between atoms: _82  and  _84
REMARK   27  A    between atoms: _84  and  _85
REMARK   28  A    between atoms: _91  and  _93
REMARK   29  A    between atoms: _95  and  _97
REMARK   30  A    between atoms: _97  and  _98
REMARK   31  A    between atoms: _104  and  _106
REMARK   32  A    between atoms: _106  and  _107
REMARK   33  A    between atoms: _107  and  _108
REMARK   34  A    between atoms: _108  and  _109
REMARK   35  A    between atoms: _111  and  _113
REMARK   36  A    between atoms: _113  and  _115
REMARK   37  A    between atoms: _117  and  _119
REMARK   38  A    between atoms: _119  and  _120
REMARK   39  A    between atoms: _127  and  _129
REMARK   40  A    between atoms: _131  and  _133
REMARK   41  A    between atoms: _136  and  _138
REMARK   42  A    between atoms: _138  and  _139
REMARK   43  A    between atoms: _139  and  _140
REMARK   44  A    between atoms: _140  and  _141
REMARK   45  A    between atoms: _145  and  _147
REMARK   46  A    between atoms: _147  and  _148
REMARK   47  A    between atoms: _155  and  _157
REMARK   48  A    between atoms: _157  and  _158
REMARK   49  A    between atoms: _158  and  _159
REMARK   50  A    between atoms: _159  and  _160
REMARK                            x       y       z     vdW  Elec       q    Type
REMARK                         _______ _______ _______ _____ _____    ______ ____
ROOT
ATOM      1  C   UNL     1     -32.352  17.384 -67.646  0.00  0.00    -0.022 A 
ATOM      2  C   UNL     1     -31.406  16.480 -67.175  0.00  0.00    -0.001 A 
ATOM      3  C   UNL     1     -30.080  16.840 -67.031  0.00  0.00    +0.042 A 
ATOM      4  C   UNL     1     -29.681  18.122 -67.373  0.00  0.00    +0.196 A 
ATOM      5  O   UNL     1     -28.343  18.458 -67.250  0.00  0.00    -0.287 OA
ATOM      6  C   UNL     1     -30.598  19.037 -67.861  0.00  0.00    +0.042 A 
ATOM      7  C   UNL     1     -31.922  18.666 -68.012  0.00  0.00    -0.001 A 
ENDROOT
BRANCH   1   8
ATOM      8  C   UNL     1     -33.799  16.967 -67.817  0.00  0.00    +0.026 C 
BRANCH   8   9
ATOM      9  C   UNL     1     -34.472  17.474 -69.094  0.00  0.00    +0.005 C 
ATOM     10  C   UNL     1     -33.820  16.767 -70.276  0.00  0.00    +0.000 C 
ENDBRANCH   8   9
ENDBRANCH   1   8
TORSDOF 2
REMARK  Name = 
REMARK  50 active torsions:
REMARK  status: ('A' for Active; 'I' for Inactive)
REMARK    1  A    between atoms: _1  and  _3
REMARK    2  A    between atoms: _3  and  _5
REMARK    3  A    between atoms: _7  and  _9
REMARK    4  A    between atoms: _9  and  _10
REMARK    5  A    between atoms: _13  and  _15
REMARK    6  A    between atoms: _15  and  _17
REMARK    7  A    between atoms: _19  and  _21
REMARK    8  A    between atoms: _21  and  _22
REMARK    9  A    between atoms: _29  and  _31
REMARK   10  A    between atoms: _31  and  _32
REMARK   11  A    between atoms: _35  and  _37
REMARK   12  A    between atoms: _37  and  _39
REMARK   13  A    between atoms: _41  and  _43
REMARK   14  A    between atoms: _46  and  _48
REMARK   15  A    between atoms: _48  and  _49
REMARK   16  A    between atoms: _49  and  _50
REMARK   17  A    between atoms: _50  and  _51
REMARK   18  A    between atoms: _55  and  _57
REMARK   19  A    between atoms: _57  and  _58
REMARK   20  A    between atoms: _58  and  _59
REMARK   21  A    between atoms: _62  and  _64
REMARK   22  A    between atoms: _64  and  _66
REMARK   23  A    between atoms: _68  and  _70
REMARK   24  A    between atoms: _70  and  _71
REMARK   25  A    between atoms: _78  and  _80
REMARK   26  A    between atoms: _82  and  _84
REMARK   27  A    between atoms: _84  and  _85
REMARK   28  A    between atoms: _91  and  _93
REMARK   29  A    between atoms: _95  and  _97
REMARK   30  A    between atoms: _97  and  _98
REMARK   31  A    between atoms: _104  and  _106
REMARK   32  A    between atoms: _106  and  _107
REMARK   33  A    between atoms: _107  and  _108
REMARK   34  A    between atoms: _108  and  _109
REMARK   35  A    between atoms: _111  and  _113
REMARK   36  A    between atoms: _113  and  _115
REMARK   37  A    between atoms: _117  and  _119
REMARK   38  A    between atoms: _119  and  _120
REMARK   39  A    between atoms: _127  and  _129
REMARK   40  A    between atoms: _131  and  _133
REMARK   41  A    between atoms: _136  and  _138
REMARK   42  A    between atoms: _138  and  _139
REMARK   43  A    between atoms: _139  and  _140
REMARK   44  A    between atoms: _140  and  _141
REMARK   45  A    between atoms: _145  and  _147
REMARK   46  A    between atoms: _147  and  _148
REMARK   47  A    between atoms: _155  and  _157
REMARK   48  A    between atoms: _157  and  _158
REMARK   49  A    between atoms: _158  and  _159
REMARK   50  A    between atoms: _159  and  _160
REMARK                            x       y       z     vdW  Elec       q    Type
REMARK                         _______ _______ _______ _____ _____    ______ ____
ROOT
ATOM      1  C   UNL     1     -29.052   9.826 -66.425  0.00  0.00    +0.000 C 
ENDROOT
BRANCH   1   2
ATOM      2  C   UNL     1     -29.634  11.233 -66.416  0.00  0.00    +0.000 C 
ATOM      3  C   UNL     1     -30.613  11.448 -65.260  0.00  0.00    +0.000 C 
ATOM      4  C   UNL     1     -28.529  12.271 -66.412  0.00  0.00    +0.000 C 
ENDBRANCH   1   2
BRANCH   1   5
ATOM      5  C   UNL     1     -27.524   9.779 -66.429  0.00  0.00    +0.000 C 
ATOM      6  C   UNL     1     -27.075   8.624 -65.564  0.00  0.00    +0.000 C 
ENDBRANCH   1   5
TORSDOF 2
REMARK  Name = 
REMARK  50 active torsions:
REMARK  status: ('A' for Active; 'I' for Inactive)
REMARK    1  A    between atoms: _1  and  _3
REMARK    2  A    between atoms: _3  and  _5
REMARK    3  A    between atoms: _7  and  _9
REMARK    4  A    between atoms: _9  and  _10
REMARK    5  A    between atoms: _13  and  _15
REMARK    6  A    between atoms: _15  and  _17
REMARK    7  A    between atoms: _19  and  _21
REMARK    8  A    between atoms: _21  and  _22
REMARK    9  A    between atoms: _29  and  _31
REMARK   10  A    between atoms: _31  and  _32
REMARK   11  A    between atoms: _35  and  _37
REMARK   12  A    between atoms: _37  and  _39
REMARK   13  A    between atoms: _41  and  _43
REMARK   14  A    between atoms: _46  and  _48
REMARK   15  A    between atoms: _48  and  _49
REMARK   16  A    between atoms: _49  and  _50
REMARK   17  A    between atoms: _50  and  _51
REMARK   18  A    between atoms: _55  and  _57
REMARK   19  A    between atoms: _57  and  _58
REMARK   20  A    between atoms: _58  and  _59
REMARK   21  A    between atoms: _62  and  _64
REMARK   22  A    between atoms: _64  and  _66
REMARK   23  A    between atoms: _68  and  _70
REMARK   24  A    between atoms: _70  and  _71
REMARK   25  A    between atoms: _78  and  _80
REMARK   26  A    between atoms: _82  and  _84
REMARK   27  A    between atoms: _84  and  _85
REMARK   28  A    between atoms: _91  and  _93
REMARK   29  A    between atoms: _95  and  _97
REMARK   30  A    between atoms: _97  and  _98
REMARK   31  A    between atoms: _104  and  _106
REMARK   32  A    between atoms: _106  and  _107
REMARK   33  A    between atoms: _107  and  _108
REMARK   34  A    between atoms: _108  and  _109
REMARK   35  A    between atoms: _111  and  _113
REMARK   36  A    between atoms: _113  and  _115
REMARK   37  A    between atoms: _117  and  _119
REMARK   38  A    between atoms: _119  and  _120
REMARK   39  A    between atoms: _127  and  _129
REMARK   40  A    between atoms: _131  and  _133
REMARK   41  A    between atoms: _136  and  _138
REMARK   42  A    between atoms: _138  and  _139
REMARK   43  A    between atoms: _139  and  _140
REMARK   44  A    between atoms: _140  and  _141
REMARK   45  A    between atoms: _145  and  _147
REMARK   46  A    between atoms: _147  and  _148
REMARK   47  A    between atoms: _155  and  _157
REMARK   48  A    between atoms: _157  and  _158
REMARK   49  A    between atoms: _158  and  _159
REMARK   50  A    between atoms: _159  and  _160
REMARK                            x       y       z     vdW  Elec       q    Type
REMARK                         _______ _______ _______ _____ _____    ______ ____
ROOT
ATOM      1  C   UNL     1     -29.917  21.166 -46.295  0.00  0.00    +0.000 C 
ATOM      2  C   UNL     1     -31.023  21.782 -45.478  0.00  0.00    +0.000 C 
ENDROOT
BRANCH   1   3
ATOM      3  C   UNL     1     -29.066  22.262 -46.997  0.00  0.00    +0.000 C 
ATOM      4  C   UNL     1     -28.735  23.369 -46.006  0.00  0.00    +0.000 C 
ENDBRANCH   1   3
BRANCH   1   5
ATOM      5  C   UNL     1     -30.522  20.204 -47.322  0.00  0.00    +0.000 C 
ATOM      6  C   UNL     1     -31.935  19.714 -46.956  0.00  0.00    +0.000 C 
ENDBRANCH   1   5
TORSDOF 2
REMARK  Name = 
REMARK  50 active torsions:
REMARK  status: ('A' for Active; 'I' for Inactive)
REMARK    1  A    between atoms: _1  and  _3
REMARK    2  A    between atoms: _3  and  _5
REMARK    3  A    between atoms: _7  and  _9
REMARK    4  A    between atoms: _9  and  _10
REMARK    5  A    between atoms: _13  and  _15
REMARK    6  A    between atoms: _15  and  _17
REMARK    7  A    between atoms: _19  and  _21
REMARK    8  A    between atoms: _21  and  _22
REMARK    9  A    between atoms: _29  and  _31
REMARK   10  A    between atoms: _31  and  _32
REMARK   11  A    between atoms: _35  and  _37
REMARK   12  A    between atoms: _37  and  _39
REMARK   13  A    between atoms: _41  and  _43
REMARK   14  A    between atoms: _46  and  _48
REMARK   15  A    between atoms: _48  and  _49
REMARK   16  A    between atoms: _49  and  _50
REMARK   17  A    between atoms: _50  and  _51
REMARK   18  A    between atoms: _55  and  _57
REMARK   19  A    between atoms: _57  and  _58
REMARK   20  A    between atoms: _58  and  _59
REMARK   21  A    between atoms: _62  and  _64
REMARK   22  A    between atoms: _64  and  _66
REMARK   23  A    between atoms: _68  and  _70
REMARK   24  A    between atoms: _70  and  _71
REMARK   25  A    between atoms: _78  and  _80
REMARK   26  A    between atoms: _82  and  _84
REMARK   27  A    between atoms: _84  and  _85
REMARK   28  A    between atoms: _91  and  _93
REMARK   29  A    between atoms: _95  and  _97
REMARK   30  A    between atoms: _97  and  _98
REMARK   31  A    between atoms: _104  and  _106
REMARK   32  A    between atoms: _106  and  _107
REMARK   33  A    between atoms: _107  and  _108
REMARK   34  A    between atoms: _108  and  _109
REMARK   35  A    between atoms: _111  and  _113
REMARK   36  A    between atoms: _113  and  _115
REMARK   37  A    between atoms: _117  and  _119
REMARK   38  A    between atoms: _119  and  _120
REMARK   39  A    between atoms: _127  and  _129
REMARK   40  A    between atoms: _131  and  _133
REMARK   41  A    between atoms: _136  and  _138
REMARK   42  A    between atoms: _138  and  _139
REMARK   43  A    between atoms: _139  and  _140
REMARK   44  A    between atoms: _140  and  _141
REMARK   45  A    between atoms: _145  and  _147
REMARK   46  A    between atoms: _147  and  _148
REMARK   47  A    between atoms: _155  and  _157
REMARK   48  A    between atoms: _157  and  _158
REMARK   49  A    between atoms: _158  and  _159
REMARK   50  A    between atoms: _159  and  _160
REMARK                            x       y       z     vdW  Elec       q    Type
REMARK                         _______ _______ _______ _____ _____    ______ ____
ROOT
ATOM      1  C   UNL     1     -32.067  25.175 -41.364  0.00  0.00    +0.000 C 
ATOM      2  C   UNL     1     -33.123  25.549 -40.311  0.00  0.00    +0.000 C 
ATOM      3  C   UNL     1     -32.454  23.896 -42.075  0.00  0.00    +0.000 C 
ENDROOT
BRANCH   1   4
ATOM      4  C   UNL     1     -31.851  26.305 -42.393  0.00  0.00    +0.000 C 
ATOM      5  C   UNL     1     -31.723  27.632 -41.666  0.00  0.00    +0.000 C 
ENDBRANCH   1   4
TORSDOF 1
REMARK  Name = 
REMARK  50 active torsions:
REMARK  status: ('A' for Active; 'I' for Inactive)
REMARK    1  A    between atoms: _1  and  _3
REMARK    2  A    between atoms: _3  and  _5
REMARK    3  A    between atoms: _7  and  _9
REMARK    4  A    between atoms: _9  and  _10
REMARK    5  A    between atoms: _13  and  _15
REMARK    6  A    between atoms: _15  and  _17
REMARK    7  A    between atoms: _19  and  _21
REMARK    8  A    between atoms: _21  and  _22
REMARK    9  A    between atoms: _29  and  _31
REMARK   10  A    between atoms: _31  and  _32
REMARK   11  A    between atoms: _35  and  _37
REMARK   12  A    between atoms: _37  and  _39
REMARK   13  A    between atoms: _41  and  _43
REMARK   14  A    between atoms: _46  and  _48
REMARK   15  A    between atoms: _48  and  _49
REMARK   16  A    between atoms: _49  and  _50
REMARK   17  A    between atoms: _50  and  _51
REMARK   18  A    between atoms: _55  and  _57
REMARK   19  A    between atoms: _57  and  _58
REMARK   20  A    between atoms: _58  and  _59
REMARK   21  A    between atoms: _62  and  _64
REMARK   22  A    between atoms: _64  and  _66
REMARK   23  A    between atoms: _68  and  _70
REMARK   24  A    between atoms: _70  and  _71
REMARK   25  A    between atoms: _78  and  _80
REMARK   26  A    between atoms: _82  and  _84
REMARK   27  A    between atoms: _84  and  _85
REMARK   28  A    between atoms: _91  and  _93
REMARK   29  A    between atoms: _95  and  _97
REMARK   30  A    between atoms: _97  and  _98
REMARK   31  A    between atoms: _104  and  _106
REMARK   32  A    between atoms: _106  and  _107
REMARK   33  A    between atoms: _107  and  _108
REMARK   34  A    between atoms: _108  and  _109
REMARK   35  A    between atoms: _111  and  _113
REMARK   36  A    between atoms: _113  and  _115
REMARK   37  A    between atoms: _117  and  _119
REMARK   38  A    between atoms: _119  and  _120
REMARK   39  A    between atoms: _127  and  _129
REMARK   40  A    between atoms: _131  and  _133
REMARK   41  A    between atoms: _136  and  _138
REMARK   42  A    between atoms: _138  and  _139
REMARK   43  A    between atoms: _139  and  _140
REMARK   44  A    between atoms: _140  and  _141
REMARK   45  A    between atoms: _145  and  _147
REMARK   46  A    between atoms: _147  and  _148
REMARK   47  A    between atoms: _155  and  _157
REMARK   48  A    between atoms: _157  and  _158
REMARK   49  A    between atoms: _158  and  _159
REMARK   50  A    between atoms: _159  and  _160
REMARK                            x       y       z     vdW  Elec       q    Type
REMARK                         _______ _______ _______ _____ _____    ______ ____
ROOT
ATOM      1  C   UNL     1     -27.576  15.321 -44.831  0.00  0.00    +0.220 C 
ENDROOT
BRANCH   1   2
ATOM      2  N   UNL     1     -28.901  15.864 -44.489  0.00  0.00    -0.087 NA
ATOM      3  C   UNL     1     -29.278  17.123 -44.742  0.00  0.00    +0.535 C 
ATOM      4  N   UNL     1     -30.498  17.570 -44.415  0.00  0.00    +0.135 NA
ATOM      5  N   UNL     1     -28.421  17.948 -45.327  0.00  0.00    +0.135 NA
ENDBRANCH   1   2
BRANCH   1   6
ATOM      6  C   UNL     1     -27.591  14.286 -45.980  0.00  0.00    +0.047 C 
BRANCH   6   7
ATOM      7  C   UNL     1     -27.185  14.912 -47.337  0.00  0.00    +0.004 C 
BRANCH   7   8
ATOM      8  C   UNL     1     -25.683  14.816 -47.646  0.00  0.00    +0.000 C 
ATOM      9  C   UNL     1     -25.429  14.322 -49.064  0.00  0.00    +0.000 C 
ENDBRANCH   7   8
ENDBRANCH   6   7
ENDBRANCH   1   6
TORSDOF 4
REMARK  Name = 
REMARK  50 active torsions:
REMARK  status: ('A' for Active; 'I' for Inactive)
REMARK    1  A    between atoms: _1  and  _3
REMARK    2  A    between atoms: _3  and  _5
REMARK    3  A    between atoms: _7  and  _9
REMARK    4  A    between atoms: _9  and  _10
REMARK    5  A    between atoms: _13  and  _15
REMARK    6  A    between atoms: _15  and  _17
REMARK    7  A    between atoms: _19  and  _21
REMARK    8  A    between atoms: _21  and  _22
REMARK    9  A    between atoms: _29  and  _31
REMARK   10  A    between atoms: _31  and  _32
REMARK   11  A    between atoms: _35  and  _37
REMARK   12  A    between atoms: _37  and  _39
REMARK   13  A    between atoms: _41  and  _43
REMARK   14  A    between atoms: _46  and  _48
REMARK   15  A    between atoms: _48  and  _49
REMARK   16  A    between atoms: _49  and  _50
REMARK   17  A    between atoms: _50  and  _51
REMARK   18  A    between atoms: _55  and  _57
REMARK   19  A    between atoms: _57  and  _58
REMARK   20  A    between atoms: _58  and  _59
REMARK   21  A    between atoms: _62  and  _64
REMARK   22  A    between atoms: _64  and  _66
REMARK   23  A    between atoms: _68  and  _70
REMARK   24  A    between atoms: _70  and  _71
REMARK   25  A    between atoms: _78  and  _80
REMARK   26  A    between atoms: _82  and  _84
REMARK   27  A    between atoms: _84  and  _85
REMARK   28  A    between atoms: _91  and  _93
REMARK   29  A    between atoms: _95  and  _97
REMARK   30  A    between atoms: _97  and  _98
REMARK   31  A    between atoms: _104  and  _106
REMARK   32  A    between atoms: _106  and  _107
REMARK   33  A    between atoms: _107  and  _108
REMARK   34  A    between atoms: _108  and  _109
REMARK   35  A    between atoms: _111  and  _113
REMARK   36  A    between atoms: _113  and  _115
REMARK   37  A    between atoms: _117  and  _119
REMARK   38  A    between atoms: _119  and  _120
REMARK   39  A    between atoms: _127  and  _129
REMARK   40  A    between atoms: _131  and  _133
REMARK   41  A    between atoms: _136  and  _138
REMARK   42  A    between atoms: _138  and  _139
REMARK   43  A    between atoms: _139  and  _140
REMARK   44  A    between atoms: _140  and  _141
REMARK   45  A    between atoms: _145  and  _147
REMARK   46  A    between atoms: _147  and  _148
REMARK   47  A    between atoms: _155  and  _157
REMARK   48  A    between atoms: _157  and  _158
REMARK   49  A    between atoms: _158  and  _159
REMARK   50  A    between atoms: _159  and  _160
REMARK                            x       y       z     vdW  Elec       q    Type
REMARK                         _______ _______ _______ _____ _____    ______ ____
ROOT
ATOM      1  C   UNL     1     -30.489  10.920 -51.322  0.00  0.00    +0.114 C 
ENDROOT
BRANCH   1   2
ATOM      2  C   UNL     1     -31.428   9.974 -52.023  0.00  0.00    +0.365 C 
ATOM      3  O   UNL     1     -31.200   8.751 -51.942  0.00  0.00    -0.246 OA
ATOM      4  O   UNL     1     -32.390  10.452 -52.665  0.00  0.00    -0.246 OA
ENDBRANCH   1   2
BRANCH   1   5
ATOM      5  C   UNL     1     -29.457  11.497 -52.261  0.00  0.00    +0.012 C 
BRANCH   5   6
ATOM      6  C   UNL     1     -28.132  10.727 -52.280  0.00  0.00    +0.001 C 
ATOM      7  C   UNL     1     -27.940  10.050 -53.618  0.00  0.00    +0.000 C 
ENDBRANCH   5   6
ENDBRANCH   1   5
TORSDOF 3
REMARK  Name = 
REMARK  50 active torsions:
REMARK  status: ('A' for Active; 'I' for Inactive)
REMARK    1  A    between atoms: _1  and  _3
REMARK    2  A    between atoms: _3  and  _5
REMARK    3  A    between atoms: _7  and  _9
REMARK    4  A    between atoms: _9  and  _10
REMARK    5  A    between atoms: _13  and  _15
REMARK    6  A    between atoms: _15  and  _17
REMARK    7  A    between atoms: _19  and  _21
REMARK    8  A    between atoms: _21  and  _22
REMARK    9  A    between atoms: _29  and  _31
REMARK   10  A    between atoms: _31  and  _32
REMARK   11  A    between atoms: _35  and  _37
REMARK   12  A    between atoms: _37  and  _39
REMARK   13  A    between atoms: _41  and  _43
REMARK   14  A    between atoms: _46  and  _48
REMARK   15  A    between atoms: _48  and  _49
REMARK   16  A    between atoms: _49  and  _50
REMARK   17  A    between atoms: _50  and  _51
REMARK   18  A    between atoms: _55  and  _57
REMARK   19  A    between atoms: _57  and  _58
REMARK   20  A    between atoms: _58  and  _59
REMARK   21  A    between atoms: _62  and  _64
REMARK   22  A    between atoms: _64  and  _66
REMARK   23  A    between atoms: _68  and  _70
REMARK   24  A    between atoms: _70  and  _71
REMARK   25  A    between atoms: _78  and  _80
REMARK   26  A    between atoms: _82  and  _84
REMARK   27  A    between atoms: _84  and  _85
REMARK   28  A    between atoms: _91  and  _93
REMARK   29  A    between atoms: _95  and  _97
REMARK   30  A    between atoms: _97  and  _98
REMARK   31  A    between atoms: _104  and  _106
REMARK   32  A    between atoms: _106  and  _107
REMARK   33  A    between atoms: _107  and  _108
REMARK   34  A    between atoms: _108  and  _109
REMARK   35  A    between atoms: _111  and  _113
REMARK   36  A    between atoms: _113  and  _115
REMARK   37  A    between atoms: _117  and  _119
REMARK   38  A    between atoms: _119  and  _120
REMARK   39  A    between atoms: _127  and  _129
REMARK   40  A    between atoms: _131  and  _133
REMARK   41  A    between atoms: _136  and  _138
REMARK   42  A    between atoms: _138  and  _139
REMARK   43  A    between atoms: _139  and  _140
REMARK   44  A    between atoms: _140  and  _141
REMARK   45  A    between atoms: _145  and  _147
REMARK   46  A    between atoms: _147  and  _148
REMARK   47  A    between atoms: _155  and  _157
REMARK   48  A    between atoms: _157  and  _158
REMARK   49  A    between atoms: _158  and  _159
REMARK   50  A    between atoms: _159  and  _160
REMARK                            x       y       z     vdW  Elec       q    Type
REMARK                         _______ _______ _______ _____ _____    ______ ____
ROOT
ATOM      1  C   UNL     1     -30.575   9.487 -58.290  0.00  0.00    +0.000 C 
ATOM      2  C   UNL     1     -31.822   9.488 -59.165  0.00  0.00    +0.000 C 
ENDROOT
BRANCH   1   3
ATOM      3  C   UNL     1     -30.440   8.167 -57.483  0.00  0.00    +0.000 C 
ATOM      4  C   UNL     1     -30.502   6.966 -58.455  0.00  0.00    +0.000 C 
ENDBRANCH   1   3
BRANCH   1   5
ATOM      5  C   UNL     1     -30.663  10.679 -57.340  0.00  0.00    +0.000 C 
ATOM      6  C   UNL     1     -31.814  10.557 -56.333  0.00  0.00    +0.000 C 
ENDBRANCH   1   5
TORSDOF 2
REMARK  Name = 
REMARK  50 active torsions:
REMARK  status: ('A' for Active; 'I' for Inactive)
REMARK    1  A    between atoms: _1  and  _3
REMARK    2  A    between atoms: _3  and  _5
REMARK    3  A    between atoms: _7  and  _9
REMARK    4  A    between atoms: _9  and  _10
REMARK    5  A    between atoms: _13  and  _15
REMARK    6  A    between atoms: _15  and  _17
REMARK    7  A    between atoms: _19  and  _21
REMARK    8  A    between atoms: _21  and  _22
REMARK    9  A    between atoms: _29  and  _31
REMARK   10  A    between atoms: _31  and  _32
REMARK   11  A    between atoms: _35  and  _37
REMARK   12  A    between atoms: _37  and  _39
REMARK   13  A    between atoms: _41  and  _43
REMARK   14  A    between atoms: _46  and  _48
REMARK   15  A    between atoms: _48  and  _49
REMARK   16  A    between atoms: _49  and  _50
REMARK   17  A    between atoms: _50  and  _51
REMARK   18  A    between atoms: _55  and  _57
REMARK   19  A    between atoms: _57  and  _58
REMARK   20  A    between atoms: _58  and  _59
REMARK   21  A    between atoms: _62  and  _64
REMARK   22  A    between atoms: _64  and  _66
REMARK   23  A    between atoms: _68  and  _70
REMARK   24  A    between atoms: _70  and  _71
REMARK   25  A    between atoms: _78  and  _80
REMARK   26  A    between atoms: _82  and  _84
REMARK   27  A    between atoms: _84  and  _85
REMARK   28  A    between atoms: _91  and  _93
REMARK   29  A    between atoms: _95  and  _97
REMARK   30  A    between atoms: _97  and  _98
REMARK   31  A    between atoms: _104  and  _106
REMARK   32  A    between atoms: _106  and  _107
REMARK   33  A    between atoms: _107  and  _108
REMARK   34  A    between atoms: _108  and  _109
REMARK   35  A    between atoms: _111  and  _113
REMARK   36  A    between atoms: _113  and  _115
REMARK   37  A    between atoms: _117  and  _119
REMARK   38  A    between atoms: _119  and  _120
REMARK   39  A    between atoms: _127  and  _129
REMARK   40  A    between atoms: _131  and  _133
REMARK   41  A    between atoms: _136  and  _138
REMARK   42  A    between atoms: _138  and  _139
REMARK   43  A    between atoms: _139  and  _140
REMARK   44  A    between atoms: _140  and  _141
REMARK   45  A    between atoms: _145  and  _147
REMARK   46  A    between atoms: _147  and  _148
REMARK   47  A    between atoms: _155  and  _157
REMARK   48  A    between atoms: _157  and  _158
REMARK   49  A    between atoms: _158  and  _159
REMARK   50  A    between atoms: _159  and  _160
REMARK                            x       y       z     vdW  Elec       q    Type
REMARK                         _______ _______ _______ _____ _____    ______ ____
ROOT
ATOM      1  C   UNL     1     -36.086   6.649 -60.954  0.00  0.00    -0.022 A 
ATOM      2  C   UNL     1     -35.034   6.854 -60.068  0.00  0.00    -0.001 A 
ATOM      3  C   UNL     1     -35.269   7.150 -58.746  0.00  0.00    +0.042 A 
ATOM      4  C   UNL     1     -36.568   7.236 -58.292  0.00  0.00    +0.196 A 
ATOM      5  O   UNL     1     -36.801   7.521 -56.973  0.00  0.00    -0.287 OA
ATOM      6  C   UNL     1     -37.624   7.033 -59.143  0.00  0.00    +0.042 A 
ATOM      7  C   UNL     1     -37.384   6.735 -60.466  0.00  0.00    -0.001 A 
ENDROOT
BRANCH   1   8
ATOM      8  C   UNL     1     -35.821   6.343 -62.409  0.00  0.00    +0.026 C 
BRANCH   8   9
ATOM      9  C   UNL     1     -35.857   4.858 -62.760  0.00  0.00    +0.005 C 
ATOM     10  C   UNL     1     -35.466   4.666 -64.213  0.00  0.00    +0.000 C 
ENDBRANCH   8   9
ENDBRANCH   1   8
TORSDOF 2
REMARK  Name = 
REMARK  50 active torsions:
REMARK  status: ('A' for Active; 'I' for Inactive)
REMARK    1  A    between atoms: _1  and  _3
REMARK    2  A    between atoms: _3  and  _5
REMARK    3  A    between atoms: _7  and  _9
REMARK    4  A    between atoms: _9  and  _10
REMARK    5  A    between atoms: _13  and  _15
REMARK    6  A    between atoms: _15  and  _17
REMARK    7  A    between atoms: _19  and  _21
REMARK    8  A    between atoms: _21  and  _22
REMARK    9  A    between atoms: _29  and  _31
REMARK   10  A    between atoms: _31  and  _32
REMARK   11  A    between atoms: _35  and  _37
REMARK   12  A    between atoms: _37  and  _39
REMARK   13  A    between atoms: _41  and  _43
REMARK   14  A    between atoms: _46  and  _48
REMARK   15  A    between atoms: _48  and  _49
REMARK   16  A    between atoms: _49  and  _50
REMARK   17  A    between atoms: _50  and  _51
REMARK   18  A    between atoms: _55  and  _57
REMARK   19  A    between atoms: _57  and  _58
REMARK   20  A    between atoms: _58  and  _59
REMARK   21  A    between atoms: _62  and  _64
REMARK   22  A    between atoms: _64  and  _66
REMARK   23  A    between atoms: _68  and  _70
REMARK   24  A    between atoms: _70  and  _71
REMARK   25  A    between atoms: _78  and  _80
REMARK   26  A    between atoms: _82  and  _84
REMARK   27  A    between atoms: _84  and  _85
REMARK   28  A    between atoms: _91  and  _93
REMARK   29  A    between atoms: _95  and  _97
REMARK   30  A    between atoms: _97  and  _98
REMARK   31  A    between atoms: _104  and  _106
REMARK   32  A    between atoms: _106  and  _107
REMARK   33  A    between atoms: _107  and  _108
REMARK   34  A    between atoms: _108  and  _109
REMARK   35  A    between atoms: _111  and  _113
REMARK   36  A    between atoms: _113  and  _115
REMARK   37  A    between atoms: _117  and  _119
REMARK   38  A    between atoms: _119  and  _120
REMARK   39  A    between atoms: _127  and  _129
REMARK   40  A    between atoms: _131  and  _133
REMARK   41  A    between atoms: _136  and  _138
REMARK   42  A    between atoms: _138  and  _139
REMARK   43  A    between atoms: _139  and  _140
REMARK   44  A    between atoms: _140  and  _141
REMARK   45  A    between atoms: _145  and  _147
REMARK   46  A    between atoms: _147  and  _148
REMARK   47  A    between atoms: _155  and  _157
REMARK   48  A    between atoms: _157  and  _158
REMARK   49  A    between atoms: _158  and  _159
REMARK   50  A    between atoms: _159  and  _160
REMARK                            x       y       z     vdW  Elec       q    Type
REMARK                         _______ _______ _______ _____ _____    ______ ____
ROOT
ATOM      1  C   UNL     1     -43.465   9.832 -56.753  0.00  0.00    +0.036 C 
ATOM      2  C   UNL     1     -42.532  10.314 -55.663  0.00  0.00    +0.003 C 
ENDROOT
BRANCH   1   3
ATOM      3  C   UNL     1     -44.200   8.566 -56.280  0.00  0.00    +0.182 C 
ATOM      4  O   UNL     1     -45.305   8.260 -57.116  0.00  0.00    -0.220 OA
ENDBRANCH   1   3
TORSDOF 1
REMARK  Name = 
REMARK  50 active torsions:
REMARK  status: ('A' for Active; 'I' for Inactive)
REMARK    1  A    between atoms: _1  and  _3
REMARK    2  A    between atoms: _3  and  _5
REMARK    3  A    between atoms: _7  and  _9
REMARK    4  A    between atoms: _9  and  _10
REMARK    5  A    between atoms: _13  and  _15
REMARK    6  A    between atoms: _15  and  _17
REMARK    7  A    between atoms: _19  and  _21
REMARK    8  A    between atoms: _21  and  _22
REMARK    9  A    between atoms: _29  and  _31
REMARK   10  A    between atoms: _31  and  _32
REMARK   11  A    between atoms: _35  and  _37
REMARK   12  A    between atoms: _37  and  _39
REMARK   13  A    between atoms: _41  and  _43
REMARK   14  A    between atoms: _46  and  _48
REMARK   15  A    between atoms: _48  and  _49
REMARK   16  A    between atoms: _49  and  _50
REMARK   17  A    between atoms: _50  and  _51
REMARK   18  A    between atoms: _55  and  _57
REMARK   19  A    between atoms: _57  and  _58
REMARK   20  A    between atoms: _58  and  _59
REMARK   21  A    between atoms: _62  and  _64
REMARK   22  A    between atoms: _64  and  _66
REMARK   23  A    between atoms: _68  and  _70
REMARK   24  A    between atoms: _70  and  _71
REMARK   25  A    between atoms: _78  and  _80
REMARK   26  A    between atoms: _82  and  _84
REMARK   27  A    between atoms: _84  and  _85
REMARK   28  A    between atoms: _91  and  _93
REMARK   29  A    between atoms: _95  and  _97
REMARK   30  A    between atoms: _97  and  _98
REMARK   31  A    between atoms: _104  and  _106
REMARK   32  A    between atoms: _106  and  _107
REMARK   33  A    between atoms: _107  and  _108
REMARK   34  A    between atoms: _108  and  _109
REMARK   35  A    between atoms: _111  and  _113
REMARK   36  A    between atoms: _113  and  _115
REMARK   37  A    between atoms: _117  and  _119
REMARK   38  A    between atoms: _119  and  _120
REMARK   39  A    between atoms: _127  and  _129
REMARK   40  A    between atoms: _131  and  _133
REMARK   41  A    between atoms: _136  and  _138
REMARK   42  A    between atoms: _138  and  _139
REMARK   43  A    between atoms: _139  and  _140
REMARK   44  A    between atoms: _140  and  _141
REMARK   45  A    between atoms: _145  and  _147
REMARK   46  A    between atoms: _147  and  _148
REMARK   47  A    between atoms: _155  and  _157
REMARK   48  A    between atoms: _157  and  _158
REMARK   49  A    between atoms: _158  and  _159
REMARK   50  A    between atoms: _159  and  _160
REMARK                            x       y       z     vdW  Elec       q    Type
REMARK                         _______ _______ _______ _____ _____    ______ ____
ROOT
ATOM      1  C   UNL     1     -40.567  13.379 -52.961  0.00  0.00    -0.022 A 
ATOM      2  C   UNL     1     -40.723  14.564 -52.260  0.00  0.00    -0.004 A 
ATOM      3  C   UNL     1     -39.802  14.952 -51.334  0.00  0.00    -0.000 A 
ATOM      4  C   UNL     1     -38.699  14.160 -51.066  0.00  0.00    -0.000 A 
ATOM      5  C   UNL     1     -38.533  12.967 -51.743  0.00  0.00    -0.000 A 
ATOM      6  C   UNL     1     -39.467  12.582 -52.683  0.00  0.00    -0.004 A 
ENDROOT
BRANCH   1   7
ATOM      7  C   UNL     1     -41.573  12.960 -53.978  0.00  0.00    +0.026 C 
BRANCH   7   8
ATOM      8  C   UNL     1     -42.264  11.620 -53.664  0.00  0.00    +0.005 C 
ATOM      9  C   UNL     1     -43.154  11.724 -52.442  0.00  0.00    +0.000 C 
ENDBRANCH   7   8
ENDBRANCH   1   7
TORSDOF 2
REMARK  Name = 
REMARK  50 active torsions:
REMARK  status: ('A' for Active; 'I' for Inactive)
REMARK    1  A    between atoms: _1  and  _3
REMARK    2  A    between atoms: _3  and  _5
REMARK    3  A    between atoms: _7  and  _9
REMARK    4  A    between atoms: _9  and  _10
REMARK    5  A    between atoms: _13  and  _15
REMARK    6  A    between atoms: _15  and  _17
REMARK    7  A    between atoms: _19  and  _21
REMARK    8  A    between atoms: _21  and  _22
REMARK    9  A    between atoms: _29  and  _31
REMARK   10  A    between atoms: _31  and  _32
REMARK   11  A    between atoms: _35  and  _37
REMARK   12  A    between atoms: _37  and  _39
REMARK   13  A    between atoms: _41  and  _43
REMARK   14  A    between atoms: _46  and  _48
REMARK   15  A    between atoms: _48  and  _49
REMARK   16  A    between atoms: _49  and  _50
REMARK   17  A    between atoms: _50  and  _51
REMARK   18  A    between atoms: _55  and  _57
REMARK   19  A    between atoms: _57  and  _58
REMARK   20  A    between atoms: _58  and  _59
REMARK   21  A    between atoms: _62  and  _64
REMARK   22  A    between atoms: _64  and  _66
REMARK   23  A    between atoms: _68  and  _70
REMARK   24  A    between atoms: _70  and  _71
REMARK   25  A    between atoms: _78  and  _80
REMARK   26  A    between atoms: _82  and  _84
REMARK   27  A    between atoms: _84  and  _85
REMARK   28  A    between atoms: _91  and  _93
REMARK   29  A    between atoms: _95  and  _97
REMARK   30  A    between atoms: _97  and  _98
REMARK   31  A    between atoms: _104  and  _106
REMARK   32  A    between atoms: _106  and  _107
REMARK   33  A    between atoms: _107  and  _108
REMARK   34  A    between atoms: _108  and  _109
REMARK   35  A    between atoms: _111  and  _113
REMARK   36  A    between atoms: _113  and  _115
REMARK   37  A    between atoms: _117  and  _119
REMARK   38  A    between atoms: _119  and  _120
REMARK   39  A    between atoms: _127  and  _129
REMARK   40  A    between atoms: _131  and  _133
REMARK   41  A    between atoms: _136  and  _138
REMARK   42  A    between atoms: _138  and  _139
REMARK   43  A    between atoms: _139  and  _140
REMARK   44  A    between atoms: _140  and  _141
REMARK   45  A    between atoms: _145  and  _147
REMARK   46  A    between atoms: _147  and  _148
REMARK   47  A    between atoms: _155  and  _157
REMARK   48  A    between atoms: _157  and  _158
REMARK   49  A    between atoms: _158  and  _159
REMARK   50  A    between atoms: _159  and  _160
REMARK                            x       y       z     vdW  Elec       q    Type
REMARK                         _______ _______ _______ _____ _____    ______ ____
ROOT
ATOM      1  C   UNL     1     -43.186  11.792 -50.002  0.00  0.00    +0.036 C 
ATOM      2  C   UNL     1     -42.214  12.583 -49.130  0.00  0.00    +0.003 C 
ENDROOT
BRANCH   1   3
ATOM      3  C   UNL     1     -43.487  10.432 -49.351  0.00  0.00    +0.182 C 
ATOM      4  O   UNL     1     -44.548  10.539 -48.421  0.00  0.00    -0.220 OA
ENDBRANCH   1   3
TORSDOF 1
REMARK  Name = 
REMARK  50 active torsions:
REMARK  status: ('A' for Active; 'I' for Inactive)
REMARK    1  A    between atoms: _1  and  _3
REMARK    2  A    between atoms: _3  and  _5
REMARK    3  A    between atoms: _7  and  _9
REMARK    4  A    between atoms: _9  and  _10
REMARK    5  A    between atoms: _13  and  _15
REMARK    6  A    between atoms: _15  and  _17
REMARK    7  A    between atoms: _19  and  _21
REMARK    8  A    between atoms: _21  and  _22
REMARK    9  A    between atoms: _29  and  _31
REMARK   10  A    between atoms: _31  and  _32
REMARK   11  A    between atoms: _35  and  _37
REMARK   12  A    between atoms: _37  and  _39
REMARK   13  A    between atoms: _41  and  _43
REMARK   14  A    between atoms: _46  and  _48
REMARK   15  A    between atoms: _48  and  _49
REMARK   16  A    between atoms: _49  and  _50
REMARK   17  A    between atoms: _50  and  _51
REMARK   18  A    between atoms: _55  and  _57
REMARK   19  A    between atoms: _57  and  _58
REMARK   20  A    between atoms: _58  and  _59
REMARK   21  A    between atoms: _62  and  _64
REMARK   22  A    between atoms: _64  and  _66
REMARK   23  A    between atoms: _68  and  _70
REMARK   24  A    between atoms: _70  and  _71
REMARK   25  A    between atoms: _78  and  _80
REMARK   26  A    between atoms: _82  and  _84
REMARK   27  A    between atoms: _84  and  _85
REMARK   28  A    between atoms: _91  and  _93
REMARK   29  A    between atoms: _95  and  _97
REMARK   30  A    between atoms: _97  and  _98
REMARK   31  A    between atoms: _104  and  _106
REMARK   32  A    between atoms: _106  and  _107
REMARK   33  A    between atoms: _107  and  _108
REMARK   34  A    between atoms: _108  and  _109
REMARK   35  A    between atoms: _111  and  _113
REMARK   36  A    between atoms: _113  and  _115
REMARK   37  A    between atoms: _117  and  _119
REMARK   38  A    between atoms: _119  and  _120
REMARK   39  A    between atoms: _127  and  _129
REMARK   40  A    between atoms: _131  and  _133
REMARK   41  A    between atoms: _136  and  _138
REMARK   42  A    between atoms: _138  and  _139
REMARK   43  A    between atoms: _139  and  _140
REMARK   44  A    between atoms: _140  and  _141
REMARK   45  A    between atoms: _145  and  _147
REMARK   46  A    between atoms: _147  and  _148
REMARK   47  A    between atoms: _155  and  _157
REMARK   48  A    between atoms: _157  and  _158
REMARK   49  A    between atoms: _158  and  _159
REMARK   50  A    between atoms: _159  and  _160
REMARK                            x       y       z     vdW  Elec       q    Type
REMARK                         _______ _______ _______ _____ _____    ______ ____
ROOT
ATOM      1  C   UNL     1     -40.243  16.630 -48.474  0.00  0.00    -0.022 A 
ATOM      2  C   UNL     1     -39.202  15.940 -47.865  0.00  0.00    -0.004 A 
ATOM      3  C   UNL     1     -37.907  16.454 -47.873  0.00  0.00    -0.000 A 
ATOM      4  C   UNL     1     -37.653  17.681 -48.462  0.00  0.00    -0.000 A 
ATOM      5  C   UNL     1     -38.689  18.383 -49.052  0.00  0.00    -0.000 A 
ATOM      6  C   UNL     1     -39.978  17.863 -49.046  0.00  0.00    -0.004 A 
ENDROOT
BRANCH   1   7
ATOM      7  C   UNL     1     -41.635  16.082 -48.440  0.00  0.00    +0.026 C 
BRANCH   7   8
ATOM      8  C   UNL     1     -41.702  14.637 -47.942  0.00  0.00    +0.005 C 
ATOM      9  C   UNL     1     -42.257  14.584 -46.519  0.00  0.00    +0.000 C 
ENDBRANCH   7   8
ENDBRANCH   1   7
TORSDOF 2
REMARK  Name = 
REMARK  50 active torsions:
REMARK  status: ('A' for Active; 'I' for Inactive)
REMARK    1  A    between atoms: _1  and  _3
REMARK    2  A    between atoms: _3  and  _5
REMARK    3  A    between atoms: _7  and  _9
REMARK    4  A    between atoms: _9  and  _10
REMARK    5  A    between atoms: _13  and  _15
REMARK    6  A    between atoms: _15  and  _17
REMARK    7  A    between atoms: _19  and  _21
REMARK    8  A    between atoms: _21  and  _22
REMARK    9  A    between atoms: _29  and  _31
REMARK   10  A    between atoms: _31  and  _32
REMARK   11  A    between atoms: _35  and  _37
REMARK   12  A    between atoms: _37  and  _39
REMARK   13  A    between atoms: _41  and  _43
REMARK   14  A    between atoms: _46  and  _48
REMARK   15  A    between atoms: _48  and  _49
REMARK   16  A    between atoms: _49  and  _50
REMARK   17  A    between atoms: _50  and  _51
REMARK   18  A    between atoms: _55  and  _57
REMARK   19  A    between atoms: _57  and  _58
REMARK   20  A    between atoms: _58  and  _59
REMARK   21  A    between atoms: _62  and  _64
REMARK   22  A    between atoms: _64  and  _66
REMARK   23  A    between atoms: _68  and  _70
REMARK   24  A    between atoms: _70  and  _71
REMARK   25  A    between atoms: _78  and  _80
REMARK   26  A    between atoms: _82  and  _84
REMARK   27  A    between atoms: _84  and  _85
REMARK   28  A    between atoms: _91  and  _93
REMARK   29  A    between atoms: _95  and  _97
REMARK   30  A    between atoms: _97  and  _98
REMARK   31  A    between atoms: _104  and  _106
REMARK   32  A    between atoms: _106  and  _107
REMARK   33  A    between atoms: _107  and  _108
REMARK   34  A    between atoms: _108  and  _109
REMARK   35  A    between atoms: _111  and  _113
REMARK   36  A    between atoms: _113  and  _115
REMARK   37  A    between atoms: _117  and  _119
REMARK   38  A    between atoms: _119  and  _120
REMARK   39  A    between atoms: _127  and  _129
REMARK   40  A    between atoms: _131  and  _133
REMARK   41  A    between atoms: _136  and  _138
REMARK   42  A    between atoms: _138  and  _139
REMARK   43  A    between atoms: _139  and  _140
REMARK   44  A    between atoms: _140  and  _141
REMARK   45  A    between atoms: _145  and  _147
REMARK   46  A    between atoms: _147  and  _148
REMARK   47  A    between atoms: _155  and  _157
REMARK   48  A    between atoms: _157  and  _158
REMARK   49  A    between atoms: _158  and  _159
REMARK   50  A    between atoms: _159  and  _160
REMARK                            x       y       z     vdW  Elec       q    Type
REMARK                         _______ _______ _______ _____ _____    ______ ____
ROOT
ATOM      1  C   UNL     1     -41.597  11.967 -42.647  0.00  0.00    +0.002 C 
ENDROOT
BRANCH   1   2
ATOM      2  C   UNL     1     -41.012  13.211 -43.288  0.00  0.00    +0.000 C 
BRANCH   2   3
ATOM      3  C   UNL     1     -41.977  14.006 -44.174  0.00  0.00    +0.000 C 
ATOM      4  C   UNL     1     -42.415  15.292 -43.459  0.00  0.00    +0.000 C 
ENDBRANCH   2   3
ENDBRANCH   1   2
BRANCH   1   5
ATOM      5  C   UNL     1     -42.760  11.470 -43.483  0.00  0.00    +0.021 C 
BRANCH   5   6
ATOM      6  C   UNL     1     -42.355  10.372 -44.446  0.00  0.00    +0.109 C 
ATOM      7  N   UNL     1     -42.268  10.927 -45.831  0.00  0.00    -0.131 NA
ENDBRANCH   5   6
ENDBRANCH   1   5
TORSDOF 4
REMARK  Name = 
REMARK  50 active torsions:
REMARK  status: ('A' for Active; 'I' for Inactive)
REMARK    1  A    between atoms: _1  and  _3
REMARK    2  A    between atoms: _3  and  _5
REMARK    3  A    between atoms: _7  and  _9
REMARK    4  A    between atoms: _9  and  _10
REMARK    5  A    between atoms: _13  and  _15
REMARK    6  A    between atoms: _15  and  _17
REMARK    7  A    between atoms: _19  and  _21
REMARK    8  A    between atoms: _21  and  _22
REMARK    9  A    between atoms: _29  and  _31
REMARK   10  A    between atoms: _31  and  _32
REMARK   11  A    between atoms: _35  and  _37
REMARK   12  A    between atoms: _37  and  _39
REMARK   13  A    between atoms: _41  and  _43
REMARK   14  A    between atoms: _46  and  _48
REMARK   15  A    between atoms: _48  and  _49
REMARK   16  A    between atoms: _49  and  _50
REMARK   17  A    between atoms: _50  and  _51
REMARK   18  A    between atoms: _55  and  _57
REMARK   19  A    between atoms: _57  and  _58
REMARK   20  A    between atoms: _58  and  _59
REMARK   21  A    between atoms: _62  and  _64
REMARK   22  A    between atoms: _64  and  _66
REMARK   23  A    between atoms: _68  and  _70
REMARK   24  A    between atoms: _70  and  _71
REMARK   25  A    between atoms: _78  and  _80
REMARK   26  A    between atoms: _82  and  _84
REMARK   27  A    between atoms: _84  and  _85
REMARK   28  A    between atoms: _91  and  _93
REMARK   29  A    between atoms: _95  and  _97
REMARK   30  A    between atoms: _97  and  _98
REMARK   31  A    between atoms: _104  and  _106
REMARK   32  A    between atoms: _106  and  _107
REMARK   33  A    between atoms: _107  and  _108
REMARK   34  A    between atoms: _108  and  _109
REMARK   35  A    between atoms: _111  and  _113
REMARK   36  A    between atoms: _113  and  _115
REMARK   37  A    between atoms: _117  and  _119
REMARK   38  A    between atoms: _119  and  _120
REMARK   39  A    between atoms: _127  and  _129
REMARK   40  A    between atoms: _131  and  _133
REMARK   41  A    between atoms: _136  and  _138
REMARK   42  A    between atoms: _138  and  _139
REMARK   43  A    between atoms: _139  and  _140
REMARK   44  A    between atoms: _140  and  _141
REMARK   45  A    between atoms: _145  and  _147
REMARK   46  A    between atoms: _147  and  _148
REMARK   47  A    between atoms: _155  and  _157
REMARK   48  A    between atoms: _157  and  _158
REMARK   49  A    between atoms: _158  and  _159
REMARK   50  A    between atoms: _159  and  _160
REMARK                            x       y       z     vdW  Elec       q    Type
REMARK                         _______ _______ _______ _____ _____    ______ ____
ROOT
ATOM      1  C   UNL     1     -39.463  21.172 -41.347  0.00  0.00    +0.000 C 
ATOM      2  C   UNL     1     -38.941  22.081 -40.241  0.00  0.00    +0.000 C 
ENDROOT
BRANCH   1   3
ATOM      3  C   UNL     1     -40.355  20.066 -40.775  0.00  0.00    +0.000 C 
ATOM      4  C   UNL     1     -41.359  20.702 -39.836  0.00  0.00    +0.000 C 
ENDBRANCH   1   3
BRANCH   1   5
ATOM      5  C   UNL     1     -38.320  20.559 -42.158  0.00  0.00    +0.000 C 
ATOM      6  C   UNL     1     -38.201  21.117 -43.560  0.00  0.00    +0.000 C 
ENDBRANCH   1   5
TORSDOF 2
REMARK  Name = 
REMARK  50 active torsions:
REMARK  status: ('A' for Active; 'I' for Inactive)
REMARK    1  A    between atoms: _1  and  _3
REMARK    2  A    between atoms: _3  and  _5
REMARK    3  A    between atoms: _7  and  _9
REMARK    4  A    between atoms: _9  and  _10
REMARK    5  A    between atoms: _13  and  _15
REMARK    6  A    between atoms: _15  and  _17
REMARK    7  A    between atoms: _19  and  _21
REMARK    8  A    between atoms: _21  and  _22
REMARK    9  A    between atoms: _29  and  _31
REMARK   10  A    between atoms: _31  and  _32
REMARK   11  A    between atoms: _35  and  _37
REMARK   12  A    between atoms: _37  and  _39
REMARK   13  A    between atoms: _41  and  _43
REMARK   14  A    between atoms: _46  and  _48
REMARK   15  A    between atoms: _48  and  _49
REMARK   16  A    between atoms: _49  and  _50
REMARK   17  A    between atoms: _50  and  _51
REMARK   18  A    between atoms: _55  and  _57
REMARK   19  A    between atoms: _57  and  _58
REMARK   20  A    between atoms: _58  and  _59
REMARK   21  A    between atoms: _62  and  _64
REMARK   22  A    between atoms: _64  and  _66
REMARK   23  A    between atoms: _68  and  _70
REMARK   24  A    between atoms: _70  and  _71
REMARK   25  A    between atoms: _78  and  _80
REMARK   26  A    between atoms: _82  and  _84
REMARK   27  A    between atoms: _84  and  _85
REMARK   28  A    between atoms: _91  and  _93
REMARK   29  A    between atoms: _95  and  _97
REMARK   30  A    between atoms: _97  and  _98
REMARK   31  A    between atoms: _104  and  _106
REMARK   32  A    between atoms: _106  and  _107
REMARK   33  A    between atoms: _107  and  _108
REMARK   34  A    between atoms: _108  and  _109
REMARK   35  A    between atoms: _111  and  _113
REMARK   36  A    between atoms: _113  and  _115
REMARK   37  A    between atoms: _117  and  _119
REMARK   38  A    between atoms: _119  and  _120
REMARK   39  A    between atoms: _127  and  _129
REMARK   40  A    between atoms: _131  and  _133
REMARK   41  A    between atoms: _136  and  _138
REMARK   42  A    between atoms: _138  and  _139
REMARK   43  A    between atoms: _139  and  _140
REMARK   44  A    between atoms: _140  and  _141
REMARK   45  A    between atoms: _145  and  _147
REMARK   46  A    between atoms: _147  and  _148
REMARK   47  A    between atoms: _155  and  _157
REMARK   48  A    between atoms: _157  and  _158
REMARK   49  A    between atoms: _158  and  _159
REMARK   50  A    between atoms: _159  and  _160
REMARK                            x       y       z     vdW  Elec       q    Type
REMARK                         _______ _______ _______ _____ _____    ______ ____
ROOT
ATOM      1  C   UNL     1     -36.026  25.844 -44.796  0.00  0.00    -0.022 A 
ATOM      2  C   UNL     1     -35.366  25.489 -43.617  0.00  0.00    -0.001 A 
ATOM      3  C   UNL     1     -36.059  25.390 -42.416  0.00  0.00    +0.042 A 
ATOM      4  C   UNL     1     -37.417  25.665 -42.388  0.00  0.00    +0.196 A 
ATOM      5  O   UNL     1     -38.110  25.578 -41.211  0.00  0.00    -0.287 OA
ATOM      6  C   UNL     1     -38.090  26.008 -43.536  0.00  0.00    +0.042 A 
ATOM      7  C   UNL     1     -37.391  26.103 -44.737  0.00  0.00    -0.001 A 
ENDROOT
BRANCH   1   8
ATOM      8  C   UNL     1     -35.288  25.929 -46.093  0.00  0.00    +0.026 C 
BRANCH   8   9
ATOM      9  C   UNL     1     -34.480  27.220 -46.243  0.00  0.00    +0.005 C 
ATOM     10  C   UNL     1     -33.848  27.232 -47.633  0.00  0.00    +0.000 C 
ENDBRANCH   8   9
ENDBRANCH   1   8
TORSDOF 2
REMARK  Name = 
REMARK  50 active torsions:
REMARK  status: ('A' for Active; 'I' for Inactive)
REMARK    1  A    between atoms: _1  and  _3
REMARK    2  A    between atoms: _3  and  _5
REMARK    3  A    between atoms: _7  and  _9
REMARK    4  A    between atoms: _9  and  _10
REMARK    5  A    between atoms: _13  and  _15
REMARK    6  A    between atoms: _15  and  _17
REMARK    7  A    between atoms: _19  and  _21
REMARK    8  A    between atoms: _21  and  _22
REMARK    9  A    between atoms: _29  and  _31
REMARK   10  A    between atoms: _31  and  _32
REMARK   11  A    between atoms: _35  and  _37
REMARK   12  A    between atoms: _37  and  _39
REMARK   13  A    between atoms: _41  and  _43
REMARK   14  A    between atoms: _46  and  _48
REMARK   15  A    between atoms: _48  and  _49
REMARK   16  A    between atoms: _49  and  _50
REMARK   17  A    between atoms: _50  and  _51
REMARK   18  A    between atoms: _55  and  _57
REMARK   19  A    between atoms: _57  and  _58
REMARK   20  A    between atoms: _58  and  _59
REMARK   21  A    between atoms: _62  and  _64
REMARK   22  A    between atoms: _64  and  _66
REMARK   23  A    between atoms: _68  and  _70
REMARK   24  A    between atoms: _70  and  _71
REMARK   25  A    between atoms: _78  and  _80
REMARK   26  A    between atoms: _82  and  _84
REMARK   27  A    between atoms: _84  and  _85
REMARK   28  A    between atoms: _91  and  _93
REMARK   29  A    between atoms: _95  and  _97
REMARK   30  A    between atoms: _97  and  _98
REMARK   31  A    between atoms: _104  and  _106
REMARK   32  A    between atoms: _106  and  _107
REMARK   33  A    between atoms: _107  and  _108
REMARK   34  A    between atoms: _108  and  _109
REMARK   35  A    between atoms: _111  and  _113
REMARK   36  A    between atoms: _113  and  _115
REMARK   37  A    between atoms: _117  and  _119
REMARK   38  A    between atoms: _119  and  _120
REMARK   39  A    between atoms: _127  and  _129
REMARK   40  A    between atoms: _131  and  _133
REMARK   41  A    between atoms: _136  and  _138
REMARK   42  A    between atoms: _138  and  _139
REMARK   43  A    between atoms: _139  and  _140
REMARK   44  A    between atoms: _140  and  _141
REMARK   45  A    between atoms: _145  and  _147
REMARK   46  A    between atoms: _147  and  _148
REMARK   47  A    between atoms: _155  and  _157
REMARK   48  A    between atoms: _157  and  _158
REMARK   49  A    between atoms: _158  and  _159
REMARK   50  A    between atoms: _159  and  _160
REMARK                            x       y       z     vdW  Elec       q    Type
REMARK                         _______ _______ _______ _____ _____    ______ ____
ROOT
ATOM      1  C   UNL     1     -30.869  23.371 -50.696  0.00  0.00    +0.013 C 
ATOM      2  C   UNL     1     -30.192  23.512 -52.038  0.00  0.00    +0.001 C 
ENDROOT
BRANCH   1   3
ATOM      3  C   UNL     1     -31.863  22.214 -50.752  0.00  0.00    +0.069 C 
ATOM      4  S   UNL     1     -31.052  20.629 -51.107  0.00  0.00    -0.082 S 
ENDBRANCH   1   3
TORSDOF 1
REMARK  Name = 
REMARK  50 active torsions:
REMARK  status: ('A' for Active; 'I' for Inactive)
REMARK    1  A    between atoms: _1  and  _3
REMARK    2  A    between atoms: _3  and  _5
REMARK    3  A    between atoms: _7  and  _9
REMARK    4  A    between atoms: _9  and  _10
REMARK    5  A    between atoms: _13  and  _15
REMARK    6  A    between atoms: _15  and  _17
REMARK    7  A    between atoms: _19  and  _21
REMARK    8  A    between atoms: _21  and  _22
REMARK    9  A    between atoms: _29  and  _31
REMARK   10  A    between atoms: _31  and  _32
REMARK   11  A    between atoms: _35  and  _37
REMARK   12  A    between atoms: _37  and  _39
REMARK   13  A    between atoms: _41  and  _43
REMARK   14  A    between atoms: _46  and  _48
REMARK   15  A    between atoms: _48  and  _49
REMARK   16  A    between atoms: _49  and  _50
REMARK   17  A    between atoms: _50  and  _51
REMARK   18  A    between atoms: _55  and  _57
REMARK   19  A    between atoms: _57  and  _58
REMARK   20  A    between atoms: _58  and  _59
REMARK   21  A    between atoms: _62  and  _64
REMARK   22  A    between atoms: _64  and  _66
REMARK   23  A    between atoms: _68  and  _70
REMARK   24  A    between atoms: _70  and  _71
REMARK   25  A    between atoms: _78  and  _80
REMARK   26  A    between atoms: _82  and  _84
REMARK   27  A    between atoms: _84  and  _85
REMARK   28  A    between atoms: _91  and  _93
REMARK   29  A    between atoms: _95  and  _97
REMARK   30  A    between atoms: _97  and  _98
REMARK   31  A    between atoms: _104  and  _106
REMARK   32  A    between atoms: _106  and  _107
REMARK   33  A    between atoms: _107  and  _108
REMARK   34  A    between atoms: _108  and  _109
REMARK   35  A    between atoms: _111  and  _113
REMARK   36  A    between atoms: _113  and  _115
REMARK   37  A    between atoms: _117  and  _119
REMARK   38  A    between atoms: _119  and  _120
REMARK   39  A    between atoms: _127  and  _129
REMARK   40  A    between atoms: _131  and  _133
REMARK   41  A    between atoms: _136  and  _138
REMARK   42  A    between atoms: _138  and  _139
REMARK   43  A    between atoms: _139  and  _140
REMARK   44  A    between atoms: _140  and  _141
REMARK   45  A    between atoms: _145  and  _147
REMARK   46  A    between atoms: _147  and  _148
REMARK   47  A    between atoms: _155  and  _157
REMARK   48  A    between atoms: _157  and  _158
REMARK   49  A    between atoms: _158  and  _159
REMARK   50  A    between atoms: _159  and  _160
REMARK                            x       y       z     vdW  Elec       q    Type
REMARK                         _______ _______ _______ _____ _____    ______ ____
ROOT
ATOM      1  C   UNL     1     -29.719  19.789 -56.114  0.00  0.00    +0.000 C 
ATOM      2  C   UNL     1     -30.851  19.803 -55.061  0.00  0.00    +0.000 C 
ATOM      3  C   UNL     1     -29.632  18.431 -56.774  0.00  0.00    +0.000 C 
ENDROOT
BRANCH   1   4
ATOM      4  C   UNL     1     -28.386  20.152 -55.456  0.00  0.00    +0.000 C 
ATOM      5  C   UNL     1     -27.273  20.097 -56.503  0.00  0.00    +0.000 C 
ENDBRANCH   1   4
TORSDOF 1
REMARK  Name = 
REMARK  50 active torsions:
REMARK  status: ('A' for Active; 'I' for Inactive)
REMARK    1  A    between atoms: _1  and  _3
REMARK    2  A    between atoms: _3  and  _5
REMARK    3  A    between atoms: _7  and  _9
REMARK    4  A    between atoms: _9  and  _10
REMARK    5  A    between atoms: _13  and  _15
REMARK    6  A    between atoms: _15  and  _17
REMARK    7  A    between atoms: _19  and  _21
REMARK    8  A    between atoms: _21  and  _22
REMARK    9  A    between atoms: _29  and  _31
REMARK   10  A    between atoms: _31  and  _32
REMARK   11  A    between atoms: _35  and  _37
REMARK   12  A    between atoms: _37  and  _39
REMARK   13  A    between atoms: _41  and  _43
REMARK   14  A    between atoms: _46  and  _48
REMARK   15  A    between atoms: _48  and  _49
REMARK   16  A    between atoms: _49  and  _50
REMARK   17  A    between atoms: _50  and  _51
REMARK   18  A    between atoms: _55  and  _57
REMARK   19  A    between atoms: _57  and  _58
REMARK   20  A    between atoms: _58  and  _59
REMARK   21  A    between atoms: _62  and  _64
REMARK   22  A    between atoms: _64  and  _66
REMARK   23  A    between atoms: _68  and  _70
REMARK   24  A    between atoms: _70  and  _71
REMARK   25  A    between atoms: _78  and  _80
REMARK   26  A    between atoms: _82  and  _84
REMARK   27  A    between atoms: _84  and  _85
REMARK   28  A    between atoms: _91  and  _93
REMARK   29  A    between atoms: _95  and  _97
REMARK   30  A    between atoms: _97  and  _98
REMARK   31  A    between atoms: _104  and  _106
REMARK   32  A    between atoms: _106  and  _107
REMARK   33  A    between atoms: _107  and  _108
REMARK   34  A    between atoms: _108  and  _109
REMARK   35  A    between atoms: _111  and  _113
REMARK   36  A    between atoms: _113  and  _115
REMARK   37  A    between atoms: _117  and  _119
REMARK   38  A    between atoms: _119  and  _120
REMARK   39  A    between atoms: _127  and  _129
REMARK   40  A    between atoms: _131  and  _133
REMARK   41  A    between atoms: _136  and  _138
REMARK   42  A    between atoms: _138  and  _139
REMARK   43  A    between atoms: _139  and  _140
REMARK   44  A    between atoms: _140  and  _141
REMARK   45  A    between atoms: _145  and  _147
REMARK   46  A    between atoms: _147  and  _148
REMARK   47  A    between atoms: _155  and  _157
REMARK   48  A    between atoms: _157  and  _158
REMARK   49  A    between atoms: _158  and  _159
REMARK   50  A    between atoms: _159  and  _160
REMARK                            x       y       z     vdW  Elec       q    Type
REMARK                         _______ _______ _______ _____ _____    ______ ____
ROOT
ATOM      1  C   UNL     1     -38.661   4.297 -56.643  0.00  0.00    +0.220 C 
ENDROOT
BRANCH   1   2
ATOM      2  N   UNL     1     -37.929   3.095 -56.274  0.00  0.00    -0.087 NA
ATOM      3  C   UNL     1     -36.600   3.010 -56.221  0.00  0.00    +0.535 C 
ATOM      4  N   UNL     1     -36.046   1.866 -55.865  0.00  0.00    +0.135 NA
ATOM      5  N   UNL     1     -35.835   4.057 -56.514  0.00  0.00    +0.135 NA
ENDBRANCH   1   2
BRANCH   1   6
ATOM      6  C   UNL     1     -39.822   3.965 -57.548  0.00  0.00    +0.047 C 
BRANCH   6   7
ATOM      7  C   UNL     1     -39.271   3.540 -58.890  0.00  0.00    +0.004 C 
BRANCH   7   8
ATOM      8  C   UNL     1     -40.314   3.037 -59.872  0.00  0.00    +0.000 C 
ATOM      9  C   UNL     1     -41.144   4.199 -60.401  0.00  0.00    +0.000 C 
ENDBRANCH   7   8
ENDBRANCH   6   7
ENDBRANCH   1   6
TORSDOF 4
REMARK  Name = 
REMARK  50 active torsions:
REMARK  status: ('A' for Active; 'I' for Inactive)
REMARK    1  A    between atoms: _1  and  _3
REMARK    2  A    between atoms: _3  and  _5
REMARK    3  A    between atoms: _7  and  _9
REMARK    4  A    between atoms: _9  and  _10
REMARK    5  A    between atoms: _13  and  _15
REMARK    6  A    between atoms: _15  and  _17
REMARK    7  A    between atoms: _19  and  _21
REMARK    8  A    between atoms: _21  and  _22
REMARK    9  A    between atoms: _29  and  _31
REMARK   10  A    between atoms: _31  and  _32
REMARK   11  A    between atoms: _35  and  _37
REMARK   12  A    between atoms: _37  and  _39
REMARK   13  A    between atoms: _41  and  _43
REMARK   14  A    between atoms: _46  and  _48
REMARK   15  A    between atoms: _48  and  _49
REMARK   16  A    between atoms: _49  and  _50
REMARK   17  A    between atoms: _50  and  _51
REMARK   18  A    between atoms: _55  and  _57
REMARK   19  A    between atoms: _57  and  _58
REMARK   20  A    between atoms: _58  and  _59
REMARK   21  A    between atoms: _62  and  _64
REMARK   22  A    between atoms: _64  and  _66
REMARK   23  A    between atoms: _68  and  _70
REMARK   24  A    between atoms: _70  and  _71
REMARK   25  A    between atoms: _78  and  _80
REMARK   26  A    between atoms: _82  and  _84
REMARK   27  A    between atoms: _84  and  _85
REMARK   28  A    between atoms: _91  and  _93
REMARK   29  A    between atoms: _95  and  _97
REMARK   30  A    between atoms: _97  and  _98
REMARK   31  A    between atoms: _104  and  _106
REMARK   32  A    between atoms: _106  and  _107
REMARK   33  A    between atoms: _107  and  _108
REMARK   34  A    between atoms: _108  and  _109
REMARK   35  A    between atoms: _111  and  _113
REMARK   36  A    between atoms: _113  and  _115
REMARK   37  A    between atoms: _117  and  _119
REMARK   38  A    between atoms: _119  and  _120
REMARK   39  A    between atoms: _127  and  _129
REMARK   40  A    between atoms: _131  and  _133
REMARK   41  A    between atoms: _136  and  _138
REMARK   42  A    between atoms: _138  and  _139
REMARK   43  A    between atoms: _139  and  _140
REMARK   44  A    between atoms: _140  and  _141
REMARK   45  A    between atoms: _145  and  _147
REMARK   46  A    between atoms: _147  and  _148
REMARK   47  A    between atoms: _155  and  _157
REMARK   48  A    between atoms: _157  and  _158
REMARK   49  A    between atoms: _158  and  _159
REMARK   50  A    between atoms: _159  and  _160
REMARK                            x       y       z     vdW  Elec       q    Type
REMARK                         _______ _______ _______ _____ _____    ______ ____
ROOT
ATOM      1  C   UNL     1     -45.477  -3.275 -49.887  0.00  0.00    -0.022 A 
ATOM      2  C   UNL     1     -45.540  -2.877 -48.547  0.00  0.00    -0.001 A 
ATOM      3  C   UNL     1     -44.920  -1.716 -48.113  0.00  0.00    +0.042 A 
ATOM      4  C   UNL     1     -44.229  -0.927 -49.026  0.00  0.00    +0.196 A 
ATOM      5  O   UNL     1     -43.602   0.230 -48.608  0.00  0.00    -0.287 OA
ATOM      6  C   UNL     1     -44.156  -1.296 -50.366  0.00  0.00    +0.042 A 
ATOM      7  C   UNL     1     -44.779  -2.458 -50.787  0.00  0.00    -0.001 A 
ENDROOT
BRANCH   1   8
ATOM      8  C   UNL     1     -46.181  -4.538 -50.350  0.00  0.00    +0.026 C 
BRANCH   8   9
ATOM      9  C   UNL     1     -45.553  -5.267 -51.549  0.00  0.00    +0.005 C 
ATOM     10  C   UNL     1     -45.926  -6.740 -51.433  0.00  0.00    +0.000 C 
ENDBRANCH   8   9
ENDBRANCH   1   8
TORSDOF 2
REMARK  Name = 
REMARK  50 active torsions:
REMARK  status: ('A' for Active; 'I' for Inactive)
REMARK    1  A    between atoms: _1  and  _3
REMARK    2  A    between atoms: _3  and  _5
REMARK    3  A    between atoms: _7  and  _9
REMARK    4  A    between atoms: _9  and  _10
REMARK    5  A    between atoms: _13  and  _15
REMARK    6  A    between atoms: _15  and  _17
REMARK    7  A    between atoms: _19  and  _21
REMARK    8  A    between atoms: _21  and  _22
REMARK    9  A    between atoms: _29  and  _31
REMARK   10  A    between atoms: _31  and  _32
REMARK   11  A    between atoms: _35  and  _37
REMARK   12  A    between atoms: _37  and  _39
REMARK   13  A    between atoms: _41  and  _43
REMARK   14  A    between atoms: _46  and  _48
REMARK   15  A    between atoms: _48  and  _49
REMARK   16  A    between atoms: _49  and  _50
REMARK   17  A    between atoms: _50  and  _51
REMARK   18  A    between atoms: _55  and  _57
REMARK   19  A    between atoms: _57  and  _58
REMARK   20  A    between atoms: _58  and  _59
REMARK   21  A    between atoms: _62  and  _64
REMARK   22  A    between atoms: _64  and  _66
REMARK   23  A    between atoms: _68  and  _70
REMARK   24  A    between atoms: _70  and  _71
REMARK   25  A    between atoms: _78  and  _80
REMARK   26  A    between atoms: _82  and  _84
REMARK   27  A    between atoms: _84  and  _85
REMARK   28  A    between atoms: _91  and  _93
REMARK   29  A    between atoms: _95  and  _97
REMARK   30  A    between atoms: _97  and  _98
REMARK   31  A    between atoms: _104  and  _106
REMARK   32  A    between atoms: _106  and  _107
REMARK   33  A    between atoms: _107  and  _108
REMARK   34  A    between atoms: _108  and  _109
REMARK   35  A    between atoms: _111  and  _113
REMARK   36  A    between atoms: _113  and  _115
REMARK   37  A    between atoms: _117  and  _119
REMARK   38  A    between atoms: _119  and  _120
REMARK   39  A    between atoms: _127  and  _129
REMARK   40  A    between atoms: _131  and  _133
REMARK   41  A    between atoms: _136  and  _138
REMARK   42  A    between atoms: _138  and  _139
REMARK   43  A    between atoms: _139  and  _140
REMARK   44  A    between atoms: _140  and  _141
REMARK   45  A    between atoms: _145  and  _147
REMARK   46  A    between atoms: _147  and  _148
REMARK   47  A    between atoms: _155  and  _157
REMARK   48  A    between atoms: _157  and  _158
REMARK   49  A    between atoms: _158  and  _159
REMARK   50  A    between atoms: _159  and  _160
REMARK                            x       y       z     vdW  Elec       q    Type
REMARK                         _______ _______ _______ _____ _____    ______ ____
ROOT
ATOM      1  C   UNL     1     -38.825  -2.436 -46.156  0.00  0.00    +0.007 C 
ENDROOT
BRANCH   1   2
ATOM      2  C   UNL     1     -38.366  -2.943 -47.513  0.00  0.00    +0.000 C 
BRANCH   2   3
ATOM      3  C   UNL     1     -37.362  -4.097 -47.415  0.00  0.00    +0.000 C 
ATOM      4  C   UNL     1     -38.051  -5.348 -46.903  0.00  0.00    +0.000 C 
ENDBRANCH   2   3
ENDBRANCH   1   2
BRANCH   1   5
ATOM      5  C   UNL     1     -40.333  -2.360 -46.042  0.00  0.00    +0.081 C 
BRANCH   5   6
ATOM      6  C   UNL     1     -40.804  -2.968 -44.728  0.00  0.00    +0.315 C 
ATOM      7  N   UNL     1     -41.119  -4.415 -44.888  0.00  0.00    +0.597 NA
ENDBRANCH   5   6
ENDBRANCH   1   5
TORSDOF 4
REMARK  Name = 
REMARK  50 active torsions:
REMARK  status: ('A' for Active; 'I' for Inactive)
REMARK    1  A    between atoms: _1  and  _3
REMARK    2  A    between atoms: _3  and  _5
REMARK    3  A    between atoms: _7  and  _9
REMARK    4  A    between atoms: _9  and  _10
REMARK    5  A    between atoms: _13  and  _15
REMARK    6  A    between atoms: _15  and  _17
REMARK    7  A    between atoms: _19  and  _21
REMARK    8  A    between atoms: _21  and  _22
REMARK    9  A    between atoms: _29  and  _31
REMARK   10  A    between atoms: _31  and  _32
REMARK   11  A    between atoms: _35  and  _37
REMARK   12  A    between atoms: _37  and  _39
REMARK   13  A    between atoms: _41  and  _43
REMARK   14  A    between atoms: _46  and  _48
REMARK   15  A    between atoms: _48  and  _49
REMARK   16  A    between atoms: _49  and  _50
REMARK   17  A    between atoms: _50  and  _51
REMARK   18  A    between atoms: _55  and  _57
REMARK   19  A    between atoms: _57  and  _58
REMARK   20  A    between atoms: _58  and  _59
REMARK   21  A    between atoms: _62  and  _64
REMARK   22  A    between atoms: _64  and  _66
REMARK   23  A    between atoms: _68  and  _70
REMARK   24  A    between atoms: _70  and  _71
REMARK   25  A    between atoms: _78  and  _80
REMARK   26  A    between atoms: _82  and  _84
REMARK   27  A    between atoms: _84  and  _85
REMARK   28  A    between atoms: _91  and  _93
REMARK   29  A    between atoms: _95  and  _97
REMARK   30  A    between atoms: _97  and  _98
REMARK   31  A    between atoms: _104  and  _106
REMARK   32  A    between atoms: _106  and  _107
REMARK   33  A    between atoms: _107  and  _108
REMARK   34  A    between atoms: _108  and  _109
REMARK   35  A    between atoms: _111  and  _113
REMARK   36  A    between atoms: _113  and  _115
REMARK   37  A    between atoms: _117  and  _119
REMARK   38  A    between atoms: _119  and  _120
REMARK   39  A    between atoms: _127  and  _129
REMARK   40  A    between atoms: _131  and  _133
REMARK   41  A    between atoms: _136  and  _138
REMARK   42  A    between atoms: _138  and  _139
REMARK   43  A    between atoms: _139  and  _140
REMARK   44  A    between atoms: _140  and  _141
REMARK   45  A    between atoms: _145  and  _147
REMARK   46  A    between atoms: _147  and  _148
REMARK   47  A    between atoms: _155  and  _157
REMARK   48  A    between atoms: _157  and  _158
REMARK   49  A    between atoms: _158  and  _159
REMARK   50  A    between atoms: _159  and  _160
REMARK                            x       y       z     vdW  Elec       q    Type
REMARK                         _______ _______ _______ _____ _____    ______ ____
ROOT
ATOM      1  C   UNL     1     -38.253  21.314 -61.562  0.00  0.00    +0.000 C 
ATOM      2  C   UNL     1     -38.888  21.035 -60.219  0.00  0.00    +0.000 C 
ENDROOT
BRANCH   1   3
ATOM      3  C   UNL     1     -39.196  20.949 -62.728  0.00  0.00    +0.000 C 
ATOM      4  C   UNL     1     -40.596  21.380 -62.367  0.00  0.00    +0.000 C 
ENDBRANCH   1   3
BRANCH   1   5
ATOM      5  C   UNL     1     -36.946  20.545 -61.669  0.00  0.00    +0.000 C 
ATOM      6  C   UNL     1     -35.761  21.425 -61.341  0.00  0.00    +0.000 C 
ENDBRANCH   1   5
TORSDOF 2
REMARK  Name = 
REMARK  50 active torsions:
REMARK  status: ('A' for Active; 'I' for Inactive)
REMARK    1  A    between atoms: _1  and  _3
REMARK    2  A    between atoms: _3  and  _5
REMARK    3  A    between atoms: _7  and  _9
REMARK    4  A    between atoms: _9  and  _10
REMARK    5  A    between atoms: _13  and  _15
REMARK    6  A    between atoms: _15  and  _17
REMARK    7  A    between atoms: _19  and  _21
REMARK    8  A    between atoms: _21  and  _22
REMARK    9  A    between atoms: _29  and  _31
REMARK   10  A    between atoms: _31  and  _32
REMARK   11  A    between atoms: _35  and  _37
REMARK   12  A    between atoms: _37  and  _39
REMARK   13  A    between atoms: _41  and  _43
REMARK   14  A    between atoms: _46  and  _48
REMARK   15  A    between atoms: _48  and  _49
REMARK   16  A    between atoms: _49  and  _50
REMARK   17  A    between atoms: _50  and  _51
REMARK   18  A    between atoms: _55  and  _57
REMARK   19  A    between atoms: _57  and  _58
REMARK   20  A    between atoms: _58  and  _59
REMARK   21  A    between atoms: _62  and  _64
REMARK   22  A    between atoms: _64  and  _66
REMARK   23  A    between atoms: _68  and  _70
REMARK   24  A    between atoms: _70  and  _71
REMARK   25  A    between atoms: _78  and  _80
REMARK   26  A    between atoms: _82  and  _84
REMARK   27  A    between atoms: _84  and  _85
REMARK   28  A    between atoms: _91  and  _93
REMARK   29  A    between atoms: _95  and  _97
REMARK   30  A    between atoms: _97  and  _98
REMARK   31  A    between atoms: _104  and  _106
REMARK   32  A    between atoms: _106  and  _107
REMARK   33  A    between atoms: _107  and  _108
REMARK   34  A    between atoms: _108  and  _109
REMARK   35  A    between atoms: _111  and  _113
REMARK   36  A    between atoms: _113  and  _115
REMARK   37  A    between atoms: _117  and  _119
REMARK   38  A    between atoms: _119  and  _120
REMARK   39  A    between atoms: _127  and  _129
REMARK   40  A    between atoms: _131  and  _133
REMARK   41  A    between atoms: _136  and  _138
REMARK   42  A    between atoms: _138  and  _139
REMARK   43  A    between atoms: _139  and  _140
REMARK   44  A    between atoms: _140  and  _141
REMARK   45  A    between atoms: _145  and  _147
REMARK   46  A    between atoms: _147  and  _148
REMARK   47  A    between atoms: _155  and  _157
REMARK   48  A    between atoms: _157  and  _158
REMARK   49  A    between atoms: _158  and  _159
REMARK   50  A    between atoms: _159  and  _160
REMARK                            x       y       z     vdW  Elec       q    Type
REMARK                         _______ _______ _______ _____ _____    ______ ____
ROOT
ATOM      1  C   UNL     1     -40.951  15.141 -58.696  0.00  0.00    +0.000 C 
ENDROOT
BRANCH   1   2
ATOM      2  C   UNL     1     -40.287  16.308 -57.965  0.00  0.00    +0.000 C 
ATOM      3  C   UNL     1     -41.111  16.615 -56.724  0.00  0.00    +0.000 C 
ATOM      4  C   UNL     1     -40.175  17.501 -58.903  0.00  0.00    +0.000 C 
ENDBRANCH   1   2
BRANCH   1   5
ATOM      5  C   UNL     1     -42.268  15.405 -59.408  0.00  0.00    +0.000 C 
ATOM      6  C   UNL     1     -42.143  15.134 -60.901  0.00  0.00    +0.000 C 
ENDBRANCH   1   5
TORSDOF 2
REMARK  Name = 
REMARK  50 active torsions:
REMARK  status: ('A' for Active; 'I' for Inactive)
REMARK    1  A    between atoms: _1  and  _3
REMARK    2  A    between atoms: _3  and  _5
REMARK    3  A    between atoms: _7  and  _9
REMARK    4  A    between atoms: _9  and  _10
REMARK    5  A    between atoms: _13  and  _15
REMARK    6  A    between atoms: _15  and  _17
REMARK    7  A    between atoms: _19  and  _21
REMARK    8  A    between atoms: _21  and  _22
REMARK    9  A    between atoms: _29  and  _31
REMARK   10  A    between atoms: _31  and  _32
REMARK   11  A    between atoms: _35  and  _37
REMARK   12  A    between atoms: _37  and  _39
REMARK   13  A    between atoms: _41  and  _43
REMARK   14  A    between atoms: _46  and  _48
REMARK   15  A    between atoms: _48  and  _49
REMARK   16  A    between atoms: _49  and  _50
REMARK   17  A    between atoms: _50  and  _51
REMARK   18  A    between atoms: _55  and  _57
REMARK   19  A    between atoms: _57  and  _58
REMARK   20  A    between atoms: _58  and  _59
REMARK   21  A    between atoms: _62  and  _64
REMARK   22  A    between atoms: _64  and  _66
REMARK   23  A    between atoms: _68  and  _70
REMARK   24  A    between atoms: _70  and  _71
REMARK   25  A    between atoms: _78  and  _80
REMARK   26  A    between atoms: _82  and  _84
REMARK   27  A    between atoms: _84  and  _85
REMARK   28  A    between atoms: _91  and  _93
REMARK   29  A    between atoms: _95  and  _97
REMARK   30  A    between atoms: _97  and  _98
REMARK   31  A    between atoms: _104  and  _106
REMARK   32  A    between atoms: _106  and  _107
REMARK   33  A    between atoms: _107  and  _108
REMARK   34  A    between atoms: _108  and  _109
REMARK   35  A    between atoms: _111  and  _113
REMARK   36  A    between atoms: _113  and  _115
REMARK   37  A    between atoms: _117  and  _119
REMARK   38  A    between atoms: _119  and  _120
REMARK   39  A    between atoms: _127  and  _129
REMARK   40  A    between atoms: _131  and  _133
REMARK   41  A    between atoms: _136  and  _138
REMARK   42  A    between atoms: _138  and  _139
REMARK   43  A    between atoms: _139  and  _140
REMARK   44  A    between atoms: _140  and  _141
REMARK   45  A    between atoms: _145  and  _147
REMARK   46  A    between atoms: _147  and  _148
REMARK   47  A    between atoms: _155  and  _157
REMARK   48  A    between atoms: _157  and  _158
REMARK   49  A    between atoms: _158  and  _159
REMARK   50  A    between atoms: _159  and  _160
REMARK                            x       y       z     vdW  Elec       q    Type
REMARK                         _______ _______ _______ _____ _____    ______ ____
ROOT
ATOM      1  C   UNL     1     -37.586  15.579 -64.373  0.00  0.00    +0.000 C 
ATOM      2  C   UNL     1     -36.566  15.486 -65.514  0.00  0.00    +0.000 C 
ENDROOT
BRANCH   1   3
ATOM      3  C   UNL     1     -38.749  16.508 -64.785  0.00  0.00    +0.000 C 
ATOM      4  C   UNL     1     -38.782  16.460 -66.307  0.00  0.00    +0.000 C 
ENDBRANCH   1   3
BRANCH   1   5
ATOM      5  C   UNL     1     -36.891  16.082 -63.098  0.00  0.00    +0.000 C 
ATOM      6  C   UNL     1     -37.291  15.343 -61.855  0.00  0.00    +0.000 C 
ENDBRANCH   1   5
TORSDOF 2
REMARK  Name = 
REMARK  50 active torsions:
REMARK  status: ('A' for Active; 'I' for Inactive)
REMARK    1  A    between atoms: _1  and  _3
REMARK    2  A    between atoms: _3  and  _5
REMARK    3  A    between atoms: _7  and  _9
REMARK    4  A    between atoms: _9  and  _10
REMARK    5  A    between atoms: _13  and  _15
REMARK    6  A    between atoms: _15  and  _17
REMARK    7  A    between atoms: _19  and  _21
REMARK    8  A    between atoms: _21  and  _22
REMARK    9  A    between atoms: _29  and  _31
REMARK   10  A    between atoms: _31  and  _32
REMARK   11  A    between atoms: _35  and  _37
REMARK   12  A    between atoms: _37  and  _39
REMARK   13  A    between atoms: _41  and  _43
REMARK   14  A    between atoms: _46  and  _48
REMARK   15  A    between atoms: _48  and  _49
REMARK   16  A    between atoms: _49  and  _50
REMARK   17  A    between atoms: _50  and  _51
REMARK   18  A    between atoms: _55  and  _57
REMARK   19  A    between atoms: _57  and  _58
REMARK   20  A    between atoms: _58  and  _59
REMARK   21  A    between atoms: _62  and  _64
REMARK   22  A    between atoms: _64  and  _66
REMARK   23  A    between atoms: _68  and  _70
REMARK   24  A    between atoms: _70  and  _71
REMARK   25  A    between atoms: _78  and  _80
REMARK   26  A    between atoms: _82  and  _84
REMARK   27  A    between atoms: _84  and  _85
REMARK   28  A    between atoms: _91  and  _93
REMARK   29  A    between atoms: _95  and  _97
REMARK   30  A    between atoms: _97  and  _98
REMARK   31  A    between atoms: _104  and  _106
REMARK   32  A    between atoms: _106  and  _107
REMARK   33  A    between atoms: _107  and  _108
REMARK   34  A    between atoms: _108  and  _109
REMARK   35  A    between atoms: _111  and  _113
REMARK   36  A    between atoms: _113  and  _115
REMARK   37  A    between atoms: _117  and  _119
REMARK   38  A    between atoms: _119  and  _120
REMARK   39  A    between atoms: _127  and  _129
REMARK   40  A    between atoms: _131  and  _133
REMARK   41  A    between atoms: _136  and  _138
REMARK   42  A    between atoms: _138  and  _139
REMARK   43  A    between atoms: _139  and  _140
REMARK   44  A    between atoms: _140  and  _141
REMARK   45  A    between atoms: _145  and  _147
REMARK   46  A    between atoms: _147  and  _148
REMARK   47  A    between atoms: _155  and  _157
REMARK   48  A    between atoms: _157  and  _158
REMARK   49  A    between atoms: _158  and  _159
REMARK   50  A    between atoms: _159  and  _160
REMARK                            x       y       z     vdW  Elec       q    Type
REMARK                         _______ _______ _______ _____ _____    ______ ____
ROOT
ATOM      1  C   UNL     1     -32.355  17.392 -67.641  0.00  0.00    -0.022 A 
ATOM      2  C   UNL     1     -31.393  16.477 -67.227  0.00  0.00    -0.001 A 
ATOM      3  C   UNL     1     -30.069  16.845 -67.080  0.00  0.00    +0.042 A 
ATOM      4  C   UNL     1     -29.690  18.147 -67.361  0.00  0.00    +0.196 A 
ATOM      5  O   UNL     1     -28.354  18.492 -67.237  0.00  0.00    -0.287 OA
ATOM      6  C   UNL     1     -30.622  19.074 -67.791  0.00  0.00    +0.042 A 
ATOM      7  C   UNL     1     -31.944  18.696 -67.946  0.00  0.00    -0.001 A 
ENDROOT
BRANCH   1   8
ATOM      8  C   UNL     1     -33.799  16.967 -67.817  0.00  0.00    +0.026 C 
BRANCH   8   9
ATOM      9  C   UNL     1     -34.472  17.474 -69.094  0.00  0.00    +0.005 C 
ATOM     10  C   UNL     1     -33.820  16.767 -70.276  0.00  0.00    +0.000 C 
ENDBRANCH   8   9
ENDBRANCH   1   8
TORSDOF 2
REMARK  Name = 
REMARK  50 active torsions:
REMARK  status: ('A' for Active; 'I' for Inactive)
REMARK    1  A    between atoms: _1  and  _3
REMARK    2  A    between atoms: _3  and  _5
REMARK    3  A    between atoms: _7  and  _9
REMARK    4  A    between atoms: _9  and  _10
REMARK    5  A    between atoms: _13  and  _15
REMARK    6  A    between atoms: _15  and  _17
REMARK    7  A    between atoms: _19  and  _21
REMARK    8  A    between atoms: _21  and  _22
REMARK    9  A    between atoms: _29  and  _31
REMARK   10  A    between atoms: _31  and  _32
REMARK   11  A    between atoms: _35  and  _37
REMARK   12  A    between atoms: _37  and  _39
REMARK   13  A    between atoms: _41  and  _43
REMARK   14  A    between atoms: _46  and  _48
REMARK   15  A    between atoms: _48  and  _49
REMARK   16  A    between atoms: _49  and  _50
REMARK   17  A    between atoms: _50  and  _51
REMARK   18  A    between atoms: _55  and  _57
REMARK   19  A    between atoms: _57  and  _58
REMARK   20  A    between atoms: _58  and  _59
REMARK   21  A    between atoms: _62  and  _64
REMARK   22  A    between atoms: _64  and  _66
REMARK   23  A    between atoms: _68  and  _70
REMARK   24  A    between atoms: _70  and  _71
REMARK   25  A    between atoms: _78  and  _80
REMARK   26  A    between atoms: _82  and  _84
REMARK   27  A    between atoms: _84  and  _85
REMARK   28  A    between atoms: _91  and  _93
REMARK   29  A    between atoms: _95  and  _97
REMARK   30  A    between atoms: _97  and  _98
REMARK   31  A    between atoms: _104  and  _106
REMARK   32  A    between atoms: _106  and  _107
REMARK   33  A    between atoms: _107  and  _108
REMARK   34  A    between atoms: _108  and  _109
REMARK   35  A    between atoms: _111  and  _113
REMARK   36  A    between atoms: _113  and  _115
REMARK   37  A    between atoms: _117  and  _119
REMARK   38  A    between atoms: _119  and  _120
REMARK   39  A    between atoms: _127  and  _129
REMARK   40  A    between atoms: _131  and  _133
REMARK   41  A    between atoms: _136  and  _138
REMARK   42  A    between atoms: _138  and  _139
REMARK   43  A    between atoms: _139  and  _140
REMARK   44  A    between atoms: _140  and  _141
REMARK   45  A    between atoms: _145  and  _147
REMARK   46  A    between atoms: _147  and  _148
REMARK   47  A    between atoms: _155  and  _157
REMARK   48  A    between atoms: _157  and  _158
REMARK   49  A    between atoms: _158  and  _159
REMARK   50  A    between atoms: _159  and  _160
REMARK                            x       y       z     vdW  Elec       q    Type
REMARK                         _______ _______ _______ _____ _____    ______ ____
ROOT
ATOM      1  C   UNL     1     -29.052   9.826 -66.425  0.00  0.00    +0.000 C 
ENDROOT
BRANCH   1   2
ATOM      2  C   UNL     1     -29.637  11.083 -65.796  0.00  0.00    +0.000 C 
ATOM      3  C   UNL     1     -28.743  12.306 -66.006  0.00  0.00    +0.000 C 
ATOM      4  C   UNL     1     -31.046  11.329 -66.300  0.00  0.00    +0.000 C 
ENDBRANCH   1   2
BRANCH   1   5
ATOM      5  C   UNL     1     -27.524   9.779 -66.429  0.00  0.00    +0.000 C 
ATOM      6  C   UNL     1     -27.075   8.624 -65.564  0.00  0.00    +0.000 C 
ENDBRANCH   1   5
TORSDOF 2
REMARK  Name = 
REMARK  50 active torsions:
REMARK  status: ('A' for Active; 'I' for Inactive)
REMARK    1  A    between atoms: _1  and  _3
REMARK    2  A    between atoms: _3  and  _5
REMARK    3  A    between atoms: _7  and  _9
REMARK    4  A    between atoms: _9  and  _10
REMARK    5  A    between atoms: _13  and  _15
REMARK    6  A    between atoms: _15  and  _17
REMARK    7  A    between atoms: _19  and  _21
REMARK    8  A    between atoms: _21  and  _22
REMARK    9  A    between atoms: _29  and  _31
REMARK   10  A    between atoms: _31  and  _32
REMARK   11  A    between atoms: _35  and  _37
REMARK   12  A    between atoms: _37  and  _39
REMARK   13  A    between atoms: _41  and  _43
REMARK   14  A    between atoms: _46  and  _48
REMARK   15  A    between atoms: _48  and  _49
REMARK   16  A    between atoms: _49  and  _50
REMARK   17  A    between atoms: _50  and  _51
REMARK   18  A    between atoms: _55  and  _57
REMARK   19  A    between atoms: _57  and  _58
REMARK   20  A    between atoms: _58  and  _59
REMARK   21  A    between atoms: _62  and  _64
REMARK   22  A    between atoms: _64  and  _66
REMARK   23  A    between atoms: _68  and  _70
REMARK   24  A    between atoms: _70  and  _71
REMARK   25  A    between atoms: _78  and  _80
REMARK   26  A    between atoms: _82  and  _84
REMARK   27  A    between atoms: _84  and  _85
REMARK   28  A    between atoms: _91  and  _93
REMARK   29  A    between atoms: _95  and  _97
REMARK   30  A    between atoms: _97  and  _98
REMARK   31  A    between atoms: _104  and  _106
REMARK   32  A    between atoms: _106  and  _107
REMARK   33  A    between atoms: _107  and  _108
REMARK   34  A    between atoms: _108  and  _109
REMARK   35  A    between atoms: _111  and  _113
REMARK   36  A    between atoms: _113  and  _115
REMARK   37  A    between atoms: _117  and  _119
REMARK   38  A    between atoms: _119  and  _120
REMARK   39  A    between atoms: _127  and  _129
REMARK   40  A    between atoms: _131  and  _133
REMARK   41  A    between atoms: _136  and  _138
REMARK   42  A    between atoms: _138  and  _139
REMARK   43  A    between atoms: _139  and  _140
REMARK   44  A    between atoms: _140  and  _141
REMARK   45  A    between atoms: _145  and  _147
REMARK   46  A    between atoms: _147  and  _148
REMARK   47  A    between atoms: _155  and  _157
REMARK   48  A    between atoms: _157  and  _158
REMARK   49  A    between atoms: _158  and  _159
REMARK   50  A    between atoms: _159  and  _160
REMARK                            x       y       z     vdW  Elec       q    Type
REMARK                         _______ _______ _______ _____ _____    ______ ____
ROOT
ATOM      1  C   UNL     1     -29.917  21.166 -46.295  0.00  0.00    +0.000 C 
ATOM      2  C   UNL     1     -30.959  21.784 -45.399  0.00  0.00    +0.000 C 
ENDROOT
BRANCH   1   3
ATOM      3  C   UNL     1     -29.066  22.262 -46.997  0.00  0.00    +0.000 C 
ATOM      4  C   UNL     1     -28.735  23.369 -46.006  0.00  0.00    +0.000 C 
ENDBRANCH   1   3
BRANCH   1   5
ATOM      5  C   UNL     1     -30.605  20.266 -47.326  0.00  0.00    +0.000 C 
ATOM      6  C   UNL     1     -30.045  18.832 -47.369  0.00  0.00    +0.000 C 
ENDBRANCH   1   5
TORSDOF 2
REMARK  Name = 
REMARK  50 active torsions:
REMARK  status: ('A' for Active; 'I' for Inactive)
REMARK    1  A    between atoms: _1  and  _3
REMARK    2  A    between atoms: _3  and  _5
REMARK    3  A    between atoms: _7  and  _9
REMARK    4  A    between atoms: _9  and  _10
REMARK    5  A    between atoms: _13  and  _15
REMARK    6  A    between atoms: _15  and  _17
REMARK    7  A    between atoms: _19  and  _21
REMARK    8  A    between atoms: _21  and  _22
REMARK    9  A    between atoms: _29  and  _31
REMARK   10  A    between atoms: _31  and  _32
REMARK   11  A    between atoms: _35  and  _37
REMARK   12  A    between atoms: _37  and  _39
REMARK   13  A    between atoms: _41  and  _43
REMARK   14  A    between atoms: _46  and  _48
REMARK   15  A    between atoms: _48  and  _49
REMARK   16  A    between atoms: _49  and  _50
REMARK   17  A    between atoms: _50  and  _51
REMARK   18  A    between atoms: _55  and  _57
REMARK   19  A    between atoms: _57  and  _58
REMARK   20  A    between atoms: _58  and  _59
REMARK   21  A    between atoms: _62  and  _64
REMARK   22  A    between atoms: _64  and  _66
REMARK   23  A    between atoms: _68  and  _70
REMARK   24  A    between atoms: _70  and  _71
REMARK   25  A    between atoms: _78  and  _80
REMARK   26  A    between atoms: _82  and  _84
REMARK   27  A    between atoms: _84  and  _85
REMARK   28  A    between atoms: _91  and  _93
REMARK   29  A    between atoms: _95  and  _97
REMARK   30  A    between atoms: _97  and  _98
REMARK   31  A    between atoms: _104  and  _106
REMARK   32  A    between atoms: _106  and  _107
REMARK   33  A    between atoms: _107  and  _108
REMARK   34  A    between atoms: _108  and  _109
REMARK   35  A    between atoms: _111  and  _113
REMARK   36  A    between atoms: _113  and  _115
REMARK   37  A    between atoms: _117  and  _119
REMARK   38  A    between atoms: _119  and  _120
REMARK   39  A    between atoms: _127  and  _129
REMARK   40  A    between atoms: _131  and  _133
REMARK   41  A    between atoms: _136  and  _138
REMARK   42  A    between atoms: _138  and  _139
REMARK   43  A    between atoms: _139  and  _140
REMARK   44  A    between atoms: _140  and  _141
REMARK   45  A    between atoms: _145  and  _147
REMARK   46  A    between atoms: _147  and  _148
REMARK   47  A    between atoms: _155  and  _157
REMARK   48  A    between atoms: _157  and  _158
REMARK   49  A    between atoms: _158  and  _159
REMARK   50  A    between atoms: _159  and  _160
REMARK                            x       y       z     vdW  Elec       q    Type
REMARK                         _______ _______ _______ _____ _____    ______ ____
ROOT
ATOM      1  C   UNL     1     -32.067  25.175 -41.364  0.00  0.00    +0.000 C 
ATOM      2  C   UNL     1     -33.127  25.547 -40.314  0.00  0.00    +0.000 C 
ATOM      3  C   UNL     1     -32.449  23.895 -42.075  0.00  0.00    +0.000 C 
ENDROOT
BRANCH   1   4
ATOM      4  C   UNL     1     -31.851  26.305 -42.393  0.00  0.00    +0.000 C 
ATOM      5  C   UNL     1     -31.723  27.632 -41.666  0.00  0.00    +0.000 C 
ENDBRANCH   1   4
TORSDOF 1
REMARK  Name = 
REMARK  50 active torsions:
REMARK  status: ('A' for Active; 'I' for Inactive)
REMARK    1  A    between atoms: _1  and  _3
REMARK    2  A    between atoms: _3  and  _5
REMARK    3  A    between atoms: _7  and  _9
REMARK    4  A    between atoms: _9  and  _10
REMARK    5  A    between atoms: _13  and  _15
REMARK    6  A    between atoms: _15  and  _17
REMARK    7  A    between atoms: _19  and  _21
REMARK    8  A    between atoms: _21  and  _22
REMARK    9  A    between atoms: _29  and  _31
REMARK   10  A    between atoms: _31  and  _32
REMARK   11  A    between atoms: _35  and  _37
REMARK   12  A    between atoms: _37  and  _39
REMARK   13  A    between atoms: _41  and  _43
REMARK   14  A    between atoms: _46  and  _48
REMARK   15  A    between atoms: _48  and  _49
REMARK   16  A    between atoms: _49  and  _50
REMARK   17  A    between atoms: _50  and  _51
REMARK   18  A    between atoms: _55  and  _57
REMARK   19  A    between atoms: _57  and  _58
REMARK   20  A    between atoms: _58  and  _59
REMARK   21  A    between atoms: _62  and  _64
REMARK   22  A    between atoms: _64  and  _66
REMARK   23  A    between atoms: _68  and  _70
REMARK   24  A    between atoms: _70  and  _71
REMARK   25  A    between atoms: _78  and  _80
REMARK   26  A    between atoms: _82  and  _84
REMARK   27  A    between atoms: _84  and  _85
REMARK   28  A    between atoms: _91  and  _93
REMARK   29  A    between atoms: _95  and  _97
REMARK   30  A    between atoms: _97  and  _98
REMARK   31  A    between atoms: _104  and  _106
REMARK   32  A    between atoms: _106  and  _107
REMARK   33  A    between atoms: _107  and  _108
REMARK   34  A    between atoms: _108  and  _109
REMARK   35  A    between atoms: _111  and  _113
REMARK   36  A    between atoms: _113  and  _115
REMARK   37  A    between atoms: _117  and  _119
REMARK   38  A    between atoms: _119  and  _120
REMARK   39  A    between atoms: _127  and  _129
REMARK   40  A    between atoms: _131  and  _133
REMARK   41  A    between atoms: _136  and  _138
REMARK   42  A    between atoms: _138  and  _139
REMARK   43  A    between atoms: _139  and  _140
REMARK   44  A    between atoms: _140  and  _141
REMARK   45  A    between atoms: _145  and  _147
REMARK   46  A    between atoms: _147  and  _148
REMARK   47  A    between atoms: _155  and  _157
REMARK   48  A    between atoms: _157  and  _158
REMARK   49  A    between atoms: _158  and  _159
REMARK   50  A    between atoms: _159  and  _160
REMARK                            x       y       z     vdW  Elec       q    Type
REMARK                         _______ _______ _______ _____ _____    ______ ____
ROOT
ATOM      1  C   UNL     1     -28.828  12.941 -47.201  0.00  0.00    +0.220 C 
ENDROOT
BRANCH   1   2
ATOM      2  N   UNL     1     -28.790  11.533 -47.629  0.00  0.00    -0.087 NA
ATOM      3  C   UNL     1     -29.731  10.960 -48.387  0.00  0.00    +0.535 C 
ATOM      4  N   UNL     1     -29.649   9.673 -48.754  0.00  0.00    +0.135 NA
ATOM      5  N   UNL     1     -30.771  11.681 -48.781  0.00  0.00    +0.135 NA
ENDBRANCH   1   2
BRANCH   1   6
ATOM      6  C   UNL     1     -28.058  13.909 -48.130  0.00  0.00    +0.047 C 
BRANCH   6   7
ATOM      7  C   UNL     1     -27.185  14.912 -47.337  0.00  0.00    +0.004 C 
BRANCH   7   8
ATOM      8  C   UNL     1     -25.683  14.816 -47.646  0.00  0.00    +0.000 C 
ATOM      9  C   UNL     1     -25.429  14.322 -49.064  0.00  0.00    +0.000 C 
ENDBRANCH   7   8
ENDBRANCH   6   7
ENDBRANCH   1   6
TORSDOF 4
REMARK  Name = 
REMARK  50 active torsions:
REMARK  status: ('A' for Active; 'I' for Inactive)
REMARK    1  A    between atoms: _1  and  _3
REMARK    2  A    between atoms: _3  and  _5
REMARK    3  A    between atoms: _7  and  _9
REMARK    4  A    between atoms: _9  and  _10
REMARK    5  A    between atoms: _13  and  _15
REMARK    6  A    between atoms: _15  and  _17
REMARK    7  A    between atoms: _19  and  _21
REMARK    8  A    between atoms: _21  and  _22
REMARK    9  A    between atoms: _29  and  _31
REMARK   10  A    between atoms: _31  and  _32
REMARK   11  A    between atoms: _35  and  _37
REMARK   12  A    between atoms: _37  and  _39
REMARK   13  A    between atoms: _41  and  _43
REMARK   14  A    between atoms: _46  and  _48
REMARK   15  A    between atoms: _48  and  _49
REMARK   16  A    between atoms: _49  and  _50
REMARK   17  A    between atoms: _50  and  _51
REMARK   18  A    between atoms: _55  and  _57
REMARK   19  A    between atoms: _57  and  _58
REMARK   20  A    between atoms: _58  and  _59
REMARK   21  A    between atoms: _62  and  _64
REMARK   22  A    between atoms: _64  and  _66
REMARK   23  A    between atoms: _68  and  _70
REMARK   24  A    between atoms: _70  and  _71
REMARK   25  A    between atoms: _78  and  _80
REMARK   26  A    between atoms: _82  and  _84
REMARK   27  A    between atoms: _84  and  _85
REMARK   28  A    between atoms: _91  and  _93
REMARK   29  A    between atoms: _95  and  _97
REMARK   30  A    between atoms: _97  and  _98
REMARK   31  A    between atoms: _104  and  _106
REMARK   32  A    between atoms: _106  and  _107
REMARK   33  A    between atoms: _107  and  _108
REMARK   34  A    between atoms: _108  and  _109
REMARK   35  A    between atoms: _111  and  _113
REMARK   36  A    between atoms: _113  and  _115
REMARK   37  A    between atoms: _117  and  _119
REMARK   38  A    between atoms: _119  and  _120
REMARK   39  A    between atoms: _127  and  _129
REMARK   40  A    between atoms: _131  and  _133
REMARK   41  A    between atoms: _136  and  _138
REMARK   42  A    between atoms: _138  and  _139
REMARK   43  A    between atoms: _139  and  _140
REMARK   44  A    between atoms: _140  and  _141
REMARK   45  A    between atoms: _145  and  _147
REMARK   46  A    between atoms: _147  and  _148
REMARK   47  A    between atoms: _155  and  _157
REMARK   48  A    between atoms: _157  and  _158
REMARK   49  A    between atoms: _158  and  _159
REMARK   50  A    between atoms: _159  and  _160
REMARK                            x       y       z     vdW  Elec       q    Type
REMARK                         _______ _______ _______ _____ _____    ______ ____
ROOT
ATOM      1  C   UNL     1     -30.600  10.768 -52.926  0.00  0.00    +0.114 C 
ENDROOT
BRANCH   1   2
ATOM      2  C   UNL     1     -31.304   9.833 -51.979  0.00  0.00    +0.365 C 
ATOM      3  O   UNL     1     -32.322  10.249 -51.390  0.00  0.00    -0.246 OA
ATOM      4  O   UNL     1     -30.837   8.685 -51.813  0.00  0.00    -0.246 OA
ENDBRANCH   1   2
BRANCH   1   5
ATOM      5  C   UNL     1     -29.457  11.497 -52.261  0.00  0.00    +0.012 C 
BRANCH   5   6
ATOM      6  C   UNL     1     -28.132  10.727 -52.280  0.00  0.00    +0.001 C 
ATOM      7  C   UNL     1     -27.940  10.050 -53.618  0.00  0.00    +0.000 C 
ENDBRANCH   5   6
ENDBRANCH   1   5
TORSDOF 3
REMARK  Name = 
REMARK  50 active torsions:
REMARK  status: ('A' for Active; 'I' for Inactive)
REMARK    1  A    between atoms: _1  and  _3
REMARK    2  A    between atoms: _3  and  _5
REMARK    3  A    between atoms: _7  and  _9
REMARK    4  A    between atoms: _9  and  _10
REMARK    5  A    between atoms: _13  and  _15
REMARK    6  A    between atoms: _15  and  _17
REMARK    7  A    between atoms: _19  and  _21
REMARK    8  A    between atoms: _21  and  _22
REMARK    9  A    between atoms: _29  and  _31
REMARK   10  A    between atoms: _31  and  _32
REMARK   11  A    between atoms: _35  and  _37
REMARK   12  A    between atoms: _37  and  _39
REMARK   13  A    between atoms: _41  and  _43
REMARK   14  A    between atoms: _46  and  _48
REMARK   15  A    between atoms: _48  and  _49
REMARK   16  A    between atoms: _49  and  _50
REMARK   17  A    between atoms: _50  and  _51
REMARK   18  A    between atoms: _55  and  _57
REMARK   19  A    between atoms: _57  and  _58
REMARK   20  A    between atoms: _58  and  _59
REMARK   21  A    between atoms: _62  and  _64
REMARK   22  A    between atoms: _64  and  _66
REMARK   23  A    between atoms: _68  and  _70
REMARK   24  A    between atoms: _70  and  _71
REMARK   25  A    between atoms: _78  and  _80
REMARK   26  A    between atoms: _82  and  _84
REMARK   27  A    between atoms: _84  and  _85
REMARK   28  A    between atoms: _91  and  _93
REMARK   29  A    between atoms: _95  and  _97
REMARK   30  A    between atoms: _97  and  _98
REMARK   31  A    between atoms: _104  and  _106
REMARK   32  A    between atoms: _106  and  _107
REMARK   33  A    between atoms: _107  and  _108
REMARK   34  A    between atoms: _108  and  _109
REMARK   35  A    between atoms: _111  and  _113
REMARK   36  A    between atoms: _113  and  _115
REMARK   37  A    between atoms: _117  and  _119
REMARK   38  A    between atoms: _119  and  _120
REMARK   39  A    between atoms: _127  and  _129
REMARK   40  A    between atoms: _131  and  _133
REMARK   41  A    between atoms: _136  and  _138
REMARK   42  A    between atoms: _138  and  _139
REMARK   43  A    between atoms: _139  and  _140
REMARK   44  A    between atoms: _140  and  _141
REMARK   45  A    between atoms: _145  and  _147
REMARK   46  A    between atoms: _147  and  _148
REMARK   47  A    between atoms: _155  and  _157
REMARK   48  A    between atoms: _157  and  _158
REMARK   49  A    between atoms: _158  and  _159
REMARK   50  A    between atoms: _159  and  _160
REMARK                            x       y       z     vdW  Elec       q    Type
REMARK                         _______ _______ _______ _____ _____    ______ ____
ROOT
ATOM      1  C   UNL     1     -30.575   9.487 -58.290  0.00  0.00    +0.000 C 
ATOM      2  C   UNL     1     -31.846   9.508 -59.129  0.00  0.00    +0.000 C 
ENDROOT
BRANCH   1   3
ATOM      3  C   UNL     1     -30.440   8.167 -57.483  0.00  0.00    +0.000 C 
ATOM      4  C   UNL     1     -30.502   6.966 -58.455  0.00  0.00    +0.000 C 
ENDBRANCH   1   3
BRANCH   1   5
ATOM      5  C   UNL     1     -30.615  10.683 -57.342  0.00  0.00    +0.000 C 
ATOM      6  C   UNL     1     -31.870  10.703 -56.459  0.00  0.00    +0.000 C 
ENDBRANCH   1   5
TORSDOF 2
REMARK  Name = 
REMARK  50 active torsions:
REMARK  status: ('A' for Active; 'I' for Inactive)
REMARK    1  A    between atoms: _1  and  _3
REMARK    2  A    between atoms: _3  and  _5
REMARK    3  A    between atoms: _7  and  _9
REMARK    4  A    between atoms: _9  and  _10
REMARK    5  A    between atoms: _13  and  _15
REMARK    6  A    between atoms: _15  and  _17
REMARK    7  A    between atoms: _19  and  _21
REMARK    8  A    between atoms: _21  and  _22
REMARK    9  A    between atoms: _29  and  _31
REMARK   10  A    between atoms: _31  and  _32
REMARK   11  A    between atoms: _35  and  _37
REMARK   12  A    between atoms: _37  and  _39
REMARK   13  A    between atoms: _41  and  _43
REMARK   14  A    between atoms: _46  and  _48
REMARK   15  A    between atoms: _48  and  _49
REMARK   16  A    between atoms: _49  and  _50
REMARK   17  A    between atoms: _50  and  _51
REMARK   18  A    between atoms: _55  and  _57
REMARK   19  A    between atoms: _57  and  _58
REMARK   20  A    between atoms: _58  and  _59
REMARK   21  A    between atoms: _62  and  _64
REMARK   22  A    between atoms: _64  and  _66
REMARK   23  A    between atoms: _68  and  _70
REMARK   24  A    between atoms: _70  and  _71
REMARK   25  A    between atoms: _78  and  _80
REMARK   26  A    between atoms: _82  and  _84
REMARK   27  A    between atoms: _84  and  _85
REMARK   28  A    between atoms: _91  and  _93
REMARK   29  A    between atoms: _95  and  _97
REMARK   30  A    between atoms: _97  and  _98
REMARK   31  A    between atoms: _104  and  _106
REMARK   32  A    between atoms: _106  and  _107
REMARK   33  A    between atoms: _107  and  _108
REMARK   34  A    between atoms: _108  and  _109
REMARK   35  A    between atoms: _111  and  _113
REMARK   36  A    between atoms: _113  and  _115
REMARK   37  A    between atoms: _117  and  _119
REMARK   38  A    between atoms: _119  and  _120
REMARK   39  A    between atoms: _127  and  _129
REMARK   40  A    between atoms: _131  and  _133
REMARK   41  A    between atoms: _136  and  _138
REMARK   42  A    between atoms: _138  and  _139
REMARK   43  A    between atoms: _139  and  _140
REMARK   44  A    between atoms: _140  and  _141
REMARK   45  A    between atoms: _145  and  _147
REMARK   46  A    between atoms: _147  and  _148
REMARK   47  A    between atoms: _155  and  _157
REMARK   48  A    between atoms: _157  and  _158
REMARK   49  A    between atoms: _158  and  _159
REMARK   50  A    between atoms: _159  and  _160
REMARK                            x       y       z     vdW  Elec       q    Type
REMARK                         _______ _______ _______ _____ _____    ______ ____
ROOT
ATOM      1  C   UNL     1     -36.101   6.650 -60.957  0.00  0.00    -0.022 A 
ATOM      2  C   UNL     1     -35.059   6.867 -60.063  0.00  0.00    -0.001 A 
ATOM      3  C   UNL     1     -35.308   7.164 -58.743  0.00  0.00    +0.042 A 
ATOM      4  C   UNL     1     -36.611   7.239 -58.300  0.00  0.00    +0.196 A 
ATOM      5  O   UNL     1     -36.858   7.525 -56.984  0.00  0.00    -0.287 OA
ATOM      6  C   UNL     1     -37.658   7.024 -59.161  0.00  0.00    +0.042 A 
ATOM      7  C   UNL     1     -37.404   6.725 -60.480  0.00  0.00    -0.001 A 
ENDROOT
BRANCH   1   8
ATOM      8  C   UNL     1     -35.821   6.343 -62.409  0.00  0.00    +0.026 C 
BRANCH   8   9
ATOM      9  C   UNL     1     -35.857   4.858 -62.760  0.00  0.00    +0.005 C 
ATOM     10  C   UNL     1     -35.466   4.666 -64.213  0.00  0.00    +0.000 C 
ENDBRANCH   8   9
ENDBRANCH   1   8
TORSDOF 2
REMARK  Name = 
REMARK  50 active torsions:
REMARK  status: ('A' for Active; 'I' for Inactive)
REMARK    1  A    between atoms: _1  and  _3
REMARK    2  A    between atoms: _3  and  _5
REMARK    3  A    between atoms: _7  and  _9
REMARK    4  A    between atoms: _9  and  _10
REMARK    5  A    between atoms: _13  and  _15
REMARK    6  A    between atoms: _15  and  _17
REMARK    7  A    between atoms: _19  and  _21
REMARK    8  A    between atoms: _21  and  _22
REMARK    9  A    between atoms: _29  and  _31
REMARK   10  A    between atoms: _31  and  _32
REMARK   11  A    between atoms: _35  and  _37
REMARK   12  A    between atoms: _37  and  _39
REMARK   13  A    between atoms: _41  and  _43
REMARK   14  A    between atoms: _46  and  _48
REMARK   15  A    between atoms: _48  and  _49
REMARK   16  A    between atoms: _49  and  _50
REMARK   17  A    between atoms: _50  and  _51
REMARK   18  A    between atoms: _55  and  _57
REMARK   19  A    between atoms: _57  and  _58
REMARK   20  A    between atoms: _58  and  _59
REMARK   21  A    between atoms: _62  and  _64
REMARK   22  A    between atoms: _64  and  _66
REMARK   23  A    between atoms: _68  and  _70
REMARK   24  A    between atoms: _70  and  _71
REMARK   25  A    between atoms: _78  and  _80
REMARK   26  A    between atoms: _82  and  _84
REMARK   27  A    between atoms: _84  and  _85
REMARK   28  A    between atoms: _91  and  _93
REMARK   29  A    between atoms: _95  and  _97
REMARK   30  A    between atoms: _97  and  _98
REMARK   31  A    between atoms: _104  and  _106
REMARK   32  A    between atoms: _106  and  _107
REMARK   33  A    between atoms: _107  and  _108
REMARK   34  A    between atoms: _108  and  _109
REMARK   35  A    between atoms: _111  and  _113
REMARK   36  A    between atoms: _113  and  _115
REMARK   37  A    between atoms: _117  and  _119
REMARK   38  A    between atoms: _119  and  _120
REMARK   39  A    between atoms: _127  and  _129
REMARK   40  A    between atoms: _131  and  _133
REMARK   41  A    between atoms: _136  and  _138
REMARK   42  A    between atoms: _138  and  _139
REMARK   43  A    between atoms: _139  and  _140
REMARK   44  A    between atoms: _140  and  _141
REMARK   45  A    between atoms: _145  and  _147
REMARK   46  A    between atoms: _147  and  _148
REMARK   47  A    between atoms: _155  and  _157
REMARK   48  A    between atoms: _157  and  _158
REMARK   49  A    between atoms: _158  and  _159
REMARK   50  A    between atoms: _159  and  _160
REMARK                            x       y       z     vdW  Elec       q    Type
REMARK                         _______ _______ _______ _____ _____    ______ ____
ROOT
ATOM      1  C   UNL     1     -43.465   9.832 -56.753  0.00  0.00    +0.036 C 
ATOM      2  C   UNL     1     -42.532  10.314 -55.663  0.00  0.00    +0.003 C 
ENDROOT
BRANCH   1   3
ATOM      3  C   UNL     1     -44.200   8.566 -56.280  0.00  0.00    +0.182 C 
ATOM      4  O   UNL     1     -44.672   8.702 -54.949  0.00  0.00    -0.220 OA
ENDBRANCH   1   3
TORSDOF 1
REMARK  Name = 
REMARK  50 active torsions:
REMARK  status: ('A' for Active; 'I' for Inactive)
REMARK    1  A    between atoms: _1  and  _3
REMARK    2  A    between atoms: _3  and  _5
REMARK    3  A    between atoms: _7  and  _9
REMARK    4  A    between atoms: _9  and  _10
REMARK    5  A    between atoms: _13  and  _15
REMARK    6  A    between atoms: _15  and  _17
REMARK    7  A    between atoms: _19  and  _21
REMARK    8  A    between atoms: _21  and  _22
REMARK    9  A    between atoms: _29  and  _31
REMARK   10  A    between atoms: _31  and  _32
REMARK   11  A    between atoms: _35  and  _37
REMARK   12  A    between atoms: _37  and  _39
REMARK   13  A    between atoms: _41  and  _43
REMARK   14  A    between atoms: _46  and  _48
REMARK   15  A    between atoms: _48  and  _49
REMARK   16  A    between atoms: _49  and  _50
REMARK   17  A    between atoms: _50  and  _51
REMARK   18  A    between atoms: _55  and  _57
REMARK   19  A    between atoms: _57  and  _58
REMARK   20  A    between atoms: _58  and  _59
REMARK   21  A    between atoms: _62  and  _64
REMARK   22  A    between atoms: _64  and  _66
REMARK   23  A    between atoms: _68  and  _70
REMARK   24  A    between atoms: _70  and  _71
REMARK   25  A    between atoms: _78  and  _80
REMARK   26  A    between atoms: _82  and  _84
REMARK   27  A    between atoms: _84  and  _85
REMARK   28  A    between atoms: _91  and  _93
REMARK   29  A    between atoms: _95  and  _97
REMARK   30  A    between atoms: _97  and  _98
REMARK   31  A    between atoms: _104  and  _106
REMARK   32  A    between atoms: _106  and  _107
REMARK   33  A    between atoms: _107  and  _108
REMARK   34  A    between atoms: _108  and  _109
REMARK   35  A    between atoms: _111  and  _113
REMARK   36  A    between atoms: _113  and  _115
REMARK   37  A    between atoms: _117  and  _119
REMARK   38  A    between atoms: _119  and  _120
REMARK   39  A    between atoms: _127  and  _129
REMARK   40  A    between atoms: _131  and  _133
REMARK   41  A    between atoms: _136  and  _138
REMARK   42  A    between atoms: _138  and  _139
REMARK   43  A    between atoms: _139  and  _140
REMARK   44  A    between atoms: _140  and  _141
REMARK   45  A    between atoms: _145  and  _147
REMARK   46  A    between atoms: _147  and  _148
REMARK   47  A    between atoms: _155  and  _157
REMARK   48  A    between atoms: _157  and  _158
REMARK   49  A    between atoms: _158  and  _159
REMARK   50  A    between atoms: _159  and  _160
REMARK                            x       y       z     vdW  Elec       q    Type
REMARK                         _______ _______ _______ _____ _____    ______ ____
ROOT
ATOM      1  C   UNL     1     -42.371  14.160 -53.597  0.00  0.00    -0.022 A 
ATOM      2  C   UNL     1     -42.316  14.668 -52.309  0.00  0.00    -0.004 A 
ATOM      3  C   UNL     1     -43.052  15.779 -51.952  0.00  0.00    -0.000 A 
ATOM      4  C   UNL     1     -43.860  16.390 -52.892  0.00  0.00    -0.000 A 
ATOM      5  C   UNL     1     -43.926  15.879 -54.177  0.00  0.00    -0.000 A 
ATOM      6  C   UNL     1     -43.199  14.779 -54.520  0.00  0.00    -0.004 A 
ENDROOT
BRANCH   1   7
ATOM      7  C   UNL     1     -41.573  12.960 -53.978  0.00  0.00    +0.026 C 
BRANCH   7   8
ATOM      8  C   UNL     1     -42.264  11.620 -53.664  0.00  0.00    +0.005 C 
ATOM      9  C   UNL     1     -43.154  11.724 -52.442  0.00  0.00    +0.000 C 
ENDBRANCH   7   8
ENDBRANCH   1   7
TORSDOF 2
REMARK  Name = 
REMARK  50 active torsions:
REMARK  status: ('A' for Active; 'I' for Inactive)
REMARK    1  A    between atoms: _1  and  _3
REMARK    2  A    between atoms: _3  and  _5
REMARK    3  A    between atoms: _7  and  _9
REMARK    4  A    between atoms: _9  and  _10
REMARK    5  A    between atoms: _13  and  _15
REMARK    6  A    between atoms: _15  and  _17
REMARK    7  A    between atoms: _19  and  _21
REMARK    8  A    between atoms: _21  and  _22
REMARK    9  A    between atoms: _29  and  _31
REMARK   10  A    between atoms: _31  and  _32
REMARK   11  A    between atoms: _35  and  _37
REMARK   12  A    between atoms: _37  and  _39
REMARK   13  A    between atoms: _41  and  _43
REMARK   14  A    between atoms: _46  and  _48
REMARK   15  A    between atoms: _48  and  _49
REMARK   16  A    between atoms: _49  and  _50
REMARK   17  A    between atoms: _50  and  _51
REMARK   18  A    between atoms: _55  and  _57
REMARK   19  A    between atoms: _57  and  _58
REMARK   20  A    between atoms: _58  and  _59
REMARK   21  A    between atoms: _62  and  _64
REMARK   22  A    between atoms: _64  and  _66
REMARK   23  A    between atoms: _68  and  _70
REMARK   24  A    between atoms: _70  and  _71
REMARK   25  A    between atoms: _78  and  _80
REMARK   26  A    between atoms: _82  and  _84
REMARK   27  A    between atoms: _84  and  _85
REMARK   28  A    between atoms: _91  and  _93
REMARK   29  A    between atoms: _95  and  _97
REMARK   30  A    between atoms: _97  and  _98
REMARK   31  A    between atoms: _104  and  _106
REMARK   32  A    between atoms: _106  and  _107
REMARK   33  A    between atoms: _107  and  _108
REMARK   34  A    between atoms: _108  and  _109
REMARK   35  A    between atoms: _111  and  _113
REMARK   36  A    between atoms: _113  and  _115
REMARK   37  A    between atoms: _117  and  _119
REMARK   38  A    between atoms: _119  and  _120
REMARK   39  A    between atoms: _127  and  _129
REMARK   40  A    between atoms: _131  and  _133
REMARK   41  A    between atoms: _136  and  _138
REMARK   42  A    between atoms: _138  and  _139
REMARK   43  A    between atoms: _139  and  _140
REMARK   44  A    between atoms: _140  and  _141
REMARK   45  A    between atoms: _145  and  _147
REMARK   46  A    between atoms: _147  and  _148
REMARK   47  A    between atoms: _155  and  _157
REMARK   48  A    between atoms: _157  and  _158
REMARK   49  A    between atoms: _158  and  _159
REMARK   50  A    between atoms: _159  and  _160
REMARK                            x       y       z     vdW  Elec       q    Type
REMARK                         _______ _______ _______ _____ _____    ______ ____
ROOT
ATOM      1  C   UNL     1     -43.186  11.792 -50.002  0.00  0.00    +0.036 C 
ATOM      2  C   UNL     1     -42.214  12.583 -49.130  0.00  0.00    +0.003 C 
ENDROOT
BRANCH   1   3
ATOM      3  C   UNL     1     -43.487  10.432 -49.351  0.00  0.00    +0.182 C 
ATOM      4  O   UNL     1     -42.515   9.470 -49.714  0.00  0.00    -0.220 OA
ENDBRANCH   1   3
TORSDOF 1
REMARK  Name = 
REMARK  50 active torsions:
REMARK  status: ('A' for Active; 'I' for Inactive)
REMARK    1  A    between atoms: _1  and  _3
REMARK    2  A    between atoms: _3  and  _5
REMARK    3  A    between atoms: _7  and  _9
REMARK    4  A    between atoms: _9  and  _10
REMARK    5  A    between atoms: _13  and  _15
REMARK    6  A    between atoms: _15  and  _17
REMARK    7  A    between atoms: _19  and  _21
REMARK    8  A    between atoms: _21  and  _22
REMARK    9  A    between atoms: _29  and  _31
REMARK   10  A    between atoms: _31  and  _32
REMARK   11  A    between atoms: _35  and  _37
REMARK   12  A    between atoms: _37  and  _39
REMARK   13  A    between atoms: _41  and  _43
REMARK   14  A    between atoms: _46  and  _48
REMARK   15  A    between atoms: _48  and  _49
REMARK   16  A    between atoms: _49  and  _50
REMARK   17  A    between atoms: _50  and  _51
REMARK   18  A    between atoms: _55  and  _57
REMARK   19  A    between atoms: _57  and  _58
REMARK   20  A    between atoms: _58  and  _59
REMARK   21  A    between atoms: _62  and  _64
REMARK   22  A    between atoms: _64  and  _66
REMARK   23  A    between atoms: _68  and  _70
REMARK   24  A    between atoms: _70  and  _71
REMARK   25  A    between atoms: _78  and  _80
REMARK   26  A    between atoms: _82  and  _84
REMARK   27  A    between atoms: _84  and  _85
REMARK   28  A    between atoms: _91  and  _93
REMARK   29  A    between atoms: _95  and  _97
REMARK   30  A    between atoms: _97  and  _98
REMARK   31  A    between atoms: _104  and  _106
REMARK   32  A    between atoms: _106  and  _107
REMARK   33  A    between atoms: _107  and  _108
REMARK   34  A    between atoms: _108  and  _109
REMARK   35  A    between atoms: _111  and  _113
REMARK   36  A    between atoms: _113  and  _115
REMARK   37  A    between atoms: _117  and  _119
REMARK   38  A    between atoms: _119  and  _120
REMARK   39  A    between atoms: _127  and  _129
REMARK   40  A    between atoms: _131  and  _133
REMARK   41  A    between atoms: _136  and  _138
REMARK   42  A    between atoms: _138  and  _139
REMARK   43  A    between atoms: _139  and  _140
REMARK   44  A    between atoms: _140  and  _141
REMARK   45  A    between atoms: _145  and  _147
REMARK   46  A    between atoms: _147  and  _148
REMARK   47  A    between atoms: _155  and  _157
REMARK   48  A    between atoms: _157  and  _158
REMARK   49  A    between atoms: _158  and  _159
REMARK   50  A    between atoms: _159  and  _160
REMARK                            x       y       z     vdW  Elec       q    Type
REMARK                         _______ _______ _______ _____ _____    ______ ____
ROOT
ATOM      1  C   UNL     1     -40.357  16.402 -49.150  0.00  0.00    -0.022 A 
ATOM      2  C   UNL     1     -39.845  17.693 -49.126  0.00  0.00    -0.004 A 
ATOM      3  C   UNL     1     -38.667  18.004 -49.802  0.00  0.00    -0.000 A 
ATOM      4  C   UNL     1     -38.013  17.029 -50.536  0.00  0.00    -0.000 A 
ATOM      5  C   UNL     1     -38.529  15.746 -50.582  0.00  0.00    -0.000 A 
ATOM      6  C   UNL     1     -39.701  15.440 -49.900  0.00  0.00    -0.004 A 
ENDROOT
BRANCH   1   7
ATOM      7  C   UNL     1     -41.635  16.082 -48.440  0.00  0.00    +0.026 C 
BRANCH   7   8
ATOM      8  C   UNL     1     -41.702  14.637 -47.942  0.00  0.00    +0.005 C 
ATOM      9  C   UNL     1     -42.257  14.584 -46.519  0.00  0.00    +0.000 C 
ENDBRANCH   7   8
ENDBRANCH   1   7
TORSDOF 2
REMARK  Name = 
REMARK  50 active torsions:
REMARK  status: ('A' for Active; 'I' for Inactive)
REMARK    1  A    between atoms: _1  and  _3
REMARK    2  A    between atoms: _3  and  _5
REMARK    3  A    between atoms: _7  and  _9
REMARK    4  A    between atoms: _9  and  _10
REMARK    5  A    between atoms: _13  and  _15
REMARK    6  A    between atoms: _15  and  _17
REMARK    7  A    between atoms: _19  and  _21
REMARK    8  A    between atoms: _21  and  _22
REMARK    9  A    between atoms: _29  and  _31
REMARK   10  A    between atoms: _31  and  _32
REMARK   11  A    between atoms: _35  and  _37
REMARK   12  A    between atoms: _37  and  _39
REMARK   13  A    between atoms: _41  and  _43
REMARK   14  A    between atoms: _46  and  _48
REMARK   15  A    between atoms: _48  and  _49
REMARK   16  A    between atoms: _49  and  _50
REMARK   17  A    between atoms: _50  and  _51
REMARK   18  A    between atoms: _55  and  _57
REMARK   19  A    between atoms: _57  and  _58
REMARK   20  A    between atoms: _58  and  _59
REMARK   21  A    between atoms: _62  and  _64
REMARK   22  A    between atoms: _64  and  _66
REMARK   23  A    between atoms: _68  and  _70
REMARK   24  A    between atoms: _70  and  _71
REMARK   25  A    between atoms: _78  and  _80
REMARK   26  A    between atoms: _82  and  _84
REMARK   27  A    between atoms: _84  and  _85
REMARK   28  A    between atoms: _91  and  _93
REMARK   29  A    between atoms: _95  and  _97
REMARK   30  A    between atoms: _97  and  _98
REMARK   31  A    between atoms: _104  and  _106
REMARK   32  A    between atoms: _106  and  _107
REMARK   33  A    between atoms: _107  and  _108
REMARK   34  A    between atoms: _108  and  _109
REMARK   35  A    between atoms: _111  and  _113
REMARK   36  A    between atoms: _113  and  _115
REMARK   37  A    between atoms: _117  and  _119
REMARK   38  A    between atoms: _119  and  _120
REMARK   39  A    between atoms: _127  and  _129
REMARK   40  A    between atoms: _131  and  _133
REMARK   41  A    between atoms: _136  and  _138
REMARK   42  A    between atoms: _138  and  _139
REMARK   43  A    between atoms: _139  and  _140
REMARK   44  A    between atoms: _140  and  _141
REMARK   45  A    between atoms: _145  and  _147
REMARK   46  A    between atoms: _147  and  _148
REMARK   47  A    between atoms: _155  and  _157
REMARK   48  A    between atoms: _157  and  _158
REMARK   49  A    between atoms: _158  and  _159
REMARK   50  A    between atoms: _159  and  _160
REMARK                            x       y       z     vdW  Elec       q    Type
REMARK                         _______ _______ _______ _____ _____    ______ ____
ROOT
ATOM      1  C   UNL     1     -41.422  11.777 -43.008  0.00  0.00    +0.002 C 
ENDROOT
BRANCH   1   2
ATOM      2  C   UNL     1     -41.012  13.211 -43.288  0.00  0.00    +0.000 C 
BRANCH   2   3
ATOM      3  C   UNL     1     -41.977  14.006 -44.174  0.00  0.00    +0.000 C 
ATOM      4  C   UNL     1     -42.415  15.292 -43.459  0.00  0.00    +0.000 C 
ENDBRANCH   2   3
ENDBRANCH   1   2
BRANCH   1   5
ATOM      5  C   UNL     1     -42.844  11.559 -43.485  0.00  0.00    +0.021 C 
BRANCH   5   6
ATOM      6  C   UNL     1     -42.944  10.466 -44.529  0.00  0.00    +0.109 C 
ATOM      7  N   UNL     1     -42.470  10.986 -45.848  0.00  0.00    -0.131 NA
ENDBRANCH   5   6
ENDBRANCH   1   5
TORSDOF 4
REMARK  Name = 
REMARK  50 active torsions:
REMARK  status: ('A' for Active; 'I' for Inactive)
REMARK    1  A    between atoms: _1  and  _3
REMARK    2  A    between atoms: _3  and  _5
REMARK    3  A    between atoms: _7  and  _9
REMARK    4  A    between atoms: _9  and  _10
REMARK    5  A    between atoms: _13  and  _15
REMARK    6  A    between atoms: _15  and  _17
REMARK    7  A    between atoms: _19  and  _21
REMARK    8  A    between atoms: _21  and  _22
REMARK    9  A    between atoms: _29  and  _31
REMARK   10  A    between atoms: _31  and  _32
REMARK   11  A    between atoms: _35  and  _37
REMARK   12  A    between atoms: _37  and  _39
REMARK   13  A    between atoms: _41  and  _43
REMARK   14  A    between atoms: _46  and  _48
REMARK   15  A    between atoms: _48  and  _49
REMARK   16  A    between atoms: _49  and  _50
REMARK   17  A    between atoms: _50  and  _51
REMARK   18  A    between atoms: _55  and  _57
REMARK   19  A    between atoms: _57  and  _58
REMARK   20  A    between atoms: _58  and  _59
REMARK   21  A    between atoms: _62  and  _64
REMARK   22  A    between atoms: _64  and  _66
REMARK   23  A    between atoms: _68  and  _70
REMARK   24  A    between atoms: _70  and  _71
REMARK   25  A    between atoms: _78  and  _80
REMARK   26  A    between atoms: _82  and  _84
REMARK   27  A    between atoms: _84  and  _85
REMARK   28  A    between atoms: _91  and  _93
REMARK   29  A    between atoms: _95  and  _97
REMARK   30  A    between atoms: _97  and  _98
REMARK   31  A    between atoms: _104  and  _106
REMARK   32  A    between atoms: _106  and  _107
REMARK   33  A    between atoms: _107  and  _108
REMARK   34  A    between atoms: _108  and  _109
REMARK   35  A    between atoms: _111  and  _113
REMARK   36  A    between atoms: _113  and  _115
REMARK   37  A    between atoms: _117  and  _119
REMARK   38  A    between atoms: _119  and  _120
REMARK   39  A    between atoms: _127  and  _129
REMARK   40  A    between atoms: _131  and  _133
REMARK   41  A    between atoms: _136  and  _138
REMARK   42  A    between atoms: _138  and  _139
REMARK   43  A    between atoms: _139  and  _140
REMARK   44  A    between atoms: _140  and  _141
REMARK   45  A    between atoms: _145  and  _147
REMARK   46  A    between atoms: _147  and  _148
REMARK   47  A    between atoms: _155  and  _157
REMARK   48  A    between atoms: _157  and  _158
REMARK   49  A    between atoms: _158  and  _159
REMARK   50  A    between atoms: _159  and  _160
REMARK                            x       y       z     vdW  Elec       q    Type
REMARK                         _______ _______ _______ _____ _____    ______ ____
ROOT
ATOM      1  C   UNL     1     -39.463  21.172 -41.347  0.00  0.00    +0.000 C 
ATOM      2  C   UNL     1     -39.074  22.175 -40.268  0.00  0.00    +0.000 C 
ENDROOT
BRANCH   1   3
ATOM      3  C   UNL     1     -40.355  20.066 -40.775  0.00  0.00    +0.000 C 
ATOM      4  C   UNL     1     -41.359  20.702 -39.836  0.00  0.00    +0.000 C 
ENDBRANCH   1   3
BRANCH   1   5
ATOM      5  C   UNL     1     -38.231  20.560 -42.016  0.00  0.00    +0.000 C 
ATOM      6  C   UNL     1     -37.525  19.528 -41.162  0.00  0.00    +0.000 C 
ENDBRANCH   1   5
TORSDOF 2
REMARK  Name = 
REMARK  50 active torsions:
REMARK  status: ('A' for Active; 'I' for Inactive)
REMARK    1  A    between atoms: _1  and  _3
REMARK    2  A    between atoms: _3  and  _5
REMARK    3  A    between atoms: _7  and  _9
REMARK    4  A    between atoms: _9  and  _10
REMARK    5  A    between atoms: _13  and  _15
REMARK    6  A    between atoms: _15  and  _17
REMARK    7  A    between atoms: _19  and  _21
REMARK    8  A    between atoms: _21  and  _22
REMARK    9  A    between atoms: _29  and  _31
REMARK   10  A    between atoms: _31  and  _32
REMARK   11  A    between atoms: _35  and  _37
REMARK   12  A    between atoms: _37  and  _39
REMARK   13  A    between atoms: _41  and  _43
REMARK   14  A    between atoms: _46  and  _48
REMARK   15  A    between atoms: _48  and  _49
REMARK   16  A    between atoms: _49  and  _50
REMARK   17  A    between atoms: _50  and  _51
REMARK   18  A    between atoms: _55  and  _57
REMARK   19  A    between atoms: _57  and  _58
REMARK   20  A    between atoms: _58  and  _59
REMARK   21  A    between atoms: _62  and  _64
REMARK   22  A    between atoms: _64  and  _66
REMARK   23  A    between atoms: _68  and  _70
REMARK   24  A    between atoms: _70  and  _71
REMARK   25  A    between atoms: _78  and  _80
REMARK   26  A    between atoms: _82  and  _84
REMARK   27  A    between atoms: _84  and  _85
REMARK   28  A    between atoms: _91  and  _93
REMARK   29  A    between atoms: _95  and  _97
REMARK   30  A    between atoms: _97  and  _98
REMARK   31  A    between atoms: _104  and  _106
REMARK   32  A    between atoms: _106  and  _107
REMARK   33  A    between atoms: _107  and  _108
REMARK   34  A    between atoms: _108  and  _109
REMARK   35  A    between atoms: _111  and  _113
REMARK   36  A    between atoms: _113  and  _115
REMARK   37  A    between atoms: _117  and  _119
REMARK   38  A    between atoms: _119  and  _120
REMARK   39  A    between atoms: _127  and  _129
REMARK   40  A    between atoms: _131  and  _133
REMARK   41  A    between atoms: _136  and  _138
REMARK   42  A    between atoms: _138  and  _139
REMARK   43  A    between atoms: _139  and  _140
REMARK   44  A    between atoms: _140  and  _141
REMARK   45  A    between atoms: _145  and  _147
REMARK   46  A    between atoms: _147  and  _148
REMARK   47  A    between atoms: _155  and  _157
REMARK   48  A    between atoms: _157  and  _158
REMARK   49  A    between atoms: _158  and  _159
REMARK   50  A    between atoms: _159  and  _160
REMARK                            x       y       z     vdW  Elec       q    Type
REMARK                         _______ _______ _______ _____ _____    ______ ____
ROOT
ATOM      1  C   UNL     1     -36.027  25.844 -44.797  0.00  0.00    -0.022 A 
ATOM      2  C   UNL     1     -35.364  25.519 -43.612  0.00  0.00    -0.001 A 
ATOM      3  C   UNL     1     -36.057  25.420 -42.411  0.00  0.00    +0.042 A 
ATOM      4  C   UNL     1     -37.421  25.666 -42.390  0.00  0.00    +0.196 A 
ATOM      5  O   UNL     1     -38.115  25.580 -41.214  0.00  0.00    -0.287 OA
ATOM      6  C   UNL     1     -38.097  25.981 -43.543  0.00  0.00    +0.042 A 
ATOM      7  C   UNL     1     -37.398  26.077 -44.744  0.00  0.00    -0.001 A 
ENDROOT
BRANCH   1   8
ATOM      8  C   UNL     1     -35.288  25.929 -46.093  0.00  0.00    +0.026 C 
BRANCH   8   9
ATOM      9  C   UNL     1     -34.480  27.220 -46.243  0.00  0.00    +0.005 C 
ATOM     10  C   UNL     1     -33.848  27.232 -47.633  0.00  0.00    +0.000 C 
ENDBRANCH   8   9
ENDBRANCH   1   8
TORSDOF 2
REMARK  Name = 
REMARK  50 active torsions:
REMARK  status: ('A' for Active; 'I' for Inactive)
REMARK    1  A    between atoms: _1  and  _3
REMARK    2  A    between atoms: _3  and  _5
REMARK    3  A    between atoms: _7  and  _9
REMARK    4  A    between atoms: _9  and  _10
REMARK    5  A    between atoms: _13  and  _15
REMARK    6  A    between atoms: _15  and  _17
REMARK    7  A    between atoms: _19  and  _21
REMARK    8  A    between atoms: _21  and  _22
REMARK    9  A    between atoms: _29  and  _31
REMARK   10  A    between atoms: _31  and  _32
REMARK   11  A    between atoms: _35  and  _37
REMARK   12  A    between atoms: _37  and  _39
REMARK   13  A    between atoms: _41  and  _43
REMARK   14  A    between atoms: _46  and  _48
REMARK   15  A    between atoms: _48  and  _49
REMARK   16  A    between atoms: _49  and  _50
REMARK   17  A    between atoms: _50  and  _51
REMARK   18  A    between atoms: _55  and  _57
REMARK   19  A    between atoms: _57  and  _58
REMARK   20  A    between atoms: _58  and  _59
REMARK   21  A    between atoms: _62  and  _64
REMARK   22  A    between atoms: _64  and  _66
REMARK   23  A    between atoms: _68  and  _70
REMARK   24  A    between atoms: _70  and  _71
REMARK   25  A    between atoms: _78  and  _80
REMARK   26  A    between atoms: _82  and  _84
REMARK   27  A    between atoms: _84  and  _85
REMARK   28  A    between atoms: _91  and  _93
REMARK   29  A    between atoms: _95  and  _97
REMARK   30  A    between atoms: _97  and  _98
REMARK   31  A    between atoms: _104  and  _106
REMARK   32  A    between atoms: _106  and  _107
REMARK   33  A    between atoms: _107  and  _108
REMARK   34  A    between atoms: _108  and  _109
REMARK   35  A    between atoms: _111  and  _113
REMARK   36  A    between atoms: _113  and  _115
REMARK   37  A    between atoms: _117  and  _119
REMARK   38  A    between atoms: _119  and  _120
REMARK   39  A    between atoms: _127  and  _129
REMARK   40  A    between atoms: _131  and  _133
REMARK   41  A    between atoms: _136  and  _138
REMARK   42  A    between atoms: _138  and  _139
REMARK   43  A    between atoms: _139  and  _140
REMARK   44  A    between atoms: _140  and  _141
REMARK   45  A    between atoms: _145  and  _147
REMARK   46  A    between atoms: _147  and  _148
REMARK   47  A    between atoms: _155  and  _157
REMARK   48  A    between atoms: _157  and  _158
REMARK   49  A    between atoms: _158  and  _159
REMARK   50  A    between atoms: _159  and  _160
REMARK                            x       y       z     vdW  Elec       q    Type
REMARK                         _______ _______ _______ _____ _____    ______ ____
ROOT
ATOM      1  C   UNL     1     -30.869  23.371 -50.696  0.00  0.00    +0.013 C 
ATOM      2  C   UNL     1     -30.192  23.512 -52.038  0.00  0.00    +0.001 C 
ENDROOT
BRANCH   1   3
ATOM      3  C   UNL     1     -31.863  22.214 -50.752  0.00  0.00    +0.069 C 
ATOM      4  S   UNL     1     -31.057  20.635 -51.142  0.00  0.00    -0.082 S 
ENDBRANCH   1   3
TORSDOF 1
REMARK  Name = 
REMARK  50 active torsions:
REMARK  status: ('A' for Active; 'I' for Inactive)
REMARK    1  A    between atoms: _1  and  _3
REMARK    2  A    between atoms: _3  and  _5
REMARK    3  A    between atoms: _7  and  _9
REMARK    4  A    between atoms: _9  and  _10
REMARK    5  A    between atoms: _13  and  _15
REMARK    6  A    between atoms: _15  and  _17
REMARK    7  A    between atoms: _19  and  _21
REMARK    8  A    between atoms: _21  and  _22
REMARK    9  A    between atoms: _29  and  _31
REMARK   10  A    between atoms: _31  and  _32
REMARK   11  A    between atoms: _35  and  _37
REMARK   12  A    between atoms: _37  and  _39
REMARK   13  A    between atoms: _41  and  _43
REMARK   14  A    between atoms: _46  and  _48
REMARK   15  A    between atoms: _48  and  _49
REMARK   16  A    between atoms: _49  and  _50
REMARK   17  A    between atoms: _50  and  _51
REMARK   18  A    between atoms: _55  and  _57
REMARK   19  A    between atoms: _57  and  _58
REMARK   20  A    between atoms: _58  and  _59
REMARK   21  A    between atoms: _62  and  _64
REMARK   22  A    between atoms: _64  and  _66
REMARK   23  A    between atoms: _68  and  _70
REMARK   24  A    between atoms: _70  and  _71
REMARK   25  A    between atoms: _78  and  _80
REMARK   26  A    between atoms: _82  and  _84
REMARK   27  A    between atoms: _84  and  _85
REMARK   28  A    between atoms: _91  and  _93
REMARK   29  A    between atoms: _95  and  _97
REMARK   30  A    between atoms: _97  and  _98
REMARK   31  A    between atoms: _104  and  _106
REMARK   32  A    between atoms: _106  and  _107
REMARK   33  A    between atoms: _107  and  _108
REMARK   34  A    between atoms: _108  and  _109
REMARK   35  A    between atoms: _111  and  _113
REMARK   36  A    between atoms: _113  and  _115
REMARK   37  A    between atoms: _117  and  _119
REMARK   38  A    between atoms: _119  and  _120
REMARK   39  A    between atoms: _127  and  _129
REMARK   40  A    between atoms: _131  and  _133
REMARK   41  A    between atoms: _136  and  _138
REMARK   42  A    between atoms: _138  and  _139
REMARK   43  A    between atoms: _139  and  _140
REMARK   44  A    between atoms: _140  and  _141
REMARK   45  A    between atoms: _145  and  _147
REMARK   46  A    between atoms: _147  and  _148
REMARK   47  A    between atoms: _155  and  _157
REMARK   48  A    between atoms: _157  and  _158
REMARK   49  A    between atoms: _158  and  _159
REMARK   50  A    between atoms: _159  and  _160
REMARK                            x       y       z     vdW  Elec       q    Type
REMARK                         _______ _______ _______ _____ _____    ______ ____
ROOT
ATOM      1  C   UNL     1     -29.719  19.789 -56.114  0.00  0.00    +0.000 C 
ATOM      2  C   UNL     1     -30.837  19.730 -55.048  0.00  0.00    +0.000 C 
ATOM      3  C   UNL     1     -29.610  18.465 -56.836  0.00  0.00    +0.000 C 
ENDROOT
BRANCH   1   4
ATOM      4  C   UNL     1     -28.386  20.152 -55.456  0.00  0.00    +0.000 C 
ATOM      5  C   UNL     1     -27.273  20.097 -56.503  0.00  0.00    +0.000 C 
ENDBRANCH   1   4
TORSDOF 1
REMARK  Name = 
REMARK  50 active torsions:
REMARK  status: ('A' for Active; 'I' for Inactive)
REMARK    1  A    between atoms: _1  and  _3
REMARK    2  A    between atoms: _3  and  _5
REMARK    3  A    between atoms: _7  and  _9
REMARK    4  A    between atoms: _9  and  _10
REMARK    5  A    between atoms: _13  and  _15
REMARK    6  A    between atoms: _15  and  _17
REMARK    7  A    between atoms: _19  and  _21
REMARK    8  A    between atoms: _21  and  _22
REMARK    9  A    between atoms: _29  and  _31
REMARK   10  A    between atoms: _31  and  _32
REMARK   11  A    between atoms: _35  and  _37
REMARK   12  A    between atoms: _37  and  _39
REMARK   13  A    between atoms: _41  and  _43
REMARK   14  A    between atoms: _46  and  _48
REMARK   15  A    between atoms: _48  and  _49
REMARK   16  A    between atoms: _49  and  _50
REMARK   17  A    between atoms: _50  and  _51
REMARK   18  A    between atoms: _55  and  _57
REMARK   19  A    between atoms: _57  and  _58
REMARK   20  A    between atoms: _58  and  _59
REMARK   21  A    between atoms: _62  and  _64
REMARK   22  A    between atoms: _64  and  _66
REMARK   23  A    between atoms: _68  and  _70
REMARK   24  A    between atoms: _70  and  _71
REMARK   25  A    between atoms: _78  and  _80
REMARK   26  A    between atoms: _82  and  _84
REMARK   27  A    between atoms: _84  and  _85
REMARK   28  A    between atoms: _91  and  _93
REMARK   29  A    between atoms: _95  and  _97
REMARK   30  A    between atoms: _97  and  _98
REMARK   31  A    between atoms: _104  and  _106
REMARK   32  A    between atoms: _106  and  _107
REMARK   33  A    between atoms: _107  and  _108
REMARK   34  A    between atoms: _108  and  _109
REMARK   35  A    between atoms: _111  and  _113
REMARK   36  A    between atoms: _113  and  _115
REMARK   37  A    between atoms: _117  and  _119
REMARK   38  A    between atoms: _119  and  _120
REMARK   39  A    between atoms: _127  and  _129
REMARK   40  A    between atoms: _131  and  _133
REMARK   41  A    between atoms: _136  and  _138
REMARK   42  A    between atoms: _138  and  _139
REMARK   43  A    between atoms: _139  and  _140
REMARK   44  A    between atoms: _140  and  _141
REMARK   45  A    between atoms: _145  and  _147
REMARK   46  A    between atoms: _147  and  _148
REMARK   47  A    between atoms: _155  and  _157
REMARK   48  A    between atoms: _157  and  _158
REMARK   49  A    between atoms: _158  and  _159
REMARK   50  A    between atoms: _159  and  _160
REMARK                            x       y       z     vdW  Elec       q    Type
REMARK                         _______ _______ _______ _____ _____    ______ ____
ROOT
ATOM      1  C   UNL     1     -38.709   3.971 -56.547  0.00  0.00    +0.220 C 
ENDROOT
BRANCH   1   2
ATOM      2  N   UNL     1     -37.417   3.831 -57.201  0.00  0.00    -0.087 NA
ATOM      3  C   UNL     1     -36.245   4.033 -56.600  0.00  0.00    +0.535 C 
ATOM      4  N   UNL     1     -36.182   4.390 -55.321  0.00  0.00    +0.135 NA
ATOM      5  N   UNL     1     -35.134   3.868 -57.294  0.00  0.00    +0.135 NA
ENDBRANCH   1   2
BRANCH   1   6
ATOM      6  C   UNL     1     -39.826   3.998 -57.561  0.00  0.00    +0.047 C 
BRANCH   6   7
ATOM      7  C   UNL     1     -39.271   3.540 -58.890  0.00  0.00    +0.004 C 
BRANCH   7   8
ATOM      8  C   UNL     1     -40.314   3.037 -59.872  0.00  0.00    +0.000 C 
ATOM      9  C   UNL     1     -41.144   4.199 -60.401  0.00  0.00    +0.000 C 
ENDBRANCH   7   8
ENDBRANCH   6   7
ENDBRANCH   1   6
TORSDOF 4
REMARK  Name = 
REMARK  50 active torsions:
REMARK  status: ('A' for Active; 'I' for Inactive)
REMARK    1  A    between atoms: _1  and  _3
REMARK    2  A    between atoms: _3  and  _5
REMARK    3  A    between atoms: _7  and  _9
REMARK    4  A    between atoms: _9  and  _10
REMARK    5  A    between atoms: _13  and  _15
REMARK    6  A    between atoms: _15  and  _17
REMARK    7  A    between atoms: _19  and  _21
REMARK    8  A    between atoms: _21  and  _22
REMARK    9  A    between atoms: _29  and  _31
REMARK   10  A    between atoms: _31  and  _32
REMARK   11  A    between atoms: _35  and  _37
REMARK   12  A    between atoms: _37  and  _39
REMARK   13  A    between atoms: _41  and  _43
REMARK   14  A    between atoms: _46  and  _48
REMARK   15  A    between atoms: _48  and  _49
REMARK   16  A    between atoms: _49  and  _50
REMARK   17  A    between atoms: _50  and  _51
REMARK   18  A    between atoms: _55  and  _57
REMARK   19  A    between atoms: _57  and  _58
REMARK   20  A    between atoms: _58  and  _59
REMARK   21  A    between atoms: _62  and  _64
REMARK   22  A    between atoms: _64  and  _66
REMARK   23  A    between atoms: _68  and  _70
REMARK   24  A    between atoms: _70  and  _71
REMARK   25  A    between atoms: _78  and  _80
REMARK   26  A    between atoms: _82  and  _84
REMARK   27  A    between atoms: _84  and  _85
REMARK   28  A    between atoms: _91  and  _93
REMARK   29  A    between atoms: _95  and  _97
REMARK   30  A    between atoms: _97  and  _98
REMARK   31  A    between atoms: _104  and  _106
REMARK   32  A    between atoms: _106  and  _107
REMARK   33  A    between atoms: _107  and  _108
REMARK   34  A    between atoms: _108  and  _109
REMARK   35  A    between atoms: _111  and  _113
REMARK   36  A    between atoms: _113  and  _115
REMARK   37  A    between atoms: _117  and  _119
REMARK   38  A    between atoms: _119  and  _120
REMARK   39  A    between atoms: _127  and  _129
REMARK   40  A    between atoms: _131  and  _133
REMARK   41  A    between atoms: _136  and  _138
REMARK   42  A    between atoms: _138  and  _139
REMARK   43  A    between atoms: _139  and  _140
REMARK   44  A    between atoms: _140  and  _141
REMARK   45  A    between atoms: _145  and  _147
REMARK   46  A    between atoms: _147  and  _148
REMARK   47  A    between atoms: _155  and  _157
REMARK   48  A    between atoms: _157  and  _158
REMARK   49  A    between atoms: _158  and  _159
REMARK   50  A    between atoms: _159  and  _160
REMARK                            x       y       z     vdW  Elec       q    Type
REMARK                         _______ _______ _______ _____ _____    ______ ____
ROOT
ATOM      1  C   UNL     1     -45.465  -3.287 -49.874  0.00  0.00    -0.022 A 
ATOM      2  C   UNL     1     -45.526  -2.902 -48.529  0.00  0.00    -0.001 A 
ATOM      3  C   UNL     1     -44.895  -1.751 -48.084  0.00  0.00    +0.042 A 
ATOM      4  C   UNL     1     -44.195  -0.960 -48.988  0.00  0.00    +0.196 A 
ATOM      5  O   UNL     1     -43.557   0.186 -48.558  0.00  0.00    -0.287 OA
ATOM      6  C   UNL     1     -44.123  -1.317 -50.331  0.00  0.00    +0.042 A 
ATOM      7  C   UNL     1     -44.758  -2.468 -50.764  0.00  0.00    -0.001 A 
ENDROOT
BRANCH   1   8
ATOM      8  C   UNL     1     -46.181  -4.538 -50.350  0.00  0.00    +0.026 C 
BRANCH   8   9
ATOM      9  C   UNL     1     -45.553  -5.267 -51.549  0.00  0.00    +0.005 C 
ATOM     10  C   UNL     1     -45.926  -6.740 -51.433  0.00  0.00    +0.000 C 
ENDBRANCH   8   9
ENDBRANCH   1   8
TORSDOF 2
REMARK  Name = 
REMARK  50 active torsions:
REMARK  status: ('A' for Active; 'I' for Inactive)
REMARK    1  A    between atoms: _1  and  _3
REMARK    2  A    between atoms: _3  and  _5
REMARK    3  A    between atoms: _7  and  _9
REMARK    4  A    between atoms: _9  and  _10
REMARK    5  A    between atoms: _13  and  _15
REMARK    6  A    between atoms: _15  and  _17
REMARK    7  A    between atoms: _19  and  _21
REMARK    8  A    between atoms: _21  and  _22
REMARK    9  A    between atoms: _29  and  _31
REMARK   10  A    between atoms: _31  and  _32
REMARK   11  A    between atoms: _35  and  _37
REMARK   12  A    between atoms: _37  and  _39
REMARK   13  A    between atoms: _41  and  _43
REMARK   14  A    between atoms: _46  and  _48
REMARK   15  A    between atoms: _48  and  _49
REMARK   16  A    between atoms: _49  and  _50
REMARK   17  A    between atoms: _50  and  _51
REMARK   18  A    between atoms: _55  and  _57
REMARK   19  A    between atoms: _57  and  _58
REMARK   20  A    between atoms: _58  and  _59
REMARK   21  A    between atoms: _62  and  _64
REMARK   22  A    between atoms: _64  and  _66
REMARK   23  A    between atoms: _68  and  _70
REMARK   24  A    between atoms: _70  and  _71
REMARK   25  A    between atoms: _78  and  _80
REMARK   26  A    between atoms: _82  and  _84
REMARK   27  A    between atoms: _84  and  _85
REMARK   28  A    between atoms: _91  and  _93
REMARK   29  A    between atoms: _95  and  _97
REMARK   30  A    between atoms: _97  and  _98
REMARK   31  A    between atoms: _104  and  _106
REMARK   32  A    between atoms: _106  and  _107
REMARK   33  A    between atoms: _107  and  _108
REMARK   34  A    between atoms: _108  and  _109
REMARK   35  A    between atoms: _111  and  _113
REMARK   36  A    between atoms: _113  and  _115
REMARK   37  A    between atoms: _117  and  _119
REMARK   38  A    between atoms: _119  and  _120
REMARK   39  A    between atoms: _127  and  _129
REMARK   40  A    between atoms: _131  and  _133
REMARK   41  A    between atoms: _136  and  _138
REMARK   42  A    between atoms: _138  and  _139
REMARK   43  A    between atoms: _139  and  _140
REMARK   44  A    between atoms: _140  and  _141
REMARK   45  A    between atoms: _145  and  _147
REMARK   46  A    between atoms: _147  and  _148
REMARK   47  A    between atoms: _155  and  _157
REMARK   48  A    between atoms: _157  and  _158
REMARK   49  A    between atoms: _158  and  _159
REMARK   50  A    between atoms: _159  and  _160
REMARK                            x       y       z     vdW  Elec       q    Type
REMARK                         _______ _______ _______ _____ _____    ______ ____
ROOT
ATOM      1  C   UNL     1     -38.101  -1.836 -46.506  0.00  0.00    +0.007 C 
ENDROOT
BRANCH   1   2
ATOM      2  C   UNL     1     -38.366  -2.943 -47.513  0.00  0.00    +0.000 C 
BRANCH   2   3
ATOM      3  C   UNL     1     -37.362  -4.097 -47.415  0.00  0.00    +0.000 C 
ATOM      4  C   UNL     1     -38.051  -5.348 -46.903  0.00  0.00    +0.000 C 
ENDBRANCH   2   3
ENDBRANCH   1   2
BRANCH   1   5
ATOM      5  C   UNL     1     -39.218  -1.691 -45.494  0.00  0.00    +0.081 C 
BRANCH   5   6
ATOM      6  C   UNL     1     -40.421  -2.535 -45.895  0.00  0.00    +0.315 C 
ATOM      7  N   UNL     1     -41.603  -1.679 -46.193  0.00  0.00    +0.597 NA
ENDBRANCH   5   6
ENDBRANCH   1   5
TORSDOF 4
REMARK  Name = 
REMARK  50 active torsions:
REMARK  status: ('A' for Active; 'I' for Inactive)
REMARK    1  A    between atoms: _1  and  _3
REMARK    2  A    between atoms: _3  and  _5
REMARK    3  A    between atoms: _7  and  _9
REMARK    4  A    between atoms: _9  and  _10
REMARK    5  A    between atoms: _13  and  _15
REMARK    6  A    between atoms: _15  and  _17
REMARK    7  A    between atoms: _19  and  _21
REMARK    8  A    between atoms: _21  and  _22
REMARK    9  A    between atoms: _29  and  _31
REMARK   10  A    between atoms: _31  and  _32
REMARK   11  A    between atoms: _35  and  _37
REMARK   12  A    between atoms: _37  and  _39
REMARK   13  A    between atoms: _41  and  _43
REMARK   14  A    between atoms: _46  and  _48
REMARK   15  A    between atoms: _48  and  _49
REMARK   16  A    between atoms: _49  and  _50
REMARK   17  A    between atoms: _50  and  _51
REMARK   18  A    between atoms: _55  and  _57
REMARK   19  A    between atoms: _57  and  _58
REMARK   20  A    between atoms: _58  and  _59
REMARK   21  A    between atoms: _62  and  _64
REMARK   22  A    between atoms: _64  and  _66
REMARK   23  A    between atoms: _68  and  _70
REMARK   24  A    between atoms: _70  and  _71
REMARK   25  A    between atoms: _78  and  _80
REMARK   26  A    between atoms: _82  and  _84
REMARK   27  A    between atoms: _84  and  _85
REMARK   28  A    between atoms: _91  and  _93
REMARK   29  A    between atoms: _95  and  _97
REMARK   30  A    between atoms: _97  and  _98
REMARK   31  A    between atoms: _104  and  _106
REMARK   32  A    between atoms: _106  and  _107
REMARK   33  A    between atoms: _107  and  _108
REMARK   34  A    between atoms: _108  and  _109
REMARK   35  A    between atoms: _111  and  _113
REMARK   36  A    between atoms: _113  and  _115
REMARK   37  A    between atoms: _117  and  _119
REMARK   38  A    between atoms: _119  and  _120
REMARK   39  A    between atoms: _127  and  _129
REMARK   40  A    between atoms: _131  and  _133
REMARK   41  A    between atoms: _136  and  _138
REMARK   42  A    between atoms: _138  and  _139
REMARK   43  A    between atoms: _139  and  _140
REMARK   44  A    between atoms: _140  and  _141
REMARK   45  A    between atoms: _145  and  _147
REMARK   46  A    between atoms: _147  and  _148
REMARK   47  A    between atoms: _155  and  _157
REMARK   48  A    between atoms: _157  and  _158
REMARK   49  A    between atoms: _158  and  _159
REMARK   50  A    between atoms: _159  and  _160
REMARK                            x       y       z     vdW  Elec       q    Type
REMARK                         _______ _______ _______ _____ _____    ______ ____
ROOT
ATOM      1  C   UNL     1     -38.253  21.314 -61.562  0.00  0.00    +0.000 C 
ATOM      2  C   UNL     1     -38.807  20.862 -60.231  0.00  0.00    +0.000 C 
ENDROOT
BRANCH   1   3
ATOM      3  C   UNL     1     -39.196  20.949 -62.728  0.00  0.00    +0.000 C 
ATOM      4  C   UNL     1     -40.596  21.380 -62.367  0.00  0.00    +0.000 C 
ENDBRANCH   1   3
BRANCH   1   5
ATOM      5  C   UNL     1     -36.880  20.696 -61.770  0.00  0.00    +0.000 C 
ATOM      6  C   UNL     1     -35.780  21.643 -61.343  0.00  0.00    +0.000 C 
ENDBRANCH   1   5
TORSDOF 2
REMARK  Name = 
REMARK  50 active torsions:
REMARK  status: ('A' for Active; 'I' for Inactive)
REMARK    1  A    between atoms: _1  and  _3
REMARK    2  A    between atoms: _3  and  _5
REMARK    3  A    between atoms: _7  and  _9
REMARK    4  A    between atoms: _9  and  _10
REMARK    5  A    between atoms: _13  and  _15
REMARK    6  A    between atoms: _15  and  _17
REMARK    7  A    between atoms: _19  and  _21
REMARK    8  A    between atoms: _21  and  _22
REMARK    9  A    between atoms: _29  and  _31
REMARK   10  A    between atoms: _31  and  _32
REMARK   11  A    between atoms: _35  and  _37
REMARK   12  A    between atoms: _37  and  _39
REMARK   13  A    between atoms: _41  and  _43
REMARK   14  A    between atoms: _46  and  _48
REMARK   15  A    between atoms: _48  and  _49
REMARK   16  A    between atoms: _49  and  _50
REMARK   17  A    between atoms: _50  and  _51
REMARK   18  A    between atoms: _55  and  _57
REMARK   19  A    between atoms: _57  and  _58
REMARK   20  A    between atoms: _58  and  _59
REMARK   21  A    between atoms: _62  and  _64
REMARK   22  A    between atoms: _64  and  _66
REMARK   23  A    between atoms: _68  and  _70
REMARK   24  A    between atoms: _70  and  _71
REMARK   25  A    between atoms: _78  and  _80
REMARK   26  A    between atoms: _82  and  _84
REMARK   27  A    between atoms: _84  and  _85
REMARK   28  A    between atoms: _91  and  _93
REMARK   29  A    between atoms: _95  and  _97
REMARK   30  A    between atoms: _97  and  _98
REMARK   31  A    between atoms: _104  and  _106
REMARK   32  A    between atoms: _106  and  _107
REMARK   33  A    between atoms: _107  and  _108
REMARK   34  A    between atoms: _108  and  _109
REMARK   35  A    between atoms: _111  and  _113
REMARK   36  A    between atoms: _113  and  _115
REMARK   37  A    between atoms: _117  and  _119
REMARK   38  A    between atoms: _119  and  _120
REMARK   39  A    between atoms: _127  and  _129
REMARK   40  A    between atoms: _131  and  _133
REMARK   41  A    between atoms: _136  and  _138
REMARK   42  A    between atoms: _138  and  _139
REMARK   43  A    between atoms: _139  and  _140
REMARK   44  A    between atoms: _140  and  _141
REMARK   45  A    between atoms: _145  and  _147
REMARK   46  A    between atoms: _147  and  _148
REMARK   47  A    between atoms: _155  and  _157
REMARK   48  A    between atoms: _157  and  _158
REMARK   49  A    between atoms: _158  and  _159
REMARK   50  A    between atoms: _159  and  _160
REMARK                            x       y       z     vdW  Elec       q    Type
REMARK                         _______ _______ _______ _____ _____    ______ ____
ROOT
ATOM      1  C   UNL     1     -40.951  15.141 -58.696  0.00  0.00    +0.000 C 
ENDROOT
BRANCH   1   2
ATOM      2  C   UNL     1     -40.345  16.275 -57.870  0.00  0.00    +0.000 C 
ATOM      3  C   UNL     1     -41.204  16.463 -56.629  0.00  0.00    +0.000 C 
ATOM      4  C   UNL     1     -40.260  17.536 -58.718  0.00  0.00    +0.000 C 
ENDBRANCH   1   2
BRANCH   1   5
ATOM      5  C   UNL     1     -42.268  15.405 -59.408  0.00  0.00    +0.000 C 
ATOM      6  C   UNL     1     -42.143  15.134 -60.901  0.00  0.00    +0.000 C 
ENDBRANCH   1   5
TORSDOF 2
REMARK  Name = 
REMARK  50 active torsions:
REMARK  status: ('A' for Active; 'I' for Inactive)
REMARK    1  A    between atoms: _1  and  _3
REMARK    2  A    between atoms: _3  and  _5
REMARK    3  A    between atoms: _7  and  _9
REMARK    4  A    between atoms: _9  and  _10
REMARK    5  A    between atoms: _13  and  _15
REMARK    6  A    between atoms: _15  and  _17
REMARK    7  A    between atoms: _19  and  _21
REMARK    8  A    between atoms: _21  and  _22
REMARK    9  A    between atoms: _29  and  _31
REMARK   10  A    between atoms: _31  and  _32
REMARK   11  A    between atoms: _35  and  _37
REMARK   12  A    between atoms: _37  and  _39
REMARK   13  A    between atoms: _41  and  _43
REMARK   14  A    between atoms: _46  and  _48
REMARK   15  A    between atoms: _48  and  _49
REMARK   16  A    between atoms: _49  and  _50
REMARK   17  A    between atoms: _50  and  _51
REMARK   18  A    between atoms: _55  and  _57
REMARK   19  A    between atoms: _57  and  _58
REMARK   20  A    between atoms: _58  and  _59
REMARK   21  A    between atoms: _62  and  _64
REMARK   22  A    between atoms: _64  and  _66
REMARK   23  A    between atoms: _68  and  _70
REMARK   24  A    between atoms: _70  and  _71
REMARK   25  A    between atoms: _78  and  _80
REMARK   26  A    between atoms: _82  and  _84
REMARK   27  A    between atoms: _84  and  _85
REMARK   28  A    between atoms: _91  and  _93
REMARK   29  A    between atoms: _95  and  _97
REMARK   30  A    between atoms: _97  and  _98
REMARK   31  A    between atoms: _104  and  _106
REMARK   32  A    between atoms: _106  and  _107
REMARK   33  A    between atoms: _107  and  _108
REMARK   34  A    between atoms: _108  and  _109
REMARK   35  A    between atoms: _111  and  _113
REMARK   36  A    between atoms: _113  and  _115
REMARK   37  A    between atoms: _117  and  _119
REMARK   38  A    between atoms: _119  and  _120
REMARK   39  A    between atoms: _127  and  _129
REMARK   40  A    between atoms: _131  and  _133
REMARK   41  A    between atoms: _136  and  _138
REMARK   42  A    between atoms: _138  and  _139
REMARK   43  A    between atoms: _139  and  _140
REMARK   44  A    between atoms: _140  and  _141
REMARK   45  A    between atoms: _145  and  _147
REMARK   46  A    between atoms: _147  and  _148
REMARK   47  A    between atoms: _155  and  _157
REMARK   48  A    between atoms: _157  and  _158
REMARK   49  A    between atoms: _158  and  _159
REMARK   50  A    between atoms: _159  and  _160
REMARK                            x       y       z     vdW  Elec       q    Type
REMARK                         _______ _______ _______ _____ _____    ______ ____
ROOT
ATOM      1  C   UNL     1     -37.586  15.579 -64.373  0.00  0.00    +0.000 C 
ATOM      2  C   UNL     1     -36.334  15.920 -65.189  0.00  0.00    +0.000 C 
ENDROOT
BRANCH   1   3
ATOM      3  C   UNL     1     -38.749  16.508 -64.785  0.00  0.00    +0.000 C 
ATOM      4  C   UNL     1     -38.782  16.460 -66.307  0.00  0.00    +0.000 C 
ENDBRANCH   1   3
BRANCH   1   5
ATOM      5  C   UNL     1     -37.274  15.702 -62.873  0.00  0.00    +0.000 C 
ATOM      6  C   UNL     1     -37.104  17.117 -62.402  0.00  0.00    +0.000 C 
ENDBRANCH   1   5
TORSDOF 2
REMARK  Name = 
REMARK  50 active torsions:
REMARK  status: ('A' for Active; 'I' for Inactive)
REMARK    1  A    between atoms: _1  and  _3
REMARK    2  A    between atoms: _3  and  _5
REMARK    3  A    between atoms: _7  and  _9
REMARK    4  A    between atoms: _9  and  _10
REMARK    5  A    between atoms: _13  and  _15
REMARK    6  A    between atoms: _15  and  _17
REMARK    7  A    between atoms: _19  and  _21
REMARK    8  A    between atoms: _21  and  _22
REMARK    9  A    between atoms: _29  and  _31
REMARK   10  A    between atoms: _31  and  _32
REMARK   11  A    between atoms: _35  and  _37
REMARK   12  A    between atoms: _37  and  _39
REMARK   13  A    between atoms: _41  and  _43
REMARK   14  A    between atoms: _46  and  _48
REMARK   15  A    between atoms: _48  and  _49
REMARK   16  A    between atoms: _49  and  _50
REMARK   17  A    between atoms: _50  and  _51
REMARK   18  A    between atoms: _55  and  _57
REMARK   19  A    between atoms: _57  and  _58
REMARK   20  A    between atoms: _58  and  _59
REMARK   21  A    between atoms: _62  and  _64
REMARK   22  A    between atoms: _64  and  _66
REMARK   23  A    between atoms: _68  and  _70
REMARK   24  A    between atoms: _70  and  _71
REMARK   25  A    between atoms: _78  and  _80
REMARK   26  A    between atoms: _82  and  _84
REMARK   27  A    between atoms: _84  and  _85
REMARK   28  A    between atoms: _91  and  _93
REMARK   29  A    between atoms: _95  and  _97
REMARK   30  A    between atoms: _97  and  _98
REMARK   31  A    between atoms: _104  and  _106
REMARK   32  A    between atoms: _106  and  _107
REMARK   33  A    between atoms: _107  and  _108
REMARK   34  A    between atoms: _108  and  _109
REMARK   35  A    between atoms: _111  and  _113
REMARK   36  A    between atoms: _113  and  _115
REMARK   37  A    between atoms: _117  and  _119
REMARK   38  A    between atoms: _119  and  _120
REMARK   39  A    between atoms: _127  and  _129
REMARK   40  A    between atoms: _131  and  _133
REMARK   41  A    between atoms: _136  and  _138
REMARK   42  A    between atoms: _138  and  _139
REMARK   43  A    between atoms: _139  and  _140
REMARK   44  A    between atoms: _140  and  _141
REMARK   45  A    between atoms: _145  and  _147
REMARK   46  A    between atoms: _147  and  _148
REMARK   47  A    between atoms: _155  and  _157
REMARK   48  A    between atoms: _157  and  _158
REMARK   49  A    between atoms: _158  and  _159
REMARK   50  A    between atoms: _159  and  _160
REMARK                            x       y       z     vdW  Elec       q    Type
REMARK                         _______ _______ _______ _____ _____    ______ ____
ROOT
ATOM      1  C   UNL     1     -32.354  17.389 -67.643  0.00  0.00    -0.022 A 
ATOM      2  C   UNL     1     -31.387  16.463 -67.267  0.00  0.00    -0.001 A 
ATOM      3  C   UNL     1     -30.062  16.828 -67.122  0.00  0.00    +0.042 A 
ATOM      4  C   UNL     1     -29.686  18.138 -67.368  0.00  0.00    +0.196 A 
ATOM      5  O   UNL     1     -28.350  18.481 -67.247  0.00  0.00    -0.287 OA
ATOM      6  C   UNL     1     -30.624  19.076 -67.761  0.00  0.00    +0.042 A 
ATOM      7  C   UNL     1     -31.946  18.701 -67.914  0.00  0.00    -0.001 A 
ENDROOT
BRANCH   1   8
ATOM      8  C   UNL     1     -33.799  16.967 -67.817  0.00  0.00    +0.026 C 
BRANCH   8   9
ATOM      9  C   UNL     1     -34.472  17.474 -69.094  0.00  0.00    +0.005 C 
ATOM     10  C   UNL     1     -33.820  16.767 -70.276  0.00  0.00    +0.000 C 
ENDBRANCH   8   9
ENDBRANCH   1   8
TORSDOF 2
REMARK  Name = 
REMARK  50 active torsions:
REMARK  status: ('A' for Active; 'I' for Inactive)
REMARK    1  A    between atoms: _1  and  _3
REMARK    2  A    between atoms: _3  and  _5
REMARK    3  A    between atoms: _7  and  _9
REMARK    4  A    between atoms: _9  and  _10
REMARK    5  A    between atoms: _13  and  _15
REMARK    6  A    between atoms: _15  and  _17
REMARK    7  A    between atoms: _19  and  _21
REMARK    8  A    between atoms: _21  and  _22
REMARK    9  A    between atoms: _29  and  _31
REMARK   10  A    between atoms: _31  and  _32
REMARK   11  A    between atoms: _35  and  _37
REMARK   12  A    between atoms: _37  and  _39
REMARK   13  A    between atoms: _41  and  _43
REMARK   14  A    between atoms: _46  and  _48
REMARK   15  A    between atoms: _48  and  _49
REMARK   16  A    between atoms: _49  and  _50
REMARK   17  A    between atoms: _50  and  _51
REMARK   18  A    between atoms: _55  and  _57
REMARK   19  A    between atoms: _57  and  _58
REMARK   20  A    between atoms: _58  and  _59
REMARK   21  A    between atoms: _62  and  _64
REMARK   22  A    between atoms: _64  and  _66
REMARK   23  A    between atoms: _68  and  _70
REMARK   24  A    between atoms: _70  and  _71
REMARK   25  A    between atoms: _78  and  _80
REMARK   26  A    between atoms: _82  and  _84
REMARK   27  A    between atoms: _84  and  _85
REMARK   28  A    between atoms: _91  and  _93
REMARK   29  A    between atoms: _95  and  _97
REMARK   30  A    between atoms: _97  and  _98
REMARK   31  A    between atoms: _104  and  _106
REMARK   32  A    between atoms: _106  and  _107
REMARK   33  A    between atoms: _107  and  _108
REMARK   34  A    between atoms: _108  and  _109
REMARK   35  A    between atoms: _111  and  _113
REMARK   36  A    between atoms: _113  and  _115
REMARK   37  A    between atoms: _117  and  _119
REMARK   38  A    between atoms: _119  and  _120
REMARK   39  A    between atoms: _127  and  _129
REMARK   40  A    between atoms: _131  and  _133
REMARK   41  A    between atoms: _136  and  _138
REMARK   42  A    between atoms: _138  and  _139
REMARK   43  A    between atoms: _139  and  _140
REMARK   44  A    between atoms: _140  and  _141
REMARK   45  A    between atoms: _145  and  _147
REMARK   46  A    between atoms: _147  and  _148
REMARK   47  A    between atoms: _155  and  _157
REMARK   48  A    between atoms: _157  and  _158
REMARK   49  A    between atoms: _158  and  _159
REMARK   50  A    between atoms: _159  and  _160
REMARK                            x       y       z     vdW  Elec       q    Type
REMARK                         _______ _______ _______ _____ _____    ______ ____
ROOT
ATOM      1  C   UNL     1     -29.052   9.826 -66.425  0.00  0.00    +0.000 C 
ENDROOT
BRANCH   1   2
ATOM      2  C   UNL     1     -29.637  11.085 -65.801  0.00  0.00    +0.000 C 
ATOM      3  C   UNL     1     -28.746  12.309 -66.020  0.00  0.00    +0.000 C 
ATOM      4  C   UNL     1     -31.048  11.326 -66.300  0.00  0.00    +0.000 C 
ENDBRANCH   1   2
BRANCH   1   5
ATOM      5  C   UNL     1     -27.524   9.779 -66.429  0.00  0.00    +0.000 C 
ATOM      6  C   UNL     1     -27.075   8.624 -65.564  0.00  0.00    +0.000 C 
ENDBRANCH   1   5
TORSDOF 2
REMARK  Name = 
REMARK  50 active torsions:
REMARK  status: ('A' for Active; 'I' for Inactive)
REMARK    1  A    between atoms: _1  and  _3
REMARK    2  A    between atoms: _3  and  _5
REMARK    3  A    between atoms: _7  and  _9
REMARK    4  A    between atoms: _9  and  _10
REMARK    5  A    between atoms: _13  and  _15
REMARK    6  A    between atoms: _15  and  _17
REMARK    7  A    between atoms: _19  and  _21
REMARK    8  A    between atoms: _21  and  _22
REMARK    9  A    between atoms: _29  and  _31
REMARK   10  A    between atoms: _31  and  _32
REMARK   11  A    between atoms: _35  and  _37
REMARK   12  A    between atoms: _37  and  _39
REMARK   13  A    between atoms: _41  and  _43
REMARK   14  A    between atoms: _46  and  _48
REMARK   15  A    between atoms: _48  and  _49
REMARK   16  A    between atoms: _49  and  _50
REMARK   17  A    between atoms: _50  and  _51
REMARK   18  A    between atoms: _55  and  _57
REMARK   19  A    between atoms: _57  and  _58
REMARK   20  A    between atoms: _58  and  _59
REMARK   21  A    between atoms: _62  and  _64
REMARK   22  A    between atoms: _64  and  _66
REMARK   23  A    between atoms: _68  and  _70
REMARK   24  A    between atoms: _70  and  _71
REMARK   25  A    between atoms: _78  and  _80
REMARK   26  A    between atoms: _82  and  _84
REMARK   27  A    between atoms: _84  and  _85
REMARK   28  A    between atoms: _91  and  _93
REMARK   29  A    between atoms: _95  and  _97
REMARK   30  A    between atoms: _97  and  _98
REMARK   31  A    between atoms: _104  and  _106
REMARK   32  A    between atoms: _106  and  _107
REMARK   33  A    between atoms: _107  and  _108
REMARK   34  A    between atoms: _108  and  _109
REMARK   35  A    between atoms: _111  and  _113
REMARK   36  A    between atoms: _113  and  _115
REMARK   37  A    between atoms: _117  and  _119
REMARK   38  A    between atoms: _119  and  _120
REMARK   39  A    between atoms: _127  and  _129
REMARK   40  A    between atoms: _131  and  _133
REMARK   41  A    between atoms: _136  and  _138
REMARK   42  A    between atoms: _138  and  _139
REMARK   43  A    between atoms: _139  and  _140
REMARK   44  A    between atoms: _140  and  _141
REMARK   45  A    between atoms: _145  and  _147
REMARK   46  A    between atoms: _147  and  _148
REMARK   47  A    between atoms: _155  and  _157
REMARK   48  A    between atoms: _157  and  _158
REMARK   49  A    between atoms: _158  and  _159
REMARK   50  A    between atoms: _159  and  _160
REMARK                            x       y       z     vdW  Elec       q    Type
REMARK                         _______ _______ _______ _____ _____    ______ ____
ROOT
ATOM      1  C   UNL     1     -29.917  21.166 -46.295  0.00  0.00    +0.000 C 
ATOM      2  C   UNL     1     -30.973  21.784 -45.415  0.00  0.00    +0.000 C 
ENDROOT
BRANCH   1   3
ATOM      3  C   UNL     1     -29.066  22.262 -46.997  0.00  0.00    +0.000 C 
ATOM      4  C   UNL     1     -28.735  23.369 -46.006  0.00  0.00    +0.000 C 
ENDBRANCH   1   3
BRANCH   1   5
ATOM      5  C   UNL     1     -30.587  20.253 -47.326  0.00  0.00    +0.000 C 
ATOM      6  C   UNL     1     -32.115  20.430 -47.412  0.00  0.00    +0.000 C 
ENDBRANCH   1   5
TORSDOF 2
REMARK  Name = 
REMARK  50 active torsions:
REMARK  status: ('A' for Active; 'I' for Inactive)
REMARK    1  A    between atoms: _1  and  _3
REMARK    2  A    between atoms: _3  and  _5
REMARK    3  A    between atoms: _7  and  _9
REMARK    4  A    between atoms: _9  and  _10
REMARK    5  A    between atoms: _13  and  _15
REMARK    6  A    between atoms: _15  and  _17
REMARK    7  A    between atoms: _19  and  _21
REMARK    8  A    between atoms: _21  and  _22
REMARK    9  A    between atoms: _29  and  _31
REMARK   10  A    between atoms: _31  and  _32
REMARK   11  A    between atoms: _35  and  _37
REMARK   12  A    between atoms: _37  and  _39
REMARK   13  A    between atoms: _41  and  _43
REMARK   14  A    between atoms: _46  and  _48
REMARK   15  A    between atoms: _48  and  _49
REMARK   16  A    between atoms: _49  and  _50
REMARK   17  A    between atoms: _50  and  _51
REMARK   18  A    between atoms: _55  and  _57
REMARK   19  A    between atoms: _57  and  _58
REMARK   20  A    between atoms: _58  and  _59
REMARK   21  A    between atoms: _62  and  _64
REMARK   22  A    between atoms: _64  and  _66
REMARK   23  A    between atoms: _68  and  _70
REMARK   24  A    between atoms: _70  and  _71
REMARK   25  A    between atoms: _78  and  _80
[truncated: 282,452 more chars]
