# Supplementary material for: A Novel Class of Small Molecule Agonists with Preference for Human over Mouse TLR4 Activation
Source: PLoS One. 2016 Oct 13;11(10):e0164632. doi: 10.1371/journal.pone.0164632 (PMC5063506; doi:10.1371/journal.pone.0164632)
Supplement: S1 File — Sequence and structure files used for bioinformatics analysis and docking, provided as a ZIP archive of a directory tree. To view, uncompress onto your local file system and open the file Readme.txt at the top directory level of the archive. That file describes individual directories and files inside the archive. (ZIP) [file pone.0164632.s007.zip › S1_File/docking.receptor_monomer_unbound/dock/mouse_AZ12900617.pdbqt]

MODEL        2
REMARK  Name = 
REMARK  11 active torsions:
REMARK  status: ('A' for Active; 'I' for Inactive)
REMARK    1  A    between atoms: _1  and  _16
REMARK    2  A    between atoms: _2  and  _4
REMARK    3  A    between atoms: _2  and  _30
REMARK    4  A    between atoms: _13  and  _18
REMARK    5  A    between atoms: _14  and  _24
REMARK    6  A    between atoms: _30  and  _31
REMARK    7  A    between atoms: _30  and  _42
REMARK    8  A    between atoms: _34  and  _37
REMARK    9  A    between atoms: _37  and  _38
REMARK   10  A    between atoms: _38  and  _40
REMARK   11  A    between atoms: _43  and  _46
REMARK                            x       y       z     vdW  Elec       q    Type
REMARK                         _______ _______ _______ _____ _____    ______ ____
ROOT
ATOM      1  C   UNL     1     -36.298  15.881 -57.403  0.00  0.00    +0.272 C 
ATOM      2  N   UNL     1     -35.089  15.472 -56.892  0.00  0.00    -0.250 N 
ATOM      3  O   UNL     1     -36.880  15.203 -58.227  0.00  0.00    -0.268 OA
ENDROOT
BRANCH   2   4
ATOM      4  C   UNL     1     -34.287  16.238 -55.989  0.00  0.00    +0.038 A 
ATOM      5  C   UNL     1     -34.555  16.204 -54.616  0.00  0.00    +0.027 A 
ATOM      6  C   UNL     1     -33.777  16.984 -53.768  0.00  0.00    -0.042 A 
ATOM      7  C   UNL     1     -33.910  17.116 -52.272  0.00  0.00    +0.036 C 
ATOM      8  C   UNL     1     -32.988  18.316 -51.927  0.00  0.00    +0.009 C 
ATOM      9  C   UNL     1     -32.069  18.536 -53.157  0.00  0.00    +0.036 C 
ATOM     10  C   UNL     1     -32.758  17.770 -54.258  0.00  0.00    -0.044 A 
ATOM     11  C   UNL     1     -32.471  17.807 -55.618  0.00  0.00    +0.006 A 
ATOM     12  C   UNL     1     -33.242  17.031 -56.486  0.00  0.00    +0.024 A 
ENDBRANCH   2   4
BRANCH   1  13
ATOM     13  C   UNL     1     -36.948  17.177 -56.960  0.00  0.00    +0.149 A 
ATOM     14  N   UNL     1     -37.391  17.443 -55.709  0.00  0.00    -0.161 NA
ATOM     15  N   UNL     1     -37.844  18.719 -55.829  0.00  0.00    -0.231 N 
ATOM     16  C   UNL     1     -37.836  19.179 -57.113  0.00  0.00    +0.075 A 
ATOM     17  C   UNL     1     -37.196  18.205 -57.843  0.00  0.00    +0.063 A 
BRANCH  15  18
ATOM     18  C   UNL     1     -37.645  19.543 -54.766  0.00  0.00    +0.066 A 
ATOM     19  C   UNL     1     -36.359  19.665 -54.235  0.00  0.00    +0.028 A 
ATOM     20  C   UNL     1     -36.130  20.523 -53.161  0.00  0.00    +0.002 A 
ATOM     21  C   UNL     1     -37.181  21.264 -52.623  0.00  0.00    +0.000 A 
ATOM     22  C   UNL     1     -38.461  21.153 -53.162  0.00  0.00    +0.002 A 
ATOM     23  C   UNL     1     -38.695  20.298 -54.237  0.00  0.00    +0.028 A 
ENDBRANCH  15  18
BRANCH  16  24
ATOM     24  C   UNL     1     -38.418  20.359 -57.620  0.00  0.00    +0.000 A 
ATOM     25  C   UNL     1     -39.667  20.788 -57.147  0.00  0.00    +0.010 A 
ATOM     26  C   UNL     1     -40.257  21.954 -57.633  0.00  0.00    +0.001 A 
ATOM     27  C   UNL     1     -39.606  22.719 -58.595  0.00  0.00    +0.000 A 
ATOM     28  C   UNL     1     -38.361  22.318 -59.064  0.00  0.00    +0.001 A 
ATOM     29  C   UNL     1     -37.771  21.153 -58.580  0.00  0.00    +0.010 A 
ENDBRANCH  16  24
ENDBRANCH   1  13
BRANCH   2  30
ATOM     30  C   UNL     1     -34.467  14.178 -57.283  0.00  0.00    +0.197 C 
BRANCH  30  31
ATOM     31  C   UNL     1     -34.817  13.066 -56.289  0.00  0.00    -0.018 A 
ATOM     32  C   UNL     1     -33.911  12.757 -55.273  0.00  0.00    +0.006 A 
ATOM     33  C   UNL     1     -34.205  11.768 -54.335  0.00  0.00    +0.004 A 
ATOM     34  C   UNL     1     -35.413  11.071 -54.403  0.00  0.00    -0.037 A 
ATOM     35  C   UNL     1     -36.322  11.378 -55.416  0.00  0.00    +0.004 A 
ATOM     36  C   UNL     1     -36.027  12.369 -56.350  0.00  0.00    +0.006 A 
BRANCH  34  37
ATOM     37  C   UNL     1     -35.730   9.990 -53.380  0.00  0.00    +0.155 C 
BRANCH  37  38
ATOM     38  C   UNL     1     -35.343   8.613 -53.880  0.00  0.00    +0.309 C 
ATOM     39  O   UNL     1     -34.258   8.357 -54.357  0.00  0.00    -0.251 OA
BRANCH  38  40
ATOM     40  O   UNL     1     -36.318   7.742 -53.836  0.00  0.00    -0.480 OA
ATOM     41  H   UNL     1     -37.106   8.200 -53.498  0.00  0.00    +0.295 HD
ENDBRANCH  38  40
ENDBRANCH  37  38
ENDBRANCH  34  37
ENDBRANCH  30  31
BRANCH  30  42
ATOM     42  C   UNL     1     -34.644  13.790 -58.750  0.00  0.00    +0.239 C 
ATOM     43  O   UNL     1     -35.212  12.774 -59.102  0.00  0.00    -0.273 OA
ATOM     44  N   UNL     1     -34.017  14.606 -59.632  0.00  0.00    -0.311 N 
ATOM     45  H   UNL     1     -33.552  15.419 -59.259  0.00  0.00    +0.149 HD
BRANCH  44  46
ATOM     46  C   UNL     1     -34.048  14.490 -61.099  0.00  0.00    +0.073 C 
ATOM     47  C   UNL     1     -33.113  13.406 -61.689  0.00  0.00    +0.022 C 
ATOM     48  C   UNL     1     -32.225  14.130 -62.715  0.00  0.00    +0.002 C 
ATOM     49  C   UNL     1     -33.037  15.359 -63.138  0.00  0.00    +0.002 C 
ATOM     50  C   UNL     1     -33.729  15.804 -61.842  0.00  0.00    +0.022 C 
ENDBRANCH  44  46
ENDBRANCH  30  42
ENDBRANCH   2  30
TORSDOF 11
ENDMDL
MODEL        3
REMARK  Name = 
REMARK  11 active torsions:
REMARK  status: ('A' for Active; 'I' for Inactive)
REMARK    1  A    between atoms: _1  and  _16
REMARK    2  A    between atoms: _2  and  _4
REMARK    3  A    between atoms: _2  and  _30
REMARK    4  A    between atoms: _13  and  _18
REMARK    5  A    between atoms: _14  and  _24
REMARK    6  A    between atoms: _30  and  _31
REMARK    7  A    between atoms: _30  and  _42
REMARK    8  A    between atoms: _34  and  _37
REMARK    9  A    between atoms: _37  and  _38
REMARK   10  A    between atoms: _38  and  _40
REMARK   11  A    between atoms: _43  and  _46
REMARK                            x       y       z     vdW  Elec       q    Type
REMARK                         _______ _______ _______ _____ _____    ______ ____
ROOT
ATOM      1  C   UNL     1     -36.468  12.792 -56.971  0.00  0.00    +0.272 C 
ATOM      2  N   UNL     1     -36.032  13.201 -55.734  0.00  0.00    -0.250 N 
ATOM      3  O   UNL     1     -37.271  11.884 -57.073  0.00  0.00    -0.268 OA
ENDROOT
BRANCH   2   4
ATOM      4  C   UNL     1     -35.027  14.195 -55.515  0.00  0.00    +0.038 A 
ATOM      5  C   UNL     1     -33.683  13.813 -55.390  0.00  0.00    +0.024 A 
ATOM      6  C   UNL     1     -32.689  14.775 -55.205  0.00  0.00    +0.006 A 
ATOM      7  C   UNL     1     -33.062  16.114 -55.143  0.00  0.00    -0.044 A 
ATOM      8  C   UNL     1     -32.157  17.307 -54.970  0.00  0.00    +0.036 C 
ATOM      9  C   UNL     1     -33.085  18.516 -55.260  0.00  0.00    +0.009 C 
ATOM     10  C   UNL     1     -34.541  17.987 -55.173  0.00  0.00    +0.036 C 
ATOM     11  C   UNL     1     -34.382  16.490 -55.256  0.00  0.00    -0.042 A 
ATOM     12  C   UNL     1     -35.385  15.546 -55.439  0.00  0.00    +0.027 A 
ENDBRANCH   2   4
BRANCH   1  13
ATOM     13  C   UNL     1     -35.975  13.451 -58.244  0.00  0.00    +0.149 A 
ATOM     14  N   UNL     1     -36.204  14.736 -58.600  0.00  0.00    -0.161 NA
ATOM     15  N   UNL     1     -35.535  14.833 -59.779  0.00  0.00    -0.231 N 
ATOM     16  C   UNL     1     -35.045  13.640 -60.224  0.00  0.00    +0.075 A 
ATOM     17  C   UNL     1     -35.273  12.751 -59.201  0.00  0.00    +0.063 A 
BRANCH  15  18
ATOM     18  C   UNL     1     -34.905  16.011 -60.032  0.00  0.00    +0.066 A 
ATOM     19  C   UNL     1     -34.363  16.732 -58.966  0.00  0.00    +0.028 A 
ATOM     20  C   UNL     1     -33.693  17.931 -59.208  0.00  0.00    +0.002 A 
ATOM     21  C   UNL     1     -33.556  18.404 -60.512  0.00  0.00    +0.000 A 
ATOM     22  C   UNL     1     -34.085  17.676 -61.577  0.00  0.00    +0.002 A 
ATOM     23  C   UNL     1     -34.755  16.477 -61.341  0.00  0.00    +0.028 A 
ENDBRANCH  15  18
BRANCH  16  24
ATOM     24  C   UNL     1     -34.490  13.343 -61.486  0.00  0.00    +0.000 A 
ATOM     25  C   UNL     1     -33.098  13.279 -61.646  0.00  0.00    +0.010 A 
ATOM     26  C   UNL     1     -32.531  12.983 -62.885  0.00  0.00    +0.001 A 
ATOM     27  C   UNL     1     -33.344  12.736 -63.986  0.00  0.00    +0.000 A 
ATOM     28  C   UNL     1     -34.726  12.779 -63.843  0.00  0.00    +0.001 A 
ATOM     29  C   UNL     1     -35.294  13.076 -62.606  0.00  0.00    +0.010 A 
ENDBRANCH  16  24
ENDBRANCH   1  13
BRANCH   2  30
ATOM     30  C   UNL     1     -36.548  12.595 -54.477  0.00  0.00    +0.197 C 
BRANCH  30  31
ATOM     31  C   UNL     1     -36.060  11.153 -54.311  0.00  0.00    -0.018 A 
ATOM     32  C   UNL     1     -36.905  10.218 -53.708  0.00  0.00    +0.006 A 
ATOM     33  C   UNL     1     -36.506   8.891 -53.562  0.00  0.00    +0.004 A 
ATOM     34  C   UNL     1     -35.251   8.480 -54.013  0.00  0.00    -0.037 A 
ATOM     35  C   UNL     1     -34.404   9.410 -54.617  0.00  0.00    +0.004 A 
ATOM     36  C   UNL     1     -34.807  10.735 -54.766  0.00  0.00    +0.006 A 
BRANCH  34  37
ATOM     37  C   UNL     1     -34.816   7.030 -53.849  0.00  0.00    +0.155 C 
BRANCH  37  38
ATOM     38  C   UNL     1     -33.391   6.814 -54.316  0.00  0.00    +0.309 C 
ATOM     39  O   UNL     1     -33.106   6.412 -55.424  0.00  0.00    -0.251 OA
BRANCH  38  40
ATOM     40  O   UNL     1     -32.494   7.013 -53.385  0.00  0.00    -0.480 OA
ATOM     41  H   UNL     1     -32.965   7.244 -52.566  0.00  0.00    +0.295 HD
ENDBRANCH  38  40
ENDBRANCH  37  38
ENDBRANCH  34  37
ENDBRANCH  30  31
BRANCH  30  42
ATOM     42  C   UNL     1     -36.392  13.462 -53.229  0.00  0.00    +0.239 C 
ATOM     43  O   UNL     1     -35.483  13.318 -52.434  0.00  0.00    -0.273 OA
ATOM     44  N   UNL     1     -37.411  14.328 -53.009  0.00  0.00    -0.311 N 
ATOM     45  H   UNL     1     -38.138  14.373 -53.706  0.00  0.00    +0.149 HD
BRANCH  44  46
ATOM     46  C   UNL     1     -37.504  15.300 -51.907  0.00  0.00    +0.073 C 
ATOM     47  C   UNL     1     -38.940  15.582 -51.403  0.00  0.00    +0.022 C 
ATOM     48  C   UNL     1     -39.128  17.106 -51.498  0.00  0.00    +0.002 C 
ATOM     49  C   UNL     1     -37.708  17.680 -51.429  0.00  0.00    +0.002 C 
ATOM     50  C   UNL     1     -36.866  16.670 -52.220  0.00  0.00    +0.022 C 
ENDBRANCH  44  46
ENDBRANCH  30  42
ENDBRANCH   2  30
TORSDOF 11
ENDMDL
MODEL        4
REMARK  Name = 
REMARK  11 active torsions:
REMARK  status: ('A' for Active; 'I' for Inactive)
REMARK    1  A    between atoms: _1  and  _16
REMARK    2  A    between atoms: _2  and  _4
REMARK    3  A    between atoms: _2  and  _30
REMARK    4  A    between atoms: _13  and  _18
REMARK    5  A    between atoms: _14  and  _24
REMARK    6  A    between atoms: _30  and  _31
REMARK    7  A    between atoms: _30  and  _42
REMARK    8  A    between atoms: _34  and  _37
REMARK    9  A    between atoms: _37  and  _38
REMARK   10  A    between atoms: _38  and  _40
REMARK   11  A    between atoms: _43  and  _46
REMARK                            x       y       z     vdW  Elec       q    Type
REMARK                         _______ _______ _______ _____ _____    ______ ____
ROOT
ATOM      1  C   UNL     1     -36.411  19.396 -53.100  0.00  0.00    +0.272 C 
ATOM      2  N   UNL     1     -37.010  18.319 -53.707  0.00  0.00    -0.250 N 
ATOM      3  O   UNL     1     -35.723  20.164 -53.745  0.00  0.00    -0.268 OA
ENDROOT
BRANCH   2   4
ATOM      4  C   UNL     1     -37.762  17.314 -53.021  0.00  0.00    +0.038 A 
ATOM      5  C   UNL     1     -37.106  16.209 -52.467  0.00  0.00    +0.027 A 
ATOM      6  C   UNL     1     -37.868  15.233 -51.833  0.00  0.00    -0.042 A 
ATOM      7  C   UNL     1     -37.373  13.960 -51.196  0.00  0.00    +0.036 C 
ATOM      8  C   UNL     1     -38.673  13.157 -50.924  0.00  0.00    +0.009 C 
ATOM      9  C   UNL     1     -39.846  14.166 -51.030  0.00  0.00    +0.036 C 
ATOM     10  C   UNL     1     -39.237  15.348 -51.741  0.00  0.00    -0.044 A 
ATOM     11  C   UNL     1     -39.904  16.445 -52.276  0.00  0.00    +0.006 A 
ATOM     12  C   UNL     1     -39.156  17.434 -52.917  0.00  0.00    +0.024 A 
ENDBRANCH   2   4
BRANCH   1  13
ATOM     13  C   UNL     1     -36.585  19.670 -51.619  0.00  0.00    +0.149 A 
ATOM     14  N   UNL     1     -35.963  19.000 -50.621  0.00  0.00    -0.161 NA
ATOM     15  N   UNL     1     -36.424  19.640 -49.513  0.00  0.00    -0.231 N 
ATOM     16  C   UNL     1     -37.400  20.555 -49.782  0.00  0.00    +0.075 A 
ATOM     17  C   UNL     1     -37.463  20.624 -51.154  0.00  0.00    +0.063 A 
BRANCH  15  18
ATOM     18  C   UNL     1     -35.545  19.803 -48.489  0.00  0.00    +0.066 A 
ATOM     19  C   UNL     1     -35.663  19.050 -47.317  0.00  0.00    +0.028 A 
ATOM     20  C   UNL     1     -34.765  19.251 -46.271  0.00  0.00    +0.002 A 
ATOM     21  C   UNL     1     -33.758  20.208 -46.388  0.00  0.00    +0.000 A 
ATOM     22  C   UNL     1     -33.650  20.969 -47.551  0.00  0.00    +0.002 A 
ATOM     23  C   UNL     1     -34.545  20.771 -48.601  0.00  0.00    +0.028 A 
ENDBRANCH  15  18
BRANCH  16  24
ATOM     24  C   UNL     1     -38.229  21.237 -48.869  0.00  0.00    +0.000 A 
ATOM     25  C   UNL     1     -37.663  22.000 -47.837  0.00  0.00    +0.010 A 
ATOM     26  C   UNL     1     -38.466  22.685 -46.926  0.00  0.00    +0.001 A 
ATOM     27  C   UNL     1     -39.852  22.629 -47.035  0.00  0.00    +0.000 A 
ATOM     28  C   UNL     1     -40.431  21.892 -48.062  0.00  0.00    +0.001 A 
ATOM     29  C   UNL     1     -39.629  21.206 -48.971  0.00  0.00    +0.010 A 
ENDBRANCH  16  24
ENDBRANCH   1  13
BRANCH   2  30
ATOM     30  C   UNL     1     -36.887  18.070 -55.169  0.00  0.00    +0.197 C 
BRANCH  30  31
ATOM     31  C   UNL     1     -37.656  19.116 -55.982  0.00  0.00    -0.018 A 
ATOM     32  C   UNL     1     -38.600  19.963 -55.397  0.00  0.00    +0.006 A 
ATOM     33  C   UNL     1     -39.298  20.889 -56.170  0.00  0.00    +0.004 A 
ATOM     34  C   UNL     1     -39.064  20.979 -57.543  0.00  0.00    -0.037 A 
ATOM     35  C   UNL     1     -38.125  20.131 -58.133  0.00  0.00    +0.004 A 
ATOM     36  C   UNL     1     -37.426  19.208 -57.357  0.00  0.00    +0.006 A 
BRANCH  34  37
ATOM     37  C   UNL     1     -39.823  21.987 -58.394  0.00  0.00    +0.155 C 
BRANCH  37  38
ATOM     38  C   UNL     1     -40.060  23.285 -57.648  0.00  0.00    +0.309 C 
ATOM     39  O   UNL     1     -41.142  23.616 -57.212  0.00  0.00    -0.251 OA
BRANCH  38  40
ATOM     40  O   UNL     1     -39.010  24.064 -57.598  0.00  0.00    -0.480 OA
ATOM     41  H   UNL     1     -38.294  23.625 -58.086  0.00  0.00    +0.295 HD
ENDBRANCH  38  40
ENDBRANCH  37  38
ENDBRANCH  34  37
ENDBRANCH  30  31
BRANCH  30  42
ATOM     42  C   UNL     1     -35.466  17.808 -55.664  0.00  0.00    +0.239 C 
ATOM     43  N   UNL     1     -34.919  16.647 -55.229  0.00  0.00    -0.311 N 
ATOM     44  H   UNL     1     -35.458  16.097 -54.578  0.00  0.00    +0.149 HD
ATOM     45  O   UNL     1     -34.902  18.526 -56.467  0.00  0.00    -0.273 OA
BRANCH  43  46
ATOM     46  C   UNL     1     -33.560  16.161 -55.520  0.00  0.00    +0.073 C 
ATOM     47  C   UNL     1     -32.547  16.405 -54.382  0.00  0.00    +0.022 C 
ATOM     48  C   UNL     1     -31.565  15.228 -54.478  0.00  0.00    +0.002 C 
ATOM     49  C   UNL     1     -32.448  14.051 -54.910  0.00  0.00    +0.002 C 
ATOM     50  C   UNL     1     -33.466  14.661 -55.889  0.00  0.00    +0.022 C 
ENDBRANCH  43  46
ENDBRANCH  30  42
ENDBRANCH   2  30
TORSDOF 11
ENDMDL
MODEL        5
REMARK  Name = 
REMARK  11 active torsions:
REMARK  status: ('A' for Active; 'I' for Inactive)
REMARK    1  A    between atoms: _1  and  _16
REMARK    2  A    between atoms: _2  and  _4
REMARK    3  A    between atoms: _2  and  _30
REMARK    4  A    between atoms: _13  and  _18
REMARK    5  A    between atoms: _14  and  _24
REMARK    6  A    between atoms: _30  and  _31
REMARK    7  A    between atoms: _30  and  _42
REMARK    8  A    between atoms: _34  and  _37
REMARK    9  A    between atoms: _37  and  _38
REMARK   10  A    between atoms: _38  and  _40
REMARK   11  A    between atoms: _43  and  _46
REMARK                            x       y       z     vdW  Elec       q    Type
REMARK                         _______ _______ _______ _____ _____    ______ ____
ROOT
ATOM      1  C   UNL     1     -36.602  19.588 -53.323  0.00  0.00    +0.272 C 
ATOM      2  O   UNL     1     -35.766  20.237 -53.922  0.00  0.00    -0.268 OA
ATOM      3  N   UNL     1     -37.399  18.692 -53.993  0.00  0.00    -0.250 N 
ENDROOT
BRANCH   3   4
ATOM      4  C   UNL     1     -38.346  17.821 -53.367  0.00  0.00    +0.038 A 
ATOM      5  C   UNL     1     -37.923  16.936 -52.364  0.00  0.00    +0.024 A 
ATOM      6  C   UNL     1     -38.842  16.102 -51.725  0.00  0.00    +0.006 A 
ATOM      7  C   UNL     1     -40.177  16.165 -52.108  0.00  0.00    -0.044 A 
ATOM      8  C   UNL     1     -41.329  15.373 -51.542  0.00  0.00    +0.036 C 
ATOM      9  C   UNL     1     -42.580  16.063 -52.146  0.00  0.00    +0.009 C 
ATOM     10  C   UNL     1     -42.079  16.928 -53.333  0.00  0.00    +0.036 C 
ATOM     11  C   UNL     1     -40.592  17.025 -53.099  0.00  0.00    -0.042 A 
ATOM     12  C   UNL     1     -39.692  17.863 -53.748  0.00  0.00    +0.027 A 
ENDBRANCH   3   4
BRANCH   1  13
ATOM     13  C   UNL     1     -36.733  19.804 -51.828  0.00  0.00    +0.149 A 
ATOM     14  N   UNL     1     -36.027  19.149 -50.877  0.00  0.00    -0.161 NA
ATOM     15  N   UNL     1     -36.484  19.722 -49.732  0.00  0.00    -0.231 N 
ATOM     16  C   UNL     1     -37.530  20.574 -49.933  0.00  0.00    +0.075 A 
ATOM     17  C   UNL     1     -37.654  20.680 -51.298  0.00  0.00    +0.063 A 
BRANCH  15  18
ATOM     18  C   UNL     1     -35.577  19.913 -48.737  0.00  0.00    +0.066 A 
ATOM     19  C   UNL     1     -35.540  19.010 -47.673  0.00  0.00    +0.028 A 
ATOM     20  C   UNL     1     -34.602  19.175 -46.655  0.00  0.00    +0.002 A 
ATOM     21  C   UNL     1     -33.697  20.234 -46.705  0.00  0.00    +0.000 A 
ATOM     22  C   UNL     1     -33.725  21.127 -47.776  0.00  0.00    +0.002 A 
ATOM     23  C   UNL     1     -34.660  20.966 -48.796  0.00  0.00    +0.028 A 
ENDBRANCH  15  18
BRANCH  16  24
ATOM     24  C   UNL     1     -38.366  21.170 -48.966  0.00  0.00    +0.000 A 
ATOM     25  C   UNL     1     -37.846  21.880 -47.872  0.00  0.00    +0.010 A 
ATOM     26  C   UNL     1     -38.688  22.458 -46.925  0.00  0.00    +0.001 A 
ATOM     27  C   UNL     1     -40.067  22.333 -47.046  0.00  0.00    +0.000 A 
ATOM     28  C   UNL     1     -40.602  21.621 -48.114  0.00  0.00    +0.001 A 
ATOM     29  C   UNL     1     -39.759  21.041 -49.062  0.00  0.00    +0.010 A 
ENDBRANCH  16  24
ENDBRANCH   1  13
BRANCH   3  30
ATOM     30  C   UNL     1     -37.313  18.510 -55.467  0.00  0.00    +0.197 C 
BRANCH  30  31
ATOM     31  C   UNL     1     -38.118  19.578 -56.211  0.00  0.00    -0.018 A 
ATOM     32  C   UNL     1     -38.832  20.573 -55.539  0.00  0.00    +0.006 A 
ATOM     33  C   UNL     1     -39.571  21.518 -56.247  0.00  0.00    +0.004 A 
ATOM     34  C   UNL     1     -39.612  21.479 -57.641  0.00  0.00    -0.037 A 
ATOM     35  C   UNL     1     -38.905  20.484 -58.318  0.00  0.00    +0.004 A 
ATOM     36  C   UNL     1     -38.162  19.543 -57.607  0.00  0.00    +0.006 A 
BRANCH  34  37
ATOM     37  C   UNL     1     -40.419  22.508 -58.421  0.00  0.00    +0.155 C 
BRANCH  37  38
ATOM     38  C   UNL     1     -39.599  23.742 -58.738  0.00  0.00    +0.309 C 
ATOM     39  O   UNL     1     -38.815  24.241 -57.959  0.00  0.00    -0.251 OA
BRANCH  38  40
ATOM     40  O   UNL     1     -39.879  24.279 -59.897  0.00  0.00    -0.480 OA
ATOM     41  H   UNL     1     -40.592  23.756 -60.300  0.00  0.00    +0.295 HD
ENDBRANCH  38  40
ENDBRANCH  37  38
ENDBRANCH  34  37
ENDBRANCH  30  31
BRANCH  30  42
ATOM     42  C   UNL     1     -35.902  18.290 -56.010  0.00  0.00    +0.239 C 
ATOM     43  N   UNL     1     -35.207  17.300 -55.400  0.00  0.00    -0.311 N 
ATOM     44  H   UNL     1     -35.644  16.845 -54.614  0.00  0.00    +0.149 HD
ATOM     45  O   UNL     1     -35.469  18.880 -56.982  0.00  0.00    -0.273 OA
BRANCH  43  46
ATOM     46  C   UNL     1     -33.822  16.899 -55.697  0.00  0.00    +0.073 C 
ATOM     47  C   UNL     1     -32.838  17.122 -54.529  0.00  0.00    +0.022 C 
ATOM     48  C   UNL     1     -31.799  16.001 -54.678  0.00  0.00    +0.002 C 
ATOM     49  C   UNL     1     -32.616  14.811 -55.193  0.00  0.00    +0.002 C 
ATOM     50  C   UNL     1     -33.649  15.429 -56.151  0.00  0.00    +0.022 C 
ENDBRANCH  43  46
ENDBRANCH  30  42
ENDBRANCH   3  30
TORSDOF 11
ENDMDL
MODEL        6
REMARK  Name = 
REMARK  11 active torsions:
REMARK  status: ('A' for Active; 'I' for Inactive)
REMARK    1  A    between atoms: _1  and  _16
REMARK    2  A    between atoms: _2  and  _4
REMARK    3  A    between atoms: _2  and  _30
REMARK    4  A    between atoms: _13  and  _18
REMARK    5  A    between atoms: _14  and  _24
REMARK    6  A    between atoms: _30  and  _31
REMARK    7  A    between atoms: _30  and  _42
REMARK    8  A    between atoms: _34  and  _37
REMARK    9  A    between atoms: _37  and  _38
REMARK   10  A    between atoms: _38  and  _40
REMARK   11  A    between atoms: _43  and  _46
REMARK                            x       y       z     vdW  Elec       q    Type
REMARK                         _______ _______ _______ _____ _____    ______ ____
ROOT
ATOM      1  C   UNL     1     -35.911  12.443 -56.925  0.00  0.00    +0.272 C 
ATOM      2  N   UNL     1     -35.506  12.919 -55.701  0.00  0.00    -0.250 N 
ATOM      3  O   UNL     1     -36.581  11.431 -57.002  0.00  0.00    -0.268 OA
ENDROOT
BRANCH   2   4
ATOM      4  C   UNL     1     -34.644  14.044 -55.512  0.00  0.00    +0.038 A 
ATOM      5  C   UNL     1     -33.262  13.849 -55.366  0.00  0.00    +0.024 A 
ATOM      6  C   UNL     1     -32.407  14.941 -55.211  0.00  0.00    +0.006 A 
ATOM      7  C   UNL     1     -32.955  16.219 -55.197  0.00  0.00    -0.044 A 
ATOM      8  C   UNL     1     -32.219  17.528 -55.061  0.00  0.00    +0.036 C 
ATOM      9  C   UNL     1     -33.296  18.592 -55.397  0.00  0.00    +0.009 C 
ATOM     10  C   UNL     1     -34.670  17.877 -55.299  0.00  0.00    +0.036 C 
ATOM     11  C   UNL     1     -34.312  16.413 -55.329  0.00  0.00    -0.042 A 
ATOM     12  C   UNL     1     -35.179  15.337 -55.484  0.00  0.00    +0.027 A 
ENDBRANCH   2   4
BRANCH   1  13
ATOM     13  C   UNL     1     -35.545  13.154 -58.212  0.00  0.00    +0.149 A 
ATOM     14  N   UNL     1     -35.854  14.437 -58.514  0.00  0.00    -0.161 NA
ATOM     15  N   UNL     1     -35.283  14.592 -59.737  0.00  0.00    -0.231 N 
ATOM     16  C   UNL     1     -34.780  13.433 -60.252  0.00  0.00    +0.075 A 
ATOM     17  C   UNL     1     -34.891  12.509 -59.239  0.00  0.00    +0.063 A 
BRANCH  15  18
ATOM     18  C   UNL     1     -34.725  15.802 -60.005  0.00  0.00    +0.066 A 
ATOM     19  C   UNL     1     -34.240  16.612 -58.974  0.00  0.00    +0.028 A 
ATOM     20  C   UNL     1     -33.693  17.859 -59.271  0.00  0.00    +0.002 A 
ATOM     21  C   UNL     1     -33.641  18.303 -60.591  0.00  0.00    +0.000 A 
ATOM     22  C   UNL     1     -34.139  17.502 -61.617  0.00  0.00    +0.002 A 
ATOM     23  C   UNL     1     -34.686  16.253 -61.326  0.00  0.00    +0.028 A 
ENDBRANCH  15  18
BRANCH  16  24
ATOM     24  C   UNL     1     -34.312  13.191 -61.559  0.00  0.00    +0.000 A 
ATOM     25  C   UNL     1     -32.943  13.176 -61.866  0.00  0.00    +0.010 A 
ATOM     26  C   UNL     1     -32.501  12.940 -63.166  0.00  0.00    +0.001 A 
ATOM     27  C   UNL     1     -33.417  12.721 -64.188  0.00  0.00    +0.000 A 
ATOM     28  C   UNL     1     -34.779  12.746 -63.907  0.00  0.00    +0.001 A 
ATOM     29  C   UNL     1     -35.222  12.983 -62.607  0.00  0.00    +0.010 A 
ENDBRANCH  16  24
ENDBRANCH   1  13
BRANCH   2  30
ATOM     30  C   UNL     1     -35.901  12.256 -54.428  0.00  0.00    +0.197 C 
BRANCH  30  31
ATOM     31  C   UNL     1     -35.142  10.942 -54.223  0.00  0.00    -0.018 A 
ATOM     32  C   UNL     1     -33.754  10.902 -54.072  0.00  0.00    +0.006 A 
ATOM     33  C   UNL     1     -33.093   9.686 -53.908  0.00  0.00    +0.004 A 
ATOM     34  C   UNL     1     -33.812   8.490 -53.896  0.00  0.00    -0.037 A 
ATOM     35  C   UNL     1     -35.198   8.525 -54.051  0.00  0.00    +0.004 A 
ATOM     36  C   UNL     1     -35.857   9.742 -54.212  0.00  0.00    +0.006 A 
BRANCH  34  37
ATOM     37  C   UNL     1     -33.096   7.158 -53.718  0.00  0.00    +0.155 C 
BRANCH  37  38
ATOM     38  C   UNL     1     -33.525   6.147 -54.762  0.00  0.00    +0.309 C 
ATOM     39  O   UNL     1     -33.141   6.171 -55.912  0.00  0.00    -0.251 OA
BRANCH  38  40
ATOM     40  O   UNL     1     -34.422   5.296 -54.336  0.00  0.00    -0.480 OA
ATOM     41  H   UNL     1     -34.633   5.527 -53.415  0.00  0.00    +0.295 HD
ENDBRANCH  38  40
ENDBRANCH  37  38
ENDBRANCH  34  37
ENDBRANCH  30  31
BRANCH  30  42
ATOM     42  C   UNL     1     -35.925  13.169 -53.204  0.00  0.00    +0.239 C 
ATOM     43  O   UNL     1     -35.064  13.147 -52.345  0.00  0.00    -0.273 OA
ATOM     44  N   UNL     1     -37.042  13.926 -53.083  0.00  0.00    -0.311 N 
ATOM     45  H   UNL     1     -37.719  13.874 -53.828  0.00  0.00    +0.149 HD
BRANCH  44  46
ATOM     46  C   UNL     1     -37.314  14.913 -52.024  0.00  0.00    +0.073 C 
ATOM     47  C   UNL     1     -38.813  15.140 -51.710  0.00  0.00    +0.022 C 
ATOM     48  C   UNL     1     -39.051  16.652 -51.864  0.00  0.00    +0.002 C 
ATOM     49  C   UNL     1     -37.676  17.290 -51.631  0.00  0.00    +0.002 C 
ATOM     50  C   UNL     1     -36.699  16.304 -52.287  0.00  0.00    +0.022 C 
ENDBRANCH  44  46
ENDBRANCH  30  42
ENDBRANCH   2  30
TORSDOF 11
ENDMDL
MODEL        7
REMARK  Name = 
REMARK  11 active torsions:
REMARK  status: ('A' for Active; 'I' for Inactive)
REMARK    1  A    between atoms: _1  and  _16
REMARK    2  A    between atoms: _2  and  _4
REMARK    3  A    between atoms: _2  and  _30
REMARK    4  A    between atoms: _13  and  _18
REMARK    5  A    between atoms: _14  and  _24
REMARK    6  A    between atoms: _30  and  _31
REMARK    7  A    between atoms: _30  and  _42
REMARK    8  A    between atoms: _34  and  _37
REMARK    9  A    between atoms: _37  and  _38
REMARK   10  A    between atoms: _38  and  _40
REMARK   11  A    between atoms: _43  and  _46
REMARK                            x       y       z     vdW  Elec       q    Type
REMARK                         _______ _______ _______ _____ _____    ______ ____
ROOT
ATOM      1  C   UNL     1     -36.335  16.234 -57.337  0.00  0.00    +0.272 C 
ATOM      2  N   UNL     1     -35.066  15.897 -56.933  0.00  0.00    -0.250 N 
ATOM      3  O   UNL     1     -36.915  15.564 -58.170  0.00  0.00    -0.268 OA
ENDROOT
BRANCH   2   4
ATOM      4  C   UNL     1     -34.269  16.668 -56.030  0.00  0.00    +0.038 A 
ATOM      5  C   UNL     1     -34.379  16.461 -54.650  0.00  0.00    +0.027 A 
ATOM      6  C   UNL     1     -33.614  17.248 -53.796  0.00  0.00    -0.042 A 
ATOM      7  C   UNL     1     -33.598  17.210 -52.289  0.00  0.00    +0.036 C 
ATOM      8  C   UNL     1     -32.797  18.481 -51.900  0.00  0.00    +0.009 C 
ATOM      9  C   UNL     1     -32.052  18.944 -53.179  0.00  0.00    +0.036 C 
ATOM     10  C   UNL     1     -32.759  18.208 -54.289  0.00  0.00    -0.044 A 
ATOM     11  C   UNL     1     -32.628  18.419 -55.657  0.00  0.00    +0.006 A 
ATOM     12  C   UNL     1     -33.389  17.639 -56.530  0.00  0.00    +0.024 A 
ENDBRANCH   2   4
BRANCH   1  13
ATOM     13  C   UNL     1     -37.057  17.437 -56.764  0.00  0.00    +0.149 A 
ATOM     14  N   UNL     1     -37.475  17.563 -55.483  0.00  0.00    -0.161 NA
ATOM     15  N   UNL     1     -38.018  18.809 -55.477  0.00  0.00    -0.231 N 
ATOM     16  C   UNL     1     -38.084  19.377 -56.716  0.00  0.00    +0.075 A 
ATOM     17  C   UNL     1     -37.404  18.517 -57.545  0.00  0.00    +0.063 A 
BRANCH  15  18
ATOM     18  C   UNL     1     -37.840  19.550 -54.352  0.00  0.00    +0.066 A 
ATOM     19  C   UNL     1     -38.932  19.951 -53.577  0.00  0.00    +0.028 A 
ATOM     20  C   UNL     1     -38.726  20.730 -52.440  0.00  0.00    +0.002 A 
ATOM     21  C   UNL     1     -37.436  21.119 -52.083  0.00  0.00    +0.000 A 
ATOM     22  C   UNL     1     -36.349  20.731 -52.864  0.00  0.00    +0.002 A 
ATOM     23  C   UNL     1     -36.549  19.951 -54.002  0.00  0.00    +0.028 A 
ENDBRANCH  15  18
BRANCH  16  24
ATOM     24  C   UNL     1     -38.762  20.552 -57.100  0.00  0.00    +0.000 A 
ATOM     25  C   UNL     1     -39.776  21.116 -56.309  0.00  0.00    +0.010 A 
ATOM     26  C   UNL     1     -40.437  22.275 -56.709  0.00  0.00    +0.001 A 
ATOM     27  C   UNL     1     -40.105  22.892 -57.909  0.00  0.00    +0.000 A 
ATOM     28  C   UNL     1     -39.114  22.340 -58.714  0.00  0.00    +0.001 A 
ATOM     29  C   UNL     1     -38.452  21.180 -58.315  0.00  0.00    +0.010 A 
ENDBRANCH  16  24
ENDBRANCH   1  13
BRANCH   2  30
ATOM     30  C   UNL     1     -34.368  14.689 -57.452  0.00  0.00    +0.197 C 
BRANCH  30  31
ATOM     31  C   UNL     1     -34.912  13.410 -56.810  0.00  0.00    -0.018 A 
ATOM     32  C   UNL     1     -34.322  12.938 -55.636  0.00  0.00    +0.006 A 
ATOM     33  C   UNL     1     -34.806  11.790 -55.010  0.00  0.00    +0.004 A 
ATOM     34  C   UNL     1     -35.887  11.095 -55.552  0.00  0.00    -0.037 A 
ATOM     35  C   UNL     1     -36.481  11.564 -56.725  0.00  0.00    +0.004 A 
ATOM     36  C   UNL     1     -35.998  12.713 -57.347  0.00  0.00    +0.006 A 
BRANCH  34  37
ATOM     37  C   UNL     1     -36.411   9.841 -54.867  0.00  0.00    +0.155 C 
BRANCH  37  38
ATOM     38  C   UNL     1     -37.585  10.146 -53.960  0.00  0.00    +0.309 C 
ATOM     39  O   UNL     1     -37.488  10.248 -52.755  0.00  0.00    -0.251 OA
BRANCH  38  40
ATOM     40  O   UNL     1     -38.734  10.196 -54.582  0.00  0.00    -0.480 OA
ATOM     41  H   UNL     1     -38.571  10.000 -55.520  0.00  0.00    +0.295 HD
ENDBRANCH  38  40
ENDBRANCH  37  38
ENDBRANCH  34  37
ENDBRANCH  30  31
BRANCH  30  42
ATOM     42  C   UNL     1     -34.232  14.623 -58.972  0.00  0.00    +0.239 C 
ATOM     43  N   UNL     1     -33.750  13.450 -59.449  0.00  0.00    -0.311 N 
ATOM     44  H   UNL     1     -33.466  12.759 -58.772  0.00  0.00    +0.149 HD
ATOM     45  O   UNL     1     -34.622  15.509 -59.710  0.00  0.00    -0.273 OA
BRANCH  43  46
ATOM     46  C   UNL     1     -33.486  13.126 -60.860  0.00  0.00    +0.073 C 
ATOM     47  C   UNL     1     -32.561  14.124 -61.599  0.00  0.00    +0.022 C 
ATOM     48  C   UNL     1     -33.345  14.586 -62.839  0.00  0.00    +0.002 C 
ATOM     49  C   UNL     1     -34.338  13.451 -63.120  0.00  0.00    +0.002 C 
ATOM     50  C   UNL     1     -34.758  12.979 -61.721  0.00  0.00    +0.022 C 
ENDBRANCH  43  46
ENDBRANCH  30  42
ENDBRANCH   2  30
TORSDOF 11
ENDMDL
MODEL        8
REMARK  Name = 
REMARK  11 active torsions:
REMARK  status: ('A' for Active; 'I' for Inactive)
REMARK    1  A    between atoms: _1  and  _16
REMARK    2  A    between atoms: _2  and  _4
REMARK    3  A    between atoms: _2  and  _30
REMARK    4  A    between atoms: _13  and  _18
REMARK    5  A    between atoms: _14  and  _24
REMARK    6  A    between atoms: _30  and  _31
REMARK    7  A    between atoms: _30  and  _42
REMARK    8  A    between atoms: _34  and  _37
REMARK    9  A    between atoms: _37  and  _38
REMARK   10  A    between atoms: _38  and  _40
REMARK   11  A    between atoms: _43  and  _46
REMARK                            x       y       z     vdW  Elec       q    Type
REMARK                         _______ _______ _______ _____ _____    ______ ____
ROOT
ATOM      1  C   UNL     1     -36.380  19.363 -53.357  0.00  0.00    +0.272 C 
ATOM      2  O   UNL     1     -35.499  19.957 -53.949  0.00  0.00    -0.268 OA
ATOM      3  N   UNL     1     -37.191  18.476 -54.023  0.00  0.00    -0.250 N 
ENDROOT
BRANCH   3   4
ATOM      4  C   UNL     1     -38.192  17.665 -53.400  0.00  0.00    +0.038 A 
ATOM      5  C   UNL     1     -37.830  16.762 -52.391  0.00  0.00    +0.024 A 
ATOM      6  C   UNL     1     -38.801  15.986 -51.755  0.00  0.00    +0.006 A 
ATOM      7  C   UNL     1     -40.127  16.126 -52.148  0.00  0.00    -0.044 A 
ATOM      8  C   UNL     1     -41.328  15.407 -51.588  0.00  0.00    +0.036 C 
ATOM      9  C   UNL     1     -42.531  16.166 -52.204  0.00  0.00    +0.009 C 
ATOM     10  C   UNL     1     -41.972  16.994 -53.391  0.00  0.00    +0.036 C 
ATOM     11  C   UNL     1     -40.484  17.005 -53.147  0.00  0.00    -0.042 A 
ATOM     12  C   UNL     1     -39.530  17.785 -53.792  0.00  0.00    +0.027 A 
ENDBRANCH   3   4
BRANCH   1  13
ATOM     13  C   UNL     1     -36.551  19.636 -51.876  0.00  0.00    +0.149 A 
ATOM     14  N   UNL     1     -35.877  19.014 -50.881  0.00  0.00    -0.161 NA
ATOM     15  N   UNL     1     -36.361  19.632 -49.772  0.00  0.00    -0.231 N 
ATOM     16  C   UNL     1     -37.396  20.482 -50.034  0.00  0.00    +0.075 A 
ATOM     17  C   UNL     1     -37.481  20.537 -51.405  0.00  0.00    +0.063 A 
BRANCH  15  18
ATOM     18  C   UNL     1     -35.481  19.856 -48.760  0.00  0.00    +0.066 A 
ATOM     19  C   UNL     1     -35.525  19.093 -47.590  0.00  0.00    +0.028 A 
ATOM     20  C   UNL     1     -34.627  19.357 -46.557  0.00  0.00    +0.002 A 
ATOM     21  C   UNL     1     -33.696  20.386 -46.686  0.00  0.00    +0.000 A 
ATOM     22  C   UNL     1     -33.662  21.156 -47.848  0.00  0.00    +0.002 A 
ATOM     23  C   UNL     1     -34.557  20.895 -48.884  0.00  0.00    +0.028 A 
ENDBRANCH  15  18
BRANCH  16  24
ATOM     24  C   UNL     1     -38.253  21.119 -49.114  0.00  0.00    +0.000 A 
ATOM     25  C   UNL     1     -37.759  21.877 -48.041  0.00  0.00    +0.010 A 
ATOM     26  C   UNL     1     -38.623  22.495 -47.140  0.00  0.00    +0.001 A 
ATOM     27  C   UNL     1     -39.999  22.364 -47.288  0.00  0.00    +0.000 A 
ATOM     28  C   UNL     1     -40.509  21.604 -48.336  0.00  0.00    +0.001 A 
ATOM     29  C   UNL     1     -39.644  20.985 -49.237  0.00  0.00    +0.010 A 
ENDBRANCH  16  24
ENDBRANCH   1  13
BRANCH   3  30
ATOM     30  C   UNL     1     -37.064  18.238 -55.486  0.00  0.00    +0.197 C 
BRANCH  30  31
ATOM     31  C   UNL     1     -37.831  19.290 -56.293  0.00  0.00    -0.018 A 
ATOM     32  C   UNL     1     -38.558  20.269 -55.611  0.00  0.00    +0.006 A 
ATOM     33  C   UNL     1     -39.248  21.257 -56.310  0.00  0.00    +0.004 A 
ATOM     34  C   UNL     1     -39.223  21.279 -57.706  0.00  0.00    -0.037 A 
ATOM     35  C   UNL     1     -38.497  20.304 -58.391  0.00  0.00    +0.004 A 
ATOM     36  C   UNL     1     -37.805  19.320 -57.689  0.00  0.00    +0.006 A 
BRANCH  34  37
ATOM     37  C   UNL     1     -39.981  22.358 -58.466  0.00  0.00    +0.155 C 
BRANCH  37  38
ATOM     38  C   UNL     1     -40.242  23.575 -57.602  0.00  0.00    +0.309 C 
ATOM     39  O   UNL     1     -41.302  23.788 -57.053  0.00  0.00    -0.251 OA
BRANCH  38  40
ATOM     40  O   UNL     1     -39.250  24.427 -57.576  0.00  0.00    -0.480 OA
ATOM     41  H   UNL     1     -38.550  24.082 -58.155  0.00  0.00    +0.295 HD
ENDBRANCH  38  40
ENDBRANCH  37  38
ENDBRANCH  34  37
ENDBRANCH  30  31
BRANCH  30  42
ATOM     42  C   UNL     1     -35.641  17.979 -55.979  0.00  0.00    +0.239 C 
ATOM     43  N   UNL     1     -35.043  16.890 -55.439  0.00  0.00    -0.311 N 
ATOM     44  H   UNL     1     -35.551  16.390 -54.726  0.00  0.00    +0.149 HD
ATOM     45  O   UNL     1     -35.119  18.632 -56.862  0.00  0.00    -0.273 OA
BRANCH  43  46
ATOM     46  C   UNL     1     -33.671  16.428 -55.707  0.00  0.00    +0.073 C 
ATOM     47  C   UNL     1     -32.616  16.990 -54.731  0.00  0.00    +0.022 C 
ATOM     48  C   UNL     1     -31.559  15.882 -54.621  0.00  0.00    +0.002 C 
ATOM     49  C   UNL     1     -32.377  14.588 -54.705  0.00  0.00    +0.002 C 
ATOM     50  C   UNL     1     -33.489  14.891 -55.723  0.00  0.00    +0.022 C 
ENDBRANCH  43  46
ENDBRANCH  30  42
ENDBRANCH   3  30
TORSDOF 11
ENDMDL
MODEL        9
REMARK  Name = 
REMARK  11 active torsions:
REMARK  status: ('A' for Active; 'I' for Inactive)
REMARK    1  A    between atoms: _1  and  _16
REMARK    2  A    between atoms: _2  and  _4
REMARK    3  A    between atoms: _2  and  _30
REMARK    4  A    between atoms: _13  and  _18
REMARK    5  A    between atoms: _14  and  _24
REMARK    6  A    between atoms: _30  and  _31
REMARK    7  A    between atoms: _30  and  _42
REMARK    8  A    between atoms: _34  and  _37
REMARK    9  A    between atoms: _37  and  _38
REMARK   10  A    between atoms: _38  and  _40
REMARK   11  A    between atoms: _43  and  _46
REMARK                            x       y       z     vdW  Elec       q    Type
REMARK                         _______ _______ _______ _____ _____    ______ ____
ROOT
ATOM      1  C   UNL     1     -36.437  15.711 -57.391  0.00  0.00    +0.272 C 
ATOM      2  N   UNL     1     -35.212  15.278 -56.944  0.00  0.00    -0.250 N 
ATOM      3  O   UNL     1     -37.069  15.051 -58.193  0.00  0.00    -0.268 OA
ENDROOT
BRANCH   2   4
ATOM      4  C   UNL     1     -34.354  16.022 -56.074  0.00  0.00    +0.038 A 
ATOM      5  C   UNL     1     -34.641  16.094 -54.706  0.00  0.00    +0.027 A 
ATOM      6  C   UNL     1     -33.805  16.850 -53.891  0.00  0.00    -0.042 A 
ATOM      7  C   UNL     1     -33.943  17.083 -52.408  0.00  0.00    +0.036 C 
ATOM      8  C   UNL     1     -32.921  18.214 -52.118  0.00  0.00    +0.009 C 
ATOM      9  C   UNL     1     -31.972  18.277 -53.343  0.00  0.00    +0.036 C 
ATOM     10  C   UNL     1     -32.714  17.511 -54.409  0.00  0.00    -0.044 A 
ATOM     11  C   UNL     1     -32.408  17.441 -55.764  0.00  0.00    +0.006 A 
ATOM     12  C   UNL     1     -33.236  16.687 -56.598  0.00  0.00    +0.024 A 
ENDBRANCH   2   4
BRANCH   1  13
ATOM     13  C   UNL     1     -37.043  17.012 -56.904  0.00  0.00    +0.149 A 
ATOM     14  N   UNL     1     -37.454  17.260 -55.639  0.00  0.00    -0.161 NA
ATOM     15  N   UNL     1     -37.876  18.549 -55.719  0.00  0.00    -0.231 N 
ATOM     16  C   UNL     1     -37.883  19.039 -56.992  0.00  0.00    +0.075 A 
ATOM     17  C   UNL     1     -37.283  18.067 -57.757  0.00  0.00    +0.063 A 
BRANCH  15  18
ATOM     18  C   UNL     1     -37.633  19.342 -54.641  0.00  0.00    +0.066 A 
ATOM     19  C   UNL     1     -38.713  19.818 -53.894  0.00  0.00    +0.028 A 
ATOM     20  C   UNL     1     -38.484  20.612 -52.772  0.00  0.00    +0.002 A 
ATOM     21  C   UNL     1     -37.179  20.924 -52.391  0.00  0.00    +0.000 A 
ATOM     22  C   UNL     1     -36.102  20.438 -53.130  0.00  0.00    +0.002 A 
ATOM     23  C   UNL     1     -36.325  19.642 -54.252  0.00  0.00    +0.028 A 
ENDBRANCH  15  18
BRANCH  16  24
ATOM     24  C   UNL     1     -38.444  20.245 -57.458  0.00  0.00    +0.000 A 
ATOM     25  C   UNL     1     -39.604  20.793 -56.886  0.00  0.00    +0.010 A 
ATOM     26  C   UNL     1     -40.146  21.984 -57.365  0.00  0.00    +0.001 A 
ATOM     27  C   UNL     1     -39.547  22.649 -58.428  0.00  0.00    +0.000 A 
ATOM     28  C   UNL     1     -38.406  22.114 -59.018  0.00  0.00    +0.001 A 
ATOM     29  C   UNL     1     -37.863  20.922 -58.541  0.00  0.00    +0.010 A 
ENDBRANCH  16  24
ENDBRANCH   1  13
BRANCH   2  30
ATOM     30  C   UNL     1     -34.630  13.978 -57.377  0.00  0.00    +0.197 C 
BRANCH  30  31
ATOM     31  C   UNL     1     -35.080  12.833 -56.466  0.00  0.00    -0.018 A 
ATOM     32  C   UNL     1     -34.328  12.539 -55.326  0.00  0.00    +0.006 A 
ATOM     33  C   UNL     1     -34.721  11.519 -54.461  0.00  0.00    +0.004 A 
ATOM     34  C   UNL     1     -35.871  10.775 -54.725  0.00  0.00    -0.037 A 
ATOM     35  C   UNL     1     -36.626  11.066 -55.862  0.00  0.00    +0.004 A 
ATOM     36  C   UNL     1     -36.234  12.088 -56.724  0.00  0.00    +0.006 A 
BRANCH  34  37
ATOM     37  C   UNL     1     -36.295   9.660 -53.779  0.00  0.00    +0.155 C 
BRANCH  37  38
ATOM     38  C   UNL     1     -37.338  10.133 -52.787  0.00  0.00    +0.309 C 
ATOM     39  O   UNL     1     -38.510  10.269 -53.066  0.00  0.00    -0.251 OA
BRANCH  38  40
ATOM     40  O   UNL     1     -36.846  10.471 -51.623  0.00  0.00    -0.480 OA
ATOM     41  H   UNL     1     -35.882  10.357 -51.667  0.00  0.00    +0.295 HD
ENDBRANCH  38  40
ENDBRANCH  37  38
ENDBRANCH  34  37
ENDBRANCH  30  31
BRANCH  30  42
ATOM     42  C   UNL     1     -34.750  13.681 -58.871  0.00  0.00    +0.239 C 
ATOM     43  O   UNL     1     -35.267  12.668 -59.304  0.00  0.00    -0.273 OA
ATOM     44  N   UNL     1     -34.131  14.575 -59.679  0.00  0.00    -0.311 N 
ATOM     45  H   UNL     1     -33.709  15.379 -59.241  0.00  0.00    +0.149 HD
BRANCH  44  46
ATOM     46  C   UNL     1     -34.116  14.553 -61.151  0.00  0.00    +0.073 C 
ATOM     47  C   UNL     1     -33.172  13.499 -61.780  0.00  0.00    +0.022 C 
ATOM     48  C   UNL     1     -32.245  14.277 -62.728  0.00  0.00    +0.002 C 
ATOM     49  C   UNL     1     -33.032  15.540 -63.097  0.00  0.00    +0.002 C 
ATOM     50  C   UNL     1     -33.761  15.908 -61.798  0.00  0.00    +0.022 C 
ENDBRANCH  44  46
ENDBRANCH  30  42
ENDBRANCH   2  30
TORSDOF 11
ENDMDL
MODEL       10
REMARK  Name = 
REMARK  11 active torsions:
REMARK  status: ('A' for Active; 'I' for Inactive)
REMARK    1  A    between atoms: _1  and  _16
REMARK    2  A    between atoms: _2  and  _4
REMARK    3  A    between atoms: _2  and  _30
REMARK    4  A    between atoms: _13  and  _18
REMARK    5  A    between atoms: _14  and  _24
REMARK    6  A    between atoms: _30  and  _31
REMARK    7  A    between atoms: _30  and  _42
REMARK    8  A    between atoms: _34  and  _37
REMARK    9  A    between atoms: _37  and  _38
REMARK   10  A    between atoms: _38  and  _40
REMARK   11  A    between atoms: _43  and  _46
REMARK                            x       y       z     vdW  Elec       q    Type
REMARK                         _______ _______ _______ _____ _____    ______ ____
ROOT
ATOM      1  C   UNL     1     -36.387  19.685 -53.061  0.00  0.00    +0.272 C 
ATOM      2  N   UNL     1     -37.099  18.652 -53.620  0.00  0.00    -0.250 N 
ATOM      3  O   UNL     1     -35.720  20.424 -53.761  0.00  0.00    -0.268 OA
ENDROOT
BRANCH   2   4
ATOM      4  C   UNL     1     -37.838  17.679 -52.876  0.00  0.00    +0.038 A 
ATOM      5  C   UNL     1     -37.190  16.548 -52.368  0.00  0.00    +0.027 A 
ATOM      6  C   UNL     1     -37.942  15.606 -51.675  0.00  0.00    -0.042 A 
ATOM      7  C   UNL     1     -37.455  14.313 -51.071  0.00  0.00    +0.036 C 
ATOM      8  C   UNL     1     -38.763  13.566 -50.701  0.00  0.00    +0.009 C 
ATOM      9  C   UNL     1     -39.898  14.622 -50.723  0.00  0.00    +0.036 C 
ATOM     10  C   UNL     1     -39.295  15.777 -51.483  0.00  0.00    -0.044 A 
ATOM     11  C   UNL     1     -39.953  16.901 -51.971  0.00  0.00    +0.006 A 
ATOM     12  C   UNL     1     -39.214  17.857 -52.670  0.00  0.00    +0.024 A 
ENDBRANCH   2   4
BRANCH   1  13
ATOM     13  C   UNL     1     -36.408  19.947 -51.568  0.00  0.00    +0.149 A 
ATOM     14  C   UNL     1     -35.878  19.052 -50.665  0.00  0.00    +0.063 A 
ATOM     15  C   UNL     1     -36.019  19.638 -49.429  0.00  0.00    +0.075 A 
ATOM     16  N   UNL     1     -36.707  20.794 -49.657  0.00  0.00    -0.231 N 
ATOM     17  N   UNL     1     -36.882  21.068 -50.976  0.00  0.00    -0.161 NA
BRANCH  15  18
ATOM     18  C   UNL     1     -35.491  19.164 -48.211  0.00  0.00    +0.000 A 
ATOM     19  C   UNL     1     -36.132  18.163 -47.465  0.00  0.00    +0.010 A 
ATOM     20  C   UNL     1     -35.596  17.711 -46.261  0.00  0.00    +0.001 A 
ATOM     21  C   UNL     1     -34.413  18.254 -45.773  0.00  0.00    +0.000 A 
ATOM     22  C   UNL     1     -33.771  19.258 -46.491  0.00  0.00    +0.001 A 
ATOM     23  C   UNL     1     -34.307  19.711 -47.695  0.00  0.00    +0.010 A 
ENDBRANCH  15  18
BRANCH  16  24
ATOM     24  C   UNL     1     -37.668  21.241 -48.805  0.00  0.00    +0.066 A 
ATOM     25  C   UNL     1     -37.290  22.010 -47.701  0.00  0.00    +0.028 A 
ATOM     26  C   UNL     1     -38.262  22.498 -46.830  0.00  0.00    +0.002 A 
ATOM     27  C   UNL     1     -39.610  22.227 -47.064  0.00  0.00    +0.000 A 
ATOM     28  C   UNL     1     -39.987  21.472 -48.174  0.00  0.00    +0.002 A 
ATOM     29  C   UNL     1     -39.019  20.983 -49.049  0.00  0.00    +0.028 A 
ENDBRANCH  16  24
ENDBRANCH   1  13
BRANCH   2  30
ATOM     30  C   UNL     1     -37.125  18.417 -55.089  0.00  0.00    +0.197 C 
BRANCH  30  31
ATOM     31  C   UNL     1     -37.973  19.469 -55.809  0.00  0.00    -0.018 A 
ATOM     32  C   UNL     1     -38.740  20.408 -55.113  0.00  0.00    +0.006 A 
ATOM     33  C   UNL     1     -39.517  21.338 -55.800  0.00  0.00    +0.004 A 
ATOM     34  C   UNL     1     -39.543  21.340 -57.195  0.00  0.00    -0.037 A 
ATOM     35  C   UNL     1     -38.784  20.401 -57.895  0.00  0.00    +0.004 A 
ATOM     36  C   UNL     1     -38.004  19.474 -57.205  0.00  0.00    +0.006 A 
BRANCH  34  37
ATOM     37  C   UNL     1     -40.392  22.353 -57.952  0.00  0.00    +0.155 C 
BRANCH  37  38
ATOM     38  C   UNL     1     -39.561  23.514 -58.458  0.00  0.00    +0.309 C 
ATOM     39  O   UNL     1     -38.848  24.187 -57.743  0.00  0.00    -0.251 OA
BRANCH  38  40
ATOM     40  O   UNL     1     -39.751  23.789 -59.723  0.00  0.00    -0.480 OA
ATOM     41  H   UNL     1     -40.424  23.173 -60.060  0.00  0.00    +0.295 HD
ENDBRANCH  38  40
ENDBRANCH  37  38
ENDBRANCH  34  37
ENDBRANCH  30  31
BRANCH  30  42
ATOM     42  C   UNL     1     -35.761  18.161 -55.728  0.00  0.00    +0.239 C 
ATOM     43  N   UNL     1     -35.110  17.070 -55.259  0.00  0.00    -0.311 N 
ATOM     44  H   UNL     1     -35.540  16.566 -54.499  0.00  0.00    +0.149 HD
ATOM     45  O   UNL     1     -35.333  18.818 -56.658  0.00  0.00    -0.273 OA
BRANCH  43  46
ATOM     46  C   UNL     1     -33.773  16.610 -55.670  0.00  0.00    +0.073 C 
ATOM     47  C   UNL     1     -32.625  17.146 -54.788  0.00  0.00    +0.022 C 
ATOM     48  C   UNL     1     -31.568  16.033 -54.809  0.00  0.00    +0.002 C 
ATOM     49  C   UNL     1     -32.397  14.743 -54.842  0.00  0.00    +0.002 C 
ATOM     50  C   UNL     1     -33.602  15.073 -55.740  0.00  0.00    +0.022 C 
ENDBRANCH  43  46
ENDBRANCH  30  42
ENDBRANCH   2  30
TORSDOF 11
ENDMDL
