# Supplementary material for: A Novel Class of Small Molecule Agonists with Preference for Human over Mouse TLR4 Activation
Source: PLoS One. 2016 Oct 13;11(10):e0164632. doi: 10.1371/journal.pone.0164632 (PMC5063506; doi:10.1371/journal.pone.0164632)
Supplement: S1 File — Sequence and structure files used for bioinformatics analysis and docking, provided as a ZIP archive of a directory tree. To view, uncompress onto your local file system and open the file Readme.txt at the top directory level of the archive. That file describes individual directories and files inside the archive. (ZIP) [file pone.0164632.s007.zip › S1_File/docking.receptor_monomer_unbound/dock/mouse_AZ12900618.pdbqt]

MODEL        2
REMARK  Name = 
REMARK  11 active torsions:
REMARK  status: ('A' for Active; 'I' for Inactive)
REMARK    1  A    between atoms: _1  and  _15
REMARK    2  A    between atoms: _2  and  _4
REMARK    3  A    between atoms: _2  and  _29
REMARK    4  A    between atoms: _12  and  _17
REMARK    5  A    between atoms: _13  and  _23
REMARK    6  A    between atoms: _29  and  _30
REMARK    7  A    between atoms: _29  and  _41
REMARK    8  A    between atoms: _33  and  _36
REMARK    9  A    between atoms: _36  and  _37
REMARK   10  A    between atoms: _37  and  _39
REMARK   11  A    between atoms: _42  and  _45
REMARK                            x       y       z     vdW  Elec       q    Type
REMARK                         _______ _______ _______ _____ _____    ______ ____
ROOT
ATOM      1  C   UNL     1     -37.488  19.962 -53.100  0.00  0.00    +0.272 C 
ATOM      2  N   UNL     1     -37.701  19.359 -51.899  0.00  0.00    -0.250 N 
ATOM      3  O   UNL     1     -38.025  21.023 -53.354  0.00  0.00    -0.268 OA
ENDROOT
BRANCH   2   4
ATOM      4  C   UNL     1     -37.812  20.168 -50.714  0.00  0.00    +0.038 A 
ATOM      5  C   UNL     1     -36.737  20.393 -49.849  0.00  0.00    +0.027 A 
ATOM      6  C   UNL     1     -36.896  21.195 -48.718  0.00  0.00    -0.048 A 
ATOM      7  C   UNL     1     -35.716  21.469 -47.803  0.00  0.00    +0.044 C 
ATOM      8  C   UNL     1     -38.142  21.753 -48.435  0.00  0.00    +0.006 A 
ATOM      9  C   UNL     1     -39.230  21.512 -49.275  0.00  0.00    -0.048 A 
ATOM     10  C   UNL     1     -40.593  22.092 -48.945  0.00  0.00    +0.044 C 
ATOM     11  C   UNL     1     -39.058  20.724 -50.413  0.00  0.00    +0.027 A 
ENDBRANCH   2   4
BRANCH   1  12
ATOM     12  C   UNL     1     -36.494  19.343 -54.050  0.00  0.00    +0.149 A 
ATOM     13  N   UNL     1     -35.311  18.863 -53.603  0.00  0.00    -0.161 NA
ATOM     14  N   UNL     1     -34.775  18.358 -54.750  0.00  0.00    -0.231 N 
ATOM     15  C   UNL     1     -35.525  18.597 -55.864  0.00  0.00    +0.075 A 
ATOM     16  C   UNL     1     -36.682  19.170 -55.404  0.00  0.00    +0.063 A 
BRANCH  14  17
ATOM     17  C   UNL     1     -34.021  17.232 -54.633  0.00  0.00    +0.066 A 
ATOM     18  C   UNL     1     -34.625  15.992 -54.410  0.00  0.00    +0.028 A 
ATOM     19  C   UNL     1     -33.835  14.849 -54.286  0.00  0.00    +0.002 A 
ATOM     20  C   UNL     1     -32.448  14.946 -54.377  0.00  0.00    +0.000 A 
ATOM     21  C   UNL     1     -31.846  16.186 -54.586  0.00  0.00    +0.002 A 
ATOM     22  C   UNL     1     -32.630  17.331 -54.709  0.00  0.00    +0.028 A 
ENDBRANCH  14  17
BRANCH  15  23
ATOM     23  C   UNL     1     -35.192  18.368 -57.216  0.00  0.00    +0.000 A 
ATOM     24  C   UNL     1     -33.877  18.497 -57.689  0.00  0.00    +0.010 A 
ATOM     25  C   UNL     1     -33.573  18.277 -59.031  0.00  0.00    +0.001 A 
ATOM     26  C   UNL     1     -34.576  17.929 -59.929  0.00  0.00    +0.000 A 
ATOM     27  C   UNL     1     -35.887  17.808 -59.481  0.00  0.00    +0.001 A 
ATOM     28  C   UNL     1     -36.192  18.029 -58.139  0.00  0.00    +0.010 A 
ENDBRANCH  15  23
ENDBRANCH   1  12
BRANCH   2  29
ATOM     29  C   UNL     1     -38.082  17.917 -51.856  0.00  0.00    +0.197 C 
BRANCH  29  30
ATOM     30  C   UNL     1     -39.373  17.617 -52.622  0.00  0.00    -0.018 A 
ATOM     31  C   UNL     1     -40.602  17.404 -51.983  0.00  0.00    +0.006 A 
ATOM     32  C   UNL     1     -41.744  17.115 -52.726  0.00  0.00    +0.004 A 
ATOM     33  C   UNL     1     -41.681  17.035 -54.118  0.00  0.00    -0.037 A 
ATOM     34  C   UNL     1     -40.461  17.248 -54.759  0.00  0.00    +0.004 A 
ATOM     35  C   UNL     1     -39.318  17.534 -54.015  0.00  0.00    +0.006 A 
BRANCH  33  36
ATOM     36  C   UNL     1     -42.928  16.707 -54.927  0.00  0.00    +0.155 C 
BRANCH  36  37
ATOM     37  C   UNL     1     -44.154  16.517 -54.053  0.00  0.00    +0.309 C 
ATOM     38  O   UNL     1     -44.883  17.419 -53.692  0.00  0.00    -0.251 OA
BRANCH  37  39
ATOM     39  O   UNL     1     -44.339  15.278 -53.681  0.00  0.00    -0.480 OA
ATOM     40  H   UNL     1     -43.633  14.738 -54.075  0.00  0.00    +0.295 HD
ENDBRANCH  37  39
ENDBRANCH  36  37
ENDBRANCH  33  36
ENDBRANCH  29  30
BRANCH  29  41
ATOM     41  C   UNL     1     -38.058  17.317 -50.447  0.00  0.00    +0.239 C 
ATOM     42  O   UNL     1     -39.001  17.405 -49.686  0.00  0.00    -0.273 OA
ATOM     43  N   UNL     1     -36.968  16.625 -50.032  0.00  0.00    -0.311 N 
ATOM     44  H   UNL     1     -37.015  16.230 -49.104  0.00  0.00    +0.149 HD
BRANCH  43  45
ATOM     45  C   UNL     1     -35.712  16.378 -50.758  0.00  0.00    +0.073 C 
ATOM     46  C   UNL     1     -34.987  15.078 -50.356  0.00  0.00    +0.022 C 
ATOM     47  C   UNL     1     -33.492  15.318 -50.652  0.00  0.00    +0.002 C 
ATOM     48  C   UNL     1     -33.343  16.823 -50.938  0.00  0.00    +0.002 C 
ATOM     49  C   UNL     1     -34.658  17.456 -50.466  0.00  0.00    +0.022 C 
ENDBRANCH  43  45
ENDBRANCH  29  41
ENDBRANCH   2  29
TORSDOF 11
ENDMDL
MODEL        3
REMARK  Name = 
REMARK  11 active torsions:
REMARK  status: ('A' for Active; 'I' for Inactive)
REMARK    1  A    between atoms: _1  and  _15
REMARK    2  A    between atoms: _2  and  _4
REMARK    3  A    between atoms: _2  and  _29
REMARK    4  A    between atoms: _12  and  _17
REMARK    5  A    between atoms: _13  and  _23
REMARK    6  A    between atoms: _29  and  _30
REMARK    7  A    between atoms: _29  and  _41
REMARK    8  A    between atoms: _33  and  _36
REMARK    9  A    between atoms: _36  and  _37
REMARK   10  A    between atoms: _37  and  _39
REMARK   11  A    between atoms: _42  and  _45
REMARK                            x       y       z     vdW  Elec       q    Type
REMARK                         _______ _______ _______ _____ _____    ______ ____
ROOT
ATOM      1  C   UNL     1     -37.363  19.902 -53.056  0.00  0.00    +0.272 C 
ATOM      2  N   UNL     1     -37.660  19.329 -51.858  0.00  0.00    -0.250 N 
ATOM      3  O   UNL     1     -37.874  20.960 -53.370  0.00  0.00    -0.268 OA
ENDROOT
BRANCH   2   4
ATOM      4  C   UNL     1     -37.843  20.166 -50.702  0.00  0.00    +0.038 A 
ATOM      5  C   UNL     1     -36.729  20.440 -49.906  0.00  0.00    +0.027 A 
ATOM      6  C   UNL     1     -36.843  21.249 -48.776  0.00  0.00    -0.048 A 
ATOM      7  C   UNL     1     -35.620  21.561 -47.931  0.00  0.00    +0.044 C 
ATOM      8  C   UNL     1     -38.086  21.782 -48.434  0.00  0.00    +0.006 A 
ATOM      9  C   UNL     1     -39.205  21.524 -49.226  0.00  0.00    -0.048 A 
ATOM     10  C   UNL     1     -40.555  22.101 -48.842  0.00  0.00    +0.044 C 
ATOM     11  C   UNL     1     -39.078  20.728 -50.365  0.00  0.00    +0.027 A 
ENDBRANCH   2   4
BRANCH   1  12
ATOM     12  C   UNL     1     -36.313  19.256 -53.924  0.00  0.00    +0.149 A 
ATOM     13  N   UNL     1     -35.180  18.751 -53.384  0.00  0.00    -0.161 NA
ATOM     14  N   UNL     1     -34.568  18.228 -54.484  0.00  0.00    -0.231 N 
ATOM     15  C   UNL     1     -35.224  18.476 -55.654  0.00  0.00    +0.075 A 
ATOM     16  C   UNL     1     -36.400  19.079 -55.287  0.00  0.00    +0.063 A 
BRANCH  14  17
ATOM     17  C   UNL     1     -33.852  17.085 -54.305  0.00  0.00    +0.066 A 
ATOM     18  C   UNL     1     -34.504  15.937 -53.850  0.00  0.00    +0.028 A 
ATOM     19  C   UNL     1     -33.785  14.757 -53.667  0.00  0.00    +0.002 A 
ATOM     20  C   UNL     1     -32.419  14.721 -53.948  0.00  0.00    +0.000 A 
ATOM     21  C   UNL     1     -31.772  15.863 -54.417  0.00  0.00    +0.002 A 
ATOM     22  C   UNL     1     -32.487  17.046 -54.600  0.00  0.00    +0.028 A 
ENDBRANCH  14  17
BRANCH  15  23
ATOM     23  C   UNL     1     -34.793  18.232 -56.975  0.00  0.00    +0.000 A 
ATOM     24  C   UNL     1     -33.550  18.682 -57.445  0.00  0.00    +0.010 A 
ATOM     25  C   UNL     1     -33.149  18.439 -58.758  0.00  0.00    +0.001 A 
ATOM     26  C   UNL     1     -33.983  17.746 -59.629  0.00  0.00    +0.000 A 
ATOM     27  C   UNL     1     -35.224  17.304 -59.184  0.00  0.00    +0.001 A 
ATOM     28  C   UNL     1     -35.626  17.547 -57.872  0.00  0.00    +0.010 A 
ENDBRANCH  15  23
ENDBRANCH   1  12
BRANCH   2  29
ATOM     29  C   UNL     1     -38.054  17.891 -51.808  0.00  0.00    +0.197 C 
BRANCH  29  30
ATOM     30  C   UNL     1     -39.286  17.579 -52.661  0.00  0.00    -0.018 A 
ATOM     31  C   UNL     1     -40.509  17.378 -52.016  0.00  0.00    +0.006 A 
ATOM     32  C   UNL     1     -41.665  17.107 -52.746  0.00  0.00    +0.004 A 
ATOM     33  C   UNL     1     -41.616  17.037 -54.138  0.00  0.00    -0.037 A 
ATOM     34  C   UNL     1     -40.398  17.237 -54.789  0.00  0.00    +0.004 A 
ATOM     35  C   UNL     1     -39.243  17.505 -54.059  0.00  0.00    +0.006 A 
BRANCH  33  36
ATOM     36  C   UNL     1     -42.880  16.756 -54.938  0.00  0.00    +0.155 C 
BRANCH  36  37
ATOM     37  C   UNL     1     -44.094  16.544 -54.051  0.00  0.00    +0.309 C 
ATOM     38  O   UNL     1     -44.813  17.436 -53.652  0.00  0.00    -0.251 OA
BRANCH  37  39
ATOM     39  O   UNL     1     -44.277  15.295 -53.714  0.00  0.00    -0.480 OA
ATOM     40  H   UNL     1     -43.579  14.764 -54.134  0.00  0.00    +0.295 HD
ENDBRANCH  37  39
ENDBRANCH  36  37
ENDBRANCH  33  36
ENDBRANCH  29  30
BRANCH  29  41
ATOM     41  C   UNL     1     -38.141  17.326 -50.386  0.00  0.00    +0.239 C 
ATOM     42  O   UNL     1     -39.153  17.398 -49.719  0.00  0.00    -0.273 OA
ATOM     43  N   UNL     1     -37.070  16.688 -49.853  0.00  0.00    -0.311 N 
ATOM     44  H   UNL     1     -37.189  16.314 -48.923  0.00  0.00    +0.149 HD
BRANCH  43  45
ATOM     45  C   UNL     1     -35.743  16.471 -50.453  0.00  0.00    +0.073 C 
ATOM     46  C   UNL     1     -35.034  15.184 -49.986  0.00  0.00    +0.022 C 
ATOM     47  C   UNL     1     -33.522  15.456 -50.132  0.00  0.00    +0.002 C 
ATOM     48  C   UNL     1     -33.378  16.967 -50.396  0.00  0.00    +0.002 C 
ATOM     49  C   UNL     1     -34.746  17.568 -50.054  0.00  0.00    +0.022 C 
ENDBRANCH  43  45
ENDBRANCH  29  41
ENDBRANCH   2  29
TORSDOF 11
ENDMDL
MODEL        4
REMARK  Name = 
REMARK  11 active torsions:
REMARK  status: ('A' for Active; 'I' for Inactive)
REMARK    1  A    between atoms: _1  and  _15
REMARK    2  A    between atoms: _2  and  _4
REMARK    3  A    between atoms: _2  and  _29
REMARK    4  A    between atoms: _12  and  _17
REMARK    5  A    between atoms: _13  and  _23
REMARK    6  A    between atoms: _29  and  _30
REMARK    7  A    between atoms: _29  and  _41
REMARK    8  A    between atoms: _33  and  _36
REMARK    9  A    between atoms: _36  and  _37
REMARK   10  A    between atoms: _37  and  _39
REMARK   11  A    between atoms: _42  and  _45
REMARK                            x       y       z     vdW  Elec       q    Type
REMARK                         _______ _______ _______ _____ _____    ______ ____
ROOT
ATOM      1  C   UNL     1     -35.082  19.118 -54.266  0.00  0.00    +0.272 C 
ATOM      2  N   UNL     1     -36.063  19.239 -53.331  0.00  0.00    -0.250 N 
ATOM      3  O   UNL     1     -33.991  19.621 -54.074  0.00  0.00    -0.268 OA
ENDROOT
BRANCH   2   4
ATOM      4  C   UNL     1     -35.718  19.185 -51.935  0.00  0.00    +0.038 A 
ATOM      5  C   UNL     1     -35.483  20.331 -51.170  0.00  0.00    +0.027 A 
ATOM      6  C   UNL     1     -35.163  20.223 -49.816  0.00  0.00    -0.048 A 
ATOM      7  C   UNL     1     -34.947  21.470 -48.979  0.00  0.00    +0.044 C 
ATOM      8  C   UNL     1     -35.049  18.962 -49.230  0.00  0.00    +0.006 A 
ATOM      9  C   UNL     1     -35.254  17.811 -49.990  0.00  0.00    -0.048 A 
ATOM     10  C   UNL     1     -35.095  16.440 -49.358  0.00  0.00    +0.044 C 
ATOM     11  C   UNL     1     -35.592  17.928 -51.339  0.00  0.00    +0.027 A 
ENDBRANCH   2   4
BRANCH   1  12
ATOM     12  C   UNL     1     -35.343  18.262 -55.479  0.00  0.00    +0.149 A 
ATOM     13  C   UNL     1     -35.361  16.885 -55.498  0.00  0.00    +0.063 A 
ATOM     14  C   UNL     1     -35.657  16.540 -56.792  0.00  0.00    +0.075 A 
ATOM     15  N   UNL     1     -35.681  17.717 -57.480  0.00  0.00    -0.231 N 
ATOM     16  N   UNL     1     -35.552  18.823 -56.693  0.00  0.00    -0.161 NA
BRANCH  14  17
ATOM     17  C   UNL     1     -35.929  15.239 -57.263  0.00  0.00    +0.000 A 
ATOM     18  C   UNL     1     -37.229  14.718 -57.182  0.00  0.00    +0.010 A 
ATOM     19  C   UNL     1     -37.521  13.438 -57.650  0.00  0.00    +0.001 A 
ATOM     20  C   UNL     1     -36.521  12.655 -58.216  0.00  0.00    +0.000 A 
ATOM     21  C   UNL     1     -35.229  13.159 -58.318  0.00  0.00    +0.001 A 
ATOM     22  C   UNL     1     -34.936  14.439 -57.849  0.00  0.00    +0.010 A 
ENDBRANCH  14  17
BRANCH  15  23
ATOM     23  C   UNL     1     -35.193  17.805 -58.747  0.00  0.00    +0.066 A 
ATOM     24  C   UNL     1     -33.811  17.832 -58.945  0.00  0.00    +0.028 A 
ATOM     25  C   UNL     1     -33.296  17.915 -60.238  0.00  0.00    +0.002 A 
ATOM     26  C   UNL     1     -34.160  17.961 -61.331  0.00  0.00    +0.000 A 
ATOM     27  C   UNL     1     -35.539  17.918 -61.135  0.00  0.00    +0.002 A 
ATOM     28  C   UNL     1     -36.059  17.836 -59.843  0.00  0.00    +0.028 A 
ENDBRANCH  15  23
ENDBRANCH   1  12
BRANCH   2  29
ATOM     29  C   UNL     1     -37.423  19.692 -53.746  0.00  0.00    +0.197 C 
BRANCH  29  30
ATOM     30  C   UNL     1     -38.208  20.349 -52.608  0.00  0.00    -0.018 A 
ATOM     31  C   UNL     1     -38.982  19.617 -51.699  0.00  0.00    +0.006 A 
ATOM     32  C   UNL     1     -39.693  20.266 -50.693  0.00  0.00    +0.004 A 
ATOM     33  C   UNL     1     -39.644  21.656 -50.575  0.00  0.00    -0.037 A 
ATOM     34  C   UNL     1     -38.873  22.389 -51.477  0.00  0.00    +0.004 A 
ATOM     35  C   UNL     1     -38.164  21.740 -52.485  0.00  0.00    +0.006 A 
BRANCH  33  36
ATOM     36  C   UNL     1     -40.431  22.365 -49.482  0.00  0.00    +0.155 C 
BRANCH  36  37
ATOM     37  C   UNL     1     -39.896  22.065 -48.094  0.00  0.00    +0.309 C 
ATOM     38  O   UNL     1     -38.725  22.143 -47.780  0.00  0.00    -0.251 OA
BRANCH  37  39
ATOM     39  O   UNL     1     -40.818  21.668 -47.257  0.00  0.00    -0.480 OA
ATOM     40  H   UNL     1     -41.670  21.669 -47.726  0.00  0.00    +0.295 HD
ENDBRANCH  37  39
ENDBRANCH  36  37
ENDBRANCH  33  36
ENDBRANCH  29  30
BRANCH  29  41
ATOM     41  C   UNL     1     -38.224  18.623 -54.497  0.00  0.00    +0.239 C 
ATOM     42  O   UNL     1     -38.358  17.493 -54.073  0.00  0.00    -0.273 OA
ATOM     43  N   UNL     1     -38.842  18.944 -55.661  0.00  0.00    -0.311 N 
ATOM     44  H   UNL     1     -39.376  18.210 -56.101  0.00  0.00    +0.149 HD
BRANCH  43  45
ATOM     45  C   UNL     1     -38.833  20.231 -56.375  0.00  0.00    +0.073 C 
ATOM     46  C   UNL     1     -39.772  21.299 -55.778  0.00  0.00    +0.022 C 
ATOM     47  C   UNL     1     -40.148  22.233 -56.946  0.00  0.00    +0.002 C 
ATOM     48  C   UNL     1     -39.668  21.534 -58.232  0.00  0.00    +0.002 C 
ATOM     49  C   UNL     1     -39.352  20.093 -57.813  0.00  0.00    +0.022 C 
ENDBRANCH  43  45
ENDBRANCH  29  41
ENDBRANCH   2  29
TORSDOF 11
ENDMDL
MODEL        5
REMARK  Name = 
REMARK  11 active torsions:
REMARK  status: ('A' for Active; 'I' for Inactive)
REMARK    1  A    between atoms: _1  and  _15
REMARK    2  A    between atoms: _2  and  _4
REMARK    3  A    between atoms: _2  and  _29
REMARK    4  A    between atoms: _12  and  _17
REMARK    5  A    between atoms: _13  and  _23
REMARK    6  A    between atoms: _29  and  _30
REMARK    7  A    between atoms: _29  and  _41
REMARK    8  A    between atoms: _33  and  _36
REMARK    9  A    between atoms: _36  and  _37
REMARK   10  A    between atoms: _37  and  _39
REMARK   11  A    between atoms: _42  and  _45
REMARK                            x       y       z     vdW  Elec       q    Type
REMARK                         _______ _______ _______ _____ _____    ______ ____
ROOT
ATOM      1  C   UNL     1     -37.710  19.833 -52.995  0.00  0.00    +0.272 C 
ATOM      2  N   UNL     1     -37.771  19.251 -51.766  0.00  0.00    -0.250 N 
ATOM      3  O   UNL     1     -38.324  20.860 -53.215  0.00  0.00    -0.268 OA
ENDROOT
BRANCH   2   4
ATOM      4  C   UNL     1     -37.805  20.083 -50.592  0.00  0.00    +0.038 A 
ATOM      5  C   UNL     1     -38.998  20.524 -50.014  0.00  0.00    +0.027 A 
ATOM      6  C   UNL     1     -38.976  21.321 -48.868  0.00  0.00    -0.048 A 
ATOM      7  C   UNL     1     -40.274  21.765 -48.219  0.00  0.00    +0.044 C 
ATOM      8  C   UNL     1     -37.754  21.701 -48.314  0.00  0.00    +0.006 A 
ATOM      9  C   UNL     1     -36.556  21.290 -48.899  0.00  0.00    -0.048 A 
ATOM     10  C   UNL     1     -35.228  21.735 -48.314  0.00  0.00    +0.044 C 
ATOM     11  C   UNL     1     -36.588  20.479 -50.033  0.00  0.00    +0.027 A 
ENDBRANCH   2   4
BRANCH   1  12
ATOM     12  C   UNL     1     -36.786  19.240 -54.028  0.00  0.00    +0.149 A 
ATOM     13  N   UNL     1     -35.482  19.017 -53.747  0.00  0.00    -0.161 NA
ATOM     14  N   UNL     1     -35.053  18.436 -54.904  0.00  0.00    -0.231 N 
ATOM     15  C   UNL     1     -36.001  18.389 -55.885  0.00  0.00    +0.075 A 
ATOM     16  C   UNL     1     -37.153  18.841 -55.294  0.00  0.00    +0.063 A 
BRANCH  14  17
ATOM     17  C   UNL     1     -34.105  17.468 -54.791  0.00  0.00    +0.066 A 
ATOM     18  C   UNL     1     -34.447  16.243 -54.215  0.00  0.00    +0.028 A 
ATOM     19  C   UNL     1     -33.487  15.239 -54.098  0.00  0.00    +0.002 A 
ATOM     20  C   UNL     1     -32.191  15.455 -54.566  0.00  0.00    +0.000 A 
ATOM     21  C   UNL     1     -31.854  16.672 -55.155  0.00  0.00    +0.002 A 
ATOM     22  C   UNL     1     -32.810  17.679 -55.273  0.00  0.00    +0.028 A 
ENDBRANCH  14  17
BRANCH  15  23
ATOM     23  C   UNL     1     -35.851  18.017 -57.237  0.00  0.00    +0.000 A 
ATOM     24  C   UNL     1     -36.026  16.679 -57.622  0.00  0.00    +0.010 A 
ATOM     25  C   UNL     1     -35.892  16.290 -58.953  0.00  0.00    +0.001 A 
ATOM     26  C   UNL     1     -35.587  17.233 -59.929  0.00  0.00    +0.000 A 
ATOM     27  C   UNL     1     -35.424  18.566 -59.570  0.00  0.00    +0.001 A 
ATOM     28  C   UNL     1     -35.557  18.955 -58.237  0.00  0.00    +0.010 A 
ENDBRANCH  15  23
ENDBRANCH   1  12
BRANCH   2  29
ATOM     29  C   UNL     1     -38.073  17.793 -51.656  0.00  0.00    +0.197 C 
BRANCH  29  30
ATOM     30  C   UNL     1     -39.523  17.455 -52.007  0.00  0.00    -0.018 A 
ATOM     31  C   UNL     1     -40.479  17.115 -51.040  0.00  0.00    +0.006 A 
ATOM     32  C   UNL     1     -41.782  16.796 -51.415  0.00  0.00    +0.004 A 
ATOM     33  C   UNL     1     -42.155  16.811 -52.760  0.00  0.00    -0.037 A 
ATOM     34  C   UNL     1     -41.209  17.150 -53.726  0.00  0.00    +0.004 A 
ATOM     35  C   UNL     1     -39.904  17.467 -53.352  0.00  0.00    +0.006 A 
BRANCH  33  36
ATOM     36  C   UNL     1     -43.576  16.451 -53.169  0.00  0.00    +0.155 C 
BRANCH  36  37
ATOM     37  C   UNL     1     -43.748  16.385 -54.676  0.00  0.00    +0.309 C 
ATOM     38  O   UNL     1     -43.986  17.345 -55.379  0.00  0.00    -0.251 OA
BRANCH  37  39
ATOM     39  O   UNL     1     -43.656  15.173 -55.156  0.00  0.00    -0.480 OA
ATOM     40  H   UNL     1     -43.478  14.569 -54.414  0.00  0.00    +0.295 HD
ENDBRANCH  37  39
ENDBRANCH  36  37
ENDBRANCH  33  36
ENDBRANCH  29  30
BRANCH  29  41
ATOM     41  C   UNL     1     -37.605  17.167 -50.339  0.00  0.00    +0.239 C 
ATOM     42  O   UNL     1     -37.618  17.776 -49.288  0.00  0.00    -0.273 OA
ATOM     43  N   UNL     1     -37.193  15.875 -50.321  0.00  0.00    -0.311 N 
ATOM     44  H   UNL     1     -36.919  15.504 -49.423  0.00  0.00    +0.149 HD
BRANCH  43  45
ATOM     45  C   UNL     1     -37.087  14.934 -51.449  0.00  0.00    +0.073 C 
ATOM     46  C   UNL     1     -38.129  13.798 -51.433  0.00  0.00    +0.022 C 
ATOM     47  C   UNL     1     -37.485  12.621 -52.194  0.00  0.00    +0.002 C 
ATOM     48  C   UNL     1     -36.000  12.985 -52.378  0.00  0.00    +0.002 C 
ATOM     49  C   UNL     1     -35.756  14.170 -51.435  0.00  0.00    +0.022 C 
ENDBRANCH  43  45
ENDBRANCH  29  41
ENDBRANCH   2  29
TORSDOF 11
ENDMDL
MODEL        6
REMARK  Name = 
REMARK  11 active torsions:
REMARK  status: ('A' for Active; 'I' for Inactive)
REMARK    1  A    between atoms: _1  and  _15
REMARK    2  A    between atoms: _2  and  _4
REMARK    3  A    between atoms: _2  and  _29
REMARK    4  A    between atoms: _12  and  _17
REMARK    5  A    between atoms: _13  and  _23
REMARK    6  A    between atoms: _29  and  _30
REMARK    7  A    between atoms: _29  and  _41
REMARK    8  A    between atoms: _33  and  _36
REMARK    9  A    between atoms: _36  and  _37
REMARK   10  A    between atoms: _37  and  _39
REMARK   11  A    between atoms: _42  and  _45
REMARK                            x       y       z     vdW  Elec       q    Type
REMARK                         _______ _______ _______ _____ _____    ______ ____
ROOT
ATOM      1  C   UNL     1     -35.085  19.126 -54.025  0.00  0.00    +0.272 C 
ATOM      2  N   UNL     1     -36.071  19.259 -53.097  0.00  0.00    -0.250 N 
ATOM      3  O   UNL     1     -33.996  19.632 -53.835  0.00  0.00    -0.268 OA
ENDROOT
BRANCH   2   4
ATOM      4  C   UNL     1     -35.733  19.224 -51.699  0.00  0.00    +0.038 A 
ATOM      5  C   UNL     1     -35.489  20.380 -50.952  0.00  0.00    +0.027 A 
ATOM      6  C   UNL     1     -35.175  20.292 -49.595  0.00  0.00    -0.048 A 
ATOM      7  C   UNL     1     -34.949  21.550 -48.778  0.00  0.00    +0.044 C 
ATOM      8  C   UNL     1     -35.077  19.040 -48.987  0.00  0.00    +0.006 A 
ATOM      9  C   UNL     1     -35.291  17.878 -49.729  0.00  0.00    -0.048 A 
ATOM     10  C   UNL     1     -35.150  16.516 -49.073  0.00  0.00    +0.044 C 
ATOM     11  C   UNL     1     -35.622  17.976 -51.081  0.00  0.00    +0.027 A 
ENDBRANCH   2   4
BRANCH   1  12
ATOM     12  C   UNL     1     -35.341  18.253 -55.228  0.00  0.00    +0.149 A 
ATOM     13  C   UNL     1     -35.347  16.875 -55.229  0.00  0.00    +0.063 A 
ATOM     14  C   UNL     1     -35.641  16.512 -56.519  0.00  0.00    +0.075 A 
ATOM     15  N   UNL     1     -35.674  17.680 -57.222  0.00  0.00    -0.231 N 
ATOM     16  N   UNL     1     -35.553  18.796 -56.448  0.00  0.00    -0.161 NA
BRANCH  14  17
ATOM     17  C   UNL     1     -35.902  15.202 -56.973  0.00  0.00    +0.000 A 
ATOM     18  C   UNL     1     -34.953  14.188 -56.781  0.00  0.00    +0.010 A 
ATOM     19  C   UNL     1     -35.194  12.886 -57.213  0.00  0.00    +0.001 A 
ATOM     20  C   UNL     1     -36.394  12.568 -57.841  0.00  0.00    +0.000 A 
ATOM     21  C   UNL     1     -37.353  13.557 -58.029  0.00  0.00    +0.001 A 
ATOM     22  C   UNL     1     -37.111  14.860 -57.597  0.00  0.00    +0.010 A 
ENDBRANCH  14  17
BRANCH  15  23
ATOM     23  C   UNL     1     -35.187  17.755 -58.490  0.00  0.00    +0.066 A 
ATOM     24  C   UNL     1     -33.806  17.705 -58.694  0.00  0.00    +0.028 A 
ATOM     25  C   UNL     1     -33.293  17.774 -59.988  0.00  0.00    +0.002 A 
ATOM     26  C   UNL     1     -34.157  17.885 -61.077  0.00  0.00    +0.000 A 
ATOM     27  C   UNL     1     -35.535  17.920 -60.874  0.00  0.00    +0.002 A 
ATOM     28  C   UNL     1     -36.053  17.851 -59.581  0.00  0.00    +0.028 A 
ENDBRANCH  15  23
ENDBRANCH   1  12
BRANCH   2  29
ATOM     29  C   UNL     1     -37.430  19.704 -53.525  0.00  0.00    +0.197 C 
BRANCH  29  30
ATOM     30  C   UNL     1     -38.217  20.384 -52.402  0.00  0.00    -0.018 A 
ATOM     31  C   UNL     1     -38.973  19.669 -51.464  0.00  0.00    +0.006 A 
ATOM     32  C   UNL     1     -39.687  20.338 -50.473  0.00  0.00    +0.004 A 
ATOM     33  C   UNL     1     -39.660  21.732 -50.401  0.00  0.00    -0.037 A 
ATOM     34  C   UNL     1     -38.908  22.448 -51.331  0.00  0.00    +0.004 A 
ATOM     35  C   UNL     1     -38.195  21.779 -52.323  0.00  0.00    +0.006 A 
BRANCH  33  36
ATOM     36  C   UNL     1     -40.451  22.462 -49.324  0.00  0.00    +0.155 C 
BRANCH  36  37
ATOM     37  C   UNL     1     -40.052  22.038 -47.922  0.00  0.00    +0.309 C 
ATOM     38  O   UNL     1     -40.820  21.572 -47.105  0.00  0.00    -0.251 OA
BRANCH  37  39
ATOM     39  O   UNL     1     -38.794  22.261 -47.651  0.00  0.00    -0.480 OA
ATOM     40  H   UNL     1     -38.380  22.649 -48.441  0.00  0.00    +0.295 HD
ENDBRANCH  37  39
ENDBRANCH  36  37
ENDBRANCH  33  36
ENDBRANCH  29  30
BRANCH  29  41
ATOM     41  C   UNL     1     -38.229  18.620 -54.256  0.00  0.00    +0.239 C 
ATOM     42  O   UNL     1     -38.387  17.507 -53.797  0.00  0.00    -0.273 OA
ATOM     43  N   UNL     1     -38.820  18.910 -55.442  0.00  0.00    -0.311 N 
ATOM     44  H   UNL     1     -39.354  18.168 -55.869  0.00  0.00    +0.149 HD
BRANCH  43  45
ATOM     45  C   UNL     1     -38.779  20.172 -56.198  0.00  0.00    +0.073 C 
ATOM     46  C   UNL     1     -39.695  21.280 -55.641  0.00  0.00    +0.022 C 
ATOM     47  C   UNL     1     -40.046  22.184 -56.840  0.00  0.00    +0.002 C 
ATOM     48  C   UNL     1     -39.578  21.432 -58.100  0.00  0.00    +0.002 C 
ATOM     49  C   UNL     1     -39.297  19.999 -57.633  0.00  0.00    +0.022 C 
ENDBRANCH  43  45
ENDBRANCH  29  41
ENDBRANCH   2  29
TORSDOF 11
ENDMDL
MODEL        7
REMARK  Name = 
REMARK  11 active torsions:
REMARK  status: ('A' for Active; 'I' for Inactive)
REMARK    1  A    between atoms: _1  and  _15
REMARK    2  A    between atoms: _2  and  _4
REMARK    3  A    between atoms: _2  and  _29
REMARK    4  A    between atoms: _12  and  _17
REMARK    5  A    between atoms: _13  and  _23
REMARK    6  A    between atoms: _29  and  _30
REMARK    7  A    between atoms: _29  and  _41
REMARK    8  A    between atoms: _33  and  _36
REMARK    9  A    between atoms: _36  and  _37
REMARK   10  A    between atoms: _37  and  _39
REMARK   11  A    between atoms: _42  and  _45
REMARK                            x       y       z     vdW  Elec       q    Type
REMARK                         _______ _______ _______ _____ _____    ______ ____
ROOT
ATOM      1  C   UNL     1     -37.189  18.654 -53.600  0.00  0.00    +0.272 C 
ATOM      2  N   UNL     1     -37.505  18.348 -52.312  0.00  0.00    -0.250 N 
ATOM      3  O   UNL     1     -37.535  19.719 -54.076  0.00  0.00    -0.268 OA
ENDROOT
BRANCH   2   4
ATOM      4  C   UNL     1     -37.476  19.384 -51.313  0.00  0.00    +0.038 A 
ATOM      5  C   UNL     1     -36.256  19.668 -50.697  0.00  0.00    +0.027 A 
ATOM      6  C   UNL     1     -36.164  20.665 -49.725  0.00  0.00    -0.048 A 
ATOM      7  C   UNL     1     -34.827  20.983 -49.079  0.00  0.00    +0.044 C 
ATOM      8  C   UNL     1     -37.306  21.378 -49.361  0.00  0.00    +0.006 A 
ATOM      9  C   UNL     1     -38.529  21.110 -49.976  0.00  0.00    -0.048 A 
ATOM     10  C   UNL     1     -39.769  21.885 -49.568  0.00  0.00    +0.044 C 
ATOM     11  C   UNL     1     -38.608  20.124 -50.961  0.00  0.00    +0.027 A 
ENDBRANCH   2   4
BRANCH   1  12
ATOM     12  C   UNL     1     -36.316  17.700 -54.374  0.00  0.00    +0.149 A 
ATOM     13  C   UNL     1     -35.222  17.030 -53.873  0.00  0.00    +0.063 A 
ATOM     14  C   UNL     1     -34.753  16.266 -54.911  0.00  0.00    +0.075 A 
ATOM     15  N   UNL     1     -35.516  16.615 -55.987  0.00  0.00    -0.231 N 
ATOM     16  N   UNL     1     -36.543  17.460 -55.686  0.00  0.00    -0.161 NA
BRANCH  14  17
ATOM     17  C   UNL     1     -33.732  15.296 -54.833  0.00  0.00    +0.000 A 
ATOM     18  C   UNL     1     -32.519  15.599 -54.197  0.00  0.00    +0.010 A 
ATOM     19  C   UNL     1     -31.502  14.653 -54.100  0.00  0.00    +0.001 A 
ATOM     20  C   UNL     1     -31.678  13.379 -54.630  0.00  0.00    +0.000 A 
ATOM     21  C   UNL     1     -32.879  13.055 -55.252  0.00  0.00    +0.001 A 
ATOM     22  C   UNL     1     -33.897  14.002 -55.350  0.00  0.00    +0.010 A 
ENDBRANCH  14  17
BRANCH  15  23
ATOM     23  C   UNL     1     -34.977  16.720 -57.231  0.00  0.00    +0.066 A 
ATOM     24  C   UNL     1     -34.081  17.749 -57.535  0.00  0.00    +0.028 A 
ATOM     25  C   UNL     1     -33.545  17.845 -58.818  0.00  0.00    +0.002 A 
ATOM     26  C   UNL     1     -33.907  16.921 -59.797  0.00  0.00    +0.000 A 
ATOM     27  C   UNL     1     -34.812  15.903 -59.497  0.00  0.00    +0.002 A 
ATOM     28  C   UNL     1     -35.352  15.804 -58.216  0.00  0.00    +0.028 A 
ENDBRANCH  15  23
ENDBRANCH   1  12
BRANCH   2  29
ATOM     29  C   UNL     1     -38.129  17.029 -52.001  0.00  0.00    +0.197 C 
BRANCH  29  30
ATOM     30  C   UNL     1     -39.591  16.940 -52.447  0.00  0.00    -0.018 A 
ATOM     31  C   UNL     1     -40.523  16.384 -51.568  0.00  0.00    +0.006 A 
ATOM     32  C   UNL     1     -41.869  16.295 -51.918  0.00  0.00    +0.004 A 
ATOM     33  C   UNL     1     -42.306  16.765 -53.156  0.00  0.00    -0.037 A 
ATOM     34  C   UNL     1     -41.381  17.323 -54.039  0.00  0.00    +0.004 A 
ATOM     35  C   UNL     1     -40.035  17.410 -53.690  0.00  0.00    +0.006 A 
BRANCH  33  36
ATOM     36  C   UNL     1     -43.778  16.682 -53.534  0.00  0.00    +0.155 C 
BRANCH  36  37
ATOM     37  C   UNL     1     -43.983  16.321 -54.994  0.00  0.00    +0.309 C 
ATOM     38  O   UNL     1     -43.396  15.425 -55.566  0.00  0.00    -0.251 OA
BRANCH  37  39
ATOM     39  O   UNL     1     -44.833  17.101 -55.607  0.00  0.00    -0.480 OA
ATOM     40  H   UNL     1     -45.165  17.749 -54.962  0.00  0.00    +0.295 HD
ENDBRANCH  37  39
ENDBRANCH  36  37
ENDBRANCH  33  36
ENDBRANCH  29  30
BRANCH  29  41
ATOM     41  C   UNL     1     -37.906  16.568 -50.557  0.00  0.00    +0.239 C 
ATOM     42  O   UNL     1     -38.440  17.112 -49.611  0.00  0.00    -0.273 OA
ATOM     43  N   UNL     1     -37.117  15.493 -50.312  0.00  0.00    -0.311 N 
ATOM     44  H   UNL     1     -37.024  15.217 -49.346  0.00  0.00    +0.149 HD
BRANCH  43  45
ATOM     45  C   UNL     1     -36.368  14.671 -51.276  0.00  0.00    +0.073 C 
ATOM     46  C   UNL     1     -34.860  14.680 -50.988  0.00  0.00    +0.022 C 
ATOM     47  C   UNL     1     -34.325  13.481 -51.782  0.00  0.00    +0.002 C 
ATOM     48  C   UNL     1     -35.452  12.433 -51.740  0.00  0.00    +0.002 C 
ATOM     49  C   UNL     1     -36.711  13.168 -51.236  0.00  0.00    +0.022 C 
ENDBRANCH  43  45
ENDBRANCH  29  41
ENDBRANCH   2  29
TORSDOF 11
ENDMDL
MODEL        8
REMARK  Name = 
REMARK  11 active torsions:
REMARK  status: ('A' for Active; 'I' for Inactive)
REMARK    1  A    between atoms: _1  and  _15
REMARK    2  A    between atoms: _2  and  _4
REMARK    3  A    between atoms: _2  and  _29
REMARK    4  A    between atoms: _12  and  _17
REMARK    5  A    between atoms: _13  and  _23
REMARK    6  A    between atoms: _29  and  _30
REMARK    7  A    between atoms: _29  and  _41
REMARK    8  A    between atoms: _33  and  _36
REMARK    9  A    between atoms: _36  and  _37
REMARK   10  A    between atoms: _37  and  _39
REMARK   11  A    between atoms: _42  and  _45
REMARK                            x       y       z     vdW  Elec       q    Type
REMARK                         _______ _______ _______ _____ _____    ______ ____
ROOT
ATOM      1  C   UNL     1     -37.859  19.866 -53.037  0.00  0.00    +0.272 C 
ATOM      2  N   UNL     1     -37.903  19.290 -51.805  0.00  0.00    -0.250 N 
ATOM      3  O   UNL     1     -38.477  20.891 -53.254  0.00  0.00    -0.268 OA
ENDROOT
BRANCH   2   4
ATOM      4  C   UNL     1     -37.925  20.128 -50.635  0.00  0.00    +0.038 A 
ATOM      5  C   UNL     1     -36.702  20.491 -50.064  0.00  0.00    +0.027 A 
ATOM      6  C   UNL     1     -36.658  21.305 -48.933  0.00  0.00    -0.048 A 
ATOM      7  C   UNL     1     -35.324  21.713 -48.336  0.00  0.00    +0.044 C 
ATOM      8  C   UNL     1     -37.850  21.754 -48.362  0.00  0.00    +0.006 A 
ATOM      9  C   UNL     1     -39.077  21.407 -48.928  0.00  0.00    -0.048 A 
ATOM     10  C   UNL     1     -40.368  21.893 -48.295  0.00  0.00    +0.044 C 
ATOM     11  C   UNL     1     -39.110  20.607 -50.071  0.00  0.00    +0.027 A 
ENDBRANCH   2   4
BRANCH   1  12
ATOM     12  C   UNL     1     -36.946  19.270 -54.078  0.00  0.00    +0.149 A 
ATOM     13  N   UNL     1     -35.639  19.044 -53.810  0.00  0.00    -0.161 NA
ATOM     14  N   UNL     1     -35.223  18.462 -54.970  0.00  0.00    -0.231 N 
ATOM     15  C   UNL     1     -36.179  18.418 -55.942  0.00  0.00    +0.075 A 
ATOM     16  C   UNL     1     -37.325  18.873 -55.341  0.00  0.00    +0.063 A 
BRANCH  14  17
ATOM     17  C   UNL     1     -34.277  17.491 -54.866  0.00  0.00    +0.066 A 
ATOM     18  C   UNL     1     -34.633  16.181 -54.534  0.00  0.00    +0.028 A 
ATOM     19  C   UNL     1     -33.648  15.201 -54.425  0.00  0.00    +0.002 A 
ATOM     20  C   UNL     1     -32.310  15.529 -54.638  0.00  0.00    +0.000 A 
ATOM     21  C   UNL     1     -31.953  16.839 -54.955  0.00  0.00    +0.002 A 
ATOM     22  C   UNL     1     -32.935  17.823 -55.065  0.00  0.00    +0.028 A 
ENDBRANCH  14  17
BRANCH  15  23
ATOM     23  C   UNL     1     -36.043  18.044 -57.295  0.00  0.00    +0.000 A 
ATOM     24  C   UNL     1     -36.284  16.733 -57.732  0.00  0.00    +0.010 A 
ATOM     25  C   UNL     1     -36.133  16.383 -59.073  0.00  0.00    +0.001 A 
ATOM     26  C   UNL     1     -35.731  17.335 -60.003  0.00  0.00    +0.000 A 
ATOM     27  C   UNL     1     -35.474  18.637 -59.587  0.00  0.00    +0.001 A 
ATOM     28  C   UNL     1     -35.625  18.987 -58.247  0.00  0.00    +0.010 A 
ENDBRANCH  15  23
ENDBRANCH   1  12
BRANCH   2  29
ATOM     29  C   UNL     1     -38.200  17.833 -51.684  0.00  0.00    +0.197 C 
BRANCH  29  30
ATOM     30  C   UNL     1     -39.609  17.469 -52.156  0.00  0.00    -0.018 A 
ATOM     31  C   UNL     1     -40.590  17.215 -51.194  0.00  0.00    +0.006 A 
ATOM     32  C   UNL     1     -41.893  16.895 -51.570  0.00  0.00    +0.004 A 
ATOM     33  C   UNL     1     -42.238  16.828 -52.919  0.00  0.00    -0.037 A 
ATOM     34  C   UNL     1     -41.265  17.082 -53.887  0.00  0.00    +0.004 A 
ATOM     35  C   UNL     1     -39.962  17.398 -53.511  0.00  0.00    +0.006 A 
BRANCH  33  36
ATOM     36  C   UNL     1     -43.665  16.493 -53.332  0.00  0.00    +0.155 C 
BRANCH  36  37
ATOM     37  C   UNL     1     -43.799  16.267 -54.827  0.00  0.00    +0.309 C 
ATOM     38  O   UNL     1     -44.012  17.147 -55.636  0.00  0.00    -0.251 OA
BRANCH  37  39
ATOM     39  O   UNL     1     -43.704  15.009 -55.171  0.00  0.00    -0.480 OA
ATOM     40  H   UNL     1     -43.549  14.488 -54.365  0.00  0.00    +0.295 HD
ENDBRANCH  37  39
ENDBRANCH  36  37
ENDBRANCH  33  36
ENDBRANCH  29  30
BRANCH  29  41
ATOM     41  C   UNL     1     -37.848  17.245 -50.314  0.00  0.00    +0.239 C 
ATOM     42  O   UNL     1     -38.676  17.100 -49.437  0.00  0.00    -0.273 OA
ATOM     43  N   UNL     1     -36.580  16.834 -50.067  0.00  0.00    -0.311 N 
ATOM     44  H   UNL     1     -36.408  16.433 -49.157  0.00  0.00    +0.149 HD
BRANCH  43  45
ATOM     45  C   UNL     1     -35.408  16.901 -50.956  0.00  0.00    +0.073 C 
ATOM     46  C   UNL     1     -34.525  18.119 -50.651  0.00  0.00    +0.022 C 
ATOM     47  C   UNL     1     -33.196  17.795 -51.344  0.00  0.00    +0.002 C 
ATOM     48  C   UNL     1     -33.046  16.266 -51.236  0.00  0.00    +0.002 C 
ATOM     49  C   UNL     1     -34.424  15.724 -50.806  0.00  0.00    +0.022 C 
ENDBRANCH  43  45
ENDBRANCH  29  41
ENDBRANCH   2  29
TORSDOF 11
ENDMDL
MODEL        9
REMARK  Name = 
REMARK  11 active torsions:
REMARK  status: ('A' for Active; 'I' for Inactive)
REMARK    1  A    between atoms: _1  and  _15
REMARK    2  A    between atoms: _2  and  _4
REMARK    3  A    between atoms: _2  and  _29
REMARK    4  A    between atoms: _12  and  _17
REMARK    5  A    between atoms: _13  and  _23
REMARK    6  A    between atoms: _29  and  _30
REMARK    7  A    between atoms: _29  and  _41
REMARK    8  A    between atoms: _33  and  _36
REMARK    9  A    between atoms: _36  and  _37
REMARK   10  A    between atoms: _37  and  _39
REMARK   11  A    between atoms: _42  and  _45
REMARK                            x       y       z     vdW  Elec       q    Type
REMARK                         _______ _______ _______ _____ _____    ______ ____
ROOT
ATOM      1  C   UNL     1     -35.833  20.394 -52.084  0.00  0.00    +0.272 C 
ATOM      2  N   UNL     1     -36.809  19.836 -51.318  0.00  0.00    -0.250 N 
ATOM      3  O   UNL     1     -35.502  21.551 -51.904  0.00  0.00    -0.268 OA
ENDROOT
BRANCH   2   4
ATOM      4  C   UNL     1     -36.891  20.175 -49.922  0.00  0.00    +0.038 A 
ATOM      5  C   UNL     1     -36.107  19.448 -49.023  0.00  0.00    +0.027 A 
ATOM      6  C   UNL     1     -36.138  19.734 -47.658  0.00  0.00    -0.048 A 
ATOM      7  C   UNL     1     -35.264  18.954 -46.693  0.00  0.00    +0.044 C 
ATOM      8  C   UNL     1     -36.969  20.751 -47.188  0.00  0.00    +0.006 A 
ATOM      9  C   UNL     1     -37.749  21.491 -48.076  0.00  0.00    -0.048 A 
ATOM     10  C   UNL     1     -38.656  22.590 -47.554  0.00  0.00    +0.044 C 
ATOM     11  C   UNL     1     -37.697  21.211 -49.442  0.00  0.00    +0.027 A 
ENDBRANCH   2   4
BRANCH   1  12
ATOM     12  C   UNL     1     -35.106  19.520 -53.074  0.00  0.00    +0.149 A 
ATOM     13  N   UNL     1     -34.102  18.704 -52.675  0.00  0.00    -0.161 NA
ATOM     14  N   UNL     1     -33.785  18.077 -53.843  0.00  0.00    -0.231 N 
ATOM     15  C   UNL     1     -34.473  18.540 -54.926  0.00  0.00    +0.075 A 
ATOM     16  C   UNL     1     -35.389  19.426 -54.419  0.00  0.00    +0.063 A 
BRANCH  14  17
ATOM     17  C   UNL     1     -33.397  16.777 -53.757  0.00  0.00    +0.066 A 
ATOM     18  C   UNL     1     -34.092  15.878 -52.943  0.00  0.00    +0.028 A 
ATOM     19  C   UNL     1     -33.674  14.550 -52.862  0.00  0.00    +0.002 A 
ATOM     20  C   UNL     1     -32.561  14.123 -53.584  0.00  0.00    +0.000 A 
ATOM     21  C   UNL     1     -31.859  15.024 -54.385  0.00  0.00    +0.002 A 
ATOM     22  C   UNL     1     -32.272  16.352 -54.468  0.00  0.00    +0.028 A 
ENDBRANCH  14  17
BRANCH  15  23
ATOM     23  C   UNL     1     -34.276  18.239 -56.289  0.00  0.00    +0.000 A 
ATOM     24  C   UNL     1     -35.198  17.432 -56.972  0.00  0.00    +0.010 A 
ATOM     25  C   UNL     1     -35.028  17.129 -58.322  0.00  0.00    +0.001 A 
ATOM     26  C   UNL     1     -33.936  17.634 -59.019  0.00  0.00    +0.000 A 
ATOM     27  C   UNL     1     -33.018  18.448 -58.364  0.00  0.00    +0.001 A 
ATOM     28  C   UNL     1     -33.188  18.750 -57.013  0.00  0.00    +0.010 A 
ENDBRANCH  15  23
ENDBRANCH   1  12
BRANCH   2  29
ATOM     29  C   UNL     1     -37.932  19.105 -51.975  0.00  0.00    +0.197 C 
BRANCH  29  30
ATOM     30  C   UNL     1     -38.391  19.761 -53.279  0.00  0.00    -0.018 A 
ATOM     31  C   UNL     1     -38.556  21.146 -53.415  0.00  0.00    +0.006 A 
ATOM     32  C   UNL     1     -38.995  21.690 -54.619  0.00  0.00    +0.004 A 
ATOM     33  C   UNL     1     -39.277  20.864 -55.709  0.00  0.00    -0.037 A 
ATOM     34  C   UNL     1     -39.112  19.486 -55.580  0.00  0.00    +0.004 A 
ATOM     35  C   UNL     1     -38.676  18.940 -54.374  0.00  0.00    +0.006 A 
BRANCH  33  36
ATOM     36  C   UNL     1     -39.768  21.461 -57.020  0.00  0.00    +0.155 C 
BRANCH  36  37
ATOM     37  C   UNL     1     -40.512  22.769 -56.821  0.00  0.00    +0.309 C 
ATOM     38  O   UNL     1     -41.582  22.867 -56.256  0.00  0.00    -0.251 OA
BRANCH  37  39
ATOM     39  O   UNL     1     -39.908  23.796 -57.358  0.00  0.00    -0.480 OA
ATOM     40  H   UNL     1     -39.083  23.480 -57.764  0.00  0.00    +0.295 HD
ENDBRANCH  37  39
ENDBRANCH  36  37
ENDBRANCH  33  36
ENDBRANCH  29  30
BRANCH  29  41
ATOM     41  C   UNL     1     -39.087  18.770 -51.025  0.00  0.00    +0.239 C 
ATOM     42  N   UNL     1     -39.264  17.491 -50.610  0.00  0.00    -0.311 N 
ATOM     43  H   UNL     1     -40.053  17.321 -50.006  0.00  0.00    +0.149 HD
ATOM     44  O   UNL     1     -39.882  19.607 -50.648  0.00  0.00    -0.273 OA
BRANCH  42  45
ATOM     45  C   UNL     1     -38.446  16.308 -50.924  0.00  0.00    +0.073 C 
ATOM     46  C   UNL     1     -37.250  16.168 -49.972  0.00  0.00    +0.022 C 
ATOM     47  C   UNL     1     -36.792  14.716 -50.164  0.00  0.00    +0.002 C 
ATOM     48  C   UNL     1     -38.080  13.920 -50.445  0.00  0.00    +0.002 C 
ATOM     49  C   UNL     1     -39.177  14.962 -50.748  0.00  0.00    +0.022 C 
ENDBRANCH  42  45
ENDBRANCH  29  41
ENDBRANCH   2  29
TORSDOF 11
ENDMDL
MODEL       10
REMARK  Name = 
REMARK  11 active torsions:
REMARK  status: ('A' for Active; 'I' for Inactive)
REMARK    1  A    between atoms: _1  and  _15
REMARK    2  A    between atoms: _2  and  _4
REMARK    3  A    between atoms: _2  and  _29
REMARK    4  A    between atoms: _12  and  _17
REMARK    5  A    between atoms: _13  and  _23
REMARK    6  A    between atoms: _29  and  _30
REMARK    7  A    between atoms: _29  and  _41
REMARK    8  A    between atoms: _33  and  _36
REMARK    9  A    between atoms: _36  and  _37
REMARK   10  A    between atoms: _37  and  _39
REMARK   11  A    between atoms: _42  and  _45
REMARK                            x       y       z     vdW  Elec       q    Type
REMARK                         _______ _______ _______ _____ _____    ______ ____
ROOT
ATOM      1  C   UNL     1     -34.917  18.948 -53.273  0.00  0.00    +0.272 C 
ATOM      2  N   UNL     1     -35.720  17.992 -53.813  0.00  0.00    -0.250 N 
ATOM      3  O   UNL     1     -33.908  19.299 -53.856  0.00  0.00    -0.268 OA
ENDROOT
BRANCH   2   4
ATOM      4  C   UNL     1     -35.923  17.962 -55.237  0.00  0.00    +0.038 A 
ATOM      5  C   UNL     1     -36.810  18.886 -55.794  0.00  0.00    +0.027 A 
ATOM      6  C   UNL     1     -37.043  18.910 -57.169  0.00  0.00    -0.048 A 
ATOM      7  C   UNL     1     -37.990  19.934 -57.767  0.00  0.00    +0.044 C 
ATOM      8  C   UNL     1     -36.388  17.994 -57.993  0.00  0.00    +0.006 A 
ATOM      9  C   UNL     1     -35.492  17.073 -57.451  0.00  0.00    -0.048 A 
ATOM     10  C   UNL     1     -34.791  16.075 -58.354  0.00  0.00    +0.044 C 
ATOM     11  C   UNL     1     -35.251  17.068 -56.076  0.00  0.00    +0.027 A 
ENDBRANCH   2   4
BRANCH   1  12
ATOM     12  C   UNL     1     -35.361  19.632 -52.005  0.00  0.00    +0.149 A 
ATOM     13  C   UNL     1     -34.653  19.665 -50.823  0.00  0.00    +0.063 A 
ATOM     14  C   UNL     1     -35.418  20.405 -49.959  0.00  0.00    +0.075 A 
ATOM     15  N   UNL     1     -36.575  20.664 -50.634  0.00  0.00    -0.231 N 
ATOM     16  N   UNL     1     -36.560  20.255 -51.934  0.00  0.00    -0.161 NA
BRANCH  14  17
ATOM     17  C   UNL     1     -35.035  20.837 -48.672  0.00  0.00    +0.000 A 
ATOM     18  C   UNL     1     -35.096  19.989 -47.556  0.00  0.00    +0.010 A 
ATOM     19  C   UNL     1     -34.723  20.440 -46.290  0.00  0.00    +0.001 A 
ATOM     20  C   UNL     1     -34.286  21.748 -46.114  0.00  0.00    +0.000 A 
ATOM     21  C   UNL     1     -34.230  22.606 -47.206  0.00  0.00    +0.001 A 
ATOM     22  C   UNL     1     -34.605  22.157 -48.471  0.00  0.00    +0.010 A 
ENDBRANCH  14  17
BRANCH  15  23
ATOM     23  C   UNL     1     -37.778  20.659 -50.001  0.00  0.00    +0.066 A 
ATOM     24  C   UNL     1     -38.330  21.845 -49.509  0.00  0.00    +0.028 A 
ATOM     25  C   UNL     1     -39.562  21.818 -48.856  0.00  0.00    +0.002 A 
ATOM     26  C   UNL     1     -40.237  20.611 -48.689  0.00  0.00    +0.000 A 
ATOM     27  C   UNL     1     -39.680  19.426 -49.168  0.00  0.00    +0.002 A 
ATOM     28  C   UNL     1     -38.448  19.447 -49.820  0.00  0.00    +0.028 A 
ENDBRANCH  15  23
ENDBRANCH   1  12
BRANCH   2  29
ATOM     29  C   UNL     1     -36.159  16.839 -52.973  0.00  0.00    +0.197 C 
BRANCH  29  30
ATOM     30  C   UNL     1     -37.636  16.915 -52.578  0.00  0.00    -0.018 A 
ATOM     31  C   UNL     1     -38.201  16.096 -51.592  0.00  0.00    +0.006 A 
ATOM     32  C   UNL     1     -39.556  16.191 -51.285  0.00  0.00    +0.004 A 
ATOM     33  C   UNL     1     -40.371  17.105 -51.955  0.00  0.00    -0.037 A 
ATOM     34  C   UNL     1     -39.813  17.924 -52.936  0.00  0.00    +0.004 A 
ATOM     35  C   UNL     1     -38.458  17.827 -53.246  0.00  0.00    +0.006 A 
BRANCH  33  36
ATOM     36  C   UNL     1     -41.854  17.200 -51.626  0.00  0.00    +0.155 C 
BRANCH  36  37
ATOM     37  C   UNL     1     -42.702  16.296 -52.503  0.00  0.00    +0.309 C 
ATOM     38  O   UNL     1     -43.190  16.633 -53.563  0.00  0.00    -0.251 OA
BRANCH  37  39
ATOM     39  O   UNL     1     -42.900  15.112 -51.988  0.00  0.00    -0.480 OA
ATOM     40  H   UNL     1     -42.431  15.072 -51.137  0.00  0.00    +0.295 HD
ENDBRANCH  37  39
ENDBRANCH  36  37
ENDBRANCH  33  36
ENDBRANCH  29  30
BRANCH  29  41
ATOM     41  C   UNL     1     -35.229  16.553 -51.789  0.00  0.00    +0.239 C 
ATOM     42  O   UNL     1     -35.486  16.911 -50.658  0.00  0.00    -0.273 OA
ATOM     43  N   UNL     1     -34.092  15.841 -51.989  0.00  0.00    -0.311 N 
ATOM     44  H   UNL     1     -33.528  15.660 -51.172  0.00  0.00    +0.149 HD
BRANCH  43  45
ATOM     45  C   UNL     1     -33.563  15.299 -53.251  0.00  0.00    +0.073 C 
ATOM     46  C   UNL     1     -32.771  13.985 -53.099  0.00  0.00    +0.022 C 
ATOM     47  C   UNL     1     -31.778  13.950 -54.279  0.00  0.00    +0.002 C 
ATOM     48  C   UNL     1     -31.808  15.353 -54.913  0.00  0.00    +0.002 C 
ATOM     49  C   UNL     1     -32.534  16.240 -53.893  0.00  0.00    +0.022 C 
ENDBRANCH  43  45
ENDBRANCH  29  41
ENDBRANCH   2  29
TORSDOF 11
ENDMDL
