# Supplementary material for: A Novel Class of Small Molecule Agonists with Preference for Human over Mouse TLR4 Activation
Source: PLoS One. 2016 Oct 13;11(10):e0164632. doi: 10.1371/journal.pone.0164632 (PMC5063506; doi:10.1371/journal.pone.0164632)
Supplement: S1 File — Sequence and structure files used for bioinformatics analysis and docking, provided as a ZIP archive of a directory tree. To view, uncompress onto your local file system and open the file Readme.txt at the top directory level of the archive. That file describes individual directories and files inside the archive. (ZIP) [file pone.0164632.s007.zip › S1_File/docking.receptor_monomer_unbound/dock/mouse_AZ12900902.pdbqt]

MODEL        2
REMARK  Name = 
REMARK  12 active torsions:
REMARK  status: ('A' for Active; 'I' for Inactive)
REMARK    1  A    between atoms: _1  and  _17
REMARK    2  A    between atoms: _2  and  _4
REMARK    3  A    between atoms: _2  and  _31
REMARK    4  A    between atoms: _7  and  _10
REMARK    5  A    between atoms: _14  and  _19
REMARK    6  A    between atoms: _15  and  _25
REMARK    7  A    between atoms: _31  and  _32
REMARK    8  A    between atoms: _31  and  _43
REMARK    9  A    between atoms: _35  and  _38
REMARK   10  A    between atoms: _38  and  _39
REMARK   11  A    between atoms: _39  and  _41
REMARK   12  A    between atoms: _44  and  _47
REMARK                            x       y       z     vdW  Elec       q    Type
REMARK                         _______ _______ _______ _____ _____    ______ ____
ROOT
ATOM      1  C   UNL     1     -35.670  13.809 -56.765  0.00  0.00    +0.272 C 
ATOM      2  N   UNL     1     -34.539  14.464 -57.160  0.00  0.00    -0.250 N 
ATOM      3  O   UNL     1     -36.104  12.901 -57.448  0.00  0.00    -0.268 OA
ENDROOT
BRANCH   2   4
ATOM      4  C   UNL     1     -34.209  14.495 -58.558  0.00  0.00    +0.038 A 
ATOM      5  C   UNL     1     -33.723  13.347 -59.178  0.00  0.00    +0.024 A 
ATOM      6  C   UNL     1     -33.419  13.353 -60.537  0.00  0.00    +0.006 A 
ATOM      7  C   UNL     1     -33.586  14.515 -61.308  0.00  0.00    -0.042 A 
ATOM      8  C   UNL     1     -34.054  15.668 -60.664  0.00  0.00    +0.006 A 
ATOM      9  C   UNL     1     -34.360  15.663 -59.306  0.00  0.00    +0.024 A 
BRANCH   7  10
ATOM     10  C   UNL     1     -33.267  14.564 -62.817  0.00  0.00    -0.013 C 
ATOM     11  C   UNL     1     -31.810  14.098 -63.066  0.00  0.00    +0.015 C 
ATOM     12  C   UNL     1     -33.405  15.981 -63.435  0.00  0.00    +0.015 C 
ATOM     13  C   UNL     1     -34.233  13.629 -63.589  0.00  0.00    +0.015 C 
ENDBRANCH   7  10
ENDBRANCH   2   4
BRANCH   1  14
ATOM     14  C   UNL     1     -36.476  14.315 -55.594  0.00  0.00    +0.149 A 
ATOM     15  C   UNL     1     -36.401  13.875 -54.291  0.00  0.00    +0.063 A 
ATOM     16  C   UNL     1     -37.321  14.620 -53.596  0.00  0.00    +0.075 A 
ATOM     17  N   UNL     1     -37.808  15.523 -54.496  0.00  0.00    -0.231 N 
ATOM     18  N   UNL     1     -37.355  15.331 -55.765  0.00  0.00    -0.161 NA
BRANCH  16  19
ATOM     19  C   UNL     1     -37.703  14.434 -52.253  0.00  0.00    +0.000 A 
ATOM     20  C   UNL     1     -36.759  14.585 -51.225  0.00  0.00    +0.010 A 
ATOM     21  C   UNL     1     -37.116  14.396 -49.890  0.00  0.00    +0.001 A 
ATOM     22  C   UNL     1     -38.419  14.044 -49.557  0.00  0.00    +0.000 A 
ATOM     23  C   UNL     1     -39.365  13.879 -50.563  0.00  0.00    +0.001 A 
ATOM     24  C   UNL     1     -39.010  14.070 -51.897  0.00  0.00    +0.010 A 
ENDBRANCH  16  19
BRANCH  17  25
ATOM     25  C   UNL     1     -38.108  16.800 -54.135  0.00  0.00    +0.066 A 
ATOM     26  C   UNL     1     -37.078  17.655 -53.739  0.00  0.00    +0.028 A 
ATOM     27  C   UNL     1     -37.371  18.963 -53.353  0.00  0.00    +0.002 A 
ATOM     28  C   UNL     1     -38.690  19.412 -53.353  0.00  0.00    +0.000 A 
ATOM     29  C   UNL     1     -39.721  18.553 -53.735  0.00  0.00    +0.002 A 
ATOM     30  C   UNL     1     -39.433  17.245 -54.120  0.00  0.00    +0.028 A 
ENDBRANCH  17  25
ENDBRANCH   1  14
BRANCH   2  31
ATOM     31  C   UNL     1     -33.362  14.669 -56.265  0.00  0.00    +0.197 C 
BRANCH  31  32
ATOM     32  C   UNL     1     -33.281  16.078 -55.666  0.00  0.00    -0.018 A 
ATOM     33  C   UNL     1     -32.248  16.372 -54.773  0.00  0.00    +0.006 A 
ATOM     34  C   UNL     1     -32.138  17.640 -54.207  0.00  0.00    +0.004 A 
ATOM     35  C   UNL     1     -33.059  18.637 -54.530  0.00  0.00    -0.037 A 
ATOM     36  C   UNL     1     -34.091  18.349 -55.424  0.00  0.00    +0.004 A 
ATOM     37  C   UNL     1     -34.201  17.081 -55.988  0.00  0.00    +0.006 A 
BRANCH  35  38
ATOM     38  C   UNL     1     -32.943  20.020 -53.905  0.00  0.00    +0.155 C 
BRANCH  38  39
ATOM     39  C   UNL     1     -34.000  20.261 -52.844  0.00  0.00    +0.309 C 
ATOM     40  O   UNL     1     -34.736  21.228 -52.821  0.00  0.00    -0.251 OA
BRANCH  39  41
ATOM     41  O   UNL     1     -34.005  19.359 -51.898  0.00  0.00    -0.480 OA
ATOM     42  H   UNL     1     -33.323  18.699 -52.109  0.00  0.00    +0.295 HD
ENDBRANCH  39  41
ENDBRANCH  38  39
ENDBRANCH  35  38
ENDBRANCH  31  32
BRANCH  31  43
ATOM     43  C   UNL     1     -33.052  13.559 -55.261  0.00  0.00    +0.239 C 
ATOM     44  N   UNL     1     -33.352  13.807 -53.965  0.00  0.00    -0.311 N 
ATOM     45  H   UNL     1     -33.756  14.699 -53.726  0.00  0.00    +0.149 HD
ATOM     46  O   UNL     1     -32.531  12.515 -55.604  0.00  0.00    -0.273 OA
BRANCH  44  47
ATOM     47  C   UNL     1     -33.131  12.861 -52.865  0.00  0.00    +0.073 C 
ATOM     48  C   UNL     1     -32.890  13.544 -51.510  0.00  0.00    +0.022 C 
ATOM     49  C   UNL     1     -33.202  12.463 -50.462  0.00  0.00    +0.002 C 
ATOM     50  C   UNL     1     -34.163  11.469 -51.144  0.00  0.00    +0.002 C 
ATOM     51  C   UNL     1     -34.356  11.979 -52.584  0.00  0.00    +0.022 C 
ENDBRANCH  44  47
ENDBRANCH  31  43
ENDBRANCH   2  31
TORSDOF 12
ENDMDL
MODEL        3
REMARK  Name = 
REMARK  12 active torsions:
REMARK  status: ('A' for Active; 'I' for Inactive)
REMARK    1  A    between atoms: _1  and  _17
REMARK    2  A    between atoms: _2  and  _4
REMARK    3  A    between atoms: _2  and  _31
REMARK    4  A    between atoms: _7  and  _10
REMARK    5  A    between atoms: _14  and  _19
REMARK    6  A    between atoms: _15  and  _25
REMARK    7  A    between atoms: _31  and  _32
REMARK    8  A    between atoms: _31  and  _43
REMARK    9  A    between atoms: _35  and  _38
REMARK   10  A    between atoms: _38  and  _39
REMARK   11  A    between atoms: _39  and  _41
REMARK   12  A    between atoms: _44  and  _47
REMARK                            x       y       z     vdW  Elec       q    Type
REMARK                         _______ _______ _______ _____ _____    ______ ____
ROOT
ATOM      1  C   UNL     1     -35.421  19.153 -48.950  0.00  0.00    +0.272 C 
ATOM      2  N   UNL     1     -36.577  18.844 -48.292  0.00  0.00    -0.250 N 
ATOM      3  O   UNL     1     -34.502  19.661 -48.336  0.00  0.00    -0.268 OA
ENDROOT
BRANCH   2   4
ATOM      4  C   UNL     1     -36.925  19.590 -47.115  0.00  0.00    +0.038 A 
ATOM      5  C   UNL     1     -36.558  19.141 -45.846  0.00  0.00    +0.024 A 
ATOM      6  C   UNL     1     -36.921  19.868 -44.715  0.00  0.00    +0.006 A 
ATOM      7  C   UNL     1     -37.652  21.059 -44.820  0.00  0.00    -0.042 A 
ATOM      8  C   UNL     1     -37.996  21.508 -46.105  0.00  0.00    +0.006 A 
ATOM      9  C   UNL     1     -37.631  20.784 -47.238  0.00  0.00    +0.024 A 
BRANCH   7  10
ATOM     10  C   UNL     1     -38.041  21.827 -43.539  0.00  0.00    -0.013 C 
ATOM     11  C   UNL     1     -37.105  21.415 -42.374  0.00  0.00    +0.015 C 
ATOM     12  C   UNL     1     -39.505  21.498 -43.150  0.00  0.00    +0.015 C 
ATOM     13  C   UNL     1     -37.942  23.369 -43.687  0.00  0.00    +0.015 C 
ENDBRANCH   7  10
ENDBRANCH   2   4
BRANCH   1  14
ATOM     14  C   UNL     1     -35.341  19.032 -50.452  0.00  0.00    +0.149 A 
ATOM     15  C   UNL     1     -34.389  18.346 -51.174  0.00  0.00    +0.063 A 
ATOM     16  C   UNL     1     -34.723  18.529 -52.492  0.00  0.00    +0.075 A 
ATOM     17  N   UNL     1     -35.902  19.217 -52.474  0.00  0.00    -0.231 N 
ATOM     18  N   UNL     1     -36.291  19.603 -51.229  0.00  0.00    -0.161 NA
BRANCH  17  19
ATOM     19  C   UNL     1     -36.886  18.970 -53.380  0.00  0.00    +0.066 A 
ATOM     20  C   UNL     1     -37.089  17.662 -53.825  0.00  0.00    +0.028 A 
ATOM     21  C   UNL     1     -38.085  17.395 -54.763  0.00  0.00    +0.002 A 
ATOM     22  C   UNL     1     -38.870  18.433 -55.263  0.00  0.00    +0.000 A 
ATOM     23  C   UNL     1     -38.658  19.741 -54.830  0.00  0.00    +0.002 A 
ATOM     24  C   UNL     1     -37.663  20.013 -53.893  0.00  0.00    +0.028 A 
ENDBRANCH  17  19
BRANCH  16  25
ATOM     25  C   UNL     1     -33.963  18.129 -53.609  0.00  0.00    +0.000 A 
ATOM     26  C   UNL     1     -33.324  16.881 -53.662  0.00  0.00    +0.010 A 
ATOM     27  C   UNL     1     -32.587  16.500 -54.781  0.00  0.00    +0.001 A 
ATOM     28  C   UNL     1     -32.476  17.355 -55.872  0.00  0.00    +0.000 A 
ATOM     29  C   UNL     1     -33.110  18.592 -55.842  0.00  0.00    +0.001 A 
ATOM     30  C   UNL     1     -33.850  18.974 -54.724  0.00  0.00    +0.010 A 
ENDBRANCH  16  25
ENDBRANCH   1  14
BRANCH   2  31
ATOM     31  C   UNL     1     -37.213  17.495 -48.354  0.00  0.00    +0.197 C 
BRANCH  31  32
ATOM     32  C   UNL     1     -38.210  17.335 -49.508  0.00  0.00    -0.018 A 
ATOM     33  C   UNL     1     -39.125  18.361 -49.756  0.00  0.00    +0.006 A 
ATOM     34  C   UNL     1     -40.047  18.256 -50.795  0.00  0.00    +0.004 A 
ATOM     35  C   UNL     1     -40.064  17.122 -51.607  0.00  0.00    -0.037 A 
ATOM     36  C   UNL     1     -39.149  16.095 -51.366  0.00  0.00    +0.004 A 
ATOM     37  C   UNL     1     -38.230  16.201 -50.326  0.00  0.00    +0.006 A 
BRANCH  35  38
ATOM     38  C   UNL     1     -41.076  17.003 -52.738  0.00  0.00    +0.155 C 
BRANCH  38  39
ATOM     39  C   UNL     1     -42.402  16.438 -52.265  0.00  0.00    +0.309 C 
ATOM     40  O   UNL     1     -43.449  17.055 -52.275  0.00  0.00    -0.251 OA
BRANCH  39  41
ATOM     41  O   UNL     1     -42.309  15.233 -51.768  0.00  0.00    -0.480 OA
ATOM     42  H   UNL     1     -41.381  14.949 -51.842  0.00  0.00    +0.295 HD
ENDBRANCH  39  41
ENDBRANCH  38  39
ENDBRANCH  35  38
ENDBRANCH  31  32
BRANCH  31  43
ATOM     43  C   UNL     1     -36.297  16.287 -48.165  0.00  0.00    +0.239 C 
ATOM     44  N   UNL     1     -36.468  15.560 -47.037  0.00  0.00    -0.311 N 
ATOM     45  H   UNL     1     -37.179  15.848 -46.382  0.00  0.00    +0.149 HD
ATOM     46  O   UNL     1     -35.433  16.009 -48.974  0.00  0.00    -0.273 OA
BRANCH  44  47
ATOM     47  C   UNL     1     -35.688  14.367 -46.689  0.00  0.00    +0.073 C 
ATOM     48  C   UNL     1     -34.472  14.669 -45.798  0.00  0.00    +0.022 C 
ATOM     49  C   UNL     1     -34.122  13.324 -45.139  0.00  0.00    +0.002 C 
ATOM     50  C   UNL     1     -35.421  12.492 -45.148  0.00  0.00    +0.002 C 
ATOM     51  C   UNL     1     -36.483  13.361 -45.844  0.00  0.00    +0.022 C 
ENDBRANCH  44  47
ENDBRANCH  31  43
ENDBRANCH   2  31
TORSDOF 12
ENDMDL
MODEL        4
REMARK  Name = 
REMARK  12 active torsions:
REMARK  status: ('A' for Active; 'I' for Inactive)
REMARK    1  A    between atoms: _1  and  _17
REMARK    2  A    between atoms: _2  and  _4
REMARK    3  A    between atoms: _2  and  _31
REMARK    4  A    between atoms: _7  and  _10
REMARK    5  A    between atoms: _14  and  _19
REMARK    6  A    between atoms: _15  and  _25
REMARK    7  A    between atoms: _31  and  _32
REMARK    8  A    between atoms: _31  and  _43
REMARK    9  A    between atoms: _35  and  _38
REMARK   10  A    between atoms: _38  and  _39
REMARK   11  A    between atoms: _39  and  _41
REMARK   12  A    between atoms: _44  and  _47
REMARK                            x       y       z     vdW  Elec       q    Type
REMARK                         _______ _______ _______ _____ _____    ______ ____
ROOT
ATOM      1  C   UNL     1     -34.144  15.872 -55.537  0.00  0.00    +0.272 C 
ATOM      2  O   UNL     1     -33.246  15.065 -55.685  0.00  0.00    -0.268 OA
ATOM      3  N   UNL     1     -34.500  16.678 -56.580  0.00  0.00    -0.250 N 
ENDROOT
BRANCH   3   4
ATOM      4  C   UNL     1     -34.258  16.224 -57.921  0.00  0.00    +0.038 A 
ATOM      5  C   UNL     1     -34.581  14.924 -58.309  0.00  0.00    +0.024 A 
ATOM      6  C   UNL     1     -34.321  14.496 -59.608  0.00  0.00    +0.006 A 
ATOM      7  C   UNL     1     -33.738  15.352 -60.552  0.00  0.00    -0.042 A 
ATOM      8  C   UNL     1     -33.437  16.664 -60.153  0.00  0.00    +0.006 A 
ATOM      9  C   UNL     1     -33.699  17.094 -58.854  0.00  0.00    +0.024 A 
BRANCH   7  10
ATOM     10  C   UNL     1     -33.458  14.832 -61.978  0.00  0.00    -0.013 C 
ATOM     11  C   UNL     1     -32.052  14.182 -62.035  0.00  0.00    +0.015 C 
ATOM     12  C   UNL     1     -34.478  13.767 -62.461  0.00  0.00    +0.015 C 
ATOM     13  C   UNL     1     -33.512  16.007 -62.989  0.00  0.00    +0.015 C 
ENDBRANCH   7  10
ENDBRANCH   3   4
BRANCH   1  14
ATOM     14  C   UNL     1     -34.967  15.852 -54.272  0.00  0.00    +0.149 A 
ATOM     15  C   UNL     1     -34.497  15.696 -52.987  0.00  0.00    +0.063 A 
ATOM     16  C   UNL     1     -35.608  15.735 -52.181  0.00  0.00    +0.075 A 
ATOM     17  N   UNL     1     -36.650  16.017 -53.015  0.00  0.00    -0.231 N 
ATOM     18  N   UNL     1     -36.307  16.037 -54.332  0.00  0.00    -0.161 NA
BRANCH  16  19
ATOM     19  C   UNL     1     -35.643  15.481 -50.795  0.00  0.00    +0.000 A 
ATOM     20  C   UNL     1     -35.109  16.415 -49.894  0.00  0.00    +0.010 A 
ATOM     21  C   UNL     1     -35.126  16.178 -48.520  0.00  0.00    +0.001 A 
ATOM     22  C   UNL     1     -35.669  14.999 -48.020  0.00  0.00    +0.000 A 
ATOM     23  C   UNL     1     -36.192  14.057 -48.900  0.00  0.00    +0.001 A 
ATOM     24  C   UNL     1     -36.177  14.294 -50.273  0.00  0.00    +0.010 A 
ENDBRANCH  16  19
BRANCH  17  25
ATOM     25  C   UNL     1     -37.673  16.826 -52.631  0.00  0.00    +0.066 A 
ATOM     26  C   UNL     1     -37.437  18.158 -52.278  0.00  0.00    +0.028 A 
ATOM     27  C   UNL     1     -38.502  18.974 -51.899  0.00  0.00    +0.002 A 
ATOM     28  C   UNL     1     -39.800  18.466 -51.885  0.00  0.00    +0.000 A 
ATOM     29  C   UNL     1     -40.037  17.142 -52.251  0.00  0.00    +0.002 A 
ATOM     30  C   UNL     1     -38.975  16.322 -52.630  0.00  0.00    +0.028 A 
ENDBRANCH  17  25
ENDBRANCH   1  14
BRANCH   3  31
ATOM     31  C   UNL     1     -34.604  18.162 -56.463  0.00  0.00    +0.197 C 
BRANCH  31  32
ATOM     32  C   UNL     1     -35.982  18.717 -56.845  0.00  0.00    -0.018 A 
ATOM     33  C   UNL     1     -37.027  18.819 -55.923  0.00  0.00    +0.006 A 
ATOM     34  C   UNL     1     -38.266  19.325 -56.310  0.00  0.00    +0.004 A 
ATOM     35  C   UNL     1     -38.479  19.737 -57.627  0.00  0.00    -0.037 A 
ATOM     36  C   UNL     1     -37.439  19.636 -58.551  0.00  0.00    +0.004 A 
ATOM     37  C   UNL     1     -36.201  19.127 -58.162  0.00  0.00    +0.006 A 
BRANCH  35  38
ATOM     38  C   UNL     1     -39.828  20.300 -58.049  0.00  0.00    +0.155 C 
BRANCH  38  39
ATOM     39  C   UNL     1     -39.858  21.817 -58.005  0.00  0.00    +0.309 C 
ATOM     40  O   UNL     1     -40.266  22.464 -57.062  0.00  0.00    -0.251 OA
BRANCH  39  41
ATOM     41  O   UNL     1     -39.464  22.378 -59.118  0.00  0.00    -0.480 OA
ATOM     42  H   UNL     1     -39.207  21.673 -59.736  0.00  0.00    +0.295 HD
ENDBRANCH  39  41
ENDBRANCH  38  39
ENDBRANCH  35  38
ENDBRANCH  31  32
BRANCH  31  43
ATOM     43  C   UNL     1     -34.015  18.802 -55.207  0.00  0.00    +0.239 C 
ATOM     44  N   UNL     1     -34.868  19.492 -54.414  0.00  0.00    -0.311 N 
ATOM     45  H   UNL     1     -35.837  19.553 -54.688  0.00  0.00    +0.149 HD
ATOM     46  O   UNL     1     -32.830  18.725 -54.946  0.00  0.00    -0.273 OA
BRANCH  44  47
ATOM     47  C   UNL     1     -34.486  20.166 -53.168  0.00  0.00    +0.073 C 
ATOM     48  C   UNL     1     -34.337  19.196 -51.988  0.00  0.00    +0.022 C 
ATOM     49  C   UNL     1     -34.470  20.070 -50.728  0.00  0.00    +0.002 C 
ATOM     50  C   UNL     1     -35.227  21.340 -51.165  0.00  0.00    +0.002 C 
ATOM     51  C   UNL     1     -35.546  21.156 -52.659  0.00  0.00    +0.022 C 
ENDBRANCH  44  47
ENDBRANCH  31  43
ENDBRANCH   3  31
TORSDOF 12
ENDMDL
MODEL        5
REMARK  Name = 
REMARK  12 active torsions:
REMARK  status: ('A' for Active; 'I' for Inactive)
REMARK    1  A    between atoms: _1  and  _17
REMARK    2  A    between atoms: _2  and  _4
REMARK    3  A    between atoms: _2  and  _31
REMARK    4  A    between atoms: _7  and  _10
REMARK    5  A    between atoms: _14  and  _19
REMARK    6  A    between atoms: _15  and  _25
REMARK    7  A    between atoms: _31  and  _32
REMARK    8  A    between atoms: _31  and  _43
REMARK    9  A    between atoms: _35  and  _38
REMARK   10  A    between atoms: _38  and  _39
REMARK   11  A    between atoms: _39  and  _41
REMARK   12  A    between atoms: _44  and  _47
REMARK                            x       y       z     vdW  Elec       q    Type
REMARK                         _______ _______ _______ _____ _____    ______ ____
ROOT
ATOM      1  C   UNL     1     -36.172  19.660 -49.515  0.00  0.00    +0.272 C 
ATOM      2  N   UNL     1     -37.098  19.187 -48.630  0.00  0.00    -0.250 N 
ATOM      3  O   UNL     1     -35.239  20.325 -49.106  0.00  0.00    -0.268 OA
ENDROOT
BRANCH   2   4
ATOM      4  C   UNL     1     -37.305  19.897 -47.398  0.00  0.00    +0.038 A 
ATOM      5  C   UNL     1     -36.824  19.395 -46.189  0.00  0.00    +0.024 A 
ATOM      6  C   UNL     1     -37.051  20.088 -45.003  0.00  0.00    +0.006 A 
ATOM      7  C   UNL     1     -37.757  21.298 -44.993  0.00  0.00    -0.042 A 
ATOM      8  C   UNL     1     -38.217  21.802 -46.220  0.00  0.00    +0.006 A 
ATOM      9  C   UNL     1     -37.988  21.111 -47.408  0.00  0.00    +0.024 A 
BRANCH   7  10
ATOM     10  C   UNL     1     -37.994  22.028 -43.654  0.00  0.00    -0.013 C 
ATOM     11  C   UNL     1     -36.912  21.610 -42.625  0.00  0.00    +0.015 C 
ATOM     12  C   UNL     1     -39.375  21.721 -43.016  0.00  0.00    +0.015 C 
ATOM     13  C   UNL     1     -37.917  23.561 -43.870  0.00  0.00    +0.015 C 
ENDBRANCH   7  10
ENDBRANCH   2   4
BRANCH   1  14
ATOM     14  C   UNL     1     -36.393  19.516 -51.001  0.00  0.00    +0.149 A 
ATOM     15  N   UNL     1     -35.732  18.559 -51.694  0.00  0.00    -0.161 NA
ATOM     16  N   UNL     1     -36.146  18.803 -52.968  0.00  0.00    -0.231 N 
ATOM     17  C   UNL     1     -37.088  19.786 -53.061  0.00  0.00    +0.075 A 
ATOM     18  C   UNL     1     -37.201  20.301 -51.794  0.00  0.00    +0.063 A 
BRANCH  17  19
ATOM     19  C   UNL     1     -37.837  20.174 -54.189  0.00  0.00    +0.000 A 
ATOM     20  C   UNL     1     -38.632  21.329 -54.144  0.00  0.00    +0.010 A 
ATOM     21  C   UNL     1     -39.387  21.725 -55.247  0.00  0.00    +0.001 A 
ATOM     22  C   UNL     1     -39.370  20.969 -56.414  0.00  0.00    +0.000 A 
ATOM     23  C   UNL     1     -38.597  19.814 -56.473  0.00  0.00    +0.001 A 
ATOM     24  C   UNL     1     -37.840  19.419 -55.372  0.00  0.00    +0.010 A 
ENDBRANCH  17  19
BRANCH  16  25
ATOM     25  C   UNL     1     -35.246  18.580 -53.963  0.00  0.00    +0.066 A 
ATOM     26  C   UNL     1     -34.202  19.487 -54.151  0.00  0.00    +0.028 A 
ATOM     27  C   UNL     1     -33.278  19.280 -55.175  0.00  0.00    +0.002 A 
ATOM     28  C   UNL     1     -33.404  18.175 -56.015  0.00  0.00    +0.000 A 
ATOM     29  C   UNL     1     -34.455  17.276 -55.836  0.00  0.00    +0.002 A 
ATOM     30  C   UNL     1     -35.381  17.479 -54.815  0.00  0.00    +0.028 A 
ENDBRANCH  16  25
ENDBRANCH   1  14
BRANCH   2  31
ATOM     31  C   UNL     1     -37.505  17.753 -48.566  0.00  0.00    +0.197 C 
BRANCH  31  32
ATOM     32  C   UNL     1     -38.633  17.388 -49.540  0.00  0.00    -0.018 A 
ATOM     33  C   UNL     1     -39.524  18.385 -49.942  0.00  0.00    +0.006 A 
ATOM     34  C   UNL     1     -40.562  18.096 -50.826  0.00  0.00    +0.004 A 
ATOM     35  C   UNL     1     -40.720  16.803 -51.326  0.00  0.00    -0.037 A 
ATOM     36  C   UNL     1     -39.829  15.804 -50.930  0.00  0.00    +0.004 A 
ATOM     37  C   UNL     1     -38.794  16.094 -50.045  0.00  0.00    +0.006 A 
BRANCH  35  38
ATOM     38  C   UNL     1     -41.858  16.485 -52.285  0.00  0.00    +0.155 C 
BRANCH  38  39
ATOM     39  C   UNL     1     -41.625  17.068 -53.667  0.00  0.00    +0.309 C 
ATOM     40  O   UNL     1     -40.593  17.606 -54.014  0.00  0.00    -0.251 OA
BRANCH  39  41
ATOM     41  O   UNL     1     -42.674  17.004 -54.443  0.00  0.00    -0.480 OA
ATOM     42  H   UNL     1     -43.385  16.557 -53.952  0.00  0.00    +0.295 HD
ENDBRANCH  39  41
ENDBRANCH  38  39
ENDBRANCH  35  38
ENDBRANCH  31  32
BRANCH  31  43
ATOM     43  C   UNL     1     -36.384  16.715 -48.513  0.00  0.00    +0.239 C 
ATOM     44  O   UNL     1     -35.953  16.295 -47.457  0.00  0.00    -0.273 OA
ATOM     45  N   UNL     1     -35.919  16.256 -49.698  0.00  0.00    -0.311 N 
ATOM     46  H   UNL     1     -36.329  16.613 -50.548  0.00  0.00    +0.149 HD
BRANCH  45  47
ATOM     47  C   UNL     1     -34.846  15.266 -49.844  0.00  0.00    +0.073 C 
ATOM     48  C   UNL     1     -35.347  13.813 -49.816  0.00  0.00    +0.022 C 
ATOM     49  C   UNL     1     -34.226  12.998 -50.484  0.00  0.00    +0.002 C 
ATOM     50  C   UNL     1     -33.463  13.982 -51.393  0.00  0.00    +0.002 C 
ATOM     51  C   UNL     1     -34.137  15.352 -51.203  0.00  0.00    +0.022 C 
ENDBRANCH  45  47
ENDBRANCH  31  43
ENDBRANCH   2  31
TORSDOF 12
ENDMDL
MODEL        6
REMARK  Name = 
REMARK  12 active torsions:
REMARK  status: ('A' for Active; 'I' for Inactive)
REMARK    1  A    between atoms: _1  and  _17
REMARK    2  A    between atoms: _2  and  _4
REMARK    3  A    between atoms: _2  and  _31
REMARK    4  A    between atoms: _7  and  _10
REMARK    5  A    between atoms: _14  and  _19
REMARK    6  A    between atoms: _15  and  _25
REMARK    7  A    between atoms: _31  and  _32
REMARK    8  A    between atoms: _31  and  _43
REMARK    9  A    between atoms: _35  and  _38
REMARK   10  A    between atoms: _38  and  _39
REMARK   11  A    between atoms: _39  and  _41
REMARK   12  A    between atoms: _44  and  _47
REMARK                            x       y       z     vdW  Elec       q    Type
REMARK                         _______ _______ _______ _____ _____    ______ ____
ROOT
ATOM      1  C   UNL     1     -35.430  19.187 -49.109  0.00  0.00    +0.272 C 
ATOM      2  N   UNL     1     -36.593  18.879 -48.463  0.00  0.00    -0.250 N 
ATOM      3  O   UNL     1     -34.503  19.661 -48.478  0.00  0.00    -0.268 OA
ENDROOT
BRANCH   2   4
ATOM      4  C   UNL     1     -36.930  19.595 -47.264  0.00  0.00    +0.038 A 
ATOM      5  C   UNL     1     -36.543  19.120 -46.011  0.00  0.00    +0.024 A 
ATOM      6  C   UNL     1     -36.896  19.818 -44.859  0.00  0.00    +0.006 A 
ATOM      7  C   UNL     1     -37.637  21.006 -44.927  0.00  0.00    -0.042 A 
ATOM      8  C   UNL     1     -38.001  21.482 -46.196  0.00  0.00    +0.006 A 
ATOM      9  C   UNL     1     -37.647  20.786 -47.350  0.00  0.00    +0.024 A 
BRANCH   7  10
ATOM     10  C   UNL     1     -38.014  21.742 -43.624  0.00  0.00    -0.013 C 
ATOM     11  C   UNL     1     -37.081  21.406 -42.429  0.00  0.00    +0.015 C 
ATOM     12  C   UNL     1     -39.456  21.360 -43.203  0.00  0.00    +0.015 C 
ATOM     13  C   UNL     1     -37.942  23.275 -43.842  0.00  0.00    +0.015 C 
ENDBRANCH   7  10
ENDBRANCH   2   4
BRANCH   1  14
ATOM     14  C   UNL     1     -35.348  19.110 -50.613  0.00  0.00    +0.149 A 
ATOM     15  C   UNL     1     -34.466  18.355 -51.353  0.00  0.00    +0.063 A 
ATOM     16  C   UNL     1     -34.767  18.616 -52.667  0.00  0.00    +0.075 A 
ATOM     17  N   UNL     1     -35.868  19.420 -52.631  0.00  0.00    -0.231 N 
ATOM     18  N   UNL     1     -36.228  19.802 -51.375  0.00  0.00    -0.161 NA
BRANCH  17  19
ATOM     19  C   UNL     1     -36.864  19.307 -53.551  0.00  0.00    +0.066 A 
ATOM     20  C   UNL     1     -37.686  20.408 -53.802  0.00  0.00    +0.028 A 
ATOM     21  C   UNL     1     -38.719  20.304 -54.733  0.00  0.00    +0.002 A 
ATOM     22  C   UNL     1     -38.938  19.101 -55.402  0.00  0.00    +0.000 A 
ATOM     23  C   UNL     1     -38.126  17.998 -55.141  0.00  0.00    +0.002 A 
ATOM     24  C   UNL     1     -37.092  18.097 -54.212  0.00  0.00    +0.028 A 
ENDBRANCH  17  19
BRANCH  16  25
ATOM     25  C   UNL     1     -34.041  18.178 -53.792  0.00  0.00    +0.000 A 
ATOM     26  C   UNL     1     -33.520  16.876 -53.831  0.00  0.00    +0.010 A 
ATOM     27  C   UNL     1     -32.792  16.427 -54.932  0.00  0.00    +0.001 A 
ATOM     28  C   UNL     1     -32.563  17.272 -56.012  0.00  0.00    +0.000 A 
ATOM     29  C   UNL     1     -33.062  18.570 -55.985  0.00  0.00    +0.001 A 
ATOM     30  C   UNL     1     -33.792  19.019 -54.886  0.00  0.00    +0.010 A 
ENDBRANCH  16  25
ENDBRANCH   1  14
BRANCH   2  31
ATOM     31  C   UNL     1     -37.252  17.544 -48.565  0.00  0.00    +0.197 C 
BRANCH  31  32
ATOM     32  C   UNL     1     -38.223  17.425 -49.746  0.00  0.00    -0.018 A 
ATOM     33  C   UNL     1     -39.211  18.399 -49.907  0.00  0.00    +0.006 A 
ATOM     34  C   UNL     1     -40.113  18.328 -50.966  0.00  0.00    +0.004 A 
ATOM     35  C   UNL     1     -40.037  17.283 -51.886  0.00  0.00    -0.037 A 
ATOM     36  C   UNL     1     -39.049  16.308 -51.732  0.00  0.00    +0.004 A 
ATOM     37  C   UNL     1     -38.149  16.379 -50.672  0.00  0.00    +0.006 A 
BRANCH  35  38
ATOM     38  C   UNL     1     -41.027  17.201 -53.039  0.00  0.00    +0.155 C 
BRANCH  38  39
ATOM     39  C   UNL     1     -42.266  16.403 -52.677  0.00  0.00    +0.309 C 
ATOM     40  O   UNL     1     -42.280  15.491 -51.875  0.00  0.00    -0.251 OA
BRANCH  39  41
ATOM     41  O   UNL     1     -43.323  16.741 -53.367  0.00  0.00    -0.480 OA
ATOM     42  H   UNL     1     -43.075  17.472 -53.960  0.00  0.00    +0.295 HD
ENDBRANCH  39  41
ENDBRANCH  38  39
ENDBRANCH  35  38
ENDBRANCH  31  32
BRANCH  31  43
ATOM     43  C   UNL     1     -36.363  16.315 -48.379  0.00  0.00    +0.239 C 
ATOM     44  O   UNL     1     -36.243  15.771 -47.299  0.00  0.00    -0.273 OA
ATOM     45  N   UNL     1     -35.743  15.837 -49.483  0.00  0.00    -0.311 N 
ATOM     46  H   UNL     1     -35.897  16.304 -50.363  0.00  0.00    +0.149 HD
BRANCH  45  47
ATOM     47  C   UNL     1     -34.849  14.673 -49.496  0.00  0.00    +0.073 C 
ATOM     48  C   UNL     1     -35.526  13.388 -50.001  0.00  0.00    +0.022 C 
ATOM     49  C   UNL     1     -34.365  12.474 -50.429  0.00  0.00    +0.002 C 
ATOM     50  C   UNL     1     -33.181  13.407 -50.752  0.00  0.00    +0.002 C 
ATOM     51  C   UNL     1     -33.672  14.837 -50.469  0.00  0.00    +0.022 C 
ENDBRANCH  45  47
ENDBRANCH  31  43
ENDBRANCH   2  31
TORSDOF 12
ENDMDL
MODEL        7
REMARK  Name = 
REMARK  12 active torsions:
REMARK  status: ('A' for Active; 'I' for Inactive)
REMARK    1  A    between atoms: _1  and  _17
REMARK    2  A    between atoms: _2  and  _4
REMARK    3  A    between atoms: _2  and  _31
REMARK    4  A    between atoms: _7  and  _10
REMARK    5  A    between atoms: _14  and  _19
REMARK    6  A    between atoms: _15  and  _25
REMARK    7  A    between atoms: _31  and  _32
REMARK    8  A    between atoms: _31  and  _43
REMARK    9  A    between atoms: _35  and  _38
REMARK   10  A    between atoms: _38  and  _39
REMARK   11  A    between atoms: _39  and  _41
REMARK   12  A    between atoms: _44  and  _47
REMARK                            x       y       z     vdW  Elec       q    Type
REMARK                         _______ _______ _______ _____ _____    ______ ____
ROOT
ATOM      1  C   UNL     1     -33.653  18.205 -52.126  0.00  0.00    +0.272 C 
ATOM      2  O   UNL     1     -32.600  18.417 -52.697  0.00  0.00    -0.268 OA
ATOM      3  N   UNL     1     -34.816  18.203 -52.843  0.00  0.00    -0.250 N 
ENDROOT
BRANCH   3   4
ATOM      4  C   UNL     1     -34.767  17.883 -54.242  0.00  0.00    +0.038 A 
ATOM      5  C   UNL     1     -34.497  16.585 -54.674  0.00  0.00    +0.024 A 
ATOM      6  C   UNL     1     -34.435  16.299 -56.035  0.00  0.00    +0.006 A 
ATOM      7  C   UNL     1     -34.643  17.296 -56.997  0.00  0.00    -0.042 A 
ATOM      8  C   UNL     1     -34.934  18.593 -56.548  0.00  0.00    +0.006 A 
ATOM      9  C   UNL     1     -34.999  18.881 -55.186  0.00  0.00    +0.024 A 
BRANCH   7  10
ATOM     10  C   UNL     1     -34.555  16.936 -58.496  0.00  0.00    -0.013 C 
ATOM     11  C   UNL     1     -34.224  15.442 -58.756  0.00  0.00    +0.015 C 
ATOM     12  C   UNL     1     -33.446  17.778 -59.175  0.00  0.00    +0.015 C 
ATOM     13  C   UNL     1     -35.909  17.231 -59.191  0.00  0.00    +0.015 C 
ENDBRANCH   7  10
ENDBRANCH   3   4
BRANCH   1  14
ATOM     14  C   UNL     1     -33.647  17.775 -50.680  0.00  0.00    +0.149 A 
ATOM     15  N   UNL     1     -33.095  18.575 -49.738  0.00  0.00    -0.161 NA
ATOM     16  N   UNL     1     -33.229  17.816 -48.615  0.00  0.00    -0.231 N 
ATOM     17  C   UNL     1     -33.913  16.653 -48.817  0.00  0.00    +0.075 A 
ATOM     18  C   UNL     1     -34.126  16.588 -50.172  0.00  0.00    +0.063 A 
BRANCH  16  19
ATOM     19  C   UNL     1     -32.242  17.912 -47.685  0.00  0.00    +0.066 A 
ATOM     20  C   UNL     1     -32.549  18.404 -46.415  0.00  0.00    +0.028 A 
ATOM     21  C   UNL     1     -31.546  18.521 -45.454  0.00  0.00    +0.002 A 
ATOM     22  C   UNL     1     -30.237  18.155 -45.763  0.00  0.00    +0.000 A 
ATOM     23  C   UNL     1     -29.927  17.676 -47.035  0.00  0.00    +0.002 A 
ATOM     24  C   UNL     1     -30.926  17.559 -48.000  0.00  0.00    +0.028 A 
ENDBRANCH  16  19
BRANCH  17  25
ATOM     25  C   UNL     1     -34.363  15.727 -47.856  0.00  0.00    +0.000 A 
ATOM     26  C   UNL     1     -35.387  16.080 -46.963  0.00  0.00    +0.010 A 
ATOM     27  C   UNL     1     -35.840  15.181 -45.999  0.00  0.00    +0.001 A 
ATOM     28  C   UNL     1     -35.273  13.915 -45.901  0.00  0.00    +0.000 A 
ATOM     29  C   UNL     1     -34.249  13.552 -46.769  0.00  0.00    +0.001 A 
ATOM     30  C   UNL     1     -33.797  14.449 -47.735  0.00  0.00    +0.010 A 
ENDBRANCH  17  25
ENDBRANCH   1  14
BRANCH   3  31
ATOM     31  C   UNL     1     -36.011  19.010 -52.457  0.00  0.00    +0.197 C 
BRANCH  31  32
ATOM     32  C   UNL     1     -37.281  18.173 -52.254  0.00  0.00    -0.018 A 
ATOM     33  C   UNL     1     -37.236  16.835 -51.850  0.00  0.00    +0.006 A 
ATOM     34  C   UNL     1     -38.412  16.109 -51.679  0.00  0.00    +0.004 A 
ATOM     35  C   UNL     1     -39.652  16.707 -51.911  0.00  0.00    -0.037 A 
ATOM     36  C   UNL     1     -39.700  18.042 -52.316  0.00  0.00    +0.004 A 
ATOM     37  C   UNL     1     -38.523  18.766 -52.488  0.00  0.00    +0.006 A 
BRANCH  35  38
ATOM     38  C   UNL     1     -40.938  15.917 -51.716  0.00  0.00    +0.155 C 
BRANCH  38  39
ATOM     39  C   UNL     1     -42.101  16.514 -52.486  0.00  0.00    +0.309 C 
ATOM     40  O   UNL     1     -42.070  16.778 -53.672  0.00  0.00    -0.251 OA
BRANCH  39  41
ATOM     41  O   UNL     1     -43.135  16.790 -51.737  0.00  0.00    -0.480 OA
ATOM     42  H   UNL     1     -42.929  16.517 -50.826  0.00  0.00    +0.295 HD
ENDBRANCH  39  41
ENDBRANCH  38  39
ENDBRANCH  35  38
ENDBRANCH  31  32
BRANCH  31  43
ATOM     43  C   UNL     1     -35.809  20.082 -51.387  0.00  0.00    +0.239 C 
ATOM     44  N   UNL     1     -36.176  19.763 -50.125  0.00  0.00    -0.311 N 
ATOM     45  H   UNL     1     -36.564  18.848 -49.952  0.00  0.00    +0.149 HD
ATOM     46  O   UNL     1     -35.369  21.182 -51.661  0.00  0.00    -0.273 OA
BRANCH  44  47
ATOM     47  C   UNL     1     -36.052  20.660 -48.970  0.00  0.00    +0.073 C 
ATOM     48  C   UNL     1     -35.788  19.908 -47.658  0.00  0.00    +0.022 C 
ATOM     49  C   UNL     1     -36.209  20.882 -46.543  0.00  0.00    +0.002 C 
ATOM     50  C   UNL     1     -37.188  21.880 -47.193  0.00  0.00    +0.002 C 
ATOM     51  C   UNL     1     -37.339  21.439 -48.658  0.00  0.00    +0.022 C 
ENDBRANCH  44  47
ENDBRANCH  31  43
ENDBRANCH   3  31
TORSDOF 12
ENDMDL
MODEL        8
REMARK  Name = 
REMARK  12 active torsions:
REMARK  status: ('A' for Active; 'I' for Inactive)
REMARK    1  A    between atoms: _1  and  _17
REMARK    2  A    between atoms: _2  and  _4
REMARK    3  A    between atoms: _2  and  _31
REMARK    4  A    between atoms: _7  and  _10
REMARK    5  A    between atoms: _14  and  _19
REMARK    6  A    between atoms: _15  and  _25
REMARK    7  A    between atoms: _31  and  _32
REMARK    8  A    between atoms: _31  and  _43
REMARK    9  A    between atoms: _35  and  _38
REMARK   10  A    between atoms: _38  and  _39
REMARK   11  A    between atoms: _39  and  _41
REMARK   12  A    between atoms: _44  and  _47
REMARK                            x       y       z     vdW  Elec       q    Type
REMARK                         _______ _______ _______ _____ _____    ______ ____
ROOT
ATOM      1  C   UNL     1     -34.575  15.912 -55.429  0.00  0.00    +0.272 C 
ATOM      2  O   UNL     1     -33.752  15.016 -55.455  0.00  0.00    -0.268 OA
ATOM      3  N   UNL     1     -34.797  16.651 -56.556  0.00  0.00    -0.250 N 
ENDROOT
BRANCH   3   4
ATOM      4  C   UNL     1     -34.530  16.058 -57.837  0.00  0.00    +0.038 A 
ATOM      5  C   UNL     1     -34.918  14.749 -58.119  0.00  0.00    +0.024 A 
ATOM      6  C   UNL     1     -34.633  14.185 -59.360  0.00  0.00    +0.006 A 
ATOM      7  C   UNL     1     -33.960  14.913 -60.350  0.00  0.00    -0.042 A 
ATOM      8  C   UNL     1     -33.594  16.237 -60.060  0.00  0.00    +0.006 A 
ATOM      9  C   UNL     1     -33.880  16.802 -58.819  0.00  0.00    +0.024 A 
BRANCH   7  10
ATOM     10  C   UNL     1     -33.656  14.246 -61.708  0.00  0.00    -0.013 C 
ATOM     11  C   UNL     1     -32.358  13.393 -61.704  0.00  0.00    +0.015 C 
ATOM     12  C   UNL     1     -34.820  13.303 -62.107  0.00  0.00    +0.015 C 
ATOM     13  C   UNL     1     -33.489  15.331 -62.802  0.00  0.00    +0.015 C 
ENDBRANCH   7  10
ENDBRANCH   3   4
BRANCH   1  14
ATOM     14  C   UNL     1     -35.461  16.080 -54.219  0.00  0.00    +0.149 A 
ATOM     15  N   UNL     1     -34.989  15.775 -52.988  0.00  0.00    -0.161 NA
ATOM     16  N   UNL     1     -36.084  15.993 -52.209  0.00  0.00    -0.231 N 
ATOM     17  C   UNL     1     -37.151  16.500 -52.892  0.00  0.00    +0.075 A 
ATOM     18  C   UNL     1     -36.774  16.493 -54.211  0.00  0.00    +0.063 A 
BRANCH  16  19
ATOM     19  C   UNL     1     -36.248  15.178 -51.132  0.00  0.00    +0.066 A 
ATOM     20  C   UNL     1     -35.773  15.594 -49.887  0.00  0.00    +0.028 A 
ATOM     21  C   UNL     1     -35.921  14.765 -48.775  0.00  0.00    +0.002 A 
ATOM     22  C   UNL     1     -36.533  13.520 -48.909  0.00  0.00    +0.000 A 
ATOM     23  C   UNL     1     -36.995  13.099 -50.156  0.00  0.00    +0.002 A 
ATOM     24  C   UNL     1     -36.848  13.923 -51.270  0.00  0.00    +0.028 A 
ENDBRANCH  16  19
BRANCH  17  25
ATOM     25  C   UNL     1     -38.369  16.984 -52.374  0.00  0.00    +0.000 A 
ATOM     26  C   UNL     1     -38.411  18.224 -51.718  0.00  0.00    +0.010 A 
ATOM     27  C   UNL     1     -39.605  18.717 -51.191  0.00  0.00    +0.001 A 
ATOM     28  C   UNL     1     -40.776  17.977 -51.300  0.00  0.00    +0.000 A 
ATOM     29  C   UNL     1     -40.750  16.740 -51.936  0.00  0.00    +0.001 A 
ATOM     30  C   UNL     1     -39.559  16.248 -52.466  0.00  0.00    +0.010 A 
ENDBRANCH  17  25
ENDBRANCH   1  14
BRANCH   3  31
ATOM     31  C   UNL     1     -34.763  18.143 -56.571  0.00  0.00    +0.197 C 
BRANCH  31  32
ATOM     32  C   UNL     1     -36.072  18.785 -57.048  0.00  0.00    -0.018 A 
ATOM     33  C   UNL     1     -37.079  19.035 -56.113  0.00  0.00    +0.006 A 
ATOM     34  C   UNL     1     -38.283  19.617 -56.504  0.00  0.00    +0.004 A 
ATOM     35  C   UNL     1     -38.496  19.963 -57.839  0.00  0.00    -0.037 A 
ATOM     36  C   UNL     1     -37.491  19.718 -58.776  0.00  0.00    +0.004 A 
ATOM     37  C   UNL     1     -36.289  19.134 -58.384  0.00  0.00    +0.006 A 
BRANCH  35  38
ATOM     38  C   UNL     1     -39.814  20.591 -58.268  0.00  0.00    +0.155 C 
BRANCH  38  39
ATOM     39  C   UNL     1     -39.791  22.105 -58.159  0.00  0.00    +0.309 C 
ATOM     40  O   UNL     1     -40.180  22.724 -57.189  0.00  0.00    -0.251 OA
BRANCH  39  41
ATOM     41  O   UNL     1     -39.376  22.700 -59.246  0.00  0.00    -0.480 OA
ATOM     42  H   UNL     1     -39.141  22.013 -59.894  0.00  0.00    +0.295 HD
ENDBRANCH  39  41
ENDBRANCH  38  39
ENDBRANCH  35  38
ENDBRANCH  31  32
BRANCH  31  43
ATOM     43  C   UNL     1     -34.151  18.835 -55.354  0.00  0.00    +0.239 C 
ATOM     44  N   UNL     1     -35.013  19.376 -54.461  0.00  0.00    -0.311 N 
ATOM     45  H   UNL     1     -36.002  19.300 -54.639  0.00  0.00    +0.149 HD
ATOM     46  O   UNL     1     -32.948  18.926 -55.209  0.00  0.00    -0.273 OA
BRANCH  44  47
ATOM     47  C   UNL     1     -34.610  20.072 -53.233  0.00  0.00    +0.073 C 
ATOM     48  C   UNL     1     -34.464  19.126 -52.033  0.00  0.00    +0.022 C 
ATOM     49  C   UNL     1     -34.574  20.030 -50.792  0.00  0.00    +0.002 C 
ATOM     50  C   UNL     1     -35.316  21.301 -51.251  0.00  0.00    +0.002 C 
ATOM     51  C   UNL     1     -35.651  21.088 -52.737  0.00  0.00    +0.022 C 
ENDBRANCH  44  47
ENDBRANCH  31  43
ENDBRANCH   3  31
TORSDOF 12
ENDMDL
MODEL        9
REMARK  Name = 
REMARK  12 active torsions:
REMARK  status: ('A' for Active; 'I' for Inactive)
REMARK    1  A    between atoms: _1  and  _17
REMARK    2  A    between atoms: _2  and  _4
REMARK    3  A    between atoms: _2  and  _31
REMARK    4  A    between atoms: _7  and  _10
REMARK    5  A    between atoms: _14  and  _19
REMARK    6  A    between atoms: _15  and  _25
REMARK    7  A    between atoms: _31  and  _32
REMARK    8  A    between atoms: _31  and  _43
REMARK    9  A    between atoms: _35  and  _38
REMARK   10  A    between atoms: _38  and  _39
REMARK   11  A    between atoms: _39  and  _41
REMARK   12  A    between atoms: _44  and  _47
REMARK                            x       y       z     vdW  Elec       q    Type
REMARK                         _______ _______ _______ _____ _____    ______ ____
ROOT
ATOM      1  C   UNL     1     -36.016  15.178 -50.910  0.00  0.00    +0.272 C 
ATOM      2  O   UNL     1     -36.036  14.678 -49.801  0.00  0.00    -0.268 OA
ATOM      3  N   UNL     1     -35.029  14.828 -51.786  0.00  0.00    -0.250 N 
ENDROOT
BRANCH   3   4
ATOM      4  C   UNL     1     -34.405  13.541 -51.648  0.00  0.00    +0.038 A 
ATOM      5  C   UNL     1     -33.247  13.415 -50.884  0.00  0.00    +0.024 A 
ATOM      6  C   UNL     1     -32.640  12.171 -50.722  0.00  0.00    +0.006 A 
ATOM      7  C   UNL     1     -33.175  11.024 -51.330  0.00  0.00    -0.042 A 
ATOM      8  C   UNL     1     -34.326  11.172 -52.114  0.00  0.00    +0.006 A 
ATOM      9  C   UNL     1     -34.935  12.414 -52.275  0.00  0.00    +0.024 A 
BRANCH   7  10
ATOM     10  C   UNL     1     -32.539   9.627 -51.171  0.00  0.00    -0.013 C 
ATOM     11  C   UNL     1     -31.244   9.728 -50.323  0.00  0.00    +0.015 C 
ATOM     12  C   UNL     1     -33.533   8.673 -50.460  0.00  0.00    +0.015 C 
ATOM     13  C   UNL     1     -32.150   8.965 -52.521  0.00  0.00    +0.015 C 
ENDBRANCH   7  10
ENDBRANCH   3   4
BRANCH   1  14
ATOM     14  C   UNL     1     -37.172  16.035 -51.365  0.00  0.00    +0.149 A 
ATOM     15  N   UNL     1     -37.069  17.384 -51.330  0.00  0.00    -0.161 NA
ATOM     16  N   UNL     1     -38.308  17.768 -51.743  0.00  0.00    -0.231 N 
ATOM     17  C   UNL     1     -39.111  16.728 -52.112  0.00  0.00    +0.075 A 
ATOM     18  C   UNL     1     -38.401  15.595 -51.803  0.00  0.00    +0.063 A 
BRANCH  16  19
ATOM     19  C   UNL     1     -38.818  18.903 -51.193  0.00  0.00    +0.066 A 
ATOM     20  C   UNL     1     -39.306  18.905 -49.883  0.00  0.00    +0.028 A 
ATOM     21  C   UNL     1     -39.813  20.081 -49.333  0.00  0.00    +0.002 A 
ATOM     22  C   UNL     1     -39.822  21.256 -50.085  0.00  0.00    +0.000 A 
ATOM     23  C   UNL     1     -39.322  21.256 -51.386  0.00  0.00    +0.002 A 
ATOM     24  C   UNL     1     -38.815  20.082 -51.940  0.00  0.00    +0.028 A 
ENDBRANCH  16  19
BRANCH  17  25
ATOM     25  C   UNL     1     -40.376  16.779 -52.730  0.00  0.00    +0.000 A 
ATOM     26  C   UNL     1     -41.551  16.448 -52.041  0.00  0.00    +0.010 A 
ATOM     27  C   UNL     1     -42.795  16.516 -52.667  0.00  0.00    +0.001 A 
ATOM     28  C   UNL     1     -42.889  16.919 -53.995  0.00  0.00    +0.000 A 
ATOM     29  C   UNL     1     -41.735  17.259 -54.692  0.00  0.00    +0.001 A 
ATOM     30  C   UNL     1     -40.491  17.195 -54.066  0.00  0.00    +0.010 A 
ENDBRANCH  17  25
ENDBRANCH   1  14
BRANCH   3  31
ATOM     31  C   UNL     1     -34.182  15.828 -52.499  0.00  0.00    +0.197 C 
BRANCH  31  32
ATOM     32  C   UNL     1     -34.513  15.966 -53.990  0.00  0.00    -0.018 A 
ATOM     33  C   UNL     1     -35.726  16.497 -54.440  0.00  0.00    +0.006 A 
ATOM     34  C   UNL     1     -35.991  16.603 -55.803  0.00  0.00    +0.004 A 
ATOM     35  C   UNL     1     -35.047  16.177 -56.740  0.00  0.00    -0.037 A 
ATOM     36  C   UNL     1     -33.837  15.645 -56.296  0.00  0.00    +0.004 A 
ATOM     37  C   UNL     1     -33.574  15.538 -54.932  0.00  0.00    +0.006 A 
BRANCH  35  38
ATOM     38  C   UNL     1     -35.331  16.301 -58.230  0.00  0.00    +0.155 C 
BRANCH  38  39
ATOM     39  C   UNL     1     -35.643  17.728 -58.639  0.00  0.00    +0.309 C 
ATOM     40  O   UNL     1     -36.753  18.126 -58.932  0.00  0.00    -0.251 OA
BRANCH  39  41
ATOM     41  O   UNL     1     -34.585  18.491 -58.719  0.00  0.00    -0.480 OA
ATOM     42  H   UNL     1     -33.811  17.960 -58.463  0.00  0.00    +0.295 HD
ENDBRANCH  39  41
ENDBRANCH  38  39
ENDBRANCH  35  38
ENDBRANCH  31  32
BRANCH  31  43
ATOM     43  C   UNL     1     -33.950  17.167 -51.799  0.00  0.00    +0.239 C 
ATOM     44  O   UNL     1     -33.268  17.253 -50.796  0.00  0.00    -0.273 OA
ATOM     45  N   UNL     1     -34.509  18.260 -52.369  0.00  0.00    -0.311 N 
ATOM     46  H   UNL     1     -35.041  18.141 -53.218  0.00  0.00    +0.149 HD
BRANCH  45  47
ATOM     47  C   UNL     1     -34.399  19.623 -51.838  0.00  0.00    +0.073 C 
ATOM     48  C   UNL     1     -35.174  19.815 -50.527  0.00  0.00    +0.022 C 
ATOM     49  C   UNL     1     -35.397  21.333 -50.409  0.00  0.00    +0.002 C 
ATOM     50  C   UNL     1     -35.273  21.898 -51.839  0.00  0.00    +0.002 C 
ATOM     51  C   UNL     1     -35.018  20.689 -52.755  0.00  0.00    +0.022 C 
ENDBRANCH  45  47
ENDBRANCH  31  43
ENDBRANCH   3  31
TORSDOF 12
ENDMDL
MODEL       10
REMARK  Name = 
REMARK  12 active torsions:
REMARK  status: ('A' for Active; 'I' for Inactive)
REMARK    1  A    between atoms: _1  and  _17
REMARK    2  A    between atoms: _2  and  _4
REMARK    3  A    between atoms: _2  and  _31
REMARK    4  A    between atoms: _7  and  _10
REMARK    5  A    between atoms: _14  and  _19
REMARK    6  A    between atoms: _15  and  _25
REMARK    7  A    between atoms: _31  and  _32
REMARK    8  A    between atoms: _31  and  _43
REMARK    9  A    between atoms: _35  and  _38
REMARK   10  A    between atoms: _38  and  _39
REMARK   11  A    between atoms: _39  and  _41
REMARK   12  A    between atoms: _44  and  _47
REMARK                            x       y       z     vdW  Elec       q    Type
REMARK                         _______ _______ _______ _____ _____    ______ ____
ROOT
ATOM      1  C   UNL     1     -35.392  19.165 -48.930  0.00  0.00    +0.272 C 
ATOM      2  N   UNL     1     -36.558  18.851 -48.290  0.00  0.00    -0.250 N 
ATOM      3  O   UNL     1     -34.487  19.682 -48.302  0.00  0.00    -0.268 OA
ENDROOT
BRANCH   2   4
ATOM      4  C   UNL     1     -36.930  19.599 -47.121  0.00  0.00    +0.038 A 
ATOM      5  C   UNL     1     -36.578  19.127 -45.859  0.00  0.00    +0.024 A 
ATOM      6  C   UNL     1     -36.911  19.850 -44.716  0.00  0.00    +0.006 A 
ATOM      7  C   UNL     1     -37.615  21.061 -44.810  0.00  0.00    -0.042 A 
ATOM      8  C   UNL     1     -37.982  21.511 -46.085  0.00  0.00    +0.006 A 
ATOM      9  C   UNL     1     -37.647  20.790 -47.228  0.00  0.00    +0.024 A 
BRANCH   7  10
ATOM     10  C   UNL     1     -37.998  21.896 -43.570  0.00  0.00    -0.013 C 
ATOM     11  C   UNL     1     -37.047  21.686 -42.361  0.00  0.00    +0.015 C 
ATOM     12  C   UNL     1     -39.427  21.518 -43.102  0.00  0.00    +0.015 C 
ATOM     13  C   UNL     1     -37.966  23.407 -43.919  0.00  0.00    +0.015 C 
ENDBRANCH   7  10
ENDBRANCH   2   4
BRANCH   1  14
ATOM     14  C   UNL     1     -35.287  19.039 -50.430  0.00  0.00    +0.149 A 
ATOM     15  C   UNL     1     -34.331  18.339 -51.132  0.00  0.00    +0.063 A 
ATOM     16  C   UNL     1     -34.639  18.522 -52.457  0.00  0.00    +0.075 A 
ATOM     17  N   UNL     1     -35.809  19.224 -52.462  0.00  0.00    -0.231 N 
ATOM     18  N   UNL     1     -36.216  19.619 -51.225  0.00  0.00    -0.161 NA
BRANCH  17  19
ATOM     19  C   UNL     1     -36.779  18.987 -53.385  0.00  0.00    +0.066 A 
ATOM     20  C   UNL     1     -37.185  17.681 -53.676  0.00  0.00    +0.028 A 
ATOM     21  C   UNL     1     -38.190  17.460 -54.616  0.00  0.00    +0.002 A 
ATOM     22  C   UNL     1     -38.798  18.540 -55.255  0.00  0.00    +0.000 A 
ATOM     23  C   UNL     1     -38.403  19.842 -54.955  0.00  0.00    +0.002 A 
ATOM     24  C   UNL     1     -37.397  20.068 -54.016  0.00  0.00    +0.028 A 
ENDBRANCH  17  19
BRANCH  16  25
ATOM     25  C   UNL     1     -33.863  18.109 -53.559  0.00  0.00    +0.000 A 
ATOM     26  C   UNL     1     -33.148  16.903 -53.551  0.00  0.00    +0.010 A 
ATOM     27  C   UNL     1     -32.397  16.507 -54.656  0.00  0.00    +0.001 A 
ATOM     28  C   UNL     1     -32.348  17.307 -55.793  0.00  0.00    +0.000 A 
ATOM     29  C   UNL     1     -33.058  18.502 -55.823  0.00  0.00    +0.001 A 
ATOM     30  C   UNL     1     -33.812  18.898 -54.719  0.00  0.00    +0.010 A 
ENDBRANCH  16  25
ENDBRANCH   1  14
BRANCH   2  31
ATOM     31  C   UNL     1     -37.184  17.498 -48.356  0.00  0.00    +0.197 C 
BRANCH  31  32
ATOM     32  C   UNL     1     -38.240  17.360 -49.460  0.00  0.00    -0.018 A 
ATOM     33  C   UNL     1     -38.963  18.456 -49.943  0.00  0.00    +0.006 A 
ATOM     34  C   UNL     1     -39.916  18.289 -50.944  0.00  0.00    +0.004 A 
ATOM     35  C   UNL     1     -40.163  17.023 -51.479  0.00  0.00    -0.037 A 
ATOM     36  C   UNL     1     -39.445  15.927 -51.000  0.00  0.00    +0.004 A 
ATOM     37  C   UNL     1     -38.494  16.096 -49.996  0.00  0.00    +0.006 A 
BRANCH  35  38
ATOM     38  C   UNL     1     -41.197  16.841 -52.581  0.00  0.00    +0.155 C 
BRANCH  38  39
ATOM     39  C   UNL     1     -42.572  16.512 -52.029  0.00  0.00    +0.309 C 
ATOM     40  O   UNL     1     -43.331  17.334 -51.556  0.00  0.00    -0.251 OA
BRANCH  39  41
ATOM     41  O   UNL     1     -42.847  15.234 -52.043  0.00  0.00    -0.480 OA
ATOM     42  H   UNL     1     -42.093  14.768 -52.442  0.00  0.00    +0.295 HD
ENDBRANCH  39  41
ENDBRANCH  38  39
ENDBRANCH  35  38
ENDBRANCH  31  32
BRANCH  31  43
ATOM     43  C   UNL     1     -36.248  16.294 -48.253  0.00  0.00    +0.239 C 
ATOM     44  O   UNL     1     -35.907  15.841 -47.178  0.00  0.00    -0.273 OA
ATOM     45  N   UNL     1     -35.843  15.733 -49.416  0.00  0.00    -0.311 N 
ATOM     46  H   UNL     1     -36.176  16.128 -50.283  0.00  0.00    +0.149 HD
BRANCH  45  47
ATOM     47  C   UNL     1     -34.943  14.579 -49.514  0.00  0.00    +0.073 C 
ATOM     48  C   UNL     1     -33.483  14.982 -49.766  0.00  0.00    +0.022 C 
ATOM     49  C   UNL     1     -32.814  13.728 -50.356  0.00  0.00    +0.002 C 
ATOM     50  C   UNL     1     -33.953  12.868 -50.941  0.00  0.00    +0.002 C 
ATOM     51  C   UNL     1     -35.250  13.662 -50.709  0.00  0.00    +0.022 C 
ENDBRANCH  45  47
ENDBRANCH  31  43
ENDBRANCH   2  31
TORSDOF 12
ENDMDL
