# Supplementary material for: A Novel Class of Small Molecule Agonists with Preference for Human over Mouse TLR4 Activation
Source: PLoS One. 2016 Oct 13;11(10):e0164632. doi: 10.1371/journal.pone.0164632 (PMC5063506; doi:10.1371/journal.pone.0164632)
Supplement: S1 File — Sequence and structure files used for bioinformatics analysis and docking, provided as a ZIP archive of a directory tree. To view, uncompress onto your local file system and open the file Readme.txt at the top directory level of the archive. That file describes individual directories and files inside the archive. (ZIP) [file pone.0164632.s007.zip › S1_File/docking.receptor_monomer_unbound/dock/mouse_AZ12900617.out_flex.pdbqt]

REMARK  Name = 
REMARK  48 active torsions:
REMARK  status: ('A' for Active; 'I' for Inactive)
REMARK    1  A    between atoms: _1  and  _3
REMARK    2  A    between atoms: _3  and  _4
REMARK    3  A    between atoms: _4  and  _5
REMARK    4  A    between atoms: _5  and  _6
REMARK    5  A    between atoms: _8  and  _10
REMARK    6  A    between atoms: _10  and  _11
REMARK    7  A    between atoms: _11  and  _12
REMARK    8  A    between atoms: _15  and  _17
REMARK    9  A    between atoms: _17  and  _18
REMARK   10  A    between atoms: _18  and  _19
REMARK   11  A    between atoms: _19  and  _20
REMARK   12  A    between atoms: _22  and  _24
REMARK   13  A    between atoms: _24  and  _26
REMARK   14  A    between atoms: _28  and  _30
REMARK   15  A    between atoms: _33  and  _35
REMARK   16  A    between atoms: _38  and  _40
REMARK   17  A    between atoms: _40  and  _41
REMARK   18  A    between atoms: _47  and  _49
REMARK   19  A    between atoms: _49  and  _50
REMARK   20  A    between atoms: _53  and  _55
REMARK   21  A    between atoms: _55  and  _57
REMARK   22  A    between atoms: _59  and  _61
REMARK   23  A    between atoms: _64  and  _66
REMARK   24  A    between atoms: _66  and  _67
REMARK   25  A    between atoms: _67  and  _68
REMARK   26  A    between atoms: _68  and  _69
REMARK   27  A    between atoms: _73  and  _75
REMARK   28  A    between atoms: _75  and  _76
REMARK   29  A    between atoms: _76  and  _77
REMARK   30  A    between atoms: _80  and  _82
REMARK   31  A    between atoms: _82  and  _83
REMARK   32  A    between atoms: _86  and  _88
REMARK   33  A    between atoms: _88  and  _89
REMARK   34  A    between atoms: _96  and  _98
REMARK   35  A    between atoms: _98  and  _99
REMARK   36  A    between atoms: _101  and  _103
REMARK   37  A    between atoms: _103  and  _104
REMARK   38  A    between atoms: _110  and  _112
REMARK   39  A    between atoms: _114  and  _116
REMARK   40  A    between atoms: _116  and  _117
REMARK   41  A    between atoms: _123  and  _125
REMARK   42  A    between atoms: _125  and  _126
REMARK   43  A    between atoms: _126  and  _127
REMARK   44  A    between atoms: _130  and  _132
REMARK   45  A    between atoms: _132  and  _134
REMARK   46  A    between atoms: _136  and  _138
REMARK   47  A    between atoms: _138  and  _139
REMARK   48  A    between atoms: _146  and  _148
REMARK                            x       y       z     vdW  Elec       q    Type
REMARK                         _______ _______ _______ _____ _____    ______ ____
ROOT
ATOM      1  C   UNL     1     -41.013   4.643 -56.983  0.00  0.00    +0.002 C 
ENDROOT
BRANCH   1   2
ATOM      2  C   UNL     1     -40.404   4.870 -58.358  0.00  0.00    +0.000 C 
BRANCH   2   3
ATOM      3  C   UNL     1     -41.224   4.300 -59.526  0.00  0.00    +0.000 C 
ATOM      4  C   UNL     1     -41.771   5.469 -60.349  0.00  0.00    +0.000 C 
ENDBRANCH   2   3
ENDBRANCH   1   2
BRANCH   1   5
ATOM      5  C   UNL     1     -41.753   5.871 -56.469  0.00  0.00    +0.021 C 
BRANCH   5   6
ATOM      6  C   UNL     1     -43.173   5.504 -56.085  0.00  0.00    +0.109 C 
ATOM      7  N   UNL     1     -43.762   4.461 -56.958  0.00  0.00    -0.131 NA
ENDBRANCH   5   6
ENDBRANCH   1   5
TORSDOF 4
REMARK  Name = 
REMARK  48 active torsions:
REMARK  status: ('A' for Active; 'I' for Inactive)
REMARK    1  A    between atoms: _1  and  _3
REMARK    2  A    between atoms: _3  and  _4
REMARK    3  A    between atoms: _4  and  _5
REMARK    4  A    between atoms: _5  and  _6
REMARK    5  A    between atoms: _8  and  _10
REMARK    6  A    between atoms: _10  and  _11
REMARK    7  A    between atoms: _11  and  _12
REMARK    8  A    between atoms: _15  and  _17
REMARK    9  A    between atoms: _17  and  _18
REMARK   10  A    between atoms: _18  and  _19
REMARK   11  A    between atoms: _19  and  _20
REMARK   12  A    between atoms: _22  and  _24
REMARK   13  A    between atoms: _24  and  _26
REMARK   14  A    between atoms: _28  and  _30
REMARK   15  A    between atoms: _33  and  _35
REMARK   16  A    between atoms: _38  and  _40
REMARK   17  A    between atoms: _40  and  _41
REMARK   18  A    between atoms: _47  and  _49
REMARK   19  A    between atoms: _49  and  _50
REMARK   20  A    between atoms: _53  and  _55
REMARK   21  A    between atoms: _55  and  _57
REMARK   22  A    between atoms: _59  and  _61
REMARK   23  A    between atoms: _64  and  _66
REMARK   24  A    between atoms: _66  and  _67
REMARK   25  A    between atoms: _67  and  _68
REMARK   26  A    between atoms: _68  and  _69
REMARK   27  A    between atoms: _73  and  _75
REMARK   28  A    between atoms: _75  and  _76
REMARK   29  A    between atoms: _76  and  _77
REMARK   30  A    between atoms: _80  and  _82
REMARK   31  A    between atoms: _82  and  _83
REMARK   32  A    between atoms: _86  and  _88
REMARK   33  A    between atoms: _88  and  _89
REMARK   34  A    between atoms: _96  and  _98
REMARK   35  A    between atoms: _98  and  _99
REMARK   36  A    between atoms: _101  and  _103
REMARK   37  A    between atoms: _103  and  _104
REMARK   38  A    between atoms: _110  and  _112
REMARK   39  A    between atoms: _114  and  _116
REMARK   40  A    between atoms: _116  and  _117
REMARK   41  A    between atoms: _123  and  _125
REMARK   42  A    between atoms: _125  and  _126
REMARK   43  A    between atoms: _126  and  _127
REMARK   44  A    between atoms: _130  and  _132
REMARK   45  A    between atoms: _132  and  _134
REMARK   46  A    between atoms: _136  and  _138
REMARK   47  A    between atoms: _138  and  _139
REMARK   48  A    between atoms: _146  and  _148
REMARK                            x       y       z     vdW  Elec       q    Type
REMARK                         _______ _______ _______ _____ _____    ______ ____
ROOT
ATOM      1  C   UNL     1     -37.668  -1.905 -47.113  0.00  0.00    +0.089 C 
ENDROOT
BRANCH   1   2
ATOM      2  C   UNL     1     -38.120  -1.564 -45.692  0.00  0.00    +0.261 C 
ATOM      3  O   UNL     1     -37.311  -1.502 -44.763  0.00  0.00    -0.272 OA
ATOM      4  N   UNL     1     -39.416  -1.345 -45.524  0.00  0.00    -0.088 NA
ENDBRANCH   1   2
BRANCH   1   5
ATOM      5  C   UNL     1     -37.640  -3.406 -47.375  0.00  0.00    +0.010 C 
BRANCH   5   6
ATOM      6  C   UNL     1     -36.303  -4.096 -47.066  0.00  0.00    +0.001 C 
ATOM      7  C   UNL     1     -36.525  -5.097 -45.944  0.00  0.00    +0.000 C 
ENDBRANCH   5   6
ENDBRANCH   1   5
TORSDOF 3
REMARK  Name = 
REMARK  48 active torsions:
REMARK  status: ('A' for Active; 'I' for Inactive)
REMARK    1  A    between atoms: _1  and  _3
REMARK    2  A    between atoms: _3  and  _4
REMARK    3  A    between atoms: _4  and  _5
REMARK    4  A    between atoms: _5  and  _6
REMARK    5  A    between atoms: _8  and  _10
REMARK    6  A    between atoms: _10  and  _11
REMARK    7  A    between atoms: _11  and  _12
REMARK    8  A    between atoms: _15  and  _17
REMARK    9  A    between atoms: _17  and  _18
REMARK   10  A    between atoms: _18  and  _19
REMARK   11  A    between atoms: _19  and  _20
REMARK   12  A    between atoms: _22  and  _24
REMARK   13  A    between atoms: _24  and  _26
REMARK   14  A    between atoms: _28  and  _30
REMARK   15  A    between atoms: _33  and  _35
REMARK   16  A    between atoms: _38  and  _40
REMARK   17  A    between atoms: _40  and  _41
REMARK   18  A    between atoms: _47  and  _49
REMARK   19  A    between atoms: _49  and  _50
REMARK   20  A    between atoms: _53  and  _55
REMARK   21  A    between atoms: _55  and  _57
REMARK   22  A    between atoms: _59  and  _61
REMARK   23  A    between atoms: _64  and  _66
REMARK   24  A    between atoms: _66  and  _67
REMARK   25  A    between atoms: _67  and  _68
REMARK   26  A    between atoms: _68  and  _69
REMARK   27  A    between atoms: _73  and  _75
REMARK   28  A    between atoms: _75  and  _76
REMARK   29  A    between atoms: _76  and  _77
REMARK   30  A    between atoms: _80  and  _82
REMARK   31  A    between atoms: _82  and  _83
REMARK   32  A    between atoms: _86  and  _88
REMARK   33  A    between atoms: _88  and  _89
REMARK   34  A    between atoms: _96  and  _98
REMARK   35  A    between atoms: _98  and  _99
REMARK   36  A    between atoms: _101  and  _103
REMARK   37  A    between atoms: _103  and  _104
REMARK   38  A    between atoms: _110  and  _112
REMARK   39  A    between atoms: _114  and  _116
REMARK   40  A    between atoms: _116  and  _117
REMARK   41  A    between atoms: _123  and  _125
REMARK   42  A    between atoms: _125  and  _126
REMARK   43  A    between atoms: _126  and  _127
REMARK   44  A    between atoms: _130  and  _132
REMARK   45  A    between atoms: _132  and  _134
REMARK   46  A    between atoms: _136  and  _138
REMARK   47  A    between atoms: _138  and  _139
REMARK   48  A    between atoms: _146  and  _148
REMARK                            x       y       z     vdW  Elec       q    Type
REMARK                         _______ _______ _______ _____ _____    ______ ____
ROOT
ATOM      1  C   UNL     1     -34.178   0.569 -47.315  0.00  0.00    +0.002 C 
ENDROOT
BRANCH   1   2
ATOM      2  C   UNL     1     -34.221  -0.476 -46.208  0.00  0.00    +0.000 C 
BRANCH   2   3
ATOM      3  C   UNL     1     -32.868  -0.811 -45.600  0.00  0.00    +0.000 C 
ATOM      4  C   UNL     1     -32.974  -0.976 -44.118  0.00  0.00    +0.000 C 
ENDBRANCH   2   3
ENDBRANCH   1   2
BRANCH   1   5
ATOM      5  C   UNL     1     -34.806   0.096 -48.626  0.00  0.00    +0.021 C 
BRANCH   5   6
ATOM      6  C   UNL     1     -33.758  -0.054 -49.731  0.00  0.00    +0.109 C 
ATOM      7  N   UNL     1     -32.420  -0.462 -49.204  0.00  0.00    -0.131 NA
ENDBRANCH   5   6
ENDBRANCH   1   5
TORSDOF 4
REMARK  Name = 
REMARK  48 active torsions:
REMARK  status: ('A' for Active; 'I' for Inactive)
REMARK    1  A    between atoms: _1  and  _3
REMARK    2  A    between atoms: _3  and  _4
REMARK    3  A    between atoms: _4  and  _5
REMARK    4  A    between atoms: _5  and  _6
REMARK    5  A    between atoms: _8  and  _10
REMARK    6  A    between atoms: _10  and  _11
REMARK    7  A    between atoms: _11  and  _12
REMARK    8  A    between atoms: _15  and  _17
REMARK    9  A    between atoms: _17  and  _18
REMARK   10  A    between atoms: _18  and  _19
REMARK   11  A    between atoms: _19  and  _20
REMARK   12  A    between atoms: _22  and  _24
REMARK   13  A    between atoms: _24  and  _26
REMARK   14  A    between atoms: _28  and  _30
REMARK   15  A    between atoms: _33  and  _35
REMARK   16  A    between atoms: _38  and  _40
REMARK   17  A    between atoms: _40  and  _41
REMARK   18  A    between atoms: _47  and  _49
REMARK   19  A    between atoms: _49  and  _50
REMARK   20  A    between atoms: _53  and  _55
REMARK   21  A    between atoms: _55  and  _57
REMARK   22  A    between atoms: _59  and  _61
REMARK   23  A    between atoms: _64  and  _66
REMARK   24  A    between atoms: _66  and  _67
REMARK   25  A    between atoms: _67  and  _68
REMARK   26  A    between atoms: _68  and  _69
REMARK   27  A    between atoms: _73  and  _75
REMARK   28  A    between atoms: _75  and  _76
REMARK   29  A    between atoms: _76  and  _77
REMARK   30  A    between atoms: _80  and  _82
REMARK   31  A    between atoms: _82  and  _83
REMARK   32  A    between atoms: _86  and  _88
REMARK   33  A    between atoms: _88  and  _89
REMARK   34  A    between atoms: _96  and  _98
REMARK   35  A    between atoms: _98  and  _99
REMARK   36  A    between atoms: _101  and  _103
REMARK   37  A    between atoms: _103  and  _104
REMARK   38  A    between atoms: _110  and  _112
REMARK   39  A    between atoms: _114  and  _116
REMARK   40  A    between atoms: _116  and  _117
REMARK   41  A    between atoms: _123  and  _125
REMARK   42  A    between atoms: _125  and  _126
REMARK   43  A    between atoms: _126  and  _127
REMARK   44  A    between atoms: _130  and  _132
REMARK   45  A    between atoms: _132  and  _134
REMARK   46  A    between atoms: _136  and  _138
REMARK   47  A    between atoms: _138  and  _139
REMARK   48  A    between atoms: _146  and  _148
REMARK                            x       y       z     vdW  Elec       q    Type
REMARK                         _______ _______ _______ _____ _____    ______ ____
ROOT
ATOM      1  C   UNL     1     -37.004  20.709 -62.215  0.00  0.00    +0.000 C 
ATOM      2  C   UNL     1     -36.274  19.421 -62.571  0.00  0.00    +0.000 C 
ENDROOT
BRANCH   1   3
ATOM      3  C   UNL     1     -38.244  20.934 -63.117  0.00  0.00    +0.000 C 
ATOM      4  C   UNL     1     -39.428  21.574 -62.374  0.00  0.00    +0.000 C 
ENDBRANCH   1   3
BRANCH   1   5
ATOM      5  C   UNL     1     -36.069  21.925 -62.268  0.00  0.00    +0.000 C 
ATOM      6  C   UNL     1     -35.370  22.251 -60.960  0.00  0.00    +0.000 C 
ENDBRANCH   1   5
TORSDOF 2
REMARK  Name = 
REMARK  48 active torsions:
REMARK  status: ('A' for Active; 'I' for Inactive)
REMARK    1  A    between atoms: _1  and  _3
REMARK    2  A    between atoms: _3  and  _4
REMARK    3  A    between atoms: _4  and  _5
REMARK    4  A    between atoms: _5  and  _6
REMARK    5  A    between atoms: _8  and  _10
REMARK    6  A    between atoms: _10  and  _11
REMARK    7  A    between atoms: _11  and  _12
REMARK    8  A    between atoms: _15  and  _17
REMARK    9  A    between atoms: _17  and  _18
REMARK   10  A    between atoms: _18  and  _19
REMARK   11  A    between atoms: _19  and  _20
REMARK   12  A    between atoms: _22  and  _24
REMARK   13  A    between atoms: _24  and  _26
REMARK   14  A    between atoms: _28  and  _30
REMARK   15  A    between atoms: _33  and  _35
REMARK   16  A    between atoms: _38  and  _40
REMARK   17  A    between atoms: _40  and  _41
REMARK   18  A    between atoms: _47  and  _49
REMARK   19  A    between atoms: _49  and  _50
REMARK   20  A    between atoms: _53  and  _55
REMARK   21  A    between atoms: _55  and  _57
REMARK   22  A    between atoms: _59  and  _61
REMARK   23  A    between atoms: _64  and  _66
REMARK   24  A    between atoms: _66  and  _67
REMARK   25  A    between atoms: _67  and  _68
REMARK   26  A    between atoms: _68  and  _69
REMARK   27  A    between atoms: _73  and  _75
REMARK   28  A    between atoms: _75  and  _76
REMARK   29  A    between atoms: _76  and  _77
REMARK   30  A    between atoms: _80  and  _82
REMARK   31  A    between atoms: _82  and  _83
REMARK   32  A    between atoms: _86  and  _88
REMARK   33  A    between atoms: _88  and  _89
REMARK   34  A    between atoms: _96  and  _98
REMARK   35  A    between atoms: _98  and  _99
REMARK   36  A    between atoms: _101  and  _103
REMARK   37  A    between atoms: _103  and  _104
REMARK   38  A    between atoms: _110  and  _112
REMARK   39  A    between atoms: _114  and  _116
REMARK   40  A    between atoms: _116  and  _117
REMARK   41  A    between atoms: _123  and  _125
REMARK   42  A    between atoms: _125  and  _126
REMARK   43  A    between atoms: _126  and  _127
REMARK   44  A    between atoms: _130  and  _132
REMARK   45  A    between atoms: _132  and  _134
REMARK   46  A    between atoms: _136  and  _138
REMARK   47  A    between atoms: _138  and  _139
REMARK   48  A    between atoms: _146  and  _148
REMARK                            x       y       z     vdW  Elec       q    Type
REMARK                         _______ _______ _______ _____ _____    ______ ____
ROOT
ATOM      1  C   UNL     1     -40.458  16.008 -58.742  0.00  0.00    +0.000 C 
ATOM      2  C   UNL     1     -40.526  16.580 -57.336  0.00  0.00    +0.000 C 
ATOM      3  C   UNL     1     -39.379  16.726 -59.533  0.00  0.00    +0.000 C 
ENDROOT
BRANCH   1   4
ATOM      4  C   UNL     1     -41.820  16.118 -59.465  0.00  0.00    +0.000 C 
ATOM      5  C   UNL     1     -41.608  15.864 -60.956  0.00  0.00    +0.000 C 
ENDBRANCH   1   4
TORSDOF 1
REMARK  Name = 
REMARK  48 active torsions:
REMARK  status: ('A' for Active; 'I' for Inactive)
REMARK    1  A    between atoms: _1  and  _3
REMARK    2  A    between atoms: _3  and  _4
REMARK    3  A    between atoms: _4  and  _5
REMARK    4  A    between atoms: _5  and  _6
REMARK    5  A    between atoms: _8  and  _10
REMARK    6  A    between atoms: _10  and  _11
REMARK    7  A    between atoms: _11  and  _12
REMARK    8  A    between atoms: _15  and  _17
REMARK    9  A    between atoms: _17  and  _18
REMARK   10  A    between atoms: _18  and  _19
REMARK   11  A    between atoms: _19  and  _20
REMARK   12  A    between atoms: _22  and  _24
REMARK   13  A    between atoms: _24  and  _26
REMARK   14  A    between atoms: _28  and  _30
REMARK   15  A    between atoms: _33  and  _35
REMARK   16  A    between atoms: _38  and  _40
REMARK   17  A    between atoms: _40  and  _41
REMARK   18  A    between atoms: _47  and  _49
REMARK   19  A    between atoms: _49  and  _50
REMARK   20  A    between atoms: _53  and  _55
REMARK   21  A    between atoms: _55  and  _57
REMARK   22  A    between atoms: _59  and  _61
REMARK   23  A    between atoms: _64  and  _66
REMARK   24  A    between atoms: _66  and  _67
REMARK   25  A    between atoms: _67  and  _68
REMARK   26  A    between atoms: _68  and  _69
REMARK   27  A    between atoms: _73  and  _75
REMARK   28  A    between atoms: _75  and  _76
REMARK   29  A    between atoms: _76  and  _77
REMARK   30  A    between atoms: _80  and  _82
REMARK   31  A    between atoms: _82  and  _83
REMARK   32  A    between atoms: _86  and  _88
REMARK   33  A    between atoms: _88  and  _89
REMARK   34  A    between atoms: _96  and  _98
REMARK   35  A    between atoms: _98  and  _99
REMARK   36  A    between atoms: _101  and  _103
REMARK   37  A    between atoms: _103  and  _104
REMARK   38  A    between atoms: _110  and  _112
REMARK   39  A    between atoms: _114  and  _116
REMARK   40  A    between atoms: _116  and  _117
REMARK   41  A    between atoms: _123  and  _125
REMARK   42  A    between atoms: _125  and  _126
REMARK   43  A    between atoms: _126  and  _127
REMARK   44  A    between atoms: _130  and  _132
REMARK   45  A    between atoms: _132  and  _134
REMARK   46  A    between atoms: _136  and  _138
REMARK   47  A    between atoms: _138  and  _139
REMARK   48  A    between atoms: _146  and  _148
REMARK                            x       y       z     vdW  Elec       q    Type
REMARK                         _______ _______ _______ _____ _____    ______ ____
ROOT
ATOM      1  C   UNL     1     -37.401  15.863 -64.320  0.00  0.00    +0.000 C 
ATOM      2  C   UNL     1     -37.331  15.946 -62.802  0.00  0.00    +0.000 C 
ATOM      3  C   UNL     1     -36.040  16.126 -64.942  0.00  0.00    +0.000 C 
ENDROOT
BRANCH   1   4
ATOM      4  C   UNL     1     -38.448  16.853 -64.859  0.00  0.00    +0.000 C 
ATOM      5  C   UNL     1     -38.402  16.775 -66.366  0.00  0.00    +0.000 C 
ENDBRANCH   1   4
TORSDOF 1
REMARK  Name = 
REMARK  48 active torsions:
REMARK  status: ('A' for Active; 'I' for Inactive)
REMARK    1  A    between atoms: _1  and  _3
REMARK    2  A    between atoms: _3  and  _4
REMARK    3  A    between atoms: _4  and  _5
REMARK    4  A    between atoms: _5  and  _6
REMARK    5  A    between atoms: _8  and  _10
REMARK    6  A    between atoms: _10  and  _11
REMARK    7  A    between atoms: _11  and  _12
REMARK    8  A    between atoms: _15  and  _17
REMARK    9  A    between atoms: _17  and  _18
REMARK   10  A    between atoms: _18  and  _19
REMARK   11  A    between atoms: _19  and  _20
REMARK   12  A    between atoms: _22  and  _24
REMARK   13  A    between atoms: _24  and  _26
REMARK   14  A    between atoms: _28  and  _30
REMARK   15  A    between atoms: _33  and  _35
REMARK   16  A    between atoms: _38  and  _40
REMARK   17  A    between atoms: _40  and  _41
REMARK   18  A    between atoms: _47  and  _49
REMARK   19  A    between atoms: _49  and  _50
REMARK   20  A    between atoms: _53  and  _55
REMARK   21  A    between atoms: _55  and  _57
REMARK   22  A    between atoms: _59  and  _61
REMARK   23  A    between atoms: _64  and  _66
REMARK   24  A    between atoms: _66  and  _67
REMARK   25  A    between atoms: _67  and  _68
REMARK   26  A    between atoms: _68  and  _69
REMARK   27  A    between atoms: _73  and  _75
REMARK   28  A    between atoms: _75  and  _76
REMARK   29  A    between atoms: _76  and  _77
REMARK   30  A    between atoms: _80  and  _82
REMARK   31  A    between atoms: _82  and  _83
REMARK   32  A    between atoms: _86  and  _88
REMARK   33  A    between atoms: _88  and  _89
REMARK   34  A    between atoms: _96  and  _98
REMARK   35  A    between atoms: _98  and  _99
REMARK   36  A    between atoms: _101  and  _103
REMARK   37  A    between atoms: _103  and  _104
REMARK   38  A    between atoms: _110  and  _112
REMARK   39  A    between atoms: _114  and  _116
REMARK   40  A    between atoms: _116  and  _117
REMARK   41  A    between atoms: _123  and  _125
REMARK   42  A    between atoms: _125  and  _126
REMARK   43  A    between atoms: _126  and  _127
REMARK   44  A    between atoms: _130  and  _132
REMARK   45  A    between atoms: _132  and  _134
REMARK   46  A    between atoms: _136  and  _138
REMARK   47  A    between atoms: _138  and  _139
REMARK   48  A    between atoms: _146  and  _148
REMARK                            x       y       z     vdW  Elec       q    Type
REMARK                         _______ _______ _______ _____ _____    ______ ____
ROOT
ATOM      1  C   UNL     1     -32.519  17.238 -67.935  0.00  0.00    -0.022 A 
ATOM      2  C   UNL     1     -33.370  16.241 -67.468  0.00  0.00    -0.004 A 
ATOM      3  C   UNL     1     -32.868  15.140 -66.800  0.00  0.00    -0.000 A 
ATOM      4  C   UNL     1     -31.503  15.021 -66.595  0.00  0.00    -0.000 A 
ATOM      5  C   UNL     1     -30.649  16.005 -67.051  0.00  0.00    -0.000 A 
ATOM      6  C   UNL     1     -31.155  17.106 -67.718  0.00  0.00    -0.004 A 
ENDROOT
BRANCH   1   7
ATOM      7  C   UNL     1     -33.074  18.454 -68.639  0.00  0.00    +0.026 C 
BRANCH   7   8
ATOM      8  C   UNL     1     -33.990  18.126 -69.806  0.00  0.00    +0.005 C 
ATOM      9  C   UNL     1     -33.252  17.127 -70.654  0.00  0.00    +0.000 C 
ENDBRANCH   7   8
ENDBRANCH   1   7
TORSDOF 2
REMARK  Name = 
REMARK  48 active torsions:
REMARK  status: ('A' for Active; 'I' for Inactive)
REMARK    1  A    between atoms: _1  and  _3
REMARK    2  A    between atoms: _3  and  _4
REMARK    3  A    between atoms: _4  and  _5
REMARK    4  A    between atoms: _5  and  _6
REMARK    5  A    between atoms: _8  and  _10
REMARK    6  A    between atoms: _10  and  _11
REMARK    7  A    between atoms: _11  and  _12
REMARK    8  A    between atoms: _15  and  _17
REMARK    9  A    between atoms: _17  and  _18
REMARK   10  A    between atoms: _18  and  _19
REMARK   11  A    between atoms: _19  and  _20
REMARK   12  A    between atoms: _22  and  _24
REMARK   13  A    between atoms: _24  and  _26
REMARK   14  A    between atoms: _28  and  _30
REMARK   15  A    between atoms: _33  and  _35
REMARK   16  A    between atoms: _38  and  _40
REMARK   17  A    between atoms: _40  and  _41
REMARK   18  A    between atoms: _47  and  _49
REMARK   19  A    between atoms: _49  and  _50
REMARK   20  A    between atoms: _53  and  _55
REMARK   21  A    between atoms: _55  and  _57
REMARK   22  A    between atoms: _59  and  _61
REMARK   23  A    between atoms: _64  and  _66
REMARK   24  A    between atoms: _66  and  _67
REMARK   25  A    between atoms: _67  and  _68
REMARK   26  A    between atoms: _68  and  _69
REMARK   27  A    between atoms: _73  and  _75
REMARK   28  A    between atoms: _75  and  _76
REMARK   29  A    between atoms: _76  and  _77
REMARK   30  A    between atoms: _80  and  _82
REMARK   31  A    between atoms: _82  and  _83
REMARK   32  A    between atoms: _86  and  _88
REMARK   33  A    between atoms: _88  and  _89
REMARK   34  A    between atoms: _96  and  _98
REMARK   35  A    between atoms: _98  and  _99
REMARK   36  A    between atoms: _101  and  _103
REMARK   37  A    between atoms: _103  and  _104
REMARK   38  A    between atoms: _110  and  _112
REMARK   39  A    between atoms: _114  and  _116
REMARK   40  A    between atoms: _116  and  _117
REMARK   41  A    between atoms: _123  and  _125
REMARK   42  A    between atoms: _125  and  _126
REMARK   43  A    between atoms: _126  and  _127
REMARK   44  A    between atoms: _130  and  _132
REMARK   45  A    between atoms: _132  and  _134
REMARK   46  A    between atoms: _136  and  _138
REMARK   47  A    between atoms: _138  and  _139
REMARK   48  A    between atoms: _146  and  _148
REMARK                            x       y       z     vdW  Elec       q    Type
REMARK                         _______ _______ _______ _____ _____    ______ ____
ROOT
ATOM      1  C   UNL     1     -28.961   9.396 -66.384  0.00  0.00    +0.000 C 
ENDROOT
BRANCH   1   2
ATOM      2  C   UNL     1     -29.387  10.644 -65.599  0.00  0.00    +0.000 C 
ATOM      3  C   UNL     1     -30.866  10.956 -65.780  0.00  0.00    +0.000 C 
ATOM      4  C   UNL     1     -28.566  11.858 -65.982  0.00  0.00    +0.000 C 
ENDBRANCH   1   2
BRANCH   1   5
ATOM      5  C   UNL     1     -27.487   8.993 -66.215  0.00  0.00    +0.000 C 
ATOM      6  C   UNL     1     -27.356   7.743 -65.353  0.00  0.00    +0.000 C 
ENDBRANCH   1   5
TORSDOF 2
REMARK  Name = 
REMARK  48 active torsions:
REMARK  status: ('A' for Active; 'I' for Inactive)
REMARK    1  A    between atoms: _1  and  _3
REMARK    2  A    between atoms: _3  and  _4
REMARK    3  A    between atoms: _4  and  _5
REMARK    4  A    between atoms: _5  and  _6
REMARK    5  A    between atoms: _8  and  _10
REMARK    6  A    between atoms: _10  and  _11
REMARK    7  A    between atoms: _11  and  _12
REMARK    8  A    between atoms: _15  and  _17
REMARK    9  A    between atoms: _17  and  _18
REMARK   10  A    between atoms: _18  and  _19
REMARK   11  A    between atoms: _19  and  _20
REMARK   12  A    between atoms: _22  and  _24
REMARK   13  A    between atoms: _24  and  _26
REMARK   14  A    between atoms: _28  and  _30
REMARK   15  A    between atoms: _33  and  _35
REMARK   16  A    between atoms: _38  and  _40
REMARK   17  A    between atoms: _40  and  _41
REMARK   18  A    between atoms: _47  and  _49
REMARK   19  A    between atoms: _49  and  _50
REMARK   20  A    between atoms: _53  and  _55
REMARK   21  A    between atoms: _55  and  _57
REMARK   22  A    between atoms: _59  and  _61
REMARK   23  A    between atoms: _64  and  _66
REMARK   24  A    between atoms: _66  and  _67
REMARK   25  A    between atoms: _67  and  _68
REMARK   26  A    between atoms: _68  and  _69
REMARK   27  A    between atoms: _73  and  _75
REMARK   28  A    between atoms: _75  and  _76
REMARK   29  A    between atoms: _76  and  _77
REMARK   30  A    between atoms: _80  and  _82
REMARK   31  A    between atoms: _82  and  _83
REMARK   32  A    between atoms: _86  and  _88
REMARK   33  A    between atoms: _88  and  _89
REMARK   34  A    between atoms: _96  and  _98
REMARK   35  A    between atoms: _98  and  _99
REMARK   36  A    between atoms: _101  and  _103
REMARK   37  A    between atoms: _103  and  _104
REMARK   38  A    between atoms: _110  and  _112
REMARK   39  A    between atoms: _114  and  _116
REMARK   40  A    between atoms: _116  and  _117
REMARK   41  A    between atoms: _123  and  _125
REMARK   42  A    between atoms: _125  and  _126
REMARK   43  A    between atoms: _126  and  _127
REMARK   44  A    between atoms: _130  and  _132
REMARK   45  A    between atoms: _132  and  _134
REMARK   46  A    between atoms: _136  and  _138
REMARK   47  A    between atoms: _138  and  _139
REMARK   48  A    between atoms: _146  and  _148
REMARK                            x       y       z     vdW  Elec       q    Type
REMARK                         _______ _______ _______ _____ _____    ______ ____
ROOT
ATOM      1  C   UNL     1     -29.805  21.651 -46.742  0.00  0.00    +0.000 C 
ATOM      2  C   UNL     1     -29.745  21.725 -45.212  0.00  0.00    +0.000 C 
ENDROOT
BRANCH   1   3
ATOM      3  C   UNL     1     -28.832  22.667 -47.364  0.00  0.00    +0.000 C 
ATOM      4  C   UNL     1     -28.508  23.754 -46.330  0.00  0.00    +0.000 C 
ENDBRANCH   1   3
BRANCH   1   5
ATOM      5  C   UNL     1     -31.223  21.899 -47.245  0.00  0.00    +0.000 C 
ATOM      6  C   UNL     1     -32.162  20.727 -47.041  0.00  0.00    +0.000 C 
ENDBRANCH   1   5
TORSDOF 2
REMARK  Name = 
REMARK  48 active torsions:
REMARK  status: ('A' for Active; 'I' for Inactive)
REMARK    1  A    between atoms: _1  and  _3
REMARK    2  A    between atoms: _3  and  _4
REMARK    3  A    between atoms: _4  and  _5
REMARK    4  A    between atoms: _5  and  _6
REMARK    5  A    between atoms: _8  and  _10
REMARK    6  A    between atoms: _10  and  _11
REMARK    7  A    between atoms: _11  and  _12
REMARK    8  A    between atoms: _15  and  _17
REMARK    9  A    between atoms: _17  and  _18
REMARK   10  A    between atoms: _18  and  _19
REMARK   11  A    between atoms: _19  and  _20
REMARK   12  A    between atoms: _22  and  _24
REMARK   13  A    between atoms: _24  and  _26
REMARK   14  A    between atoms: _28  and  _30
REMARK   15  A    between atoms: _33  and  _35
REMARK   16  A    between atoms: _38  and  _40
REMARK   17  A    between atoms: _40  and  _41
REMARK   18  A    between atoms: _47  and  _49
REMARK   19  A    between atoms: _49  and  _50
REMARK   20  A    between atoms: _53  and  _55
REMARK   21  A    between atoms: _55  and  _57
REMARK   22  A    between atoms: _59  and  _61
REMARK   23  A    between atoms: _64  and  _66
REMARK   24  A    between atoms: _66  and  _67
REMARK   25  A    between atoms: _67  and  _68
REMARK   26  A    between atoms: _68  and  _69
REMARK   27  A    between atoms: _73  and  _75
REMARK   28  A    between atoms: _75  and  _76
REMARK   29  A    between atoms: _76  and  _77
REMARK   30  A    between atoms: _80  and  _82
REMARK   31  A    between atoms: _82  and  _83
REMARK   32  A    between atoms: _86  and  _88
REMARK   33  A    between atoms: _88  and  _89
REMARK   34  A    between atoms: _96  and  _98
REMARK   35  A    between atoms: _98  and  _99
REMARK   36  A    between atoms: _101  and  _103
REMARK   37  A    between atoms: _103  and  _104
REMARK   38  A    between atoms: _110  and  _112
REMARK   39  A    between atoms: _114  and  _116
REMARK   40  A    between atoms: _116  and  _117
REMARK   41  A    between atoms: _123  and  _125
REMARK   42  A    between atoms: _125  and  _126
REMARK   43  A    between atoms: _126  and  _127
REMARK   44  A    between atoms: _130  and  _132
REMARK   45  A    between atoms: _132  and  _134
REMARK   46  A    between atoms: _136  and  _138
REMARK   47  A    between atoms: _138  and  _139
REMARK   48  A    between atoms: _146  and  _148
REMARK                            x       y       z     vdW  Elec       q    Type
REMARK                         _______ _______ _______ _____ _____    ______ ____
ROOT
ATOM      1  C   UNL     1     -32.218  25.109 -41.217  0.00  0.00    +0.000 C 
ATOM      2  C   UNL     1     -33.713  24.924 -41.017  0.00  0.00    +0.000 C 
ATOM      3  C   UNL     1     -31.534  23.768 -41.466  0.00  0.00    +0.000 C 
ENDROOT
BRANCH   1   4
ATOM      4  C   UNL     1     -31.936  26.080 -42.382  0.00  0.00    +0.000 C 
ATOM      5  C   UNL     1     -31.591  27.459 -41.796  0.00  0.00    +0.000 C 
ENDBRANCH   1   4
TORSDOF 1
REMARK  Name = 
REMARK  48 active torsions:
REMARK  status: ('A' for Active; 'I' for Inactive)
REMARK    1  A    between atoms: _1  and  _3
REMARK    2  A    between atoms: _3  and  _4
REMARK    3  A    between atoms: _4  and  _5
REMARK    4  A    between atoms: _5  and  _6
REMARK    5  A    between atoms: _8  and  _10
REMARK    6  A    between atoms: _10  and  _11
REMARK    7  A    between atoms: _11  and  _12
REMARK    8  A    between atoms: _15  and  _17
REMARK    9  A    between atoms: _17  and  _18
REMARK   10  A    between atoms: _18  and  _19
REMARK   11  A    between atoms: _19  and  _20
REMARK   12  A    between atoms: _22  and  _24
REMARK   13  A    between atoms: _24  and  _26
REMARK   14  A    between atoms: _28  and  _30
REMARK   15  A    between atoms: _33  and  _35
REMARK   16  A    between atoms: _38  and  _40
REMARK   17  A    between atoms: _40  and  _41
REMARK   18  A    between atoms: _47  and  _49
REMARK   19  A    between atoms: _49  and  _50
REMARK   20  A    between atoms: _53  and  _55
REMARK   21  A    between atoms: _55  and  _57
REMARK   22  A    between atoms: _59  and  _61
REMARK   23  A    between atoms: _64  and  _66
REMARK   24  A    between atoms: _66  and  _67
REMARK   25  A    between atoms: _67  and  _68
REMARK   26  A    between atoms: _68  and  _69
REMARK   27  A    between atoms: _73  and  _75
REMARK   28  A    between atoms: _75  and  _76
REMARK   29  A    between atoms: _76  and  _77
REMARK   30  A    between atoms: _80  and  _82
REMARK   31  A    between atoms: _82  and  _83
REMARK   32  A    between atoms: _86  and  _88
REMARK   33  A    between atoms: _88  and  _89
REMARK   34  A    between atoms: _96  and  _98
REMARK   35  A    between atoms: _98  and  _99
REMARK   36  A    between atoms: _101  and  _103
REMARK   37  A    between atoms: _103  and  _104
REMARK   38  A    between atoms: _110  and  _112
REMARK   39  A    between atoms: _114  and  _116
REMARK   40  A    between atoms: _116  and  _117
REMARK   41  A    between atoms: _123  and  _125
REMARK   42  A    between atoms: _125  and  _126
REMARK   43  A    between atoms: _126  and  _127
REMARK   44  A    between atoms: _130  and  _132
REMARK   45  A    between atoms: _132  and  _134
REMARK   46  A    between atoms: _136  and  _138
REMARK   47  A    between atoms: _138  and  _139
REMARK   48  A    between atoms: _146  and  _148
REMARK                            x       y       z     vdW  Elec       q    Type
REMARK                         _______ _______ _______ _____ _____    ______ ____
ROOT
ATOM      1  C   UNL     1     -26.911  16.141 -45.213  0.00  0.00    +0.220 C 
ENDROOT
BRANCH   1   2
ATOM      2  N   UNL     1     -28.277  16.648 -45.071  0.00  0.00    -0.087 NA
ATOM      3  C   UNL     1     -28.747  17.755 -45.645  0.00  0.00    +0.535 C 
ATOM      4  N   UNL     1     -30.014  18.119 -45.451  0.00  0.00    +0.135 NA
ATOM      5  N   UNL     1     -27.964  18.505 -46.414  0.00  0.00    +0.135 NA
ENDBRANCH   1   2
BRANCH   1   6
ATOM      6  C   UNL     1     -26.874  14.895 -46.083  0.00  0.00    +0.047 C 
BRANCH   6   7
ATOM      7  C   UNL     1     -26.760  15.217 -47.573  0.00  0.00    +0.004 C 
BRANCH   7   8
ATOM      8  C   UNL     1     -25.337  15.065 -48.132  0.00  0.00    +0.000 C 
ATOM      9  C   UNL     1     -25.355  14.508 -49.559  0.00  0.00    +0.000 C 
ENDBRANCH   7   8
ENDBRANCH   6   7
ENDBRANCH   1   6
TORSDOF 4
REMARK  Name = 
REMARK  48 active torsions:
REMARK  status: ('A' for Active; 'I' for Inactive)
REMARK    1  A    between atoms: _1  and  _3
REMARK    2  A    between atoms: _3  and  _4
REMARK    3  A    between atoms: _4  and  _5
REMARK    4  A    between atoms: _5  and  _6
REMARK    5  A    between atoms: _8  and  _10
REMARK    6  A    between atoms: _10  and  _11
REMARK    7  A    between atoms: _11  and  _12
REMARK    8  A    between atoms: _15  and  _17
REMARK    9  A    between atoms: _17  and  _18
REMARK   10  A    between atoms: _18  and  _19
REMARK   11  A    between atoms: _19  and  _20
REMARK   12  A    between atoms: _22  and  _24
REMARK   13  A    between atoms: _24  and  _26
REMARK   14  A    between atoms: _28  and  _30
REMARK   15  A    between atoms: _33  and  _35
REMARK   16  A    between atoms: _38  and  _40
REMARK   17  A    between atoms: _40  and  _41
REMARK   18  A    between atoms: _47  and  _49
REMARK   19  A    between atoms: _49  and  _50
REMARK   20  A    between atoms: _53  and  _55
REMARK   21  A    between atoms: _55  and  _57
REMARK   22  A    between atoms: _59  and  _61
REMARK   23  A    between atoms: _64  and  _66
REMARK   24  A    between atoms: _66  and  _67
REMARK   25  A    between atoms: _67  and  _68
REMARK   26  A    between atoms: _68  and  _69
REMARK   27  A    between atoms: _73  and  _75
REMARK   28  A    between atoms: _75  and  _76
REMARK   29  A    between atoms: _76  and  _77
REMARK   30  A    between atoms: _80  and  _82
REMARK   31  A    between atoms: _82  and  _83
REMARK   32  A    between atoms: _86  and  _88
REMARK   33  A    between atoms: _88  and  _89
REMARK   34  A    between atoms: _96  and  _98
REMARK   35  A    between atoms: _98  and  _99
REMARK   36  A    between atoms: _101  and  _103
REMARK   37  A    between atoms: _103  and  _104
REMARK   38  A    between atoms: _110  and  _112
REMARK   39  A    between atoms: _114  and  _116
REMARK   40  A    between atoms: _116  and  _117
REMARK   41  A    between atoms: _123  and  _125
REMARK   42  A    between atoms: _125  and  _126
REMARK   43  A    between atoms: _126  and  _127
REMARK   44  A    between atoms: _130  and  _132
REMARK   45  A    between atoms: _132  and  _134
REMARK   46  A    between atoms: _136  and  _138
REMARK   47  A    between atoms: _138  and  _139
REMARK   48  A    between atoms: _146  and  _148
REMARK                            x       y       z     vdW  Elec       q    Type
REMARK                         _______ _______ _______ _____ _____    ______ ____
ROOT
ATOM      1  C   UNL     1     -30.568  10.757 -53.199  0.00  0.00    +0.114 C 
ENDROOT
BRANCH   1   2
ATOM      2  C   UNL     1     -31.296   9.896 -52.186  0.00  0.00    +0.365 C 
ATOM      3  O   UNL     1     -32.385  10.320 -51.739  0.00  0.00    -0.246 OA
ATOM      4  O   UNL     1     -30.793   8.801 -51.841  0.00  0.00    -0.246 OA
ENDBRANCH   1   2
BRANCH   1   5
ATOM      5  C   UNL     1     -29.459  11.600 -52.583  0.00  0.00    +0.012 C 
BRANCH   5   6
ATOM      6  C   UNL     1     -28.088  10.926 -52.454  0.00  0.00    +0.001 C 
ATOM      7  C   UNL     1     -27.768  10.307 -53.799  0.00  0.00    +0.000 C 
ENDBRANCH   5   6
ENDBRANCH   1   5
TORSDOF 3
REMARK  Name = 
REMARK  48 active torsions:
REMARK  status: ('A' for Active; 'I' for Inactive)
REMARK    1  A    between atoms: _1  and  _3
REMARK    2  A    between atoms: _3  and  _4
REMARK    3  A    between atoms: _4  and  _5
REMARK    4  A    between atoms: _5  and  _6
REMARK    5  A    between atoms: _8  and  _10
REMARK    6  A    between atoms: _10  and  _11
REMARK    7  A    between atoms: _11  and  _12
REMARK    8  A    between atoms: _15  and  _17
REMARK    9  A    between atoms: _17  and  _18
REMARK   10  A    between atoms: _18  and  _19
REMARK   11  A    between atoms: _19  and  _20
REMARK   12  A    between atoms: _22  and  _24
REMARK   13  A    between atoms: _24  and  _26
REMARK   14  A    between atoms: _28  and  _30
REMARK   15  A    between atoms: _33  and  _35
REMARK   16  A    between atoms: _38  and  _40
REMARK   17  A    between atoms: _40  and  _41
REMARK   18  A    between atoms: _47  and  _49
REMARK   19  A    between atoms: _49  and  _50
REMARK   20  A    between atoms: _53  and  _55
REMARK   21  A    between atoms: _55  and  _57
REMARK   22  A    between atoms: _59  and  _61
REMARK   23  A    between atoms: _64  and  _66
REMARK   24  A    between atoms: _66  and  _67
REMARK   25  A    between atoms: _67  and  _68
REMARK   26  A    between atoms: _68  and  _69
REMARK   27  A    between atoms: _73  and  _75
REMARK   28  A    between atoms: _75  and  _76
REMARK   29  A    between atoms: _76  and  _77
REMARK   30  A    between atoms: _80  and  _82
REMARK   31  A    between atoms: _82  and  _83
REMARK   32  A    between atoms: _86  and  _88
REMARK   33  A    between atoms: _88  and  _89
REMARK   34  A    between atoms: _96  and  _98
REMARK   35  A    between atoms: _98  and  _99
REMARK   36  A    between atoms: _101  and  _103
REMARK   37  A    between atoms: _103  and  _104
REMARK   38  A    between atoms: _110  and  _112
REMARK   39  A    between atoms: _114  and  _116
REMARK   40  A    between atoms: _116  and  _117
REMARK   41  A    between atoms: _123  and  _125
REMARK   42  A    between atoms: _125  and  _126
REMARK   43  A    between atoms: _126  and  _127
REMARK   44  A    between atoms: _130  and  _132
REMARK   45  A    between atoms: _132  and  _134
REMARK   46  A    between atoms: _136  and  _138
REMARK   47  A    between atoms: _138  and  _139
REMARK   48  A    between atoms: _146  and  _148
REMARK                            x       y       z     vdW  Elec       q    Type
REMARK                         _______ _______ _______ _____ _____    ______ ____
ROOT
ATOM      1  C   UNL     1     -31.260   8.906 -58.143  0.00  0.00    +0.000 C 
ENDROOT
BRANCH   1   2
ATOM      2  C   UNL     1     -32.167   9.777 -57.286  0.00  0.00    +0.000 C 
ATOM      3  C   UNL     1     -31.486  11.110 -57.017  0.00  0.00    +0.000 C 
ATOM      4  C   UNL     1     -33.520   9.992 -57.939  0.00  0.00    +0.000 C 
ENDBRANCH   1   2
BRANCH   1   5
ATOM      5  C   UNL     1     -30.627   7.768 -57.377  0.00  0.00    +0.000 C 
ATOM      6  C   UNL     1     -30.420   6.614 -58.311  0.00  0.00    +0.000 C 
ENDBRANCH   1   5
TORSDOF 2
REMARK  Name = 
REMARK  48 active torsions:
REMARK  status: ('A' for Active; 'I' for Inactive)
REMARK    1  A    between atoms: _1  and  _3
REMARK    2  A    between atoms: _3  and  _4
REMARK    3  A    between atoms: _4  and  _5
REMARK    4  A    between atoms: _5  and  _6
REMARK    5  A    between atoms: _8  and  _10
REMARK    6  A    between atoms: _10  and  _11
REMARK    7  A    between atoms: _11  and  _12
REMARK    8  A    between atoms: _15  and  _17
REMARK    9  A    between atoms: _17  and  _18
REMARK   10  A    between atoms: _18  and  _19
REMARK   11  A    between atoms: _19  and  _20
REMARK   12  A    between atoms: _22  and  _24
REMARK   13  A    between atoms: _24  and  _26
REMARK   14  A    between atoms: _28  and  _30
REMARK   15  A    between atoms: _33  and  _35
REMARK   16  A    between atoms: _38  and  _40
REMARK   17  A    between atoms: _40  and  _41
REMARK   18  A    between atoms: _47  and  _49
REMARK   19  A    between atoms: _49  and  _50
REMARK   20  A    between atoms: _53  and  _55
REMARK   21  A    between atoms: _55  and  _57
REMARK   22  A    between atoms: _59  and  _61
REMARK   23  A    between atoms: _64  and  _66
REMARK   24  A    between atoms: _66  and  _67
REMARK   25  A    between atoms: _67  and  _68
REMARK   26  A    between atoms: _68  and  _69
REMARK   27  A    between atoms: _73  and  _75
REMARK   28  A    between atoms: _75  and  _76
REMARK   29  A    between atoms: _76  and  _77
REMARK   30  A    between atoms: _80  and  _82
REMARK   31  A    between atoms: _82  and  _83
REMARK   32  A    between atoms: _86  and  _88
REMARK   33  A    between atoms: _88  and  _89
REMARK   34  A    between atoms: _96  and  _98
REMARK   35  A    between atoms: _98  and  _99
REMARK   36  A    between atoms: _101  and  _103
REMARK   37  A    between atoms: _103  and  _104
REMARK   38  A    between atoms: _110  and  _112
REMARK   39  A    between atoms: _114  and  _116
REMARK   40  A    between atoms: _116  and  _117
REMARK   41  A    between atoms: _123  and  _125
REMARK   42  A    between atoms: _125  and  _126
REMARK   43  A    between atoms: _126  and  _127
REMARK   44  A    between atoms: _130  and  _132
REMARK   45  A    between atoms: _132  and  _134
REMARK   46  A    between atoms: _136  and  _138
REMARK   47  A    between atoms: _138  and  _139
REMARK   48  A    between atoms: _146  and  _148
REMARK                            x       y       z     vdW  Elec       q    Type
REMARK                         _______ _______ _______ _____ _____    ______ ____
ROOT
ATOM      1  C   UNL     1     -35.859   6.466 -59.893  0.00  0.00    -0.022 A 
ATOM      2  C   UNL     1     -35.094   6.653 -58.745  0.00  0.00    -0.001 A 
ATOM      3  C   UNL     1     -35.679   7.059 -57.552  0.00  0.00    +0.042 A 
ATOM      4  C   UNL     1     -37.041   7.281 -57.511  0.00  0.00    +0.196 A 
ATOM      5  O   UNL     1     -37.668   7.687 -56.360  0.00  0.00    -0.287 OA
ATOM      6  C   UNL     1     -37.810   7.097 -58.634  0.00  0.00    +0.042 A 
ATOM      7  C   UNL     1     -37.221   6.686 -59.815  0.00  0.00    -0.001 A 
ENDROOT
BRANCH   1   8
ATOM      8  C   UNL     1     -35.245   6.003 -61.182  0.00  0.00    +0.026 C 
BRANCH   8   9
ATOM      9  C   UNL     1     -35.853   4.685 -61.644  0.00  0.00    +0.005 C 
ATOM     10  C   UNL     1     -35.604   4.456 -63.119  0.00  0.00    +0.000 C 
ENDBRANCH   8   9
ENDBRANCH   1   8
TORSDOF 2
REMARK  Name = 
REMARK  48 active torsions:
REMARK  status: ('A' for Active; 'I' for Inactive)
REMARK    1  A    between atoms: _1  and  _3
REMARK    2  A    between atoms: _3  and  _4
REMARK    3  A    between atoms: _4  and  _5
REMARK    4  A    between atoms: _5  and  _6
REMARK    5  A    between atoms: _8  and  _10
REMARK    6  A    between atoms: _10  and  _11
REMARK    7  A    between atoms: _11  and  _12
REMARK    8  A    between atoms: _15  and  _17
REMARK    9  A    between atoms: _17  and  _18
REMARK   10  A    between atoms: _18  and  _19
REMARK   11  A    between atoms: _19  and  _20
REMARK   12  A    between atoms: _22  and  _24
REMARK   13  A    between atoms: _24  and  _26
REMARK   14  A    between atoms: _28  and  _30
REMARK   15  A    between atoms: _33  and  _35
REMARK   16  A    between atoms: _38  and  _40
REMARK   17  A    between atoms: _40  and  _41
REMARK   18  A    between atoms: _47  and  _49
REMARK   19  A    between atoms: _49  and  _50
REMARK   20  A    between atoms: _53  and  _55
REMARK   21  A    between atoms: _55  and  _57
REMARK   22  A    between atoms: _59  and  _61
REMARK   23  A    between atoms: _64  and  _66
REMARK   24  A    between atoms: _66  and  _67
REMARK   25  A    between atoms: _67  and  _68
REMARK   26  A    between atoms: _68  and  _69
REMARK   27  A    between atoms: _73  and  _75
REMARK   28  A    between atoms: _75  and  _76
REMARK   29  A    between atoms: _76  and  _77
REMARK   30  A    between atoms: _80  and  _82
REMARK   31  A    between atoms: _82  and  _83
REMARK   32  A    between atoms: _86  and  _88
REMARK   33  A    between atoms: _88  and  _89
REMARK   34  A    between atoms: _96  and  _98
REMARK   35  A    between atoms: _98  and  _99
REMARK   36  A    between atoms: _101  and  _103
REMARK   37  A    between atoms: _103  and  _104
REMARK   38  A    between atoms: _110  and  _112
REMARK   39  A    between atoms: _114  and  _116
REMARK   40  A    between atoms: _116  and  _117
REMARK   41  A    between atoms: _123  and  _125
REMARK   42  A    between atoms: _125  and  _126
REMARK   43  A    between atoms: _126  and  _127
REMARK   44  A    between atoms: _130  and  _132
REMARK   45  A    between atoms: _132  and  _134
REMARK   46  A    between atoms: _136  and  _138
REMARK   47  A    between atoms: _138  and  _139
REMARK   48  A    between atoms: _146  and  _148
REMARK                            x       y       z     vdW  Elec       q    Type
REMARK                         _______ _______ _______ _____ _____    ______ ____
ROOT
ATOM      1  C   UNL     1     -43.917   9.051 -56.977  0.00  0.00    +0.000 C 
ENDROOT
BRANCH   1   2
ATOM      2  C   UNL     1     -43.289  10.423 -57.225  0.00  0.00    +0.000 C 
ATOM      3  C   UNL     1     -42.330  10.748 -56.096  0.00  0.00    +0.000 C 
ENDBRANCH   1   2
BRANCH   1   4
ATOM      4  C   UNL     1     -44.763   9.243 -55.780  0.00  0.00    +0.000 C 
ATOM      5  C   UNL     1     -46.148   8.872 -56.248  0.00  0.00    +0.000 C 
ENDBRANCH   1   4
TORSDOF 2
REMARK  Name = 
REMARK  48 active torsions:
REMARK  status: ('A' for Active; 'I' for Inactive)
REMARK    1  A    between atoms: _1  and  _3
REMARK    2  A    between atoms: _3  and  _4
REMARK    3  A    between atoms: _4  and  _5
REMARK    4  A    between atoms: _5  and  _6
REMARK    5  A    between atoms: _8  and  _10
REMARK    6  A    between atoms: _10  and  _11
REMARK    7  A    between atoms: _11  and  _12
REMARK    8  A    between atoms: _15  and  _17
REMARK    9  A    between atoms: _17  and  _18
REMARK   10  A    between atoms: _18  and  _19
REMARK   11  A    between atoms: _19  and  _20
REMARK   12  A    between atoms: _22  and  _24
REMARK   13  A    between atoms: _24  and  _26
REMARK   14  A    between atoms: _28  and  _30
REMARK   15  A    between atoms: _33  and  _35
REMARK   16  A    between atoms: _38  and  _40
REMARK   17  A    between atoms: _40  and  _41
REMARK   18  A    between atoms: _47  and  _49
REMARK   19  A    between atoms: _49  and  _50
REMARK   20  A    between atoms: _53  and  _55
REMARK   21  A    between atoms: _55  and  _57
REMARK   22  A    between atoms: _59  and  _61
REMARK   23  A    between atoms: _64  and  _66
REMARK   24  A    between atoms: _66  and  _67
REMARK   25  A    between atoms: _67  and  _68
REMARK   26  A    between atoms: _68  and  _69
REMARK   27  A    between atoms: _73  and  _75
REMARK   28  A    between atoms: _75  and  _76
REMARK   29  A    between atoms: _76  and  _77
REMARK   30  A    between atoms: _80  and  _82
REMARK   31  A    between atoms: _82  and  _83
REMARK   32  A    between atoms: _86  and  _88
REMARK   33  A    between atoms: _88  and  _89
REMARK   34  A    between atoms: _96  and  _98
REMARK   35  A    between atoms: _98  and  _99
REMARK   36  A    between atoms: _101  and  _103
REMARK   37  A    between atoms: _103  and  _104
REMARK   38  A    between atoms: _110  and  _112
REMARK   39  A    between atoms: _114  and  _116
REMARK   40  A    between atoms: _116  and  _117
REMARK   41  A    between atoms: _123  and  _125
REMARK   42  A    between atoms: _125  and  _126
REMARK   43  A    between atoms: _126  and  _127
REMARK   44  A    between atoms: _130  and  _132
REMARK   45  A    between atoms: _132  and  _134
REMARK   46  A    between atoms: _136  and  _138
REMARK   47  A    between atoms: _138  and  _139
REMARK   48  A    between atoms: _146  and  _148
REMARK                            x       y       z     vdW  Elec       q    Type
REMARK                         _______ _______ _______ _____ _____    ______ ____
ROOT
ATOM      1  C   UNL     1     -39.815  13.692 -53.880  0.00  0.00    -0.022 A 
ATOM      2  C   UNL     1     -39.363  12.769 -52.939  0.00  0.00    -0.004 A 
ATOM      3  C   UNL     1     -38.082  12.845 -52.433  0.00  0.00    -0.000 A 
ATOM      4  C   UNL     1     -37.234  13.849 -52.866  0.00  0.00    -0.000 A 
ATOM      5  C   UNL     1     -37.671  14.766 -53.810  0.00  0.00    -0.000 A 
ATOM      6  C   UNL     1     -38.954  14.682 -54.313  0.00  0.00    -0.004 A 
ENDROOT
BRANCH   1   7
ATOM      7  C   UNL     1     -41.194  13.594 -54.447  0.00  0.00    +0.026 C 
BRANCH   7   8
ATOM      8  C   UNL     1     -41.847  12.224 -54.234  0.00  0.00    +0.005 C 
ATOM      9  C   UNL     1     -42.825  12.242 -53.067  0.00  0.00    +0.000 C 
ENDBRANCH   7   8
ENDBRANCH   1   7
TORSDOF 2
REMARK  Name = 
REMARK  48 active torsions:
REMARK  status: ('A' for Active; 'I' for Inactive)
REMARK    1  A    between atoms: _1  and  _3
REMARK    2  A    between atoms: _3  and  _4
REMARK    3  A    between atoms: _4  and  _5
REMARK    4  A    between atoms: _5  and  _6
REMARK    5  A    between atoms: _8  and  _10
REMARK    6  A    between atoms: _10  and  _11
REMARK    7  A    between atoms: _11  and  _12
REMARK    8  A    between atoms: _15  and  _17
REMARK    9  A    between atoms: _17  and  _18
REMARK   10  A    between atoms: _18  and  _19
REMARK   11  A    between atoms: _19  and  _20
REMARK   12  A    between atoms: _22  and  _24
REMARK   13  A    between atoms: _24  and  _26
REMARK   14  A    between atoms: _28  and  _30
REMARK   15  A    between atoms: _33  and  _35
REMARK   16  A    between atoms: _38  and  _40
REMARK   17  A    between atoms: _40  and  _41
REMARK   18  A    between atoms: _47  and  _49
REMARK   19  A    between atoms: _49  and  _50
REMARK   20  A    between atoms: _53  and  _55
REMARK   21  A    between atoms: _55  and  _57
REMARK   22  A    between atoms: _59  and  _61
REMARK   23  A    between atoms: _64  and  _66
REMARK   24  A    between atoms: _66  and  _67
REMARK   25  A    between atoms: _67  and  _68
REMARK   26  A    between atoms: _68  and  _69
REMARK   27  A    between atoms: _73  and  _75
REMARK   28  A    between atoms: _75  and  _76
REMARK   29  A    between atoms: _76  and  _77
REMARK   30  A    between atoms: _80  and  _82
REMARK   31  A    between atoms: _82  and  _83
REMARK   32  A    between atoms: _86  and  _88
REMARK   33  A    between atoms: _88  and  _89
REMARK   34  A    between atoms: _96  and  _98
REMARK   35  A    between atoms: _98  and  _99
REMARK   36  A    between atoms: _101  and  _103
REMARK   37  A    between atoms: _103  and  _104
REMARK   38  A    between atoms: _110  and  _112
REMARK   39  A    between atoms: _114  and  _116
REMARK   40  A    between atoms: _116  and  _117
REMARK   41  A    between atoms: _123  and  _125
REMARK   42  A    between atoms: _125  and  _126
REMARK   43  A    between atoms: _126  and  _127
REMARK   44  A    between atoms: _130  and  _132
REMARK   45  A    between atoms: _132  and  _134
REMARK   46  A    between atoms: _136  and  _138
REMARK   47  A    between atoms: _138  and  _139
REMARK   48  A    between atoms: _146  and  _148
REMARK                            x       y       z     vdW  Elec       q    Type
REMARK                         _______ _______ _______ _____ _____    ______ ____
ROOT
ATOM      1  C   UNL     1     -43.186  11.841 -50.717  0.00  0.00    +0.036 C 
ATOM      2  C   UNL     1     -42.465  12.570 -49.601  0.00  0.00    +0.003 C 
ENDROOT
BRANCH   1   3
ATOM      3  C   UNL     1     -43.549  10.416 -50.322  0.00  0.00    +0.182 C 
ATOM      4  O   UNL     1     -44.744  10.028 -50.981  0.00  0.00    -0.220 OA
ENDBRANCH   1   3
TORSDOF 1
REMARK  Name = 
REMARK  48 active torsions:
REMARK  status: ('A' for Active; 'I' for Inactive)
REMARK    1  A    between atoms: _1  and  _3
REMARK    2  A    between atoms: _3  and  _4
REMARK    3  A    between atoms: _4  and  _5
REMARK    4  A    between atoms: _5  and  _6
REMARK    5  A    between atoms: _8  and  _10
REMARK    6  A    between atoms: _10  and  _11
REMARK    7  A    between atoms: _11  and  _12
REMARK    8  A    between atoms: _15  and  _17
REMARK    9  A    between atoms: _17  and  _18
REMARK   10  A    between atoms: _18  and  _19
REMARK   11  A    between atoms: _19  and  _20
REMARK   12  A    between atoms: _22  and  _24
REMARK   13  A    between atoms: _24  and  _26
REMARK   14  A    between atoms: _28  and  _30
REMARK   15  A    between atoms: _33  and  _35
REMARK   16  A    between atoms: _38  and  _40
REMARK   17  A    between atoms: _40  and  _41
REMARK   18  A    between atoms: _47  and  _49
REMARK   19  A    between atoms: _49  and  _50
REMARK   20  A    between atoms: _53  and  _55
REMARK   21  A    between atoms: _55  and  _57
REMARK   22  A    between atoms: _59  and  _61
REMARK   23  A    between atoms: _64  and  _66
REMARK   24  A    between atoms: _66  and  _67
REMARK   25  A    between atoms: _67  and  _68
REMARK   26  A    between atoms: _68  and  _69
REMARK   27  A    between atoms: _73  and  _75
REMARK   28  A    between atoms: _75  and  _76
REMARK   29  A    between atoms: _76  and  _77
REMARK   30  A    between atoms: _80  and  _82
REMARK   31  A    between atoms: _82  and  _83
REMARK   32  A    between atoms: _86  and  _88
REMARK   33  A    between atoms: _88  and  _89
REMARK   34  A    between atoms: _96  and  _98
REMARK   35  A    between atoms: _98  and  _99
REMARK   36  A    between atoms: _101  and  _103
REMARK   37  A    between atoms: _103  and  _104
REMARK   38  A    between atoms: _110  and  _112
REMARK   39  A    between atoms: _114  and  _116
REMARK   40  A    between atoms: _116  and  _117
REMARK   41  A    between atoms: _123  and  _125
REMARK   42  A    between atoms: _125  and  _126
REMARK   43  A    between atoms: _126  and  _127
REMARK   44  A    between atoms: _130  and  _132
REMARK   45  A    between atoms: _132  and  _134
REMARK   46  A    between atoms: _136  and  _138
REMARK   47  A    between atoms: _138  and  _139
REMARK   48  A    between atoms: _146  and  _148
REMARK                            x       y       z     vdW  Elec       q    Type
REMARK                         _______ _______ _______ _____ _____    ______ ____
ROOT
ATOM      1  C   UNL     1     -41.369  16.463 -49.486  0.00  0.00    -0.022 A 
ATOM      2  C   UNL     1     -40.260  15.646 -49.671  0.00  0.00    -0.004 A 
ATOM      3  C   UNL     1     -39.244  16.014 -50.539  0.00  0.00    -0.000 A 
ATOM      4  C   UNL     1     -39.322  17.213 -51.224  0.00  0.00    -0.000 A 
ATOM      5  C   UNL     1     -40.417  18.038 -51.044  0.00  0.00    -0.000 A 
ATOM      6  C   UNL     1     -41.429  17.667 -50.177  0.00  0.00    -0.004 A 
ENDROOT
BRANCH   1   7
ATOM      7  C   UNL     1     -42.473  16.065 -48.530  0.00  0.00    +0.026 C 
BRANCH   7   8
ATOM      8  C   UNL     1     -42.485  14.566 -48.160  0.00  0.00    +0.005 C 
ATOM      9  C   UNL     1     -43.420  14.288 -46.965  0.00  0.00    +0.000 C 
ENDBRANCH   7   8
ENDBRANCH   1   7
TORSDOF 2
REMARK  Name = 
REMARK  48 active torsions:
REMARK  status: ('A' for Active; 'I' for Inactive)
REMARK    1  A    between atoms: _1  and  _3
REMARK    2  A    between atoms: _3  and  _4
REMARK    3  A    between atoms: _4  and  _5
REMARK    4  A    between atoms: _5  and  _6
REMARK    5  A    between atoms: _8  and  _10
REMARK    6  A    between atoms: _10  and  _11
REMARK    7  A    between atoms: _11  and  _12
REMARK    8  A    between atoms: _15  and  _17
REMARK    9  A    between atoms: _17  and  _18
REMARK   10  A    between atoms: _18  and  _19
REMARK   11  A    between atoms: _19  and  _20
REMARK   12  A    between atoms: _22  and  _24
REMARK   13  A    between atoms: _24  and  _26
REMARK   14  A    between atoms: _28  and  _30
REMARK   15  A    between atoms: _33  and  _35
REMARK   16  A    between atoms: _38  and  _40
REMARK   17  A    between atoms: _40  and  _41
REMARK   18  A    between atoms: _47  and  _49
REMARK   19  A    between atoms: _49  and  _50
REMARK   20  A    between atoms: _53  and  _55
REMARK   21  A    between atoms: _55  and  _57
REMARK   22  A    between atoms: _59  and  _61
REMARK   23  A    between atoms: _64  and  _66
REMARK   24  A    between atoms: _66  and  _67
REMARK   25  A    between atoms: _67  and  _68
REMARK   26  A    between atoms: _68  and  _69
REMARK   27  A    between atoms: _73  and  _75
REMARK   28  A    between atoms: _75  and  _76
REMARK   29  A    between atoms: _76  and  _77
REMARK   30  A    between atoms: _80  and  _82
REMARK   31  A    between atoms: _82  and  _83
REMARK   32  A    between atoms: _86  and  _88
REMARK   33  A    between atoms: _88  and  _89
REMARK   34  A    between atoms: _96  and  _98
REMARK   35  A    between atoms: _98  and  _99
REMARK   36  A    between atoms: _101  and  _103
REMARK   37  A    between atoms: _103  and  _104
REMARK   38  A    between atoms: _110  and  _112
REMARK   39  A    between atoms: _114  and  _116
REMARK   40  A    between atoms: _116  and  _117
REMARK   41  A    between atoms: _123  and  _125
REMARK   42  A    between atoms: _125  and  _126
REMARK   43  A    between atoms: _126  and  _127
REMARK   44  A    between atoms: _130  and  _132
REMARK   45  A    between atoms: _132  and  _134
REMARK   46  A    between atoms: _136  and  _138
REMARK   47  A    between atoms: _138  and  _139
REMARK   48  A    between atoms: _146  and  _148
REMARK                            x       y       z     vdW  Elec       q    Type
REMARK                         _______ _______ _______ _____ _____    ______ ____
ROOT
ATOM      1  C   UNL     1     -43.607  11.080 -43.577  0.00  0.00    +0.052 C 
ENDROOT
BRANCH   1   2
ATOM      2  C   UNL     1     -44.965  11.247 -42.910  0.00  0.00    +0.096 C 
ATOM      3  O   UNL     1     -45.018  11.740 -41.764  0.00  0.00    -0.308 OA
ATOM      4  O   UNL     1     -45.985  10.883 -43.531  0.00  0.00    -0.847 OA
ENDBRANCH   1   2
BRANCH   1   5
ATOM      5  C   UNL     1     -42.872  12.398 -43.804  0.00  0.00    +0.007 C 
BRANCH   5   6
ATOM      6  C   UNL     1     -43.621  13.423 -44.670  0.00  0.00    +0.000 C 
ATOM      7  C   UNL     1     -43.883  14.690 -43.862  0.00  0.00    +0.000 C 
ENDBRANCH   5   6
ENDBRANCH   1   5
TORSDOF 3
REMARK  Name = 
REMARK  48 active torsions:
REMARK  status: ('A' for Active; 'I' for Inactive)
REMARK    1  A    between atoms: _1  and  _3
REMARK    2  A    between atoms: _3  and  _4
REMARK    3  A    between atoms: _4  and  _5
REMARK    4  A    between atoms: _5  and  _6
REMARK    5  A    between atoms: _8  and  _10
REMARK    6  A    between atoms: _10  and  _11
REMARK    7  A    between atoms: _11  and  _12
REMARK    8  A    between atoms: _15  and  _17
REMARK    9  A    between atoms: _17  and  _18
REMARK   10  A    between atoms: _18  and  _19
REMARK   11  A    between atoms: _19  and  _20
REMARK   12  A    between atoms: _22  and  _24
REMARK   13  A    between atoms: _24  and  _26
REMARK   14  A    between atoms: _28  and  _30
REMARK   15  A    between atoms: _33  and  _35
REMARK   16  A    between atoms: _38  and  _40
REMARK   17  A    between atoms: _40  and  _41
REMARK   18  A    between atoms: _47  and  _49
REMARK   19  A    between atoms: _49  and  _50
REMARK   20  A    between atoms: _53  and  _55
REMARK   21  A    between atoms: _55  and  _57
REMARK   22  A    between atoms: _59  and  _61
REMARK   23  A    between atoms: _64  and  _66
REMARK   24  A    between atoms: _66  and  _67
REMARK   25  A    between atoms: _67  and  _68
REMARK   26  A    between atoms: _68  and  _69
REMARK   27  A    between atoms: _73  and  _75
REMARK   28  A    between atoms: _75  and  _76
REMARK   29  A    between atoms: _76  and  _77
REMARK   30  A    between atoms: _80  and  _82
REMARK   31  A    between atoms: _82  and  _83
REMARK   32  A    between atoms: _86  and  _88
REMARK   33  A    between atoms: _88  and  _89
REMARK   34  A    between atoms: _96  and  _98
REMARK   35  A    between atoms: _98  and  _99
REMARK   36  A    between atoms: _101  and  _103
REMARK   37  A    between atoms: _103  and  _104
REMARK   38  A    between atoms: _110  and  _112
REMARK   39  A    between atoms: _114  and  _116
REMARK   40  A    between atoms: _116  and  _117
REMARK   41  A    between atoms: _123  and  _125
REMARK   42  A    between atoms: _125  and  _126
REMARK   43  A    between atoms: _126  and  _127
REMARK   44  A    between atoms: _130  and  _132
REMARK   45  A    between atoms: _132  and  _134
REMARK   46  A    between atoms: _136  and  _138
REMARK   47  A    between atoms: _138  and  _139
REMARK   48  A    between atoms: _146  and  _148
REMARK                            x       y       z     vdW  Elec       q    Type
REMARK                         _______ _______ _______ _____ _____    ______ ____
ROOT
ATOM      1  C   UNL     1     -40.390  19.607 -40.436  0.00  0.00    +0.000 C 
ATOM      2  C   UNL     1     -39.138  18.760 -40.219  0.00  0.00    +0.000 C 
ENDROOT
BRANCH   1   3
ATOM      3  C   UNL     1     -41.668  18.718 -40.353  0.00  0.00    +0.000 C 
ATOM      4  C   UNL     1     -42.722  19.448 -39.505  0.00  0.00    +0.000 C 
ENDBRANCH   1   3
BRANCH   1   5
ATOM      5  C   UNL     1     -40.274  20.356 -41.767  0.00  0.00    +0.000 C 
ATOM      6  C   UNL     1     -38.945  20.139 -42.459  0.00  0.00    +0.000 C 
ENDBRANCH   1   5
TORSDOF 2
REMARK  Name = 
REMARK  48 active torsions:
REMARK  status: ('A' for Active; 'I' for Inactive)
REMARK    1  A    between atoms: _1  and  _3
REMARK    2  A    between atoms: _3  and  _4
REMARK    3  A    between atoms: _4  and  _5
REMARK    4  A    between atoms: _5  and  _6
REMARK    5  A    between atoms: _8  and  _10
REMARK    6  A    between atoms: _10  and  _11
REMARK    7  A    between atoms: _11  and  _12
REMARK    8  A    between atoms: _15  and  _17
REMARK    9  A    between atoms: _17  and  _18
REMARK   10  A    between atoms: _18  and  _19
REMARK   11  A    between atoms: _19  and  _20
REMARK   12  A    between atoms: _22  and  _24
REMARK   13  A    between atoms: _24  and  _26
REMARK   14  A    between atoms: _28  and  _30
REMARK   15  A    between atoms: _33  and  _35
REMARK   16  A    between atoms: _38  and  _40
REMARK   17  A    between atoms: _40  and  _41
REMARK   18  A    between atoms: _47  and  _49
REMARK   19  A    between atoms: _49  and  _50
REMARK   20  A    between atoms: _53  and  _55
REMARK   21  A    between atoms: _55  and  _57
REMARK   22  A    between atoms: _59  and  _61
REMARK   23  A    between atoms: _64  and  _66
REMARK   24  A    between atoms: _66  and  _67
REMARK   25  A    between atoms: _67  and  _68
REMARK   26  A    between atoms: _68  and  _69
REMARK   27  A    between atoms: _73  and  _75
REMARK   28  A    between atoms: _75  and  _76
REMARK   29  A    between atoms: _76  and  _77
REMARK   30  A    between atoms: _80  and  _82
REMARK   31  A    between atoms: _82  and  _83
REMARK   32  A    between atoms: _86  and  _88
REMARK   33  A    between atoms: _88  and  _89
REMARK   34  A    between atoms: _96  and  _98
REMARK   35  A    between atoms: _98  and  _99
REMARK   36  A    between atoms: _101  and  _103
REMARK   37  A    between atoms: _103  and  _104
REMARK   38  A    between atoms: _110  and  _112
REMARK   39  A    between atoms: _114  and  _116
REMARK   40  A    between atoms: _116  and  _117
REMARK   41  A    between atoms: _123  and  _125
REMARK   42  A    between atoms: _125  and  _126
REMARK   43  A    between atoms: _126  and  _127
REMARK   44  A    between atoms: _130  and  _132
REMARK   45  A    between atoms: _132  and  _134
REMARK   46  A    between atoms: _136  and  _138
REMARK   47  A    between atoms: _138  and  _139
REMARK   48  A    between atoms: _146  and  _148
REMARK                            x       y       z     vdW  Elec       q    Type
REMARK                         _______ _______ _______ _____ _____    ______ ____
ROOT
ATOM      1  C   UNL     1     -35.212  24.457 -45.200  0.00  0.00    -0.022 A 
ATOM      2  C   UNL     1     -36.105  23.755 -44.398  0.00  0.00    -0.001 A 
ATOM      3  C   UNL     1     -35.685  22.694 -43.610  0.00  0.00    +0.042 A 
ATOM      4  C   UNL     1     -34.356  22.319 -43.609  0.00  0.00    +0.196 A 
ATOM      5  O   UNL     1     -33.956  21.258 -42.819  0.00  0.00    -0.287 OA
ATOM      6  C   UNL     1     -33.446  23.001 -44.397  0.00  0.00    +0.042 A 
ATOM      7  C   UNL     1     -33.876  24.061 -45.185  0.00  0.00    -0.001 A 
ENDROOT
BRANCH   1   8
ATOM      8  C   UNL     1     -35.682  25.620 -46.061  0.00  0.00    +0.026 C 
BRANCH   8   9
ATOM      9  C   UNL     1     -34.822  26.889 -45.921  0.00  0.00    +0.005 C 
ATOM     10  C   UNL     1     -34.208  27.303 -47.268  0.00  0.00    +0.000 C 
ENDBRANCH   8   9
ENDBRANCH   1   8
TORSDOF 2
REMARK  Name = 
REMARK  48 active torsions:
REMARK  status: ('A' for Active; 'I' for Inactive)
REMARK    1  A    between atoms: _1  and  _3
REMARK    2  A    between atoms: _3  and  _4
REMARK    3  A    between atoms: _4  and  _5
REMARK    4  A    between atoms: _5  and  _6
REMARK    5  A    between atoms: _8  and  _10
REMARK    6  A    between atoms: _10  and  _11
REMARK    7  A    between atoms: _11  and  _12
REMARK    8  A    between atoms: _15  and  _17
REMARK    9  A    between atoms: _17  and  _18
REMARK   10  A    between atoms: _18  and  _19
REMARK   11  A    between atoms: _19  and  _20
REMARK   12  A    between atoms: _22  and  _24
REMARK   13  A    between atoms: _24  and  _26
REMARK   14  A    between atoms: _28  and  _30
REMARK   15  A    between atoms: _33  and  _35
REMARK   16  A    between atoms: _38  and  _40
REMARK   17  A    between atoms: _40  and  _41
REMARK   18  A    between atoms: _47  and  _49
REMARK   19  A    between atoms: _49  and  _50
REMARK   20  A    between atoms: _53  and  _55
REMARK   21  A    between atoms: _55  and  _57
REMARK   22  A    between atoms: _59  and  _61
REMARK   23  A    between atoms: _64  and  _66
REMARK   24  A    between atoms: _66  and  _67
REMARK   25  A    between atoms: _67  and  _68
REMARK   26  A    between atoms: _68  and  _69
REMARK   27  A    between atoms: _73  and  _75
REMARK   28  A    between atoms: _75  and  _76
REMARK   29  A    between atoms: _76  and  _77
REMARK   30  A    between atoms: _80  and  _82
REMARK   31  A    between atoms: _82  and  _83
REMARK   32  A    between atoms: _86  and  _88
REMARK   33  A    between atoms: _88  and  _89
REMARK   34  A    between atoms: _96  and  _98
REMARK   35  A    between atoms: _98  and  _99
REMARK   36  A    between atoms: _101  and  _103
REMARK   37  A    between atoms: _103  and  _104
REMARK   38  A    between atoms: _110  and  _112
REMARK   39  A    between atoms: _114  and  _116
REMARK   40  A    between atoms: _116  and  _117
REMARK   41  A    between atoms: _123  and  _125
REMARK   42  A    between atoms: _125  and  _126
REMARK   43  A    between atoms: _126  and  _127
REMARK   44  A    between atoms: _130  and  _132
REMARK   45  A    between atoms: _132  and  _134
REMARK   46  A    between atoms: _136  and  _138
REMARK   47  A    between atoms: _138  and  _139
REMARK   48  A    between atoms: _146  and  _148
REMARK                            x       y       z     vdW  Elec       q    Type
REMARK                         _______ _______ _______ _____ _____    ______ ____
ROOT
ATOM      1  C   UNL     1     -31.034  23.929 -50.843  0.00  0.00    +0.013 C 
ATOM      2  C   UNL     1     -30.417  24.034 -52.210  0.00  0.00    +0.001 C 
ENDROOT
BRANCH   1   3
ATOM      3  C   UNL     1     -31.964  22.718 -50.856  0.00  0.00    +0.069 C 
ATOM      4  S   UNL     1     -31.021  21.173 -50.693  0.00  0.00    -0.082 S 
ENDBRANCH   1   3
TORSDOF 1
REMARK  Name = 
REMARK  48 active torsions:
REMARK  status: ('A' for Active; 'I' for Inactive)
REMARK    1  A    between atoms: _1  and  _3
REMARK    2  A    between atoms: _3  and  _4
REMARK    3  A    between atoms: _4  and  _5
REMARK    4  A    between atoms: _5  and  _6
REMARK    5  A    between atoms: _8  and  _10
REMARK    6  A    between atoms: _10  and  _11
REMARK    7  A    between atoms: _11  and  _12
REMARK    8  A    between atoms: _15  and  _17
REMARK    9  A    between atoms: _17  and  _18
REMARK   10  A    between atoms: _18  and  _19
REMARK   11  A    between atoms: _19  and  _20
REMARK   12  A    between atoms: _22  and  _24
REMARK   13  A    between atoms: _24  and  _26
REMARK   14  A    between atoms: _28  and  _30
REMARK   15  A    between atoms: _33  and  _35
REMARK   16  A    between atoms: _38  and  _40
REMARK   17  A    between atoms: _40  and  _41
REMARK   18  A    between atoms: _47  and  _49
REMARK   19  A    between atoms: _49  and  _50
REMARK   20  A    between atoms: _53  and  _55
REMARK   21  A    between atoms: _55  and  _57
REMARK   22  A    between atoms: _59  and  _61
REMARK   23  A    between atoms: _64  and  _66
REMARK   24  A    between atoms: _66  and  _67
REMARK   25  A    between atoms: _67  and  _68
REMARK   26  A    between atoms: _68  and  _69
REMARK   27  A    between atoms: _73  and  _75
REMARK   28  A    between atoms: _75  and  _76
REMARK   29  A    between atoms: _76  and  _77
REMARK   30  A    between atoms: _80  and  _82
REMARK   31  A    between atoms: _82  and  _83
REMARK   32  A    between atoms: _86  and  _88
REMARK   33  A    between atoms: _88  and  _89
REMARK   34  A    between atoms: _96  and  _98
REMARK   35  A    between atoms: _98  and  _99
REMARK   36  A    between atoms: _101  and  _103
REMARK   37  A    between atoms: _103  and  _104
REMARK   38  A    between atoms: _110  and  _112
REMARK   39  A    between atoms: _114  and  _116
REMARK   40  A    between atoms: _116  and  _117
REMARK   41  A    between atoms: _123  and  _125
REMARK   42  A    between atoms: _125  and  _126
REMARK   43  A    between atoms: _126  and  _127
REMARK   44  A    between atoms: _130  and  _132
REMARK   45  A    between atoms: _132  and  _134
REMARK   46  A    between atoms: _136  and  _138
REMARK   47  A    between atoms: _138  and  _139
REMARK   48  A    between atoms: _146  and  _148
REMARK                            x       y       z     vdW  Elec       q    Type
REMARK                         _______ _______ _______ _____ _____    ______ ____
ROOT
ATOM      1  C   UNL     1     -28.334  20.281 -55.614  0.00  0.00    +0.000 C 
ATOM      2  C   UNL     1     -29.734  19.769 -55.866  0.00  0.00    +0.000 C 
ATOM      3  C   UNL     1     -27.481  20.075 -56.845  0.00  0.00    +0.000 C 
ENDROOT
TORSDOF 0
REMARK  Name = 
REMARK  48 active torsions:
REMARK  status: ('A' for Active; 'I' for Inactive)
REMARK    1  A    between atoms: _1  and  _3
REMARK    2  A    between atoms: _3  and  _4
REMARK    3  A    between atoms: _4  and  _5
REMARK    4  A    between atoms: _5  and  _6
REMARK    5  A    between atoms: _8  and  _10
REMARK    6  A    between atoms: _10  and  _11
REMARK    7  A    between atoms: _11  and  _12
REMARK    8  A    between atoms: _15  and  _17
REMARK    9  A    between atoms: _17  and  _18
REMARK   10  A    between atoms: _18  and  _19
REMARK   11  A    between atoms: _19  and  _20
REMARK   12  A    between atoms: _22  and  _24
REMARK   13  A    between atoms: _24  and  _26
REMARK   14  A    between atoms: _28  and  _30
REMARK   15  A    between atoms: _33  and  _35
REMARK   16  A    between atoms: _38  and  _40
REMARK   17  A    between atoms: _40  and  _41
REMARK   18  A    between atoms: _47  and  _49
REMARK   19  A    between atoms: _49  and  _50
REMARK   20  A    between atoms: _53  and  _55
REMARK   21  A    between atoms: _55  and  _57
REMARK   22  A    between atoms: _59  and  _61
REMARK   23  A    between atoms: _64  and  _66
REMARK   24  A    between atoms: _66  and  _67
REMARK   25  A    between atoms: _67  and  _68
REMARK   26  A    between atoms: _68  and  _69
REMARK   27  A    between atoms: _73  and  _75
REMARK   28  A    between atoms: _75  and  _76
REMARK   29  A    between atoms: _76  and  _77
REMARK   30  A    between atoms: _80  and  _82
REMARK   31  A    between atoms: _82  and  _83
REMARK   32  A    between atoms: _86  and  _88
REMARK   33  A    between atoms: _88  and  _89
REMARK   34  A    between atoms: _96  and  _98
REMARK   35  A    between atoms: _98  and  _99
REMARK   36  A    between atoms: _101  and  _103
REMARK   37  A    between atoms: _103  and  _104
REMARK   38  A    between atoms: _110  and  _112
REMARK   39  A    between atoms: _114  and  _116
REMARK   40  A    between atoms: _116  and  _117
REMARK   41  A    between atoms: _123  and  _125
REMARK   42  A    between atoms: _125  and  _126
REMARK   43  A    between atoms: _126  and  _127
REMARK   44  A    between atoms: _130  and  _132
REMARK   45  A    between atoms: _132  and  _134
REMARK   46  A    between atoms: _136  and  _138
REMARK   47  A    between atoms: _138  and  _139
REMARK   48  A    between atoms: _146  and  _148
REMARK                            x       y       z     vdW  Elec       q    Type
REMARK                         _______ _______ _______ _____ _____    ______ ____
ROOT
ATOM      1  C   UNL     1     -41.052   4.715 -56.990  0.00  0.00    +0.002 C 
ENDROOT
BRANCH   1   2
ATOM      2  C   UNL     1     -40.404   4.870 -58.358  0.00  0.00    +0.000 C 
BRANCH   2   3
ATOM      3  C   UNL     1     -41.224   4.300 -59.526  0.00  0.00    +0.000 C 
ATOM      4  C   UNL     1     -41.771   5.469 -60.349  0.00  0.00    +0.000 C 
ENDBRANCH   2   3
ENDBRANCH   1   2
BRANCH   1   5
ATOM      5  C   UNL     1     -40.073   4.202 -55.943  0.00  0.00    +0.021 C 
BRANCH   5   6
ATOM      6  C   UNL     1     -40.698   4.271 -54.563  0.00  0.00    +0.109 C 
ATOM      7  N   UNL     1     -40.381   3.094 -53.720  0.00  0.00    -0.131 NA
ENDBRANCH   5   6
ENDBRANCH   1   5
TORSDOF 4
REMARK  Name = 
REMARK  48 active torsions:
REMARK  status: ('A' for Active; 'I' for Inactive)
REMARK    1  A    between atoms: _1  and  _3
REMARK    2  A    between atoms: _3  and  _4
REMARK    3  A    between atoms: _4  and  _5
REMARK    4  A    between atoms: _5  and  _6
REMARK    5  A    between atoms: _8  and  _10
REMARK    6  A    between atoms: _10  and  _11
REMARK    7  A    between atoms: _11  and  _12
REMARK    8  A    between atoms: _15  and  _17
REMARK    9  A    between atoms: _17  and  _18
REMARK   10  A    between atoms: _18  and  _19
REMARK   11  A    between atoms: _19  and  _20
REMARK   12  A    between atoms: _22  and  _24
REMARK   13  A    between atoms: _24  and  _26
REMARK   14  A    between atoms: _28  and  _30
REMARK   15  A    between atoms: _33  and  _35
REMARK   16  A    between atoms: _38  and  _40
REMARK   17  A    between atoms: _40  and  _41
REMARK   18  A    between atoms: _47  and  _49
REMARK   19  A    between atoms: _49  and  _50
REMARK   20  A    between atoms: _53  and  _55
REMARK   21  A    between atoms: _55  and  _57
REMARK   22  A    between atoms: _59  and  _61
REMARK   23  A    between atoms: _64  and  _66
REMARK   24  A    between atoms: _66  and  _67
REMARK   25  A    between atoms: _67  and  _68
REMARK   26  A    between atoms: _68  and  _69
REMARK   27  A    between atoms: _73  and  _75
REMARK   28  A    between atoms: _75  and  _76
REMARK   29  A    between atoms: _76  and  _77
REMARK   30  A    between atoms: _80  and  _82
REMARK   31  A    between atoms: _82  and  _83
REMARK   32  A    between atoms: _86  and  _88
REMARK   33  A    between atoms: _88  and  _89
REMARK   34  A    between atoms: _96  and  _98
REMARK   35  A    between atoms: _98  and  _99
REMARK   36  A    between atoms: _101  and  _103
REMARK   37  A    between atoms: _103  and  _104
REMARK   38  A    between atoms: _110  and  _112
REMARK   39  A    between atoms: _114  and  _116
REMARK   40  A    between atoms: _116  and  _117
REMARK   41  A    between atoms: _123  and  _125
REMARK   42  A    between atoms: _125  and  _126
REMARK   43  A    between atoms: _126  and  _127
REMARK   44  A    between atoms: _130  and  _132
REMARK   45  A    between atoms: _132  and  _134
REMARK   46  A    between atoms: _136  and  _138
REMARK   47  A    between atoms: _138  and  _139
REMARK   48  A    between atoms: _146  and  _148
REMARK                            x       y       z     vdW  Elec       q    Type
REMARK                         _______ _______ _______ _____ _____    ______ ____
ROOT
ATOM      1  C   UNL     1     -37.610  -1.883 -47.317  0.00  0.00    +0.089 C 
ENDROOT
BRANCH   1   2
ATOM      2  C   UNL     1     -37.312  -1.249 -48.677  0.00  0.00    +0.261 C 
ATOM      3  O   UNL     1     -37.116  -0.036 -48.786  0.00  0.00    -0.272 OA
ATOM      4  N   UNL     1     -37.281  -2.072 -49.716  0.00  0.00    -0.088 NA
ENDBRANCH   1   2
BRANCH   1   5
ATOM      5  C   UNL     1     -37.640  -3.406 -47.375  0.00  0.00    +0.010 C 
BRANCH   5   6
ATOM      6  C   UNL     1     -36.303  -4.096 -47.066  0.00  0.00    +0.001 C 
ATOM      7  C   UNL     1     -36.525  -5.097 -45.944  0.00  0.00    +0.000 C 
ENDBRANCH   5   6
ENDBRANCH   1   5
TORSDOF 3
REMARK  Name = 
REMARK  48 active torsions:
REMARK  status: ('A' for Active; 'I' for Inactive)
REMARK    1  A    between atoms: _1  and  _3
REMARK    2  A    between atoms: _3  and  _4
REMARK    3  A    between atoms: _4  and  _5
REMARK    4  A    between atoms: _5  and  _6
REMARK    5  A    between atoms: _8  and  _10
REMARK    6  A    between atoms: _10  and  _11
REMARK    7  A    between atoms: _11  and  _12
REMARK    8  A    between atoms: _15  and  _17
REMARK    9  A    between atoms: _17  and  _18
REMARK   10  A    between atoms: _18  and  _19
REMARK   11  A    between atoms: _19  and  _20
REMARK   12  A    between atoms: _22  and  _24
REMARK   13  A    between atoms: _24  and  _26
REMARK   14  A    between atoms: _28  and  _30
REMARK   15  A    between atoms: _33  and  _35
REMARK   16  A    between atoms: _38  and  _40
REMARK   17  A    between atoms: _40  and  _41
REMARK   18  A    between atoms: _47  and  _49
REMARK   19  A    between atoms: _49  and  _50
REMARK   20  A    between atoms: _53  and  _55
REMARK   21  A    between atoms: _55  and  _57
REMARK   22  A    between atoms: _59  and  _61
REMARK   23  A    between atoms: _64  and  _66
REMARK   24  A    between atoms: _66  and  _67
REMARK   25  A    between atoms: _67  and  _68
REMARK   26  A    between atoms: _68  and  _69
REMARK   27  A    between atoms: _73  and  _75
REMARK   28  A    between atoms: _75  and  _76
REMARK   29  A    between atoms: _76  and  _77
REMARK   30  A    between atoms: _80  and  _82
REMARK   31  A    between atoms: _82  and  _83
REMARK   32  A    between atoms: _86  and  _88
REMARK   33  A    between atoms: _88  and  _89
REMARK   34  A    between atoms: _96  and  _98
REMARK   35  A    between atoms: _98  and  _99
REMARK   36  A    between atoms: _101  and  _103
REMARK   37  A    between atoms: _103  and  _104
REMARK   38  A    between atoms: _110  and  _112
REMARK   39  A    between atoms: _114  and  _116
REMARK   40  A    between atoms: _116  and  _117
REMARK   41  A    between atoms: _123  and  _125
REMARK   42  A    between atoms: _125  and  _126
REMARK   43  A    between atoms: _126  and  _127
REMARK   44  A    between atoms: _130  and  _132
REMARK   45  A    between atoms: _132  and  _134
REMARK   46  A    between atoms: _136  and  _138
REMARK   47  A    between atoms: _138  and  _139
REMARK   48  A    between atoms: _146  and  _148
REMARK                            x       y       z     vdW  Elec       q    Type
REMARK                         _______ _______ _______ _____ _____    ______ ____
ROOT
ATOM      1  C   UNL     1     -34.241   0.790 -47.054  0.00  0.00    +0.002 C 
ENDROOT
BRANCH   1   2
ATOM      2  C   UNL     1     -34.221  -0.476 -46.208  0.00  0.00    +0.000 C 
BRANCH   2   3
ATOM      3  C   UNL     1     -32.868  -0.811 -45.600  0.00  0.00    +0.000 C 
ATOM      4  C   UNL     1     -32.974  -0.976 -44.118  0.00  0.00    +0.000 C 
ENDBRANCH   2   3
ENDBRANCH   1   2
BRANCH   1   5
ATOM      5  C   UNL     1     -33.167   0.814 -48.142  0.00  0.00    +0.021 C 
BRANCH   5   6
ATOM      6  C   UNL     1     -33.538  -0.090 -49.320  0.00  0.00    +0.109 C 
ATOM      7  N   UNL     1     -32.916   0.354 -50.604  0.00  0.00    -0.131 NA
ENDBRANCH   5   6
ENDBRANCH   1   5
TORSDOF 4
REMARK  Name = 
REMARK  48 active torsions:
REMARK  status: ('A' for Active; 'I' for Inactive)
REMARK    1  A    between atoms: _1  and  _3
REMARK    2  A    between atoms: _3  and  _4
REMARK    3  A    between atoms: _4  and  _5
REMARK    4  A    between atoms: _5  and  _6
REMARK    5  A    between atoms: _8  and  _10
REMARK    6  A    between atoms: _10  and  _11
REMARK    7  A    between atoms: _11  and  _12
REMARK    8  A    between atoms: _15  and  _17
REMARK    9  A    between atoms: _17  and  _18
REMARK   10  A    between atoms: _18  and  _19
REMARK   11  A    between atoms: _19  and  _20
REMARK   12  A    between atoms: _22  and  _24
REMARK   13  A    between atoms: _24  and  _26
REMARK   14  A    between atoms: _28  and  _30
REMARK   15  A    between atoms: _33  and  _35
REMARK   16  A    between atoms: _38  and  _40
REMARK   17  A    between atoms: _40  and  _41
REMARK   18  A    between atoms: _47  and  _49
REMARK   19  A    between atoms: _49  and  _50
REMARK   20  A    between atoms: _53  and  _55
REMARK   21  A    between atoms: _55  and  _57
REMARK   22  A    between atoms: _59  and  _61
REMARK   23  A    between atoms: _64  and  _66
REMARK   24  A    between atoms: _66  and  _67
REMARK   25  A    between atoms: _67  and  _68
REMARK   26  A    between atoms: _68  and  _69
REMARK   27  A    between atoms: _73  and  _75
REMARK   28  A    between atoms: _75  and  _76
REMARK   29  A    between atoms: _76  and  _77
REMARK   30  A    between atoms: _80  and  _82
REMARK   31  A    between atoms: _82  and  _83
REMARK   32  A    between atoms: _86  and  _88
REMARK   33  A    between atoms: _88  and  _89
REMARK   34  A    between atoms: _96  and  _98
REMARK   35  A    between atoms: _98  and  _99
REMARK   36  A    between atoms: _101  and  _103
REMARK   37  A    between atoms: _103  and  _104
REMARK   38  A    between atoms: _110  and  _112
REMARK   39  A    between atoms: _114  and  _116
REMARK   40  A    between atoms: _116  and  _117
REMARK   41  A    between atoms: _123  and  _125
REMARK   42  A    between atoms: _125  and  _126
REMARK   43  A    between atoms: _126  and  _127
REMARK   44  A    between atoms: _130  and  _132
REMARK   45  A    between atoms: _132  and  _134
REMARK   46  A    between atoms: _136  and  _138
REMARK   47  A    between atoms: _138  and  _139
REMARK   48  A    between atoms: _146  and  _148
REMARK                            x       y       z     vdW  Elec       q    Type
REMARK                         _______ _______ _______ _____ _____    ______ ____
ROOT
ATOM      1  C   UNL     1     -37.004  20.709 -62.215  0.00  0.00    +0.000 C 
ATOM      2  C   UNL     1     -36.755  21.894 -61.292  0.00  0.00    +0.000 C 
ENDROOT
BRANCH   1   3
ATOM      3  C   UNL     1     -38.244  20.934 -63.117  0.00  0.00    +0.000 C 
ATOM      4  C   UNL     1     -39.428  21.574 -62.374  0.00  0.00    +0.000 C 
ENDBRANCH   1   3
BRANCH   1   5
ATOM      5  C   UNL     1     -37.137  19.397 -61.431  0.00  0.00    +0.000 C 
ATOM      6  C   UNL     1     -37.035  19.540 -59.923  0.00  0.00    +0.000 C 
ENDBRANCH   1   5
TORSDOF 2
REMARK  Name = 
REMARK  48 active torsions:
REMARK  status: ('A' for Active; 'I' for Inactive)
REMARK    1  A    between atoms: _1  and  _3
REMARK    2  A    between atoms: _3  and  _4
REMARK    3  A    between atoms: _4  and  _5
REMARK    4  A    between atoms: _5  and  _6
REMARK    5  A    between atoms: _8  and  _10
REMARK    6  A    between atoms: _10  and  _11
REMARK    7  A    between atoms: _11  and  _12
REMARK    8  A    between atoms: _15  and  _17
REMARK    9  A    between atoms: _17  and  _18
REMARK   10  A    between atoms: _18  and  _19
REMARK   11  A    between atoms: _19  and  _20
REMARK   12  A    between atoms: _22  and  _24
REMARK   13  A    between atoms: _24  and  _26
REMARK   14  A    between atoms: _28  and  _30
REMARK   15  A    between atoms: _33  and  _35
REMARK   16  A    between atoms: _38  and  _40
REMARK   17  A    between atoms: _40  and  _41
REMARK   18  A    between atoms: _47  and  _49
REMARK   19  A    between atoms: _49  and  _50
REMARK   20  A    between atoms: _53  and  _55
REMARK   21  A    between atoms: _55  and  _57
REMARK   22  A    between atoms: _59  and  _61
REMARK   23  A    between atoms: _64  and  _66
REMARK   24  A    between atoms: _66  and  _67
REMARK   25  A    between atoms: _67  and  _68
REMARK   26  A    between atoms: _68  and  _69
REMARK   27  A    between atoms: _73  and  _75
REMARK   28  A    between atoms: _75  and  _76
REMARK   29  A    between atoms: _76  and  _77
REMARK   30  A    between atoms: _80  and  _82
REMARK   31  A    between atoms: _82  and  _83
REMARK   32  A    between atoms: _86  and  _88
REMARK   33  A    between atoms: _88  and  _89
REMARK   34  A    between atoms: _96  and  _98
REMARK   35  A    between atoms: _98  and  _99
REMARK   36  A    between atoms: _101  and  _103
REMARK   37  A    between atoms: _103  and  _104
REMARK   38  A    between atoms: _110  and  _112
REMARK   39  A    between atoms: _114  and  _116
REMARK   40  A    between atoms: _116  and  _117
REMARK   41  A    between atoms: _123  and  _125
REMARK   42  A    between atoms: _125  and  _126
REMARK   43  A    between atoms: _126  and  _127
REMARK   44  A    between atoms: _130  and  _132
REMARK   45  A    between atoms: _132  and  _134
REMARK   46  A    between atoms: _136  and  _138
REMARK   47  A    between atoms: _138  and  _139
REMARK   48  A    between atoms: _146  and  _148
REMARK                            x       y       z     vdW  Elec       q    Type
REMARK                         _______ _______ _______ _____ _____    ______ ____
ROOT
ATOM      1  C   UNL     1     -40.458  16.008 -58.742  0.00  0.00    +0.000 C 
ATOM      2  C   UNL     1     -40.512  16.625 -57.355  0.00  0.00    +0.000 C 
ATOM      3  C   UNL     1     -39.370  16.681 -59.558  0.00  0.00    +0.000 C 
ENDROOT
BRANCH   1   4
ATOM      4  C   UNL     1     -41.820  16.118 -59.465  0.00  0.00    +0.000 C 
ATOM      5  C   UNL     1     -41.608  15.864 -60.956  0.00  0.00    +0.000 C 
ENDBRANCH   1   4
TORSDOF 1
REMARK  Name = 
REMARK  48 active torsions:
REMARK  status: ('A' for Active; 'I' for Inactive)
REMARK    1  A    between atoms: _1  and  _3
REMARK    2  A    between atoms: _3  and  _4
REMARK    3  A    between atoms: _4  and  _5
REMARK    4  A    between atoms: _5  and  _6
REMARK    5  A    between atoms: _8  and  _10
REMARK    6  A    between atoms: _10  and  _11
REMARK    7  A    between atoms: _11  and  _12
REMARK    8  A    between atoms: _15  and  _17
REMARK    9  A    between atoms: _17  and  _18
REMARK   10  A    between atoms: _18  and  _19
REMARK   11  A    between atoms: _19  and  _20
REMARK   12  A    between atoms: _22  and  _24
REMARK   13  A    between atoms: _24  and  _26
REMARK   14  A    between atoms: _28  and  _30
REMARK   15  A    between atoms: _33  and  _35
REMARK   16  A    between atoms: _38  and  _40
REMARK   17  A    between atoms: _40  and  _41
REMARK   18  A    between atoms: _47  and  _49
REMARK   19  A    between atoms: _49  and  _50
REMARK   20  A    between atoms: _53  and  _55
REMARK   21  A    between atoms: _55  and  _57
REMARK   22  A    between atoms: _59  and  _61
REMARK   23  A    between atoms: _64  and  _66
REMARK   24  A    between atoms: _66  and  _67
REMARK   25  A    between atoms: _67  and  _68
REMARK   26  A    between atoms: _68  and  _69
REMARK   27  A    between atoms: _73  and  _75
REMARK   28  A    between atoms: _75  and  _76
REMARK   29  A    between atoms: _76  and  _77
REMARK   30  A    between atoms: _80  and  _82
REMARK   31  A    between atoms: _82  and  _83
REMARK   32  A    between atoms: _86  and  _88
REMARK   33  A    between atoms: _88  and  _89
REMARK   34  A    between atoms: _96  and  _98
REMARK   35  A    between atoms: _98  and  _99
REMARK   36  A    between atoms: _101  and  _103
REMARK   37  A    between atoms: _103  and  _104
REMARK   38  A    between atoms: _110  and  _112
REMARK   39  A    between atoms: _114  and  _116
REMARK   40  A    between atoms: _116  and  _117
REMARK   41  A    between atoms: _123  and  _125
REMARK   42  A    between atoms: _125  and  _126
REMARK   43  A    between atoms: _126  and  _127
REMARK   44  A    between atoms: _130  and  _132
REMARK   45  A    between atoms: _132  and  _134
REMARK   46  A    between atoms: _136  and  _138
REMARK   47  A    between atoms: _138  and  _139
REMARK   48  A    between atoms: _146  and  _148
REMARK                            x       y       z     vdW  Elec       q    Type
REMARK                         _______ _______ _______ _____ _____    ______ ____
ROOT
ATOM      1  C   UNL     1     -37.401  15.863 -64.320  0.00  0.00    +0.000 C 
ATOM      2  C   UNL     1     -37.479  15.790 -62.802  0.00  0.00    +0.000 C 
ATOM      3  C   UNL     1     -36.005  16.255 -64.775  0.00  0.00    +0.000 C 
ENDROOT
BRANCH   1   4
ATOM      4  C   UNL     1     -38.448  16.853 -64.859  0.00  0.00    +0.000 C 
ATOM      5  C   UNL     1     -38.402  16.775 -66.366  0.00  0.00    +0.000 C 
ENDBRANCH   1   4
TORSDOF 1
REMARK  Name = 
REMARK  48 active torsions:
REMARK  status: ('A' for Active; 'I' for Inactive)
REMARK    1  A    between atoms: _1  and  _3
REMARK    2  A    between atoms: _3  and  _4
REMARK    3  A    between atoms: _4  and  _5
REMARK    4  A    between atoms: _5  and  _6
REMARK    5  A    between atoms: _8  and  _10
REMARK    6  A    between atoms: _10  and  _11
REMARK    7  A    between atoms: _11  and  _12
REMARK    8  A    between atoms: _15  and  _17
REMARK    9  A    between atoms: _17  and  _18
REMARK   10  A    between atoms: _18  and  _19
REMARK   11  A    between atoms: _19  and  _20
REMARK   12  A    between atoms: _22  and  _24
REMARK   13  A    between atoms: _24  and  _26
REMARK   14  A    between atoms: _28  and  _30
REMARK   15  A    between atoms: _33  and  _35
REMARK   16  A    between atoms: _38  and  _40
REMARK   17  A    between atoms: _40  and  _41
REMARK   18  A    between atoms: _47  and  _49
REMARK   19  A    between atoms: _49  and  _50
REMARK   20  A    between atoms: _53  and  _55
REMARK   21  A    between atoms: _55  and  _57
REMARK   22  A    between atoms: _59  and  _61
REMARK   23  A    between atoms: _64  and  _66
REMARK   24  A    between atoms: _66  and  _67
REMARK   25  A    between atoms: _67  and  _68
REMARK   26  A    between atoms: _68  and  _69
REMARK   27  A    between atoms: _73  and  _75
REMARK   28  A    between atoms: _75  and  _76
REMARK   29  A    between atoms: _76  and  _77
REMARK   30  A    between atoms: _80  and  _82
REMARK   31  A    between atoms: _82  and  _83
REMARK   32  A    between atoms: _86  and  _88
REMARK   33  A    between atoms: _88  and  _89
REMARK   34  A    between atoms: _96  and  _98
REMARK   35  A    between atoms: _98  and  _99
REMARK   36  A    between atoms: _101  and  _103
REMARK   37  A    between atoms: _103  and  _104
REMARK   38  A    between atoms: _110  and  _112
REMARK   39  A    between atoms: _114  and  _116
REMARK   40  A    between atoms: _116  and  _117
REMARK   41  A    between atoms: _123  and  _125
REMARK   42  A    between atoms: _125  and  _126
REMARK   43  A    between atoms: _126  and  _127
REMARK   44  A    between atoms: _130  and  _132
REMARK   45  A    between atoms: _132  and  _134
REMARK   46  A    between atoms: _136  and  _138
REMARK   47  A    between atoms: _138  and  _139
REMARK   48  A    between atoms: _146  and  _148
REMARK                            x       y       z     vdW  Elec       q    Type
REMARK                         _______ _______ _______ _____ _____    ______ ____
ROOT
ATOM      1  C   UNL     1     -32.544  17.238 -67.915  0.00  0.00    -0.022 A 
ATOM      2  C   UNL     1     -33.417  16.284 -67.402  0.00  0.00    -0.004 A 
ATOM      3  C   UNL     1     -32.938  15.184 -66.716  0.00  0.00    -0.000 A 
ATOM      4  C   UNL     1     -31.573  15.023 -66.539  0.00  0.00    -0.000 A 
ATOM      5  C   UNL     1     -30.698  15.964 -67.042  0.00  0.00    -0.000 A 
ATOM      6  C   UNL     1     -31.181  17.064 -67.726  0.00  0.00    -0.004 A 
ENDROOT
BRANCH   1   7
ATOM      7  C   UNL     1     -33.074  18.454 -68.639  0.00  0.00    +0.026 C 
BRANCH   7   8
ATOM      8  C   UNL     1     -33.990  18.126 -69.806  0.00  0.00    +0.005 C 
ATOM      9  C   UNL     1     -33.252  17.127 -70.654  0.00  0.00    +0.000 C 
ENDBRANCH   7   8
ENDBRANCH   1   7
TORSDOF 2
REMARK  Name = 
REMARK  48 active torsions:
REMARK  status: ('A' for Active; 'I' for Inactive)
REMARK    1  A    between atoms: _1  and  _3
REMARK    2  A    between atoms: _3  and  _4
REMARK    3  A    between atoms: _4  and  _5
REMARK    4  A    between atoms: _5  and  _6
REMARK    5  A    between atoms: _8  and  _10
REMARK    6  A    between atoms: _10  and  _11
REMARK    7  A    between atoms: _11  and  _12
REMARK    8  A    between atoms: _15  and  _17
REMARK    9  A    between atoms: _17  and  _18
REMARK   10  A    between atoms: _18  and  _19
REMARK   11  A    between atoms: _19  and  _20
REMARK   12  A    between atoms: _22  and  _24
REMARK   13  A    between atoms: _24  and  _26
REMARK   14  A    between atoms: _28  and  _30
REMARK   15  A    between atoms: _33  and  _35
REMARK   16  A    between atoms: _38  and  _40
REMARK   17  A    between atoms: _40  and  _41
REMARK   18  A    between atoms: _47  and  _49
REMARK   19  A    between atoms: _49  and  _50
REMARK   20  A    between atoms: _53  and  _55
REMARK   21  A    between atoms: _55  and  _57
REMARK   22  A    between atoms: _59  and  _61
REMARK   23  A    between atoms: _64  and  _66
REMARK   24  A    between atoms: _66  and  _67
REMARK   25  A    between atoms: _67  and  _68
REMARK   26  A    between atoms: _68  and  _69
REMARK   27  A    between atoms: _73  and  _75
REMARK   28  A    between atoms: _75  and  _76
REMARK   29  A    between atoms: _76  and  _77
REMARK   30  A    between atoms: _80  and  _82
REMARK   31  A    between atoms: _82  and  _83
REMARK   32  A    between atoms: _86  and  _88
REMARK   33  A    between atoms: _88  and  _89
REMARK   34  A    between atoms: _96  and  _98
REMARK   35  A    between atoms: _98  and  _99
REMARK   36  A    between atoms: _101  and  _103
REMARK   37  A    between atoms: _103  and  _104
REMARK   38  A    between atoms: _110  and  _112
REMARK   39  A    between atoms: _114  and  _116
REMARK   40  A    between atoms: _116  and  _117
REMARK   41  A    between atoms: _123  and  _125
REMARK   42  A    between atoms: _125  and  _126
REMARK   43  A    between atoms: _126  and  _127
REMARK   44  A    between atoms: _130  and  _132
REMARK   45  A    between atoms: _132  and  _134
REMARK   46  A    between atoms: _136  and  _138
REMARK   47  A    between atoms: _138  and  _139
REMARK   48  A    between atoms: _146  and  _148
REMARK                            x       y       z     vdW  Elec       q    Type
REMARK                         _______ _______ _______ _____ _____    ______ ____
ROOT
ATOM      1  C   UNL     1     -28.961   9.396 -66.384  0.00  0.00    +0.000 C 
ENDROOT
BRANCH   1   2
ATOM      2  C   UNL     1     -29.381  10.658 -65.618  0.00  0.00    +0.000 C 
ATOM      3  C   UNL     1     -30.845  11.007 -65.850  0.00  0.00    +0.000 C 
ATOM      4  C   UNL     1     -28.517  11.849 -65.978  0.00  0.00    +0.000 C 
ENDBRANCH   1   2
BRANCH   1   5
ATOM      5  C   UNL     1     -27.487   8.993 -66.215  0.00  0.00    +0.000 C 
ATOM      6  C   UNL     1     -27.356   7.743 -65.353  0.00  0.00    +0.000 C 
ENDBRANCH   1   5
TORSDOF 2
REMARK  Name = 
REMARK  48 active torsions:
REMARK  status: ('A' for Active; 'I' for Inactive)
REMARK    1  A    between atoms: _1  and  _3
REMARK    2  A    between atoms: _3  and  _4
REMARK    3  A    between atoms: _4  and  _5
REMARK    4  A    between atoms: _5  and  _6
REMARK    5  A    between atoms: _8  and  _10
REMARK    6  A    between atoms: _10  and  _11
REMARK    7  A    between atoms: _11  and  _12
REMARK    8  A    between atoms: _15  and  _17
REMARK    9  A    between atoms: _17  and  _18
REMARK   10  A    between atoms: _18  and  _19
REMARK   11  A    between atoms: _19  and  _20
REMARK   12  A    between atoms: _22  and  _24
REMARK   13  A    between atoms: _24  and  _26
REMARK   14  A    between atoms: _28  and  _30
REMARK   15  A    between atoms: _33  and  _35
REMARK   16  A    between atoms: _38  and  _40
REMARK   17  A    between atoms: _40  and  _41
REMARK   18  A    between atoms: _47  and  _49
REMARK   19  A    between atoms: _49  and  _50
REMARK   20  A    between atoms: _53  and  _55
REMARK   21  A    between atoms: _55  and  _57
REMARK   22  A    between atoms: _59  and  _61
REMARK   23  A    between atoms: _64  and  _66
REMARK   24  A    between atoms: _66  and  _67
REMARK   25  A    between atoms: _67  and  _68
REMARK   26  A    between atoms: _68  and  _69
REMARK   27  A    between atoms: _73  and  _75
REMARK   28  A    between atoms: _75  and  _76
REMARK   29  A    between atoms: _76  and  _77
REMARK   30  A    between atoms: _80  and  _82
REMARK   31  A    between atoms: _82  and  _83
REMARK   32  A    between atoms: _86  and  _88
REMARK   33  A    between atoms: _88  and  _89
REMARK   34  A    between atoms: _96  and  _98
REMARK   35  A    between atoms: _98  and  _99
REMARK   36  A    between atoms: _101  and  _103
REMARK   37  A    between atoms: _103  and  _104
REMARK   38  A    between atoms: _110  and  _112
REMARK   39  A    between atoms: _114  and  _116
REMARK   40  A    between atoms: _116  and  _117
REMARK   41  A    between atoms: _123  and  _125
REMARK   42  A    between atoms: _125  and  _126
REMARK   43  A    between atoms: _126  and  _127
REMARK   44  A    between atoms: _130  and  _132
REMARK   45  A    between atoms: _132  and  _134
REMARK   46  A    between atoms: _136  and  _138
REMARK   47  A    between atoms: _138  and  _139
REMARK   48  A    between atoms: _146  and  _148
REMARK                            x       y       z     vdW  Elec       q    Type
REMARK                         _______ _______ _______ _____ _____    ______ ____
ROOT
ATOM      1  C   UNL     1     -29.805  21.651 -46.742  0.00  0.00    +0.000 C 
ATOM      2  C   UNL     1     -31.251  22.009 -47.105  0.00  0.00    +0.000 C 
ENDROOT
BRANCH   1   3
ATOM      3  C   UNL     1     -28.832  22.667 -47.364  0.00  0.00    +0.000 C 
ATOM      4  C   UNL     1     -28.508  23.754 -46.330  0.00  0.00    +0.000 C 
ENDBRANCH   1   3
BRANCH   1   5
ATOM      5  C   UNL     1     -29.460  20.238 -47.201  0.00  0.00    +0.000 C 
ATOM      6  C   UNL     1     -29.260  19.254 -46.065  0.00  0.00    +0.000 C 
ENDBRANCH   1   5
TORSDOF 2
REMARK  Name = 
REMARK  48 active torsions:
REMARK  status: ('A' for Active; 'I' for Inactive)
REMARK    1  A    between atoms: _1  and  _3
REMARK    2  A    between atoms: _3  and  _4
REMARK    3  A    between atoms: _4  and  _5
REMARK    4  A    between atoms: _5  and  _6
REMARK    5  A    between atoms: _8  and  _10
REMARK    6  A    between atoms: _10  and  _11
REMARK    7  A    between atoms: _11  and  _12
REMARK    8  A    between atoms: _15  and  _17
REMARK    9  A    between atoms: _17  and  _18
REMARK   10  A    between atoms: _18  and  _19
REMARK   11  A    between atoms: _19  and  _20
REMARK   12  A    between atoms: _22  and  _24
REMARK   13  A    between atoms: _24  and  _26
REMARK   14  A    between atoms: _28  and  _30
REMARK   15  A    between atoms: _33  and  _35
REMARK   16  A    between atoms: _38  and  _40
REMARK   17  A    between atoms: _40  and  _41
REMARK   18  A    between atoms: _47  and  _49
REMARK   19  A    between atoms: _49  and  _50
REMARK   20  A    between atoms: _53  and  _55
REMARK   21  A    between atoms: _55  and  _57
REMARK   22  A    between atoms: _59  and  _61
REMARK   23  A    between atoms: _64  and  _66
REMARK   24  A    between atoms: _66  and  _67
REMARK   25  A    between atoms: _67  and  _68
REMARK   26  A    between atoms: _68  and  _69
REMARK   27  A    between atoms: _73  and  _75
REMARK   28  A    between atoms: _75  and  _76
REMARK   29  A    between atoms: _76  and  _77
REMARK   30  A    between atoms: _80  and  _82
REMARK   31  A    between atoms: _82  and  _83
REMARK   32  A    between atoms: _86  and  _88
REMARK   33  A    between atoms: _88  and  _89
REMARK   34  A    between atoms: _96  and  _98
REMARK   35  A    between atoms: _98  and  _99
REMARK   36  A    between atoms: _101  and  _103
REMARK   37  A    between atoms: _103  and  _104
REMARK   38  A    between atoms: _110  and  _112
REMARK   39  A    between atoms: _114  and  _116
REMARK   40  A    between atoms: _116  and  _117
REMARK   41  A    between atoms: _123  and  _125
REMARK   42  A    between atoms: _125  and  _126
REMARK   43  A    between atoms: _126  and  _127
REMARK   44  A    between atoms: _130  and  _132
REMARK   45  A    between atoms: _132  and  _134
REMARK   46  A    between atoms: _136  and  _138
REMARK   47  A    between atoms: _138  and  _139
REMARK   48  A    between atoms: _146  and  _148
REMARK                            x       y       z     vdW  Elec       q    Type
REMARK                         _______ _______ _______ _____ _____    ______ ____
ROOT
ATOM      1  C   UNL     1     -32.218  25.109 -41.217  0.00  0.00    +0.000 C 
ATOM      2  C   UNL     1     -33.713  24.943 -41.001  0.00  0.00    +0.000 C 
ATOM      3  C   UNL     1     -31.554  23.760 -41.478  0.00  0.00    +0.000 C 
ENDROOT
BRANCH   1   4
ATOM      4  C   UNL     1     -31.936  26.080 -42.382  0.00  0.00    +0.000 C 
ATOM      5  C   UNL     1     -31.591  27.459 -41.796  0.00  0.00    +0.000 C 
ENDBRANCH   1   4
TORSDOF 1
REMARK  Name = 
REMARK  48 active torsions:
REMARK  status: ('A' for Active; 'I' for Inactive)
REMARK    1  A    between atoms: _1  and  _3
REMARK    2  A    between atoms: _3  and  _4
REMARK    3  A    between atoms: _4  and  _5
REMARK    4  A    between atoms: _5  and  _6
REMARK    5  A    between atoms: _8  and  _10
REMARK    6  A    between atoms: _10  and  _11
REMARK    7  A    between atoms: _11  and  _12
REMARK    8  A    between atoms: _15  and  _17
REMARK    9  A    between atoms: _17  and  _18
REMARK   10  A    between atoms: _18  and  _19
REMARK   11  A    between atoms: _19  and  _20
REMARK   12  A    between atoms: _22  and  _24
REMARK   13  A    between atoms: _24  and  _26
REMARK   14  A    between atoms: _28  and  _30
REMARK   15  A    between atoms: _33  and  _35
REMARK   16  A    between atoms: _38  and  _40
REMARK   17  A    between atoms: _40  and  _41
REMARK   18  A    between atoms: _47  and  _49
REMARK   19  A    between atoms: _49  and  _50
REMARK   20  A    between atoms: _53  and  _55
REMARK   21  A    between atoms: _55  and  _57
REMARK   22  A    between atoms: _59  and  _61
REMARK   23  A    between atoms: _64  and  _66
REMARK   24  A    between atoms: _66  and  _67
REMARK   25  A    between atoms: _67  and  _68
REMARK   26  A    between atoms: _68  and  _69
REMARK   27  A    between atoms: _73  and  _75
REMARK   28  A    between atoms: _75  and  _76
REMARK   29  A    between atoms: _76  and  _77
REMARK   30  A    between atoms: _80  and  _82
REMARK   31  A    between atoms: _82  and  _83
REMARK   32  A    between atoms: _86  and  _88
REMARK   33  A    between atoms: _88  and  _89
REMARK   34  A    between atoms: _96  and  _98
REMARK   35  A    between atoms: _98  and  _99
REMARK   36  A    between atoms: _101  and  _103
REMARK   37  A    between atoms: _103  and  _104
REMARK   38  A    between atoms: _110  and  _112
REMARK   39  A    between atoms: _114  and  _116
REMARK   40  A    between atoms: _116  and  _117
REMARK   41  A    between atoms: _123  and  _125
REMARK   42  A    between atoms: _125  and  _126
REMARK   43  A    between atoms: _126  and  _127
REMARK   44  A    between atoms: _130  and  _132
REMARK   45  A    between atoms: _132  and  _134
REMARK   46  A    between atoms: _136  and  _138
REMARK   47  A    between atoms: _138  and  _139
REMARK   48  A    between atoms: _146  and  _148
REMARK                            x       y       z     vdW  Elec       q    Type
REMARK                         _______ _______ _______ _____ _____    ______ ____
ROOT
ATOM      1  C   UNL     1     -28.636  13.554 -47.974  0.00  0.00    +0.220 C 
ENDROOT
BRANCH   1   2
ATOM      2  N   UNL     1     -29.827  13.284 -48.780  0.00  0.00    -0.087 NA
ATOM      3  C   UNL     1     -31.063  13.683 -48.477  0.00  0.00    +0.535 C 
ATOM      4  N   UNL     1     -31.299  14.377 -47.369  0.00  0.00    +0.135 NA
ATOM      5  N   UNL     1     -32.076  13.385 -49.291  0.00  0.00    +0.135 NA
ENDBRANCH   1   2
BRANCH   1   6
ATOM      6  C   UNL     1     -27.852  14.733 -48.528  0.00  0.00    +0.047 C 
BRANCH   6   7
ATOM      7  C   UNL     1     -26.760  15.217 -47.573  0.00  0.00    +0.004 C 
BRANCH   7   8
ATOM      8  C   UNL     1     -25.337  15.065 -48.132  0.00  0.00    +0.000 C 
ATOM      9  C   UNL     1     -25.355  14.508 -49.559  0.00  0.00    +0.000 C 
ENDBRANCH   7   8
ENDBRANCH   6   7
ENDBRANCH   1   6
TORSDOF 4
REMARK  Name = 
REMARK  48 active torsions:
REMARK  status: ('A' for Active; 'I' for Inactive)
REMARK    1  A    between atoms: _1  and  _3
REMARK    2  A    between atoms: _3  and  _4
REMARK    3  A    between atoms: _4  and  _5
REMARK    4  A    between atoms: _5  and  _6
REMARK    5  A    between atoms: _8  and  _10
REMARK    6  A    between atoms: _10  and  _11
REMARK    7  A    between atoms: _11  and  _12
REMARK    8  A    between atoms: _15  and  _17
REMARK    9  A    between atoms: _17  and  _18
REMARK   10  A    between atoms: _18  and  _19
REMARK   11  A    between atoms: _19  and  _20
REMARK   12  A    between atoms: _22  and  _24
REMARK   13  A    between atoms: _24  and  _26
REMARK   14  A    between atoms: _28  and  _30
REMARK   15  A    between atoms: _33  and  _35
REMARK   16  A    between atoms: _38  and  _40
REMARK   17  A    between atoms: _40  and  _41
REMARK   18  A    between atoms: _47  and  _49
REMARK   19  A    between atoms: _49  and  _50
REMARK   20  A    between atoms: _53  and  _55
REMARK   21  A    between atoms: _55  and  _57
REMARK   22  A    between atoms: _59  and  _61
REMARK   23  A    between atoms: _64  and  _66
REMARK   24  A    between atoms: _66  and  _67
REMARK   25  A    between atoms: _67  and  _68
REMARK   26  A    between atoms: _68  and  _69
REMARK   27  A    between atoms: _73  and  _75
REMARK   28  A    between atoms: _75  and  _76
REMARK   29  A    between atoms: _76  and  _77
REMARK   30  A    between atoms: _80  and  _82
REMARK   31  A    between atoms: _82  and  _83
REMARK   32  A    between atoms: _86  and  _88
REMARK   33  A    between atoms: _88  and  _89
REMARK   34  A    between atoms: _96  and  _98
REMARK   35  A    between atoms: _98  and  _99
REMARK   36  A    between atoms: _101  and  _103
REMARK   37  A    between atoms: _103  and  _104
REMARK   38  A    between atoms: _110  and  _112
REMARK   39  A    between atoms: _114  and  _116
REMARK   40  A    between atoms: _116  and  _117
REMARK   41  A    between atoms: _123  and  _125
REMARK   42  A    between atoms: _125  and  _126
REMARK   43  A    between atoms: _126  and  _127
REMARK   44  A    between atoms: _130  and  _132
REMARK   45  A    between atoms: _132  and  _134
REMARK   46  A    between atoms: _136  and  _138
REMARK   47  A    between atoms: _138  and  _139
REMARK   48  A    between atoms: _146  and  _148
REMARK                            x       y       z     vdW  Elec       q    Type
REMARK                         _______ _______ _______ _____ _____    ______ ____
ROOT
ATOM      1  C   UNL     1     -30.558  11.069 -51.672  0.00  0.00    +0.114 C 
ENDROOT
BRANCH   1   2
ATOM      2  C   UNL     1     -31.473  10.074 -52.358  0.00  0.00    +0.365 C 
ATOM      3  O   UNL     1     -32.350   9.515 -51.662  0.00  0.00    -0.246 OA
ATOM      4  O   UNL     1     -31.326   9.852 -53.583  0.00  0.00    -0.246 OA
ENDBRANCH   1   2
BRANCH   1   5
ATOM      5  C   UNL     1     -29.459  11.600 -52.583  0.00  0.00    +0.012 C 
BRANCH   5   6
ATOM      6  C   UNL     1     -28.088  10.926 -52.454  0.00  0.00    +0.001 C 
ATOM      7  C   UNL     1     -27.768  10.307 -53.799  0.00  0.00    +0.000 C 
ENDBRANCH   5   6
ENDBRANCH   1   5
TORSDOF 3
REMARK  Name = 
REMARK  48 active torsions:
REMARK  status: ('A' for Active; 'I' for Inactive)
REMARK    1  A    between atoms: _1  and  _3
REMARK    2  A    between atoms: _3  and  _4
REMARK    3  A    between atoms: _4  and  _5
REMARK    4  A    between atoms: _5  and  _6
REMARK    5  A    between atoms: _8  and  _10
REMARK    6  A    between atoms: _10  and  _11
REMARK    7  A    between atoms: _11  and  _12
REMARK    8  A    between atoms: _15  and  _17
REMARK    9  A    between atoms: _17  and  _18
REMARK   10  A    between atoms: _18  and  _19
REMARK   11  A    between atoms: _19  and  _20
REMARK   12  A    between atoms: _22  and  _24
REMARK   13  A    between atoms: _24  and  _26
REMARK   14  A    between atoms: _28  and  _30
REMARK   15  A    between atoms: _33  and  _35
REMARK   16  A    between atoms: _38  and  _40
REMARK   17  A    between atoms: _40  and  _41
REMARK   18  A    between atoms: _47  and  _49
REMARK   19  A    between atoms: _49  and  _50
REMARK   20  A    between atoms: _53  and  _55
REMARK   21  A    between atoms: _55  and  _57
REMARK   22  A    between atoms: _59  and  _61
REMARK   23  A    between atoms: _64  and  _66
REMARK   24  A    between atoms: _66  and  _67
REMARK   25  A    between atoms: _67  and  _68
REMARK   26  A    between atoms: _68  and  _69
REMARK   27  A    between atoms: _73  and  _75
REMARK   28  A    between atoms: _75  and  _76
REMARK   29  A    between atoms: _76  and  _77
REMARK   30  A    between atoms: _80  and  _82
REMARK   31  A    between atoms: _82  and  _83
REMARK   32  A    between atoms: _86  and  _88
REMARK   33  A    between atoms: _88  and  _89
REMARK   34  A    between atoms: _96  and  _98
REMARK   35  A    between atoms: _98  and  _99
REMARK   36  A    between atoms: _101  and  _103
REMARK   37  A    between atoms: _103  and  _104
REMARK   38  A    between atoms: _110  and  _112
REMARK   39  A    between atoms: _114  and  _116
REMARK   40  A    between atoms: _116  and  _117
REMARK   41  A    between atoms: _123  and  _125
REMARK   42  A    between atoms: _125  and  _126
REMARK   43  A    between atoms: _126  and  _127
REMARK   44  A    between atoms: _130  and  _132
REMARK   45  A    between atoms: _132  and  _134
REMARK   46  A    between atoms: _136  and  _138
REMARK   47  A    between atoms: _138  and  _139
REMARK   48  A    between atoms: _146  and  _148
REMARK                            x       y       z     vdW  Elec       q    Type
REMARK                         _______ _______ _______ _____ _____    ______ ____
ROOT
ATOM      1  C   UNL     1     -31.260   8.906 -58.143  0.00  0.00    +0.000 C 
ENDROOT
BRANCH   1   2
ATOM      2  C   UNL     1     -32.271   9.694 -57.323  0.00  0.00    +0.000 C 
ATOM      3  C   UNL     1     -31.631  10.980 -56.825  0.00  0.00    +0.000 C 
ATOM      4  C   UNL     1     -33.526   9.997 -58.121  0.00  0.00    +0.000 C 
ENDBRANCH   1   2
BRANCH   1   5
ATOM      5  C   UNL     1     -30.627   7.768 -57.377  0.00  0.00    +0.000 C 
ATOM      6  C   UNL     1     -30.420   6.614 -58.311  0.00  0.00    +0.000 C 
ENDBRANCH   1   5
TORSDOF 2
REMARK  Name = 
REMARK  48 active torsions:
REMARK  status: ('A' for Active; 'I' for Inactive)
REMARK    1  A    between atoms: _1  and  _3
REMARK    2  A    between atoms: _3  and  _4
REMARK    3  A    between atoms: _4  and  _5
REMARK    4  A    between atoms: _5  and  _6
REMARK    5  A    between atoms: _8  and  _10
REMARK    6  A    between atoms: _10  and  _11
REMARK    7  A    between atoms: _11  and  _12
REMARK    8  A    between atoms: _15  and  _17
REMARK    9  A    between atoms: _17  and  _18
REMARK   10  A    between atoms: _18  and  _19
REMARK   11  A    between atoms: _19  and  _20
REMARK   12  A    between atoms: _22  and  _24
REMARK   13  A    between atoms: _24  and  _26
REMARK   14  A    between atoms: _28  and  _30
REMARK   15  A    between atoms: _33  and  _35
REMARK   16  A    between atoms: _38  and  _40
REMARK   17  A    between atoms: _40  and  _41
REMARK   18  A    between atoms: _47  and  _49
REMARK   19  A    between atoms: _49  and  _50
REMARK   20  A    between atoms: _53  and  _55
REMARK   21  A    between atoms: _55  and  _57
REMARK   22  A    between atoms: _59  and  _61
REMARK   23  A    between atoms: _64  and  _66
REMARK   24  A    between atoms: _66  and  _67
REMARK   25  A    between atoms: _67  and  _68
REMARK   26  A    between atoms: _68  and  _69
REMARK   27  A    between atoms: _73  and  _75
REMARK   28  A    between atoms: _75  and  _76
REMARK   29  A    between atoms: _76  and  _77
REMARK   30  A    between atoms: _80  and  _82
REMARK   31  A    between atoms: _82  and  _83
REMARK   32  A    between atoms: _86  and  _88
REMARK   33  A    between atoms: _88  and  _89
REMARK   34  A    between atoms: _96  and  _98
REMARK   35  A    between atoms: _98  and  _99
REMARK   36  A    between atoms: _101  and  _103
REMARK   37  A    between atoms: _103  and  _104
REMARK   38  A    between atoms: _110  and  _112
REMARK   39  A    between atoms: _114  and  _116
REMARK   40  A    between atoms: _116  and  _117
REMARK   41  A    between atoms: _123  and  _125
REMARK   42  A    between atoms: _125  and  _126
REMARK   43  A    between atoms: _126  and  _127
REMARK   44  A    between atoms: _130  and  _132
REMARK   45  A    between atoms: _132  and  _134
REMARK   46  A    between atoms: _136  and  _138
REMARK   47  A    between atoms: _138  and  _139
REMARK   48  A    between atoms: _146  and  _148
REMARK                            x       y       z     vdW  Elec       q    Type
REMARK                         _______ _______ _______ _____ _____    ______ ____
ROOT
ATOM      1  C   UNL     1     -35.888   6.487 -59.915  0.00  0.00    -0.022 A 
ATOM      2  C   UNL     1     -35.144   6.718 -58.760  0.00  0.00    -0.001 A 
ATOM      3  C   UNL     1     -35.756   7.143 -57.588  0.00  0.00    +0.042 A 
ATOM      4  C   UNL     1     -37.122   7.339 -57.573  0.00  0.00    +0.196 A 
ATOM      5  O   UNL     1     -37.774   7.763 -56.442  0.00  0.00    -0.287 OA
ATOM      6  C   UNL     1     -37.869   7.112 -58.702  0.00  0.00    +0.042 A 
ATOM      7  C   UNL     1     -37.255   6.682 -59.863  0.00  0.00    -0.001 A 
ENDROOT
BRANCH   1   8
ATOM      8  C   UNL     1     -35.245   6.003 -61.182  0.00  0.00    +0.026 C 
BRANCH   8   9
ATOM      9  C   UNL     1     -35.853   4.685 -61.644  0.00  0.00    +0.005 C 
ATOM     10  C   UNL     1     -35.604   4.456 -63.119  0.00  0.00    +0.000 C 
ENDBRANCH   8   9
ENDBRANCH   1   8
TORSDOF 2
REMARK  Name = 
REMARK  48 active torsions:
REMARK  status: ('A' for Active; 'I' for Inactive)
REMARK    1  A    between atoms: _1  and  _3
REMARK    2  A    between atoms: _3  and  _4
REMARK    3  A    between atoms: _4  and  _5
REMARK    4  A    between atoms: _5  and  _6
REMARK    5  A    between atoms: _8  and  _10
REMARK    6  A    between atoms: _10  and  _11
REMARK    7  A    between atoms: _11  and  _12
REMARK    8  A    between atoms: _15  and  _17
REMARK    9  A    between atoms: _17  and  _18
REMARK   10  A    between atoms: _18  and  _19
REMARK   11  A    between atoms: _19  and  _20
REMARK   12  A    between atoms: _22  and  _24
REMARK   13  A    between atoms: _24  and  _26
REMARK   14  A    between atoms: _28  and  _30
REMARK   15  A    between atoms: _33  and  _35
REMARK   16  A    between atoms: _38  and  _40
REMARK   17  A    between atoms: _40  and  _41
REMARK   18  A    between atoms: _47  and  _49
REMARK   19  A    between atoms: _49  and  _50
REMARK   20  A    between atoms: _53  and  _55
REMARK   21  A    between atoms: _55  and  _57
REMARK   22  A    between atoms: _59  and  _61
REMARK   23  A    between atoms: _64  and  _66
REMARK   24  A    between atoms: _66  and  _67
REMARK   25  A    between atoms: _67  and  _68
REMARK   26  A    between atoms: _68  and  _69
REMARK   27  A    between atoms: _73  and  _75
REMARK   28  A    between atoms: _75  and  _76
REMARK   29  A    between atoms: _76  and  _77
REMARK   30  A    between atoms: _80  and  _82
REMARK   31  A    between atoms: _82  and  _83
REMARK   32  A    between atoms: _86  and  _88
REMARK   33  A    between atoms: _88  and  _89
REMARK   34  A    between atoms: _96  and  _98
REMARK   35  A    between atoms: _98  and  _99
REMARK   36  A    between atoms: _101  and  _103
REMARK   37  A    between atoms: _103  and  _104
REMARK   38  A    between atoms: _110  and  _112
REMARK   39  A    between atoms: _114  and  _116
REMARK   40  A    between atoms: _116  and  _117
REMARK   41  A    between atoms: _123  and  _125
REMARK   42  A    between atoms: _125  and  _126
REMARK   43  A    between atoms: _126  and  _127
REMARK   44  A    between atoms: _130  and  _132
REMARK   45  A    between atoms: _132  and  _134
REMARK   46  A    between atoms: _136  and  _138
REMARK   47  A    between atoms: _138  and  _139
REMARK   48  A    between atoms: _146  and  _148
REMARK                            x       y       z     vdW  Elec       q    Type
REMARK                         _______ _______ _______ _____ _____    ______ ____
ROOT
ATOM      1  C   UNL     1     -43.917   9.051 -56.977  0.00  0.00    +0.000 C 
ENDROOT
BRANCH   1   2
ATOM      2  C   UNL     1     -43.289  10.423 -57.225  0.00  0.00    +0.000 C 
ATOM      3  C   UNL     1     -42.330  10.748 -56.096  0.00  0.00    +0.000 C 
ENDBRANCH   1   2
BRANCH   1   4
ATOM      4  C   UNL     1     -45.255   9.352 -56.426  0.00  0.00    +0.000 C 
ATOM      5  C   UNL     1     -45.222   8.759 -55.040  0.00  0.00    +0.000 C 
ENDBRANCH   1   4
TORSDOF 2
REMARK  Name = 
REMARK  48 active torsions:
REMARK  status: ('A' for Active; 'I' for Inactive)
REMARK    1  A    between atoms: _1  and  _3
REMARK    2  A    between atoms: _3  and  _4
REMARK    3  A    between atoms: _4  and  _5
REMARK    4  A    between atoms: _5  and  _6
REMARK    5  A    between atoms: _8  and  _10
REMARK    6  A    between atoms: _10  and  _11
REMARK    7  A    between atoms: _11  and  _12
REMARK    8  A    between atoms: _15  and  _17
REMARK    9  A    between atoms: _17  and  _18
REMARK   10  A    between atoms: _18  and  _19
REMARK   11  A    between atoms: _19  and  _20
REMARK   12  A    between atoms: _22  and  _24
REMARK   13  A    between atoms: _24  and  _26
REMARK   14  A    between atoms: _28  and  _30
REMARK   15  A    between atoms: _33  and  _35
REMARK   16  A    between atoms: _38  and  _40
REMARK   17  A    between atoms: _40  and  _41
REMARK   18  A    between atoms: _47  and  _49
REMARK   19  A    between atoms: _49  and  _50
REMARK   20  A    between atoms: _53  and  _55
REMARK   21  A    between atoms: _55  and  _57
REMARK   22  A    between atoms: _59  and  _61
REMARK   23  A    between atoms: _64  and  _66
REMARK   24  A    between atoms: _66  and  _67
REMARK   25  A    between atoms: _67  and  _68
REMARK   26  A    between atoms: _68  and  _69
REMARK   27  A    between atoms: _73  and  _75
REMARK   28  A    between atoms: _75  and  _76
REMARK   29  A    between atoms: _76  and  _77
REMARK   30  A    between atoms: _80  and  _82
REMARK   31  A    between atoms: _82  and  _83
REMARK   32  A    between atoms: _86  and  _88
REMARK   33  A    between atoms: _88  and  _89
REMARK   34  A    between atoms: _96  and  _98
REMARK   35  A    between atoms: _98  and  _99
REMARK   36  A    between atoms: _101  and  _103
REMARK   37  A    between atoms: _103  and  _104
REMARK   38  A    between atoms: _110  and  _112
REMARK   39  A    between atoms: _114  and  _116
REMARK   40  A    between atoms: _116  and  _117
REMARK   41  A    between atoms: _123  and  _125
REMARK   42  A    between atoms: _125  and  _126
REMARK   43  A    between atoms: _126  and  _127
REMARK   44  A    between atoms: _130  and  _132
REMARK   45  A    between atoms: _132  and  _134
REMARK   46  A    between atoms: _136  and  _138
REMARK   47  A    between atoms: _138  and  _139
REMARK   48  A    between atoms: _146  and  _148
REMARK                            x       y       z     vdW  Elec       q    Type
REMARK                         _______ _______ _______ _____ _____    ______ ____
ROOT
ATOM      1  C   UNL     1     -42.110  14.741 -54.167  0.00  0.00    -0.022 A 
ATOM      2  C   UNL     1     -42.077  15.373 -52.938  0.00  0.00    -0.004 A 
ATOM      3  C   UNL     1     -42.934  16.419 -52.663  0.00  0.00    -0.000 A 
ATOM      4  C   UNL     1     -43.844  16.842 -53.622  0.00  0.00    -0.000 A 
ATOM      5  C   UNL     1     -43.895  16.210 -54.851  0.00  0.00    -0.000 A 
ATOM      6  C   UNL     1     -43.033  15.166 -55.119  0.00  0.00    -0.004 A 
ENDROOT
BRANCH   1   7
ATOM      7  C   UNL     1     -41.194  13.594 -54.447  0.00  0.00    +0.026 C 
BRANCH   7   8
ATOM      8  C   UNL     1     -41.847  12.224 -54.234  0.00  0.00    +0.005 C 
ATOM      9  C   UNL     1     -42.825  12.242 -53.067  0.00  0.00    +0.000 C 
ENDBRANCH   7   8
ENDBRANCH   1   7
TORSDOF 2
REMARK  Name = 
REMARK  48 active torsions:
REMARK  status: ('A' for Active; 'I' for Inactive)
REMARK    1  A    between atoms: _1  and  _3
REMARK    2  A    between atoms: _3  and  _4
REMARK    3  A    between atoms: _4  and  _5
REMARK    4  A    between atoms: _5  and  _6
REMARK    5  A    between atoms: _8  and  _10
REMARK    6  A    between atoms: _10  and  _11
REMARK    7  A    between atoms: _11  and  _12
REMARK    8  A    between atoms: _15  and  _17
REMARK    9  A    between atoms: _17  and  _18
REMARK   10  A    between atoms: _18  and  _19
REMARK   11  A    between atoms: _19  and  _20
REMARK   12  A    between atoms: _22  and  _24
REMARK   13  A    between atoms: _24  and  _26
REMARK   14  A    between atoms: _28  and  _30
REMARK   15  A    between atoms: _33  and  _35
REMARK   16  A    between atoms: _38  and  _40
REMARK   17  A    between atoms: _40  and  _41
REMARK   18  A    between atoms: _47  and  _49
REMARK   19  A    between atoms: _49  and  _50
REMARK   20  A    between atoms: _53  and  _55
REMARK   21  A    between atoms: _55  and  _57
REMARK   22  A    between atoms: _59  and  _61
REMARK   23  A    between atoms: _64  and  _66
REMARK   24  A    between atoms: _66  and  _67
REMARK   25  A    between atoms: _67  and  _68
REMARK   26  A    between atoms: _68  and  _69
REMARK   27  A    between atoms: _73  and  _75
REMARK   28  A    between atoms: _75  and  _76
REMARK   29  A    between atoms: _76  and  _77
REMARK   30  A    between atoms: _80  and  _82
REMARK   31  A    between atoms: _82  and  _83
REMARK   32  A    between atoms: _86  and  _88
REMARK   33  A    between atoms: _88  and  _89
REMARK   34  A    between atoms: _96  and  _98
REMARK   35  A    between atoms: _98  and  _99
REMARK   36  A    between atoms: _101  and  _103
REMARK   37  A    between atoms: _103  and  _104
REMARK   38  A    between atoms: _110  and  _112
REMARK   39  A    between atoms: _114  and  _116
REMARK   40  A    between atoms: _116  and  _117
REMARK   41  A    between atoms: _123  and  _125
REMARK   42  A    between atoms: _125  and  _126
REMARK   43  A    between atoms: _126  and  _127
REMARK   44  A    between atoms: _130  and  _132
REMARK   45  A    between atoms: _132  and  _134
REMARK   46  A    between atoms: _136  and  _138
REMARK   47  A    between atoms: _138  and  _139
REMARK   48  A    between atoms: _146  and  _148
REMARK                            x       y       z     vdW  Elec       q    Type
REMARK                         _______ _______ _______ _____ _____    ______ ____
ROOT
ATOM      1  C   UNL     1     -43.186  11.841 -50.717  0.00  0.00    +0.036 C 
ATOM      2  C   UNL     1     -42.465  12.570 -49.601  0.00  0.00    +0.003 C 
ENDROOT
BRANCH   1   3
ATOM      3  C   UNL     1     -43.549  10.416 -50.322  0.00  0.00    +0.182 C 
ATOM      4  O   UNL     1     -44.744  10.028 -50.981  0.00  0.00    -0.220 OA
ENDBRANCH   1   3
TORSDOF 1
REMARK  Name = 
REMARK  48 active torsions:
REMARK  status: ('A' for Active; 'I' for Inactive)
REMARK    1  A    between atoms: _1  and  _3
REMARK    2  A    between atoms: _3  and  _4
REMARK    3  A    between atoms: _4  and  _5
REMARK    4  A    between atoms: _5  and  _6
REMARK    5  A    between atoms: _8  and  _10
REMARK    6  A    between atoms: _10  and  _11
REMARK    7  A    between atoms: _11  and  _12
REMARK    8  A    between atoms: _15  and  _17
REMARK    9  A    between atoms: _17  and  _18
REMARK   10  A    between atoms: _18  and  _19
REMARK   11  A    between atoms: _19  and  _20
REMARK   12  A    between atoms: _22  and  _24
REMARK   13  A    between atoms: _24  and  _26
REMARK   14  A    between atoms: _28  and  _30
REMARK   15  A    between atoms: _33  and  _35
REMARK   16  A    between atoms: _38  and  _40
REMARK   17  A    between atoms: _40  and  _41
REMARK   18  A    between atoms: _47  and  _49
REMARK   19  A    between atoms: _49  and  _50
REMARK   20  A    between atoms: _53  and  _55
REMARK   21  A    between atoms: _55  and  _57
REMARK   22  A    between atoms: _59  and  _61
REMARK   23  A    between atoms: _64  and  _66
REMARK   24  A    between atoms: _66  and  _67
REMARK   25  A    between atoms: _67  and  _68
REMARK   26  A    between atoms: _68  and  _69
REMARK   27  A    between atoms: _73  and  _75
REMARK   28  A    between atoms: _75  and  _76
REMARK   29  A    between atoms: _76  and  _77
REMARK   30  A    between atoms: _80  and  _82
REMARK   31  A    between atoms: _82  and  _83
REMARK   32  A    between atoms: _86  and  _88
REMARK   33  A    between atoms: _88  and  _89
REMARK   34  A    between atoms: _96  and  _98
REMARK   35  A    between atoms: _98  and  _99
REMARK   36  A    between atoms: _101  and  _103
REMARK   37  A    between atoms: _103  and  _104
REMARK   38  A    between atoms: _110  and  _112
REMARK   39  A    between atoms: _114  and  _116
REMARK   40  A    between atoms: _116  and  _117
REMARK   41  A    between atoms: _123  and  _125
REMARK   42  A    between atoms: _125  and  _126
REMARK   43  A    between atoms: _126  and  _127
REMARK   44  A    between atoms: _130  and  _132
REMARK   45  A    between atoms: _132  and  _134
REMARK   46  A    between atoms: _136  and  _138
REMARK   47  A    between atoms: _138  and  _139
REMARK   48  A    between atoms: _146  and  _148
REMARK                            x       y       z     vdW  Elec       q    Type
REMARK                         _______ _______ _______ _____ _____    ______ ____
ROOT
ATOM      1  C   UNL     1     -41.145  16.754 -48.299  0.00  0.00    -0.022 A 
ATOM      2  C   UNL     1     -40.026  16.029 -47.908  0.00  0.00    -0.004 A 
ATOM      3  C   UNL     1     -38.812  16.659 -47.687  0.00  0.00    -0.000 A 
ATOM      4  C   UNL     1     -38.709  18.030 -47.844  0.00  0.00    -0.000 A 
ATOM      5  C   UNL     1     -39.816  18.765 -48.227  0.00  0.00    -0.000 A 
ATOM      6  C   UNL     1     -41.025  18.130 -48.446  0.00  0.00    -0.004 A 
ENDROOT
BRANCH   1   7
ATOM      7  C   UNL     1     -42.473  16.065 -48.530  0.00  0.00    +0.026 C 
BRANCH   7   8
ATOM      8  C   UNL     1     -42.485  14.566 -48.160  0.00  0.00    +0.005 C 
ATOM      9  C   UNL     1     -43.420  14.288 -46.965  0.00  0.00    +0.000 C 
ENDBRANCH   7   8
ENDBRANCH   1   7
TORSDOF 2
REMARK  Name = 
REMARK  48 active torsions:
REMARK  status: ('A' for Active; 'I' for Inactive)
REMARK    1  A    between atoms: _1  and  _3
REMARK    2  A    between atoms: _3  and  _4
REMARK    3  A    between atoms: _4  and  _5
REMARK    4  A    between atoms: _5  and  _6
REMARK    5  A    between atoms: _8  and  _10
REMARK    6  A    between atoms: _10  and  _11
REMARK    7  A    between atoms: _11  and  _12
REMARK    8  A    between atoms: _15  and  _17
REMARK    9  A    between atoms: _17  and  _18
REMARK   10  A    between atoms: _18  and  _19
REMARK   11  A    between atoms: _19  and  _20
REMARK   12  A    between atoms: _22  and  _24
REMARK   13  A    between atoms: _24  and  _26
REMARK   14  A    between atoms: _28  and  _30
REMARK   15  A    between atoms: _33  and  _35
REMARK   16  A    between atoms: _38  and  _40
REMARK   17  A    between atoms: _40  and  _41
REMARK   18  A    between atoms: _47  and  _49
REMARK   19  A    between atoms: _49  and  _50
REMARK   20  A    between atoms: _53  and  _55
REMARK   21  A    between atoms: _55  and  _57
REMARK   22  A    between atoms: _59  and  _61
REMARK   23  A    between atoms: _64  and  _66
REMARK   24  A    between atoms: _66  and  _67
REMARK   25  A    between atoms: _67  and  _68
REMARK   26  A    between atoms: _68  and  _69
REMARK   27  A    between atoms: _73  and  _75
REMARK   28  A    between atoms: _75  and  _76
REMARK   29  A    between atoms: _76  and  _77
REMARK   30  A    between atoms: _80  and  _82
REMARK   31  A    between atoms: _82  and  _83
REMARK   32  A    between atoms: _86  and  _88
REMARK   33  A    between atoms: _88  and  _89
REMARK   34  A    between atoms: _96  and  _98
REMARK   35  A    between atoms: _98  and  _99
REMARK   36  A    between atoms: _101  and  _103
REMARK   37  A    between atoms: _103  and  _104
REMARK   38  A    between atoms: _110  and  _112
REMARK   39  A    between atoms: _114  and  _116
REMARK   40  A    between atoms: _116  and  _117
REMARK   41  A    between atoms: _123  and  _125
REMARK   42  A    between atoms: _125  and  _126
REMARK   43  A    between atoms: _126  and  _127
REMARK   44  A    between atoms: _130  and  _132
REMARK   45  A    between atoms: _132  and  _134
REMARK   46  A    between atoms: _136  and  _138
REMARK   47  A    between atoms: _138  and  _139
REMARK   48  A    between atoms: _146  and  _148
REMARK                            x       y       z     vdW  Elec       q    Type
REMARK                         _______ _______ _______ _____ _____    ______ ____
ROOT
ATOM      1  C   UNL     1     -43.583  11.060 -43.622  0.00  0.00    +0.052 C 
ENDROOT
BRANCH   1   2
ATOM      2  C   UNL     1     -45.030  11.196 -43.169  0.00  0.00    +0.096 C 
ATOM      3  O   UNL     1     -45.267  11.674 -42.041  0.00  0.00    -0.308 OA
ATOM      4  O   UNL     1     -45.935  10.821 -43.943  0.00  0.00    -0.847 OA
ENDBRANCH   1   2
BRANCH   1   5
ATOM      5  C   UNL     1     -42.872  12.398 -43.804  0.00  0.00    +0.007 C 
BRANCH   5   6
ATOM      6  C   UNL     1     -43.621  13.423 -44.670  0.00  0.00    +0.000 C 
ATOM      7  C   UNL     1     -43.883  14.690 -43.862  0.00  0.00    +0.000 C 
ENDBRANCH   5   6
ENDBRANCH   1   5
TORSDOF 3
REMARK  Name = 
REMARK  48 active torsions:
REMARK  status: ('A' for Active; 'I' for Inactive)
REMARK    1  A    between atoms: _1  and  _3
REMARK    2  A    between atoms: _3  and  _4
REMARK    3  A    between atoms: _4  and  _5
REMARK    4  A    between atoms: _5  and  _6
REMARK    5  A    between atoms: _8  and  _10
REMARK    6  A    between atoms: _10  and  _11
REMARK    7  A    between atoms: _11  and  _12
REMARK    8  A    between atoms: _15  and  _17
REMARK    9  A    between atoms: _17  and  _18
REMARK   10  A    between atoms: _18  and  _19
REMARK   11  A    between atoms: _19  and  _20
REMARK   12  A    between atoms: _22  and  _24
REMARK   13  A    between atoms: _24  and  _26
REMARK   14  A    between atoms: _28  and  _30
REMARK   15  A    between atoms: _33  and  _35
REMARK   16  A    between atoms: _38  and  _40
REMARK   17  A    between atoms: _40  and  _41
REMARK   18  A    between atoms: _47  and  _49
REMARK   19  A    between atoms: _49  and  _50
REMARK   20  A    between atoms: _53  and  _55
REMARK   21  A    between atoms: _55  and  _57
REMARK   22  A    between atoms: _59  and  _61
REMARK   23  A    between atoms: _64  and  _66
REMARK   24  A    between atoms: _66  and  _67
REMARK   25  A    between atoms: _67  and  _68
REMARK   26  A    between atoms: _68  and  _69
REMARK   27  A    between atoms: _73  and  _75
REMARK   28  A    between atoms: _75  and  _76
REMARK   29  A    between atoms: _76  and  _77
REMARK   30  A    between atoms: _80  and  _82
REMARK   31  A    between atoms: _82  and  _83
REMARK   32  A    between atoms: _86  and  _88
REMARK   33  A    between atoms: _88  and  _89
REMARK   34  A    between atoms: _96  and  _98
REMARK   35  A    between atoms: _98  and  _99
REMARK   36  A    between atoms: _101  and  _103
REMARK   37  A    between atoms: _103  and  _104
REMARK   38  A    between atoms: _110  and  _112
REMARK   39  A    between atoms: _114  and  _116
REMARK   40  A    between atoms: _116  and  _117
REMARK   41  A    between atoms: _123  and  _125
REMARK   42  A    between atoms: _125  and  _126
REMARK   43  A    between atoms: _126  and  _127
REMARK   44  A    between atoms: _130  and  _132
REMARK   45  A    between atoms: _132  and  _134
REMARK   46  A    between atoms: _136  and  _138
REMARK   47  A    between atoms: _138  and  _139
REMARK   48  A    between atoms: _146  and  _148
REMARK                            x       y       z     vdW  Elec       q    Type
REMARK                         _______ _______ _______ _____ _____    ______ ____
ROOT
ATOM      1  C   UNL     1     -40.390  19.607 -40.436  0.00  0.00    +0.000 C 
ATOM      2  C   UNL     1     -39.138  18.758 -40.228  0.00  0.00    +0.000 C 
ENDROOT
BRANCH   1   3
ATOM      3  C   UNL     1     -41.668  18.718 -40.353  0.00  0.00    +0.000 C 
ATOM      4  C   UNL     1     -42.722  19.448 -39.505  0.00  0.00    +0.000 C 
ENDBRANCH   1   3
BRANCH   1   5
ATOM      5  C   UNL     1     -40.279  20.364 -41.763  0.00  0.00    +0.000 C 
ATOM      6  C   UNL     1     -38.876  20.360 -42.335  0.00  0.00    +0.000 C 
ENDBRANCH   1   5
TORSDOF 2
REMARK  Name = 
REMARK  48 active torsions:
REMARK  status: ('A' for Active; 'I' for Inactive)
REMARK    1  A    between atoms: _1  and  _3
REMARK    2  A    between atoms: _3  and  _4
REMARK    3  A    between atoms: _4  and  _5
REMARK    4  A    between atoms: _5  and  _6
REMARK    5  A    between atoms: _8  and  _10
REMARK    6  A    between atoms: _10  and  _11
REMARK    7  A    between atoms: _11  and  _12
REMARK    8  A    between atoms: _15  and  _17
REMARK    9  A    between atoms: _17  and  _18
REMARK   10  A    between atoms: _18  and  _19
REMARK   11  A    between atoms: _19  and  _20
REMARK   12  A    between atoms: _22  and  _24
REMARK   13  A    between atoms: _24  and  _26
REMARK   14  A    between atoms: _28  and  _30
REMARK   15  A    between atoms: _33  and  _35
REMARK   16  A    between atoms: _38  and  _40
REMARK   17  A    between atoms: _40  and  _41
REMARK   18  A    between atoms: _47  and  _49
REMARK   19  A    between atoms: _49  and  _50
REMARK   20  A    between atoms: _53  and  _55
REMARK   21  A    between atoms: _55  and  _57
REMARK   22  A    between atoms: _59  and  _61
REMARK   23  A    between atoms: _64  and  _66
REMARK   24  A    between atoms: _66  and  _67
REMARK   25  A    between atoms: _67  and  _68
REMARK   26  A    between atoms: _68  and  _69
REMARK   27  A    between atoms: _73  and  _75
REMARK   28  A    between atoms: _75  and  _76
REMARK   29  A    between atoms: _76  and  _77
REMARK   30  A    between atoms: _80  and  _82
REMARK   31  A    between atoms: _82  and  _83
REMARK   32  A    between atoms: _86  and  _88
REMARK   33  A    between atoms: _88  and  _89
REMARK   34  A    between atoms: _96  and  _98
REMARK   35  A    between atoms: _98  and  _99
REMARK   36  A    between atoms: _101  and  _103
REMARK   37  A    between atoms: _103  and  _104
REMARK   38  A    between atoms: _110  and  _112
REMARK   39  A    between atoms: _114  and  _116
REMARK   40  A    between atoms: _116  and  _117
REMARK   41  A    between atoms: _123  and  _125
REMARK   42  A    between atoms: _125  and  _126
REMARK   43  A    between atoms: _126  and  _127
REMARK   44  A    between atoms: _130  and  _132
REMARK   45  A    between atoms: _132  and  _134
REMARK   46  A    between atoms: _136  and  _138
REMARK   47  A    between atoms: _138  and  _139
REMARK   48  A    between atoms: _146  and  _148
REMARK                            x       y       z     vdW  Elec       q    Type
REMARK                         _______ _______ _______ _____ _____    ______ ____
ROOT
ATOM      1  C   UNL     1     -35.242  24.473 -45.163  0.00  0.00    -0.022 A 
ATOM      2  C   UNL     1     -36.149  23.816 -44.333  0.00  0.00    -0.001 A 
ATOM      3  C   UNL     1     -35.748  22.767 -43.515  0.00  0.00    +0.042 A 
ATOM      4  C   UNL     1     -34.426  22.362 -43.516  0.00  0.00    +0.196 A 
ATOM      5  O   UNL     1     -34.000  21.325 -42.708  0.00  0.00    -0.287 OA
ATOM      6  C   UNL     1     -33.511  23.001 -44.330  0.00  0.00    +0.042 A 
ATOM      7  C   UNL     1     -33.919  24.046 -45.145  0.00  0.00    -0.001 A 
ENDROOT
BRANCH   1   8
ATOM      8  C   UNL     1     -35.682  25.620 -46.061  0.00  0.00    +0.026 C 
BRANCH   8   9
ATOM      9  C   UNL     1     -34.822  26.889 -45.921  0.00  0.00    +0.005 C 
ATOM     10  C   UNL     1     -34.208  27.303 -47.268  0.00  0.00    +0.000 C 
ENDBRANCH   8   9
ENDBRANCH   1   8
TORSDOF 2
REMARK  Name = 
REMARK  48 active torsions:
REMARK  status: ('A' for Active; 'I' for Inactive)
REMARK    1  A    between atoms: _1  and  _3
REMARK    2  A    between atoms: _3  and  _4
REMARK    3  A    between atoms: _4  and  _5
REMARK    4  A    between atoms: _5  and  _6
REMARK    5  A    between atoms: _8  and  _10
REMARK    6  A    between atoms: _10  and  _11
REMARK    7  A    between atoms: _11  and  _12
REMARK    8  A    between atoms: _15  and  _17
REMARK    9  A    between atoms: _17  and  _18
REMARK   10  A    between atoms: _18  and  _19
REMARK   11  A    between atoms: _19  and  _20
REMARK   12  A    between atoms: _22  and  _24
REMARK   13  A    between atoms: _24  and  _26
REMARK   14  A    between atoms: _28  and  _30
REMARK   15  A    between atoms: _33  and  _35
REMARK   16  A    between atoms: _38  and  _40
REMARK   17  A    between atoms: _40  and  _41
REMARK   18  A    between atoms: _47  and  _49
REMARK   19  A    between atoms: _49  and  _50
REMARK   20  A    between atoms: _53  and  _55
REMARK   21  A    between atoms: _55  and  _57
REMARK   22  A    between atoms: _59  and  _61
REMARK   23  A    between atoms: _64  and  _66
REMARK   24  A    between atoms: _66  and  _67
REMARK   25  A    between atoms: _67  and  _68
REMARK   26  A    between atoms: _68  and  _69
REMARK   27  A    between atoms: _73  and  _75
REMARK   28  A    between atoms: _75  and  _76
REMARK   29  A    between atoms: _76  and  _77
REMARK   30  A    between atoms: _80  and  _82
REMARK   31  A    between atoms: _82  and  _83
REMARK   32  A    between atoms: _86  and  _88
REMARK   33  A    between atoms: _88  and  _89
REMARK   34  A    between atoms: _96  and  _98
REMARK   35  A    between atoms: _98  and  _99
REMARK   36  A    between atoms: _101  and  _103
REMARK   37  A    between atoms: _103  and  _104
REMARK   38  A    between atoms: _110  and  _112
REMARK   39  A    between atoms: _114  and  _116
REMARK   40  A    between atoms: _116  and  _117
REMARK   41  A    between atoms: _123  and  _125
REMARK   42  A    between atoms: _125  and  _126
REMARK   43  A    between atoms: _126  and  _127
REMARK   44  A    between atoms: _130  and  _132
REMARK   45  A    between atoms: _132  and  _134
REMARK   46  A    between atoms: _136  and  _138
REMARK   47  A    between atoms: _138  and  _139
REMARK   48  A    between atoms: _146  and  _148
REMARK                            x       y       z     vdW  Elec       q    Type
REMARK                         _______ _______ _______ _____ _____    ______ ____
ROOT
ATOM      1  C   UNL     1     -31.034  23.929 -50.843  0.00  0.00    +0.013 C 
ATOM      2  C   UNL     1     -30.417  24.034 -52.210  0.00  0.00    +0.001 C 
ENDROOT
BRANCH   1   3
ATOM      3  C   UNL     1     -31.964  22.718 -50.856  0.00  0.00    +0.069 C 
ATOM      4  S   UNL     1     -31.024  21.175 -50.663  0.00  0.00    -0.082 S 
ENDBRANCH   1   3
TORSDOF 1
REMARK  Name = 
REMARK  48 active torsions:
REMARK  status: ('A' for Active; 'I' for Inactive)
REMARK    1  A    between atoms: _1  and  _3
REMARK    2  A    between atoms: _3  and  _4
REMARK    3  A    between atoms: _4  and  _5
REMARK    4  A    between atoms: _5  and  _6
REMARK    5  A    between atoms: _8  and  _10
REMARK    6  A    between atoms: _10  and  _11
REMARK    7  A    between atoms: _11  and  _12
REMARK    8  A    between atoms: _15  and  _17
REMARK    9  A    between atoms: _17  and  _18
REMARK   10  A    between atoms: _18  and  _19
REMARK   11  A    between atoms: _19  and  _20
REMARK   12  A    between atoms: _22  and  _24
REMARK   13  A    between atoms: _24  and  _26
REMARK   14  A    between atoms: _28  and  _30
REMARK   15  A    between atoms: _33  and  _35
REMARK   16  A    between atoms: _38  and  _40
REMARK   17  A    between atoms: _40  and  _41
REMARK   18  A    between atoms: _47  and  _49
REMARK   19  A    between atoms: _49  and  _50
REMARK   20  A    between atoms: _53  and  _55
REMARK   21  A    between atoms: _55  and  _57
REMARK   22  A    between atoms: _59  and  _61
REMARK   23  A    between atoms: _64  and  _66
REMARK   24  A    between atoms: _66  and  _67
REMARK   25  A    between atoms: _67  and  _68
REMARK   26  A    between atoms: _68  and  _69
REMARK   27  A    between atoms: _73  and  _75
REMARK   28  A    between atoms: _75  and  _76
REMARK   29  A    between atoms: _76  and  _77
REMARK   30  A    between atoms: _80  and  _82
REMARK   31  A    between atoms: _82  and  _83
REMARK   32  A    between atoms: _86  and  _88
REMARK   33  A    between atoms: _88  and  _89
REMARK   34  A    between atoms: _96  and  _98
REMARK   35  A    between atoms: _98  and  _99
REMARK   36  A    between atoms: _101  and  _103
REMARK   37  A    between atoms: _103  and  _104
REMARK   38  A    between atoms: _110  and  _112
REMARK   39  A    between atoms: _114  and  _116
REMARK   40  A    between atoms: _116  and  _117
REMARK   41  A    between atoms: _123  and  _125
REMARK   42  A    between atoms: _125  and  _126
REMARK   43  A    between atoms: _126  and  _127
REMARK   44  A    between atoms: _130  and  _132
REMARK   45  A    between atoms: _132  and  _134
REMARK   46  A    between atoms: _136  and  _138
REMARK   47  A    between atoms: _138  and  _139
REMARK   48  A    between atoms: _146  and  _148
REMARK                            x       y       z     vdW  Elec       q    Type
REMARK                         _______ _______ _______ _____ _____    ______ ____
ROOT
ATOM      1  C   UNL     1     -28.334  20.281 -55.614  0.00  0.00    +0.000 C 
ATOM      2  C   UNL     1     -29.734  19.769 -55.866  0.00  0.00    +0.000 C 
ATOM      3  C   UNL     1     -27.481  20.075 -56.845  0.00  0.00    +0.000 C 
ENDROOT
TORSDOF 0
REMARK  Name = 
REMARK  48 active torsions:
REMARK  status: ('A' for Active; 'I' for Inactive)
REMARK    1  A    between atoms: _1  and  _3
REMARK    2  A    between atoms: _3  and  _4
REMARK    3  A    between atoms: _4  and  _5
REMARK    4  A    between atoms: _5  and  _6
REMARK    5  A    between atoms: _8  and  _10
REMARK    6  A    between atoms: _10  and  _11
REMARK    7  A    between atoms: _11  and  _12
REMARK    8  A    between atoms: _15  and  _17
REMARK    9  A    between atoms: _17  and  _18
REMARK   10  A    between atoms: _18  and  _19
REMARK   11  A    between atoms: _19  and  _20
REMARK   12  A    between atoms: _22  and  _24
REMARK   13  A    between atoms: _24  and  _26
REMARK   14  A    between atoms: _28  and  _30
REMARK   15  A    between atoms: _33  and  _35
REMARK   16  A    between atoms: _38  and  _40
REMARK   17  A    between atoms: _40  and  _41
REMARK   18  A    between atoms: _47  and  _49
REMARK   19  A    between atoms: _49  and  _50
REMARK   20  A    between atoms: _53  and  _55
REMARK   21  A    between atoms: _55  and  _57
REMARK   22  A    between atoms: _59  and  _61
REMARK   23  A    between atoms: _64  and  _66
REMARK   24  A    between atoms: _66  and  _67
REMARK   25  A    between atoms: _67  and  _68
REMARK   26  A    between atoms: _68  and  _69
REMARK   27  A    between atoms: _73  and  _75
REMARK   28  A    between atoms: _75  and  _76
REMARK   29  A    between atoms: _76  and  _77
REMARK   30  A    between atoms: _80  and  _82
REMARK   31  A    between atoms: _82  and  _83
REMARK   32  A    between atoms: _86  and  _88
REMARK   33  A    between atoms: _88  and  _89
REMARK   34  A    between atoms: _96  and  _98
REMARK   35  A    between atoms: _98  and  _99
REMARK   36  A    between atoms: _101  and  _103
REMARK   37  A    between atoms: _103  and  _104
REMARK   38  A    between atoms: _110  and  _112
REMARK   39  A    between atoms: _114  and  _116
REMARK   40  A    between atoms: _116  and  _117
REMARK   41  A    between atoms: _123  and  _125
REMARK   42  A    between atoms: _125  and  _126
REMARK   43  A    between atoms: _126  and  _127
REMARK   44  A    between atoms: _130  and  _132
REMARK   45  A    between atoms: _132  and  _134
REMARK   46  A    between atoms: _136  and  _138
REMARK   47  A    between atoms: _138  and  _139
REMARK   48  A    between atoms: _146  and  _148
REMARK                            x       y       z     vdW  Elec       q    Type
REMARK                         _______ _______ _______ _____ _____    ______ ____
ROOT
ATOM      1  C   UNL     1     -41.016   4.649 -56.983  0.00  0.00    +0.002 C 
ENDROOT
BRANCH   1   2
ATOM      2  C   UNL     1     -40.404   4.870 -58.358  0.00  0.00    +0.000 C 
BRANCH   2   3
ATOM      3  C   UNL     1     -41.224   4.300 -59.526  0.00  0.00    +0.000 C 
ATOM      4  C   UNL     1     -41.771   5.469 -60.349  0.00  0.00    +0.000 C 
ENDBRANCH   2   3
ENDBRANCH   1   2
BRANCH   1   5
ATOM      5  C   UNL     1     -41.795   5.863 -56.496  0.00  0.00    +0.021 C 
BRANCH   5   6
ATOM      6  C   UNL     1     -43.195   5.456 -56.081  0.00  0.00    +0.109 C 
ATOM      7  N   UNL     1     -43.811   4.469 -57.000  0.00  0.00    -0.131 NA
ENDBRANCH   5   6
ENDBRANCH   1   5
TORSDOF 4
REMARK  Name = 
REMARK  48 active torsions:
REMARK  status: ('A' for Active; 'I' for Inactive)
REMARK    1  A    between atoms: _1  and  _3
REMARK    2  A    between atoms: _3  and  _4
REMARK    3  A    between atoms: _4  and  _5
REMARK    4  A    between atoms: _5  and  _6
REMARK    5  A    between atoms: _8  and  _10
REMARK    6  A    between atoms: _10  and  _11
REMARK    7  A    between atoms: _11  and  _12
REMARK    8  A    between atoms: _15  and  _17
REMARK    9  A    between atoms: _17  and  _18
REMARK   10  A    between atoms: _18  and  _19
REMARK   11  A    between atoms: _19  and  _20
REMARK   12  A    between atoms: _22  and  _24
REMARK   13  A    between atoms: _24  and  _26
REMARK   14  A    between atoms: _28  and  _30
REMARK   15  A    between atoms: _33  and  _35
REMARK   16  A    between atoms: _38  and  _40
REMARK   17  A    between atoms: _40  and  _41
REMARK   18  A    between atoms: _47  and  _49
REMARK   19  A    between atoms: _49  and  _50
REMARK   20  A    between atoms: _53  and  _55
REMARK   21  A    between atoms: _55  and  _57
REMARK   22  A    between atoms: _59  and  _61
REMARK   23  A    between atoms: _64  and  _66
REMARK   24  A    between atoms: _66  and  _67
REMARK   25  A    between atoms: _67  and  _68
REMARK   26  A    between atoms: _68  and  _69
REMARK   27  A    between atoms: _73  and  _75
REMARK   28  A    between atoms: _75  and  _76
REMARK   29  A    between atoms: _76  and  _77
REMARK   30  A    between atoms: _80  and  _82
REMARK   31  A    between atoms: _82  and  _83
REMARK   32  A    between atoms: _86  and  _88
REMARK   33  A    between atoms: _88  and  _89
REMARK   34  A    between atoms: _96  and  _98
REMARK   35  A    between atoms: _98  and  _99
REMARK   36  A    between atoms: _101  and  _103
REMARK   37  A    between atoms: _103  and  _104
REMARK   38  A    between atoms: _110  and  _112
REMARK   39  A    between atoms: _114  and  _116
REMARK   40  A    between atoms: _116  and  _117
REMARK   41  A    between atoms: _123  and  _125
REMARK   42  A    between atoms: _125  and  _126
REMARK   43  A    between atoms: _126  and  _127
REMARK   44  A    between atoms: _130  and  _132
REMARK   45  A    between atoms: _132  and  _134
REMARK   46  A    between atoms: _136  and  _138
REMARK   47  A    between atoms: _138  and  _139
REMARK   48  A    between atoms: _146  and  _148
REMARK                            x       y       z     vdW  Elec       q    Type
REMARK                         _______ _______ _______ _____ _____    ______ ____
ROOT
ATOM      1  C   UNL     1     -37.781  -1.993 -46.822  0.00  0.00    +0.089 C 
ENDROOT
BRANCH   1   2
ATOM      2  C   UNL     1     -39.239  -1.593 -46.593  0.00  0.00    +0.261 C 
ATOM      3  O   UNL     1     -39.542  -0.732 -45.764  0.00  0.00    -0.272 OA
ATOM      4  N   UNL     1     -40.144  -2.223 -47.328  0.00  0.00    -0.088 NA
ENDBRANCH   1   2
BRANCH   1   5
ATOM      5  C   UNL     1     -37.640  -3.406 -47.375  0.00  0.00    +0.010 C 
BRANCH   5   6
ATOM      6  C   UNL     1     -36.303  -4.096 -47.066  0.00  0.00    +0.001 C 
ATOM      7  C   UNL     1     -36.525  -5.097 -45.944  0.00  0.00    +0.000 C 
ENDBRANCH   5   6
ENDBRANCH   1   5
TORSDOF 3
REMARK  Name = 
REMARK  48 active torsions:
REMARK  status: ('A' for Active; 'I' for Inactive)
REMARK    1  A    between atoms: _1  and  _3
REMARK    2  A    between atoms: _3  and  _4
REMARK    3  A    between atoms: _4  and  _5
REMARK    4  A    between atoms: _5  and  _6
REMARK    5  A    between atoms: _8  and  _10
REMARK    6  A    between atoms: _10  and  _11
REMARK    7  A    between atoms: _11  and  _12
REMARK    8  A    between atoms: _15  and  _17
REMARK    9  A    between atoms: _17  and  _18
REMARK   10  A    between atoms: _18  and  _19
REMARK   11  A    between atoms: _19  and  _20
REMARK   12  A    between atoms: _22  and  _24
REMARK   13  A    between atoms: _24  and  _26
REMARK   14  A    between atoms: _28  and  _30
REMARK   15  A    between atoms: _33  and  _35
REMARK   16  A    between atoms: _38  and  _40
REMARK   17  A    between atoms: _40  and  _41
REMARK   18  A    between atoms: _47  and  _49
REMARK   19  A    between atoms: _49  and  _50
REMARK   20  A    between atoms: _53  and  _55
REMARK   21  A    between atoms: _55  and  _57
REMARK   22  A    between atoms: _59  and  _61
REMARK   23  A    between atoms: _64  and  _66
REMARK   24  A    between atoms: _66  and  _67
REMARK   25  A    between atoms: _67  and  _68
REMARK   26  A    between atoms: _68  and  _69
REMARK   27  A    between atoms: _73  and  _75
REMARK   28  A    between atoms: _75  and  _76
REMARK   29  A    between atoms: _76  and  _77
REMARK   30  A    between atoms: _80  and  _82
REMARK   31  A    between atoms: _82  and  _83
REMARK   32  A    between atoms: _86  and  _88
REMARK   33  A    between atoms: _88  and  _89
REMARK   34  A    between atoms: _96  and  _98
REMARK   35  A    between atoms: _98  and  _99
REMARK   36  A    between atoms: _101  and  _103
REMARK   37  A    between atoms: _103  and  _104
REMARK   38  A    between atoms: _110  and  _112
REMARK   39  A    between atoms: _114  and  _116
REMARK   40  A    between atoms: _116  and  _117
REMARK   41  A    between atoms: _123  and  _125
REMARK   42  A    between atoms: _125  and  _126
REMARK   43  A    between atoms: _126  and  _127
REMARK   44  A    between atoms: _130  and  _132
REMARK   45  A    between atoms: _132  and  _134
REMARK   46  A    between atoms: _136  and  _138
REMARK   47  A    between atoms: _138  and  _139
REMARK   48  A    between atoms: _146  and  _148
REMARK                            x       y       z     vdW  Elec       q    Type
REMARK                         _______ _______ _______ _____ _____    ______ ____
ROOT
ATOM      1  C   UNL     1     -34.394   0.984 -46.606  0.00  0.00    +0.002 C 
ENDROOT
BRANCH   1   2
ATOM      2  C   UNL     1     -34.221  -0.476 -46.208  0.00  0.00    +0.000 C 
BRANCH   2   3
ATOM      3  C   UNL     1     -32.868  -0.811 -45.600  0.00  0.00    +0.000 C 
ATOM      4  C   UNL     1     -32.974  -0.976 -44.118  0.00  0.00    +0.000 C 
ENDBRANCH   2   3
ENDBRANCH   1   2
BRANCH   1   5
ATOM      5  C   UNL     1     -33.901   1.294 -48.020  0.00  0.00    +0.021 C 
BRANCH   5   6
ATOM      6  C   UNL     1     -34.042   0.082 -48.944  0.00  0.00    +0.109 C 
ATOM      7  N   UNL     1     -32.733  -0.368 -49.508  0.00  0.00    -0.131 NA
ENDBRANCH   5   6
ENDBRANCH   1   5
TORSDOF 4
REMARK  Name = 
REMARK  48 active torsions:
REMARK  status: ('A' for Active; 'I' for Inactive)
REMARK    1  A    between atoms: _1  and  _3
REMARK    2  A    between atoms: _3  and  _4
REMARK    3  A    between atoms: _4  and  _5
REMARK    4  A    between atoms: _5  and  _6
REMARK    5  A    between atoms: _8  and  _10
REMARK    6  A    between atoms: _10  and  _11
REMARK    7  A    between atoms: _11  and  _12
REMARK    8  A    between atoms: _15  and  _17
REMARK    9  A    between atoms: _17  and  _18
REMARK   10  A    between atoms: _18  and  _19
REMARK   11  A    between atoms: _19  and  _20
REMARK   12  A    between atoms: _22  and  _24
REMARK   13  A    between atoms: _24  and  _26
REMARK   14  A    between atoms: _28  and  _30
REMARK   15  A    between atoms: _33  and  _35
REMARK   16  A    between atoms: _38  and  _40
REMARK   17  A    between atoms: _40  and  _41
REMARK   18  A    between atoms: _47  and  _49
REMARK   19  A    between atoms: _49  and  _50
REMARK   20  A    between atoms: _53  and  _55
REMARK   21  A    between atoms: _55  and  _57
REMARK   22  A    between atoms: _59  and  _61
REMARK   23  A    between atoms: _64  and  _66
REMARK   24  A    between atoms: _66  and  _67
REMARK   25  A    between atoms: _67  and  _68
REMARK   26  A    between atoms: _68  and  _69
REMARK   27  A    between atoms: _73  and  _75
REMARK   28  A    between atoms: _75  and  _76
REMARK   29  A    between atoms: _76  and  _77
REMARK   30  A    between atoms: _80  and  _82
REMARK   31  A    between atoms: _82  and  _83
REMARK   32  A    between atoms: _86  and  _88
REMARK   33  A    between atoms: _88  and  _89
REMARK   34  A    between atoms: _96  and  _98
REMARK   35  A    between atoms: _98  and  _99
REMARK   36  A    between atoms: _101  and  _103
REMARK   37  A    between atoms: _103  and  _104
REMARK   38  A    between atoms: _110  and  _112
REMARK   39  A    between atoms: _114  and  _116
REMARK   40  A    between atoms: _116  and  _117
REMARK   41  A    between atoms: _123  and  _125
REMARK   42  A    between atoms: _125  and  _126
REMARK   43  A    between atoms: _126  and  _127
REMARK   44  A    between atoms: _130  and  _132
REMARK   45  A    between atoms: _132  and  _134
REMARK   46  A    between atoms: _136  and  _138
REMARK   47  A    between atoms: _138  and  _139
REMARK   48  A    between atoms: _146  and  _148
REMARK                            x       y       z     vdW  Elec       q    Type
REMARK                         _______ _______ _______ _____ _____    ______ ____
ROOT
ATOM      1  C   UNL     1     -37.004  20.709 -62.215  0.00  0.00    +0.000 C 
ATOM      2  C   UNL     1     -36.889  21.778 -61.137  0.00  0.00    +0.000 C 
ENDROOT
BRANCH   1   3
ATOM      3  C   UNL     1     -38.244  20.934 -63.117  0.00  0.00    +0.000 C 
ATOM      4  C   UNL     1     -39.428  21.574 -62.374  0.00  0.00    +0.000 C 
ENDBRANCH   1   3
BRANCH   1   5
ATOM      5  C   UNL     1     -37.021  19.297 -61.615  0.00  0.00    +0.000 C 
ATOM      6  C   UNL     1     -35.691  18.824 -61.056  0.00  0.00    +0.000 C 
ENDBRANCH   1   5
TORSDOF 2
REMARK  Name = 
REMARK  48 active torsions:
REMARK  status: ('A' for Active; 'I' for Inactive)
REMARK    1  A    between atoms: _1  and  _3
REMARK    2  A    between atoms: _3  and  _4
REMARK    3  A    between atoms: _4  and  _5
REMARK    4  A    between atoms: _5  and  _6
REMARK    5  A    between atoms: _8  and  _10
REMARK    6  A    between atoms: _10  and  _11
REMARK    7  A    between atoms: _11  and  _12
REMARK    8  A    between atoms: _15  and  _17
REMARK    9  A    between atoms: _17  and  _18
REMARK   10  A    between atoms: _18  and  _19
REMARK   11  A    between atoms: _19  and  _20
REMARK   12  A    between atoms: _22  and  _24
REMARK   13  A    between atoms: _24  and  _26
REMARK   14  A    between atoms: _28  and  _30
REMARK   15  A    between atoms: _33  and  _35
REMARK   16  A    between atoms: _38  and  _40
REMARK   17  A    between atoms: _40  and  _41
REMARK   18  A    between atoms: _47  and  _49
REMARK   19  A    between atoms: _49  and  _50
REMARK   20  A    between atoms: _53  and  _55
REMARK   21  A    between atoms: _55  and  _57
REMARK   22  A    between atoms: _59  and  _61
REMARK   23  A    between atoms: _64  and  _66
REMARK   24  A    between atoms: _66  and  _67
REMARK   25  A    between atoms: _67  and  _68
REMARK   26  A    between atoms: _68  and  _69
REMARK   27  A    between atoms: _73  and  _75
REMARK   28  A    between atoms: _75  and  _76
REMARK   29  A    between atoms: _76  and  _77
REMARK   30  A    between atoms: _80  and  _82
REMARK   31  A    between atoms: _82  and  _83
REMARK   32  A    between atoms: _86  and  _88
REMARK   33  A    between atoms: _88  and  _89
REMARK   34  A    between atoms: _96  and  _98
REMARK   35  A    between atoms: _98  and  _99
REMARK   36  A    between atoms: _101  and  _103
REMARK   37  A    between atoms: _103  and  _104
REMARK   38  A    between atoms: _110  and  _112
REMARK   39  A    between atoms: _114  and  _116
REMARK   40  A    between atoms: _116  and  _117
REMARK   41  A    between atoms: _123  and  _125
REMARK   42  A    between atoms: _125  and  _126
REMARK   43  A    between atoms: _126  and  _127
REMARK   44  A    between atoms: _130  and  _132
REMARK   45  A    between atoms: _132  and  _134
REMARK   46  A    between atoms: _136  and  _138
REMARK   47  A    between atoms: _138  and  _139
REMARK   48  A    between atoms: _146  and  _148
REMARK                            x       y       z     vdW  Elec       q    Type
REMARK                         _______ _______ _______ _____ _____    ______ ____
ROOT
ATOM      1  C   UNL     1     -40.458  16.008 -58.742  0.00  0.00    +0.000 C 
ATOM      2  C   UNL     1     -40.446  16.809 -57.451  0.00  0.00    +0.000 C 
ATOM      3  C   UNL     1     -39.338  16.484 -59.648  0.00  0.00    +0.000 C 
ENDROOT
BRANCH   1   4
ATOM      4  C   UNL     1     -41.820  16.118 -59.465  0.00  0.00    +0.000 C 
ATOM      5  C   UNL     1     -41.608  15.864 -60.956  0.00  0.00    +0.000 C 
ENDBRANCH   1   4
TORSDOF 1
REMARK  Name = 
REMARK  48 active torsions:
REMARK  status: ('A' for Active; 'I' for Inactive)
REMARK    1  A    between atoms: _1  and  _3
REMARK    2  A    between atoms: _3  and  _4
REMARK    3  A    between atoms: _4  and  _5
REMARK    4  A    between atoms: _5  and  _6
REMARK    5  A    between atoms: _8  and  _10
REMARK    6  A    between atoms: _10  and  _11
REMARK    7  A    between atoms: _11  and  _12
REMARK    8  A    between atoms: _15  and  _17
REMARK    9  A    between atoms: _17  and  _18
REMARK   10  A    between atoms: _18  and  _19
REMARK   11  A    between atoms: _19  and  _20
REMARK   12  A    between atoms: _22  and  _24
REMARK   13  A    between atoms: _24  and  _26
REMARK   14  A    between atoms: _28  and  _30
REMARK   15  A    between atoms: _33  and  _35
REMARK   16  A    between atoms: _38  and  _40
REMARK   17  A    between atoms: _40  and  _41
REMARK   18  A    between atoms: _47  and  _49
REMARK   19  A    between atoms: _49  and  _50
REMARK   20  A    between atoms: _53  and  _55
REMARK   21  A    between atoms: _55  and  _57
REMARK   22  A    between atoms: _59  and  _61
REMARK   23  A    between atoms: _64  and  _66
REMARK   24  A    between atoms: _66  and  _67
REMARK   25  A    between atoms: _67  and  _68
REMARK   26  A    between atoms: _68  and  _69
REMARK   27  A    between atoms: _73  and  _75
REMARK   28  A    between atoms: _75  and  _76
REMARK   29  A    between atoms: _76  and  _77
REMARK   30  A    between atoms: _80  and  _82
REMARK   31  A    between atoms: _82  and  _83
REMARK   32  A    between atoms: _86  and  _88
REMARK   33  A    between atoms: _88  and  _89
REMARK   34  A    between atoms: _96  and  _98
REMARK   35  A    between atoms: _98  and  _99
REMARK   36  A    between atoms: _101  and  _103
REMARK   37  A    between atoms: _103  and  _104
REMARK   38  A    between atoms: _110  and  _112
REMARK   39  A    between atoms: _114  and  _116
REMARK   40  A    between atoms: _116  and  _117
REMARK   41  A    between atoms: _123  and  _125
REMARK   42  A    between atoms: _125  and  _126
REMARK   43  A    between atoms: _126  and  _127
REMARK   44  A    between atoms: _130  and  _132
REMARK   45  A    between atoms: _132  and  _134
REMARK   46  A    between atoms: _136  and  _138
REMARK   47  A    between atoms: _138  and  _139
REMARK   48  A    between atoms: _146  and  _148
REMARK                            x       y       z     vdW  Elec       q    Type
REMARK                         _______ _______ _______ _____ _____    ______ ____
ROOT
ATOM      1  C   UNL     1     -37.401  15.863 -64.320  0.00  0.00    +0.000 C 
ATOM      2  C   UNL     1     -37.385  15.892 -62.798  0.00  0.00    +0.000 C 
ATOM      3  C   UNL     1     -36.025  16.173 -64.885  0.00  0.00    +0.000 C 
ENDROOT
BRANCH   1   4
ATOM      4  C   UNL     1     -38.448  16.853 -64.859  0.00  0.00    +0.000 C 
ATOM      5  C   UNL     1     -38.402  16.775 -66.366  0.00  0.00    +0.000 C 
ENDBRANCH   1   4
TORSDOF 1
REMARK  Name = 
REMARK  48 active torsions:
REMARK  status: ('A' for Active; 'I' for Inactive)
REMARK    1  A    between atoms: _1  and  _3
REMARK    2  A    between atoms: _3  and  _4
REMARK    3  A    between atoms: _4  and  _5
REMARK    4  A    between atoms: _5  and  _6
REMARK    5  A    between atoms: _8  and  _10
REMARK    6  A    between atoms: _10  and  _11
REMARK    7  A    between atoms: _11  and  _12
REMARK    8  A    between atoms: _15  and  _17
REMARK    9  A    between atoms: _17  and  _18
REMARK   10  A    between atoms: _18  and  _19
REMARK   11  A    between atoms: _19  and  _20
REMARK   12  A    between atoms: _22  and  _24
REMARK   13  A    between atoms: _24  and  _26
REMARK   14  A    between atoms: _28  and  _30
REMARK   15  A    between atoms: _33  and  _35
REMARK   16  A    between atoms: _38  and  _40
REMARK   17  A    between atoms: _40  and  _41
REMARK   18  A    between atoms: _47  and  _49
REMARK   19  A    between atoms: _49  and  _50
REMARK   20  A    between atoms: _53  and  _55
REMARK   21  A    between atoms: _55  and  _57
REMARK   22  A    between atoms: _59  and  _61
REMARK   23  A    between atoms: _64  and  _66
REMARK   24  A    between atoms: _66  and  _67
REMARK   25  A    between atoms: _67  and  _68
REMARK   26  A    between atoms: _68  and  _69
REMARK   27  A    between atoms: _73  and  _75
REMARK   28  A    between atoms: _75  and  _76
REMARK   29  A    between atoms: _76  and  _77
REMARK   30  A    between atoms: _80  and  _82
REMARK   31  A    between atoms: _82  and  _83
REMARK   32  A    between atoms: _86  and  _88
REMARK   33  A    between atoms: _88  and  _89
REMARK   34  A    between atoms: _96  and  _98
REMARK   35  A    between atoms: _98  and  _99
REMARK   36  A    between atoms: _101  and  _103
REMARK   37  A    between atoms: _103  and  _104
REMARK   38  A    between atoms: _110  and  _112
REMARK   39  A    between atoms: _114  and  _116
REMARK   40  A    between atoms: _116  and  _117
REMARK   41  A    between atoms: _123  and  _125
REMARK   42  A    between atoms: _125  and  _126
REMARK   43  A    between atoms: _126  and  _127
REMARK   44  A    between atoms: _130  and  _132
REMARK   45  A    between atoms: _132  and  _134
REMARK   46  A    between atoms: _136  and  _138
REMARK   47  A    between atoms: _138  and  _139
REMARK   48  A    between atoms: _146  and  _148
REMARK                            x       y       z     vdW  Elec       q    Type
REMARK                         _______ _______ _______ _____ _____    ______ ____
ROOT
ATOM      1  C   UNL     1     -32.523  17.238 -67.932  0.00  0.00    -0.022 A 
ATOM      2  C   UNL     1     -33.378  16.254 -67.446  0.00  0.00    -0.004 A 
ATOM      3  C   UNL     1     -32.880  15.153 -66.776  0.00  0.00    -0.000 A 
ATOM      4  C   UNL     1     -31.514  15.021 -66.586  0.00  0.00    -0.000 A 
ATOM      5  C   UNL     1     -30.656  15.993 -67.060  0.00  0.00    -0.000 A 
ATOM      6  C   UNL     1     -31.158  17.093 -67.730  0.00  0.00    -0.004 A 
ENDROOT
BRANCH   1   7
ATOM      7  C   UNL     1     -33.074  18.454 -68.639  0.00  0.00    +0.026 C 
BRANCH   7   8
ATOM      8  C   UNL     1     -33.990  18.126 -69.806  0.00  0.00    +0.005 C 
ATOM      9  C   UNL     1     -33.252  17.127 -70.654  0.00  0.00    +0.000 C 
ENDBRANCH   7   8
ENDBRANCH   1   7
TORSDOF 2
REMARK  Name = 
REMARK  48 active torsions:
REMARK  status: ('A' for Active; 'I' for Inactive)
REMARK    1  A    between atoms: _1  and  _3
REMARK    2  A    between atoms: _3  and  _4
REMARK    3  A    between atoms: _4  and  _5
REMARK    4  A    between atoms: _5  and  _6
REMARK    5  A    between atoms: _8  and  _10
REMARK    6  A    between atoms: _10  and  _11
REMARK    7  A    between atoms: _11  and  _12
REMARK    8  A    between atoms: _15  and  _17
REMARK    9  A    between atoms: _17  and  _18
REMARK   10  A    between atoms: _18  and  _19
REMARK   11  A    between atoms: _19  and  _20
REMARK   12  A    between atoms: _22  and  _24
REMARK   13  A    between atoms: _24  and  _26
REMARK   14  A    between atoms: _28  and  _30
REMARK   15  A    between atoms: _33  and  _35
REMARK   16  A    between atoms: _38  and  _40
REMARK   17  A    between atoms: _40  and  _41
REMARK   18  A    between atoms: _47  and  _49
REMARK   19  A    between atoms: _49  and  _50
REMARK   20  A    between atoms: _53  and  _55
REMARK   21  A    between atoms: _55  and  _57
REMARK   22  A    between atoms: _59  and  _61
REMARK   23  A    between atoms: _64  and  _66
REMARK   24  A    between atoms: _66  and  _67
REMARK   25  A    between atoms: _67  and  _68
REMARK   26  A    between atoms: _68  and  _69
REMARK   27  A    between atoms: _73  and  _75
REMARK   28  A    between atoms: _75  and  _76
REMARK   29  A    between atoms: _76  and  _77
REMARK   30  A    between atoms: _80  and  _82
REMARK   31  A    between atoms: _82  and  _83
REMARK   32  A    between atoms: _86  and  _88
REMARK   33  A    between atoms: _88  and  _89
REMARK   34  A    between atoms: _96  and  _98
REMARK   35  A    between atoms: _98  and  _99
REMARK   36  A    between atoms: _101  and  _103
REMARK   37  A    between atoms: _103  and  _104
REMARK   38  A    between atoms: _110  and  _112
REMARK   39  A    between atoms: _114  and  _116
REMARK   40  A    between atoms: _116  and  _117
REMARK   41  A    between atoms: _123  and  _125
REMARK   42  A    between atoms: _125  and  _126
REMARK   43  A    between atoms: _126  and  _127
REMARK   44  A    between atoms: _130  and  _132
REMARK   45  A    between atoms: _132  and  _134
REMARK   46  A    between atoms: _136  and  _138
REMARK   47  A    between atoms: _138  and  _139
REMARK   48  A    between atoms: _146  and  _148
REMARK                            x       y       z     vdW  Elec       q    Type
REMARK                         _______ _______ _______ _____ _____    ______ ____
ROOT
ATOM      1  C   UNL     1     -28.961   9.396 -66.384  0.00  0.00    +0.000 C 
ENDROOT
BRANCH   1   2
ATOM      2  C   UNL     1     -29.377  10.667 -65.632  0.00  0.00    +0.000 C 
ATOM      3  C   UNL     1     -30.835  11.028 -65.882  0.00  0.00    +0.000 C 
ATOM      4  C   UNL     1     -28.497  11.848 -65.990  0.00  0.00    +0.000 C 
ENDBRANCH   1   2
BRANCH   1   5
ATOM      5  C   UNL     1     -27.487   8.993 -66.215  0.00  0.00    +0.000 C 
ATOM      6  C   UNL     1     -27.356   7.743 -65.353  0.00  0.00    +0.000 C 
ENDBRANCH   1   5
TORSDOF 2
REMARK  Name = 
REMARK  48 active torsions:
REMARK  status: ('A' for Active; 'I' for Inactive)
REMARK    1  A    between atoms: _1  and  _3
REMARK    2  A    between atoms: _3  and  _4
REMARK    3  A    between atoms: _4  and  _5
REMARK    4  A    between atoms: _5  and  _6
REMARK    5  A    between atoms: _8  and  _10
REMARK    6  A    between atoms: _10  and  _11
REMARK    7  A    between atoms: _11  and  _12
REMARK    8  A    between atoms: _15  and  _17
REMARK    9  A    between atoms: _17  and  _18
REMARK   10  A    between atoms: _18  and  _19
REMARK   11  A    between atoms: _19  and  _20
REMARK   12  A    between atoms: _22  and  _24
REMARK   13  A    between atoms: _24  and  _26
REMARK   14  A    between atoms: _28  and  _30
REMARK   15  A    between atoms: _33  and  _35
REMARK   16  A    between atoms: _38  and  _40
REMARK   17  A    between atoms: _40  and  _41
REMARK   18  A    between atoms: _47  and  _49
REMARK   19  A    between atoms: _49  and  _50
REMARK   20  A    between atoms: _53  and  _55
REMARK   21  A    between atoms: _55  and  _57
REMARK   22  A    between atoms: _59  and  _61
REMARK   23  A    between atoms: _64  and  _66
REMARK   24  A    between atoms: _66  and  _67
REMARK   25  A    between atoms: _67  and  _68
REMARK   26  A    between atoms: _68  and  _69
REMARK   27  A    between atoms: _73  and  _75
REMARK   28  A    between atoms: _75  and  _76
REMARK   29  A    between atoms: _76  and  _77
REMARK   30  A    between atoms: _80  and  _82
REMARK   31  A    between atoms: _82  and  _83
REMARK   32  A    between atoms: _86  and  _88
REMARK   33  A    between atoms: _88  and  _89
REMARK   34  A    between atoms: _96  and  _98
REMARK   35  A    between atoms: _98  and  _99
REMARK   36  A    between atoms: _101  and  _103
REMARK   37  A    between atoms: _103  and  _104
REMARK   38  A    between atoms: _110  and  _112
REMARK   39  A    between atoms: _114  and  _116
REMARK   40  A    between atoms: _116  and  _117
REMARK   41  A    between atoms: _123  and  _125
REMARK   42  A    between atoms: _125  and  _126
REMARK   43  A    between atoms: _126  and  _127
REMARK   44  A    between atoms: _130  and  _132
REMARK   45  A    between atoms: _132  and  _134
REMARK   46  A    between atoms: _136  and  _138
REMARK   47  A    between atoms: _138  and  _139
REMARK   48  A    between atoms: _146  and  _148
REMARK                            x       y       z     vdW  Elec       q    Type
REMARK                         _______ _______ _______ _____ _____    ______ ____
ROOT
ATOM      1  C   UNL     1     -29.805  21.651 -46.742  0.00  0.00    +0.000 C 
ATOM      2  C   UNL     1     -29.042  20.654 -45.862  0.00  0.00    +0.000 C 
ENDROOT
BRANCH   1   3
ATOM      3  C   UNL     1     -28.832  22.667 -47.364  0.00  0.00    +0.000 C 
ATOM      4  C   UNL     1     -28.508  23.754 -46.330  0.00  0.00    +0.000 C 
ENDBRANCH   1   3
BRANCH   1   5
ATOM      5  C   UNL     1     -30.883  22.373 -45.941  0.00  0.00    +0.000 C 
ATOM      6  C   UNL     1     -31.121  21.787 -44.563  0.00  0.00    +0.000 C 
ENDBRANCH   1   5
TORSDOF 2
REMARK  Name = 
REMARK  48 active torsions:
REMARK  status: ('A' for Active; 'I' for Inactive)
REMARK    1  A    between atoms: _1  and  _3
REMARK    2  A    between atoms: _3  and  _4
REMARK    3  A    between atoms: _4  and  _5
REMARK    4  A    between atoms: _5  and  _6
REMARK    5  A    between atoms: _8  and  _10
REMARK    6  A    between atoms: _10  and  _11
REMARK    7  A    between atoms: _11  and  _12
REMARK    8  A    between atoms: _15  and  _17
REMARK    9  A    between atoms: _17  and  _18
REMARK   10  A    between atoms: _18  and  _19
REMARK   11  A    between atoms: _19  and  _20
REMARK   12  A    between atoms: _22  and  _24
REMARK   13  A    between atoms: _24  and  _26
REMARK   14  A    between atoms: _28  and  _30
REMARK   15  A    between atoms: _33  and  _35
REMARK   16  A    between atoms: _38  and  _40
REMARK   17  A    between atoms: _40  and  _41
REMARK   18  A    between atoms: _47  and  _49
REMARK   19  A    between atoms: _49  and  _50
REMARK   20  A    between atoms: _53  and  _55
REMARK   21  A    between atoms: _55  and  _57
REMARK   22  A    between atoms: _59  and  _61
REMARK   23  A    between atoms: _64  and  _66
REMARK   24  A    between atoms: _66  and  _67
REMARK   25  A    between atoms: _67  and  _68
REMARK   26  A    between atoms: _68  and  _69
REMARK   27  A    between atoms: _73  and  _75
REMARK   28  A    between atoms: _75  and  _76
REMARK   29  A    between atoms: _76  and  _77
REMARK   30  A    between atoms: _80  and  _82
REMARK   31  A    between atoms: _82  and  _83
REMARK   32  A    between atoms: _86  and  _88
REMARK   33  A    between atoms: _88  and  _89
REMARK   34  A    between atoms: _96  and  _98
REMARK   35  A    between atoms: _98  and  _99
REMARK   36  A    between atoms: _101  and  _103
REMARK   37  A    between atoms: _103  and  _104
REMARK   38  A    between atoms: _110  and  _112
REMARK   39  A    between atoms: _114  and  _116
REMARK   40  A    between atoms: _116  and  _117
REMARK   41  A    between atoms: _123  and  _125
REMARK   42  A    between atoms: _125  and  _126
REMARK   43  A    between atoms: _126  and  _127
REMARK   44  A    between atoms: _130  and  _132
REMARK   45  A    between atoms: _132  and  _134
REMARK   46  A    between atoms: _136  and  _138
REMARK   47  A    between atoms: _138  and  _139
REMARK   48  A    between atoms: _146  and  _148
REMARK                            x       y       z     vdW  Elec       q    Type
REMARK                         _______ _______ _______ _____ _____    ______ ____
ROOT
ATOM      1  C   UNL     1     -32.218  25.109 -41.217  0.00  0.00    +0.000 C 
ATOM      2  C   UNL     1     -33.593  25.363 -40.621  0.00  0.00    +0.000 C 
ATOM      3  C   UNL     1     -32.089  23.664 -41.688  0.00  0.00    +0.000 C 
ENDROOT
BRANCH   1   4
ATOM      4  C   UNL     1     -31.936  26.080 -42.382  0.00  0.00    +0.000 C 
ATOM      5  C   UNL     1     -31.591  27.459 -41.796  0.00  0.00    +0.000 C 
ENDBRANCH   1   4
TORSDOF 1
REMARK  Name = 
REMARK  48 active torsions:
REMARK  status: ('A' for Active; 'I' for Inactive)
REMARK    1  A    between atoms: _1  and  _3
REMARK    2  A    between atoms: _3  and  _4
REMARK    3  A    between atoms: _4  and  _5
REMARK    4  A    between atoms: _5  and  _6
REMARK    5  A    between atoms: _8  and  _10
REMARK    6  A    between atoms: _10  and  _11
REMARK    7  A    between atoms: _11  and  _12
REMARK    8  A    between atoms: _15  and  _17
REMARK    9  A    between atoms: _17  and  _18
REMARK   10  A    between atoms: _18  and  _19
REMARK   11  A    between atoms: _19  and  _20
REMARK   12  A    between atoms: _22  and  _24
REMARK   13  A    between atoms: _24  and  _26
REMARK   14  A    between atoms: _28  and  _30
REMARK   15  A    between atoms: _33  and  _35
REMARK   16  A    between atoms: _38  and  _40
REMARK   17  A    between atoms: _40  and  _41
REMARK   18  A    between atoms: _47  and  _49
REMARK   19  A    between atoms: _49  and  _50
REMARK   20  A    between atoms: _53  and  _55
REMARK   21  A    between atoms: _55  and  _57
REMARK   22  A    between atoms: _59  and  _61
REMARK   23  A    between atoms: _64  and  _66
REMARK   24  A    between atoms: _66  and  _67
REMARK   25  A    between atoms: _67  and  _68
REMARK   26  A    between atoms: _68  and  _69
REMARK   27  A    between atoms: _73  and  _75
REMARK   28  A    between atoms: _75  and  _76
REMARK   29  A    between atoms: _76  and  _77
REMARK   30  A    between atoms: _80  and  _82
REMARK   31  A    between atoms: _82  and  _83
REMARK   32  A    between atoms: _86  and  _88
REMARK   33  A    between atoms: _88  and  _89
REMARK   34  A    between atoms: _96  and  _98
REMARK   35  A    between atoms: _98  and  _99
REMARK   36  A    between atoms: _101  and  _103
REMARK   37  A    between atoms: _103  and  _104
REMARK   38  A    between atoms: _110  and  _112
REMARK   39  A    between atoms: _114  and  _116
REMARK   40  A    between atoms: _116  and  _117
REMARK   41  A    between atoms: _123  and  _125
REMARK   42  A    between atoms: _125  and  _126
REMARK   43  A    between atoms: _126  and  _127
REMARK   44  A    between atoms: _130  and  _132
REMARK   45  A    between atoms: _132  and  _134
REMARK   46  A    between atoms: _136  and  _138
REMARK   47  A    between atoms: _138  and  _139
REMARK   48  A    between atoms: _146  and  _148
REMARK                            x       y       z     vdW  Elec       q    Type
REMARK                         _______ _______ _______ _____ _____    ______ ____
ROOT
ATOM      1  C   UNL     1     -28.321  14.746 -45.627  0.00  0.00    +0.220 C 
ENDROOT
BRANCH   1   2
ATOM      2  N   UNL     1     -29.148  15.613 -46.467  0.00  0.00    -0.087 NA
ATOM      3  C   UNL     1     -29.729  16.743 -46.064  0.00  0.00    +0.535 C 
ATOM      4  N   UNL     1     -29.590  17.166 -44.812  0.00  0.00    +0.135 NA
ATOM      5  N   UNL     1     -30.457  17.459 -46.920  0.00  0.00    +0.135 NA
ENDBRANCH   1   2
BRANCH   1   6
ATOM      6  C   UNL     1     -27.028  14.366 -46.331  0.00  0.00    +0.047 C 
BRANCH   6   7
ATOM      7  C   UNL     1     -26.760  15.217 -47.573  0.00  0.00    +0.004 C 
BRANCH   7   8
ATOM      8  C   UNL     1     -25.337  15.065 -48.132  0.00  0.00    +0.000 C 
ATOM      9  C   UNL     1     -25.355  14.508 -49.559  0.00  0.00    +0.000 C 
ENDBRANCH   7   8
ENDBRANCH   6   7
ENDBRANCH   1   6
TORSDOF 4
REMARK  Name = 
REMARK  48 active torsions:
REMARK  status: ('A' for Active; 'I' for Inactive)
REMARK    1  A    between atoms: _1  and  _3
REMARK    2  A    between atoms: _3  and  _4
REMARK    3  A    between atoms: _4  and  _5
REMARK    4  A    between atoms: _5  and  _6
REMARK    5  A    between atoms: _8  and  _10
REMARK    6  A    between atoms: _10  and  _11
REMARK    7  A    between atoms: _11  and  _12
REMARK    8  A    between atoms: _15  and  _17
REMARK    9  A    between atoms: _17  and  _18
REMARK   10  A    between atoms: _18  and  _19
REMARK   11  A    between atoms: _19  and  _20
REMARK   12  A    between atoms: _22  and  _24
REMARK   13  A    between atoms: _24  and  _26
REMARK   14  A    between atoms: _28  and  _30
REMARK   15  A    between atoms: _33  and  _35
REMARK   16  A    between atoms: _38  and  _40
REMARK   17  A    between atoms: _40  and  _41
REMARK   18  A    between atoms: _47  and  _49
REMARK   19  A    between atoms: _49  and  _50
REMARK   20  A    between atoms: _53  and  _55
REMARK   21  A    between atoms: _55  and  _57
REMARK   22  A    between atoms: _59  and  _61
REMARK   23  A    between atoms: _64  and  _66
REMARK   24  A    between atoms: _66  and  _67
REMARK   25  A    between atoms: _67  and  _68
REMARK   26  A    between atoms: _68  and  _69
REMARK   27  A    between atoms: _73  and  _75
REMARK   28  A    between atoms: _75  and  _76
REMARK   29  A    between atoms: _76  and  _77
REMARK   30  A    between atoms: _80  and  _82
REMARK   31  A    between atoms: _82  and  _83
REMARK   32  A    between atoms: _86  and  _88
REMARK   33  A    between atoms: _88  and  _89
REMARK   34  A    between atoms: _96  and  _98
REMARK   35  A    between atoms: _98  and  _99
REMARK   36  A    between atoms: _101  and  _103
REMARK   37  A    between atoms: _103  and  _104
REMARK   38  A    between atoms: _110  and  _112
REMARK   39  A    between atoms: _114  and  _116
REMARK   40  A    between atoms: _116  and  _117
REMARK   41  A    between atoms: _123  and  _125
REMARK   42  A    between atoms: _125  and  _126
REMARK   43  A    between atoms: _126  and  _127
REMARK   44  A    between atoms: _130  and  _132
REMARK   45  A    between atoms: _132  and  _134
REMARK   46  A    between atoms: _136  and  _138
REMARK   47  A    between atoms: _138  and  _139
REMARK   48  A    between atoms: _146  and  _148
REMARK                            x       y       z     vdW  Elec       q    Type
REMARK                         _______ _______ _______ _____ _____    ______ ____
ROOT
ATOM      1  C   UNL     1     -30.594  10.723 -53.095  0.00  0.00    +0.114 C 
ENDROOT
BRANCH   1   2
ATOM      2  C   UNL     1     -31.962  11.193 -52.643  0.00  0.00    +0.365 C 
ATOM      3  O   UNL     1     -32.045  12.025 -51.709  0.00  0.00    -0.246 OA
ATOM      4  O   UNL     1     -32.962  10.718 -53.227  0.00  0.00    -0.246 OA
ENDBRANCH   1   2
BRANCH   1   5
ATOM      5  C   UNL     1     -29.459  11.600 -52.583  0.00  0.00    +0.012 C 
BRANCH   5   6
ATOM      6  C   UNL     1     -28.088  10.926 -52.454  0.00  0.00    +0.001 C 
ATOM      7  C   UNL     1     -27.768  10.307 -53.799  0.00  0.00    +0.000 C 
ENDBRANCH   5   6
ENDBRANCH   1   5
TORSDOF 3
REMARK  Name = 
REMARK  48 active torsions:
REMARK  status: ('A' for Active; 'I' for Inactive)
REMARK    1  A    between atoms: _1  and  _3
REMARK    2  A    between atoms: _3  and  _4
REMARK    3  A    between atoms: _4  and  _5
REMARK    4  A    between atoms: _5  and  _6
REMARK    5  A    between atoms: _8  and  _10
REMARK    6  A    between atoms: _10  and  _11
REMARK    7  A    between atoms: _11  and  _12
REMARK    8  A    between atoms: _15  and  _17
REMARK    9  A    between atoms: _17  and  _18
REMARK   10  A    between atoms: _18  and  _19
REMARK   11  A    between atoms: _19  and  _20
REMARK   12  A    between atoms: _22  and  _24
REMARK   13  A    between atoms: _24  and  _26
REMARK   14  A    between atoms: _28  and  _30
REMARK   15  A    between atoms: _33  and  _35
REMARK   16  A    between atoms: _38  and  _40
REMARK   17  A    between atoms: _40  and  _41
REMARK   18  A    between atoms: _47  and  _49
REMARK   19  A    between atoms: _49  and  _50
REMARK   20  A    between atoms: _53  and  _55
REMARK   21  A    between atoms: _55  and  _57
REMARK   22  A    between atoms: _59  and  _61
REMARK   23  A    between atoms: _64  and  _66
REMARK   24  A    between atoms: _66  and  _67
REMARK   25  A    between atoms: _67  and  _68
REMARK   26  A    between atoms: _68  and  _69
REMARK   27  A    between atoms: _73  and  _75
REMARK   28  A    between atoms: _75  and  _76
REMARK   29  A    between atoms: _76  and  _77
REMARK   30  A    between atoms: _80  and  _82
REMARK   31  A    between atoms: _82  and  _83
REMARK   32  A    between atoms: _86  and  _88
REMARK   33  A    between atoms: _88  and  _89
REMARK   34  A    between atoms: _96  and  _98
REMARK   35  A    between atoms: _98  and  _99
REMARK   36  A    between atoms: _101  and  _103
REMARK   37  A    between atoms: _103  and  _104
REMARK   38  A    between atoms: _110  and  _112
REMARK   39  A    between atoms: _114  and  _116
REMARK   40  A    between atoms: _116  and  _117
REMARK   41  A    between atoms: _123  and  _125
REMARK   42  A    between atoms: _125  and  _126
REMARK   43  A    between atoms: _126  and  _127
REMARK   44  A    between atoms: _130  and  _132
REMARK   45  A    between atoms: _132  and  _134
REMARK   46  A    between atoms: _136  and  _138
REMARK   47  A    between atoms: _138  and  _139
REMARK   48  A    between atoms: _146  and  _148
REMARK                            x       y       z     vdW  Elec       q    Type
REMARK                         _______ _______ _______ _____ _____    ______ ____
ROOT
ATOM      1  C   UNL     1     -31.260   8.906 -58.143  0.00  0.00    +0.000 C 
ENDROOT
BRANCH   1   2
ATOM      2  C   UNL     1     -32.417   9.560 -57.402  0.00  0.00    +0.000 C 
ATOM      3  C   UNL     1     -32.740   8.756 -56.152  0.00  0.00    +0.000 C 
ATOM      4  C   UNL     1     -32.111  11.002 -57.043  0.00  0.00    +0.000 C 
ENDBRANCH   1   2
BRANCH   1   5
ATOM      5  C   UNL     1     -30.627   7.768 -57.377  0.00  0.00    +0.000 C 
ATOM      6  C   UNL     1     -30.420   6.614 -58.311  0.00  0.00    +0.000 C 
ENDBRANCH   1   5
TORSDOF 2
REMARK  Name = 
REMARK  48 active torsions:
REMARK  status: ('A' for Active; 'I' for Inactive)
REMARK    1  A    between atoms: _1  and  _3
REMARK    2  A    between atoms: _3  and  _4
REMARK    3  A    between atoms: _4  and  _5
REMARK    4  A    between atoms: _5  and  _6
REMARK    5  A    between atoms: _8  and  _10
REMARK    6  A    between atoms: _10  and  _11
REMARK    7  A    between atoms: _11  and  _12
REMARK    8  A    between atoms: _15  and  _17
REMARK    9  A    between atoms: _17  and  _18
REMARK   10  A    between atoms: _18  and  _19
REMARK   11  A    between atoms: _19  and  _20
REMARK   12  A    between atoms: _22  and  _24
REMARK   13  A    between atoms: _24  and  _26
REMARK   14  A    between atoms: _28  and  _30
REMARK   15  A    between atoms: _33  and  _35
REMARK   16  A    between atoms: _38  and  _40
REMARK   17  A    between atoms: _40  and  _41
REMARK   18  A    between atoms: _47  and  _49
REMARK   19  A    between atoms: _49  and  _50
REMARK   20  A    between atoms: _53  and  _55
REMARK   21  A    between atoms: _55  and  _57
REMARK   22  A    between atoms: _59  and  _61
REMARK   23  A    between atoms: _64  and  _66
REMARK   24  A    between atoms: _66  and  _67
REMARK   25  A    between atoms: _67  and  _68
REMARK   26  A    between atoms: _68  and  _69
REMARK   27  A    between atoms: _73  and  _75
REMARK   28  A    between atoms: _75  and  _76
REMARK   29  A    between atoms: _76  and  _77
REMARK   30  A    between atoms: _80  and  _82
REMARK   31  A    between atoms: _82  and  _83
REMARK   32  A    between atoms: _86  and  _88
REMARK   33  A    between atoms: _88  and  _89
REMARK   34  A    between atoms: _96  and  _98
REMARK   35  A    between atoms: _98  and  _99
REMARK   36  A    between atoms: _101  and  _103
REMARK   37  A    between atoms: _103  and  _104
REMARK   38  A    between atoms: _110  and  _112
REMARK   39  A    between atoms: _114  and  _116
REMARK   40  A    between atoms: _116  and  _117
REMARK   41  A    between atoms: _123  and  _125
REMARK   42  A    between atoms: _125  and  _126
REMARK   43  A    between atoms: _126  and  _127
REMARK   44  A    between atoms: _130  and  _132
REMARK   45  A    between atoms: _132  and  _134
REMARK   46  A    between atoms: _136  and  _138
REMARK   47  A    between atoms: _138  and  _139
REMARK   48  A    between atoms: _146  and  _148
REMARK                            x       y       z     vdW  Elec       q    Type
REMARK                         _______ _______ _______ _____ _____    ______ ____
ROOT
ATOM      1  C   UNL     1     -35.856   6.464 -59.891  0.00  0.00    -0.022 A 
ATOM      2  C   UNL     1     -35.054   6.710 -58.794  0.00  0.00    -0.001 A 
ATOM      3  C   UNL     1     -35.593   7.149 -57.600  0.00  0.00    +0.042 A 
ATOM      4  C   UNL     1     -36.946   7.364 -57.495  0.00  0.00    +0.196 A 
ATOM      5  O   UNL     1     -37.438   7.804 -56.292  0.00  0.00    -0.287 OA
ATOM      6  C   UNL     1     -37.774   7.139 -58.576  0.00  0.00    +0.042 A 
ATOM      7  C   UNL     1     -37.225   6.689 -59.770  0.00  0.00    -0.001 A 
ENDROOT
BRANCH   1   8
ATOM      8  C   UNL     1     -35.245   6.003 -61.182  0.00  0.00    +0.026 C 
BRANCH   8   9
ATOM      9  C   UNL     1     -35.853   4.685 -61.644  0.00  0.00    +0.005 C 
ATOM     10  C   UNL     1     -35.604   4.456 -63.119  0.00  0.00    +0.000 C 
ENDBRANCH   8   9
ENDBRANCH   1   8
TORSDOF 2
REMARK  Name = 
REMARK  48 active torsions:
REMARK  status: ('A' for Active; 'I' for Inactive)
REMARK    1  A    between atoms: _1  and  _3
REMARK    2  A    between atoms: _3  and  _4
REMARK    3  A    between atoms: _4  and  _5
REMARK    4  A    between atoms: _5  and  _6
REMARK    5  A    between atoms: _8  and  _10
REMARK    6  A    between atoms: _10  and  _11
REMARK    7  A    between atoms: _11  and  _12
REMARK    8  A    between atoms: _15  and  _17
REMARK    9  A    between atoms: _17  and  _18
REMARK   10  A    between atoms: _18  and  _19
REMARK   11  A    between atoms: _19  and  _20
REMARK   12  A    between atoms: _22  and  _24
REMARK   13  A    between atoms: _24  and  _26
REMARK   14  A    between atoms: _28  and  _30
REMARK   15  A    between atoms: _33  and  _35
REMARK   16  A    between atoms: _38  and  _40
REMARK   17  A    between atoms: _40  and  _41
REMARK   18  A    between atoms: _47  and  _49
REMARK   19  A    between atoms: _49  and  _50
REMARK   20  A    between atoms: _53  and  _55
REMARK   21  A    between atoms: _55  and  _57
REMARK   22  A    between atoms: _59  and  _61
REMARK   23  A    between atoms: _64  and  _66
REMARK   24  A    between atoms: _66  and  _67
REMARK   25  A    between atoms: _67  and  _68
REMARK   26  A    between atoms: _68  and  _69
REMARK   27  A    between atoms: _73  and  _75
REMARK   28  A    between atoms: _75  and  _76
REMARK   29  A    between atoms: _76  and  _77
REMARK   30  A    between atoms: _80  and  _82
REMARK   31  A    between atoms: _82  and  _83
REMARK   32  A    between atoms: _86  and  _88
REMARK   33  A    between atoms: _88  and  _89
REMARK   34  A    between atoms: _96  and  _98
REMARK   35  A    between atoms: _98  and  _99
REMARK   36  A    between atoms: _101  and  _103
REMARK   37  A    between atoms: _103  and  _104
REMARK   38  A    between atoms: _110  and  _112
REMARK   39  A    between atoms: _114  and  _116
REMARK   40  A    between atoms: _116  and  _117
REMARK   41  A    between atoms: _123  and  _125
REMARK   42  A    between atoms: _125  and  _126
REMARK   43  A    between atoms: _126  and  _127
REMARK   44  A    between atoms: _130  and  _132
REMARK   45  A    between atoms: _132  and  _134
REMARK   46  A    between atoms: _136  and  _138
REMARK   47  A    between atoms: _138  and  _139
REMARK   48  A    between atoms: _146  and  _148
REMARK                            x       y       z     vdW  Elec       q    Type
REMARK                         _______ _______ _______ _____ _____    ______ ____
ROOT
ATOM      1  C   UNL     1     -43.917   9.051 -56.977  0.00  0.00    +0.000 C 
ENDROOT
BRANCH   1   2
ATOM      2  C   UNL     1     -43.289  10.423 -57.225  0.00  0.00    +0.000 C 
ATOM      3  C   UNL     1     -42.330  10.748 -56.096  0.00  0.00    +0.000 C 
ENDBRANCH   1   2
BRANCH   1   4
ATOM      4  C   UNL     1     -44.792   9.253 -55.803  0.00  0.00    +0.000 C 
ATOM      5  C   UNL     1     -46.159   8.845 -56.291  0.00  0.00    +0.000 C 
ENDBRANCH   1   4
TORSDOF 2
REMARK  Name = 
REMARK  48 active torsions:
REMARK  status: ('A' for Active; 'I' for Inactive)
REMARK    1  A    between atoms: _1  and  _3
REMARK    2  A    between atoms: _3  and  _4
REMARK    3  A    between atoms: _4  and  _5
REMARK    4  A    between atoms: _5  and  _6
REMARK    5  A    between atoms: _8  and  _10
REMARK    6  A    between atoms: _10  and  _11
REMARK    7  A    between atoms: _11  and  _12
REMARK    8  A    between atoms: _15  and  _17
REMARK    9  A    between atoms: _17  and  _18
REMARK   10  A    between atoms: _18  and  _19
REMARK   11  A    between atoms: _19  and  _20
REMARK   12  A    between atoms: _22  and  _24
REMARK   13  A    between atoms: _24  and  _26
REMARK   14  A    between atoms: _28  and  _30
REMARK   15  A    between atoms: _33  and  _35
REMARK   16  A    between atoms: _38  and  _40
REMARK   17  A    between atoms: _40  and  _41
REMARK   18  A    between atoms: _47  and  _49
REMARK   19  A    between atoms: _49  and  _50
REMARK   20  A    between atoms: _53  and  _55
REMARK   21  A    between atoms: _55  and  _57
REMARK   22  A    between atoms: _59  and  _61
REMARK   23  A    between atoms: _64  and  _66
REMARK   24  A    between atoms: _66  and  _67
REMARK   25  A    between atoms: _67  and  _68
REMARK   26  A    between atoms: _68  and  _69
REMARK   27  A    between atoms: _73  and  _75
REMARK   28  A    between atoms: _75  and  _76
REMARK   29  A    between atoms: _76  and  _77
REMARK   30  A    between atoms: _80  and  _82
REMARK   31  A    between atoms: _82  and  _83
REMARK   32  A    between atoms: _86  and  _88
REMARK   33  A    between atoms: _88  and  _89
REMARK   34  A    between atoms: _96  and  _98
REMARK   35  A    between atoms: _98  and  _99
REMARK   36  A    between atoms: _101  and  _103
REMARK   37  A    between atoms: _103  and  _104
REMARK   38  A    between atoms: _110  and  _112
REMARK   39  A    between atoms: _114  and  _116
REMARK   40  A    between atoms: _116  and  _117
REMARK   41  A    between atoms: _123  and  _125
REMARK   42  A    between atoms: _125  and  _126
REMARK   43  A    between atoms: _126  and  _127
REMARK   44  A    between atoms: _130  and  _132
REMARK   45  A    between atoms: _132  and  _134
REMARK   46  A    between atoms: _136  and  _138
REMARK   47  A    between atoms: _138  and  _139
REMARK   48  A    between atoms: _146  and  _148
REMARK                            x       y       z     vdW  Elec       q    Type
REMARK                         _______ _______ _______ _____ _____    ______ ____
ROOT
ATOM      1  C   UNL     1     -39.730  13.518 -54.737  0.00  0.00    -0.022 A 
ATOM      2  C   UNL     1     -38.999  12.413 -54.342  0.00  0.00    -0.004 A 
ATOM      3  C   UNL     1     -37.643  12.345 -54.587  0.00  0.00    -0.000 A 
ATOM      4  C   UNL     1     -36.999  13.393 -55.229  0.00  0.00    -0.000 A 
ATOM      5  C   UNL     1     -37.717  14.510 -55.619  0.00  0.00    -0.000 A 
ATOM      6  C   UNL     1     -39.073  14.569 -55.372  0.00  0.00    -0.004 A 
ENDROOT
BRANCH   1   7
ATOM      7  C   UNL     1     -41.194  13.594 -54.447  0.00  0.00    +0.026 C 
BRANCH   7   8
ATOM      8  C   UNL     1     -41.847  12.224 -54.234  0.00  0.00    +0.005 C 
ATOM      9  C   UNL     1     -42.825  12.242 -53.067  0.00  0.00    +0.000 C 
ENDBRANCH   7   8
ENDBRANCH   1   7
TORSDOF 2
REMARK  Name = 
REMARK  48 active torsions:
REMARK  status: ('A' for Active; 'I' for Inactive)
REMARK    1  A    between atoms: _1  and  _3
REMARK    2  A    between atoms: _3  and  _4
REMARK    3  A    between atoms: _4  and  _5
REMARK    4  A    between atoms: _5  and  _6
REMARK    5  A    between atoms: _8  and  _10
REMARK    6  A    between atoms: _10  and  _11
REMARK    7  A    between atoms: _11  and  _12
REMARK    8  A    between atoms: _15  and  _17
REMARK    9  A    between atoms: _17  and  _18
REMARK   10  A    between atoms: _18  and  _19
REMARK   11  A    between atoms: _19  and  _20
REMARK   12  A    between atoms: _22  and  _24
REMARK   13  A    between atoms: _24  and  _26
REMARK   14  A    between atoms: _28  and  _30
REMARK   15  A    between atoms: _33  and  _35
REMARK   16  A    between atoms: _38  and  _40
REMARK   17  A    between atoms: _40  and  _41
REMARK   18  A    between atoms: _47  and  _49
REMARK   19  A    between atoms: _49  and  _50
REMARK   20  A    between atoms: _53  and  _55
REMARK   21  A    between atoms: _55  and  _57
REMARK   22  A    between atoms: _59  and  _61
REMARK   23  A    between atoms: _64  and  _66
REMARK   24  A    between atoms: _66  and  _67
REMARK   25  A    between atoms: _67  and  _68
REMARK   26  A    between atoms: _68  and  _69
REMARK   27  A    between atoms: _73  and  _75
REMARK   28  A    between atoms: _75  and  _76
REMARK   29  A    between atoms: _76  and  _77
REMARK   30  A    between atoms: _80  and  _82
REMARK   31  A    between atoms: _82  and  _83
REMARK   32  A    between atoms: _86  and  _88
REMARK   33  A    between atoms: _88  and  _89
REMARK   34  A    between atoms: _96  and  _98
REMARK   35  A    between atoms: _98  and  _99
REMARK   36  A    between atoms: _101  and  _103
REMARK   37  A    between atoms: _103  and  _104
REMARK   38  A    between atoms: _110  and  _112
REMARK   39  A    between atoms: _114  and  _116
REMARK   40  A    between atoms: _116  and  _117
REMARK   41  A    between atoms: _123  and  _125
REMARK   42  A    between atoms: _125  and  _126
REMARK   43  A    between atoms: _126  and  _127
REMARK   44  A    between atoms: _130  and  _132
REMARK   45  A    between atoms: _132  and  _134
REMARK   46  A    between atoms: _136  and  _138
REMARK   47  A    between atoms: _138  and  _139
REMARK   48  A    between atoms: _146  and  _148
REMARK                            x       y       z     vdW  Elec       q    Type
REMARK                         _______ _______ _______ _____ _____    ______ ____
ROOT
ATOM      1  C   UNL     1     -43.186  11.841 -50.717  0.00  0.00    +0.036 C 
ATOM      2  C   UNL     1     -42.465  12.570 -49.601  0.00  0.00    +0.003 C 
ENDROOT
BRANCH   1   3
ATOM      3  C   UNL     1     -43.549  10.416 -50.322  0.00  0.00    +0.182 C 
ATOM      4  O   UNL     1     -44.746  10.029 -50.978  0.00  0.00    -0.220 OA
ENDBRANCH   1   3
TORSDOF 1
REMARK  Name = 
REMARK  48 active torsions:
REMARK  status: ('A' for Active; 'I' for Inactive)
REMARK    1  A    between atoms: _1  and  _3
REMARK    2  A    between atoms: _3  and  _4
REMARK    3  A    between atoms: _4  and  _5
REMARK    4  A    between atoms: _5  and  _6
REMARK    5  A    between atoms: _8  and  _10
REMARK    6  A    between atoms: _10  and  _11
REMARK    7  A    between atoms: _11  and  _12
REMARK    8  A    between atoms: _15  and  _17
REMARK    9  A    between atoms: _17  and  _18
REMARK   10  A    between atoms: _18  and  _19
REMARK   11  A    between atoms: _19  and  _20
REMARK   12  A    between atoms: _22  and  _24
REMARK   13  A    between atoms: _24  and  _26
REMARK   14  A    between atoms: _28  and  _30
REMARK   15  A    between atoms: _33  and  _35
REMARK   16  A    between atoms: _38  and  _40
REMARK   17  A    between atoms: _40  and  _41
REMARK   18  A    between atoms: _47  and  _49
REMARK   19  A    between atoms: _49  and  _50
REMARK   20  A    between atoms: _53  and  _55
REMARK   21  A    between atoms: _55  and  _57
REMARK   22  A    between atoms: _59  and  _61
REMARK   23  A    between atoms: _64  and  _66
REMARK   24  A    between atoms: _66  and  _67
REMARK   25  A    between atoms: _67  and  _68
REMARK   26  A    between atoms: _68  and  _69
REMARK   27  A    between atoms: _73  and  _75
REMARK   28  A    between atoms: _75  and  _76
REMARK   29  A    between atoms: _76  and  _77
REMARK   30  A    between atoms: _80  and  _82
REMARK   31  A    between atoms: _82  and  _83
REMARK   32  A    between atoms: _86  and  _88
REMARK   33  A    between atoms: _88  and  _89
REMARK   34  A    between atoms: _96  and  _98
REMARK   35  A    between atoms: _98  and  _99
REMARK   36  A    between atoms: _101  and  _103
REMARK   37  A    between atoms: _103  and  _104
REMARK   38  A    between atoms: _110  and  _112
REMARK   39  A    between atoms: _114  and  _116
REMARK   40  A    between atoms: _116  and  _117
REMARK   41  A    between atoms: _123  and  _125
REMARK   42  A    between atoms: _125  and  _126
REMARK   43  A    between atoms: _126  and  _127
REMARK   44  A    between atoms: _130  and  _132
REMARK   45  A    between atoms: _132  and  _134
REMARK   46  A    between atoms: _136  and  _138
REMARK   47  A    between atoms: _138  and  _139
REMARK   48  A    between atoms: _146  and  _148
REMARK                            x       y       z     vdW  Elec       q    Type
REMARK                         _______ _______ _______ _____ _____    ______ ____
ROOT
ATOM      1  C   UNL     1     -41.336  16.850 -47.914  0.00  0.00    -0.022 A 
ATOM      2  C   UNL     1     -41.525  17.577 -46.744  0.00  0.00    -0.004 A 
ATOM      3  C   UNL     1     -40.487  18.305 -46.184  0.00  0.00    -0.000 A 
ATOM      4  C   UNL     1     -39.247  18.323 -46.799  0.00  0.00    -0.000 A 
ATOM      5  C   UNL     1     -39.047  17.610 -47.966  0.00  0.00    -0.000 A 
ATOM      6  C   UNL     1     -40.086  16.885 -48.521  0.00  0.00    -0.004 A 
ENDROOT
BRANCH   1   7
ATOM      7  C   UNL     1     -42.473  16.065 -48.530  0.00  0.00    +0.026 C 
BRANCH   7   8
ATOM      8  C   UNL     1     -42.485  14.566 -48.160  0.00  0.00    +0.005 C 
ATOM      9  C   UNL     1     -43.420  14.288 -46.965  0.00  0.00    +0.000 C 
ENDBRANCH   7   8
ENDBRANCH   1   7
TORSDOF 2
REMARK  Name = 
REMARK  48 active torsions:
REMARK  status: ('A' for Active; 'I' for Inactive)
REMARK    1  A    between atoms: _1  and  _3
REMARK    2  A    between atoms: _3  and  _4
REMARK    3  A    between atoms: _4  and  _5
REMARK    4  A    between atoms: _5  and  _6
REMARK    5  A    between atoms: _8  and  _10
REMARK    6  A    between atoms: _10  and  _11
REMARK    7  A    between atoms: _11  and  _12
REMARK    8  A    between atoms: _15  and  _17
REMARK    9  A    between atoms: _17  and  _18
REMARK   10  A    between atoms: _18  and  _19
REMARK   11  A    between atoms: _19  and  _20
REMARK   12  A    between atoms: _22  and  _24
REMARK   13  A    between atoms: _24  and  _26
REMARK   14  A    between atoms: _28  and  _30
REMARK   15  A    between atoms: _33  and  _35
REMARK   16  A    between atoms: _38  and  _40
REMARK   17  A    between atoms: _40  and  _41
REMARK   18  A    between atoms: _47  and  _49
REMARK   19  A    between atoms: _49  and  _50
REMARK   20  A    between atoms: _53  and  _55
REMARK   21  A    between atoms: _55  and  _57
REMARK   22  A    between atoms: _59  and  _61
REMARK   23  A    between atoms: _64  and  _66
REMARK   24  A    between atoms: _66  and  _67
REMARK   25  A    between atoms: _67  and  _68
REMARK   26  A    between atoms: _68  and  _69
REMARK   27  A    between atoms: _73  and  _75
REMARK   28  A    between atoms: _75  and  _76
REMARK   29  A    between atoms: _76  and  _77
REMARK   30  A    between atoms: _80  and  _82
REMARK   31  A    between atoms: _82  and  _83
REMARK   32  A    between atoms: _86  and  _88
REMARK   33  A    between atoms: _88  and  _89
REMARK   34  A    between atoms: _96  and  _98
REMARK   35  A    between atoms: _98  and  _99
REMARK   36  A    between atoms: _101  and  _103
REMARK   37  A    between atoms: _103  and  _104
REMARK   38  A    between atoms: _110  and  _112
REMARK   39  A    between atoms: _114  and  _116
REMARK   40  A    between atoms: _116  and  _117
REMARK   41  A    between atoms: _123  and  _125
REMARK   42  A    between atoms: _125  and  _126
REMARK   43  A    between atoms: _126  and  _127
REMARK   44  A    between atoms: _130  and  _132
REMARK   45  A    between atoms: _132  and  _134
REMARK   46  A    between atoms: _136  and  _138
REMARK   47  A    between atoms: _138  and  _139
REMARK   48  A    between atoms: _146  and  _148
REMARK                            x       y       z     vdW  Elec       q    Type
REMARK                         _______ _______ _______ _____ _____    ______ ____
ROOT
ATOM      1  C   UNL     1     -43.752  11.339 -43.146  0.00  0.00    +0.052 C 
ENDROOT
BRANCH   1   2
ATOM      2  C   UNL     1     -44.792  10.742 -44.084  0.00  0.00    +0.096 C 
ATOM      3  O   UNL     1     -45.997  10.989 -43.872  0.00  0.00    -0.847 OA
ATOM      4  O   UNL     1     -44.409  10.029 -45.034  0.00  0.00    -0.308 OA
ENDBRANCH   1   2
BRANCH   1   5
ATOM      5  C   UNL     1     -42.872  12.398 -43.804  0.00  0.00    +0.007 C 
BRANCH   5   6
ATOM      6  C   UNL     1     -43.621  13.423 -44.670  0.00  0.00    +0.000 C 
ATOM      7  C   UNL     1     -43.883  14.690 -43.862  0.00  0.00    +0.000 C 
ENDBRANCH   5   6
ENDBRANCH   1   5
TORSDOF 3
REMARK  Name = 
REMARK  48 active torsions:
REMARK  status: ('A' for Active; 'I' for Inactive)
REMARK    1  A    between atoms: _1  and  _3
REMARK    2  A    between atoms: _3  and  _4
REMARK    3  A    between atoms: _4  and  _5
REMARK    4  A    between atoms: _5  and  _6
REMARK    5  A    between atoms: _8  and  _10
REMARK    6  A    between atoms: _10  and  _11
REMARK    7  A    between atoms: _11  and  _12
REMARK    8  A    between atoms: _15  and  _17
REMARK    9  A    between atoms: _17  and  _18
REMARK   10  A    between atoms: _18  and  _19
REMARK   11  A    between atoms: _19  and  _20
REMARK   12  A    between atoms: _22  and  _24
REMARK   13  A    between atoms: _24  and  _26
REMARK   14  A    between atoms: _28  and  _30
REMARK   15  A    between atoms: _33  and  _35
REMARK   16  A    between atoms: _38  and  _40
REMARK   17  A    between atoms: _40  and  _41
REMARK   18  A    between atoms: _47  and  _49
REMARK   19  A    between atoms: _49  and  _50
REMARK   20  A    between atoms: _53  and  _55
REMARK   21  A    between atoms: _55  and  _57
REMARK   22  A    between atoms: _59  and  _61
REMARK   23  A    between atoms: _64  and  _66
REMARK   24  A    between atoms: _66  and  _67
REMARK   25  A    between atoms: _67  and  _68
REMARK   26  A    between atoms: _68  and  _69
REMARK   27  A    between atoms: _73  and  _75
REMARK   28  A    between atoms: _75  and  _76
REMARK   29  A    between atoms: _76  and  _77
REMARK   30  A    between atoms: _80  and  _82
REMARK   31  A    between atoms: _82  and  _83
REMARK   32  A    between atoms: _86  and  _88
REMARK   33  A    between atoms: _88  and  _89
REMARK   34  A    between atoms: _96  and  _98
REMARK   35  A    between atoms: _98  and  _99
REMARK   36  A    between atoms: _101  and  _103
REMARK   37  A    between atoms: _103  and  _104
REMARK   38  A    between atoms: _110  and  _112
REMARK   39  A    between atoms: _114  and  _116
REMARK   40  A    between atoms: _116  and  _117
REMARK   41  A    between atoms: _123  and  _125
REMARK   42  A    between atoms: _125  and  _126
REMARK   43  A    between atoms: _126  and  _127
REMARK   44  A    between atoms: _130  and  _132
REMARK   45  A    between atoms: _132  and  _134
REMARK   46  A    between atoms: _136  and  _138
REMARK   47  A    between atoms: _138  and  _139
REMARK   48  A    between atoms: _146  and  _148
REMARK                            x       y       z     vdW  Elec       q    Type
REMARK                         _______ _______ _______ _____ _____    ______ ____
ROOT
ATOM      1  C   UNL     1     -40.390  19.607 -40.436  0.00  0.00    +0.000 C 
ATOM      2  C   UNL     1     -39.142  18.769 -40.169  0.00  0.00    +0.000 C 
ENDROOT
BRANCH   1   3
ATOM      3  C   UNL     1     -41.668  18.718 -40.353  0.00  0.00    +0.000 C 
ATOM      4  C   UNL     1     -42.722  19.448 -39.505  0.00  0.00    +0.000 C 
ENDBRANCH   1   3
BRANCH   1   5
ATOM      5  C   UNL     1     -40.248  20.318 -41.785  0.00  0.00    +0.000 C 
ATOM      6  C   UNL     1     -39.189  21.401 -41.780  0.00  0.00    +0.000 C 
ENDBRANCH   1   5
TORSDOF 2
REMARK  Name = 
REMARK  48 active torsions:
REMARK  status: ('A' for Active; 'I' for Inactive)
REMARK    1  A    between atoms: _1  and  _3
REMARK    2  A    between atoms: _3  and  _4
REMARK    3  A    between atoms: _4  and  _5
REMARK    4  A    between atoms: _5  and  _6
REMARK    5  A    between atoms: _8  and  _10
REMARK    6  A    between atoms: _10  and  _11
REMARK    7  A    between atoms: _11  and  _12
REMARK    8  A    between atoms: _15  and  _17
REMARK    9  A    between atoms: _17  and  _18
REMARK   10  A    between atoms: _18  and  _19
REMARK   11  A    between atoms: _19  and  _20
REMARK   12  A    between atoms: _22  and  _24
REMARK   13  A    between atoms: _24  and  _26
REMARK   14  A    between atoms: _28  and  _30
REMARK   15  A    between atoms: _33  and  _35
REMARK   16  A    between atoms: _38  and  _40
REMARK   17  A    between atoms: _40  and  _41
REMARK   18  A    between atoms: _47  and  _49
REMARK   19  A    between atoms: _49  and  _50
REMARK   20  A    between atoms: _53  and  _55
REMARK   21  A    between atoms: _55  and  _57
REMARK   22  A    between atoms: _59  and  _61
REMARK   23  A    between atoms: _64  and  _66
REMARK   24  A    between atoms: _66  and  _67
REMARK   25  A    between atoms: _67  and  _68
REMARK   26  A    between atoms: _68  and  _69
REMARK   27  A    between atoms: _73  and  _75
REMARK   28  A    between atoms: _75  and  _76
REMARK   29  A    between atoms: _76  and  _77
REMARK   30  A    between atoms: _80  and  _82
REMARK   31  A    between atoms: _82  and  _83
REMARK   32  A    between atoms: _86  and  _88
REMARK   33  A    between atoms: _88  and  _89
REMARK   34  A    between atoms: _96  and  _98
REMARK   35  A    between atoms: _98  and  _99
REMARK   36  A    between atoms: _101  and  _103
REMARK   37  A    between atoms: _103  and  _104
REMARK   38  A    between atoms: _110  and  _112
REMARK   39  A    between atoms: _114  and  _116
REMARK   40  A    between atoms: _116  and  _117
REMARK   41  A    between atoms: _123  and  _125
REMARK   42  A    between atoms: _125  and  _126
REMARK   43  A    between atoms: _126  and  _127
REMARK   44  A    between atoms: _130  and  _132
REMARK   45  A    between atoms: _132  and  _134
REMARK   46  A    between atoms: _136  and  _138
REMARK   47  A    between atoms: _138  and  _139
REMARK   48  A    between atoms: _146  and  _148
REMARK                            x       y       z     vdW  Elec       q    Type
REMARK                         _______ _______ _______ _____ _____    ______ ____
ROOT
ATOM      1  C   UNL     1     -35.607  24.687 -44.861  0.00  0.00    -0.022 A 
ATOM      2  C   UNL     1     -36.352  24.936 -43.714  0.00  0.00    -0.001 A 
ATOM      3  C   UNL     1     -36.289  24.091 -42.617  0.00  0.00    +0.042 A 
ATOM      4  C   UNL     1     -35.472  22.978 -42.649  0.00  0.00    +0.196 A 
ATOM      5  O   UNL     1     -35.423  22.146 -41.546  0.00  0.00    -0.287 OA
ATOM      6  C   UNL     1     -34.719  22.708 -43.777  0.00  0.00    +0.042 A 
ATOM      7  C   UNL     1     -34.790  23.558 -44.873  0.00  0.00    -0.001 A 
ENDROOT
BRANCH   1   8
ATOM      8  C   UNL     1     -35.682  25.620 -46.061  0.00  0.00    +0.026 C 
BRANCH   8   9
ATOM      9  C   UNL     1     -34.822  26.889 -45.921  0.00  0.00    +0.005 C 
ATOM     10  C   UNL     1     -34.208  27.303 -47.268  0.00  0.00    +0.000 C 
ENDBRANCH   8   9
ENDBRANCH   1   8
TORSDOF 2
REMARK  Name = 
REMARK  48 active torsions:
REMARK  status: ('A' for Active; 'I' for Inactive)
REMARK    1  A    between atoms: _1  and  _3
REMARK    2  A    between atoms: _3  and  _4
REMARK    3  A    between atoms: _4  and  _5
REMARK    4  A    between atoms: _5  and  _6
REMARK    5  A    between atoms: _8  and  _10
REMARK    6  A    between atoms: _10  and  _11
REMARK    7  A    between atoms: _11  and  _12
REMARK    8  A    between atoms: _15  and  _17
REMARK    9  A    between atoms: _17  and  _18
REMARK   10  A    between atoms: _18  and  _19
REMARK   11  A    between atoms: _19  and  _20
REMARK   12  A    between atoms: _22  and  _24
REMARK   13  A    between atoms: _24  and  _26
REMARK   14  A    between atoms: _28  and  _30
REMARK   15  A    between atoms: _33  and  _35
REMARK   16  A    between atoms: _38  and  _40
REMARK   17  A    between atoms: _40  and  _41
REMARK   18  A    between atoms: _47  and  _49
REMARK   19  A    between atoms: _49  and  _50
REMARK   20  A    between atoms: _53  and  _55
REMARK   21  A    between atoms: _55  and  _57
REMARK   22  A    between atoms: _59  and  _61
REMARK   23  A    between atoms: _64  and  _66
REMARK   24  A    between atoms: _66  and  _67
REMARK   25  A    between atoms: _67  and  _68
REMARK   26  A    between atoms: _68  and  _69
REMARK   27  A    between atoms: _73  and  _75
REMARK   28  A    between atoms: _75  and  _76
REMARK   29  A    between atoms: _76  and  _77
REMARK   30  A    between atoms: _80  and  _82
REMARK   31  A    between atoms: _82  and  _83
REMARK   32  A    between atoms: _86  and  _88
REMARK   33  A    between atoms: _88  and  _89
REMARK   34  A    between atoms: _96  and  _98
REMARK   35  A    between atoms: _98  and  _99
REMARK   36  A    between atoms: _101  and  _103
REMARK   37  A    between atoms: _103  and  _104
REMARK   38  A    between atoms: _110  and  _112
REMARK   39  A    between atoms: _114  and  _116
REMARK   40  A    between atoms: _116  and  _117
REMARK   41  A    between atoms: _123  and  _125
REMARK   42  A    between atoms: _125  and  _126
REMARK   43  A    between atoms: _126  and  _127
REMARK   44  A    between atoms: _130  and  _132
REMARK   45  A    between atoms: _132  and  _134
REMARK   46  A    between atoms: _136  and  _138
REMARK   47  A    between atoms: _138  and  _139
REMARK   48  A    between atoms: _146  and  _148
REMARK                            x       y       z     vdW  Elec       q    Type
REMARK                         _______ _______ _______ _____ _____    ______ ____
ROOT
ATOM      1  C   UNL     1     -31.034  23.929 -50.843  0.00  0.00    +0.013 C 
ATOM      2  C   UNL     1     -30.417  24.034 -52.210  0.00  0.00    +0.001 C 
ENDROOT
BRANCH   1   3
ATOM      3  C   UNL     1     -31.964  22.718 -50.856  0.00  0.00    +0.069 C 
ATOM      4  S   UNL     1     -31.068  21.206 -50.393  0.00  0.00    -0.082 S 
ENDBRANCH   1   3
TORSDOF 1
REMARK  Name = 
REMARK  48 active torsions:
REMARK  status: ('A' for Active; 'I' for Inactive)
REMARK    1  A    between atoms: _1  and  _3
REMARK    2  A    between atoms: _3  and  _4
REMARK    3  A    between atoms: _4  and  _5
REMARK    4  A    between atoms: _5  and  _6
REMARK    5  A    between atoms: _8  and  _10
REMARK    6  A    between atoms: _10  and  _11
REMARK    7  A    between atoms: _11  and  _12
REMARK    8  A    between atoms: _15  and  _17
REMARK    9  A    between atoms: _17  and  _18
REMARK   10  A    between atoms: _18  and  _19
REMARK   11  A    between atoms: _19  and  _20
REMARK   12  A    between atoms: _22  and  _24
REMARK   13  A    between atoms: _24  and  _26
REMARK   14  A    between atoms: _28  and  _30
REMARK   15  A    between atoms: _33  and  _35
REMARK   16  A    between atoms: _38  and  _40
REMARK   17  A    between atoms: _40  and  _41
REMARK   18  A    between atoms: _47  and  _49
REMARK   19  A    between atoms: _49  and  _50
REMARK   20  A    between atoms: _53  and  _55
REMARK   21  A    between atoms: _55  and  _57
REMARK   22  A    between atoms: _59  and  _61
REMARK   23  A    between atoms: _64  and  _66
REMARK   24  A    between atoms: _66  and  _67
REMARK   25  A    between atoms: _67  and  _68
REMARK   26  A    between atoms: _68  and  _69
REMARK   27  A    between atoms: _73  and  _75
REMARK   28  A    between atoms: _75  and  _76
REMARK   29  A    between atoms: _76  and  _77
REMARK   30  A    between atoms: _80  and  _82
REMARK   31  A    between atoms: _82  and  _83
REMARK   32  A    between atoms: _86  and  _88
REMARK   33  A    between atoms: _88  and  _89
REMARK   34  A    between atoms: _96  and  _98
REMARK   35  A    between atoms: _98  and  _99
REMARK   36  A    between atoms: _101  and  _103
REMARK   37  A    between atoms: _103  and  _104
REMARK   38  A    between atoms: _110  and  _112
REMARK   39  A    between atoms: _114  and  _116
REMARK   40  A    between atoms: _116  and  _117
REMARK   41  A    between atoms: _123  and  _125
REMARK   42  A    between atoms: _125  and  _126
REMARK   43  A    between atoms: _126  and  _127
REMARK   44  A    between atoms: _130  and  _132
REMARK   45  A    between atoms: _132  and  _134
REMARK   46  A    between atoms: _136  and  _138
REMARK   47  A    between atoms: _138  and  _139
REMARK   48  A    between atoms: _146  and  _148
REMARK                            x       y       z     vdW  Elec       q    Type
REMARK                         _______ _______ _______ _____ _____    ______ ____
ROOT
ATOM      1  C   UNL     1     -28.334  20.281 -55.614  0.00  0.00    +0.000 C 
ATOM      2  C   UNL     1     -29.734  19.769 -55.866  0.00  0.00    +0.000 C 
ATOM      3  C   UNL     1     -27.481  20.075 -56.845  0.00  0.00    +0.000 C 
ENDROOT
TORSDOF 0
REMARK  Name = 
REMARK  48 active torsions:
REMARK  status: ('A' for Active; 'I' for Inactive)
REMARK    1  A    between atoms: _1  and  _3
REMARK    2  A    between atoms: _3  and  _4
REMARK    3  A    between atoms: _4  and  _5
REMARK    4  A    between atoms: _5  and  _6
REMARK    5  A    between atoms: _8  and  _10
REMARK    6  A    between atoms: _10  and  _11
REMARK    7  A    between atoms: _11  and  _12
REMARK    8  A    between atoms: _15  and  _17
REMARK    9  A    between atoms: _17  and  _18
REMARK   10  A    between atoms: _18  and  _19
REMARK   11  A    between atoms: _19  and  _20
REMARK   12  A    between atoms: _22  and  _24
REMARK   13  A    between atoms: _24  and  _26
REMARK   14  A    between atoms: _28  and  _30
REMARK   15  A    between atoms: _33  and  _35
REMARK   16  A    between atoms: _38  and  _40
REMARK   17  A    between atoms: _40  and  _41
REMARK   18  A    between atoms: _47  and  _49
REMARK   19  A    between atoms: _49  and  _50
REMARK   20  A    between atoms: _53  and  _55
REMARK   21  A    between atoms: _55  and  _57
REMARK   22  A    between atoms: _59  and  _61
REMARK   23  A    between atoms: _64  and  _66
REMARK   24  A    between atoms: _66  and  _67
REMARK   25  A    between atoms: _67  and  _68
REMARK   26  A    between atoms: _68  and  _69
REMARK   27  A    between atoms: _73  and  _75
REMARK   28  A    between atoms: _75  and  _76
REMARK   29  A    between atoms: _76  and  _77
REMARK   30  A    between atoms: _80  and  _82
REMARK   31  A    between atoms: _82  and  _83
REMARK   32  A    between atoms: _86  and  _88
REMARK   33  A    between atoms: _88  and  _89
REMARK   34  A    between atoms: _96  and  _98
REMARK   35  A    between atoms: _98  and  _99
REMARK   36  A    between atoms: _101  and  _103
REMARK   37  A    between atoms: _103  and  _104
REMARK   38  A    between atoms: _110  and  _112
REMARK   39  A    between atoms: _114  and  _116
REMARK   40  A    between atoms: _116  and  _117
REMARK   41  A    between atoms: _123  and  _125
REMARK   42  A    between atoms: _125  and  _126
REMARK   43  A    between atoms: _126  and  _127
REMARK   44  A    between atoms: _130  and  _132
REMARK   45  A    between atoms: _132  and  _134
REMARK   46  A    between atoms: _136  and  _138
REMARK   47  A    between atoms: _138  and  _139
REMARK   48  A    between atoms: _146  and  _148
REMARK                            x       y       z     vdW  Elec       q    Type
REMARK                         _______ _______ _______ _____ _____    ______ ____
ROOT
ATOM      1  C   UNL     1     -41.063   4.737 -56.994  0.00  0.00    +0.002 C 
ENDROOT
BRANCH   1   2
ATOM      2  C   UNL     1     -40.404   4.870 -58.358  0.00  0.00    +0.000 C 
BRANCH   2   3
ATOM      3  C   UNL     1     -41.224   4.300 -59.526  0.00  0.00    +0.000 C 
ATOM      4  C   UNL     1     -41.771   5.469 -60.349  0.00  0.00    +0.000 C 
ENDBRANCH   2   3
ENDBRANCH   1   2
BRANCH   1   5
ATOM      5  C   UNL     1     -40.081   4.968 -55.853  0.00  0.00    +0.021 C 
BRANCH   5   6
ATOM      6  C   UNL     1     -40.223   3.877 -54.810  0.00  0.00    +0.109 C 
ATOM      7  N   UNL     1     -41.577   3.817 -54.211  0.00  0.00    -0.131 NA
ENDBRANCH   5   6
ENDBRANCH   1   5
TORSDOF 4
REMARK  Name = 
REMARK  48 active torsions:
REMARK  status: ('A' for Active; 'I' for Inactive)
REMARK    1  A    between atoms: _1  and  _3
REMARK    2  A    between atoms: _3  and  _4
REMARK    3  A    between atoms: _4  and  _5
REMARK    4  A    between atoms: _5  and  _6
REMARK    5  A    between atoms: _8  and  _10
REMARK    6  A    between atoms: _10  and  _11
REMARK    7  A    between atoms: _11  and  _12
REMARK    8  A    between atoms: _15  and  _17
REMARK    9  A    between atoms: _17  and  _18
REMARK   10  A    between atoms: _18  and  _19
REMARK   11  A    between atoms: _19  and  _20
REMARK   12  A    between atoms: _22  and  _24
REMARK   13  A    between atoms: _24  and  _26
REMARK   14  A    between atoms: _28  and  _30
REMARK   15  A    between atoms: _33  and  _35
REMARK   16  A    between atoms: _38  and  _40
REMARK   17  A    between atoms: _40  and  _41
REMARK   18  A    between atoms: _47  and  _49
REMARK   19  A    between atoms: _49  and  _50
REMARK   20  A    between atoms: _53  and  _55
REMARK   21  A    between atoms: _55  and  _57
REMARK   22  A    between atoms: _59  and  _61
REMARK   23  A    between atoms: _64  and  _66
REMARK   24  A    between atoms: _66  and  _67
REMARK   25  A    between atoms: _67  and  _68
REMARK   26  A    between atoms: _68  and  _69
REMARK   27  A    between atoms: _73  and  _75
REMARK   28  A    between atoms: _75  and  _76
REMARK   29  A    between atoms: _76  and  _77
REMARK   30  A    between atoms: _80  and  _82
REMARK   31  A    between atoms: _82  and  _83
REMARK   32  A    between atoms: _86  and  _88
REMARK   33  A    between atoms: _88  and  _89
REMARK   34  A    between atoms: _96  and  _98
REMARK   35  A    between atoms: _98  and  _99
REMARK   36  A    between atoms: _101  and  _103
REMARK   37  A    between atoms: _103  and  _104
REMARK   38  A    between atoms: _110  and  _112
REMARK   39  A    between atoms: _114  and  _116
REMARK   40  A    between atoms: _116  and  _117
REMARK   41  A    between atoms: _123  and  _125
REMARK   42  A    between atoms: _125  and  _126
REMARK   43  A    between atoms: _126  and  _127
REMARK   44  A    between atoms: _130  and  _132
REMARK   45  A    between atoms: _132  and  _134
REMARK   46  A    between atoms: _136  and  _138
REMARK   47  A    between atoms: _138  and  _139
REMARK   48  A    between atoms: _146  and  _148
REMARK                            x       y       z     vdW  Elec       q    Type
REMARK                         _______ _______ _______ _____ _____    ______ ____
ROOT
ATOM      1  C   UNL     1     -37.585  -1.884 -47.426  0.00  0.00    +0.089 C 
ENDROOT
BRANCH   1   2
ATOM      2  C   UNL     1     -37.131  -1.357 -48.789  0.00  0.00    +0.261 C 
ATOM      3  N   UNL     1     -36.768  -0.082 -48.835  0.00  0.00    -0.088 NA
ATOM      4  O   UNL     1     -37.105  -2.090 -49.781  0.00  0.00    -0.272 OA
ENDBRANCH   1   2
BRANCH   1   5
ATOM      5  C   UNL     1     -37.640  -3.406 -47.375  0.00  0.00    +0.010 C 
BRANCH   5   6
ATOM      6  C   UNL     1     -36.303  -4.096 -47.066  0.00  0.00    +0.001 C 
ATOM      7  C   UNL     1     -36.525  -5.097 -45.944  0.00  0.00    +0.000 C 
ENDBRANCH   5   6
ENDBRANCH   1   5
TORSDOF 3
REMARK  Name = 
REMARK  48 active torsions:
REMARK  status: ('A' for Active; 'I' for Inactive)
REMARK    1  A    between atoms: _1  and  _3
REMARK    2  A    between atoms: _3  and  _4
REMARK    3  A    between atoms: _4  and  _5
REMARK    4  A    between atoms: _5  and  _6
REMARK    5  A    between atoms: _8  and  _10
REMARK    6  A    between atoms: _10  and  _11
REMARK    7  A    between atoms: _11  and  _12
REMARK    8  A    between atoms: _15  and  _17
REMARK    9  A    between atoms: _17  and  _18
REMARK   10  A    between atoms: _18  and  _19
REMARK   11  A    between atoms: _19  and  _20
REMARK   12  A    between atoms: _22  and  _24
REMARK   13  A    between atoms: _24  and  _26
REMARK   14  A    between atoms: _28  and  _30
REMARK   15  A    between atoms: _33  and  _35
REMARK   16  A    between atoms: _38  and  _40
REMARK   17  A    between atoms: _40  and  _41
REMARK   18  A    between atoms: _47  and  _49
REMARK   19  A    between atoms: _49  and  _50
REMARK   20  A    between atoms: _53  and  _55
REMARK   21  A    between atoms: _55  and  _57
REMARK   22  A    between atoms: _59  and  _61
REMARK   23  A    between atoms: _64  and  _66
REMARK   24  A    between atoms: _66  and  _67
REMARK   25  A    between atoms: _67  and  _68
REMARK   26  A    between atoms: _68  and  _69
REMARK   27  A    between atoms: _73  and  _75
REMARK   28  A    between atoms: _75  and  _76
REMARK   29  A    between atoms: _76  and  _77
REMARK   30  A    between atoms: _80  and  _82
REMARK   31  A    between atoms: _82  and  _83
REMARK   32  A    between atoms: _86  and  _88
REMARK   33  A    between atoms: _88  and  _89
REMARK   34  A    between atoms: _96  and  _98
REMARK   35  A    between atoms: _98  and  _99
REMARK   36  A    between atoms: _101  and  _103
REMARK   37  A    between atoms: _103  and  _104
REMARK   38  A    between atoms: _110  and  _112
REMARK   39  A    between atoms: _114  and  _116
REMARK   40  A    between atoms: _116  and  _117
REMARK   41  A    between atoms: _123  and  _125
REMARK   42  A    between atoms: _125  and  _126
REMARK   43  A    between atoms: _126  and  _127
REMARK   44  A    between atoms: _130  and  _132
REMARK   45  A    between atoms: _132  and  _134
REMARK   46  A    between atoms: _136  and  _138
REMARK   47  A    between atoms: _138  and  _139
REMARK   48  A    between atoms: _146  and  _148
REMARK                            x       y       z     vdW  Elec       q    Type
REMARK                         _______ _______ _______ _____ _____    ______ ____
ROOT
ATOM      1  C   UNL     1     -34.824   0.838 -45.730  0.00  0.00    +0.002 C 
ENDROOT
BRANCH   1   2
ATOM      2  C   UNL     1     -34.221  -0.476 -46.208  0.00  0.00    +0.000 C 
BRANCH   2   3
ATOM      3  C   UNL     1     -32.868  -0.811 -45.600  0.00  0.00    +0.000 C 
ATOM      4  C   UNL     1     -32.974  -0.976 -44.118  0.00  0.00    +0.000 C 
ENDBRANCH   2   3
ENDBRANCH   1   2
BRANCH   1   5
ATOM      5  C   UNL     1     -36.287   0.719 -45.303  0.00  0.00    +0.021 C 
BRANCH   5   6
ATOM      6  C   UNL     1     -36.415   0.228 -43.859  0.00  0.00    +0.109 C 
ATOM      7  N   UNL     1     -36.756  -1.224 -43.772  0.00  0.00    -0.131 NA
ENDBRANCH   5   6
ENDBRANCH   1   5
TORSDOF 4
REMARK  Name = 
REMARK  48 active torsions:
REMARK  status: ('A' for Active; 'I' for Inactive)
REMARK    1  A    between atoms: _1  and  _3
REMARK    2  A    between atoms: _3  and  _4
REMARK    3  A    between atoms: _4  and  _5
REMARK    4  A    between atoms: _5  and  _6
REMARK    5  A    between atoms: _8  and  _10
REMARK    6  A    between atoms: _10  and  _11
REMARK    7  A    between atoms: _11  and  _12
REMARK    8  A    between atoms: _15  and  _17
REMARK    9  A    between atoms: _17  and  _18
REMARK   10  A    between atoms: _18  and  _19
REMARK   11  A    between atoms: _19  and  _20
REMARK   12  A    between atoms: _22  and  _24
REMARK   13  A    between atoms: _24  and  _26
REMARK   14  A    between atoms: _28  and  _30
REMARK   15  A    between atoms: _33  and  _35
REMARK   16  A    between atoms: _38  and  _40
REMARK   17  A    between atoms: _40  and  _41
REMARK   18  A    between atoms: _47  and  _49
REMARK   19  A    between atoms: _49  and  _50
REMARK   20  A    between atoms: _53  and  _55
REMARK   21  A    between atoms: _55  and  _57
REMARK   22  A    between atoms: _59  and  _61
REMARK   23  A    between atoms: _64  and  _66
REMARK   24  A    between atoms: _66  and  _67
REMARK   25  A    between atoms: _67  and  _68
REMARK   26  A    between atoms: _68  and  _69
REMARK   27  A    between atoms: _73  and  _75
REMARK   28  A    between atoms: _75  and  _76
REMARK   29  A    between atoms: _76  and  _77
REMARK   30  A    between atoms: _80  and  _82
REMARK   31  A    between atoms: _82  and  _83
REMARK   32  A    between atoms: _86  and  _88
REMARK   33  A    between atoms: _88  and  _89
REMARK   34  A    between atoms: _96  and  _98
REMARK   35  A    between atoms: _98  and  _99
REMARK   36  A    between atoms: _101  and  _103
REMARK   37  A    between atoms: _103  and  _104
REMARK   38  A    between atoms: _110  and  _112
REMARK   39  A    between atoms: _114  and  _116
REMARK   40  A    between atoms: _116  and  _117
REMARK   41  A    between atoms: _123  and  _125
REMARK   42  A    between atoms: _125  and  _126
REMARK   43  A    between atoms: _126  and  _127
REMARK   44  A    between atoms: _130  and  _132
REMARK   45  A    between atoms: _132  and  _134
REMARK   46  A    between atoms: _136  and  _138
REMARK   47  A    between atoms: _138  and  _139
REMARK   48  A    between atoms: _146  and  _148
REMARK                            x       y       z     vdW  Elec       q    Type
REMARK                         _______ _______ _______ _____ _____    ______ ____
ROOT
ATOM      1  C   UNL     1     -37.004  20.709 -62.215  0.00  0.00    +0.000 C 
ATOM      2  C   UNL     1     -36.904  21.763 -61.121  0.00  0.00    +0.000 C 
ENDROOT
BRANCH   1   3
ATOM      3  C   UNL     1     -38.244  20.934 -63.117  0.00  0.00    +0.000 C 
ATOM      4  C   UNL     1     -39.428  21.574 -62.374  0.00  0.00    +0.000 C 
ENDBRANCH   1   3
BRANCH   1   5
ATOM      5  C   UNL     1     -37.007  19.288 -61.636  0.00  0.00    +0.000 C 
ATOM      6  C   UNL     1     -35.965  19.033 -60.562  0.00  0.00    +0.000 C 
ENDBRANCH   1   5
TORSDOF 2
REMARK  Name = 
REMARK  48 active torsions:
REMARK  status: ('A' for Active; 'I' for Inactive)
REMARK    1  A    between atoms: _1  and  _3
REMARK    2  A    between atoms: _3  and  _4
REMARK    3  A    between atoms: _4  and  _5
REMARK    4  A    between atoms: _5  and  _6
REMARK    5  A    between atoms: _8  and  _10
REMARK    6  A    between atoms: _10  and  _11
REMARK    7  A    between atoms: _11  and  _12
REMARK    8  A    between atoms: _15  and  _17
REMARK    9  A    between atoms: _17  and  _18
REMARK   10  A    between atoms: _18  and  _19
REMARK   11  A    between atoms: _19  and  _20
REMARK   12  A    between atoms: _22  and  _24
REMARK   13  A    between atoms: _24  and  _26
REMARK   14  A    between atoms: _28  and  _30
REMARK   15  A    between atoms: _33  and  _35
REMARK   16  A    between atoms: _38  and  _40
REMARK   17  A    between atoms: _40  and  _41
REMARK   18  A    between atoms: _47  and  _49
REMARK   19  A    between atoms: _49  and  _50
REMARK   20  A    between atoms: _53  and  _55
REMARK   21  A    between atoms: _55  and  _57
REMARK   22  A    between atoms: _59  and  _61
REMARK   23  A    between atoms: _64  and  _66
REMARK   24  A    between atoms: _66  and  _67
REMARK   25  A    between atoms: _67  and  _68
REMARK   26  A    between atoms: _68  and  _69
REMARK   27  A    between atoms: _73  and  _75
REMARK   28  A    between atoms: _75  and  _76
REMARK   29  A    between atoms: _76  and  _77
REMARK   30  A    between atoms: _80  and  _82
REMARK   31  A    between atoms: _82  and  _83
REMARK   32  A    between atoms: _86  and  _88
REMARK   33  A    between atoms: _88  and  _89
REMARK   34  A    between atoms: _96  and  _98
REMARK   35  A    between atoms: _98  and  _99
REMARK   36  A    between atoms: _101  and  _103
REMARK   37  A    between atoms: _103  and  _104
REMARK   38  A    between atoms: _110  and  _112
REMARK   39  A    between atoms: _114  and  _116
REMARK   40  A    between atoms: _116  and  _117
REMARK   41  A    between atoms: _123  and  _125
REMARK   42  A    between atoms: _125  and  _126
REMARK   43  A    between atoms: _126  and  _127
REMARK   44  A    between atoms: _130  and  _132
REMARK   45  A    between atoms: _132  and  _134
REMARK   46  A    between atoms: _136  and  _138
REMARK   47  A    between atoms: _138  and  _139
REMARK   48  A    between atoms: _146  and  _148
REMARK                            x       y       z     vdW  Elec       q    Type
REMARK                         _______ _______ _______ _____ _____    ______ ____
ROOT
ATOM      1  C   UNL     1     -40.458  16.008 -58.742  0.00  0.00    +0.000 C 
ATOM      2  C   UNL     1     -40.503  16.655 -57.368  0.00  0.00    +0.000 C 
ATOM      3  C   UNL     1     -39.364  16.652 -59.573  0.00  0.00    +0.000 C 
ENDROOT
BRANCH   1   4
ATOM      4  C   UNL     1     -41.820  16.118 -59.465  0.00  0.00    +0.000 C 
ATOM      5  C   UNL     1     -41.608  15.864 -60.956  0.00  0.00    +0.000 C 
ENDBRANCH   1   4
TORSDOF 1
REMARK  Name = 
REMARK  48 active torsions:
REMARK  status: ('A' for Active; 'I' for Inactive)
REMARK    1  A    between atoms: _1  and  _3
REMARK    2  A    between atoms: _3  and  _4
REMARK    3  A    between atoms: _4  and  _5
REMARK    4  A    between atoms: _5  and  _6
REMARK    5  A    between atoms: _8  and  _10
REMARK    6  A    between atoms: _10  and  _11
REMARK    7  A    between atoms: _11  and  _12
REMARK    8  A    between atoms: _15  and  _17
REMARK    9  A    between atoms: _17  and  _18
REMARK   10  A    between atoms: _18  and  _19
REMARK   11  A    between atoms: _19  and  _20
REMARK   12  A    between atoms: _22  and  _24
REMARK   13  A    between atoms: _24  and  _26
REMARK   14  A    between atoms: _28  and  _30
REMARK   15  A    between atoms: _33  and  _35
REMARK   16  A    between atoms: _38  and  _40
REMARK   17  A    between atoms: _40  and  _41
REMARK   18  A    between atoms: _47  and  _49
REMARK   19  A    between atoms: _49  and  _50
REMARK   20  A    between atoms: _53  and  _55
REMARK   21  A    between atoms: _55  and  _57
REMARK   22  A    between atoms: _59  and  _61
REMARK   23  A    between atoms: _64  and  _66
REMARK   24  A    between atoms: _66  and  _67
REMARK   25  A    between atoms: _67  and  _68
REMARK   26  A    between atoms: _68  and  _69
REMARK   27  A    between atoms: _73  and  _75
REMARK   28  A    between atoms: _75  and  _76
REMARK   29  A    between atoms: _76  and  _77
REMARK   30  A    between atoms: _80  and  _82
REMARK   31  A    between atoms: _82  and  _83
REMARK   32  A    between atoms: _86  and  _88
REMARK   33  A    between atoms: _88  and  _89
REMARK   34  A    between atoms: _96  and  _98
REMARK   35  A    between atoms: _98  and  _99
REMARK   36  A    between atoms: _101  and  _103
REMARK   37  A    between atoms: _103  and  _104
REMARK   38  A    between atoms: _110  and  _112
REMARK   39  A    between atoms: _114  and  _116
REMARK   40  A    between atoms: _116  and  _117
REMARK   41  A    between atoms: _123  and  _125
REMARK   42  A    between atoms: _125  and  _126
REMARK   43  A    between atoms: _126  and  _127
REMARK   44  A    between atoms: _130  and  _132
REMARK   45  A    between atoms: _132  and  _134
REMARK   46  A    between atoms: _136  and  _138
REMARK   47  A    between atoms: _138  and  _139
REMARK   48  A    between atoms: _146  and  _148
REMARK                            x       y       z     vdW  Elec       q    Type
REMARK                         _______ _______ _______ _____ _____    ______ ____
ROOT
ATOM      1  C   UNL     1     -37.401  15.863 -64.320  0.00  0.00    +0.000 C 
ATOM      2  C   UNL     1     -37.384  15.893 -62.798  0.00  0.00    +0.000 C 
ATOM      3  C   UNL     1     -36.025  16.173 -64.886  0.00  0.00    +0.000 C 
ENDROOT
BRANCH   1   4
ATOM      4  C   UNL     1     -38.448  16.853 -64.859  0.00  0.00    +0.000 C 
ATOM      5  C   UNL     1     -38.402  16.775 -66.366  0.00  0.00    +0.000 C 
ENDBRANCH   1   4
TORSDOF 1
REMARK  Name = 
REMARK  48 active torsions:
REMARK  status: ('A' for Active; 'I' for Inactive)
REMARK    1  A    between atoms: _1  and  _3
REMARK    2  A    between atoms: _3  and  _4
REMARK    3  A    between atoms: _4  and  _5
REMARK    4  A    between atoms: _5  and  _6
REMARK    5  A    between atoms: _8  and  _10
REMARK    6  A    between atoms: _10  and  _11
REMARK    7  A    between atoms: _11  and  _12
REMARK    8  A    between atoms: _15  and  _17
REMARK    9  A    between atoms: _17  and  _18
REMARK   10  A    between atoms: _18  and  _19
REMARK   11  A    between atoms: _19  and  _20
REMARK   12  A    between atoms: _22  and  _24
REMARK   13  A    between atoms: _24  and  _26
REMARK   14  A    between atoms: _28  and  _30
REMARK   15  A    between atoms: _33  and  _35
REMARK   16  A    between atoms: _38  and  _40
REMARK   17  A    between atoms: _40  and  _41
REMARK   18  A    between atoms: _47  and  _49
REMARK   19  A    between atoms: _49  and  _50
REMARK   20  A    between atoms: _53  and  _55
REMARK   21  A    between atoms: _55  and  _57
REMARK   22  A    between atoms: _59  and  _61
REMARK   23  A    between atoms: _64  and  _66
REMARK   24  A    between atoms: _66  and  _67
REMARK   25  A    between atoms: _67  and  _68
REMARK   26  A    between atoms: _68  and  _69
REMARK   27  A    between atoms: _73  and  _75
REMARK   28  A    between atoms: _75  and  _76
REMARK   29  A    between atoms: _76  and  _77
REMARK   30  A    between atoms: _80  and  _82
REMARK   31  A    between atoms: _82  and  _83
REMARK   32  A    between atoms: _86  and  _88
REMARK   33  A    between atoms: _88  and  _89
REMARK   34  A    between atoms: _96  and  _98
REMARK   35  A    between atoms: _98  and  _99
REMARK   36  A    between atoms: _101  and  _103
REMARK   37  A    between atoms: _103  and  _104
REMARK   38  A    between atoms: _110  and  _112
REMARK   39  A    between atoms: _114  and  _116
REMARK   40  A    between atoms: _116  and  _117
REMARK   41  A    between atoms: _123  and  _125
REMARK   42  A    between atoms: _125  and  _126
REMARK   43  A    between atoms: _126  and  _127
REMARK   44  A    between atoms: _130  and  _132
REMARK   45  A    between atoms: _132  and  _134
REMARK   46  A    between atoms: _136  and  _138
REMARK   47  A    between atoms: _138  and  _139
REMARK   48  A    between atoms: _146  and  _148
REMARK                            x       y       z     vdW  Elec       q    Type
REMARK                         _______ _______ _______ _____ _____    ______ ____
ROOT
ATOM      1  C   UNL     1     -32.521  17.238 -67.933  0.00  0.00    -0.022 A 
ATOM      2  C   UNL     1     -33.375  16.252 -67.449  0.00  0.00    -0.004 A 
ATOM      3  C   UNL     1     -32.875  15.151 -66.779  0.00  0.00    -0.000 A 
ATOM      4  C   UNL     1     -31.509  15.021 -66.590  0.00  0.00    -0.000 A 
ATOM      5  C   UNL     1     -30.652  15.994 -67.063  0.00  0.00    -0.000 A 
ATOM      6  C   UNL     1     -31.156  17.095 -67.732  0.00  0.00    -0.004 A 
ENDROOT
BRANCH   1   7
ATOM      7  C   UNL     1     -33.074  18.454 -68.639  0.00  0.00    +0.026 C 
BRANCH   7   8
ATOM      8  C   UNL     1     -33.990  18.126 -69.806  0.00  0.00    +0.005 C 
ATOM      9  C   UNL     1     -33.252  17.127 -70.654  0.00  0.00    +0.000 C 
ENDBRANCH   7   8
ENDBRANCH   1   7
TORSDOF 2
REMARK  Name = 
REMARK  48 active torsions:
REMARK  status: ('A' for Active; 'I' for Inactive)
REMARK    1  A    between atoms: _1  and  _3
REMARK    2  A    between atoms: _3  and  _4
REMARK    3  A    between atoms: _4  and  _5
REMARK    4  A    between atoms: _5  and  _6
REMARK    5  A    between atoms: _8  and  _10
REMARK    6  A    between atoms: _10  and  _11
REMARK    7  A    between atoms: _11  and  _12
REMARK    8  A    between atoms: _15  and  _17
REMARK    9  A    between atoms: _17  and  _18
REMARK   10  A    between atoms: _18  and  _19
REMARK   11  A    between atoms: _19  and  _20
REMARK   12  A    between atoms: _22  and  _24
REMARK   13  A    between atoms: _24  and  _26
REMARK   14  A    between atoms: _28  and  _30
REMARK   15  A    between atoms: _33  and  _35
REMARK   16  A    between atoms: _38  and  _40
REMARK   17  A    between atoms: _40  and  _41
REMARK   18  A    between atoms: _47  and  _49
REMARK   19  A    between atoms: _49  and  _50
REMARK   20  A    between atoms: _53  and  _55
REMARK   21  A    between atoms: _55  and  _57
REMARK   22  A    between atoms: _59  and  _61
REMARK   23  A    between atoms: _64  and  _66
REMARK   24  A    between atoms: _66  and  _67
REMARK   25  A    between atoms: _67  and  _68
REMARK   26  A    between atoms: _68  and  _69
REMARK   27  A    between atoms: _73  and  _75
REMARK   28  A    between atoms: _75  and  _76
REMARK   29  A    between atoms: _76  and  _77
REMARK   30  A    between atoms: _80  and  _82
REMARK   31  A    between atoms: _82  and  _83
REMARK   32  A    between atoms: _86  and  _88
REMARK   33  A    between atoms: _88  and  _89
REMARK   34  A    between atoms: _96  and  _98
REMARK   35  A    between atoms: _98  and  _99
REMARK   36  A    between atoms: _101  and  _103
REMARK   37  A    between atoms: _103  and  _104
REMARK   38  A    between atoms: _110  and  _112
REMARK   39  A    between atoms: _114  and  _116
REMARK   40  A    between atoms: _116  and  _117
REMARK   41  A    between atoms: _123  and  _125
REMARK   42  A    between atoms: _125  and  _126
REMARK   43  A    between atoms: _126  and  _127
REMARK   44  A    between atoms: _130  and  _132
REMARK   45  A    between atoms: _132  and  _134
REMARK   46  A    between atoms: _136  and  _138
REMARK   47  A    between atoms: _138  and  _139
REMARK   48  A    between atoms: _146  and  _148
REMARK                            x       y       z     vdW  Elec       q    Type
REMARK                         _______ _______ _______ _____ _____    ______ ____
ROOT
ATOM      1  C   UNL     1     -28.961   9.396 -66.384  0.00  0.00    +0.000 C 
ENDROOT
BRANCH   1   2
ATOM      2  C   UNL     1     -29.191  10.854 -66.803  0.00  0.00    +0.000 C 
ATOM      3  C   UNL     1     -28.421  11.830 -65.924  0.00  0.00    +0.000 C 
ATOM      4  C   UNL     1     -30.662  11.219 -66.791  0.00  0.00    +0.000 C 
ENDBRANCH   1   2
BRANCH   1   5
ATOM      5  C   UNL     1     -27.487   8.993 -66.215  0.00  0.00    +0.000 C 
ATOM      6  C   UNL     1     -27.356   7.743 -65.353  0.00  0.00    +0.000 C 
ENDBRANCH   1   5
TORSDOF 2
REMARK  Name = 
REMARK  48 active torsions:
REMARK  status: ('A' for Active; 'I' for Inactive)
REMARK    1  A    between atoms: _1  and  _3
REMARK    2  A    between atoms: _3  and  _4
REMARK    3  A    between atoms: _4  and  _5
REMARK    4  A    between atoms: _5  and  _6
REMARK    5  A    between atoms: _8  and  _10
REMARK    6  A    between atoms: _10  and  _11
REMARK    7  A    between atoms: _11  and  _12
REMARK    8  A    between atoms: _15  and  _17
REMARK    9  A    between atoms: _17  and  _18
REMARK   10  A    between atoms: _18  and  _19
REMARK   11  A    between atoms: _19  and  _20
REMARK   12  A    between atoms: _22  and  _24
REMARK   13  A    between atoms: _24  and  _26
REMARK   14  A    between atoms: _28  and  _30
REMARK   15  A    between atoms: _33  and  _35
REMARK   16  A    between atoms: _38  and  _40
REMARK   17  A    between atoms: _40  and  _41
REMARK   18  A    between atoms: _47  and  _49
REMARK   19  A    between atoms: _49  and  _50
REMARK   20  A    between atoms: _53  and  _55
REMARK   21  A    between atoms: _55  and  _57
REMARK   22  A    between atoms: _59  and  _61
REMARK   23  A    between atoms: _64  and  _66
REMARK   24  A    between atoms: _66  and  _67
REMARK   25  A    between atoms: _67  and  _68
REMARK   26  A    between atoms: _68  and  _69
REMARK   27  A    between atoms: _73  and  _75
REMARK   28  A    between atoms: _75  and  _76
REMARK   29  A    between atoms: _76  and  _77
REMARK   30  A    between atoms: _80  and  _82
REMARK   31  A    between atoms: _82  and  _83
REMARK   32  A    between atoms: _86  and  _88
REMARK   33  A    between atoms: _88  and  _89
REMARK   34  A    between atoms: _96  and  _98
REMARK   35  A    between atoms: _98  and  _99
REMARK   36  A    between atoms: _101  and  _103
REMARK   37  A    between atoms: _103  and  _104
REMARK   38  A    between atoms: _110  and  _112
REMARK   39  A    between atoms: _114  and  _116
REMARK   40  A    between atoms: _116  and  _117
REMARK   41  A    between atoms: _123  and  _125
REMARK   42  A    between atoms: _125  and  _126
REMARK   43  A    between atoms: _126  and  _127
REMARK   44  A    between atoms: _130  and  _132
REMARK   45  A    between atoms: _132  and  _134
REMARK   46  A    between atoms: _136  and  _138
REMARK   47  A    between atoms: _138  and  _139
REMARK   48  A    between atoms: _146  and  _148
REMARK                            x       y       z     vdW  Elec       q    Type
REMARK                         _______ _______ _______ _____ _____    ______ ____
ROOT
ATOM      1  C   UNL     1     -29.805  21.651 -46.742  0.00  0.00    +0.000 C 
ATOM      2  C   UNL     1     -30.265  20.640 -47.799  0.00  0.00    +0.000 C 
ENDROOT
BRANCH   1   3
ATOM      3  C   UNL     1     -28.832  22.667 -47.364  0.00  0.00    +0.000 C 
ATOM      4  C   UNL     1     -28.508  23.754 -46.330  0.00  0.00    +0.000 C 
ENDBRANCH   1   3
BRANCH   1   5
ATOM      5  C   UNL     1     -29.149  20.945 -45.560  0.00  0.00    +0.000 C 
ATOM      6  C   UNL     1     -28.942  19.458 -45.769  0.00  0.00    +0.000 C 
ENDBRANCH   1   5
TORSDOF 2
REMARK  Name = 
REMARK  48 active torsions:
REMARK  status: ('A' for Active; 'I' for Inactive)
REMARK    1  A    between atoms: _1  and  _3
REMARK    2  A    between atoms: _3  and  _4
REMARK    3  A    between atoms: _4  and  _5
REMARK    4  A    between atoms: _5  and  _6
REMARK    5  A    between atoms: _8  and  _10
REMARK    6  A    between atoms: _10  and  _11
REMARK    7  A    between atoms: _11  and  _12
REMARK    8  A    between atoms: _15  and  _17
REMARK    9  A    between atoms: _17  and  _18
REMARK   10  A    between atoms: _18  and  _19
REMARK   11  A    between atoms: _19  and  _20
REMARK   12  A    between atoms: _22  and  _24
REMARK   13  A    between atoms: _24  and  _26
REMARK   14  A    between atoms: _28  and  _30
REMARK   15  A    between atoms: _33  and  _35
REMARK   16  A    between atoms: _38  and  _40
REMARK   17  A    between atoms: _40  and  _41
REMARK   18  A    between atoms: _47  and  _49
REMARK   19  A    between atoms: _49  and  _50
REMARK   20  A    between atoms: _53  and  _55
REMARK   21  A    between atoms: _55  and  _57
REMARK   22  A    between atoms: _59  and  _61
REMARK   23  A    between atoms: _64  and  _66
REMARK   24  A    between atoms: _66  and  _67
REMARK   25  A    between atoms: _67  and  _68
REMARK   26  A    between atoms: _68  and  _69
REMARK   27  A    between atoms: _73  and  _75
REMARK   28  A    between atoms: _75  and  _76
REMARK   29  A    between atoms: _76  and  _77
REMARK   30  A    between atoms: _80  and  _82
REMARK   31  A    between atoms: _82  and  _83
REMARK   32  A    between atoms: _86  and  _88
REMARK   33  A    between atoms: _88  and  _89
REMARK   34  A    between atoms: _96  and  _98
REMARK   35  A    between atoms: _98  and  _99
REMARK   36  A    between atoms: _101  and  _103
REMARK   37  A    between atoms: _103  and  _104
REMARK   38  A    between atoms: _110  and  _112
REMARK   39  A    between atoms: _114  and  _116
REMARK   40  A    between atoms: _116  and  _117
REMARK   41  A    between atoms: _123  and  _125
REMARK   42  A    between atoms: _125  and  _126
REMARK   43  A    between atoms: _126  and  _127
REMARK   44  A    between atoms: _130  and  _132
REMARK   45  A    between atoms: _132  and  _134
REMARK   46  A    between atoms: _136  and  _138
REMARK   47  A    between atoms: _138  and  _139
REMARK   48  A    between atoms: _146  and  _148
REMARK                            x       y       z     vdW  Elec       q    Type
REMARK                         _______ _______ _______ _____ _____    ______ ____
ROOT
ATOM      1  C   UNL     1     -32.218  25.109 -41.217  0.00  0.00    +0.000 C 
ATOM      2  C   UNL     1     -33.706  24.823 -41.099  0.00  0.00    +0.000 C 
ATOM      3  C   UNL     1     -31.431  23.815 -41.402  0.00  0.00    +0.000 C 
ENDROOT
BRANCH   1   4
ATOM      4  C   UNL     1     -31.936  26.080 -42.382  0.00  0.00    +0.000 C 
ATOM      5  C   UNL     1     -31.591  27.459 -41.796  0.00  0.00    +0.000 C 
ENDBRANCH   1   4
TORSDOF 1
REMARK  Name = 
REMARK  48 active torsions:
REMARK  status: ('A' for Active; 'I' for Inactive)
REMARK    1  A    between atoms: _1  and  _3
REMARK    2  A    between atoms: _3  and  _4
REMARK    3  A    between atoms: _4  and  _5
REMARK    4  A    between atoms: _5  and  _6
REMARK    5  A    between atoms: _8  and  _10
REMARK    6  A    between atoms: _10  and  _11
REMARK    7  A    between atoms: _11  and  _12
REMARK    8  A    between atoms: _15  and  _17
REMARK    9  A    between atoms: _17  and  _18
REMARK   10  A    between atoms: _18  and  _19
REMARK   11  A    between atoms: _19  and  _20
REMARK   12  A    between atoms: _22  and  _24
REMARK   13  A    between atoms: _24  and  _26
REMARK   14  A    between atoms: _28  and  _30
REMARK   15  A    between atoms: _33  and  _35
REMARK   16  A    between atoms: _38  and  _40
REMARK   17  A    between atoms: _40  and  _41
REMARK   18  A    between atoms: _47  and  _49
REMARK   19  A    between atoms: _49  and  _50
REMARK   20  A    between atoms: _53  and  _55
REMARK   21  A    between atoms: _55  and  _57
REMARK   22  A    between atoms: _59  and  _61
REMARK   23  A    between atoms: _64  and  _66
REMARK   24  A    between atoms: _66  and  _67
REMARK   25  A    between atoms: _67  and  _68
REMARK   26  A    between atoms: _68  and  _69
REMARK   27  A    between atoms: _73  and  _75
REMARK   28  A    between atoms: _75  and  _76
REMARK   29  A    between atoms: _76  and  _77
REMARK   30  A    between atoms: _80  and  _82
REMARK   31  A    between atoms: _82  and  _83
REMARK   32  A    between atoms: _86  and  _88
REMARK   33  A    between atoms: _88  and  _89
REMARK   34  A    between atoms: _96  and  _98
REMARK   35  A    between atoms: _98  and  _99
REMARK   36  A    between atoms: _101  and  _103
REMARK   37  A    between atoms: _103  and  _104
REMARK   38  A    between atoms: _110  and  _112
REMARK   39  A    between atoms: _114  and  _116
REMARK   40  A    between atoms: _116  and  _117
REMARK   41  A    between atoms: _123  and  _125
REMARK   42  A    between atoms: _125  and  _126
REMARK   43  A    between atoms: _126  and  _127
REMARK   44  A    between atoms: _130  and  _132
REMARK   45  A    between atoms: _132  and  _134
REMARK   46  A    between atoms: _136  and  _138
REMARK   47  A    between atoms: _138  and  _139
REMARK   48  A    between atoms: _146  and  _148
REMARK                            x       y       z     vdW  Elec       q    Type
REMARK                         _______ _______ _______ _____ _____    ______ ____
ROOT
ATOM      1  C   UNL     1     -29.086  14.202 -47.639  0.00  0.00    +0.220 C 
ENDROOT
BRANCH   1   2
ATOM      2  N   UNL     1     -30.087  15.266 -47.744  0.00  0.00    -0.087 NA
ATOM      3  C   UNL     1     -30.463  16.064 -46.745  0.00  0.00    +0.535 C 
ATOM      4  N   UNL     1     -29.933  15.931 -45.534  0.00  0.00    +0.135 NA
ATOM      5  N   UNL     1     -31.382  17.007 -46.957  0.00  0.00    +0.135 NA
ENDBRANCH   1   2
BRANCH   1   6
ATOM      6  C   UNL     1     -27.834  14.545 -48.430  0.00  0.00    +0.047 C 
BRANCH   6   7
ATOM      7  C   UNL     1     -26.760  15.217 -47.573  0.00  0.00    +0.004 C 
BRANCH   7   8
ATOM      8  C   UNL     1     -25.337  15.065 -48.132  0.00  0.00    +0.000 C 
ATOM      9  C   UNL     1     -25.355  14.508 -49.559  0.00  0.00    +0.000 C 
ENDBRANCH   7   8
ENDBRANCH   6   7
ENDBRANCH   1   6
TORSDOF 4
REMARK  Name = 
REMARK  48 active torsions:
REMARK  status: ('A' for Active; 'I' for Inactive)
REMARK    1  A    between atoms: _1  and  _3
REMARK    2  A    between atoms: _3  and  _4
REMARK    3  A    between atoms: _4  and  _5
REMARK    4  A    between atoms: _5  and  _6
REMARK    5  A    between atoms: _8  and  _10
REMARK    6  A    between atoms: _10  and  _11
REMARK    7  A    between atoms: _11  and  _12
REMARK    8  A    between atoms: _15  and  _17
REMARK    9  A    between atoms: _17  and  _18
REMARK   10  A    between atoms: _18  and  _19
REMARK   11  A    between atoms: _19  and  _20
REMARK   12  A    between atoms: _22  and  _24
REMARK   13  A    between atoms: _24  and  _26
REMARK   14  A    between atoms: _28  and  _30
REMARK   15  A    between atoms: _33  and  _35
REMARK   16  A    between atoms: _38  and  _40
REMARK   17  A    between atoms: _40  and  _41
REMARK   18  A    between atoms: _47  and  _49
REMARK   19  A    between atoms: _49  and  _50
REMARK   20  A    between atoms: _53  and  _55
REMARK   21  A    between atoms: _55  and  _57
REMARK   22  A    between atoms: _59  and  _61
REMARK   23  A    between atoms: _64  and  _66
REMARK   24  A    between atoms: _66  and  _67
REMARK   25  A    between atoms: _67  and  _68
REMARK   26  A    between atoms: _68  and  _69
REMARK   27  A    between atoms: _73  and  _75
REMARK   28  A    between atoms: _75  and  _76
REMARK   29  A    between atoms: _76  and  _77
REMARK   30  A    between atoms: _80  and  _82
REMARK   31  A    between atoms: _82  and  _83
REMARK   32  A    between atoms: _86  and  _88
REMARK   33  A    between atoms: _88  and  _89
REMARK   34  A    between atoms: _96  and  _98
REMARK   35  A    between atoms: _98  and  _99
REMARK   36  A    between atoms: _101  and  _103
REMARK   37  A    between atoms: _103  and  _104
REMARK   38  A    between atoms: _110  and  _112
REMARK   39  A    between atoms: _114  and  _116
REMARK   40  A    between atoms: _116  and  _117
REMARK   41  A    between atoms: _123  and  _125
REMARK   42  A    between atoms: _125  and  _126
REMARK   43  A    between atoms: _126  and  _127
REMARK   44  A    between atoms: _130  and  _132
REMARK   45  A    between atoms: _132  and  _134
REMARK   46  A    between atoms: _136  and  _138
REMARK   47  A    between atoms: _138  and  _139
REMARK   48  A    between atoms: _146  and  _148
REMARK                            x       y       z     vdW  Elec       q    Type
REMARK                         _______ _______ _______ _____ _____    ______ ____
ROOT
ATOM      1  C   UNL     1     -30.614  10.700 -53.001  0.00  0.00    +0.114 C 
ENDROOT
BRANCH   1   2
ATOM      2  C   UNL     1     -31.405  11.248 -54.173  0.00  0.00    +0.365 C 
ATOM      3  O   UNL     1     -32.632  11.461 -54.035  0.00  0.00    -0.246 OA
ATOM      4  O   UNL     1     -30.788  11.462 -55.241  0.00  0.00    -0.246 OA
ENDBRANCH   1   2
BRANCH   1   5
ATOM      5  C   UNL     1     -29.459  11.600 -52.583  0.00  0.00    +0.012 C 
BRANCH   5   6
ATOM      6  C   UNL     1     -28.088  10.926 -52.454  0.00  0.00    +0.001 C 
ATOM      7  C   UNL     1     -27.768  10.307 -53.799  0.00  0.00    +0.000 C 
ENDBRANCH   5   6
ENDBRANCH   1   5
TORSDOF 3
REMARK  Name = 
REMARK  48 active torsions:
REMARK  status: ('A' for Active; 'I' for Inactive)
REMARK    1  A    between atoms: _1  and  _3
REMARK    2  A    between atoms: _3  and  _4
REMARK    3  A    between atoms: _4  and  _5
REMARK    4  A    between atoms: _5  and  _6
REMARK    5  A    between atoms: _8  and  _10
REMARK    6  A    between atoms: _10  and  _11
REMARK    7  A    between atoms: _11  and  _12
REMARK    8  A    between atoms: _15  and  _17
REMARK    9  A    between atoms: _17  and  _18
REMARK   10  A    between atoms: _18  and  _19
REMARK   11  A    between atoms: _19  and  _20
REMARK   12  A    between atoms: _22  and  _24
REMARK   13  A    between atoms: _24  and  _26
REMARK   14  A    between atoms: _28  and  _30
REMARK   15  A    between atoms: _33  and  _35
REMARK   16  A    between atoms: _38  and  _40
REMARK   17  A    between atoms: _40  and  _41
REMARK   18  A    between atoms: _47  and  _49
REMARK   19  A    between atoms: _49  and  _50
REMARK   20  A    between atoms: _53  and  _55
REMARK   21  A    between atoms: _55  and  _57
REMARK   22  A    between atoms: _59  and  _61
REMARK   23  A    between atoms: _64  and  _66
REMARK   24  A    between atoms: _66  and  _67
REMARK   25  A    between atoms: _67  and  _68
REMARK   26  A    between atoms: _68  and  _69
REMARK   27  A    between atoms: _73  and  _75
REMARK   28  A    between atoms: _75  and  _76
REMARK   29  A    between atoms: _76  and  _77
REMARK   30  A    between atoms: _80  and  _82
REMARK   31  A    between atoms: _82  and  _83
REMARK   32  A    between atoms: _86  and  _88
REMARK   33  A    between atoms: _88  and  _89
REMARK   34  A    between atoms: _96  and  _98
REMARK   35  A    between atoms: _98  and  _99
REMARK   36  A    between atoms: _101  and  _103
REMARK   37  A    between atoms: _103  and  _104
REMARK   38  A    between atoms: _110  and  _112
REMARK   39  A    between atoms: _114  and  _116
REMARK   40  A    between atoms: _116  and  _117
REMARK   41  A    between atoms: _123  and  _125
REMARK   42  A    between atoms: _125  and  _126
REMARK   43  A    between atoms: _126  and  _127
REMARK   44  A    between atoms: _130  and  _132
REMARK   45  A    between atoms: _132  and  _134
REMARK   46  A    between atoms: _136  and  _138
REMARK   47  A    between atoms: _138  and  _139
REMARK   48  A    between atoms: _146  and  _148
REMARK                            x       y       z     vdW  Elec       q    Type
REMARK                         _______ _______ _______ _____ _____    ______ ____
ROOT
ATOM      1  C   UNL     1     -31.260   8.906 -58.143  0.00  0.00    +0.000 C 
ENDROOT
BRANCH   1   2
ATOM      2  C   UNL     1     -32.690   9.200 -57.712  0.00  0.00    +0.000 C 
ATOM      3  C   UNL     1     -32.892   8.741 -56.276  0.00  0.00    +0.000 C 
ATOM      4  C   UNL     1     -33.027  10.672 -57.853  0.00  0.00    +0.000 C 
ENDBRANCH   1   2
BRANCH   1   5
ATOM      5  C   UNL     1     -30.627   7.768 -57.377  0.00  0.00    +0.000 C 
ATOM      6  C   UNL     1     -30.420   6.614 -58.311  0.00  0.00    +0.000 C 
ENDBRANCH   1   5
TORSDOF 2
REMARK  Name = 
REMARK  48 active torsions:
REMARK  status: ('A' for Active; 'I' for Inactive)
REMARK    1  A    between atoms: _1  and  _3
REMARK    2  A    between atoms: _3  and  _4
REMARK    3  A    between atoms: _4  and  _5
REMARK    4  A    between atoms: _5  and  _6
REMARK    5  A    between atoms: _8  and  _10
REMARK    6  A    between atoms: _10  and  _11
REMARK    7  A    between atoms: _11  and  _12
REMARK    8  A    between atoms: _15  and  _17
REMARK    9  A    between atoms: _17  and  _18
REMARK   10  A    between atoms: _18  and  _19
REMARK   11  A    between atoms: _19  and  _20
REMARK   12  A    between atoms: _22  and  _24
REMARK   13  A    between atoms: _24  and  _26
REMARK   14  A    between atoms: _28  and  _30
REMARK   15  A    between atoms: _33  and  _35
REMARK   16  A    between atoms: _38  and  _40
REMARK   17  A    between atoms: _40  and  _41
REMARK   18  A    between atoms: _47  and  _49
REMARK   19  A    between atoms: _49  and  _50
REMARK   20  A    between atoms: _53  and  _55
REMARK   21  A    between atoms: _55  and  _57
REMARK   22  A    between atoms: _59  and  _61
REMARK   23  A    between atoms: _64  and  _66
REMARK   24  A    between atoms: _66  and  _67
REMARK   25  A    between atoms: _67  and  _68
REMARK   26  A    between atoms: _68  and  _69
REMARK   27  A    between atoms: _73  and  _75
REMARK   28  A    between atoms: _75  and  _76
REMARK   29  A    between atoms: _76  and  _77
REMARK   30  A    between atoms: _80  and  _82
REMARK   31  A    between atoms: _82  and  _83
REMARK   32  A    between atoms: _86  and  _88
REMARK   33  A    between atoms: _88  and  _89
REMARK   34  A    between atoms: _96  and  _98
REMARK   35  A    between atoms: _98  and  _99
REMARK   36  A    between atoms: _101  and  _103
REMARK   37  A    between atoms: _103  and  _104
REMARK   38  A    between atoms: _110  and  _112
REMARK   39  A    between atoms: _114  and  _116
REMARK   40  A    between atoms: _116  and  _117
REMARK   41  A    between atoms: _123  and  _125
REMARK   42  A    between atoms: _125  and  _126
REMARK   43  A    between atoms: _126  and  _127
REMARK   44  A    between atoms: _130  and  _132
REMARK   45  A    between atoms: _132  and  _134
REMARK   46  A    between atoms: _136  and  _138
REMARK   47  A    between atoms: _138  and  _139
REMARK   48  A    between atoms: _146  and  _148
REMARK                            x       y       z     vdW  Elec       q    Type
REMARK                         _______ _______ _______ _____ _____    ______ ____
ROOT
ATOM      1  C   UNL     1     -35.891   6.490 -59.918  0.00  0.00    -0.022 A 
ATOM      2  C   UNL     1     -35.130   6.684 -58.781  0.00  0.00    -0.001 A 
ATOM      3  C   UNL     1     -35.701   7.146 -57.611  0.00  0.00    +0.042 A 
ATOM      4  C   UNL     1     -37.043   7.434 -57.568  0.00  0.00    +0.196 A 
ATOM      5  O   UNL     1     -37.567   7.893 -56.387  0.00  0.00    -0.287 OA
ATOM      6  C   UNL     1     -37.830   7.262 -58.689  0.00  0.00    +0.042 A 
ATOM      7  C   UNL     1     -37.250   6.789 -59.860  0.00  0.00    -0.001 A 
ENDROOT
BRANCH   1   8
ATOM      8  C   UNL     1     -35.245   6.003 -61.182  0.00  0.00    +0.026 C 
BRANCH   8   9
ATOM      9  C   UNL     1     -35.853   4.685 -61.644  0.00  0.00    +0.005 C 
ATOM     10  C   UNL     1     -35.604   4.456 -63.119  0.00  0.00    +0.000 C 
ENDBRANCH   8   9
ENDBRANCH   1   8
TORSDOF 2
REMARK  Name = 
REMARK  48 active torsions:
REMARK  status: ('A' for Active; 'I' for Inactive)
REMARK    1  A    between atoms: _1  and  _3
REMARK    2  A    between atoms: _3  and  _4
REMARK    3  A    between atoms: _4  and  _5
REMARK    4  A    between atoms: _5  and  _6
REMARK    5  A    between atoms: _8  and  _10
REMARK    6  A    between atoms: _10  and  _11
REMARK    7  A    between atoms: _11  and  _12
REMARK    8  A    between atoms: _15  and  _17
REMARK    9  A    between atoms: _17  and  _18
REMARK   10  A    between atoms: _18  and  _19
REMARK   11  A    between atoms: _19  and  _20
REMARK   12  A    between atoms: _22  and  _24
REMARK   13  A    between atoms: _24  and  _26
REMARK   14  A    between atoms: _28  and  _30
REMARK   15  A    between atoms: _33  and  _35
REMARK   16  A    between atoms: _38  and  _40
REMARK   17  A    between atoms: _40  and  _41
REMARK   18  A    between atoms: _47  and  _49
REMARK   19  A    between atoms: _49  and  _50
REMARK   20  A    between atoms: _53  and  _55
REMARK   21  A    between atoms: _55  and  _57
REMARK   22  A    between atoms: _59  and  _61
REMARK   23  A    between atoms: _64  and  _66
REMARK   24  A    between atoms: _66  and  _67
REMARK   25  A    between atoms: _67  and  _68
REMARK   26  A    between atoms: _68  and  _69
REMARK   27  A    between atoms: _73  and  _75
REMARK   28  A    between atoms: _75  and  _76
REMARK   29  A    between atoms: _76  and  _77
REMARK   30  A    between atoms: _80  and  _82
REMARK   31  A    between atoms: _82  and  _83
REMARK   32  A    between atoms: _86  and  _88
REMARK   33  A    between atoms: _88  and  _89
REMARK   34  A    between atoms: _96  and  _98
REMARK   35  A    between atoms: _98  and  _99
REMARK   36  A    between atoms: _101  and  _103
REMARK   37  A    between atoms: _103  and  _104
REMARK   38  A    between atoms: _110  and  _112
REMARK   39  A    between atoms: _114  and  _116
REMARK   40  A    between atoms: _116  and  _117
REMARK   41  A    between atoms: _123  and  _125
REMARK   42  A    between atoms: _125  and  _126
REMARK   43  A    between atoms: _126  and  _127
REMARK   44  A    between atoms: _130  and  _132
REMARK   45  A    between atoms: _132  and  _134
REMARK   46  A    between atoms: _136  and  _138
REMARK   47  A    between atoms: _138  and  _139
REMARK   48  A    between atoms: _146  and  _148
REMARK                            x       y       z     vdW  Elec       q    Type
REMARK                         _______ _______ _______ _____ _____    ______ ____
ROOT
ATOM      1  C   UNL     1     -43.917   9.051 -56.977  0.00  0.00    +0.000 C 
ENDROOT
BRANCH   1   2
ATOM      2  C   UNL     1     -43.289  10.423 -57.225  0.00  0.00    +0.000 C 
ATOM      3  C   UNL     1     -42.330  10.748 -56.096  0.00  0.00    +0.000 C 
ENDBRANCH   1   2
BRANCH   1   4
ATOM      4  C   UNL     1     -45.167   9.344 -56.245  0.00  0.00    +0.000 C 
ATOM      5  C   UNL     1     -46.064   8.176 -56.570  0.00  0.00    +0.000 C 
ENDBRANCH   1   4
TORSDOF 2
REMARK  Name = 
REMARK  48 active torsions:
REMARK  status: ('A' for Active; 'I' for Inactive)
REMARK    1  A    between atoms: _1  and  _3
REMARK    2  A    between atoms: _3  and  _4
REMARK    3  A    between atoms: _4  and  _5
REMARK    4  A    between atoms: _5  and  _6
REMARK    5  A    between atoms: _8  and  _10
REMARK    6  A    between atoms: _10  and  _11
REMARK    7  A    between atoms: _11  and  _12
REMARK    8  A    between atoms: _15  and  _17
REMARK    9  A    between atoms: _17  and  _18
REMARK   10  A    between atoms: _18  and  _19
REMARK   11  A    between atoms: _19  and  _20
REMARK   12  A    between atoms: _22  and  _24
REMARK   13  A    between atoms: _24  and  _26
REMARK   14  A    between atoms: _28  and  _30
REMARK   15  A    between atoms: _33  and  _35
REMARK   16  A    between atoms: _38  and  _40
REMARK   17  A    between atoms: _40  and  _41
REMARK   18  A    between atoms: _47  and  _49
REMARK   19  A    between atoms: _49  and  _50
REMARK   20  A    between atoms: _53  and  _55
REMARK   21  A    between atoms: _55  and  _57
REMARK   22  A    between atoms: _59  and  _61
REMARK   23  A    between atoms: _64  and  _66
REMARK   24  A    between atoms: _66  and  _67
REMARK   25  A    between atoms: _67  and  _68
REMARK   26  A    between atoms: _68  and  _69
REMARK   27  A    between atoms: _73  and  _75
REMARK   28  A    between atoms: _75  and  _76
REMARK   29  A    between atoms: _76  and  _77
REMARK   30  A    between atoms: _80  and  _82
REMARK   31  A    between atoms: _82  and  _83
REMARK   32  A    between atoms: _86  and  _88
REMARK   33  A    between atoms: _88  and  _89
REMARK   34  A    between atoms: _96  and  _98
REMARK   35  A    between atoms: _98  and  _99
REMARK   36  A    between atoms: _101  and  _103
REMARK   37  A    between atoms: _103  and  _104
REMARK   38  A    between atoms: _110  and  _112
REMARK   39  A    between atoms: _114  and  _116
REMARK   40  A    between atoms: _116  and  _117
REMARK   41  A    between atoms: _123  and  _125
REMARK   42  A    between atoms: _125  and  _126
REMARK   43  A    between atoms: _126  and  _127
REMARK   44  A    between atoms: _130  and  _132
REMARK   45  A    between atoms: _132  and  _134
REMARK   46  A    between atoms: _136  and  _138
REMARK   47  A    between atoms: _138  and  _139
REMARK   48  A    between atoms: _146  and  _148
REMARK                            x       y       z     vdW  Elec       q    Type
REMARK                         _______ _______ _______ _____ _____    ______ ____
ROOT
ATOM      1  C   UNL     1     -39.705  13.570 -54.328  0.00  0.00    -0.022 A 
ATOM      2  C   UNL     1     -39.095  12.759 -53.389  0.00  0.00    -0.004 A 
ATOM      3  C   UNL     1     -37.722  12.747 -53.257  0.00  0.00    -0.000 A 
ATOM      4  C   UNL     1     -36.939  13.557 -54.067  0.00  0.00    -0.000 A 
ATOM      5  C   UNL     1     -37.538  14.382 -55.002  0.00  0.00    -0.000 A 
ATOM      6  C   UNL     1     -38.911  14.387 -55.129  0.00  0.00    -0.004 A 
ENDROOT
BRANCH   1   7
ATOM      7  C   UNL     1     -41.194  13.594 -54.447  0.00  0.00    +0.026 C 
BRANCH   7   8
ATOM      8  C   UNL     1     -41.847  12.224 -54.234  0.00  0.00    +0.005 C 
ATOM      9  C   UNL     1     -42.825  12.242 -53.067  0.00  0.00    +0.000 C 
ENDBRANCH   7   8
ENDBRANCH   1   7
TORSDOF 2
REMARK  Name = 
REMARK  48 active torsions:
REMARK  status: ('A' for Active; 'I' for Inactive)
REMARK    1  A    between atoms: _1  and  _3
REMARK    2  A    between atoms: _3  and  _4
REMARK    3  A    between atoms: _4  and  _5
REMARK    4  A    between atoms: _5  and  _6
REMARK    5  A    between atoms: _8  and  _10
REMARK    6  A    between atoms: _10  and  _11
REMARK    7  A    between atoms: _11  and  _12
REMARK    8  A    between atoms: _15  and  _17
REMARK    9  A    between atoms: _17  and  _18
REMARK   10  A    between atoms: _18  and  _19
REMARK   11  A    between atoms: _19  and  _20
REMARK   12  A    between atoms: _22  and  _24
REMARK   13  A    between atoms: _24  and  _26
REMARK   14  A    between atoms: _28  and  _30
REMARK   15  A    between atoms: _33  and  _35
REMARK   16  A    between atoms: _38  and  _40
REMARK   17  A    between atoms: _40  and  _41
REMARK   18  A    between atoms: _47  and  _49
REMARK   19  A    between atoms: _49  and  _50
REMARK   20  A    between atoms: _53  and  _55
REMARK   21  A    between atoms: _55  and  _57
REMARK   22  A    between atoms: _59  and  _61
REMARK   23  A    between atoms: _64  and  _66
REMARK   24  A    between atoms: _66  and  _67
REMARK   25  A    between atoms: _67  and  _68
REMARK   26  A    between atoms: _68  and  _69
REMARK   27  A    between atoms: _73  and  _75
REMARK   28  A    between atoms: _75  and  _76
REMARK   29  A    between atoms: _76  and  _77
REMARK   30  A    between atoms: _80  and  _82
REMARK   31  A    between atoms: _82  and  _83
REMARK   32  A    between atoms: _86  and  _88
REMARK   33  A    between atoms: _88  and  _89
REMARK   34  A    between atoms: _96  and  _98
REMARK   35  A    between atoms: _98  and  _99
REMARK   36  A    between atoms: _101  and  _103
REMARK   37  A    between atoms: _103  and  _104
REMARK   38  A    between atoms: _110  and  _112
REMARK   39  A    between atoms: _114  and  _116
REMARK   40  A    between atoms: _116  and  _117
REMARK   41  A    between atoms: _123  and  _125
REMARK   42  A    between atoms: _125  and  _126
REMARK   43  A    between atoms: _126  and  _127
REMARK   44  A    between atoms: _130  and  _132
REMARK   45  A    between atoms: _132  and  _134
REMARK   46  A    between atoms: _136  and  _138
REMARK   47  A    between atoms: _138  and  _139
REMARK   48  A    between atoms: _146  and  _148
REMARK                            x       y       z     vdW  Elec       q    Type
REMARK                         _______ _______ _______ _____ _____    ______ ____
ROOT
ATOM      1  C   UNL     1     -43.186  11.841 -50.717  0.00  0.00    +0.036 C 
ATOM      2  C   UNL     1     -42.465  12.570 -49.601  0.00  0.00    +0.003 C 
ENDROOT
BRANCH   1   3
ATOM      3  C   UNL     1     -43.549  10.416 -50.322  0.00  0.00    +0.182 C 
ATOM      4  O   UNL     1     -44.128  10.412 -49.026  0.00  0.00    -0.220 OA
ENDBRANCH   1   3
TORSDOF 1
REMARK  Name = 
REMARK  48 active torsions:
REMARK  status: ('A' for Active; 'I' for Inactive)
REMARK    1  A    between atoms: _1  and  _3
REMARK    2  A    between atoms: _3  and  _4
REMARK    3  A    between atoms: _4  and  _5
REMARK    4  A    between atoms: _5  and  _6
REMARK    5  A    between atoms: _8  and  _10
REMARK    6  A    between atoms: _10  and  _11
REMARK    7  A    between atoms: _11  and  _12
REMARK    8  A    between atoms: _15  and  _17
REMARK    9  A    between atoms: _17  and  _18
REMARK   10  A    between atoms: _18  and  _19
REMARK   11  A    between atoms: _19  and  _20
REMARK   12  A    between atoms: _22  and  _24
REMARK   13  A    between atoms: _24  and  _26
REMARK   14  A    between atoms: _28  and  _30
REMARK   15  A    between atoms: _33  and  _35
REMARK   16  A    between atoms: _38  and  _40
REMARK   17  A    between atoms: _40  and  _41
REMARK   18  A    between atoms: _47  and  _49
REMARK   19  A    between atoms: _49  and  _50
REMARK   20  A    between atoms: _53  and  _55
REMARK   21  A    between atoms: _55  and  _57
REMARK   22  A    between atoms: _59  and  _61
REMARK   23  A    between atoms: _64  and  _66
REMARK   24  A    between atoms: _66  and  _67
REMARK   25  A    between atoms: _67  and  _68
REMARK   26  A    between atoms: _68  and  _69
REMARK   27  A    between atoms: _73  and  _75
REMARK   28  A    between atoms: _75  and  _76
REMARK   29  A    between atoms: _76  and  _77
REMARK   30  A    between atoms: _80  and  _82
REMARK   31  A    between atoms: _82  and  _83
REMARK   32  A    between atoms: _86  and  _88
REMARK   33  A    between atoms: _88  and  _89
REMARK   34  A    between atoms: _96  and  _98
REMARK   35  A    between atoms: _98  and  _99
REMARK   36  A    between atoms: _101  and  _103
REMARK   37  A    between atoms: _103  and  _104
REMARK   38  A    between atoms: _110  and  _112
REMARK   39  A    between atoms: _114  and  _116
REMARK   40  A    between atoms: _116  and  _117
REMARK   41  A    between atoms: _123  and  _125
REMARK   42  A    between atoms: _125  and  _126
REMARK   43  A    between atoms: _126  and  _127
REMARK   44  A    between atoms: _130  and  _132
REMARK   45  A    between atoms: _132  and  _134
REMARK   46  A    between atoms: _136  and  _138
REMARK   47  A    between atoms: _138  and  _139
REMARK   48  A    between atoms: _146  and  _148
REMARK                            x       y       z     vdW  Elec       q    Type
REMARK                         _______ _______ _______ _____ _____    ______ ____
ROOT
ATOM      1  C   UNL     1     -41.382  16.866 -47.853  0.00  0.00    -0.022 A 
ATOM      2  C   UNL     1     -41.663  17.658 -46.746  0.00  0.00    -0.004 A 
ATOM      3  C   UNL     1     -40.667  18.400 -46.131  0.00  0.00    -0.000 A 
ATOM      4  C   UNL     1     -39.376  18.365 -46.628  0.00  0.00    -0.000 A 
ATOM      5  C   UNL     1     -39.083  17.586 -47.732  0.00  0.00    -0.000 A 
ATOM      6  C   UNL     1     -40.081  16.848 -48.342  0.00  0.00    -0.004 A 
ENDROOT
BRANCH   1   7
ATOM      7  C   UNL     1     -42.473  16.065 -48.530  0.00  0.00    +0.026 C 
BRANCH   7   8
ATOM      8  C   UNL     1     -42.485  14.566 -48.160  0.00  0.00    +0.005 C 
ATOM      9  C   UNL     1     -43.420  14.288 -46.965  0.00  0.00    +0.000 C 
ENDBRANCH   7   8
ENDBRANCH   1   7
TORSDOF 2
REMARK  Name = 
REMARK  48 active torsions:
REMARK  status: ('A' for Active; 'I' for Inactive)
REMARK    1  A    between atoms: _1  and  _3
REMARK    2  A    between atoms: _3  and  _4
REMARK    3  A    between atoms: _4  and  _5
REMARK    4  A    between atoms: _5  and  _6
REMARK    5  A    between atoms: _8  and  _10
REMARK    6  A    between atoms: _10  and  _11
REMARK    7  A    between atoms: _11  and  _12
REMARK    8  A    between atoms: _15  and  _17
REMARK    9  A    between atoms: _17  and  _18
REMARK   10  A    between atoms: _18  and  _19
REMARK   11  A    between atoms: _19  and  _20
REMARK   12  A    between atoms: _22  and  _24
REMARK   13  A    between atoms: _24  and  _26
REMARK   14  A    between atoms: _28  and  _30
REMARK   15  A    between atoms: _33  and  _35
REMARK   16  A    between atoms: _38  and  _40
REMARK   17  A    between atoms: _40  and  _41
REMARK   18  A    between atoms: _47  and  _49
REMARK   19  A    between atoms: _49  and  _50
REMARK   20  A    between atoms: _53  and  _55
REMARK   21  A    between atoms: _55  and  _57
REMARK   22  A    between atoms: _59  and  _61
REMARK   23  A    between atoms: _64  and  _66
REMARK   24  A    between atoms: _66  and  _67
REMARK   25  A    between atoms: _67  and  _68
REMARK   26  A    between atoms: _68  and  _69
REMARK   27  A    between atoms: _73  and  _75
REMARK   28  A    between atoms: _75  and  _76
REMARK   29  A    between atoms: _76  and  _77
REMARK   30  A    between atoms: _80  and  _82
REMARK   31  A    between atoms: _82  and  _83
REMARK   32  A    between atoms: _86  and  _88
REMARK   33  A    between atoms: _88  and  _89
REMARK   34  A    between atoms: _96  and  _98
REMARK   35  A    between atoms: _98  and  _99
REMARK   36  A    between atoms: _101  and  _103
REMARK   37  A    between atoms: _103  and  _104
REMARK   38  A    between atoms: _110  and  _112
REMARK   39  A    between atoms: _114  and  _116
REMARK   40  A    between atoms: _116  and  _117
REMARK   41  A    between atoms: _123  and  _125
REMARK   42  A    between atoms: _125  and  _126
REMARK   43  A    between atoms: _126  and  _127
REMARK   44  A    between atoms: _130  and  _132
REMARK   45  A    between atoms: _132  and  _134
REMARK   46  A    between atoms: _136  and  _138
REMARK   47  A    between atoms: _138  and  _139
REMARK   48  A    between atoms: _146  and  _148
REMARK                            x       y       z     vdW  Elec       q    Type
REMARK                         _______ _______ _______ _____ _____    ______ ____
ROOT
ATOM      1  C   UNL     1     -43.752  11.341 -43.143  0.00  0.00    +0.052 C 
ENDROOT
BRANCH   1   2
ATOM      2  C   UNL     1     -43.885  11.515 -41.636  0.00  0.00    +0.096 C 
ATOM      3  O   UNL     1     -42.994  11.044 -40.900  0.00  0.00    -0.847 OA
ATOM      4  O   UNL     1     -44.877  12.124 -41.184  0.00  0.00    -0.308 OA
ENDBRANCH   1   2
BRANCH   1   5
ATOM      5  C   UNL     1     -42.872  12.398 -43.804  0.00  0.00    +0.007 C 
BRANCH   5   6
ATOM      6  C   UNL     1     -43.621  13.423 -44.670  0.00  0.00    +0.000 C 
ATOM      7  C   UNL     1     -43.883  14.690 -43.862  0.00  0.00    +0.000 C 
ENDBRANCH   5   6
ENDBRANCH   1   5
TORSDOF 3
REMARK  Name = 
REMARK  48 active torsions:
REMARK  status: ('A' for Active; 'I' for Inactive)
REMARK    1  A    between atoms: _1  and  _3
REMARK    2  A    between atoms: _3  and  _4
REMARK    3  A    between atoms: _4  and  _5
REMARK    4  A    between atoms: _5  and  _6
REMARK    5  A    between atoms: _8  and  _10
REMARK    6  A    between atoms: _10  and  _11
REMARK    7  A    between atoms: _11  and  _12
REMARK    8  A    between atoms: _15  and  _17
REMARK    9  A    between atoms: _17  and  _18
REMARK   10  A    between atoms: _18  and  _19
REMARK   11  A    between atoms: _19  and  _20
REMARK   12  A    between atoms: _22  and  _24
REMARK   13  A    between atoms: _24  and  _26
REMARK   14  A    between atoms: _28  and  _30
REMARK   15  A    between atoms: _33  and  _35
REMARK   16  A    between atoms: _38  and  _40
REMARK   17  A    between atoms: _40  and  _41
REMARK   18  A    between atoms: _47  and  _49
REMARK   19  A    between atoms: _49  and  _50
REMARK   20  A    between atoms: _53  and  _55
REMARK   21  A    between atoms: _55  and  _57
REMARK   22  A    between atoms: _59  and  _61
REMARK   23  A    between atoms: _64  and  _66
REMARK   24  A    between atoms: _66  and  _67
REMARK   25  A    between atoms: _67  and  _68
REMARK   26  A    between atoms: _68  and  _69
REMARK   27  A    between atoms: _73  and  _75
REMARK   28  A    between atoms: _75  and  _76
REMARK   29  A    between atoms: _76  and  _77
REMARK   30  A    between atoms: _80  and  _82
REMARK   31  A    between atoms: _82  and  _83
REMARK   32  A    between atoms: _86  and  _88
REMARK   33  A    between atoms: _88  and  _89
REMARK   34  A    between atoms: _96  and  _98
REMARK   35  A    between atoms: _98  and  _99
REMARK   36  A    between atoms: _101  and  _103
REMARK   37  A    between atoms: _103  and  _104
REMARK   38  A    between atoms: _110  and  _112
REMARK   39  A    between atoms: _114  and  _116
REMARK   40  A    between atoms: _116  and  _117
REMARK   41  A    between atoms: _123  and  _125
REMARK   42  A    between atoms: _125  and  _126
REMARK   43  A    between atoms: _126  and  _127
REMARK   44  A    between atoms: _130  and  _132
REMARK   45  A    between atoms: _132  and  _134
REMARK   46  A    between atoms: _136  and  _138
REMARK   47  A    between atoms: _138  and  _139
REMARK   48  A    between atoms: _146  and  _148
REMARK                            x       y       z     vdW  Elec       q    Type
REMARK                         _______ _______ _______ _____ _____    ______ ____
ROOT
ATOM      1  C   UNL     1     -40.390  19.607 -40.436  0.00  0.00    +0.000 C 
ATOM      2  C   UNL     1     -39.137  18.753 -40.257  0.00  0.00    +0.000 C 
ENDROOT
BRANCH   1   3
ATOM      3  C   UNL     1     -41.668  18.718 -40.353  0.00  0.00    +0.000 C 
ATOM      4  C   UNL     1     -42.722  19.448 -39.505  0.00  0.00    +0.000 C 
ENDBRANCH   1   3
BRANCH   1   5
ATOM      5  C   UNL     1     -40.293  20.386 -41.751  0.00  0.00    +0.000 C 
ATOM      6  C   UNL     1     -39.151  19.926 -42.633  0.00  0.00    +0.000 C 
ENDBRANCH   1   5
TORSDOF 2
REMARK  Name = 
REMARK  48 active torsions:
REMARK  status: ('A' for Active; 'I' for Inactive)
REMARK    1  A    between atoms: _1  and  _3
REMARK    2  A    between atoms: _3  and  _4
REMARK    3  A    between atoms: _4  and  _5
REMARK    4  A    between atoms: _5  and  _6
REMARK    5  A    between atoms: _8  and  _10
REMARK    6  A    between atoms: _10  and  _11
REMARK    7  A    between atoms: _11  and  _12
REMARK    8  A    between atoms: _15  and  _17
REMARK    9  A    between atoms: _17  and  _18
REMARK   10  A    between atoms: _18  and  _19
REMARK   11  A    between atoms: _19  and  _20
REMARK   12  A    between atoms: _22  and  _24
REMARK   13  A    between atoms: _24  and  _26
REMARK   14  A    between atoms: _28  and  _30
REMARK   15  A    between atoms: _33  and  _35
REMARK   16  A    between atoms: _38  and  _40
REMARK   17  A    between atoms: _40  and  _41
REMARK   18  A    between atoms: _47  and  _49
REMARK   19  A    between atoms: _49  and  _50
REMARK   20  A    between atoms: _53  and  _55
REMARK   21  A    between atoms: _55  and  _57
REMARK   22  A    between atoms: _59  and  _61
REMARK   23  A    between atoms: _64  and  _66
REMARK   24  A    between atoms: _66  and  _67
REMARK   25  A    between atoms: _67  and  _68
REMARK   26  A    between atoms: _68  and  _69
REMARK   27  A    between atoms: _73  and  _75
REMARK   28  A    between atoms: _75  and  _76
REMARK   29  A    between atoms: _76  and  _77
REMARK   30  A    between atoms: _80  and  _82
REMARK   31  A    between atoms: _82  and  _83
REMARK   32  A    between atoms: _86  and  _88
REMARK   33  A    between atoms: _88  and  _89
REMARK   34  A    between atoms: _96  and  _98
REMARK   35  A    between atoms: _98  and  _99
REMARK   36  A    between atoms: _101  and  _103
REMARK   37  A    between atoms: _103  and  _104
REMARK   38  A    between atoms: _110  and  _112
REMARK   39  A    between atoms: _114  and  _116
REMARK   40  A    between atoms: _116  and  _117
REMARK   41  A    between atoms: _123  and  _125
REMARK   42  A    between atoms: _125  and  _126
REMARK   43  A    between atoms: _126  and  _127
REMARK   44  A    between atoms: _130  and  _132
REMARK   45  A    between atoms: _132  and  _134
REMARK   46  A    between atoms: _136  and  _138
REMARK   47  A    between atoms: _138  and  _139
REMARK   48  A    between atoms: _146  and  _148
REMARK                            x       y       z     vdW  Elec       q    Type
REMARK                         _______ _______ _______ _____ _____    ______ ____
ROOT
ATOM      1  C   UNL     1     -35.152  24.426 -45.282  0.00  0.00    -0.022 A 
ATOM      2  C   UNL     1     -36.017  23.507 -44.688  0.00  0.00    -0.001 A 
ATOM      3  C   UNL     1     -35.534  22.416 -43.979  0.00  0.00    +0.042 A 
ATOM      4  C   UNL     1     -34.169  22.228 -43.852  0.00  0.00    +0.196 A 
ATOM      5  O   UNL     1     -33.662  21.153 -43.148  0.00  0.00    -0.287 OA
ATOM      6  C   UNL     1     -33.295  23.127 -44.432  0.00  0.00    +0.042 A 
ATOM      7  C   UNL     1     -33.785  24.213 -45.140  0.00  0.00    -0.001 A 
ENDROOT
BRANCH   1   8
ATOM      8  C   UNL     1     -35.682  25.620 -46.061  0.00  0.00    +0.026 C 
BRANCH   8   9
ATOM      9  C   UNL     1     -34.822  26.889 -45.921  0.00  0.00    +0.005 C 
ATOM     10  C   UNL     1     -34.208  27.303 -47.268  0.00  0.00    +0.000 C 
ENDBRANCH   8   9
ENDBRANCH   1   8
TORSDOF 2
REMARK  Name = 
REMARK  48 active torsions:
REMARK  status: ('A' for Active; 'I' for Inactive)
REMARK    1  A    between atoms: _1  and  _3
REMARK    2  A    between atoms: _3  and  _4
REMARK    3  A    between atoms: _4  and  _5
REMARK    4  A    between atoms: _5  and  _6
REMARK    5  A    between atoms: _8  and  _10
REMARK    6  A    between atoms: _10  and  _11
REMARK    7  A    between atoms: _11  and  _12
REMARK    8  A    between atoms: _15  and  _17
REMARK    9  A    between atoms: _17  and  _18
REMARK   10  A    between atoms: _18  and  _19
REMARK   11  A    between atoms: _19  and  _20
REMARK   12  A    between atoms: _22  and  _24
REMARK   13  A    between atoms: _24  and  _26
REMARK   14  A    between atoms: _28  and  _30
REMARK   15  A    between atoms: _33  and  _35
REMARK   16  A    between atoms: _38  and  _40
REMARK   17  A    between atoms: _40  and  _41
REMARK   18  A    between atoms: _47  and  _49
REMARK   19  A    between atoms: _49  and  _50
REMARK   20  A    between atoms: _53  and  _55
REMARK   21  A    between atoms: _55  and  _57
REMARK   22  A    between atoms: _59  and  _61
REMARK   23  A    between atoms: _64  and  _66
REMARK   24  A    between atoms: _66  and  _67
REMARK   25  A    between atoms: _67  and  _68
REMARK   26  A    between atoms: _68  and  _69
REMARK   27  A    between atoms: _73  and  _75
REMARK   28  A    between atoms: _75  and  _76
REMARK   29  A    between atoms: _76  and  _77
REMARK   30  A    between atoms: _80  and  _82
REMARK   31  A    between atoms: _82  and  _83
REMARK   32  A    between atoms: _86  and  _88
REMARK   33  A    between atoms: _88  and  _89
REMARK   34  A    between atoms: _96  and  _98
REMARK   35  A    between atoms: _98  and  _99
REMARK   36  A    between atoms: _101  and  _103
REMARK   37  A    between atoms: _103  and  _104
REMARK   38  A    between atoms: _110  and  _112
REMARK   39  A    between atoms: _114  and  _116
REMARK   40  A    between atoms: _116  and  _117
REMARK   41  A    between atoms: _123  and  _125
REMARK   42  A    between atoms: _125  and  _126
REMARK   43  A    between atoms: _126  and  _127
REMARK   44  A    between atoms: _130  and  _132
REMARK   45  A    between atoms: _132  and  _134
REMARK   46  A    between atoms: _136  and  _138
REMARK   47  A    between atoms: _138  and  _139
REMARK   48  A    between atoms: _146  and  _148
REMARK                            x       y       z     vdW  Elec       q    Type
REMARK                         _______ _______ _______ _____ _____    ______ ____
ROOT
ATOM      1  C   UNL     1     -31.034  23.929 -50.843  0.00  0.00    +0.013 C 
ATOM      2  C   UNL     1     -30.417  24.034 -52.210  0.00  0.00    +0.001 C 
ENDROOT
BRANCH   1   3
ATOM      3  C   UNL     1     -31.964  22.718 -50.856  0.00  0.00    +0.069 C 
ATOM      4  S   UNL     1     -31.038  21.192 -51.197  0.00  0.00    -0.082 S 
ENDBRANCH   1   3
TORSDOF 1
REMARK  Name = 
REMARK  48 active torsions:
REMARK  status: ('A' for Active; 'I' for Inactive)
REMARK    1  A    between atoms: _1  and  _3
REMARK    2  A    between atoms: _3  and  _4
REMARK    3  A    between atoms: _4  and  _5
REMARK    4  A    between atoms: _5  and  _6
REMARK    5  A    between atoms: _8  and  _10
REMARK    6  A    between atoms: _10  and  _11
REMARK    7  A    between atoms: _11  and  _12
REMARK    8  A    between atoms: _15  and  _17
REMARK    9  A    between atoms: _17  and  _18
REMARK   10  A    between atoms: _18  and  _19
REMARK   11  A    between atoms: _19  and  _20
REMARK   12  A    between atoms: _22  and  _24
REMARK   13  A    between atoms: _24  and  _26
REMARK   14  A    between atoms: _28  and  _30
REMARK   15  A    between atoms: _33  and  _35
REMARK   16  A    between atoms: _38  and  _40
REMARK   17  A    between atoms: _40  and  _41
REMARK   18  A    between atoms: _47  and  _49
REMARK   19  A    between atoms: _49  and  _50
REMARK   20  A    between atoms: _53  and  _55
REMARK   21  A    between atoms: _55  and  _57
REMARK   22  A    between atoms: _59  and  _61
REMARK   23  A    between atoms: _64  and  _66
REMARK   24  A    between atoms: _66  and  _67
REMARK   25  A    between atoms: _67  and  _68
REMARK   26  A    between atoms: _68  and  _69
REMARK   27  A    between atoms: _73  and  _75
REMARK   28  A    between atoms: _75  and  _76
REMARK   29  A    between atoms: _76  and  _77
REMARK   30  A    between atoms: _80  and  _82
REMARK   31  A    between atoms: _82  and  _83
REMARK   32  A    between atoms: _86  and  _88
REMARK   33  A    between atoms: _88  and  _89
REMARK   34  A    between atoms: _96  and  _98
REMARK   35  A    between atoms: _98  and  _99
REMARK   36  A    between atoms: _101  and  _103
REMARK   37  A    between atoms: _103  and  _104
REMARK   38  A    between atoms: _110  and  _112
REMARK   39  A    between atoms: _114  and  _116
REMARK   40  A    between atoms: _116  and  _117
REMARK   41  A    between atoms: _123  and  _125
REMARK   42  A    between atoms: _125  and  _126
REMARK   43  A    between atoms: _126  and  _127
REMARK   44  A    between atoms: _130  and  _132
REMARK   45  A    between atoms: _132  and  _134
REMARK   46  A    between atoms: _136  and  _138
REMARK   47  A    between atoms: _138  and  _139
REMARK   48  A    between atoms: _146  and  _148
REMARK                            x       y       z     vdW  Elec       q    Type
REMARK                         _______ _______ _______ _____ _____    ______ ____
ROOT
ATOM      1  C   UNL     1     -28.334  20.281 -55.614  0.00  0.00    +0.000 C 
ATOM      2  C   UNL     1     -29.734  19.769 -55.866  0.00  0.00    +0.000 C 
ATOM      3  C   UNL     1     -27.481  20.075 -56.845  0.00  0.00    +0.000 C 
ENDROOT
TORSDOF 0
REMARK  Name = 
REMARK  48 active torsions:
REMARK  status: ('A' for Active; 'I' for Inactive)
REMARK    1  A    between atoms: _1  and  _3
REMARK    2  A    between atoms: _3  and  _4
REMARK    3  A    between atoms: _4  and  _5
REMARK    4  A    between atoms: _5  and  _6
REMARK    5  A    between atoms: _8  and  _10
REMARK    6  A    between atoms: _10  and  _11
REMARK    7  A    between atoms: _11  and  _12
REMARK    8  A    between atoms: _15  and  _17
REMARK    9  A    between atoms: _17  and  _18
REMARK   10  A    between atoms: _18  and  _19
REMARK   11  A    between atoms: _19  and  _20
REMARK   12  A    between atoms: _22  and  _24
REMARK   13  A    between atoms: _24  and  _26
REMARK   14  A    between atoms: _28  and  _30
REMARK   15  A    between atoms: _33  and  _35
REMARK   16  A    between atoms: _38  and  _40
REMARK   17  A    between atoms: _40  and  _41
REMARK   18  A    between atoms: _47  and  _49
REMARK   19  A    between atoms: _49  and  _50
REMARK   20  A    between atoms: _53  and  _55
REMARK   21  A    between atoms: _55  and  _57
REMARK   22  A    between atoms: _59  and  _61
REMARK   23  A    between atoms: _64  and  _66
REMARK   24  A    between atoms: _66  and  _67
REMARK   25  A    between atoms: _67  and  _68
REMARK   26  A    between atoms: _68  and  _69
REMARK   27  A    between atoms: _73  and  _75
REMARK   28  A    between atoms: _75  and  _76
REMARK   29  A    between atoms: _76  and  _77
REMARK   30  A    between atoms: _80  and  _82
REMARK   31  A    between atoms: _82  and  _83
REMARK   32  A    between atoms: _86  and  _88
REMARK   33  A    between atoms: _88  and  _89
REMARK   34  A    between atoms: _96  and  _98
REMARK   35  A    between atoms: _98  and  _99
REMARK   36  A    between atoms: _101  and  _103
REMARK   37  A    between atoms: _103  and  _104
REMARK   38  A    between atoms: _110  and  _112
REMARK   39  A    between atoms: _114  and  _116
REMARK   40  A    between atoms: _116  and  _117
REMARK   41  A    between atoms: _123  and  _125
REMARK   42  A    between atoms: _125  and  _126
REMARK   43  A    between atoms: _126  and  _127
REMARK   44  A    between atoms: _130  and  _132
REMARK   45  A    between atoms: _132  and  _134
REMARK   46  A    between atoms: _136  and  _138
REMARK   47  A    between atoms: _138  and  _139
REMARK   48  A    between atoms: _146  and  _148
REMARK                            x       y       z     vdW  Elec       q    Type
REMARK                         _______ _______ _______ _____ _____    ______ ____
ROOT
ATOM      1  C   UNL     1     -41.170   5.010 -57.051  0.00  0.00    +0.002 C 
ENDROOT
BRANCH   1   2
ATOM      2  C   UNL     1     -40.404   4.870 -58.358  0.00  0.00    +0.000 C 
BRANCH   2   3
ATOM      3  C   UNL     1     -41.224   4.300 -59.526  0.00  0.00    +0.000 C 
ATOM      4  C   UNL     1     -41.771   5.469 -60.349  0.00  0.00    +0.000 C 
ENDBRANCH   2   3
ENDBRANCH   1   2
BRANCH   1   5
ATOM      5  C   UNL     1     -41.212   6.450 -56.558  0.00  0.00    +0.021 C 
BRANCH   5   6
ATOM      6  C   UNL     1     -41.385   6.483 -55.052  0.00  0.00    +0.109 C 
ATOM      7  N   UNL     1     -40.105   6.354 -54.316  0.00  0.00    -0.131 NA
ENDBRANCH   5   6
ENDBRANCH   1   5
TORSDOF 4
REMARK  Name = 
REMARK  48 active torsions:
REMARK  status: ('A' for Active; 'I' for Inactive)
REMARK    1  A    between atoms: _1  and  _3
REMARK    2  A    between atoms: _3  and  _4
REMARK    3  A    between atoms: _4  and  _5
REMARK    4  A    between atoms: _5  and  _6
REMARK    5  A    between atoms: _8  and  _10
REMARK    6  A    between atoms: _10  and  _11
REMARK    7  A    between atoms: _11  and  _12
REMARK    8  A    between atoms: _15  and  _17
REMARK    9  A    between atoms: _17  and  _18
REMARK   10  A    between atoms: _18  and  _19
REMARK   11  A    between atoms: _19  and  _20
REMARK   12  A    between atoms: _22  and  _24
REMARK   13  A    between atoms: _24  and  _26
REMARK   14  A    between atoms: _28  and  _30
REMARK   15  A    between atoms: _33  and  _35
REMARK   16  A    between atoms: _38  and  _40
REMARK   17  A    between atoms: _40  and  _41
REMARK   18  A    between atoms: _47  and  _49
REMARK   19  A    between atoms: _49  and  _50
REMARK   20  A    between atoms: _53  and  _55
REMARK   21  A    between atoms: _55  and  _57
REMARK   22  A    between atoms: _59  and  _61
REMARK   23  A    between atoms: _64  and  _66
REMARK   24  A    between atoms: _66  and  _67
REMARK   25  A    between atoms: _67  and  _68
REMARK   26  A    between atoms: _68  and  _69
REMARK   27  A    between atoms: _73  and  _75
REMARK   28  A    between atoms: _75  and  _76
REMARK   29  A    between atoms: _76  and  _77
REMARK   30  A    between atoms: _80  and  _82
REMARK   31  A    between atoms: _82  and  _83
REMARK   32  A    between atoms: _86  and  _88
REMARK   33  A    between atoms: _88  and  _89
REMARK   34  A    between atoms: _96  and  _98
REMARK   35  A    between atoms: _98  and  _99
REMARK   36  A    between atoms: _101  and  _103
REMARK   37  A    between atoms: _103  and  _104
REMARK   38  A    between atoms: _110  and  _112
REMARK   39  A    between atoms: _114  and  _116
REMARK   40  A    between atoms: _116  and  _117
REMARK   41  A    between atoms: _123  and  _125
REMARK   42  A    between atoms: _125  and  _126
REMARK   43  A    between atoms: _126  and  _127
REMARK   44  A    between atoms: _130  and  _132
REMARK   45  A    between atoms: _132  and  _134
REMARK   46  A    between atoms: _136  and  _138
REMARK   47  A    between atoms: _138  and  _139
REMARK   48  A    between atoms: _146  and  _148
REMARK                            x       y       z     vdW  Elec       q    Type
REMARK                         _______ _______ _______ _____ _____    ______ ____
ROOT
ATOM      1  C   UNL     1     -37.561  -1.895 -47.553  0.00  0.00    +0.089 C 
ENDROOT
BRANCH   1   2
ATOM      2  C   UNL     1     -37.108  -1.490 -48.957  0.00  0.00    +0.261 C 
ATOM      3  O   UNL     1     -36.047  -0.889 -49.138  0.00  0.00    -0.272 OA
ATOM      4  N   UNL     1     -37.919  -1.818 -49.954  0.00  0.00    -0.088 NA
ENDBRANCH   1   2
BRANCH   1   5
ATOM      5  C   UNL     1     -37.640  -3.406 -47.375  0.00  0.00    +0.010 C 
BRANCH   5   6
ATOM      6  C   UNL     1     -36.303  -4.096 -47.066  0.00  0.00    +0.001 C 
ATOM      7  C   UNL     1     -36.525  -5.097 -45.944  0.00  0.00    +0.000 C 
ENDBRANCH   5   6
ENDBRANCH   1   5
TORSDOF 3
REMARK  Name = 
REMARK  48 active torsions:
REMARK  status: ('A' for Active; 'I' for Inactive)
REMARK    1  A    between atoms: _1  and  _3
REMARK    2  A    between atoms: _3  and  _4
REMARK    3  A    between atoms: _4  and  _5
REMARK    4  A    between atoms: _5  and  _6
REMARK    5  A    between atoms: _8  and  _10
REMARK    6  A    between atoms: _10  and  _11
REMARK    7  A    between atoms: _11  and  _12
REMARK    8  A    between atoms: _15  and  _17
REMARK    9  A    between atoms: _17  and  _18
REMARK   10  A    between atoms: _18  and  _19
REMARK   11  A    between atoms: _19  and  _20
REMARK   12  A    between atoms: _22  and  _24
REMARK   13  A    between atoms: _24  and  _26
REMARK   14  A    between atoms: _28  and  _30
REMARK   15  A    between atoms: _33  and  _35
REMARK   16  A    between atoms: _38  and  _40
REMARK   17  A    between atoms: _40  and  _41
REMARK   18  A    between atoms: _47  and  _49
REMARK   19  A    between atoms: _49  and  _50
REMARK   20  A    between atoms: _53  and  _55
REMARK   21  A    between atoms: _55  and  _57
REMARK   22  A    between atoms: _59  and  _61
REMARK   23  A    between atoms: _64  and  _66
REMARK   24  A    between atoms: _66  and  _67
REMARK   25  A    between atoms: _67  and  _68
REMARK   26  A    between atoms: _68  and  _69
REMARK   27  A    between atoms: _73  and  _75
REMARK   28  A    between atoms: _75  and  _76
REMARK   29  A    between atoms: _76  and  _77
REMARK   30  A    between atoms: _80  and  _82
REMARK   31  A    between atoms: _82  and  _83
REMARK   32  A    between atoms: _86  and  _88
REMARK   33  A    between atoms: _88  and  _89
REMARK   34  A    between atoms: _96  and  _98
REMARK   35  A    between atoms: _98  and  _99
REMARK   36  A    between atoms: _101  and  _103
REMARK   37  A    between atoms: _103  and  _104
REMARK   38  A    between atoms: _110  and  _112
REMARK   39  A    between atoms: _114  and  _116
REMARK   40  A    between atoms: _116  and  _117
REMARK   41  A    between atoms: _123  and  _125
REMARK   42  A    between atoms: _125  and  _126
REMARK   43  A    between atoms: _126  and  _127
REMARK   44  A    between atoms: _130  and  _132
REMARK   45  A    between atoms: _132  and  _134
REMARK   46  A    between atoms: _136  and  _138
REMARK   47  A    between atoms: _138  and  _139
REMARK   48  A    between atoms: _146  and  _148
REMARK                            x       y       z     vdW  Elec       q    Type
REMARK                         _______ _______ _______ _____ _____    ______ ____
ROOT
ATOM      1  C   UNL     1     -34.721   0.930 -45.907  0.00  0.00    +0.002 C 
ENDROOT
BRANCH   1   2
ATOM      2  C   UNL     1     -34.221  -0.476 -46.208  0.00  0.00    +0.000 C 
BRANCH   2   3
ATOM      3  C   UNL     1     -32.868  -0.811 -45.600  0.00  0.00    +0.000 C 
ATOM      4  C   UNL     1     -32.974  -0.976 -44.118  0.00  0.00    +0.000 C 
ENDBRANCH   2   3
ENDBRANCH   1   2
BRANCH   1   5
ATOM      5  C   UNL     1     -36.178   0.974 -45.442  0.00  0.00    +0.021 C 
BRANCH   5   6
ATOM      6  C   UNL     1     -36.512  -0.204 -44.525  0.00  0.00    +0.109 C 
ATOM      7  N   UNL     1     -36.176   0.067 -43.094  0.00  0.00    -0.131 NA
ENDBRANCH   5   6
ENDBRANCH   1   5
TORSDOF 4
REMARK  Name = 
REMARK  48 active torsions:
REMARK  status: ('A' for Active; 'I' for Inactive)
REMARK    1  A    between atoms: _1  and  _3
REMARK    2  A    between atoms: _3  and  _4
REMARK    3  A    between atoms: _4  and  _5
REMARK    4  A    between atoms: _5  and  _6
REMARK    5  A    between atoms: _8  and  _10
REMARK    6  A    between atoms: _10  and  _11
REMARK    7  A    between atoms: _11  and  _12
REMARK    8  A    between atoms: _15  and  _17
REMARK    9  A    between atoms: _17  and  _18
REMARK   10  A    between atoms: _18  and  _19
REMARK   11  A    between atoms: _19  and  _20
REMARK   12  A    between atoms: _22  and  _24
REMARK   13  A    between atoms: _24  and  _26
REMARK   14  A    between atoms: _28  and  _30
REMARK   15  A    between atoms: _33  and  _35
REMARK   16  A    between atoms: _38  and  _40
REMARK   17  A    between atoms: _40  and  _41
REMARK   18  A    between atoms: _47  and  _49
REMARK   19  A    between atoms: _49  and  _50
REMARK   20  A    between atoms: _53  and  _55
REMARK   21  A    between atoms: _55  and  _57
REMARK   22  A    between atoms: _59  and  _61
REMARK   23  A    between atoms: _64  and  _66
REMARK   24  A    between atoms: _66  and  _67
REMARK   25  A    between atoms: _67  and  _68
REMARK   26  A    between atoms: _68  and  _69
REMARK   27  A    between atoms: _73  and  _75
REMARK   28  A    between atoms: _75  and  _76
REMARK   29  A    between atoms: _76  and  _77
REMARK   30  A    between atoms: _80  and  _82
REMARK   31  A    between atoms: _82  and  _83
REMARK   32  A    between atoms: _86  and  _88
REMARK   33  A    between atoms: _88  and  _89
REMARK   34  A    between atoms: _96  and  _98
REMARK   35  A    between atoms: _98  and  _99
REMARK   36  A    between atoms: _101  and  _103
REMARK   37  A    between atoms: _103  and  _104
REMARK   38  A    between atoms: _110  and  _112
REMARK   39  A    between atoms: _114  and  _116
REMARK   40  A    between atoms: _116  and  _117
REMARK   41  A    between atoms: _123  and  _125
REMARK   42  A    between atoms: _125  and  _126
REMARK   43  A    between atoms: _126  and  _127
REMARK   44  A    between atoms: _130  and  _132
REMARK   45  A    between atoms: _132  and  _134
REMARK   46  A    between atoms: _136  and  _138
REMARK   47  A    between atoms: _138  and  _139
REMARK   48  A    between atoms: _146  and  _148
REMARK                            x       y       z     vdW  Elec       q    Type
REMARK                         _______ _______ _______ _____ _____    ______ ____
ROOT
ATOM      1  C   UNL     1     -37.004  20.709 -62.215  0.00  0.00    +0.000 C 
ATOM      2  C   UNL     1     -36.766  21.886 -61.279  0.00  0.00    +0.000 C 
ENDROOT
BRANCH   1   3
ATOM      3  C   UNL     1     -38.244  20.934 -63.117  0.00  0.00    +0.000 C 
ATOM      4  C   UNL     1     -39.428  21.574 -62.374  0.00  0.00    +0.000 C 
ENDBRANCH   1   3
BRANCH   1   5
ATOM      5  C   UNL     1     -37.128  19.388 -61.445  0.00  0.00    +0.000 C 
ATOM      6  C   UNL     1     -37.033  19.515 -59.936  0.00  0.00    +0.000 C 
ENDBRANCH   1   5
TORSDOF 2
REMARK  Name = 
REMARK  48 active torsions:
REMARK  status: ('A' for Active; 'I' for Inactive)
REMARK    1  A    between atoms: _1  and  _3
REMARK    2  A    between atoms: _3  and  _4
REMARK    3  A    between atoms: _4  and  _5
REMARK    4  A    between atoms: _5  and  _6
REMARK    5  A    between atoms: _8  and  _10
REMARK    6  A    between atoms: _10  and  _11
REMARK    7  A    between atoms: _11  and  _12
REMARK    8  A    between atoms: _15  and  _17
REMARK    9  A    between atoms: _17  and  _18
REMARK   10  A    between atoms: _18  and  _19
REMARK   11  A    between atoms: _19  and  _20
REMARK   12  A    between atoms: _22  and  _24
REMARK   13  A    between atoms: _24  and  _26
REMARK   14  A    between atoms: _28  and  _30
REMARK   15  A    between atoms: _33  and  _35
REMARK   16  A    between atoms: _38  and  _40
REMARK   17  A    between atoms: _40  and  _41
REMARK   18  A    between atoms: _47  and  _49
REMARK   19  A    between atoms: _49  and  _50
REMARK   20  A    between atoms: _53  and  _55
REMARK   21  A    between atoms: _55  and  _57
REMARK   22  A    between atoms: _59  and  _61
REMARK   23  A    between atoms: _64  and  _66
REMARK   24  A    between atoms: _66  and  _67
REMARK   25  A    between atoms: _67  and  _68
REMARK   26  A    between atoms: _68  and  _69
REMARK   27  A    between atoms: _73  and  _75
REMARK   28  A    between atoms: _75  and  _76
REMARK   29  A    between atoms: _76  and  _77
REMARK   30  A    between atoms: _80  and  _82
REMARK   31  A    between atoms: _82  and  _83
REMARK   32  A    between atoms: _86  and  _88
REMARK   33  A    between atoms: _88  and  _89
REMARK   34  A    between atoms: _96  and  _98
REMARK   35  A    between atoms: _98  and  _99
REMARK   36  A    between atoms: _101  and  _103
REMARK   37  A    between atoms: _103  and  _104
REMARK   38  A    between atoms: _110  and  _112
REMARK   39  A    between atoms: _114  and  _116
REMARK   40  A    between atoms: _116  and  _117
REMARK   41  A    between atoms: _123  and  _125
REMARK   42  A    between atoms: _125  and  _126
REMARK   43  A    between atoms: _126  and  _127
REMARK   44  A    between atoms: _130  and  _132
REMARK   45  A    between atoms: _132  and  _134
REMARK   46  A    between atoms: _136  and  _138
REMARK   47  A    between atoms: _138  and  _139
REMARK   48  A    between atoms: _146  and  _148
REMARK                            x       y       z     vdW  Elec       q    Type
REMARK                         _______ _______ _______ _____ _____    ______ ____
ROOT
ATOM      1  C   UNL     1     -40.458  16.008 -58.742  0.00  0.00    +0.000 C 
ATOM      2  C   UNL     1     -40.515  16.615 -57.351  0.00  0.00    +0.000 C 
ATOM      3  C   UNL     1     -39.372  16.692 -59.552  0.00  0.00    +0.000 C 
ENDROOT
BRANCH   1   4
ATOM      4  C   UNL     1     -41.820  16.118 -59.465  0.00  0.00    +0.000 C 
ATOM      5  C   UNL     1     -41.608  15.864 -60.956  0.00  0.00    +0.000 C 
ENDBRANCH   1   4
TORSDOF 1
REMARK  Name = 
REMARK  48 active torsions:
REMARK  status: ('A' for Active; 'I' for Inactive)
REMARK    1  A    between atoms: _1  and  _3
REMARK    2  A    between atoms: _3  and  _4
REMARK    3  A    between atoms: _4  and  _5
REMARK    4  A    between atoms: _5  and  _6
REMARK    5  A    between atoms: _8  and  _10
REMARK    6  A    between atoms: _10  and  _11
REMARK    7  A    between atoms: _11  and  _12
REMARK    8  A    between atoms: _15  and  _17
REMARK    9  A    between atoms: _17  and  _18
REMARK   10  A    between atoms: _18  and  _19
REMARK   11  A    between atoms: _19  and  _20
REMARK   12  A    between atoms: _22  and  _24
REMARK   13  A    between atoms: _24  and  _26
REMARK   14  A    between atoms: _28  and  _30
REMARK   15  A    between atoms: _33  and  _35
REMARK   16  A    between atoms: _38  and  _40
REMARK   17  A    between atoms: _40  and  _41
REMARK   18  A    between atoms: _47  and  _49
REMARK   19  A    between atoms: _49  and  _50
REMARK   20  A    between atoms: _53  and  _55
REMARK   21  A    between atoms: _55  and  _57
REMARK   22  A    between atoms: _59  and  _61
REMARK   23  A    between atoms: _64  and  _66
REMARK   24  A    between atoms: _66  and  _67
REMARK   25  A    between atoms: _67  and  _68
REMARK   26  A    between atoms: _68  and  _69
REMARK   27  A    between atoms: _73  and  _75
REMARK   28  A    between atoms: _75  and  _76
REMARK   29  A    between atoms: _76  and  _77
REMARK   30  A    between atoms: _80  and  _82
REMARK   31  A    between atoms: _82  and  _83
REMARK   32  A    between atoms: _86  and  _88
REMARK   33  A    between atoms: _88  and  _89
REMARK   34  A    between atoms: _96  and  _98
REMARK   35  A    between atoms: _98  and  _99
REMARK   36  A    between atoms: _101  and  _103
REMARK   37  A    between atoms: _103  and  _104
REMARK   38  A    between atoms: _110  and  _112
REMARK   39  A    between atoms: _114  and  _116
REMARK   40  A    between atoms: _116  and  _117
REMARK   41  A    between atoms: _123  and  _125
REMARK   42  A    between atoms: _125  and  _126
REMARK   43  A    between atoms: _126  and  _127
REMARK   44  A    between atoms: _130  and  _132
REMARK   45  A    between atoms: _132  and  _134
REMARK   46  A    between atoms: _136  and  _138
REMARK   47  A    between atoms: _138  and  _139
REMARK   48  A    between atoms: _146  and  _148
REMARK                            x       y       z     vdW  Elec       q    Type
REMARK                         _______ _______ _______ _____ _____    ______ ____
ROOT
ATOM      1  C   UNL     1     -37.401  15.863 -64.320  0.00  0.00    +0.000 C 
ATOM      2  C   UNL     1     -37.477  15.793 -62.802  0.00  0.00    +0.000 C 
ATOM      3  C   UNL     1     -36.005  16.252 -64.778  0.00  0.00    +0.000 C 
ENDROOT
BRANCH   1   4
ATOM      4  C   UNL     1     -38.448  16.853 -64.859  0.00  0.00    +0.000 C 
ATOM      5  C   UNL     1     -38.402  16.775 -66.366  0.00  0.00    +0.000 C 
ENDBRANCH   1   4
TORSDOF 1
REMARK  Name = 
REMARK  48 active torsions:
REMARK  status: ('A' for Active; 'I' for Inactive)
REMARK    1  A    between atoms: _1  and  _3
REMARK    2  A    between atoms: _3  and  _4
REMARK    3  A    between atoms: _4  and  _5
REMARK    4  A    between atoms: _5  and  _6
REMARK    5  A    between atoms: _8  and  _10
REMARK    6  A    between atoms: _10  and  _11
REMARK    7  A    between atoms: _11  and  _12
REMARK    8  A    between atoms: _15  and  _17
REMARK    9  A    between atoms: _17  and  _18
REMARK   10  A    between atoms: _18  and  _19
REMARK   11  A    between atoms: _19  and  _20
REMARK   12  A    between atoms: _22  and  _24
REMARK   13  A    between atoms: _24  and  _26
REMARK   14  A    between atoms: _28  and  _30
REMARK   15  A    between atoms: _33  and  _35
REMARK   16  A    between atoms: _38  and  _40
REMARK   17  A    between atoms: _40  and  _41
REMARK   18  A    between atoms: _47  and  _49
REMARK   19  A    between atoms: _49  and  _50
REMARK   20  A    between atoms: _53  and  _55
REMARK   21  A    between atoms: _55  and  _57
REMARK   22  A    between atoms: _59  and  _61
REMARK   23  A    between atoms: _64  and  _66
REMARK   24  A    between atoms: _66  and  _67
REMARK   25  A    between atoms: _67  and  _68
REMARK   26  A    between atoms: _68  and  _69
REMARK   27  A    between atoms: _73  and  _75
REMARK   28  A    between atoms: _75  and  _76
REMARK   29  A    between atoms: _76  and  _77
REMARK   30  A    between atoms: _80  and  _82
REMARK   31  A    between atoms: _82  and  _83
REMARK   32  A    between atoms: _86  and  _88
REMARK   33  A    between atoms: _88  and  _89
REMARK   34  A    between atoms: _96  and  _98
REMARK   35  A    between atoms: _98  and  _99
REMARK   36  A    between atoms: _101  and  _103
REMARK   37  A    between atoms: _103  and  _104
REMARK   38  A    between atoms: _110  and  _112
REMARK   39  A    between atoms: _114  and  _116
REMARK   40  A    between atoms: _116  and  _117
REMARK   41  A    between atoms: _123  and  _125
REMARK   42  A    between atoms: _125  and  _126
REMARK   43  A    between atoms: _126  and  _127
REMARK   44  A    between atoms: _130  and  _132
REMARK   45  A    between atoms: _132  and  _134
REMARK   46  A    between atoms: _136  and  _138
REMARK   47  A    between atoms: _138  and  _139
REMARK   48  A    between atoms: _146  and  _148
REMARK                            x       y       z     vdW  Elec       q    Type
REMARK                         _______ _______ _______ _____ _____    ______ ____
ROOT
ATOM      1  C   UNL     1     -32.538  17.238 -67.920  0.00  0.00    -0.022 A 
ATOM      2  C   UNL     1     -33.406  16.276 -67.413  0.00  0.00    -0.004 A 
ATOM      3  C   UNL     1     -32.921  15.176 -66.732  0.00  0.00    -0.000 A 
ATOM      4  C   UNL     1     -31.555  15.023 -66.553  0.00  0.00    -0.000 A 
ATOM      5  C   UNL     1     -30.685  15.972 -67.049  0.00  0.00    -0.000 A 
ATOM      6  C   UNL     1     -31.174  17.072 -67.729  0.00  0.00    -0.004 A 
ENDROOT
BRANCH   1   7
ATOM      7  C   UNL     1     -33.074  18.454 -68.639  0.00  0.00    +0.026 C 
BRANCH   7   8
ATOM      8  C   UNL     1     -33.990  18.126 -69.806  0.00  0.00    +0.005 C 
ATOM      9  C   UNL     1     -33.252  17.127 -70.654  0.00  0.00    +0.000 C 
ENDBRANCH   7   8
ENDBRANCH   1   7
TORSDOF 2
REMARK  Name = 
REMARK  48 active torsions:
REMARK  status: ('A' for Active; 'I' for Inactive)
REMARK    1  A    between atoms: _1  and  _3
REMARK    2  A    between atoms: _3  and  _4
REMARK    3  A    between atoms: _4  and  _5
REMARK    4  A    between atoms: _5  and  _6
REMARK    5  A    between atoms: _8  and  _10
REMARK    6  A    between atoms: _10  and  _11
REMARK    7  A    between atoms: _11  and  _12
REMARK    8  A    between atoms: _15  and  _17
REMARK    9  A    between atoms: _17  and  _18
REMARK   10  A    between atoms: _18  and  _19
REMARK   11  A    between atoms: _19  and  _20
REMARK   12  A    between atoms: _22  and  _24
REMARK   13  A    between atoms: _24  and  _26
REMARK   14  A    between atoms: _28  and  _30
REMARK   15  A    between atoms: _33  and  _35
REMARK   16  A    between atoms: _38  and  _40
REMARK   17  A    between atoms: _40  and  _41
REMARK   18  A    between atoms: _47  and  _49
REMARK   19  A    between atoms: _49  and  _50
REMARK   20  A    between atoms: _53  and  _55
REMARK   21  A    between atoms: _55  and  _57
REMARK   22  A    between atoms: _59  and  _61
REMARK   23  A    between atoms: _64  and  _66
REMARK   24  A    between atoms: _66  and  _67
REMARK   25  A    between atoms: _67  and  _68
REMARK   26  A    between atoms: _68  and  _69
REMARK   27  A    between atoms: _73  and  _75
REMARK   28  A    between atoms: _75  and  _76
REMARK   29  A    between atoms: _76  and  _77
REMARK   30  A    between atoms: _80  and  _82
REMARK   31  A    between atoms: _82  and  _83
REMARK   32  A    between atoms: _86  and  _88
REMARK   33  A    between atoms: _88  and  _89
REMARK   34  A    between atoms: _96  and  _98
REMARK   35  A    between atoms: _98  and  _99
REMARK   36  A    between atoms: _101  and  _103
REMARK   37  A    between atoms: _103  and  _104
REMARK   38  A    between atoms: _110  and  _112
REMARK   39  A    between atoms: _114  and  _116
REMARK   40  A    between atoms: _116  and  _117
REMARK   41  A    between atoms: _123  and  _125
REMARK   42  A    between atoms: _125  and  _126
REMARK   43  A    between atoms: _126  and  _127
REMARK   44  A    between atoms: _130  and  _132
REMARK   45  A    between atoms: _132  and  _134
REMARK   46  A    between atoms: _136  and  _138
REMARK   47  A    between atoms: _138  and  _139
REMARK   48  A    between atoms: _146  and  _148
REMARK                            x       y       z     vdW  Elec       q    Type
REMARK                         _______ _______ _______ _____ _____    ______ ____
ROOT
ATOM      1  C   UNL     1     -28.961   9.396 -66.384  0.00  0.00    +0.000 C 
ENDROOT
BRANCH   1   2
ATOM      2  C   UNL     1     -29.352  10.721 -65.717  0.00  0.00    +0.000 C 
ATOM      3  C   UNL     1     -28.335  11.811 -65.989  0.00  0.00    +0.000 C 
ATOM      4  C   UNL     1     -30.732  11.196 -66.154  0.00  0.00    +0.000 C 
ENDBRANCH   1   2
BRANCH   1   5
ATOM      5  C   UNL     1     -27.487   8.993 -66.215  0.00  0.00    +0.000 C 
ATOM      6  C   UNL     1     -27.356   7.743 -65.353  0.00  0.00    +0.000 C 
ENDBRANCH   1   5
TORSDOF 2
REMARK  Name = 
REMARK  48 active torsions:
REMARK  status: ('A' for Active; 'I' for Inactive)
REMARK    1  A    between atoms: _1  and  _3
REMARK    2  A    between atoms: _3  and  _4
REMARK    3  A    between atoms: _4  and  _5
REMARK    4  A    between atoms: _5  and  _6
REMARK    5  A    between atoms: _8  and  _10
REMARK    6  A    between atoms: _10  and  _11
REMARK    7  A    between atoms: _11  and  _12
REMARK    8  A    between atoms: _15  and  _17
REMARK    9  A    between atoms: _17  and  _18
REMARK   10  A    between atoms: _18  and  _19
REMARK   11  A    between atoms: _19  and  _20
REMARK   12  A    between atoms: _22  and  _24
REMARK   13  A    between atoms: _24  and  _26
REMARK   14  A    between atoms: _28  and  _30
REMARK   15  A    between atoms: _33  and  _35
REMARK   16  A    between atoms: _38  and  _40
REMARK   17  A    between atoms: _40  and  _41
REMARK   18  A    between atoms: _47  and  _49
REMARK   19  A    between atoms: _49  and  _50
REMARK   20  A    between atoms: _53  and  _55
REMARK   21  A    between atoms: _55  and  _57
REMARK   22  A    between atoms: _59  and  _61
REMARK   23  A    between atoms: _64  and  _66
REMARK   24  A    between atoms: _66  and  _67
REMARK   25  A    between atoms: _67  and  _68
REMARK   26  A    between atoms: _68  and  _69
REMARK   27  A    between atoms: _73  and  _75
REMARK   28  A    between atoms: _75  and  _76
REMARK   29  A    between atoms: _76  and  _77
REMARK   30  A    between atoms: _80  and  _82
REMARK   31  A    between atoms: _82  and  _83
REMARK   32  A    between atoms: _86  and  _88
REMARK   33  A    between atoms: _88  and  _89
REMARK   34  A    between atoms: _96  and  _98
REMARK   35  A    between atoms: _98  and  _99
REMARK   36  A    between atoms: _101  and  _103
REMARK   37  A    between atoms: _103  and  _104
REMARK   38  A    between atoms: _110  and  _112
REMARK   39  A    between atoms: _114  and  _116
REMARK   40  A    between atoms: _116  and  _117
REMARK   41  A    between atoms: _123  and  _125
REMARK   42  A    between atoms: _125  and  _126
REMARK   43  A    between atoms: _126  and  _127
REMARK   44  A    between atoms: _130  and  _132
REMARK   45  A    between atoms: _132  and  _134
REMARK   46  A    between atoms: _136  and  _138
REMARK   47  A    between atoms: _138  and  _139
REMARK   48  A    between atoms: _146  and  _148
REMARK                            x       y       z     vdW  Elec       q    Type
REMARK                         _______ _______ _______ _____ _____    ______ ____
ROOT
ATOM      1  C   UNL     1     -29.805  21.651 -46.742  0.00  0.00    +0.000 C 
ATOM      2  C   UNL     1     -29.801  21.778 -45.214  0.00  0.00    +0.000 C 
ENDROOT
BRANCH   1   3
ATOM      3  C   UNL     1     -28.832  22.667 -47.364  0.00  0.00    +0.000 C 
ATOM      4  C   UNL     1     -28.508  23.754 -46.330  0.00  0.00    +0.000 C 
ENDBRANCH   1   3
BRANCH   1   5
ATOM      5  C   UNL     1     -31.209  21.851 -47.303  0.00  0.00    +0.000 C 
ATOM      6  C   UNL     1     -32.183  22.465 -46.318  0.00  0.00    +0.000 C 
ENDBRANCH   1   5
TORSDOF 2
REMARK  Name = 
REMARK  48 active torsions:
REMARK  status: ('A' for Active; 'I' for Inactive)
REMARK    1  A    between atoms: _1  and  _3
REMARK    2  A    between atoms: _3  and  _4
REMARK    3  A    between atoms: _4  and  _5
REMARK    4  A    between atoms: _5  and  _6
REMARK    5  A    between atoms: _8  and  _10
REMARK    6  A    between atoms: _10  and  _11
REMARK    7  A    between atoms: _11  and  _12
REMARK    8  A    between atoms: _15  and  _17
REMARK    9  A    between atoms: _17  and  _18
REMARK   10  A    between atoms: _18  and  _19
REMARK   11  A    between atoms: _19  and  _20
REMARK   12  A    between atoms: _22  and  _24
REMARK   13  A    between atoms: _24  and  _26
REMARK   14  A    between atoms: _28  and  _30
REMARK   15  A    between atoms: _33  and  _35
REMARK   16  A    between atoms: _38  and  _40
REMARK   17  A    between atoms: _40  and  _41
REMARK   18  A    between atoms: _47  and  _49
REMARK   19  A    between atoms: _49  and  _50
REMARK   20  A    between atoms: _53  and  _55
REMARK   21  A    between atoms: _55  and  _57
REMARK   22  A    between atoms: _59  and  _61
REMARK   23  A    between atoms: _64  and  _66
REMARK   24  A    between atoms: _66  and  _67
REMARK   25  A    between atoms: _67  and  _68
REMARK   26  A    between atoms: _68  and  _69
REMARK   27  A    between atoms: _73  and  _75
REMARK   28  A    between atoms: _75  and  _76
REMARK   29  A    between atoms: _76  and  _77
REMARK   30  A    between atoms: _80  and  _82
REMARK   31  A    between atoms: _82  and  _83
REMARK   32  A    between atoms: _86  and  _88
REMARK   33  A    between atoms: _88  and  _89
REMARK   34  A    between atoms: _96  and  _98
REMARK   35  A    between atoms: _98  and  _99
REMARK   36  A    between atoms: _101  and  _103
REMARK   37  A    between atoms: _103  and  _104
REMARK   38  A    between atoms: _110  and  _112
REMARK   39  A    between atoms: _114  and  _116
REMARK   40  A    between atoms: _116  and  _117
REMARK   41  A    between atoms: _123  and  _125
REMARK   42  A    between atoms: _125  and  _126
REMARK   43  A    between atoms: _126  and  _127
REMARK   44  A    between atoms: _130  and  _132
REMARK   45  A    between atoms: _132  and  _134
REMARK   46  A    between atoms: _136  and  _138
REMARK   47  A    between atoms: _138  and  _139
REMARK   48  A    between atoms: _146  and  _148
REMARK                            x       y       z     vdW  Elec       q    Type
REMARK                         _______ _______ _______ _____ _____    ______ ____
ROOT
ATOM      1  C   UNL     1     -32.218  25.109 -41.217  0.00  0.00    +0.000 C 
ATOM      2  C   UNL     1     -31.017  25.012 -40.291  0.00  0.00    +0.000 C 
ATOM      3  C   UNL     1     -33.461  25.548 -40.449  0.00  0.00    +0.000 C 
ENDROOT
BRANCH   1   4
ATOM      4  C   UNL     1     -31.936  26.080 -42.382  0.00  0.00    +0.000 C 
ATOM      5  C   UNL     1     -31.591  27.459 -41.796  0.00  0.00    +0.000 C 
ENDBRANCH   1   4
TORSDOF 1
REMARK  Name = 
REMARK  48 active torsions:
REMARK  status: ('A' for Active; 'I' for Inactive)
REMARK    1  A    between atoms: _1  and  _3
REMARK    2  A    between atoms: _3  and  _4
REMARK    3  A    between atoms: _4  and  _5
REMARK    4  A    between atoms: _5  and  _6
REMARK    5  A    between atoms: _8  and  _10
REMARK    6  A    between atoms: _10  and  _11
REMARK    7  A    between atoms: _11  and  _12
REMARK    8  A    between atoms: _15  and  _17
REMARK    9  A    between atoms: _17  and  _18
REMARK   10  A    between atoms: _18  and  _19
REMARK   11  A    between atoms: _19  and  _20
REMARK   12  A    between atoms: _22  and  _24
REMARK   13  A    between atoms: _24  and  _26
REMARK   14  A    between atoms: _28  and  _30
REMARK   15  A    between atoms: _33  and  _35
REMARK   16  A    between atoms: _38  and  _40
REMARK   17  A    between atoms: _40  and  _41
REMARK   18  A    between atoms: _47  and  _49
REMARK   19  A    between atoms: _49  and  _50
REMARK   20  A    between atoms: _53  and  _55
REMARK   21  A    between atoms: _55  and  _57
REMARK   22  A    between atoms: _59  and  _61
REMARK   23  A    between atoms: _64  and  _66
REMARK   24  A    between atoms: _66  and  _67
REMARK   25  A    between atoms: _67  and  _68
REMARK   26  A    between atoms: _68  and  _69
REMARK   27  A    between atoms: _73  and  _75
REMARK   28  A    between atoms: _75  and  _76
REMARK   29  A    between atoms: _76  and  _77
REMARK   30  A    between atoms: _80  and  _82
REMARK   31  A    between atoms: _82  and  _83
REMARK   32  A    between atoms: _86  and  _88
REMARK   33  A    between atoms: _88  and  _89
REMARK   34  A    between atoms: _96  and  _98
REMARK   35  A    between atoms: _98  and  _99
REMARK   36  A    between atoms: _101  and  _103
REMARK   37  A    between atoms: _103  and  _104
REMARK   38  A    between atoms: _110  and  _112
REMARK   39  A    between atoms: _114  and  _116
REMARK   40  A    between atoms: _116  and  _117
REMARK   41  A    between atoms: _123  and  _125
REMARK   42  A    between atoms: _125  and  _126
REMARK   43  A    between atoms: _126  and  _127
REMARK   44  A    between atoms: _130  and  _132
REMARK   45  A    between atoms: _132  and  _134
REMARK   46  A    between atoms: _136  and  _138
REMARK   47  A    between atoms: _138  and  _139
REMARK   48  A    between atoms: _146  and  _148
REMARK                            x       y       z     vdW  Elec       q    Type
REMARK                         _______ _______ _______ _____ _____    ______ ____
ROOT
ATOM      1  C   UNL     1     -26.932  16.166 -45.224  0.00  0.00    +0.220 C 
ENDROOT
BRANCH   1   2
ATOM      2  N   UNL     1     -28.304  16.661 -45.106  0.00  0.00    -0.087 NA
ATOM      3  C   UNL     1     -28.774  17.762 -45.692  0.00  0.00    +0.535 C 
ATOM      4  N   UNL     1     -30.047  18.116 -45.521  0.00  0.00    +0.135 NA
ATOM      5  N   UNL     1     -27.984  18.517 -46.450  0.00  0.00    +0.135 NA
ENDBRANCH   1   2
BRANCH   1   6
ATOM      6  C   UNL     1     -26.871  14.910 -46.079  0.00  0.00    +0.047 C 
BRANCH   6   7
ATOM      7  C   UNL     1     -26.760  15.217 -47.573  0.00  0.00    +0.004 C 
BRANCH   7   8
ATOM      8  C   UNL     1     -25.337  15.065 -48.132  0.00  0.00    +0.000 C 
ATOM      9  C   UNL     1     -25.355  14.508 -49.559  0.00  0.00    +0.000 C 
ENDBRANCH   7   8
ENDBRANCH   6   7
ENDBRANCH   1   6
TORSDOF 4
REMARK  Name = 
REMARK  48 active torsions:
REMARK  status: ('A' for Active; 'I' for Inactive)
REMARK    1  A    between atoms: _1  and  _3
REMARK    2  A    between atoms: _3  and  _4
REMARK    3  A    between atoms: _4  and  _5
REMARK    4  A    between atoms: _5  and  _6
REMARK    5  A    between atoms: _8  and  _10
REMARK    6  A    between atoms: _10  and  _11
REMARK    7  A    between atoms: _11  and  _12
REMARK    8  A    between atoms: _15  and  _17
REMARK    9  A    between atoms: _17  and  _18
REMARK   10  A    between atoms: _18  and  _19
REMARK   11  A    between atoms: _19  and  _20
REMARK   12  A    between atoms: _22  and  _24
REMARK   13  A    between atoms: _24  and  _26
REMARK   14  A    between atoms: _28  and  _30
REMARK   15  A    between atoms: _33  and  _35
REMARK   16  A    between atoms: _38  and  _40
REMARK   17  A    between atoms: _40  and  _41
REMARK   18  A    between atoms: _47  and  _49
REMARK   19  A    between atoms: _49  and  _50
REMARK   20  A    between atoms: _53  and  _55
REMARK   21  A    between atoms: _55  and  _57
REMARK   22  A    between atoms: _59  and  _61
REMARK   23  A    between atoms: _64  and  _66
REMARK   24  A    between atoms: _66  and  _67
REMARK   25  A    between atoms: _67  and  _68
REMARK   26  A    between atoms: _68  and  _69
REMARK   27  A    between atoms: _73  and  _75
REMARK   28  A    between atoms: _75  and  _76
REMARK   29  A    between atoms: _76  and  _77
REMARK   30  A    between atoms: _80  and  _82
REMARK   31  A    between atoms: _82  and  _83
REMARK   32  A    between atoms: _86  and  _88
REMARK   33  A    between atoms: _88  and  _89
REMARK   34  A    between atoms: _96  and  _98
REMARK   35  A    between atoms: _98  and  _99
REMARK   36  A    between atoms: _101  and  _103
REMARK   37  A    between atoms: _103  and  _104
REMARK   38  A    between atoms: _110  and  _112
REMARK   39  A    between atoms: _114  and  _116
REMARK   40  A    between atoms: _116  and  _117
REMARK   41  A    between atoms: _123  and  _125
REMARK   42  A    between atoms: _125  and  _126
REMARK   43  A    between atoms: _126  and  _127
REMARK   44  A    between atoms: _130  and  _132
REMARK   45  A    between atoms: _132  and  _134
REMARK   46  A    between atoms: _136  and  _138
REMARK   47  A    between atoms: _138  and  _139
REMARK   48  A    between atoms: _146  and  _148
REMARK                            x       y       z     vdW  Elec       q    Type
REMARK                         _______ _______ _______ _____ _____    ______ ____
ROOT
ATOM      1  C   UNL     1     -30.519  11.165 -51.580  0.00  0.00    +0.114 C 
ENDROOT
BRANCH   1   2
ATOM      2  C   UNL     1     -31.605  12.202 -51.371  0.00  0.00    +0.365 C 
ATOM      3  O   UNL     1     -32.360  12.104 -50.375  0.00  0.00    -0.246 OA
ATOM      4  O   UNL     1     -31.704  13.119 -52.218  0.00  0.00    -0.246 OA
ENDBRANCH   1   2
BRANCH   1   5
ATOM      5  C   UNL     1     -29.459  11.600 -52.583  0.00  0.00    +0.012 C 
BRANCH   5   6
ATOM      6  C   UNL     1     -28.088  10.926 -52.454  0.00  0.00    +0.001 C 
ATOM      7  C   UNL     1     -27.768  10.307 -53.799  0.00  0.00    +0.000 C 
ENDBRANCH   5   6
ENDBRANCH   1   5
TORSDOF 3
REMARK  Name = 
REMARK  48 active torsions:
REMARK  status: ('A' for Active; 'I' for Inactive)
REMARK    1  A    between atoms: _1  and  _3
REMARK    2  A    between atoms: _3  and  _4
REMARK    3  A    between atoms: _4  and  _5
REMARK    4  A    between atoms: _5  and  _6
REMARK    5  A    between atoms: _8  and  _10
REMARK    6  A    between atoms: _10  and  _11
REMARK    7  A    between atoms: _11  and  _12
REMARK    8  A    between atoms: _15  and  _17
REMARK    9  A    between atoms: _17  and  _18
REMARK   10  A    between atoms: _18  and  _19
REMARK   11  A    between atoms: _19  and  _20
REMARK   12  A    between atoms: _22  and  _24
REMARK   13  A    between atoms: _24  and  _26
REMARK   14  A    between atoms: _28  and  _30
REMARK   15  A    between atoms: _33  and  _35
REMARK   16  A    between atoms: _38  and  _40
REMARK   17  A    between atoms: _40  and  _41
REMARK   18  A    between atoms: _47  and  _49
REMARK   19  A    between atoms: _49  and  _50
REMARK   20  A    between atoms: _53  and  _55
REMARK   21  A    between atoms: _55  and  _57
REMARK   22  A    between atoms: _59  and  _61
REMARK   23  A    between atoms: _64  and  _66
REMARK   24  A    between atoms: _66  and  _67
REMARK   25  A    between atoms: _67  and  _68
REMARK   26  A    between atoms: _68  and  _69
REMARK   27  A    between atoms: _73  and  _75
REMARK   28  A    between atoms: _75  and  _76
REMARK   29  A    between atoms: _76  and  _77
REMARK   30  A    between atoms: _80  and  _82
REMARK   31  A    between atoms: _82  and  _83
REMARK   32  A    between atoms: _86  and  _88
REMARK   33  A    between atoms: _88  and  _89
REMARK   34  A    between atoms: _96  and  _98
REMARK   35  A    between atoms: _98  and  _99
REMARK   36  A    between atoms: _101  and  _103
REMARK   37  A    between atoms: _103  and  _104
REMARK   38  A    between atoms: _110  and  _112
REMARK   39  A    between atoms: _114  and  _116
REMARK   40  A    between atoms: _116  and  _117
REMARK   41  A    between atoms: _123  and  _125
REMARK   42  A    between atoms: _125  and  _126
REMARK   43  A    between atoms: _126  and  _127
REMARK   44  A    between atoms: _130  and  _132
REMARK   45  A    between atoms: _132  and  _134
REMARK   46  A    between atoms: _136  and  _138
REMARK   47  A    between atoms: _138  and  _139
REMARK   48  A    between atoms: _146  and  _148
REMARK                            x       y       z     vdW  Elec       q    Type
REMARK                         _______ _______ _______ _____ _____    ______ ____
ROOT
ATOM      1  C   UNL     1     -31.260   8.906 -58.143  0.00  0.00    +0.000 C 
ENDROOT
BRANCH   1   2
ATOM      2  C   UNL     1     -32.184   9.764 -57.291  0.00  0.00    +0.000 C 
ATOM      3  C   UNL     1     -31.847  11.233 -57.498  0.00  0.00    +0.000 C 
ATOM      4  C   UNL     1     -33.644   9.502 -57.608  0.00  0.00    +0.000 C 
ENDBRANCH   1   2
BRANCH   1   5
ATOM      5  C   UNL     1     -30.627   7.768 -57.377  0.00  0.00    +0.000 C 
ATOM      6  C   UNL     1     -30.420   6.614 -58.311  0.00  0.00    +0.000 C 
ENDBRANCH   1   5
TORSDOF 2
REMARK  Name = 
REMARK  48 active torsions:
REMARK  status: ('A' for Active; 'I' for Inactive)
REMARK    1  A    between atoms: _1  and  _3
REMARK    2  A    between atoms: _3  and  _4
REMARK    3  A    between atoms: _4  and  _5
REMARK    4  A    between atoms: _5  and  _6
REMARK    5  A    between atoms: _8  and  _10
REMARK    6  A    between atoms: _10  and  _11
REMARK    7  A    between atoms: _11  and  _12
REMARK    8  A    between atoms: _15  and  _17
REMARK    9  A    between atoms: _17  and  _18
REMARK   10  A    between atoms: _18  and  _19
REMARK   11  A    between atoms: _19  and  _20
REMARK   12  A    between atoms: _22  and  _24
REMARK   13  A    between atoms: _24  and  _26
REMARK   14  A    between atoms: _28  and  _30
REMARK   15  A    between atoms: _33  and  _35
REMARK   16  A    between atoms: _38  and  _40
REMARK   17  A    between atoms: _40  and  _41
REMARK   18  A    between atoms: _47  and  _49
REMARK   19  A    between atoms: _49  and  _50
REMARK   20  A    between atoms: _53  and  _55
REMARK   21  A    between atoms: _55  and  _57
REMARK   22  A    between atoms: _59  and  _61
REMARK   23  A    between atoms: _64  and  _66
REMARK   24  A    between atoms: _66  and  _67
REMARK   25  A    between atoms: _67  and  _68
REMARK   26  A    between atoms: _68  and  _69
REMARK   27  A    between atoms: _73  and  _75
REMARK   28  A    between atoms: _75  and  _76
REMARK   29  A    between atoms: _76  and  _77
REMARK   30  A    between atoms: _80  and  _82
REMARK   31  A    between atoms: _82  and  _83
REMARK   32  A    between atoms: _86  and  _88
REMARK   33  A    between atoms: _88  and  _89
REMARK   34  A    between atoms: _96  and  _98
REMARK   35  A    between atoms: _98  and  _99
REMARK   36  A    between atoms: _101  and  _103
REMARK   37  A    between atoms: _103  and  _104
REMARK   38  A    between atoms: _110  and  _112
REMARK   39  A    between atoms: _114  and  _116
REMARK   40  A    between atoms: _116  and  _117
REMARK   41  A    between atoms: _123  and  _125
REMARK   42  A    between atoms: _125  and  _126
REMARK   43  A    between atoms: _126  and  _127
REMARK   44  A    between atoms: _130  and  _132
REMARK   45  A    between atoms: _132  and  _134
REMARK   46  A    between atoms: _136  and  _138
REMARK   47  A    between atoms: _138  and  _139
REMARK   48  A    between atoms: _146  and  _148
REMARK                            x       y       z     vdW  Elec       q    Type
REMARK                         _______ _______ _______ _____ _____    ______ ____
ROOT
ATOM      1  C   UNL     1     -35.904   6.499 -59.928  0.00  0.00    -0.022 A 
ATOM      2  C   UNL     1     -35.222   6.549 -58.715  0.00  0.00    -0.001 A 
ATOM      3  C   UNL     1     -35.852   6.988 -57.557  0.00  0.00    +0.042 A 
ATOM      4  C   UNL     1     -37.174   7.381 -57.616  0.00  0.00    +0.196 A 
ATOM      5  O   UNL     1     -37.841   7.827 -56.503  0.00  0.00    -0.287 OA
ATOM      6  C   UNL     1     -37.860   7.335 -58.805  0.00  0.00    +0.042 A 
ATOM      7  C   UNL     1     -37.229   6.889 -59.950  0.00  0.00    -0.001 A 
ENDROOT
BRANCH   1   8
ATOM      8  C   UNL     1     -35.245   6.003 -61.182  0.00  0.00    +0.026 C 
BRANCH   8   9
ATOM      9  C   UNL     1     -35.853   4.685 -61.644  0.00  0.00    +0.005 C 
ATOM     10  C   UNL     1     -35.604   4.456 -63.119  0.00  0.00    +0.000 C 
ENDBRANCH   8   9
ENDBRANCH   1   8
TORSDOF 2
REMARK  Name = 
REMARK  48 active torsions:
REMARK  status: ('A' for Active; 'I' for Inactive)
REMARK    1  A    between atoms: _1  and  _3
REMARK    2  A    between atoms: _3  and  _4
REMARK    3  A    between atoms: _4  and  _5
REMARK    4  A    between atoms: _5  and  _6
REMARK    5  A    between atoms: _8  and  _10
REMARK    6  A    between atoms: _10  and  _11
REMARK    7  A    between atoms: _11  and  _12
REMARK    8  A    between atoms: _15  and  _17
REMARK    9  A    between atoms: _17  and  _18
REMARK   10  A    between atoms: _18  and  _19
REMARK   11  A    between atoms: _19  and  _20
REMARK   12  A    between atoms: _22  and  _24
REMARK   13  A    between atoms: _24  and  _26
REMARK   14  A    between atoms: _28  and  _30
REMARK   15  A    between atoms: _33  and  _35
REMARK   16  A    between atoms: _38  and  _40
REMARK   17  A    between atoms: _40  and  _41
REMARK   18  A    between atoms: _47  and  _49
REMARK   19  A    between atoms: _49  and  _50
REMARK   20  A    between atoms: _53  and  _55
REMARK   21  A    between atoms: _55  and  _57
REMARK   22  A    between atoms: _59  and  _61
REMARK   23  A    between atoms: _64  and  _66
REMARK   24  A    between atoms: _66  and  _67
REMARK   25  A    between atoms: _67  and  _68
REMARK   26  A    between atoms: _68  and  _69
REMARK   27  A    between atoms: _73  and  _75
REMARK   28  A    between atoms: _75  and  _76
REMARK   29  A    between atoms: _76  and  _77
REMARK   30  A    between atoms: _80  and  _82
REMARK   31  A    between atoms: _82  and  _83
REMARK   32  A    between atoms: _86  and  _88
REMARK   33  A    between atoms: _88  and  _89
REMARK   34  A    between atoms: _96  and  _98
REMARK   35  A    between atoms: _98  and  _99
REMARK   36  A    between atoms: _101  and  _103
REMARK   37  A    between atoms: _103  and  _104
REMARK   38  A    between atoms: _110  and  _112
REMARK   39  A    between atoms: _114  and  _116
REMARK   40  A    between atoms: _116  and  _117
REMARK   41  A    between atoms: _123  and  _125
REMARK   42  A    between atoms: _125  and  _126
REMARK   43  A    between atoms: _126  and  _127
REMARK   44  A    between atoms: _130  and  _132
REMARK   45  A    between atoms: _132  and  _134
REMARK   46  A    between atoms: _136  and  _138
REMARK   47  A    between atoms: _138  and  _139
REMARK   48  A    between atoms: _146  and  _148
REMARK                            x       y       z     vdW  Elec       q    Type
REMARK                         _______ _______ _______ _____ _____    ______ ____
ROOT
ATOM      1  C   UNL     1     -43.917   9.051 -56.977  0.00  0.00    +0.000 C 
ENDROOT
BRANCH   1   2
ATOM      2  C   UNL     1     -43.289  10.423 -57.225  0.00  0.00    +0.000 C 
ATOM      3  C   UNL     1     -42.330  10.748 -56.096  0.00  0.00    +0.000 C 
ENDBRANCH   1   2
BRANCH   1   4
ATOM      4  C   UNL     1     -45.135   9.339 -56.191  0.00  0.00    +0.000 C 
ATOM      5  C   UNL     1     -46.076   8.216 -56.549  0.00  0.00    +0.000 C 
ENDBRANCH   1   4
TORSDOF 2
REMARK  Name = 
REMARK  48 active torsions:
REMARK  status: ('A' for Active; 'I' for Inactive)
REMARK    1  A    between atoms: _1  and  _3
REMARK    2  A    between atoms: _3  and  _4
REMARK    3  A    between atoms: _4  and  _5
REMARK    4  A    between atoms: _5  and  _6
REMARK    5  A    between atoms: _8  and  _10
REMARK    6  A    between atoms: _10  and  _11
REMARK    7  A    between atoms: _11  and  _12
REMARK    8  A    between atoms: _15  and  _17
REMARK    9  A    between atoms: _17  and  _18
REMARK   10  A    between atoms: _18  and  _19
REMARK   11  A    between atoms: _19  and  _20
REMARK   12  A    between atoms: _22  and  _24
REMARK   13  A    between atoms: _24  and  _26
REMARK   14  A    between atoms: _28  and  _30
REMARK   15  A    between atoms: _33  and  _35
REMARK   16  A    between atoms: _38  and  _40
REMARK   17  A    between atoms: _40  and  _41
REMARK   18  A    between atoms: _47  and  _49
REMARK   19  A    between atoms: _49  and  _50
REMARK   20  A    between atoms: _53  and  _55
REMARK   21  A    between atoms: _55  and  _57
REMARK   22  A    between atoms: _59  and  _61
REMARK   23  A    between atoms: _64  and  _66
REMARK   24  A    between atoms: _66  and  _67
REMARK   25  A    between atoms: _67  and  _68
REMARK   26  A    between atoms: _68  and  _69
REMARK   27  A    between atoms: _73  and  _75
REMARK   28  A    between atoms: _75  and  _76
REMARK   29  A    between atoms: _76  and  _77
REMARK   30  A    between atoms: _80  and  _82
REMARK   31  A    between atoms: _82  and  _83
REMARK   32  A    between atoms: _86  and  _88
REMARK   33  A    between atoms: _88  and  _89
REMARK   34  A    between atoms: _96  and  _98
REMARK   35  A    between atoms: _98  and  _99
REMARK   36  A    between atoms: _101  and  _103
REMARK   37  A    between atoms: _103  and  _104
REMARK   38  A    between atoms: _110  and  _112
REMARK   39  A    between atoms: _114  and  _116
REMARK   40  A    between atoms: _116  and  _117
REMARK   41  A    between atoms: _123  and  _125
REMARK   42  A    between atoms: _125  and  _126
REMARK   43  A    between atoms: _126  and  _127
REMARK   44  A    between atoms: _130  and  _132
REMARK   45  A    between atoms: _132  and  _134
REMARK   46  A    between atoms: _136  and  _138
REMARK   47  A    between atoms: _138  and  _139
REMARK   48  A    between atoms: _146  and  _148
REMARK                            x       y       z     vdW  Elec       q    Type
REMARK                         _______ _______ _______ _____ _____    ______ ____
ROOT
ATOM      1  C   UNL     1     -42.111  14.741 -54.170  0.00  0.00    -0.022 A 
ATOM      2  C   UNL     1     -42.115  15.343 -52.926  0.00  0.00    -0.004 A 
ATOM      3  C   UNL     1     -42.974  16.389 -52.655  0.00  0.00    -0.000 A 
ATOM      4  C   UNL     1     -43.848  16.841 -53.634  0.00  0.00    -0.000 A 
ATOM      5  C   UNL     1     -43.862  16.239 -54.879  0.00  0.00    -0.000 A 
ATOM      6  C   UNL     1     -42.999  15.196 -55.143  0.00  0.00    -0.004 A 
ENDROOT
BRANCH   1   7
ATOM      7  C   UNL     1     -41.194  13.594 -54.447  0.00  0.00    +0.026 C 
BRANCH   7   8
ATOM      8  C   UNL     1     -41.847  12.224 -54.234  0.00  0.00    +0.005 C 
ATOM      9  C   UNL     1     -42.825  12.242 -53.067  0.00  0.00    +0.000 C 
ENDBRANCH   7   8
ENDBRANCH   1   7
TORSDOF 2
REMARK  Name = 
REMARK  48 active torsions:
REMARK  status: ('A' for Active; 'I' for Inactive)
REMARK    1  A    between atoms: _1  and  _3
REMARK    2  A    between atoms: _3  and  _4
REMARK    3  A    between atoms: _4  and  _5
REMARK    4  A    between atoms: _5  and  _6
REMARK    5  A    between atoms: _8  and  _10
REMARK    6  A    between atoms: _10  and  _11
REMARK    7  A    between atoms: _11  and  _12
REMARK    8  A    between atoms: _15  and  _17
REMARK    9  A    between atoms: _17  and  _18
REMARK   10  A    between atoms: _18  and  _19
REMARK   11  A    between atoms: _19  and  _20
REMARK   12  A    between atoms: _22  and  _24
REMARK   13  A    between atoms: _24  and  _26
REMARK   14  A    between atoms: _28  and  _30
REMARK   15  A    between atoms: _33  and  _35
REMARK   16  A    between atoms: _38  and  _40
REMARK   17  A    between atoms: _40  and  _41
REMARK   18  A    between atoms: _47  and  _49
REMARK   19  A    between atoms: _49  and  _50
REMARK   20  A    between atoms: _53  and  _55
REMARK   21  A    between atoms: _55  and  _57
REMARK   22  A    between atoms: _59  and  _61
REMARK   23  A    between atoms: _64  and  _66
REMARK   24  A    between atoms: _66  and  _67
REMARK   25  A    between atoms: _67  and  _68
REMARK   26  A    between atoms: _68  and  _69
REMARK   27  A    between atoms: _73  and  _75
REMARK   28  A    between atoms: _75  and  _76
REMARK   29  A    between atoms: _76  and  _77
REMARK   30  A    between atoms: _80  and  _82
REMARK   31  A    between atoms: _82  and  _83
REMARK   32  A    between atoms: _86  and  _88
REMARK   33  A    between atoms: _88  and  _89
REMARK   34  A    between atoms: _96  and  _98
REMARK   35  A    between atoms: _98  and  _99
REMARK   36  A    between atoms: _101  and  _103
REMARK   37  A    between atoms: _103  and  _104
REMARK   38  A    between atoms: _110  and  _112
REMARK   39  A    between atoms: _114  and  _116
REMARK   40  A    between atoms: _116  and  _117
REMARK   41  A    between atoms: _123  and  _125
REMARK   42  A    between atoms: _125  and  _126
REMARK   43  A    between atoms: _126  and  _127
REMARK   44  A    between atoms: _130  and  _132
REMARK   45  A    between atoms: _132  and  _134
REMARK   46  A    between atoms: _136  and  _138
REMARK   47  A    between atoms: _138  and  _139
REMARK   48  A    between atoms: _146  and  _148
REMARK                            x       y       z     vdW  Elec       q    Type
REMARK                         _______ _______ _______ _____ _____    ______ ____
ROOT
ATOM      1  C   UNL     1     -43.186  11.841 -50.717  0.00  0.00    +0.036 C 
ATOM      2  C   UNL     1     -42.465  12.570 -49.601  0.00  0.00    +0.003 C 
ENDROOT
BRANCH   1   3
ATOM      3  C   UNL     1     -43.549  10.416 -50.322  0.00  0.00    +0.182 C 
ATOM      4  O   UNL     1     -44.077  10.405 -49.005  0.00  0.00    -0.220 OA
ENDBRANCH   1   3
TORSDOF 1
REMARK  Name = 
REMARK  48 active torsions:
REMARK  status: ('A' for Active; 'I' for Inactive)
REMARK    1  A    between atoms: _1  and  _3
REMARK    2  A    between atoms: _3  and  _4
REMARK    3  A    between atoms: _4  and  _5
REMARK    4  A    between atoms: _5  and  _6
REMARK    5  A    between atoms: _8  and  _10
REMARK    6  A    between atoms: _10  and  _11
REMARK    7  A    between atoms: _11  and  _12
REMARK    8  A    between atoms: _15  and  _17
REMARK    9  A    between atoms: _17  and  _18
REMARK   10  A    between atoms: _18  and  _19
REMARK   11  A    between atoms: _19  and  _20
REMARK   12  A    between atoms: _22  and  _24
REMARK   13  A    between atoms: _24  and  _26
REMARK   14  A    between atoms: _28  and  _30
REMARK   15  A    between atoms: _33  and  _35
REMARK   16  A    between atoms: _38  and  _40
REMARK   17  A    between atoms: _40  and  _41
REMARK   18  A    between atoms: _47  and  _49
REMARK   19  A    between atoms: _49  and  _50
REMARK   20  A    between atoms: _53  and  _55
REMARK   21  A    between atoms: _55  and  _57
REMARK   22  A    between atoms: _59  and  _61
REMARK   23  A    between atoms: _64  and  _66
REMARK   24  A    between atoms: _66  and  _67
REMARK   25  A    between atoms: _67  and  _68
REMARK   26  A    between atoms: _68  and  _69
REMARK   27  A    between atoms: _73  and  _75
REMARK   28  A    between atoms: _75  and  _76
REMARK   29  A    between atoms: _76  and  _77
REMARK   30  A    between atoms: _80  and  _82
REMARK   31  A    between atoms: _82  and  _83
REMARK   32  A    between atoms: _86  and  _88
REMARK   33  A    between atoms: _88  and  _89
REMARK   34  A    between atoms: _96  and  _98
REMARK   35  A    between atoms: _98  and  _99
REMARK   36  A    between atoms: _101  and  _103
REMARK   37  A    between atoms: _103  and  _104
REMARK   38  A    between atoms: _110  and  _112
REMARK   39  A    between atoms: _114  and  _116
REMARK   40  A    between atoms: _116  and  _117
REMARK   41  A    between atoms: _123  and  _125
REMARK   42  A    between atoms: _125  and  _126
REMARK   43  A    between atoms: _126  and  _127
REMARK   44  A    between atoms: _130  and  _132
REMARK   45  A    between atoms: _132  and  _134
REMARK   46  A    between atoms: _136  and  _138
REMARK   47  A    between atoms: _138  and  _139
REMARK   48  A    between atoms: _146  and  _148
REMARK                            x       y       z     vdW  Elec       q    Type
REMARK                         _______ _______ _______ _____ _____    ______ ____
ROOT
ATOM      1  C   UNL     1     -41.112  16.720 -48.433  0.00  0.00    -0.022 A 
ATOM      2  C   UNL     1     -39.975  15.965 -48.173  0.00  0.00    -0.004 A 
ATOM      3  C   UNL     1     -38.730  16.565 -48.074  0.00  0.00    -0.000 A 
ATOM      4  C   UNL     1     -38.612  17.935 -48.224  0.00  0.00    -0.000 A 
ATOM      5  C   UNL     1     -39.735  18.700 -48.477  0.00  0.00    -0.000 A 
ATOM      6  C   UNL     1     -40.976  18.096 -48.575  0.00  0.00    -0.004 A 
ENDROOT
BRANCH   1   7
ATOM      7  C   UNL     1     -42.473  16.065 -48.530  0.00  0.00    +0.026 C 
BRANCH   7   8
ATOM      8  C   UNL     1     -42.485  14.566 -48.160  0.00  0.00    +0.005 C 
ATOM      9  C   UNL     1     -43.420  14.288 -46.965  0.00  0.00    +0.000 C 
ENDBRANCH   7   8
ENDBRANCH   1   7
TORSDOF 2
REMARK  Name = 
REMARK  48 active torsions:
REMARK  status: ('A' for Active; 'I' for Inactive)
REMARK    1  A    between atoms: _1  and  _3
REMARK    2  A    between atoms: _3  and  _4
REMARK    3  A    between atoms: _4  and  _5
REMARK    4  A    between atoms: _5  and  _6
REMARK    5  A    between atoms: _8  and  _10
REMARK    6  A    between atoms: _10  and  _11
REMARK    7  A    between atoms: _11  and  _12
REMARK    8  A    between atoms: _15  and  _17
REMARK    9  A    between atoms: _17  and  _18
REMARK   10  A    between atoms: _18  and  _19
REMARK   11  A    between atoms: _19  and  _20
REMARK   12  A    between atoms: _22  and  _24
REMARK   13  A    between atoms: _24  and  _26
REMARK   14  A    between atoms: _28  and  _30
REMARK   15  A    between atoms: _33  and  _35
REMARK   16  A    between atoms: _38  and  _40
REMARK   17  A    between atoms: _40  and  _41
REMARK   18  A    between atoms: _47  and  _49
REMARK   19  A    between atoms: _49  and  _50
REMARK   20  A    between atoms: _53  and  _55
REMARK   21  A    between atoms: _55  and  _57
REMARK   22  A    between atoms: _59  and  _61
REMARK   23  A    between atoms: _64  and  _66
REMARK   24  A    between atoms: _66  and  _67
REMARK   25  A    between atoms: _67  and  _68
REMARK   26  A    between atoms: _68  and  _69
REMARK   27  A    between atoms: _73  and  _75
REMARK   28  A    between atoms: _75  and  _76
REMARK   29  A    between atoms: _76  and  _77
REMARK   30  A    between atoms: _80  and  _82
REMARK   31  A    between atoms: _82  and  _83
REMARK   32  A    between atoms: _86  and  _88
REMARK   33  A    between atoms: _88  and  _89
REMARK   34  A    between atoms: _96  and  _98
REMARK   35  A    between atoms: _98  and  _99
REMARK   36  A    between atoms: _101  and  _103
REMARK   37  A    between atoms: _103  and  _104
REMARK   38  A    between atoms: _110  and  _112
REMARK   39  A    between atoms: _114  and  _116
REMARK   40  A    between atoms: _116  and  _117
REMARK   41  A    between atoms: _123  and  _125
REMARK   42  A    between atoms: _125  and  _126
REMARK   43  A    between atoms: _126  and  _127
REMARK   44  A    between atoms: _130  and  _132
REMARK   45  A    between atoms: _132  and  _134
REMARK   46  A    between atoms: _136  and  _138
REMARK   47  A    between atoms: _138  and  _139
REMARK   48  A    between atoms: _146  and  _148
REMARK                            x       y       z     vdW  Elec       q    Type
REMARK                         _______ _______ _______ _____ _____    ______ ____
ROOT
ATOM      1  C   UNL     1     -43.551  12.044 -42.484  0.00  0.00    +0.052 C 
ENDROOT
BRANCH   1   2
ATOM      2  C   UNL     1     -42.682  12.307 -41.262  0.00  0.00    +0.096 C 
ATOM      3  O   UNL     1     -42.264  11.330 -40.606  0.00  0.00    -0.847 OA
ATOM      4  O   UNL     1     -42.412  13.486 -40.956  0.00  0.00    -0.308 OA
ENDBRANCH   1   2
BRANCH   1   5
ATOM      5  C   UNL     1     -42.872  12.398 -43.804  0.00  0.00    +0.007 C 
BRANCH   5   6
ATOM      6  C   UNL     1     -43.621  13.423 -44.670  0.00  0.00    +0.000 C 
ATOM      7  C   UNL     1     -43.883  14.690 -43.862  0.00  0.00    +0.000 C 
ENDBRANCH   5   6
ENDBRANCH   1   5
TORSDOF 3
REMARK  Name = 
REMARK  48 active torsions:
REMARK  status: ('A' for Active; 'I' for Inactive)
REMARK    1  A    between atoms: _1  and  _3
REMARK    2  A    between atoms: _3  and  _4
REMARK    3  A    between atoms: _4  and  _5
REMARK    4  A    between atoms: _5  and  _6
REMARK    5  A    between atoms: _8  and  _10
REMARK    6  A    between atoms: _10  and  _11
REMARK    7  A    between atoms: _11  and  _12
REMARK    8  A    between atoms: _15  and  _17
REMARK    9  A    between atoms: _17  and  _18
REMARK   10  A    between atoms: _18  and  _19
REMARK   11  A    between atoms: _19  and  _20
REMARK   12  A    between atoms: _22  and  _24
REMARK   13  A    between atoms: _24  and  _26
REMARK   14  A    between atoms: _28  and  _30
REMARK   15  A    between atoms: _33  and  _35
REMARK   16  A    between atoms: _38  and  _40
REMARK   17  A    between atoms: _40  and  _41
REMARK   18  A    between atoms: _47  and  _49
REMARK   19  A    between atoms: _49  and  _50
REMARK   20  A    between atoms: _53  and  _55
REMARK   21  A    between atoms: _55  and  _57
REMARK   22  A    between atoms: _59  and  _61
REMARK   23  A    between atoms: _64  and  _66
REMARK   24  A    between atoms: _66  and  _67
REMARK   25  A    between atoms: _67  and  _68
REMARK   26  A    between atoms: _68  and  _69
REMARK   27  A    between atoms: _73  and  _75
REMARK   28  A    between atoms: _75  and  _76
REMARK   29  A    between atoms: _76  and  _77
REMARK   30  A    between atoms: _80  and  _82
REMARK   31  A    between atoms: _82  and  _83
REMARK   32  A    between atoms: _86  and  _88
REMARK   33  A    between atoms: _88  and  _89
REMARK   34  A    between atoms: _96  and  _98
REMARK   35  A    between atoms: _98  and  _99
REMARK   36  A    between atoms: _101  and  _103
REMARK   37  A    between atoms: _103  and  _104
REMARK   38  A    between atoms: _110  and  _112
REMARK   39  A    between atoms: _114  and  _116
REMARK   40  A    between atoms: _116  and  _117
REMARK   41  A    between atoms: _123  and  _125
REMARK   42  A    between atoms: _125  and  _126
REMARK   43  A    between atoms: _126  and  _127
REMARK   44  A    between atoms: _130  and  _132
REMARK   45  A    between atoms: _132  and  _134
REMARK   46  A    between atoms: _136  and  _138
REMARK   47  A    between atoms: _138  and  _139
REMARK   48  A    between atoms: _146  and  _148
REMARK                            x       y       z     vdW  Elec       q    Type
REMARK                         _______ _______ _______ _____ _____    ______ ____
ROOT
ATOM      1  C   UNL     1     -40.390  19.607 -40.436  0.00  0.00    +0.000 C 
ATOM      2  C   UNL     1     -40.193  20.377 -39.132  0.00  0.00    +0.000 C 
ENDROOT
BRANCH   1   3
ATOM      3  C   UNL     1     -41.668  18.718 -40.353  0.00  0.00    +0.000 C 
ATOM      4  C   UNL     1     -42.722  19.448 -39.505  0.00  0.00    +0.000 C 
ENDBRANCH   1   3
BRANCH   1   5
ATOM      5  C   UNL     1     -39.126  18.801 -40.749  0.00  0.00    +0.000 C 
ATOM      6  C   UNL     1     -37.851  19.597 -40.565  0.00  0.00    +0.000 C 
ENDBRANCH   1   5
TORSDOF 2
REMARK  Name = 
REMARK  48 active torsions:
REMARK  status: ('A' for Active; 'I' for Inactive)
REMARK    1  A    between atoms: _1  and  _3
REMARK    2  A    between atoms: _3  and  _4
REMARK    3  A    between atoms: _4  and  _5
REMARK    4  A    between atoms: _5  and  _6
REMARK    5  A    between atoms: _8  and  _10
REMARK    6  A    between atoms: _10  and  _11
REMARK    7  A    between atoms: _11  and  _12
REMARK    8  A    between atoms: _15  and  _17
REMARK    9  A    between atoms: _17  and  _18
REMARK   10  A    between atoms: _18  and  _19
REMARK   11  A    between atoms: _19  and  _20
REMARK   12  A    between atoms: _22  and  _24
REMARK   13  A    between atoms: _24  and  _26
REMARK   14  A    between atoms: _28  and  _30
REMARK   15  A    between atoms: _33  and  _35
REMARK   16  A    between atoms: _38  and  _40
REMARK   17  A    between atoms: _40  and  _41
REMARK   18  A    between atoms: _47  and  _49
REMARK   19  A    between atoms: _49  and  _50
REMARK   20  A    between atoms: _53  and  _55
REMARK   21  A    between atoms: _55  and  _57
REMARK   22  A    between atoms: _59  and  _61
REMARK   23  A    between atoms: _64  and  _66
REMARK   24  A    between atoms: _66  and  _67
REMARK   25  A    between atoms: _67  and  _68
REMARK   26  A    between atoms: _68  and  _69
REMARK   27  A    between atoms: _73  and  _75
REMARK   28  A    between atoms: _75  and  _76
REMARK   29  A    between atoms: _76  and  _77
REMARK   30  A    between atoms: _80  and  _82
REMARK   31  A    between atoms: _82  and  _83
REMARK   32  A    between atoms: _86  and  _88
REMARK   33  A    between atoms: _88  and  _89
REMARK   34  A    between atoms: _96  and  _98
REMARK   35  A    between atoms: _98  and  _99
REMARK   36  A    between atoms: _101  and  _103
REMARK   37  A    between atoms: _103  and  _104
REMARK   38  A    between atoms: _110  and  _112
REMARK   39  A    between atoms: _114  and  _116
REMARK   40  A    between atoms: _116  and  _117
REMARK   41  A    between atoms: _123  and  _125
REMARK   42  A    between atoms: _125  and  _126
REMARK   43  A    between atoms: _126  and  _127
REMARK   44  A    between atoms: _130  and  _132
REMARK   45  A    between atoms: _132  and  _134
REMARK   46  A    between atoms: _136  and  _138
REMARK   47  A    between atoms: _138  and  _139
REMARK   48  A    between atoms: _146  and  _148
REMARK                            x       y       z     vdW  Elec       q    Type
REMARK                         _______ _______ _______ _____ _____    ______ ____
ROOT
ATOM      1  C   UNL     1     -35.816  24.819 -44.774  0.00  0.00    -0.022 A 
ATOM      2  C   UNL     1     -37.013  24.794 -44.059  0.00  0.00    -0.001 A 
ATOM      3  C   UNL     1     -37.136  24.060 -42.886  0.00  0.00    +0.042 A 
ATOM      4  C   UNL     1     -36.055  23.340 -42.410  0.00  0.00    +0.196 A 
ATOM      5  O   UNL     1     -36.150  22.606 -41.242  0.00  0.00    -0.287 OA
ATOM      6  C   UNL     1     -34.860  23.353 -43.102  0.00  0.00    +0.042 A 
ATOM      7  C   UNL     1     -34.746  24.086 -44.274  0.00  0.00    -0.001 A 
ENDROOT
BRANCH   1   8
ATOM      8  C   UNL     1     -35.682  25.620 -46.061  0.00  0.00    +0.026 C 
BRANCH   8   9
ATOM      9  C   UNL     1     -34.822  26.889 -45.921  0.00  0.00    +0.005 C 
ATOM     10  C   UNL     1     -34.208  27.303 -47.268  0.00  0.00    +0.000 C 
ENDBRANCH   8   9
ENDBRANCH   1   8
TORSDOF 2
REMARK  Name = 
REMARK  48 active torsions:
REMARK  status: ('A' for Active; 'I' for Inactive)
REMARK    1  A    between atoms: _1  and  _3
REMARK    2  A    between atoms: _3  and  _4
REMARK    3  A    between atoms: _4  and  _5
REMARK    4  A    between atoms: _5  and  _6
REMARK    5  A    between atoms: _8  and  _10
REMARK    6  A    between atoms: _10  and  _11
REMARK    7  A    between atoms: _11  and  _12
REMARK    8  A    between atoms: _15  and  _17
REMARK    9  A    between atoms: _17  and  _18
REMARK   10  A    between atoms: _18  and  _19
REMARK   11  A    between atoms: _19  and  _20
REMARK   12  A    between atoms: _22  and  _24
REMARK   13  A    between atoms: _24  and  _26
REMARK   14  A    between atoms: _28  and  _30
REMARK   15  A    between atoms: _33  and  _35
REMARK   16  A    between atoms: _38  and  _40
REMARK   17  A    between atoms: _40  and  _41
REMARK   18  A    between atoms: _47  and  _49
REMARK   19  A    between atoms: _49  and  _50
REMARK   20  A    between atoms: _53  and  _55
REMARK   21  A    between atoms: _55  and  _57
REMARK   22  A    between atoms: _59  and  _61
REMARK   23  A    between atoms: _64  and  _66
REMARK   24  A    between atoms: _66  and  _67
REMARK   25  A    between atoms: _67  and  _68
REMARK   26  A    between atoms: _68  and  _69
REMARK   27  A    between atoms: _73  and  _75
REMARK   28  A    between atoms: _75  and  _76
REMARK   29  A    between atoms: _76  and  _77
REMARK   30  A    between atoms: _80  and  _82
REMARK   31  A    between atoms: _82  and  _83
REMARK   32  A    between atoms: _86  and  _88
REMARK   33  A    between atoms: _88  and  _89
REMARK   34  A    between atoms: _96  and  _98
REMARK   35  A    between atoms: _98  and  _99
REMARK   36  A    between atoms: _101  and  _103
REMARK   37  A    between atoms: _103  and  _104
REMARK   38  A    between atoms: _110  and  _112
REMARK   39  A    between atoms: _114  and  _116
REMARK   40  A    between atoms: _116  and  _117
REMARK   41  A    between atoms: _123  and  _125
REMARK   42  A    between atoms: _125  and  _126
REMARK   43  A    between atoms: _126  and  _127
REMARK   44  A    between atoms: _130  and  _132
REMARK   45  A    between atoms: _132  and  _134
REMARK   46  A    between atoms: _136  and  _138
REMARK   47  A    between atoms: _138  and  _139
REMARK   48  A    between atoms: _146  and  _148
REMARK                            x       y       z     vdW  Elec       q    Type
REMARK                         _______ _______ _______ _____ _____    ______ ____
ROOT
ATOM      1  C   UNL     1     -31.034  23.929 -50.843  0.00  0.00    +0.013 C 
ATOM      2  C   UNL     1     -30.417  24.034 -52.210  0.00  0.00    +0.001 C 
ENDROOT
BRANCH   1   3
ATOM      3  C   UNL     1     -31.964  22.718 -50.856  0.00  0.00    +0.069 C 
ATOM      4  S   UNL     1     -31.014  21.169 -50.808  0.00  0.00    -0.082 S 
ENDBRANCH   1   3
TORSDOF 1
REMARK  Name = 
REMARK  48 active torsions:
REMARK  status: ('A' for Active; 'I' for Inactive)
REMARK    1  A    between atoms: _1  and  _3
REMARK    2  A    between atoms: _3  and  _4
REMARK    3  A    between atoms: _4  and  _5
REMARK    4  A    between atoms: _5  and  _6
REMARK    5  A    between atoms: _8  and  _10
REMARK    6  A    between atoms: _10  and  _11
REMARK    7  A    between atoms: _11  and  _12
REMARK    8  A    between atoms: _15  and  _17
REMARK    9  A    between atoms: _17  and  _18
REMARK   10  A    between atoms: _18  and  _19
REMARK   11  A    between atoms: _19  and  _20
REMARK   12  A    between atoms: _22  and  _24
REMARK   13  A    between atoms: _24  and  _26
REMARK   14  A    between atoms: _28  and  _30
REMARK   15  A    between atoms: _33  and  _35
REMARK   16  A    between atoms: _38  and  _40
REMARK   17  A    between atoms: _40  and  _41
REMARK   18  A    between atoms: _47  and  _49
REMARK   19  A    between atoms: _49  and  _50
REMARK   20  A    between atoms: _53  and  _55
REMARK   21  A    between atoms: _55  and  _57
REMARK   22  A    between atoms: _59  and  _61
REMARK   23  A    between atoms: _64  and  _66
REMARK   24  A    between atoms: _66  and  _67
REMARK   25  A    between atoms: _67  and  _68
REMARK   26  A    between atoms: _68  and  _69
REMARK   27  A    between atoms: _73  and  _75
REMARK   28  A    between atoms: _75  and  _76
REMARK   29  A    between atoms: _76  and  _77
REMARK   30  A    between atoms: _80  and  _82
REMARK   31  A    between atoms: _82  and  _83
REMARK   32  A    between atoms: _86  and  _88
REMARK   33  A    between atoms: _88  and  _89
REMARK   34  A    between atoms: _96  and  _98
REMARK   35  A    between atoms: _98  and  _99
REMARK   36  A    between atoms: _101  and  _103
REMARK   37  A    between atoms: _103  and  _104
REMARK   38  A    between atoms: _110  and  _112
REMARK   39  A    between atoms: _114  and  _116
REMARK   40  A    between atoms: _116  and  _117
REMARK   41  A    between atoms: _123  and  _125
REMARK   42  A    between atoms: _125  and  _126
REMARK   43  A    between atoms: _126  and  _127
REMARK   44  A    between atoms: _130  and  _132
REMARK   45  A    between atoms: _132  and  _134
REMARK   46  A    between atoms: _136  and  _138
REMARK   47  A    between atoms: _138  and  _139
REMARK   48  A    between atoms: _146  and  _148
REMARK                            x       y       z     vdW  Elec       q    Type
REMARK                         _______ _______ _______ _____ _____    ______ ____
ROOT
ATOM      1  C   UNL     1     -28.334  20.281 -55.614  0.00  0.00    +0.000 C 
ATOM      2  C   UNL     1     -29.734  19.769 -55.866  0.00  0.00    +0.000 C 
ATOM      3  C   UNL     1     -27.481  20.075 -56.845  0.00  0.00    +0.000 C 
ENDROOT
TORSDOF 0
REMARK  Name = 
REMARK  48 active torsions:
REMARK  status: ('A' for Active; 'I' for Inactive)
REMARK    1  A    between atoms: _1  and  _3
REMARK    2  A    between atoms: _3  and  _4
REMARK    3  A    between atoms: _4  and  _5
REMARK    4  A    between atoms: _5  and  _6
REMARK    5  A    between atoms: _8  and  _10
REMARK    6  A    between atoms: _10  and  _11
REMARK    7  A    between atoms: _11  and  _12
REMARK    8  A    between atoms: _15  and  _17
REMARK    9  A    between atoms: _17  and  _18
REMARK   10  A    between atoms: _18  and  _19
REMARK   11  A    between atoms: _19  and  _20
REMARK   12  A    between atoms: _22  and  _24
REMARK   13  A    between atoms: _24  and  _26
REMARK   14  A    between atoms: _28  and  _30
REMARK   15  A    between atoms: _33  and  _35
REMARK   16  A    between atoms: _38  and  _40
REMARK   17  A    between atoms: _40  and  _41
REMARK   18  A    between atoms: _47  and  _49
REMARK   19  A    between atoms: _49  and  _50
REMARK   20  A    between atoms: _53  and  _55
REMARK   21  A    between atoms: _55  and  _57
REMARK   22  A    between atoms: _59  and  _61
REMARK   23  A    between atoms: _64  and  _66
REMARK   24  A    between atoms: _66  and  _67
REMARK   25  A    between atoms: _67  and  _68
REMARK   26  A    between atoms: _68  and  _69
REMARK   27  A    between atoms: _73  and  _75
REMARK   28  A    between atoms: _75  and  _76
REMARK   29  A    between atoms: _76  and  _77
REMARK   30  A    between atoms: _80  and  _82
REMARK   31  A    between atoms: _82  and  _83
REMARK   32  A    between atoms: _86  and  _88
REMARK   33  A    between atoms: _88  and  _89
REMARK   34  A    between atoms: _96  and  _98
REMARK   35  A    between atoms: _98  and  _99
REMARK   36  A    between atoms: _101  and  _103
REMARK   37  A    between atoms: _103  and  _104
REMARK   38  A    between atoms: _110  and  _112
REMARK   39  A    between atoms: _114  and  _116
REMARK   40  A    between atoms: _116  and  _117
REMARK   41  A    between atoms: _123  and  _125
REMARK   42  A    between atoms: _125  and  _126
REMARK   43  A    between atoms: _126  and  _127
REMARK   44  A    between atoms: _130  and  _132
REMARK   45  A    between atoms: _132  and  _134
REMARK   46  A    between atoms: _136  and  _138
REMARK   47  A    between atoms: _138  and  _139
REMARK   48  A    between atoms: _146  and  _148
REMARK                            x       y       z     vdW  Elec       q    Type
REMARK                         _______ _______ _______ _____ _____    ______ ____
ROOT
ATOM      1  C   UNL     1     -41.016   4.648 -56.983  0.00  0.00    +0.002 C 
ENDROOT
BRANCH   1   2
ATOM      2  C   UNL     1     -40.404   4.870 -58.358  0.00  0.00    +0.000 C 
BRANCH   2   3
ATOM      3  C   UNL     1     -41.224   4.300 -59.526  0.00  0.00    +0.000 C 
ATOM      4  C   UNL     1     -41.771   5.469 -60.349  0.00  0.00    +0.000 C 
ENDBRANCH   2   3
ENDBRANCH   1   2
BRANCH   1   5
ATOM      5  C   UNL     1     -41.764   5.874 -56.479  0.00  0.00    +0.021 C 
BRANCH   5   6
ATOM      6  C   UNL     1     -43.174   5.495 -56.067  0.00  0.00    +0.109 C 
ATOM      7  N   UNL     1     -43.787   4.482 -56.957  0.00  0.00    -0.131 NA
ENDBRANCH   5   6
ENDBRANCH   1   5
TORSDOF 4
REMARK  Name = 
REMARK  48 active torsions:
REMARK  status: ('A' for Active; 'I' for Inactive)
REMARK    1  A    between atoms: _1  and  _3
REMARK    2  A    between atoms: _3  and  _4
REMARK    3  A    between atoms: _4  and  _5
REMARK    4  A    between atoms: _5  and  _6
REMARK    5  A    between atoms: _8  and  _10
REMARK    6  A    between atoms: _10  and  _11
REMARK    7  A    between atoms: _11  and  _12
REMARK    8  A    between atoms: _15  and  _17
REMARK    9  A    between atoms: _17  and  _18
REMARK   10  A    between atoms: _18  and  _19
REMARK   11  A    between atoms: _19  and  _20
REMARK   12  A    between atoms: _22  and  _24
REMARK   13  A    between atoms: _24  and  _26
REMARK   14  A    between atoms: _28  and  _30
REMARK   15  A    between atoms: _33  and  _35
REMARK   16  A    between atoms: _38  and  _40
REMARK   17  A    between atoms: _40  and  _41
REMARK   18  A    between atoms: _47  and  _49
REMARK   19  A    between atoms: _49  and  _50
REMARK   20  A    between atoms: _53  and  _55
REMARK   21  A    between atoms: _55  and  _57
REMARK   22  A    between atoms: _59  and  _61
REMARK   23  A    between atoms: _64  and  _66
REMARK   24  A    between atoms: _66  and  _67
REMARK   25  A    between atoms: _67  and  _68
REMARK   26  A    between atoms: _68  and  _69
REMARK   27  A    between atoms: _73  and  _75
REMARK   28  A    between atoms: _75  and  _76
REMARK   29  A    between atoms: _76  and  _77
REMARK   30  A    between atoms: _80  and  _82
REMARK   31  A    between atoms: _82  and  _83
REMARK   32  A    between atoms: _86  and  _88
REMARK   33  A    between atoms: _88  and  _89
REMARK   34  A    between atoms: _96  and  _98
REMARK   35  A    between atoms: _98  and  _99
REMARK   36  A    between atoms: _101  and  _103
REMARK   37  A    between atoms: _103  and  _104
REMARK   38  A    between atoms: _110  and  _112
REMARK   39  A    between atoms: _114  and  _116
REMARK   40  A    between atoms: _116  and  _117
REMARK   41  A    between atoms: _123  and  _125
REMARK   42  A    between atoms: _125  and  _126
REMARK   43  A    between atoms: _126  and  _127
REMARK   44  A    between atoms: _130  and  _132
REMARK   45  A    between atoms: _132  and  _134
REMARK   46  A    between atoms: _136  and  _138
REMARK   47  A    between atoms: _138  and  _139
REMARK   48  A    between atoms: _146  and  _148
REMARK                            x       y       z     vdW  Elec       q    Type
REMARK                         _______ _______ _______ _____ _____    ______ ____
ROOT
ATOM      1  C   UNL     1     -37.666  -1.904 -47.121  0.00  0.00    +0.089 C 
ENDROOT
BRANCH   1   2
ATOM      2  C   UNL     1     -38.270  -1.547 -45.762  0.00  0.00    +0.261 C 
ATOM      3  N   UNL     1     -37.421  -1.446 -44.749  0.00  0.00    -0.088 NA
ATOM      4  O   UNL     1     -39.483  -1.361 -45.632  0.00  0.00    -0.272 OA
ENDBRANCH   1   2
BRANCH   1   5
ATOM      5  C   UNL     1     -37.640  -3.406 -47.375  0.00  0.00    +0.010 C 
BRANCH   5   6
ATOM      6  C   UNL     1     -36.303  -4.096 -47.066  0.00  0.00    +0.001 C 
ATOM      7  C   UNL     1     -36.525  -5.097 -45.944  0.00  0.00    +0.000 C 
ENDBRANCH   5   6
ENDBRANCH   1   5
TORSDOF 3
REMARK  Name = 
REMARK  48 active torsions:
REMARK  status: ('A' for Active; 'I' for Inactive)
REMARK    1  A    between atoms: _1  and  _3
REMARK    2  A    between atoms: _3  and  _4
REMARK    3  A    between atoms: _4  and  _5
REMARK    4  A    between atoms: _5  and  _6
REMARK    5  A    between atoms: _8  and  _10
REMARK    6  A    between atoms: _10  and  _11
REMARK    7  A    between atoms: _11  and  _12
REMARK    8  A    between atoms: _15  and  _17
REMARK    9  A    between atoms: _17  and  _18
REMARK   10  A    between atoms: _18  and  _19
REMARK   11  A    between atoms: _19  and  _20
REMARK   12  A    between atoms: _22  and  _24
REMARK   13  A    between atoms: _24  and  _26
REMARK   14  A    between atoms: _28  and  _30
REMARK   15  A    between atoms: _33  and  _35
REMARK   16  A    between atoms: _38  and  _40
REMARK   17  A    between atoms: _40  and  _41
REMARK   18  A    between atoms: _47  and  _49
REMARK   19  A    between atoms: _49  and  _50
REMARK   20  A    between atoms: _53  and  _55
REMARK   21  A    between atoms: _55  and  _57
REMARK   22  A    between atoms: _59  and  _61
REMARK   23  A    between atoms: _64  and  _66
REMARK   24  A    between atoms: _66  and  _67
REMARK   25  A    between atoms: _67  and  _68
REMARK   26  A    between atoms: _68  and  _69
REMARK   27  A    between atoms: _73  and  _75
REMARK   28  A    between atoms: _75  and  _76
REMARK   29  A    between atoms: _76  and  _77
REMARK   30  A    between atoms: _80  and  _82
REMARK   31  A    between atoms: _82  and  _83
REMARK   32  A    between atoms: _86  and  _88
REMARK   33  A    between atoms: _88  and  _89
REMARK   34  A    between atoms: _96  and  _98
REMARK   35  A    between atoms: _98  and  _99
REMARK   36  A    between atoms: _101  and  _103
REMARK   37  A    between atoms: _103  and  _104
REMARK   38  A    between atoms: _110  and  _112
REMARK   39  A    between atoms: _114  and  _116
REMARK   40  A    between atoms: _116  and  _117
REMARK   41  A    between atoms: _123  and  _125
REMARK   42  A    between atoms: _125  and  _126
REMARK   43  A    between atoms: _126  and  _127
REMARK   44  A    between atoms: _130  and  _132
REMARK   45  A    between atoms: _132  and  _134
REMARK   46  A    between atoms: _136  and  _138
REMARK   47  A    between atoms: _138  and  _139
REMARK   48  A    between atoms: _146  and  _148
REMARK                            x       y       z     vdW  Elec       q    Type
REMARK                         _______ _______ _______ _____ _____    ______ ____
ROOT
ATOM      1  C   UNL     1     -34.184   0.600 -47.284  0.00  0.00    +0.002 C 
ENDROOT
BRANCH   1   2
ATOM      2  C   UNL     1     -34.221  -0.476 -46.208  0.00  0.00    +0.000 C 
BRANCH   2   3
ATOM      3  C   UNL     1     -32.868  -0.811 -45.600  0.00  0.00    +0.000 C 
ATOM      4  C   UNL     1     -32.974  -0.976 -44.118  0.00  0.00    +0.000 C 
ENDBRANCH   2   3
ENDBRANCH   1   2
BRANCH   1   5
ATOM      5  C   UNL     1     -34.483   0.072 -48.688  0.00  0.00    +0.021 C 
BRANCH   5   6
ATOM      6  C   UNL     1     -33.931   1.003 -49.770  0.00  0.00    +0.109 C 
ATOM      7  N   UNL     1     -32.828   0.377 -50.560  0.00  0.00    -0.131 NA
ENDBRANCH   5   6
ENDBRANCH   1   5
TORSDOF 4
REMARK  Name = 
REMARK  48 active torsions:
REMARK  status: ('A' for Active; 'I' for Inactive)
REMARK    1  A    between atoms: _1  and  _3
REMARK    2  A    between atoms: _3  and  _4
REMARK    3  A    between atoms: _4  and  _5
REMARK    4  A    between atoms: _5  and  _6
REMARK    5  A    between atoms: _8  and  _10
REMARK    6  A    between atoms: _10  and  _11
REMARK    7  A    between atoms: _11  and  _12
REMARK    8  A    between atoms: _15  and  _17
REMARK    9  A    between atoms: _17  and  _18
REMARK   10  A    between atoms: _18  and  _19
REMARK   11  A    between atoms: _19  and  _20
REMARK   12  A    between atoms: _22  and  _24
REMARK   13  A    between atoms: _24  and  _26
REMARK   14  A    between atoms: _28  and  _30
REMARK   15  A    between atoms: _33  and  _35
REMARK   16  A    between atoms: _38  and  _40
REMARK   17  A    between atoms: _40  and  _41
REMARK   18  A    between atoms: _47  and  _49
REMARK   19  A    between atoms: _49  and  _50
REMARK   20  A    between atoms: _53  and  _55
REMARK   21  A    between atoms: _55  and  _57
REMARK   22  A    between atoms: _59  and  _61
REMARK   23  A    between atoms: _64  and  _66
REMARK   24  A    between atoms: _66  and  _67
REMARK   25  A    between atoms: _67  and  _68
REMARK   26  A    between atoms: _68  and  _69
REMARK   27  A    between atoms: _73  and  _75
REMARK   28  A    between atoms: _75  and  _76
REMARK   29  A    between atoms: _76  and  _77
REMARK   30  A    between atoms: _80  and  _82
REMARK   31  A    between atoms: _82  and  _83
REMARK   32  A    between atoms: _86  and  _88
REMARK   33  A    between atoms: _88  and  _89
REMARK   34  A    between atoms: _96  and  _98
REMARK   35  A    between atoms: _98  and  _99
REMARK   36  A    between atoms: _101  and  _103
REMARK   37  A    between atoms: _103  and  _104
REMARK   38  A    between atoms: _110  and  _112
REMARK   39  A    between atoms: _114  and  _116
REMARK   40  A    between atoms: _116  and  _117
REMARK   41  A    between atoms: _123  and  _125
REMARK   42  A    between atoms: _125  and  _126
REMARK   43  A    between atoms: _126  and  _127
REMARK   44  A    between atoms: _130  and  _132
REMARK   45  A    between atoms: _132  and  _134
REMARK   46  A    between atoms: _136  and  _138
REMARK   47  A    between atoms: _138  and  _139
REMARK   48  A    between atoms: _146  and  _148
REMARK                            x       y       z     vdW  Elec       q    Type
REMARK                         _______ _______ _______ _____ _____    ______ ____
ROOT
ATOM      1  C   UNL     1     -37.004  20.709 -62.215  0.00  0.00    +0.000 C 
ATOM      2  C   UNL     1     -36.692  21.935 -61.368  0.00  0.00    +0.000 C 
ENDROOT
BRANCH   1   3
ATOM      3  C   UNL     1     -38.244  20.934 -63.117  0.00  0.00    +0.000 C 
ATOM      4  C   UNL     1     -39.428  21.574 -62.374  0.00  0.00    +0.000 C 
ENDBRANCH   1   3
BRANCH   1   5
ATOM      5  C   UNL     1     -37.184  19.454 -61.352  0.00  0.00    +0.000 C 
ATOM      6  C   UNL     1     -35.894  18.843 -60.834  0.00  0.00    +0.000 C 
ENDBRANCH   1   5
TORSDOF 2
REMARK  Name = 
REMARK  48 active torsions:
REMARK  status: ('A' for Active; 'I' for Inactive)
REMARK    1  A    between atoms: _1  and  _3
REMARK    2  A    between atoms: _3  and  _4
REMARK    3  A    between atoms: _4  and  _5
REMARK    4  A    between atoms: _5  and  _6
REMARK    5  A    between atoms: _8  and  _10
REMARK    6  A    between atoms: _10  and  _11
REMARK    7  A    between atoms: _11  and  _12
REMARK    8  A    between atoms: _15  and  _17
REMARK    9  A    between atoms: _17  and  _18
REMARK   10  A    between atoms: _18  and  _19
REMARK   11  A    between atoms: _19  and  _20
REMARK   12  A    between atoms: _22  and  _24
REMARK   13  A    between atoms: _24  and  _26
REMARK   14  A    between atoms: _28  and  _30
REMARK   15  A    between atoms: _33  and  _35
REMARK   16  A    between atoms: _38  and  _40
REMARK   17  A    between atoms: _40  and  _41
REMARK   18  A    between atoms: _47  and  _49
REMARK   19  A    between atoms: _49  and  _50
REMARK   20  A    between atoms: _53  and  _55
REMARK   21  A    between atoms: _55  and  _57
REMARK   22  A    between atoms: _59  and  _61
REMARK   23  A    between atoms: _64  and  _66
REMARK   24  A    between atoms: _66  and  _67
REMARK   25  A    between atoms: _67  and  _68
REMARK   26  A    between atoms: _68  and  _69
REMARK   27  A    between atoms: _73  and  _75
REMARK   28  A    between atoms: _75  and  _76
REMARK   29  A    between atoms: _76  and  _77
REMARK   30  A    between atoms: _80  and  _82
REMARK   31  A    between atoms: _82  and  _83
REMARK   32  A    between atoms: _86  and  _88
REMARK   33  A    between atoms: _88  and  _89
REMARK   34  A    between atoms: _96  and  _98
REMARK   35  A    between atoms: _98  and  _99
REMARK   36  A    between atoms: _101  and  _103
REMARK   37  A    between atoms: _103  and  _104
REMARK   38  A    between atoms: _110  and  _112
REMARK   39  A    between atoms: _114  and  _116
REMARK   40  A    between atoms: _116  and  _117
REMARK   41  A    between atoms: _123  and  _125
REMARK   42  A    between atoms: _125  and  _126
REMARK   43  A    between atoms: _126  and  _127
REMARK   44  A    between atoms: _130  and  _132
REMARK   45  A    between atoms: _132  and  _134
REMARK   46  A    between atoms: _136  and  _138
REMARK   47  A    between atoms: _138  and  _139
REMARK   48  A    between atoms: _146  and  _148
REMARK                            x       y       z     vdW  Elec       q    Type
REMARK                         _______ _______ _______ _____ _____    ______ ____
ROOT
ATOM      1  C   UNL     1     -40.458  16.008 -58.742  0.00  0.00    +0.000 C 
ATOM      2  C   UNL     1     -40.539  16.532 -57.318  0.00  0.00    +0.000 C 
ATOM      3  C   UNL     1     -39.390  16.770 -59.505  0.00  0.00    +0.000 C 
ENDROOT
BRANCH   1   4
ATOM      4  C   UNL     1     -41.820  16.118 -59.465  0.00  0.00    +0.000 C 
ATOM      5  C   UNL     1     -41.608  15.864 -60.956  0.00  0.00    +0.000 C 
ENDBRANCH   1   4
TORSDOF 1
REMARK  Name = 
REMARK  48 active torsions:
REMARK  status: ('A' for Active; 'I' for Inactive)
REMARK    1  A    between atoms: _1  and  _3
REMARK    2  A    between atoms: _3  and  _4
REMARK    3  A    between atoms: _4  and  _5
REMARK    4  A    between atoms: _5  and  _6
REMARK    5  A    between atoms: _8  and  _10
REMARK    6  A    between atoms: _10  and  _11
REMARK    7  A    between atoms: _11  and  _12
REMARK    8  A    between atoms: _15  and  _17
REMARK    9  A    between atoms: _17  and  _18
REMARK   10  A    between atoms: _18  and  _19
REMARK   11  A    between atoms: _19  and  _20
REMARK   12  A    between atoms: _22  and  _24
REMARK   13  A    between atoms: _24  and  _26
REMARK   14  A    between atoms: _28  and  _30
REMARK   15  A    between atoms: _33  and  _35
REMARK   16  A    between atoms: _38  and  _40
REMARK   17  A    between atoms: _40  and  _41
REMARK   18  A    between atoms: _47  and  _49
REMARK   19  A    between atoms: _49  and  _50
REMARK   20  A    between atoms: _53  and  _55
REMARK   21  A    between atoms: _55  and  _57
REMARK   22  A    between atoms: _59  and  _61
REMARK   23  A    between atoms: _64  and  _66
REMARK   24  A    between atoms: _66  and  _67
REMARK   25  A    between atoms: _67  and  _68
REMARK   26  A    between atoms: _68  and  _69
REMARK   27  A    between atoms: _73  and  _75
REMARK   28  A    between atoms: _75  and  _76
REMARK   29  A    between atoms: _76  and  _77
REMARK   30  A    between atoms: _80  and  _82
REMARK   31  A    between atoms: _82  and  _83
REMARK   32  A    between atoms: _86  and  _88
REMARK   33  A    between atoms: _88  and  _89
REMARK   34  A    between atoms: _96  and  _98
REMARK   35  A    between atoms: _98  and  _99
REMARK   36  A    between atoms: _101  and  _103
REMARK   37  A    between atoms: _103  and  _104
REMARK   38  A    between atoms: _110  and  _112
REMARK   39  A    between atoms: _114  and  _116
REMARK   40  A    between atoms: _116  and  _117
REMARK   41  A    between atoms: _123  and  _125
REMARK   42  A    between atoms: _125  and  _126
REMARK   43  A    between atoms: _126  and  _127
REMARK   44  A    between atoms: _130  and  _132
REMARK   45  A    between atoms: _132  and  _134
REMARK   46  A    between atoms: _136  and  _138
REMARK   47  A    between atoms: _138  and  _139
REMARK   48  A    between atoms: _146  and  _148
REMARK                            x       y       z     vdW  Elec       q    Type
REMARK                         _______ _______ _______ _____ _____    ______ ____
ROOT
ATOM      1  C   UNL     1     -37.401  15.863 -64.320  0.00  0.00    +0.000 C 
ATOM      2  C   UNL     1     -37.276  16.000 -62.809  0.00  0.00    +0.000 C 
ATOM      3  C   UNL     1     -36.058  16.076 -64.998  0.00  0.00    +0.000 C 
ENDROOT
BRANCH   1   4
ATOM      4  C   UNL     1     -38.448  16.853 -64.859  0.00  0.00    +0.000 C 
ATOM      5  C   UNL     1     -38.402  16.775 -66.366  0.00  0.00    +0.000 C 
ENDBRANCH   1   4
TORSDOF 1
REMARK  Name = 
REMARK  48 active torsions:
REMARK  status: ('A' for Active; 'I' for Inactive)
REMARK    1  A    between atoms: _1  and  _3
REMARK    2  A    between atoms: _3  and  _4
REMARK    3  A    between atoms: _4  and  _5
REMARK    4  A    between atoms: _5  and  _6
REMARK    5  A    between atoms: _8  and  _10
REMARK    6  A    between atoms: _10  and  _11
REMARK    7  A    between atoms: _11  and  _12
REMARK    8  A    between atoms: _15  and  _17
REMARK    9  A    between atoms: _17  and  _18
REMARK   10  A    between atoms: _18  and  _19
REMARK   11  A    between atoms: _19  and  _20
REMARK   12  A    between atoms: _22  and  _24
REMARK   13  A    between atoms: _24  and  _26
REMARK   14  A    between atoms: _28  and  _30
REMARK   15  A    between atoms: _33  and  _35
REMARK   16  A    between atoms: _38  and  _40
REMARK   17  A    between atoms: _40  and  _41
REMARK   18  A    between atoms: _47  and  _49
REMARK   19  A    between atoms: _49  and  _50
REMARK   20  A    between atoms: _53  and  _55
REMARK   21  A    between atoms: _55  and  _57
REMARK   22  A    between atoms: _59  and  _61
REMARK   23  A    between atoms: _64  and  _66
REMARK   24  A    between atoms: _66  and  _67
REMARK   25  A    between atoms: _67  and  _68
REMARK   26  A    between atoms: _68  and  _69
REMARK   27  A    between atoms: _73  and  _75
REMARK   28  A    between atoms: _75  and  _76
REMARK   29  A    between atoms: _76  and  _77
REMARK   30  A    between atoms: _80  and  _82
REMARK   31  A    between atoms: _82  and  _83
REMARK   32  A    between atoms: _86  and  _88
REMARK   33  A    between atoms: _88  and  _89
REMARK   34  A    between atoms: _96  and  _98
REMARK   35  A    between atoms: _98  and  _99
REMARK   36  A    between atoms: _101  and  _103
REMARK   37  A    between atoms: _103  and  _104
REMARK   38  A    between atoms: _110  and  _112
REMARK   39  A    between atoms: _114  and  _116
REMARK   40  A    between atoms: _116  and  _117
REMARK   41  A    between atoms: _123  and  _125
REMARK   42  A    between atoms: _125  and  _126
REMARK   43  A    between atoms: _126  and  _127
REMARK   44  A    between atoms: _130  and  _132
REMARK   45  A    between atoms: _132  and  _134
REMARK   46  A    between atoms: _136  and  _138
REMARK   47  A    between atoms: _138  and  _139
REMARK   48  A    between atoms: _146  and  _148
REMARK                            x       y       z     vdW  Elec       q    Type
REMARK                         _______ _______ _______ _____ _____    ______ ____
ROOT
ATOM      1  C   UNL     1     -32.526  17.238 -67.930  0.00  0.00    -0.022 A 
ATOM      2  C   UNL     1     -33.384  16.256 -67.443  0.00  0.00    -0.004 A 
ATOM      3  C   UNL     1     -32.888  15.155 -66.771  0.00  0.00    -0.000 A 
ATOM      4  C   UNL     1     -31.522  15.021 -66.579  0.00  0.00    -0.000 A 
ATOM      5  C   UNL     1     -30.662  15.991 -67.054  0.00  0.00    -0.000 A 
ATOM      6  C   UNL     1     -31.161  17.091 -67.726  0.00  0.00    -0.004 A 
ENDROOT
BRANCH   1   7
ATOM      7  C   UNL     1     -33.074  18.454 -68.639  0.00  0.00    +0.026 C 
BRANCH   7   8
ATOM      8  C   UNL     1     -33.990  18.126 -69.806  0.00  0.00    +0.005 C 
ATOM      9  C   UNL     1     -33.252  17.127 -70.654  0.00  0.00    +0.000 C 
ENDBRANCH   7   8
ENDBRANCH   1   7
TORSDOF 2
REMARK  Name = 
REMARK  48 active torsions:
REMARK  status: ('A' for Active; 'I' for Inactive)
REMARK    1  A    between atoms: _1  and  _3
REMARK    2  A    between atoms: _3  and  _4
REMARK    3  A    between atoms: _4  and  _5
REMARK    4  A    between atoms: _5  and  _6
REMARK    5  A    between atoms: _8  and  _10
REMARK    6  A    between atoms: _10  and  _11
REMARK    7  A    between atoms: _11  and  _12
REMARK    8  A    between atoms: _15  and  _17
REMARK    9  A    between atoms: _17  and  _18
REMARK   10  A    between atoms: _18  and  _19
REMARK   11  A    between atoms: _19  and  _20
REMARK   12  A    between atoms: _22  and  _24
REMARK   13  A    between atoms: _24  and  _26
REMARK   14  A    between atoms: _28  and  _30
REMARK   15  A    between atoms: _33  and  _35
REMARK   16  A    between atoms: _38  and  _40
REMARK   17  A    between atoms: _40  and  _41
REMARK   18  A    between atoms: _47  and  _49
REMARK   19  A    between atoms: _49  and  _50
REMARK   20  A    between atoms: _53  and  _55
REMARK   21  A    between atoms: _55  and  _57
REMARK   22  A    between atoms: _59  and  _61
REMARK   23  A    between atoms: _64  and  _66
REMARK   24  A    between atoms: _66  and  _67
REMARK   25  A    between atoms: _67  and  _68
REMARK   26  A    between atoms: _68  and  _69
REMARK   27  A    between atoms: _73  and  _75
REMARK   28  A    between atoms: _75  and  _76
REMARK   29  A    between atoms: _76  and  _77
REMARK   30  A    between atoms: _80  and  _82
REMARK   31  A    between atoms: _82  and  _83
REMARK   32  A    between atoms: _86  and  _88
REMARK   33  A    between atoms: _88  and  _89
REMARK   34  A    between atoms: _96  and  _98
REMARK   35  A    between atoms: _98  and  _99
REMARK   36  A    between atoms: _101  and  _103
REMARK   37  A    between atoms: _103  and  _104
REMARK   38  A    between atoms: _110  and  _112
REMARK   39  A    between atoms: _114  and  _116
REMARK   40  A    between atoms: _116  and  _117
REMARK   41  A    between atoms: _123  and  _125
REMARK   42  A    between atoms: _125  and  _126
REMARK   43  A    between atoms: _126  and  _127
REMARK   44  A    between atoms: _130  and  _132
REMARK   45  A    between atoms: _132  and  _134
REMARK   46  A    between atoms: _136  and  _138
REMARK   47  A    between atoms: _138  and  _139
REMARK   48  A    between atoms: _146  and  _148
REMARK                            x       y       z     vdW  Elec       q    Type
REMARK                         _______ _______ _______ _____ _____    ______ ____
ROOT
ATOM      1  C   UNL     1     -28.961   9.396 -66.384  0.00  0.00    +0.000 C 
ENDROOT
BRANCH   1   2
ATOM      2  C   UNL     1     -29.248  10.893 -66.212  0.00  0.00    +0.000 C 
ATOM      3  C   UNL     1     -30.332  11.146 -65.184  0.00  0.00    +0.000 C 
ATOM      4  C   UNL     1     -27.998  11.675 -65.831  0.00  0.00    +0.000 C 
ENDBRANCH   1   2
BRANCH   1   5
ATOM      5  C   UNL     1     -27.487   8.993 -66.215  0.00  0.00    +0.000 C 
ATOM      6  C   UNL     1     -27.356   7.743 -65.353  0.00  0.00    +0.000 C 
ENDBRANCH   1   5
TORSDOF 2
REMARK  Name = 
REMARK  48 active torsions:
REMARK  status: ('A' for Active; 'I' for Inactive)
REMARK    1  A    between atoms: _1  and  _3
REMARK    2  A    between atoms: _3  and  _4
REMARK    3  A    between atoms: _4  and  _5
REMARK    4  A    between atoms: _5  and  _6
REMARK    5  A    between atoms: _8  and  _10
REMARK    6  A    between atoms: _10  and  _11
REMARK    7  A    between atoms: _11  and  _12
REMARK    8  A    between atoms: _15  and  _17
REMARK    9  A    between atoms: _17  and  _18
REMARK   10  A    between atoms: _18  and  _19
REMARK   11  A    between atoms: _19  and  _20
REMARK   12  A    between atoms: _22  and  _24
REMARK   13  A    between atoms: _24  and  _26
REMARK   14  A    between atoms: _28  and  _30
REMARK   15  A    between atoms: _33  and  _35
REMARK   16  A    between atoms: _38  and  _40
REMARK   17  A    between atoms: _40  and  _41
REMARK   18  A    between atoms: _47  and  _49
REMARK   19  A    between atoms: _49  and  _50
REMARK   20  A    between atoms: _53  and  _55
REMARK   21  A    between atoms: _55  and  _57
REMARK   22  A    between atoms: _59  and  _61
REMARK   23  A    between atoms: _64  and  _66
REMARK   24  A    between atoms: _66  and  _67
REMARK   25  A    between atoms: _67  and  _68
REMARK   26  A    between atoms: _68  and  _69
REMARK   27  A    between atoms: _73  and  _75
REMARK   28  A    between atoms: _75  and  _76
REMARK   29  A    between atoms: _76  and  _77
REMARK   30  A    between atoms: _80  and  _82
REMARK   31  A    between atoms: _82  and  _83
REMARK   32  A    between atoms: _86  and  _88
REMARK   33  A    between atoms: _88  and  _89
REMARK   34  A    between atoms: _96  and  _98
REMARK   35  A    between atoms: _98  and  _99
REMARK   36  A    between atoms: _101  and  _103
REMARK   37  A    between atoms: _103  and  _104
REMARK   38  A    between atoms: _110  and  _112
REMARK   39  A    between atoms: _114  and  _116
REMARK   40  A    between atoms: _116  and  _117
REMARK   41  A    between atoms: _123  and  _125
REMARK   42  A    between atoms: _125  and  _126
REMARK   43  A    between atoms: _126  and  _127
REMARK   44  A    between atoms: _130  and  _132
REMARK   45  A    between atoms: _132  and  _134
REMARK   46  A    between atoms: _136  and  _138
REMARK   47  A    between atoms: _138  and  _139
REMARK   48  A    between atoms: _146  and  _148
REMARK                            x       y       z     vdW  Elec       q    Type
REMARK                         _______ _______ _______ _____ _____    ______ ____
ROOT
ATOM      1  C   UNL     1     -29.805  21.651 -46.742  0.00  0.00    +0.000 C 
ATOM      2  C   UNL     1     -29.725  21.706 -45.212  0.00  0.00    +0.000 C 
ENDROOT
BRANCH   1   3
ATOM      3  C   UNL     1     -28.832  22.667 -47.364  0.00  0.00    +0.000 C 
ATOM      4  C   UNL     1     -28.508  23.754 -46.330  0.00  0.00    +0.000 C 
ENDBRANCH   1   3
BRANCH   1   5
ATOM      5  C   UNL     1     -31.227  21.916 -47.225  0.00  0.00    +0.000 C 
ATOM      6  C   UNL     1     -32.192  20.780 -46.949  0.00  0.00    +0.000 C 
ENDBRANCH   1   5
TORSDOF 2
REMARK  Name = 
REMARK  48 active torsions:
REMARK  status: ('A' for Active; 'I' for Inactive)
REMARK    1  A    between atoms: _1  and  _3
REMARK    2  A    between atoms: _3  and  _4
REMARK    3  A    between atoms: _4  and  _5
REMARK    4  A    between atoms: _5  and  _6
REMARK    5  A    between atoms: _8  and  _10
REMARK    6  A    between atoms: _10  and  _11
REMARK    7  A    between atoms: _11  and  _12
REMARK    8  A    between atoms: _15  and  _17
REMARK    9  A    between atoms: _17  and  _18
REMARK   10  A    between atoms: _18  and  _19
REMARK   11  A    between atoms: _19  and  _20
REMARK   12  A    between atoms: _22  and  _24
REMARK   13  A    between atoms: _24  and  _26
REMARK   14  A    between atoms: _28  and  _30
REMARK   15  A    between atoms: _33  and  _35
REMARK   16  A    between atoms: _38  and  _40
REMARK   17  A    between atoms: _40  and  _41
REMARK   18  A    between atoms: _47  and  _49
REMARK   19  A    between atoms: _49  and  _50
REMARK   20  A    between atoms: _53  and  _55
REMARK   21  A    between atoms: _55  and  _57
REMARK   22  A    between atoms: _59  and  _61
REMARK   23  A    between atoms: _64  and  _66
REMARK   24  A    between atoms: _66  and  _67
REMARK   25  A    between atoms: _67  and  _68
REMARK   26  A    between atoms: _68  and  _69
REMARK   27  A    between atoms: _73  and  _75
REMARK   28  A    between atoms: _75  and  _76
REMARK   29  A    between atoms: _76  and  _77
REMARK   30  A    between atoms: _80  and  _82
REMARK   31  A    between atoms: _82  and  _83
REMARK   32  A    between atoms: _86  and  _88
REMARK   33  A    between atoms: _88  and  _89
REMARK   34  A    between atoms: _96  and  _98
REMARK   35  A    between atoms: _98  and  _99
REMARK   36  A    between atoms: _101  and  _103
REMARK   37  A    between atoms: _103  and  _104
REMARK   38  A    between atoms: _110  and  _112
REMARK   39  A    between atoms: _114  and  _116
REMARK   40  A    between atoms: _116  and  _117
REMARK   41  A    between atoms: _123  and  _125
REMARK   42  A    between atoms: _125  and  _126
REMARK   43  A    between atoms: _126  and  _127
REMARK   44  A    between atoms: _130  and  _132
REMARK   45  A    between atoms: _132  and  _134
REMARK   46  A    between atoms: _136  and  _138
REMARK   47  A    between atoms: _138  and  _139
REMARK   48  A    between atoms: _146  and  _148
REMARK                            x       y       z     vdW  Elec       q    Type
REMARK                         _______ _______ _______ _____ _____    ______ ____
ROOT
ATOM      1  C   UNL     1     -32.218  25.109 -41.217  0.00  0.00    +0.000 C 
ATOM      2  C   UNL     1     -33.713  24.910 -41.028  0.00  0.00    +0.000 C 
ATOM      3  C   UNL     1     -31.519  23.774 -41.457  0.00  0.00    +0.000 C 
ENDROOT
BRANCH   1   4
ATOM      4  C   UNL     1     -31.936  26.080 -42.382  0.00  0.00    +0.000 C 
ATOM      5  C   UNL     1     -31.591  27.459 -41.796  0.00  0.00    +0.000 C 
ENDBRANCH   1   4
TORSDOF 1
REMARK  Name = 
REMARK  48 active torsions:
REMARK  status: ('A' for Active; 'I' for Inactive)
REMARK    1  A    between atoms: _1  and  _3
REMARK    2  A    between atoms: _3  and  _4
REMARK    3  A    between atoms: _4  and  _5
REMARK    4  A    between atoms: _5  and  _6
REMARK    5  A    between atoms: _8  and  _10
REMARK    6  A    between atoms: _10  and  _11
REMARK    7  A    between atoms: _11  and  _12
REMARK    8  A    between atoms: _15  and  _17
REMARK    9  A    between atoms: _17  and  _18
REMARK   10  A    between atoms: _18  and  _19
REMARK   11  A    between atoms: _19  and  _20
REMARK   12  A    between atoms: _22  and  _24
REMARK   13  A    between atoms: _24  and  _26
REMARK   14  A    between atoms: _28  and  _30
REMARK   15  A    between atoms: _33  and  _35
REMARK   16  A    between atoms: _38  and  _40
REMARK   17  A    between atoms: _40  and  _41
REMARK   18  A    between atoms: _47  and  _49
REMARK   19  A    between atoms: _49  and  _50
REMARK   20  A    between atoms: _53  and  _55
REMARK   21  A    between atoms: _55  and  _57
REMARK   22  A    between atoms: _59  and  _61
REMARK   23  A    between atoms: _64  and  _66
REMARK   24  A    between atoms: _66  and  _67
REMARK   25  A    between atoms: _67  and  _68
REMARK   26  A    between atoms: _68  and  _69
REMARK   27  A    between atoms: _73  and  _75
REMARK   28  A    between atoms: _75  and  _76
REMARK   29  A    between atoms: _76  and  _77
REMARK   30  A    between atoms: _80  and  _82
REMARK   31  A    between atoms: _82  and  _83
REMARK   32  A    between atoms: _86  and  _88
REMARK   33  A    between atoms: _88  and  _89
REMARK   34  A    between atoms: _96  and  _98
REMARK   35  A    between atoms: _98  and  _99
REMARK   36  A    between atoms: _101  and  _103
REMARK   37  A    between atoms: _103  and  _104
REMARK   38  A    between atoms: _110  and  _112
REMARK   39  A    between atoms: _114  and  _116
REMARK   40  A    between atoms: _116  and  _117
REMARK   41  A    between atoms: _123  and  _125
REMARK   42  A    between atoms: _125  and  _126
REMARK   43  A    between atoms: _126  and  _127
REMARK   44  A    between atoms: _130  and  _132
REMARK   45  A    between atoms: _132  and  _134
REMARK   46  A    between atoms: _136  and  _138
REMARK   47  A    between atoms: _138  and  _139
REMARK   48  A    between atoms: _146  and  _148
REMARK                            x       y       z     vdW  Elec       q    Type
REMARK                         _______ _______ _______ _____ _____    ______ ____
ROOT
ATOM      1  C   UNL     1     -28.366  14.699 -45.676  0.00  0.00    +0.220 C 
ENDROOT
BRANCH   1   2
ATOM      2  N   UNL     1     -28.750  16.011 -45.154  0.00  0.00    -0.087 NA
ATOM      3  C   UNL     1     -29.578  16.863 -45.757  0.00  0.00    +0.535 C 
ATOM      4  N   UNL     1     -29.864  18.032 -45.185  0.00  0.00    +0.135 NA
ATOM      5  N   UNL     1     -30.126  16.561 -46.930  0.00  0.00    +0.135 NA
ENDBRANCH   1   2
BRANCH   1   6
ATOM      6  C   UNL     1     -26.920  14.695 -46.145  0.00  0.00    +0.047 C 
BRANCH   6   7
ATOM      7  C   UNL     1     -26.760  15.217 -47.573  0.00  0.00    +0.004 C 
BRANCH   7   8
ATOM      8  C   UNL     1     -25.337  15.065 -48.132  0.00  0.00    +0.000 C 
ATOM      9  C   UNL     1     -25.355  14.508 -49.559  0.00  0.00    +0.000 C 
ENDBRANCH   7   8
ENDBRANCH   6   7
ENDBRANCH   1   6
TORSDOF 4
REMARK  Name = 
REMARK  48 active torsions:
REMARK  status: ('A' for Active; 'I' for Inactive)
REMARK    1  A    between atoms: _1  and  _3
REMARK    2  A    between atoms: _3  and  _4
REMARK    3  A    between atoms: _4  and  _5
REMARK    4  A    between atoms: _5  and  _6
REMARK    5  A    between atoms: _8  and  _10
REMARK    6  A    between atoms: _10  and  _11
REMARK    7  A    between atoms: _11  and  _12
REMARK    8  A    between atoms: _15  and  _17
REMARK    9  A    between atoms: _17  and  _18
REMARK   10  A    between atoms: _18  and  _19
REMARK   11  A    between atoms: _19  and  _20
REMARK   12  A    between atoms: _22  and  _24
REMARK   13  A    between atoms: _24  and  _26
REMARK   14  A    between atoms: _28  and  _30
REMARK   15  A    between atoms: _33  and  _35
REMARK   16  A    between atoms: _38  and  _40
REMARK   17  A    between atoms: _40  and  _41
REMARK   18  A    between atoms: _47  and  _49
REMARK   19  A    between atoms: _49  and  _50
REMARK   20  A    between atoms: _53  and  _55
REMARK   21  A    between atoms: _55  and  _57
REMARK   22  A    between atoms: _59  and  _61
REMARK   23  A    between atoms: _64  and  _66
REMARK   24  A    between atoms: _66  and  _67
REMARK   25  A    between atoms: _67  and  _68
REMARK   26  A    between atoms: _68  and  _69
REMARK   27  A    between atoms: _73  and  _75
REMARK   28  A    between atoms: _75  and  _76
REMARK   29  A    between atoms: _76  and  _77
REMARK   30  A    between atoms: _80  and  _82
REMARK   31  A    between atoms: _82  and  _83
REMARK   32  A    between atoms: _86  and  _88
REMARK   33  A    between atoms: _88  and  _89
REMARK   34  A    between atoms: _96  and  _98
REMARK   35  A    between atoms: _98  and  _99
REMARK   36  A    between atoms: _101  and  _103
REMARK   37  A    between atoms: _103  and  _104
REMARK   38  A    between atoms: _110  and  _112
REMARK   39  A    between atoms: _114  and  _116
REMARK   40  A    between atoms: _116  and  _117
REMARK   41  A    between atoms: _123  and  _125
REMARK   42  A    between atoms: _125  and  _126
REMARK   43  A    between atoms: _126  and  _127
REMARK   44  A    between atoms: _130  and  _132
REMARK   45  A    between atoms: _132  and  _134
REMARK   46  A    between atoms: _136  and  _138
REMARK   47  A    between atoms: _138  and  _139
REMARK   48  A    between atoms: _146  and  _148
REMARK                            x       y       z     vdW  Elec       q    Type
REMARK                         _______ _______ _______ _____ _____    ______ ____
ROOT
ATOM      1  C   UNL     1     -30.441  10.947 -53.546  0.00  0.00    +0.114 C 
ENDROOT
BRANCH   1   2
ATOM      2  C   UNL     1     -30.933  11.889 -54.627  0.00  0.00    +0.365 C
[truncated: 252,594 more chars]
