# Supplementary material for: A Novel Class of Small Molecule Agonists with Preference for Human over Mouse TLR4 Activation
Source: PLoS One. 2016 Oct 13;11(10):e0164632. doi: 10.1371/journal.pone.0164632 (PMC5063506; doi:10.1371/journal.pone.0164632)
Supplement: S1 File — Sequence and structure files used for bioinformatics analysis and docking, provided as a ZIP archive of a directory tree. To view, uncompress onto your local file system and open the file Readme.txt at the top directory level of the archive. That file describes individual directories and files inside the archive. (ZIP) [file pone.0164632.s007.zip › S1_File/docking.receptor_monomer_unbound/flex.pdb]

ATOM      1  CB  ILE T  46     -38.253  21.314 -61.562  1.00 36.88           C  
ATOM      2  CG1 ILE T  46     -36.853  20.780 -61.818  1.00 41.10           C  
ATOM      3  CG2 ILE T  46     -38.759  20.777 -60.243  1.00 43.64           C  
ATOM      4  CD1 ILE T  46     -35.813  21.580 -61.066  1.00 41.26           C  
TER       5      ILE T  46 
ATOM      6  CB  LEU T  61     -40.951  15.141 -58.696  1.00 26.45           C  
ATOM      7  CG  LEU T  61     -39.690  15.796 -59.259  1.00 26.86           C  
ATOM      8  CD1 LEU T  61     -39.777  17.306 -59.084  1.00 25.88           C  
ATOM      9  CD2 LEU T  61     -38.489  15.194 -58.546  1.00 26.16           C  
TER      10      LEU T  61 
ATOM     11  CB  ILE T  63     -37.586  15.579 -64.373  1.00 30.09           C  
ATOM     12  CG1 ILE T  63     -37.436  15.512 -62.845  1.00 34.59           C  
ATOM     13  CG2 ILE T  63     -36.277  16.076 -64.998  1.00 31.72           C  
ATOM     14  CD1 ILE T  63     -37.017  16.810 -62.218  1.00 28.85           C  
TER      15      ILE T  63 
ATOM     16  CB  TYR T  65     -33.799  16.967 -67.817  1.00 36.39           C  
ATOM     17  CG  TYR T  65     -32.349  17.375 -67.651  1.00 34.88           C  
ATOM     18  CD1 TYR T  65     -31.949  18.683 -67.901  1.00 35.91           C  
ATOM     19  CD2 TYR T  65     -31.391  16.465 -67.186  1.00 32.46           C  
ATOM     20  CE1 TYR T  65     -30.634  19.075 -67.736  1.00 32.50           C  
ATOM     21  CE2 TYR T  65     -30.071  16.847 -67.029  1.00 34.95           C  
ATOM     22  CZ  TYR T  65     -29.698  18.151 -67.302  1.00 38.00           C  
ATOM     23  OH  TYR T  65     -28.390  18.567 -67.114  1.00 42.11           O  
TER      24      TYR T  65 
ATOM     25  CB  LEU T  71     -29.052   9.826 -66.425  1.00 30.65           C  
ATOM     26  CG  LEU T  71     -29.634  11.226 -66.286  1.00 41.49           C  
ATOM     27  CD1 LEU T  71     -28.670  12.306 -66.780  1.00 40.48           C  
ATOM     28  CD2 LEU T  71     -30.979  11.319 -66.979  1.00 36.36           C  
TER      29      LEU T  71 
ATOM     30  CB  ILE T  80     -29.917  21.166 -46.295  1.00 26.99           C  
ATOM     31  CG1 ILE T  80     -30.396  20.118 -47.304  1.00 27.44           C  
ATOM     32  CG2 ILE T  80     -31.110  21.771 -45.601  1.00 18.79           C  
ATOM     33  CD1 ILE T  80     -30.754  18.762 -46.668  1.00 26.50           C  
TER      34      ILE T  80 
ATOM     35  CB  VAL T  82     -32.067  25.175 -41.364  1.00 26.30           C  
ATOM     36  CG1 VAL T  82     -33.293  25.434 -40.473  1.00 25.61           C  
ATOM     37  CG2 VAL T  82     -32.198  23.846 -42.076  1.00 25.44           C  
TER      38      VAL T  82 
ATOM     39  CB  ARG T  90     -27.185  14.912 -47.337  1.00 35.12           C  
ATOM     40  CG  ARG T  90     -27.504  15.345 -45.885  1.00 41.76           C  
ATOM     41  CD  ARG T  90     -29.016  15.588 -45.666  1.00 44.08           C  
ATOM     42  NE  ARG T  90     -29.355  16.133 -44.341  1.00 39.16           N  
ATOM     43  CZ  ARG T  90     -30.605  16.235 -43.876  1.00 44.40           C  
ATOM     44  NH1 ARG T  90     -31.613  15.836 -44.639  1.00 46.28           N1+
ATOM     45  NH2 ARG T  90     -30.863  16.736 -42.660  1.00 32.10           N  
TER      46      ARG T  90 
ATOM     47  CB  GLU T  92     -29.457  11.497 -52.261  1.00 45.36           C  
ATOM     48  CG  GLU T  92     -29.849  12.011 -50.896  1.00 50.12           C  
ATOM     49  CD  GLU T  92     -29.908  10.909 -49.871  1.00 58.34           C  
ATOM     50  OE1 GLU T  92     -29.784   9.732 -50.265  1.00 62.31           O  
ATOM     51  OE2 GLU T  92     -30.088  11.216 -48.672  1.00 62.62           O1-
TER      52      GLU T  92 
ATOM     53  CB  ILE T  94     -30.575   9.487 -58.290  1.00 31.68           C  
ATOM     54  CG1 ILE T  94     -30.401  10.690 -57.366  1.00 31.67           C  
ATOM     55  CG2 ILE T  94     -31.938   9.601 -58.961  1.00 28.34           C  
ATOM     56  CD1 ILE T  94     -31.432  10.725 -56.230  1.00 32.86           C  
TER      57      ILE T  94 
ATOM     58  CB  TYR T 102     -35.821   6.343 -62.409  1.00 46.08           C  
ATOM     59  CG  TYR T 102     -36.242   6.662 -60.994  1.00 39.73           C  
ATOM     60  CD1 TYR T 102     -35.295   6.959 -60.021  1.00 42.68           C  
ATOM     61  CD2 TYR T 102     -37.583   6.669 -60.631  1.00 34.70           C  
ATOM     62  CE1 TYR T 102     -35.673   7.268 -58.735  1.00 41.37           C  
ATOM     63  CE2 TYR T 102     -37.967   6.979 -59.346  1.00 33.41           C  
ATOM     64  CZ  TYR T 102     -37.012   7.274 -58.406  1.00 35.78           C  
ATOM     65  OH  TYR T 102     -37.387   7.571 -57.123  1.00 35.22           O  
TER      66      TYR T 102 
ATOM     67  CB  SER T 118     -44.200   8.566 -56.280  1.00 30.55           C  
ATOM     68  OG  SER T 118     -45.155   8.129 -57.234  1.00 40.56           O  
ATOM     69  CB  PHE T 119     -41.573  12.960 -53.978  1.00 29.07           C  
ATOM     70  CG  PHE T 119     -42.489  14.136 -53.961  1.00 29.84           C  
ATOM     71  CD1 PHE T 119     -42.883  14.706 -52.761  1.00 31.41           C  
ATOM     72  CD2 PHE T 119     -42.947  14.694 -55.144  1.00 28.61           C  
ATOM     73  CE1 PHE T 119     -43.724  15.778 -52.742  1.00 23.24           C  
ATOM     74  CE2 PHE T 119     -43.796  15.782 -55.133  1.00 29.67           C  
ATOM     75  CZ  PHE T 119     -44.189  16.326 -53.925  1.00 30.89           C  
ATOM     76  CB  SER T 120     -43.487  10.432 -49.351  1.00 38.15           C  
ATOM     77  OG  SER T 120     -44.333  10.584 -48.227  1.00 42.40           O  
ATOM     78  CB  PHE T 121     -41.635  16.082 -48.440  1.00 33.80           C  
ATOM     79  CG  PHE T 121     -40.967  17.008 -47.473  1.00 39.14           C  
ATOM     80  CD1 PHE T 121     -41.640  18.103 -46.957  1.00 34.76           C  
ATOM     81  CD2 PHE T 121     -39.681  16.742 -47.020  1.00 37.89           C  
ATOM     82  CE1 PHE T 121     -41.028  18.947 -46.037  1.00 33.55           C  
ATOM     83  CE2 PHE T 121     -39.060  17.588 -46.103  1.00 43.98           C  
ATOM     84  CZ  PHE T 121     -39.739  18.688 -45.607  1.00 37.18           C  
ATOM     85  CB  LYS T 122     -41.012  13.211 -43.288  1.00 45.57           C  
ATOM     86  CG  LYS T 122     -39.777  13.967 -42.835  1.00 47.58           C  
ATOM     87  CD  LYS T 122     -38.961  13.088 -41.908  1.00 56.89           C  
ATOM     88  CE  LYS T 122     -37.645  13.726 -41.512  1.00 60.03           C  
ATOM     89  NZ  LYS T 122     -36.998  12.915 -40.436  1.00 63.21           N1+
TER      90      LYS T 122 
ATOM     91  CB  ILE T 124     -39.463  21.172 -41.347  1.00 35.22           C  
ATOM     92  CG1 ILE T 124     -38.475  20.582 -42.355  1.00 37.97           C  
ATOM     93  CG2 ILE T 124     -38.745  21.926 -40.235  1.00 34.21           C  
ATOM     94  CD1 ILE T 124     -37.727  21.627 -43.156  1.00 34.96           C  
TER      95      ILE T 124 
ATOM     96  CB  TYR T 131     -35.288  25.929 -46.093  1.00 23.22           C  
ATOM     97  CG  TYR T 131     -36.046  25.855 -44.807  1.00 29.26           C  
ATOM     98  CD1 TYR T 131     -37.233  26.569 -44.631  1.00 31.41           C  
ATOM     99  CD2 TYR T 131     -35.578  25.081 -43.750  1.00 28.40           C  
ATOM    100  CE1 TYR T 131     -37.925  26.515 -43.427  1.00 34.54           C  
ATOM    101  CE2 TYR T 131     -36.268  25.021 -42.542  1.00 31.74           C  
ATOM    102  CZ  TYR T 131     -37.437  25.727 -42.396  1.00 32.19           C  
ATOM    103  OH  TYR T 131     -38.112  25.659 -41.207  1.00 38.09           O  
TER     104      TYR T 131 
ATOM    105  CB  CYS T 133     -31.863  22.214 -50.752  1.00 29.37           C  
ATOM    106  SG  CYS T 133     -31.046  20.621 -51.054  1.00 32.39           S  
TER     107      CYS T 133 
ATOM    108  CB  VAL T 135     -29.719  19.789 -56.114  1.00 25.32           C  
ATOM    109  CG1 VAL T 135     -29.650  18.407 -56.724  1.00 23.53           C  
ATOM    110  CG2 VAL T 135     -30.860  19.861 -55.074  1.00 20.65           C  
TER     111      VAL T 135 
ATOM    112  CB  ARG S 264     -39.271   3.540 -58.890  1.00 36.31           C  
ANISOU  112  CB  ARG S 264     4447   4893   4453    183    128   -224       C  
ATOM    113  CG  ARG S 264     -39.825   3.988 -57.557  1.00 37.34           C  
ANISOU  113  CG  ARG S 264     4548   5075   4565    193    129   -237       C  
ATOM    114  CD  ARG S 264     -38.666   4.260 -56.630  1.00 38.06           C  
ANISOU  114  CD  ARG S 264     4650   5149   4661    196    134   -235       C  
ATOM    115  NE  ARG S 264     -39.131   4.799 -55.361  1.00 42.30           N  
ANISOU  115  NE  ARG S 264     5160   5732   5179    210    135   -250       N  
ATOM    116  CZ  ARG S 264     -38.332   5.130 -54.347  1.00 40.64           C  
ANISOU  116  CZ  ARG S 264     4953   5518   4968    216    138   -252       C  
ATOM    117  NH1 ARG S 264     -37.014   4.982 -54.436  1.00 36.08           N1+
ANISOU  117  NH1 ARG S 264     4403   4894   4410    208    140   -240       N1+
ATOM    118  NH2 ARG S 264     -38.868   5.618 -53.244  1.00 40.67           N  
ANISOU  118  NH2 ARG S 264     4932   5567   4951    233    137   -268       N  
TER     119      ARG S 264 
ATOM    120  CB  TYR S 296     -46.181  -4.538 -50.350  1.00 59.90           C  
ANISOU  120  CB  TYR S 296     7141   8389   7229   -145    158    -59       C  
ATOM    121  CG  TYR S 296     -45.714  -3.113 -50.110  1.00 66.86           C  
ANISOU  121  CG  TYR S 296     8023   9266   8113    -86    168    -96       C  
ATOM    122  CD1 TYR S 296     -44.997  -2.407 -51.085  1.00 69.92           C  
ANISOU  122  CD1 TYR S 296     8446   9591   8530    -48    163   -116       C  
ATOM    123  CD2 TYR S 296     -46.024  -2.457 -48.913  1.00 68.59           C  
ANISOU  123  CD2 TYR S 296     8208   9546   8304    -67    180   -110       C  
ATOM    124  CE1 TYR S 296     -44.591  -1.101 -50.871  1.00 73.04           C  
ANISOU  124  CE1 TYR S 296     8844   9980   8927      2    169   -148       C  
ATOM    125  CE2 TYR S 296     -45.623  -1.149 -48.688  1.00 72.27           C  
ANISOU  125  CE2 TYR S 296     8678  10007   8773    -12    185   -145       C  
ATOM    126  CZ  TYR S 296     -44.907  -0.474 -49.670  1.00 74.40           C  
ANISOU  126  CZ  TYR S 296     8985  10210   9073     20    178   -163       C  
ATOM    127  OH  TYR S 296     -44.496   0.827 -49.458  1.00 76.49           O  
ANISOU  127  OH  TYR S 296     9256  10465   9341     72    179   -195       O  
TER     128      TYR S 296 
ATOM    129  CB  LYS S 341     -38.366  -2.943 -47.513  1.00 47.11           C  
ANISOU  129  CB  LYS S 341     5693   6517   5690    -49    175    -88       C  
ATOM    130  CG  LYS S 341     -38.660  -2.294 -46.171  1.00 51.58           C  
ANISOU  130  CG  LYS S 341     6230   7136   6229    -34    185   -100       C  
ATOM    131  CD  LYS S 341     -39.844  -1.351 -46.227  1.00 54.56           C  
ANISOU  131  CD  LYS S 341     6573   7570   6588     -6    189   -124       C  
ATOM    132  CE  LYS S 341     -40.320  -1.002 -44.823  1.00 57.63           C  
ANISOU  132  CE  LYS S 341     6928   8025   6942      0    198   -131       C  
ATOM    133  NZ  LYS S 341     -41.670  -0.372 -44.855  1.00 59.65           N1+
ANISOU  133  NZ  LYS S 341     7143   8347   7174     19    202   -150       N1+
TER     134      LYS S 341 
ATOM    135  CB  ILE C  46     -37.004  20.709 -62.215  1.00108.69           C  
ANISOU  135  CB  ILE C  46    12422  14714  14162   1313   -550    311       C  
ATOM    136  CG1 ILE C  46     -37.002  19.285 -61.644  1.00111.95           C  
ANISOU  136  CG1 ILE C  46    12797  15151  14585   1308   -476    266       C  
ATOM    137  CG2 ILE C  46     -36.909  21.757 -61.115  1.00111.94           C  
ANISOU  137  CG2 ILE C  46    12875  15057  14596   1408   -573    317       C  
ATOM    138  CD1 ILE C  46     -35.866  18.983 -60.683  1.00112.83           C  
ANISOU  138  CD1 ILE C  46    12946  15216  14709   1331   -441    223       C  
TER     139      ILE C  46 
ATOM    140  CB  VAL C  61     -40.458  16.008 -58.742  1.00 85.00           C  
ANISOU  140  CB  VAL C  61     9237  11819  11238   1442   -261    196       C  
ATOM    141  CG1 VAL C  61     -39.569  17.183 -59.106  1.00 84.64           C  
ANISOU  141  CG1 VAL C  61     9237  11736  11187   1450   -329    218       C  
ATOM    142  CG2 VAL C  61     -40.631  15.947 -57.234  1.00 82.80           C  
ANISOU  142  CG2 VAL C  61     8988  11496  10975   1524   -214    177       C  
TER     143      VAL C  61 
ATOM    144  CB  VAL C  63     -37.401  15.863 -64.320  1.00 99.07           C  
ANISOU  144  CB  VAL C  63    11056  13693  12890   1048   -378    217       C  
ATOM    145  CG1 VAL C  63     -35.996  16.312 -64.686  1.00100.19           C  
ANISOU  145  CG1 VAL C  63    11249  13801  13016   1007   -389    205       C  
ATOM    146  CG2 VAL C  63     -37.549  15.710 -62.813  1.00100.90           C  
ANISOU  146  CG2 VAL C  63    11293  13885  13158   1143   -343    199       C  
TER     147      VAL C  63 
ATOM    148  CB  PHE C  65     -33.074  18.454 -68.639  1.00 86.84           C  
ANISOU  148  CB  PHE C  65     9701  12104  11189    699   -477    237       C  
ATOM    149  CG  PHE C  65     -32.537  17.238 -67.921  1.00 86.05           C  
ANISOU  149  CG  PHE C  65     9561  12008  11122    715   -406    175       C  
ATOM    150  CD1 PHE C  65     -33.385  16.425 -67.175  1.00 84.82           C  
ANISOU  150  CD1 PHE C  65     9364  11866  10994    777   -384    167       C  
ATOM    151  CD2 PHE C  65     -31.186  16.925 -67.969  1.00 84.66           C  
ANISOU  151  CD2 PHE C  65     9393  11818  10952    671   -365    121       C  
ATOM    152  CE1 PHE C  65     -32.893  15.327 -66.495  1.00 85.60           C  
ANISOU  152  CE1 PHE C  65     9444  11960  11119    795   -324    113       C  
ATOM    153  CE2 PHE C  65     -30.691  15.827 -67.291  1.00 84.95           C  
ANISOU  153  CE2 PHE C  65     9400  11853  11022    696   -309     65       C  
ATOM    154  CZ  PHE C  65     -31.542  15.026 -66.557  1.00 85.16           C  
ANISOU  154  CZ  PHE C  65     9398  11888  11070    759   -290     64       C  
TER     155      PHE C  65 
ATOM    156  CB  LEU C  71     -28.961   9.396 -66.384  1.00 84.12           C  
ANISOU  156  CB  LEU C  71     9202  11770  10987    686    -32   -193       C  
ATOM    157  CG  LEU C  71     -29.303  10.817 -65.917  1.00 88.87           C  
ANISOU  157  CG  LEU C  71     9818  12356  11593    733    -94   -139       C  
ATOM    158  CD1 LEU C  71     -28.342  11.843 -66.482  1.00 92.60           C  
ANISOU  158  CD1 LEU C  71    10297  12825  12061    687   -120   -144       C  
ATOM    159  CD2 LEU C  71     -30.730  11.209 -66.276  1.00 91.58           C  
ANISOU  159  CD2 LEU C  71    10158  12729  11909    721   -123    -77       C  
TER     160      LEU C  71 
ATOM    161  CB  ILE C  80     -29.805  21.651 -46.742  1.00 88.51           C  
ANISOU  161  CB  ILE C  80    10456  11525  11647   2054   -510    -57       C  
ATOM    162  CG1 ILE C  80     -29.907  20.409 -47.621  1.00 84.47           C  
ANISOU  162  CG1 ILE C  80     9882  11069  11141   1999   -472    -56       C  
ATOM    163  CG2 ILE C  80     -31.182  22.292 -46.535  1.00 92.55           C  
ANISOU  163  CG2 ILE C  80    10978  12030  12156   2095   -481    -20       C  
ATOM    164  CD1 ILE C  80     -30.907  19.384 -47.124  1.00 83.63           C  
ANISOU  164  CD1 ILE C  80     9785  10973  11017   2030   -407    -47       C  
TER     165      ILE C  80 
ATOM    166  CB  VAL C  82     -32.218  25.109 -41.217  1.00108.51           C  
ANISOU  166  CB  VAL C  82    13338  13805  14083   2410   -482    -65       C  
ATOM    167  CG1 VAL C  82     -33.216  25.710 -40.241  1.00106.64           C  
ANISOU  167  CG1 VAL C  82    13159  13530  13830   2483   -441    -64       C  
ATOM    168  CG2 VAL C  82     -32.720  23.771 -41.751  1.00112.71           C  
ANISOU  168  CG2 VAL C  82    13808  14396  14620   2377   -428    -53       C  
TER     169      VAL C  82 
ATOM    170  CB  ARG C  90     -26.760  15.217 -47.573  1.00103.65           C  
ANISOU  170  CB  ARG C  90    12284  13530  13569   1964   -441   -201       C  
ATOM    171  CG  ARG C  90     -27.107  14.199 -46.486  1.00111.03           C  
ANISOU  171  CG  ARG C  90    13291  14425  14469   2027   -414   -205       C  
ATOM    172  CD  ARG C  90     -28.532  14.346 -45.977  1.00116.00           C  
ANISOU  172  CD  ARG C  90    13959  15044  15070   2051   -361   -165       C  
ATOM    173  NE  ARG C  90     -29.504  13.986 -47.010  1.00122.22           N  
ANISOU  173  NE  ARG C  90    14686  15884  15868   1989   -303   -136       N  
ATOM    174  CZ  ARG C  90     -30.810  14.247 -46.957  1.00127.87           C  
ANISOU  174  CZ  ARG C  90    15398  16612  16573   1989   -257   -102       C  
ATOM    175  NH1 ARG C  90     -31.334  14.874 -45.909  1.00134.39           N1+
ANISOU  175  NH1 ARG C  90    16281  17402  17379   2049   -254    -90       N1+
ATOM    176  NH2 ARG C  90     -31.604  13.878 -47.962  1.00126.04           N  
ANISOU  176  NH2 ARG C  90    15103  16433  16352   1928   -215    -81       N  
TER     177      ARG C  90 
ATOM    178  CB  GLU C  92     -29.459  11.600 -52.583  1.00 95.13           C  
ANISOU  178  CB  GLU C  92    10972  12673  12499   1650   -203   -145       C  
ATOM    179  CG  GLU C  92     -30.002  12.266 -51.326  1.00102.16           C  
ANISOU  179  CG  GLU C  92    11917  13522  13377   1727   -215   -125       C  
ATOM    180  CD  GLU C  92     -30.103  11.321 -50.145  1.00111.70           C  
ANISOU  180  CD  GLU C  92    13197  14683  14561   1789   -186   -138       C  
ATOM    181  OE1 GLU C  92     -30.307  10.102 -50.354  1.00120.31           O  
ANISOU  181  OE1 GLU C  92    14292  15778  15640   1765   -139   -148       O  
ATOM    182  OE2 GLU C  92     -29.982  11.808 -48.999  1.00118.46           O1-
ANISOU  182  OE2 GLU C  92    14113  15492  15405   1859   -211   -138       O1-
TER     183      GLU C  92 
ATOM    184  CB  LEU C  94     -31.260   8.906 -58.143  1.00 81.54           C  
ANISOU  184  CB  LEU C  94     9041  11185  10754   1264    -49   -133       C  
ATOM    185  CG  LEU C  94     -31.635  10.089 -57.262  1.00 84.64           C  
ANISOU  185  CG  LEU C  94     9452  11553  11151   1333    -89   -100       C  
ATOM    186  CD1 LEU C  94     -31.794  11.333 -58.122  1.00 88.55           C  
ANISOU  186  CD1 LEU C  94     9913  12082  11648   1294   -134    -68       C  
ATOM    187  CD2 LEU C  94     -32.903   9.821 -56.473  1.00 84.26           C  
ANISOU  187  CD2 LEU C  94     9421  11497  11093   1373    -55    -75       C  
TER     188      LEU C  94 
ATOM    189  CB  TYR C 102     -35.245   6.003 -61.182  1.00 86.75           C  
ANISOU  189  CB  TYR C 102     9586  12032  11342    980    108   -102       C  
ATOM    190  CG  TYR C 102     -35.822   6.440 -59.867  1.00 87.02           C  
ANISOU  190  CG  TYR C 102     9641  12033  11388   1068    107    -80       C  
ATOM    191  CD1 TYR C 102     -37.150   6.812 -59.783  1.00 87.74           C  
ANISOU  191  CD1 TYR C 102     9696  12161  11480   1068    108    -49       C  
ATOM    192  CD2 TYR C 102     -35.059   6.451 -58.702  1.00 86.29           C  
ANISOU  192  CD2 TYR C 102     9605  11876  11306   1150    106    -96       C  
ATOM    193  CE1 TYR C 102     -37.706   7.203 -58.580  1.00 91.67           C  
ANISOU  193  CE1 TYR C 102    10212  12629  11988   1146    116    -34       C  
ATOM    194  CE2 TYR C 102     -35.613   6.835 -57.487  1.00 87.00           C  
ANISOU  194  CE2 TYR C 102     9722  11933  11401   1226    109    -77       C  
ATOM    195  CZ  TYR C 102     -36.940   7.212 -57.440  1.00 89.50           C  
ANISOU  195  CZ  TYR C 102    10001  12286  11718   1222    118    -48       C  
ATOM    196  OH  TYR C 102     -37.534   7.604 -56.267  1.00 95.35           O  
ANISOU  196  OH  TYR C 102    10764  12999  12463   1294    129    -35       O  
TER     197      TYR C 102 
ATOM    198  CB  PRO C 118     -43.917   9.051 -56.977  1.00120.90           C  
ANISOU  198  CB  PRO C 118    13681  16491  15764   1252    171     44       C  
ATOM    199  CG  PRO C 118     -43.011   8.102 -57.658  1.00115.35           C  
ANISOU  199  CG  PRO C 118    13015  15778  15034   1180    180     27       C  
ATOM    200  CD  PRO C 118     -42.576   8.839 -58.900  1.00114.96           C  
ANISOU  200  CD  PRO C 118    12934  15762  14983   1149     99     49       C  
ATOM    201  CB  PHE C 119     -41.194  13.594 -54.447  1.00130.57           C  
ANISOU  201  CB  PHE C 119    15099  17493  17015   1583    -20    101       C  
ATOM    202  CG  PHE C 119     -42.135  14.739 -54.257  1.00131.70           C  
ANISOU  202  CG  PHE C 119    15203  17649  17185   1643    -47    124       C  
ATOM    203  CD1 PHE C 119     -43.197  14.943 -55.135  1.00131.15           C  
ANISOU  203  CD1 PHE C 119    15047  17649  17135   1616    -67    142       C  
ATOM    204  CD2 PHE C 119     -41.984  15.592 -53.180  1.00132.95           C  
ANISOU  204  CD2 PHE C 119    15412  17751  17350   1730    -55    125       C  
ATOM    205  CE1 PHE C 119     -44.080  15.986 -54.946  1.00134.55           C  
ANISOU  205  CE1 PHE C 119    15438  18090  17595   1682    -94    160       C  
ATOM    206  CE2 PHE C 119     -42.862  16.639 -52.985  1.00139.12           C  
ANISOU  206  CE2 PHE C 119    16160  18541  18159   1793    -77    141       C  
ATOM    207  CZ  PHE C 119     -43.911  16.840 -53.871  1.00140.59           C  
ANISOU  207  CZ  PHE C 119    16255  18793  18367   1772    -97    159       C  
ATOM    208  CB  SER C 120     -43.549  10.416 -50.322  1.00137.28           C  
ANISOU  208  CB  SER C 120    16067  18275  17815   1634    321     13       C  
ATOM    209  OG  SER C 120     -44.433   9.864 -51.285  1.00136.86           O  
ANISOU  209  OG  SER C 120    15923  18297  17778   1556    344     11       O  
ATOM    210  CB  PHE C 121     -42.473  16.065 -48.530  1.00155.10           C  
ANISOU  210  CB  PHE C 121    18413  20390  20127   1965     92     70       C  
ATOM    211  CG  PHE C 121     -41.297  16.836 -47.971  1.00146.25           C  
ANISOU  211  CG  PHE C 121    17377  19198  18991   2015     36     70       C  
ATOM    212  CD1 PHE C 121     -41.325  17.335 -46.674  1.00145.94           C  
ANISOU  212  CD1 PHE C 121    17409  19102  18938   2091     56     57       C  
ATOM    213  CD2 PHE C 121     -40.176  17.086 -48.753  1.00139.79           C  
ANISOU  213  CD2 PHE C 121    16567  18372  18173   1983    -36     80       C  
ATOM    214  CE1 PHE C 121     -40.253  18.050 -46.164  1.00142.24           C  
ANISOU  214  CE1 PHE C 121    17017  18571  18455   2133      0     54       C  
ATOM    215  CE2 PHE C 121     -39.103  17.799 -48.249  1.00136.75           C  
ANISOU  215  CE2 PHE C 121    16251  17927  17777   2023    -87     75       C  
ATOM    216  CZ  PHE C 121     -39.142  18.284 -46.955  1.00138.50           C  
ANISOU  216  CZ  PHE C 121    16543  18092  17986   2098    -72     63       C  
ATOM    217  CB  GLU C 122     -42.872  12.398 -43.804  1.00165.71           C  
ANISOU  217  CB  GLU C 122    20090  21569  21303   1997    421    -25       C  
ATOM    218  CG  GLU C 122     -42.637  11.041 -44.462  1.00161.97           C  
ANISOU  218  CG  GLU C 122    19611  21113  20817   1916    445    -29       C  
ATOM    219  CD  GLU C 122     -41.491  11.041 -45.464  1.00161.03           C  
ANISOU  219  CD  GLU C 122    19473  20998  20710   1892    357    -18       C  
ATOM    220  OE1 GLU C 122     -40.441  11.654 -45.181  1.00163.19           O  
ANISOU  220  OE1 GLU C 122    19798  21226  20978   1941    288    -16       O  
ATOM    221  OE2 GLU C 122     -41.640  10.427 -46.541  1.00160.57           O1-
ANISOU  221  OE2 GLU C 122    19347  20991  20668   1820    359    -16       O1-
TER     222      GLU C 122 
ATOM    223  CB  ILE C 124     -40.390  19.607 -40.436  1.00162.76           C  
ANISOU  223  CB  ILE C 124    19989  20921  20931   2416    114    -24       C  
ATOM    224  CG1 ILE C 124     -39.540  19.310 -41.675  1.00155.36           C  
ANISOU  224  CG1 ILE C 124    18998  20015  20016   2354     45     -8       C  
ATOM    225  CG2 ILE C 124     -39.538  19.431 -39.181  1.00160.38           C  
ANISOU  225  CG2 ILE C 124    19821  20546  20570   2451    108    -46       C  
ATOM    226  CD1 ILE C 124     -38.404  20.293 -41.868  1.00147.69           C  
ANISOU  226  CD1 ILE C 124    18056  19006  19051   2370    -51     -3       C  
TER     227      ILE C 124 
ATOM    228  CB  TYR C 131     -35.682  25.620 -46.061  1.00125.56           C  
ANISOU  228  CB  TYR C 131    15162  16168  16374   2282   -432     85       C  
ATOM    229  CG  TYR C 131     -36.189  25.068 -44.737  1.00126.00           C  
ANISOU  229  CG  TYR C 131    15258  16206  16408   2343   -371     61       C  
ATOM    230  CD1 TYR C 131     -37.290  25.632 -44.102  1.00127.91           C  
ANISOU  230  CD1 TYR C 131    15510  16432  16657   2414   -335     64       C  
ATOM    231  CD2 TYR C 131     -35.567  23.984 -44.119  1.00123.99           C  
ANISOU  231  CD2 TYR C 131    15036  15950  16125   2330   -346     33       C  
ATOM    232  CE1 TYR C 131     -37.758  25.135 -42.895  1.00130.63           C  
ANISOU  232  CE1 TYR C 131    15897  16759  16978   2462   -271     39       C  
ATOM    233  CE2 TYR C 131     -36.028  23.482 -42.909  1.00123.00           C  
ANISOU  233  CE2 TYR C 131    14960  15801  15970   2381   -289     13       C  
ATOM    234  CZ  TYR C 131     -37.126  24.061 -42.299  1.00127.48           C  
ANISOU  234  CZ  TYR C 131    15539  16354  16542   2444   -247     16       C  
ATOM    235  OH  TYR C 131     -37.608  23.578 -41.097  1.00127.16           O  
ANISOU  235  OH  TYR C 131    15554  16291  16467   2488   -182     -5       O  
TER     236      TYR C 131 
ATOM    237  CB  CYS C 133     -31.964  22.718 -50.856  1.00107.84           C  
ANISOU  237  CB  CYS C 133    12722  14111  14140   1885   -499     67       C  
ATOM    238  SG  CYS C 133     -31.042  21.195 -51.221  1.00112.28           S  
ANISOU  238  SG  CYS C 133    13249  14711  14699   1825   -473     28       S  
TER     239      CYS C 133 
ATOM    240  CB  ALA C 135     -29.734  19.769 -55.866  1.00 90.99           C  
ANISOU  240  CB  ALA C 135    10385  12182  12003   1503   -454     25       C  
TER     241      ALA C 135 
ATOM    242  CB  LYS A 263     -40.404   4.870 -58.358  1.00 91.41           C  
ANISOU  242  CB  LYS A 263    10071  12633  12026   1230    562   -591       C  
ATOM    243  CG  LYS A 263     -39.985   3.845 -57.315  1.00 93.07           C  
ANISOU  243  CG  LYS A 263    10286  12859  12218   1242    588   -600       C  
ATOM    244  CD  LYS A 263     -39.124   4.457 -56.218  1.00 92.33           C  
ANISOU  244  CD  LYS A 263    10178  12757  12145   1314    592   -645       C  
ATOM    245  CE  LYS A 263     -38.786   3.411 -55.173  1.00 91.22           C  
ANISOU  245  CE  LYS A 263    10039  12637  11983   1322    616   -647       C  
ATOM    246  NZ  LYS A 263     -38.246   3.992 -53.921  1.00 92.10           N1+
ANISOU  246  NZ  LYS A 263    10123  12760  12108   1395    617   -686       N1+
TER     247      LYS A 263 
ATOM    248  CB  GLN A 339     -37.640  -3.406 -47.375  1.00 83.29           C  
ANISOU  248  CB  GLN A 339     8985  11840  10818   1348    706   -579       C  
ATOM    249  CG  GLN A 339     -37.637  -2.516 -48.612  1.00 85.58           C  
ANISOU  249  CG  GLN A 339     9294  12086  11134   1346    700   -600       C  
ATOM    250  CD  GLN A 339     -38.719  -1.436 -48.563  1.00 88.09           C  
ANISOU  250  CD  GLN A 339     9558  12468  11443   1377    687   -597       C  
ATOM    251  NE2 GLN A 339     -38.603  -0.531 -47.601  1.00 86.52           N  
ANISOU  251  NE2 GLN A 339     9315  12307  11249   1447    688   -630       N  
ATOM    252  OE1 GLN A 339     -39.641  -1.418 -49.382  1.00 90.72           O  
ANISOU  252  OE1 GLN A 339     9887  12817  11766   1338    676   -566       O  
TER     253      GLN A 339 
ATOM    254  CB  LYS A 360     -34.221  -0.476 -46.208  1.00 92.06           C  
ANISOU  254  CB  LYS A 360    10102  12844  12032   1541    728   -755       C  
ATOM    255  CG  LYS A 360     -34.684   0.956 -45.976  1.00 98.10           C  
ANISOU  255  CG  LYS A 360    10824  13643  12806   1598    713   -783       C  
ATOM    256  CD  LYS A 360     -35.511   1.132 -44.702  1.00101.86           C  
ANISOU  256  CD  LYS A 360    11238  14214  13250   1640    709   -778       C  
ATOM    257  CE  LYS A 360     -36.282   2.454 -44.709  1.00102.17           C  
ANISOU  257  CE  LYS A 360    11234  14291  13293   1689    689   -798       C  
ATOM    258  NZ  LYS A 360     -37.548   2.378 -45.499  1.00101.79           N1+
ANISOU  258  NZ  LYS A 360    11172  14277  13226   1651    679   -759       N1+
END
