# Supplementary material for: A Novel Class of Small Molecule Agonists with Preference for Human over Mouse TLR4 Activation
Source: PLoS One. 2016 Oct 13;11(10):e0164632. doi: 10.1371/journal.pone.0164632 (PMC5063506; doi:10.1371/journal.pone.0164632)
Supplement: S1 File — Sequence and structure files used for bioinformatics analysis and docking, provided as a ZIP archive of a directory tree. To view, uncompress onto your local file system and open the file Readme.txt at the top directory level of the archive. That file describes individual directories and files inside the archive. (ZIP) [file pone.0164632.s007.zip › S1_File/docking.receptor_monomer_unbound/dock/mouse_AZ12900902.out_flex.pdbqt]

REMARK  Name = 
REMARK  48 active torsions:
REMARK  status: ('A' for Active; 'I' for Inactive)
REMARK    1  A    between atoms: _1  and  _3
REMARK    2  A    between atoms: _3  and  _4
REMARK    3  A    between atoms: _4  and  _5
REMARK    4  A    between atoms: _5  and  _6
REMARK    5  A    between atoms: _8  and  _10
REMARK    6  A    between atoms: _10  and  _11
REMARK    7  A    between atoms: _11  and  _12
REMARK    8  A    between atoms: _15  and  _17
REMARK    9  A    between atoms: _17  and  _18
REMARK   10  A    between atoms: _18  and  _19
REMARK   11  A    between atoms: _19  and  _20
REMARK   12  A    between atoms: _22  and  _24
REMARK   13  A    between atoms: _24  and  _26
REMARK   14  A    between atoms: _28  and  _30
REMARK   15  A    between atoms: _33  and  _35
REMARK   16  A    between atoms: _38  and  _40
REMARK   17  A    between atoms: _40  and  _41
REMARK   18  A    between atoms: _47  and  _49
REMARK   19  A    between atoms: _49  and  _50
REMARK   20  A    between atoms: _53  and  _55
REMARK   21  A    between atoms: _55  and  _57
REMARK   22  A    between atoms: _59  and  _61
REMARK   23  A    between atoms: _64  and  _66
REMARK   24  A    between atoms: _66  and  _67
REMARK   25  A    between atoms: _67  and  _68
REMARK   26  A    between atoms: _68  and  _69
REMARK   27  A    between atoms: _73  and  _75
REMARK   28  A    between atoms: _75  and  _76
REMARK   29  A    between atoms: _76  and  _77
REMARK   30  A    between atoms: _80  and  _82
REMARK   31  A    between atoms: _82  and  _83
REMARK   32  A    between atoms: _86  and  _88
REMARK   33  A    between atoms: _88  and  _89
REMARK   34  A    between atoms: _96  and  _98
REMARK   35  A    between atoms: _98  and  _99
REMARK   36  A    between atoms: _101  and  _103
REMARK   37  A    between atoms: _103  and  _104
REMARK   38  A    between atoms: _110  and  _112
REMARK   39  A    between atoms: _114  and  _116
REMARK   40  A    between atoms: _116  and  _117
REMARK   41  A    between atoms: _123  and  _125
REMARK   42  A    between atoms: _125  and  _126
REMARK   43  A    between atoms: _126  and  _127
REMARK   44  A    between atoms: _130  and  _132
REMARK   45  A    between atoms: _132  and  _134
REMARK   46  A    between atoms: _136  and  _138
REMARK   47  A    between atoms: _138  and  _139
REMARK   48  A    between atoms: _146  and  _148
REMARK                            x       y       z     vdW  Elec       q    Type
REMARK                         _______ _______ _______ _____ _____    ______ ____
ROOT
ATOM      1  C   UNL     1     -41.010   4.638 -56.982  0.00  0.00    +0.002 C 
ENDROOT
BRANCH   1   2
ATOM      2  C   UNL     1     -40.404   4.870 -58.358  0.00  0.00    +0.000 C 
BRANCH   2   3
ATOM      3  C   UNL     1     -41.224   4.300 -59.526  0.00  0.00    +0.000 C 
ATOM      4  C   UNL     1     -41.771   5.469 -60.349  0.00  0.00    +0.000 C 
ENDBRANCH   2   3
ENDBRANCH   1   2
BRANCH   1   5
ATOM      5  C   UNL     1     -41.764   5.859 -56.471  0.00  0.00    +0.021 C 
BRANCH   5   6
ATOM      6  C   UNL     1     -43.169   5.469 -56.053  0.00  0.00    +0.109 C 
ATOM      7  N   UNL     1     -43.796   4.484 -56.965  0.00  0.00    -0.131 NA
ENDBRANCH   5   6
ENDBRANCH   1   5
TORSDOF 4
REMARK  Name = 
REMARK  48 active torsions:
REMARK  status: ('A' for Active; 'I' for Inactive)
REMARK    1  A    between atoms: _1  and  _3
REMARK    2  A    between atoms: _3  and  _4
REMARK    3  A    between atoms: _4  and  _5
REMARK    4  A    between atoms: _5  and  _6
REMARK    5  A    between atoms: _8  and  _10
REMARK    6  A    between atoms: _10  and  _11
REMARK    7  A    between atoms: _11  and  _12
REMARK    8  A    between atoms: _15  and  _17
REMARK    9  A    between atoms: _17  and  _18
REMARK   10  A    between atoms: _18  and  _19
REMARK   11  A    between atoms: _19  and  _20
REMARK   12  A    between atoms: _22  and  _24
REMARK   13  A    between atoms: _24  and  _26
REMARK   14  A    between atoms: _28  and  _30
REMARK   15  A    between atoms: _33  and  _35
REMARK   16  A    between atoms: _38  and  _40
REMARK   17  A    between atoms: _40  and  _41
REMARK   18  A    between atoms: _47  and  _49
REMARK   19  A    between atoms: _49  and  _50
REMARK   20  A    between atoms: _53  and  _55
REMARK   21  A    between atoms: _55  and  _57
REMARK   22  A    between atoms: _59  and  _61
REMARK   23  A    between atoms: _64  and  _66
REMARK   24  A    between atoms: _66  and  _67
REMARK   25  A    between atoms: _67  and  _68
REMARK   26  A    between atoms: _68  and  _69
REMARK   27  A    between atoms: _73  and  _75
REMARK   28  A    between atoms: _75  and  _76
REMARK   29  A    between atoms: _76  and  _77
REMARK   30  A    between atoms: _80  and  _82
REMARK   31  A    between atoms: _82  and  _83
REMARK   32  A    between atoms: _86  and  _88
REMARK   33  A    between atoms: _88  and  _89
REMARK   34  A    between atoms: _96  and  _98
REMARK   35  A    between atoms: _98  and  _99
REMARK   36  A    between atoms: _101  and  _103
REMARK   37  A    between atoms: _103  and  _104
REMARK   38  A    between atoms: _110  and  _112
REMARK   39  A    between atoms: _114  and  _116
REMARK   40  A    between atoms: _116  and  _117
REMARK   41  A    between atoms: _123  and  _125
REMARK   42  A    between atoms: _125  and  _126
REMARK   43  A    between atoms: _126  and  _127
REMARK   44  A    between atoms: _130  and  _132
REMARK   45  A    between atoms: _132  and  _134
REMARK   46  A    between atoms: _136  and  _138
REMARK   47  A    between atoms: _138  and  _139
REMARK   48  A    between atoms: _146  and  _148
REMARK                            x       y       z     vdW  Elec       q    Type
REMARK                         _______ _______ _______ _____ _____    ______ ____
ROOT
ATOM      1  C   UNL     1     -37.609  -1.883 -47.320  0.00  0.00    +0.089 C 
ENDROOT
BRANCH   1   2
ATOM      2  C   UNL     1     -37.329  -1.250 -48.684  0.00  0.00    +0.261 C 
ATOM      3  O   UNL     1     -37.097  -0.044 -48.792  0.00  0.00    -0.272 OA
ATOM      4  N   UNL     1     -37.354  -2.067 -49.727  0.00  0.00    -0.088 NA
ENDBRANCH   1   2
BRANCH   1   5
ATOM      5  C   UNL     1     -37.640  -3.406 -47.375  0.00  0.00    +0.010 C 
BRANCH   5   6
ATOM      6  C   UNL     1     -36.303  -4.096 -47.066  0.00  0.00    +0.001 C 
ATOM      7  C   UNL     1     -36.525  -5.097 -45.944  0.00  0.00    +0.000 C 
ENDBRANCH   5   6
ENDBRANCH   1   5
TORSDOF 3
REMARK  Name = 
REMARK  48 active torsions:
REMARK  status: ('A' for Active; 'I' for Inactive)
REMARK    1  A    between atoms: _1  and  _3
REMARK    2  A    between atoms: _3  and  _4
REMARK    3  A    between atoms: _4  and  _5
REMARK    4  A    between atoms: _5  and  _6
REMARK    5  A    between atoms: _8  and  _10
REMARK    6  A    between atoms: _10  and  _11
REMARK    7  A    between atoms: _11  and  _12
REMARK    8  A    between atoms: _15  and  _17
REMARK    9  A    between atoms: _17  and  _18
REMARK   10  A    between atoms: _18  and  _19
REMARK   11  A    between atoms: _19  and  _20
REMARK   12  A    between atoms: _22  and  _24
REMARK   13  A    between atoms: _24  and  _26
REMARK   14  A    between atoms: _28  and  _30
REMARK   15  A    between atoms: _33  and  _35
REMARK   16  A    between atoms: _38  and  _40
REMARK   17  A    between atoms: _40  and  _41
REMARK   18  A    between atoms: _47  and  _49
REMARK   19  A    between atoms: _49  and  _50
REMARK   20  A    between atoms: _53  and  _55
REMARK   21  A    between atoms: _55  and  _57
REMARK   22  A    between atoms: _59  and  _61
REMARK   23  A    between atoms: _64  and  _66
REMARK   24  A    between atoms: _66  and  _67
REMARK   25  A    between atoms: _67  and  _68
REMARK   26  A    between atoms: _68  and  _69
REMARK   27  A    between atoms: _73  and  _75
REMARK   28  A    between atoms: _75  and  _76
REMARK   29  A    between atoms: _76  and  _77
REMARK   30  A    between atoms: _80  and  _82
REMARK   31  A    between atoms: _82  and  _83
REMARK   32  A    between atoms: _86  and  _88
REMARK   33  A    between atoms: _88  and  _89
REMARK   34  A    between atoms: _96  and  _98
REMARK   35  A    between atoms: _98  and  _99
REMARK   36  A    between atoms: _101  and  _103
REMARK   37  A    between atoms: _103  and  _104
REMARK   38  A    between atoms: _110  and  _112
REMARK   39  A    between atoms: _114  and  _116
REMARK   40  A    between atoms: _116  and  _117
REMARK   41  A    between atoms: _123  and  _125
REMARK   42  A    between atoms: _125  and  _126
REMARK   43  A    between atoms: _126  and  _127
REMARK   44  A    between atoms: _130  and  _132
REMARK   45  A    between atoms: _132  and  _134
REMARK   46  A    between atoms: _136  and  _138
REMARK   47  A    between atoms: _138  and  _139
REMARK   48  A    between atoms: _146  and  _148
REMARK                            x       y       z     vdW  Elec       q    Type
REMARK                         _______ _______ _______ _____ _____    ______ ____
ROOT
ATOM      1  C   UNL     1     -34.238   0.784 -47.064  0.00  0.00    +0.002 C 
ENDROOT
BRANCH   1   2
ATOM      2  C   UNL     1     -34.221  -0.476 -46.208  0.00  0.00    +0.000 C 
BRANCH   2   3
ATOM      3  C   UNL     1     -32.868  -0.811 -45.600  0.00  0.00    +0.000 C 
ATOM      4  C   UNL     1     -32.974  -0.976 -44.118  0.00  0.00    +0.000 C 
ENDBRANCH   2   3
ENDBRANCH   1   2
BRANCH   1   5
ATOM      5  C   UNL     1     -33.142   0.813 -48.130  0.00  0.00    +0.021 C 
BRANCH   5   6
ATOM      6  C   UNL     1     -33.438  -0.166 -49.268  0.00  0.00    +0.109 C 
ATOM      7  N   UNL     1     -33.101   0.395 -50.612  0.00  0.00    -0.131 NA
ENDBRANCH   5   6
ENDBRANCH   1   5
TORSDOF 4
REMARK  Name = 
REMARK  48 active torsions:
REMARK  status: ('A' for Active; 'I' for Inactive)
REMARK    1  A    between atoms: _1  and  _3
REMARK    2  A    between atoms: _3  and  _4
REMARK    3  A    between atoms: _4  and  _5
REMARK    4  A    between atoms: _5  and  _6
REMARK    5  A    between atoms: _8  and  _10
REMARK    6  A    between atoms: _10  and  _11
REMARK    7  A    between atoms: _11  and  _12
REMARK    8  A    between atoms: _15  and  _17
REMARK    9  A    between atoms: _17  and  _18
REMARK   10  A    between atoms: _18  and  _19
REMARK   11  A    between atoms: _19  and  _20
REMARK   12  A    between atoms: _22  and  _24
REMARK   13  A    between atoms: _24  and  _26
REMARK   14  A    between atoms: _28  and  _30
REMARK   15  A    between atoms: _33  and  _35
REMARK   16  A    between atoms: _38  and  _40
REMARK   17  A    between atoms: _40  and  _41
REMARK   18  A    between atoms: _47  and  _49
REMARK   19  A    between atoms: _49  and  _50
REMARK   20  A    between atoms: _53  and  _55
REMARK   21  A    between atoms: _55  and  _57
REMARK   22  A    between atoms: _59  and  _61
REMARK   23  A    between atoms: _64  and  _66
REMARK   24  A    between atoms: _66  and  _67
REMARK   25  A    between atoms: _67  and  _68
REMARK   26  A    between atoms: _68  and  _69
REMARK   27  A    between atoms: _73  and  _75
REMARK   28  A    between atoms: _75  and  _76
REMARK   29  A    between atoms: _76  and  _77
REMARK   30  A    between atoms: _80  and  _82
REMARK   31  A    between atoms: _82  and  _83
REMARK   32  A    between atoms: _86  and  _88
REMARK   33  A    between atoms: _88  and  _89
REMARK   34  A    between atoms: _96  and  _98
REMARK   35  A    between atoms: _98  and  _99
REMARK   36  A    between atoms: _101  and  _103
REMARK   37  A    between atoms: _103  and  _104
REMARK   38  A    between atoms: _110  and  _112
REMARK   39  A    between atoms: _114  and  _116
REMARK   40  A    between atoms: _116  and  _117
REMARK   41  A    between atoms: _123  and  _125
REMARK   42  A    between atoms: _125  and  _126
REMARK   43  A    between atoms: _126  and  _127
REMARK   44  A    between atoms: _130  and  _132
REMARK   45  A    between atoms: _132  and  _134
REMARK   46  A    between atoms: _136  and  _138
REMARK   47  A    between atoms: _138  and  _139
REMARK   48  A    between atoms: _146  and  _148
REMARK                            x       y       z     vdW  Elec       q    Type
REMARK                         _______ _______ _______ _____ _____    ______ ____
ROOT
ATOM      1  C   UNL     1     -37.004  20.709 -62.215  0.00  0.00    +0.000 C 
ATOM      2  C   UNL     1     -37.344  20.867 -60.740  0.00  0.00    +0.000 C 
ENDROOT
BRANCH   1   3
ATOM      3  C   UNL     1     -38.244  20.934 -63.117  0.00  0.00    +0.000 C 
ATOM      4  C   UNL     1     -39.428  21.574 -62.374  0.00  0.00    +0.000 C 
ENDBRANCH   1   3
BRANCH   1   5
ATOM      5  C   UNL     1     -36.363  19.346 -62.507  0.00  0.00    +0.000 C 
ATOM      6  C   UNL     1     -34.874  19.265 -62.222  0.00  0.00    +0.000 C 
ENDBRANCH   1   5
TORSDOF 2
REMARK  Name = 
REMARK  48 active torsions:
REMARK  status: ('A' for Active; 'I' for Inactive)
REMARK    1  A    between atoms: _1  and  _3
REMARK    2  A    between atoms: _3  and  _4
REMARK    3  A    between atoms: _4  and  _5
REMARK    4  A    between atoms: _5  and  _6
REMARK    5  A    between atoms: _8  and  _10
REMARK    6  A    between atoms: _10  and  _11
REMARK    7  A    between atoms: _11  and  _12
REMARK    8  A    between atoms: _15  and  _17
REMARK    9  A    between atoms: _17  and  _18
REMARK   10  A    between atoms: _18  and  _19
REMARK   11  A    between atoms: _19  and  _20
REMARK   12  A    between atoms: _22  and  _24
REMARK   13  A    between atoms: _24  and  _26
REMARK   14  A    between atoms: _28  and  _30
REMARK   15  A    between atoms: _33  and  _35
REMARK   16  A    between atoms: _38  and  _40
REMARK   17  A    between atoms: _40  and  _41
REMARK   18  A    between atoms: _47  and  _49
REMARK   19  A    between atoms: _49  and  _50
REMARK   20  A    between atoms: _53  and  _55
REMARK   21  A    between atoms: _55  and  _57
REMARK   22  A    between atoms: _59  and  _61
REMARK   23  A    between atoms: _64  and  _66
REMARK   24  A    between atoms: _66  and  _67
REMARK   25  A    between atoms: _67  and  _68
REMARK   26  A    between atoms: _68  and  _69
REMARK   27  A    between atoms: _73  and  _75
REMARK   28  A    between atoms: _75  and  _76
REMARK   29  A    between atoms: _76  and  _77
REMARK   30  A    between atoms: _80  and  _82
REMARK   31  A    between atoms: _82  and  _83
REMARK   32  A    between atoms: _86  and  _88
REMARK   33  A    between atoms: _88  and  _89
REMARK   34  A    between atoms: _96  and  _98
REMARK   35  A    between atoms: _98  and  _99
REMARK   36  A    between atoms: _101  and  _103
REMARK   37  A    between atoms: _103  and  _104
REMARK   38  A    between atoms: _110  and  _112
REMARK   39  A    between atoms: _114  and  _116
REMARK   40  A    between atoms: _116  and  _117
REMARK   41  A    between atoms: _123  and  _125
REMARK   42  A    between atoms: _125  and  _126
REMARK   43  A    between atoms: _126  and  _127
REMARK   44  A    between atoms: _130  and  _132
REMARK   45  A    between atoms: _132  and  _134
REMARK   46  A    between atoms: _136  and  _138
REMARK   47  A    between atoms: _138  and  _139
REMARK   48  A    between atoms: _146  and  _148
REMARK                            x       y       z     vdW  Elec       q    Type
REMARK                         _______ _______ _______ _____ _____    ______ ____
ROOT
ATOM      1  C   UNL     1     -40.458  16.008 -58.742  0.00  0.00    +0.000 C 
ATOM      2  C   UNL     1     -40.504  16.649 -57.366  0.00  0.00    +0.000 C 
ATOM      3  C   UNL     1     -39.365  16.658 -59.570  0.00  0.00    +0.000 C 
ENDROOT
BRANCH   1   4
ATOM      4  C   UNL     1     -41.820  16.118 -59.465  0.00  0.00    +0.000 C 
ATOM      5  C   UNL     1     -41.608  15.864 -60.956  0.00  0.00    +0.000 C 
ENDBRANCH   1   4
TORSDOF 1
REMARK  Name = 
REMARK  48 active torsions:
REMARK  status: ('A' for Active; 'I' for Inactive)
REMARK    1  A    between atoms: _1  and  _3
REMARK    2  A    between atoms: _3  and  _4
REMARK    3  A    between atoms: _4  and  _5
REMARK    4  A    between atoms: _5  and  _6
REMARK    5  A    between atoms: _8  and  _10
REMARK    6  A    between atoms: _10  and  _11
REMARK    7  A    between atoms: _11  and  _12
REMARK    8  A    between atoms: _15  and  _17
REMARK    9  A    between atoms: _17  and  _18
REMARK   10  A    between atoms: _18  and  _19
REMARK   11  A    between atoms: _19  and  _20
REMARK   12  A    between atoms: _22  and  _24
REMARK   13  A    between atoms: _24  and  _26
REMARK   14  A    between atoms: _28  and  _30
REMARK   15  A    between atoms: _33  and  _35
REMARK   16  A    between atoms: _38  and  _40
REMARK   17  A    between atoms: _40  and  _41
REMARK   18  A    between atoms: _47  and  _49
REMARK   19  A    between atoms: _49  and  _50
REMARK   20  A    between atoms: _53  and  _55
REMARK   21  A    between atoms: _55  and  _57
REMARK   22  A    between atoms: _59  and  _61
REMARK   23  A    between atoms: _64  and  _66
REMARK   24  A    between atoms: _66  and  _67
REMARK   25  A    between atoms: _67  and  _68
REMARK   26  A    between atoms: _68  and  _69
REMARK   27  A    between atoms: _73  and  _75
REMARK   28  A    between atoms: _75  and  _76
REMARK   29  A    between atoms: _76  and  _77
REMARK   30  A    between atoms: _80  and  _82
REMARK   31  A    between atoms: _82  and  _83
REMARK   32  A    between atoms: _86  and  _88
REMARK   33  A    between atoms: _88  and  _89
REMARK   34  A    between atoms: _96  and  _98
REMARK   35  A    between atoms: _98  and  _99
REMARK   36  A    between atoms: _101  and  _103
REMARK   37  A    between atoms: _103  and  _104
REMARK   38  A    between atoms: _110  and  _112
REMARK   39  A    between atoms: _114  and  _116
REMARK   40  A    between atoms: _116  and  _117
REMARK   41  A    between atoms: _123  and  _125
REMARK   42  A    between atoms: _125  and  _126
REMARK   43  A    between atoms: _126  and  _127
REMARK   44  A    between atoms: _130  and  _132
REMARK   45  A    between atoms: _132  and  _134
REMARK   46  A    between atoms: _136  and  _138
REMARK   47  A    between atoms: _138  and  _139
REMARK   48  A    between atoms: _146  and  _148
REMARK                            x       y       z     vdW  Elec       q    Type
REMARK                         _______ _______ _______ _____ _____    ______ ____
ROOT
ATOM      1  C   UNL     1     -37.401  15.863 -64.320  0.00  0.00    +0.000 C 
ATOM      2  C   UNL     1     -37.186  16.085 -62.830  0.00  0.00    +0.000 C 
ATOM      3  C   UNL     1     -36.093  15.993 -65.083  0.00  0.00    +0.000 C 
ENDROOT
BRANCH   1   4
ATOM      4  C   UNL     1     -38.448  16.853 -64.859  0.00  0.00    +0.000 C 
ATOM      5  C   UNL     1     -38.402  16.775 -66.366  0.00  0.00    +0.000 C 
ENDBRANCH   1   4
TORSDOF 1
REMARK  Name = 
REMARK  48 active torsions:
REMARK  status: ('A' for Active; 'I' for Inactive)
REMARK    1  A    between atoms: _1  and  _3
REMARK    2  A    between atoms: _3  and  _4
REMARK    3  A    between atoms: _4  and  _5
REMARK    4  A    between atoms: _5  and  _6
REMARK    5  A    between atoms: _8  and  _10
REMARK    6  A    between atoms: _10  and  _11
REMARK    7  A    between atoms: _11  and  _12
REMARK    8  A    between atoms: _15  and  _17
REMARK    9  A    between atoms: _17  and  _18
REMARK   10  A    between atoms: _18  and  _19
REMARK   11  A    between atoms: _19  and  _20
REMARK   12  A    between atoms: _22  and  _24
REMARK   13  A    between atoms: _24  and  _26
REMARK   14  A    between atoms: _28  and  _30
REMARK   15  A    between atoms: _33  and  _35
REMARK   16  A    between atoms: _38  and  _40
REMARK   17  A    between atoms: _40  and  _41
REMARK   18  A    between atoms: _47  and  _49
REMARK   19  A    between atoms: _49  and  _50
REMARK   20  A    between atoms: _53  and  _55
REMARK   21  A    between atoms: _55  and  _57
REMARK   22  A    between atoms: _59  and  _61
REMARK   23  A    between atoms: _64  and  _66
REMARK   24  A    between atoms: _66  and  _67
REMARK   25  A    between atoms: _67  and  _68
REMARK   26  A    between atoms: _68  and  _69
REMARK   27  A    between atoms: _73  and  _75
REMARK   28  A    between atoms: _75  and  _76
REMARK   29  A    between atoms: _76  and  _77
REMARK   30  A    between atoms: _80  and  _82
REMARK   31  A    between atoms: _82  and  _83
REMARK   32  A    between atoms: _86  and  _88
REMARK   33  A    between atoms: _88  and  _89
REMARK   34  A    between atoms: _96  and  _98
REMARK   35  A    between atoms: _98  and  _99
REMARK   36  A    between atoms: _101  and  _103
REMARK   37  A    between atoms: _103  and  _104
REMARK   38  A    between atoms: _110  and  _112
REMARK   39  A    between atoms: _114  and  _116
REMARK   40  A    between atoms: _116  and  _117
REMARK   41  A    between atoms: _123  and  _125
REMARK   42  A    between atoms: _125  and  _126
REMARK   43  A    between atoms: _126  and  _127
REMARK   44  A    between atoms: _130  and  _132
REMARK   45  A    between atoms: _132  and  _134
REMARK   46  A    between atoms: _136  and  _138
REMARK   47  A    between atoms: _138  and  _139
REMARK   48  A    between atoms: _146  and  _148
REMARK                            x       y       z     vdW  Elec       q    Type
REMARK                         _______ _______ _______ _____ _____    ______ ____
ROOT
ATOM      1  C   UNL     1     -32.527  17.238 -67.929  0.00  0.00    -0.022 A 
ATOM      2  C   UNL     1     -33.371  16.218 -67.515  0.00  0.00    -0.004 A 
ATOM      3  C   UNL     1     -32.867  15.094 -66.889  0.00  0.00    -0.000 A 
ATOM      4  C   UNL     1     -31.510  14.976 -66.666  0.00  0.00    -0.000 A 
ATOM      5  C   UNL     1     -30.652  15.983 -67.077  0.00  0.00    -0.000 A 
ATOM      6  C   UNL     1     -31.160  17.107 -67.703  0.00  0.00    -0.004 A 
ENDROOT
BRANCH   1   7
ATOM      7  C   UNL     1     -33.074  18.454 -68.639  0.00  0.00    +0.026 C 
BRANCH   7   8
ATOM      8  C   UNL     1     -33.990  18.126 -69.806  0.00  0.00    +0.005 C 
ATOM      9  C   UNL     1     -33.252  17.127 -70.654  0.00  0.00    +0.000 C 
ENDBRANCH   7   8
ENDBRANCH   1   7
TORSDOF 2
REMARK  Name = 
REMARK  48 active torsions:
REMARK  status: ('A' for Active; 'I' for Inactive)
REMARK    1  A    between atoms: _1  and  _3
REMARK    2  A    between atoms: _3  and  _4
REMARK    3  A    between atoms: _4  and  _5
REMARK    4  A    between atoms: _5  and  _6
REMARK    5  A    between atoms: _8  and  _10
REMARK    6  A    between atoms: _10  and  _11
REMARK    7  A    between atoms: _11  and  _12
REMARK    8  A    between atoms: _15  and  _17
REMARK    9  A    between atoms: _17  and  _18
REMARK   10  A    between atoms: _18  and  _19
REMARK   11  A    between atoms: _19  and  _20
REMARK   12  A    between atoms: _22  and  _24
REMARK   13  A    between atoms: _24  and  _26
REMARK   14  A    between atoms: _28  and  _30
REMARK   15  A    between atoms: _33  and  _35
REMARK   16  A    between atoms: _38  and  _40
REMARK   17  A    between atoms: _40  and  _41
REMARK   18  A    between atoms: _47  and  _49
REMARK   19  A    between atoms: _49  and  _50
REMARK   20  A    between atoms: _53  and  _55
REMARK   21  A    between atoms: _55  and  _57
REMARK   22  A    between atoms: _59  and  _61
REMARK   23  A    between atoms: _64  and  _66
REMARK   24  A    between atoms: _66  and  _67
REMARK   25  A    between atoms: _67  and  _68
REMARK   26  A    between atoms: _68  and  _69
REMARK   27  A    between atoms: _73  and  _75
REMARK   28  A    between atoms: _75  and  _76
REMARK   29  A    between atoms: _76  and  _77
REMARK   30  A    between atoms: _80  and  _82
REMARK   31  A    between atoms: _82  and  _83
REMARK   32  A    between atoms: _86  and  _88
REMARK   33  A    between atoms: _88  and  _89
REMARK   34  A    between atoms: _96  and  _98
REMARK   35  A    between atoms: _98  and  _99
REMARK   36  A    between atoms: _101  and  _103
REMARK   37  A    between atoms: _103  and  _104
REMARK   38  A    between atoms: _110  and  _112
REMARK   39  A    between atoms: _114  and  _116
REMARK   40  A    between atoms: _116  and  _117
REMARK   41  A    between atoms: _123  and  _125
REMARK   42  A    between atoms: _125  and  _126
REMARK   43  A    between atoms: _126  and  _127
REMARK   44  A    between atoms: _130  and  _132
REMARK   45  A    between atoms: _132  and  _134
REMARK   46  A    between atoms: _136  and  _138
REMARK   47  A    between atoms: _138  and  _139
REMARK   48  A    between atoms: _146  and  _148
REMARK                            x       y       z     vdW  Elec       q    Type
REMARK                         _______ _______ _______ _____ _____    ______ ____
ROOT
ATOM      1  C   UNL     1     -28.961   9.396 -66.384  0.00  0.00    +0.000 C 
ENDROOT
BRANCH   1   2
ATOM      2  C   UNL     1     -29.387  10.644 -65.600  0.00  0.00    +0.000 C 
ATOM      3  C   UNL     1     -30.866  10.955 -65.779  0.00  0.00    +0.000 C 
ATOM      4  C   UNL     1     -28.567  11.859 -65.984  0.00  0.00    +0.000 C 
ENDBRANCH   1   2
BRANCH   1   5
ATOM      5  C   UNL     1     -27.487   8.993 -66.215  0.00  0.00    +0.000 C 
ATOM      6  C   UNL     1     -27.356   7.743 -65.353  0.00  0.00    +0.000 C 
ENDBRANCH   1   5
TORSDOF 2
REMARK  Name = 
REMARK  48 active torsions:
REMARK  status: ('A' for Active; 'I' for Inactive)
REMARK    1  A    between atoms: _1  and  _3
REMARK    2  A    between atoms: _3  and  _4
REMARK    3  A    between atoms: _4  and  _5
REMARK    4  A    between atoms: _5  and  _6
REMARK    5  A    between atoms: _8  and  _10
REMARK    6  A    between atoms: _10  and  _11
REMARK    7  A    between atoms: _11  and  _12
REMARK    8  A    between atoms: _15  and  _17
REMARK    9  A    between atoms: _17  and  _18
REMARK   10  A    between atoms: _18  and  _19
REMARK   11  A    between atoms: _19  and  _20
REMARK   12  A    between atoms: _22  and  _24
REMARK   13  A    between atoms: _24  and  _26
REMARK   14  A    between atoms: _28  and  _30
REMARK   15  A    between atoms: _33  and  _35
REMARK   16  A    between atoms: _38  and  _40
REMARK   17  A    between atoms: _40  and  _41
REMARK   18  A    between atoms: _47  and  _49
REMARK   19  A    between atoms: _49  and  _50
REMARK   20  A    between atoms: _53  and  _55
REMARK   21  A    between atoms: _55  and  _57
REMARK   22  A    between atoms: _59  and  _61
REMARK   23  A    between atoms: _64  and  _66
REMARK   24  A    between atoms: _66  and  _67
REMARK   25  A    between atoms: _67  and  _68
REMARK   26  A    between atoms: _68  and  _69
REMARK   27  A    between atoms: _73  and  _75
REMARK   28  A    between atoms: _75  and  _76
REMARK   29  A    between atoms: _76  and  _77
REMARK   30  A    between atoms: _80  and  _82
REMARK   31  A    between atoms: _82  and  _83
REMARK   32  A    between atoms: _86  and  _88
REMARK   33  A    between atoms: _88  and  _89
REMARK   34  A    between atoms: _96  and  _98
REMARK   35  A    between atoms: _98  and  _99
REMARK   36  A    between atoms: _101  and  _103
REMARK   37  A    between atoms: _103  and  _104
REMARK   38  A    between atoms: _110  and  _112
REMARK   39  A    between atoms: _114  and  _116
REMARK   40  A    between atoms: _116  and  _117
REMARK   41  A    between atoms: _123  and  _125
REMARK   42  A    between atoms: _125  and  _126
REMARK   43  A    between atoms: _126  and  _127
REMARK   44  A    between atoms: _130  and  _132
REMARK   45  A    between atoms: _132  and  _134
REMARK   46  A    between atoms: _136  and  _138
REMARK   47  A    between atoms: _138  and  _139
REMARK   48  A    between atoms: _146  and  _148
REMARK                            x       y       z     vdW  Elec       q    Type
REMARK                         _______ _______ _______ _____ _____    ______ ____
ROOT
ATOM      1  C   UNL     1     -29.805  21.651 -46.742  0.00  0.00    +0.000 C 
ATOM      2  C   UNL     1     -29.745  21.726 -45.212  0.00  0.00    +0.000 C 
ENDROOT
BRANCH   1   3
ATOM      3  C   UNL     1     -28.832  22.667 -47.364  0.00  0.00    +0.000 C 
ATOM      4  C   UNL     1     -28.508  23.754 -46.330  0.00  0.00    +0.000 C 
ENDBRANCH   1   3
BRANCH   1   5
ATOM      5  C   UNL     1     -31.223  21.899 -47.246  0.00  0.00    +0.000 C 
ATOM      6  C   UNL     1     -32.305  21.444 -46.287  0.00  0.00    +0.000 C 
ENDBRANCH   1   5
TORSDOF 2
REMARK  Name = 
REMARK  48 active torsions:
REMARK  status: ('A' for Active; 'I' for Inactive)
REMARK    1  A    between atoms: _1  and  _3
REMARK    2  A    between atoms: _3  and  _4
REMARK    3  A    between atoms: _4  and  _5
REMARK    4  A    between atoms: _5  and  _6
REMARK    5  A    between atoms: _8  and  _10
REMARK    6  A    between atoms: _10  and  _11
REMARK    7  A    between atoms: _11  and  _12
REMARK    8  A    between atoms: _15  and  _17
REMARK    9  A    between atoms: _17  and  _18
REMARK   10  A    between atoms: _18  and  _19
REMARK   11  A    between atoms: _19  and  _20
REMARK   12  A    between atoms: _22  and  _24
REMARK   13  A    between atoms: _24  and  _26
REMARK   14  A    between atoms: _28  and  _30
REMARK   15  A    between atoms: _33  and  _35
REMARK   16  A    between atoms: _38  and  _40
REMARK   17  A    between atoms: _40  and  _41
REMARK   18  A    between atoms: _47  and  _49
REMARK   19  A    between atoms: _49  and  _50
REMARK   20  A    between atoms: _53  and  _55
REMARK   21  A    between atoms: _55  and  _57
REMARK   22  A    between atoms: _59  and  _61
REMARK   23  A    between atoms: _64  and  _66
REMARK   24  A    between atoms: _66  and  _67
REMARK   25  A    between atoms: _67  and  _68
REMARK   26  A    between atoms: _68  and  _69
REMARK   27  A    between atoms: _73  and  _75
REMARK   28  A    between atoms: _75  and  _76
REMARK   29  A    between atoms: _76  and  _77
REMARK   30  A    between atoms: _80  and  _82
REMARK   31  A    between atoms: _82  and  _83
REMARK   32  A    between atoms: _86  and  _88
REMARK   33  A    between atoms: _88  and  _89
REMARK   34  A    between atoms: _96  and  _98
REMARK   35  A    between atoms: _98  and  _99
REMARK   36  A    between atoms: _101  and  _103
REMARK   37  A    between atoms: _103  and  _104
REMARK   38  A    between atoms: _110  and  _112
REMARK   39  A    between atoms: _114  and  _116
REMARK   40  A    between atoms: _116  and  _117
REMARK   41  A    between atoms: _123  and  _125
REMARK   42  A    between atoms: _125  and  _126
REMARK   43  A    between atoms: _126  and  _127
REMARK   44  A    between atoms: _130  and  _132
REMARK   45  A    between atoms: _132  and  _134
REMARK   46  A    between atoms: _136  and  _138
REMARK   47  A    between atoms: _138  and  _139
REMARK   48  A    between atoms: _146  and  _148
REMARK                            x       y       z     vdW  Elec       q    Type
REMARK                         _______ _______ _______ _____ _____    ______ ____
ROOT
ATOM      1  C   UNL     1     -32.218  25.109 -41.217  0.00  0.00    +0.000 C 
ATOM      2  C   UNL     1     -33.549  25.428 -40.556  0.00  0.00    +0.000 C 
ATOM      3  C   UNL     1     -32.190  23.666 -41.710  0.00  0.00    +0.000 C 
ENDROOT
BRANCH   1   4
ATOM      4  C   UNL     1     -31.936  26.080 -42.382  0.00  0.00    +0.000 C 
ATOM      5  C   UNL     1     -31.591  27.459 -41.796  0.00  0.00    +0.000 C 
ENDBRANCH   1   4
TORSDOF 1
REMARK  Name = 
REMARK  48 active torsions:
REMARK  status: ('A' for Active; 'I' for Inactive)
REMARK    1  A    between atoms: _1  and  _3
REMARK    2  A    between atoms: _3  and  _4
REMARK    3  A    between atoms: _4  and  _5
REMARK    4  A    between atoms: _5  and  _6
REMARK    5  A    between atoms: _8  and  _10
REMARK    6  A    between atoms: _10  and  _11
REMARK    7  A    between atoms: _11  and  _12
REMARK    8  A    between atoms: _15  and  _17
REMARK    9  A    between atoms: _17  and  _18
REMARK   10  A    between atoms: _18  and  _19
REMARK   11  A    between atoms: _19  and  _20
REMARK   12  A    between atoms: _22  and  _24
REMARK   13  A    between atoms: _24  and  _26
REMARK   14  A    between atoms: _28  and  _30
REMARK   15  A    between atoms: _33  and  _35
REMARK   16  A    between atoms: _38  and  _40
REMARK   17  A    between atoms: _40  and  _41
REMARK   18  A    between atoms: _47  and  _49
REMARK   19  A    between atoms: _49  and  _50
REMARK   20  A    between atoms: _53  and  _55
REMARK   21  A    between atoms: _55  and  _57
REMARK   22  A    between atoms: _59  and  _61
REMARK   23  A    between atoms: _64  and  _66
REMARK   24  A    between atoms: _66  and  _67
REMARK   25  A    between atoms: _67  and  _68
REMARK   26  A    between atoms: _68  and  _69
REMARK   27  A    between atoms: _73  and  _75
REMARK   28  A    between atoms: _75  and  _76
REMARK   29  A    between atoms: _76  and  _77
REMARK   30  A    between atoms: _80  and  _82
REMARK   31  A    between atoms: _82  and  _83
REMARK   32  A    between atoms: _86  and  _88
REMARK   33  A    between atoms: _88  and  _89
REMARK   34  A    between atoms: _96  and  _98
REMARK   35  A    between atoms: _98  and  _99
REMARK   36  A    between atoms: _101  and  _103
REMARK   37  A    between atoms: _103  and  _104
REMARK   38  A    between atoms: _110  and  _112
REMARK   39  A    between atoms: _114  and  _116
REMARK   40  A    between atoms: _116  and  _117
REMARK   41  A    between atoms: _123  and  _125
REMARK   42  A    between atoms: _125  and  _126
REMARK   43  A    between atoms: _126  and  _127
REMARK   44  A    between atoms: _130  and  _132
REMARK   45  A    between atoms: _132  and  _134
REMARK   46  A    between atoms: _136  and  _138
REMARK   47  A    between atoms: _138  and  _139
REMARK   48  A    between atoms: _146  and  _148
REMARK                            x       y       z     vdW  Elec       q    Type
REMARK                         _______ _______ _______ _____ _____    ______ ____
ROOT
ATOM      1  C   UNL     1     -27.971  14.902 -45.364  0.00  0.00    +0.220 C 
ENDROOT
BRANCH   1   2
ATOM      2  N   UNL     1     -28.640  16.094 -45.887  0.00  0.00    -0.087 NA
ATOM      3  C   UNL     1     -29.194  17.050 -45.142  0.00  0.00    +0.535 C 
ATOM      4  N   UNL     1     -29.178  16.971 -43.816  0.00  0.00    +0.135 NA
ATOM      5  N   UNL     1     -29.772  18.099 -45.728  0.00  0.00    +0.135 NA
ENDBRANCH   1   2
BRANCH   1   6
ATOM      6  C   UNL     1     -27.071  14.270 -46.413  0.00  0.00    +0.047 C 
BRANCH   6   7
ATOM      7  C   UNL     1     -26.760  15.217 -47.573  0.00  0.00    +0.004 C 
BRANCH   7   8
ATOM      8  C   UNL     1     -25.337  15.065 -48.132  0.00  0.00    +0.000 C 
ATOM      9  C   UNL     1     -25.355  14.508 -49.559  0.00  0.00    +0.000 C 
ENDBRANCH   7   8
ENDBRANCH   6   7
ENDBRANCH   1   6
TORSDOF 4
REMARK  Name = 
REMARK  48 active torsions:
REMARK  status: ('A' for Active; 'I' for Inactive)
REMARK    1  A    between atoms: _1  and  _3
REMARK    2  A    between atoms: _3  and  _4
REMARK    3  A    between atoms: _4  and  _5
REMARK    4  A    between atoms: _5  and  _6
REMARK    5  A    between atoms: _8  and  _10
REMARK    6  A    between atoms: _10  and  _11
REMARK    7  A    between atoms: _11  and  _12
REMARK    8  A    between atoms: _15  and  _17
REMARK    9  A    between atoms: _17  and  _18
REMARK   10  A    between atoms: _18  and  _19
REMARK   11  A    between atoms: _19  and  _20
REMARK   12  A    between atoms: _22  and  _24
REMARK   13  A    between atoms: _24  and  _26
REMARK   14  A    between atoms: _28  and  _30
REMARK   15  A    between atoms: _33  and  _35
REMARK   16  A    between atoms: _38  and  _40
REMARK   17  A    between atoms: _40  and  _41
REMARK   18  A    between atoms: _47  and  _49
REMARK   19  A    between atoms: _49  and  _50
REMARK   20  A    between atoms: _53  and  _55
REMARK   21  A    between atoms: _55  and  _57
REMARK   22  A    between atoms: _59  and  _61
REMARK   23  A    between atoms: _64  and  _66
REMARK   24  A    between atoms: _66  and  _67
REMARK   25  A    between atoms: _67  and  _68
REMARK   26  A    between atoms: _68  and  _69
REMARK   27  A    between atoms: _73  and  _75
REMARK   28  A    between atoms: _75  and  _76
REMARK   29  A    between atoms: _76  and  _77
REMARK   30  A    between atoms: _80  and  _82
REMARK   31  A    between atoms: _82  and  _83
REMARK   32  A    between atoms: _86  and  _88
REMARK   33  A    between atoms: _88  and  _89
REMARK   34  A    between atoms: _96  and  _98
REMARK   35  A    between atoms: _98  and  _99
REMARK   36  A    between atoms: _101  and  _103
REMARK   37  A    between atoms: _103  and  _104
REMARK   38  A    between atoms: _110  and  _112
REMARK   39  A    between atoms: _114  and  _116
REMARK   40  A    between atoms: _116  and  _117
REMARK   41  A    between atoms: _123  and  _125
REMARK   42  A    between atoms: _125  and  _126
REMARK   43  A    between atoms: _126  and  _127
REMARK   44  A    between atoms: _130  and  _132
REMARK   45  A    between atoms: _132  and  _134
REMARK   46  A    between atoms: _136  and  _138
REMARK   47  A    between atoms: _138  and  _139
REMARK   48  A    between atoms: _146  and  _148
REMARK                            x       y       z     vdW  Elec       q    Type
REMARK                         _______ _______ _______ _____ _____    ______ ____
ROOT
ATOM      1  C   UNL     1     -30.557  10.772 -53.236  0.00  0.00    +0.114 C 
ENDROOT
BRANCH   1   2
ATOM      2  C   UNL     1     -31.208   9.786 -52.286  0.00  0.00    +0.365 C 
ATOM      3  O   UNL     1     -30.877   9.795 -51.077  0.00  0.00    -0.246 OA
ATOM      4  O   UNL     1     -32.052   8.994 -52.759  0.00  0.00    -0.246 OA
ENDBRANCH   1   2
BRANCH   1   5
ATOM      5  C   UNL     1     -29.459  11.600 -52.583  0.00  0.00    +0.012 C 
BRANCH   5   6
ATOM      6  C   UNL     1     -28.088  10.926 -52.454  0.00  0.00    +0.001 C 
ATOM      7  C   UNL     1     -27.768  10.307 -53.799  0.00  0.00    +0.000 C 
ENDBRANCH   5   6
ENDBRANCH   1   5
TORSDOF 3
REMARK  Name = 
REMARK  48 active torsions:
REMARK  status: ('A' for Active; 'I' for Inactive)
REMARK    1  A    between atoms: _1  and  _3
REMARK    2  A    between atoms: _3  and  _4
REMARK    3  A    between atoms: _4  and  _5
REMARK    4  A    between atoms: _5  and  _6
REMARK    5  A    between atoms: _8  and  _10
REMARK    6  A    between atoms: _10  and  _11
REMARK    7  A    between atoms: _11  and  _12
REMARK    8  A    between atoms: _15  and  _17
REMARK    9  A    between atoms: _17  and  _18
REMARK   10  A    between atoms: _18  and  _19
REMARK   11  A    between atoms: _19  and  _20
REMARK   12  A    between atoms: _22  and  _24
REMARK   13  A    between atoms: _24  and  _26
REMARK   14  A    between atoms: _28  and  _30
REMARK   15  A    between atoms: _33  and  _35
REMARK   16  A    between atoms: _38  and  _40
REMARK   17  A    between atoms: _40  and  _41
REMARK   18  A    between atoms: _47  and  _49
REMARK   19  A    between atoms: _49  and  _50
REMARK   20  A    between atoms: _53  and  _55
REMARK   21  A    between atoms: _55  and  _57
REMARK   22  A    between atoms: _59  and  _61
REMARK   23  A    between atoms: _64  and  _66
REMARK   24  A    between atoms: _66  and  _67
REMARK   25  A    between atoms: _67  and  _68
REMARK   26  A    between atoms: _68  and  _69
REMARK   27  A    between atoms: _73  and  _75
REMARK   28  A    between atoms: _75  and  _76
REMARK   29  A    between atoms: _76  and  _77
REMARK   30  A    between atoms: _80  and  _82
REMARK   31  A    between atoms: _82  and  _83
REMARK   32  A    between atoms: _86  and  _88
REMARK   33  A    between atoms: _88  and  _89
REMARK   34  A    between atoms: _96  and  _98
REMARK   35  A    between atoms: _98  and  _99
REMARK   36  A    between atoms: _101  and  _103
REMARK   37  A    between atoms: _103  and  _104
REMARK   38  A    between atoms: _110  and  _112
REMARK   39  A    between atoms: _114  and  _116
REMARK   40  A    between atoms: _116  and  _117
REMARK   41  A    between atoms: _123  and  _125
REMARK   42  A    between atoms: _125  and  _126
REMARK   43  A    between atoms: _126  and  _127
REMARK   44  A    between atoms: _130  and  _132
REMARK   45  A    between atoms: _132  and  _134
REMARK   46  A    between atoms: _136  and  _138
REMARK   47  A    between atoms: _138  and  _139
REMARK   48  A    between atoms: _146  and  _148
REMARK                            x       y       z     vdW  Elec       q    Type
REMARK                         _______ _______ _______ _____ _____    ______ ____
ROOT
ATOM      1  C   UNL     1     -31.260   8.906 -58.143  0.00  0.00    +0.000 C 
ENDROOT
BRANCH   1   2
ATOM      2  C   UNL     1     -32.706   9.167 -57.747  0.00  0.00    +0.000 C 
ATOM      3  C   UNL     1     -32.838   9.102 -56.233  0.00  0.00    +0.000 C 
ATOM      4  C   UNL     1     -33.197  10.505 -58.267  0.00  0.00    +0.000 C 
ENDBRANCH   1   2
BRANCH   1   5
ATOM      5  C   UNL     1     -30.627   7.768 -57.377  0.00  0.00    +0.000 C 
ATOM      6  C   UNL     1     -30.420   6.614 -58.311  0.00  0.00    +0.000 C 
ENDBRANCH   1   5
TORSDOF 2
REMARK  Name = 
REMARK  48 active torsions:
REMARK  status: ('A' for Active; 'I' for Inactive)
REMARK    1  A    between atoms: _1  and  _3
REMARK    2  A    between atoms: _3  and  _4
REMARK    3  A    between atoms: _4  and  _5
REMARK    4  A    between atoms: _5  and  _6
REMARK    5  A    between atoms: _8  and  _10
REMARK    6  A    between atoms: _10  and  _11
REMARK    7  A    between atoms: _11  and  _12
REMARK    8  A    between atoms: _15  and  _17
REMARK    9  A    between atoms: _17  and  _18
REMARK   10  A    between atoms: _18  and  _19
REMARK   11  A    between atoms: _19  and  _20
REMARK   12  A    between atoms: _22  and  _24
REMARK   13  A    between atoms: _24  and  _26
REMARK   14  A    between atoms: _28  and  _30
REMARK   15  A    between atoms: _33  and  _35
REMARK   16  A    between atoms: _38  and  _40
REMARK   17  A    between atoms: _40  and  _41
REMARK   18  A    between atoms: _47  and  _49
REMARK   19  A    between atoms: _49  and  _50
REMARK   20  A    between atoms: _53  and  _55
REMARK   21  A    between atoms: _55  and  _57
REMARK   22  A    between atoms: _59  and  _61
REMARK   23  A    between atoms: _64  and  _66
REMARK   24  A    between atoms: _66  and  _67
REMARK   25  A    between atoms: _67  and  _68
REMARK   26  A    between atoms: _68  and  _69
REMARK   27  A    between atoms: _73  and  _75
REMARK   28  A    between atoms: _75  and  _76
REMARK   29  A    between atoms: _76  and  _77
REMARK   30  A    between atoms: _80  and  _82
REMARK   31  A    between atoms: _82  and  _83
REMARK   32  A    between atoms: _86  and  _88
REMARK   33  A    between atoms: _88  and  _89
REMARK   34  A    between atoms: _96  and  _98
REMARK   35  A    between atoms: _98  and  _99
REMARK   36  A    between atoms: _101  and  _103
REMARK   37  A    between atoms: _103  and  _104
REMARK   38  A    between atoms: _110  and  _112
REMARK   39  A    between atoms: _114  and  _116
REMARK   40  A    between atoms: _116  and  _117
REMARK   41  A    between atoms: _123  and  _125
REMARK   42  A    between atoms: _125  and  _126
REMARK   43  A    between atoms: _126  and  _127
REMARK   44  A    between atoms: _130  and  _132
REMARK   45  A    between atoms: _132  and  _134
REMARK   46  A    between atoms: _136  and  _138
REMARK   47  A    between atoms: _138  and  _139
REMARK   48  A    between atoms: _146  and  _148
REMARK                            x       y       z     vdW  Elec       q    Type
REMARK                         _______ _______ _______ _____ _____    ______ ____
ROOT
ATOM      1  C   UNL     1     -35.838   6.451 -59.878  0.00  0.00    -0.022 A 
ATOM      2  C   UNL     1     -35.036   6.576 -58.759  0.00  0.00    -0.001 A 
ATOM      3  C   UNL     1     -35.557   7.001 -57.553  0.00  0.00    +0.042 A 
ATOM      4  C   UNL     1     -36.889   7.322 -57.454  0.00  0.00    +0.196 A 
ATOM      5  O   UNL     1     -37.363   7.743 -56.238  0.00  0.00    -0.287 OA
ATOM      6  C   UNL     1     -37.715   7.220 -58.556  0.00  0.00    +0.042 A 
ATOM      7  C   UNL     1     -37.185   6.783 -59.764  0.00  0.00    -0.001 A 
ENDROOT
BRANCH   1   8
ATOM      8  C   UNL     1     -35.245   6.003 -61.182  0.00  0.00    +0.026 C 
BRANCH   8   9
ATOM      9  C   UNL     1     -35.853   4.685 -61.644  0.00  0.00    +0.005 C 
ATOM     10  C   UNL     1     -35.604   4.456 -63.119  0.00  0.00    +0.000 C 
ENDBRANCH   8   9
ENDBRANCH   1   8
TORSDOF 2
REMARK  Name = 
REMARK  48 active torsions:
REMARK  status: ('A' for Active; 'I' for Inactive)
REMARK    1  A    between atoms: _1  and  _3
REMARK    2  A    between atoms: _3  and  _4
REMARK    3  A    between atoms: _4  and  _5
REMARK    4  A    between atoms: _5  and  _6
REMARK    5  A    between atoms: _8  and  _10
REMARK    6  A    between atoms: _10  and  _11
REMARK    7  A    between atoms: _11  and  _12
REMARK    8  A    between atoms: _15  and  _17
REMARK    9  A    between atoms: _17  and  _18
REMARK   10  A    between atoms: _18  and  _19
REMARK   11  A    between atoms: _19  and  _20
REMARK   12  A    between atoms: _22  and  _24
REMARK   13  A    between atoms: _24  and  _26
REMARK   14  A    between atoms: _28  and  _30
REMARK   15  A    between atoms: _33  and  _35
REMARK   16  A    between atoms: _38  and  _40
REMARK   17  A    between atoms: _40  and  _41
REMARK   18  A    between atoms: _47  and  _49
REMARK   19  A    between atoms: _49  and  _50
REMARK   20  A    between atoms: _53  and  _55
REMARK   21  A    between atoms: _55  and  _57
REMARK   22  A    between atoms: _59  and  _61
REMARK   23  A    between atoms: _64  and  _66
REMARK   24  A    between atoms: _66  and  _67
REMARK   25  A    between atoms: _67  and  _68
REMARK   26  A    between atoms: _68  and  _69
REMARK   27  A    between atoms: _73  and  _75
REMARK   28  A    between atoms: _75  and  _76
REMARK   29  A    between atoms: _76  and  _77
REMARK   30  A    between atoms: _80  and  _82
REMARK   31  A    between atoms: _82  and  _83
REMARK   32  A    between atoms: _86  and  _88
REMARK   33  A    between atoms: _88  and  _89
REMARK   34  A    between atoms: _96  and  _98
REMARK   35  A    between atoms: _98  and  _99
REMARK   36  A    between atoms: _101  and  _103
REMARK   37  A    between atoms: _103  and  _104
REMARK   38  A    between atoms: _110  and  _112
REMARK   39  A    between atoms: _114  and  _116
REMARK   40  A    between atoms: _116  and  _117
REMARK   41  A    between atoms: _123  and  _125
REMARK   42  A    between atoms: _125  and  _126
REMARK   43  A    between atoms: _126  and  _127
REMARK   44  A    between atoms: _130  and  _132
REMARK   45  A    between atoms: _132  and  _134
REMARK   46  A    between atoms: _136  and  _138
REMARK   47  A    between atoms: _138  and  _139
REMARK   48  A    between atoms: _146  and  _148
REMARK                            x       y       z     vdW  Elec       q    Type
REMARK                         _______ _______ _______ _____ _____    ______ ____
ROOT
ATOM      1  C   UNL     1     -43.917   9.051 -56.977  0.00  0.00    +0.000 C 
ENDROOT
BRANCH   1   2
ATOM      2  C   UNL     1     -43.289  10.423 -57.225  0.00  0.00    +0.000 C 
ATOM      3  C   UNL     1     -42.330  10.748 -56.096  0.00  0.00    +0.000 C 
ENDBRANCH   1   2
BRANCH   1   4
ATOM      4  C   UNL     1     -45.259   9.352 -56.434  0.00  0.00    +0.000 C 
ATOM      5  C   UNL     1     -45.993   8.037 -56.524  0.00  0.00    +0.000 C 
ENDBRANCH   1   4
TORSDOF 2
REMARK  Name = 
REMARK  48 active torsions:
REMARK  status: ('A' for Active; 'I' for Inactive)
REMARK    1  A    between atoms: _1  and  _3
REMARK    2  A    between atoms: _3  and  _4
REMARK    3  A    between atoms: _4  and  _5
REMARK    4  A    between atoms: _5  and  _6
REMARK    5  A    between atoms: _8  and  _10
REMARK    6  A    between atoms: _10  and  _11
REMARK    7  A    between atoms: _11  and  _12
REMARK    8  A    between atoms: _15  and  _17
REMARK    9  A    between atoms: _17  and  _18
REMARK   10  A    between atoms: _18  and  _19
REMARK   11  A    between atoms: _19  and  _20
REMARK   12  A    between atoms: _22  and  _24
REMARK   13  A    between atoms: _24  and  _26
REMARK   14  A    between atoms: _28  and  _30
REMARK   15  A    between atoms: _33  and  _35
REMARK   16  A    between atoms: _38  and  _40
REMARK   17  A    between atoms: _40  and  _41
REMARK   18  A    between atoms: _47  and  _49
REMARK   19  A    between atoms: _49  and  _50
REMARK   20  A    between atoms: _53  and  _55
REMARK   21  A    between atoms: _55  and  _57
REMARK   22  A    between atoms: _59  and  _61
REMARK   23  A    between atoms: _64  and  _66
REMARK   24  A    between atoms: _66  and  _67
REMARK   25  A    between atoms: _67  and  _68
REMARK   26  A    between atoms: _68  and  _69
REMARK   27  A    between atoms: _73  and  _75
REMARK   28  A    between atoms: _75  and  _76
REMARK   29  A    between atoms: _76  and  _77
REMARK   30  A    between atoms: _80  and  _82
REMARK   31  A    between atoms: _82  and  _83
REMARK   32  A    between atoms: _86  and  _88
REMARK   33  A    between atoms: _88  and  _89
REMARK   34  A    between atoms: _96  and  _98
REMARK   35  A    between atoms: _98  and  _99
REMARK   36  A    between atoms: _101  and  _103
REMARK   37  A    between atoms: _103  and  _104
REMARK   38  A    between atoms: _110  and  _112
REMARK   39  A    between atoms: _114  and  _116
REMARK   40  A    between atoms: _116  and  _117
REMARK   41  A    between atoms: _123  and  _125
REMARK   42  A    between atoms: _125  and  _126
REMARK   43  A    between atoms: _126  and  _127
REMARK   44  A    between atoms: _130  and  _132
REMARK   45  A    between atoms: _132  and  _134
REMARK   46  A    between atoms: _136  and  _138
REMARK   47  A    between atoms: _138  and  _139
REMARK   48  A    between atoms: _146  and  _148
REMARK                            x       y       z     vdW  Elec       q    Type
REMARK                         _______ _______ _______ _____ _____    ______ ____
ROOT
ATOM      1  C   UNL     1     -42.115  14.741 -54.183  0.00  0.00    -0.022 A 
ATOM      2  C   UNL     1     -42.123  15.378 -52.944  0.00  0.00    -0.004 A 
ATOM      3  C   UNL     1     -42.956  16.452 -52.707  0.00  0.00    -0.000 A 
ATOM      4  C   UNL     1     -43.793  16.904 -53.712  0.00  0.00    -0.000 A 
ATOM      5  C   UNL     1     -43.784  16.283 -54.953  0.00  0.00    -0.000 A 
ATOM      6  C   UNL     1     -42.946  15.210 -55.182  0.00  0.00    -0.004 A 
ENDROOT
BRANCH   1   7
ATOM      7  C   UNL     1     -41.194  13.594 -54.447  0.00  0.00    +0.026 C 
BRANCH   7   8
ATOM      8  C   UNL     1     -41.847  12.224 -54.234  0.00  0.00    +0.005 C 
ATOM      9  C   UNL     1     -42.825  12.242 -53.067  0.00  0.00    +0.000 C 
ENDBRANCH   7   8
ENDBRANCH   1   7
TORSDOF 2
REMARK  Name = 
REMARK  48 active torsions:
REMARK  status: ('A' for Active; 'I' for Inactive)
REMARK    1  A    between atoms: _1  and  _3
REMARK    2  A    between atoms: _3  and  _4
REMARK    3  A    between atoms: _4  and  _5
REMARK    4  A    between atoms: _5  and  _6
REMARK    5  A    between atoms: _8  and  _10
REMARK    6  A    between atoms: _10  and  _11
REMARK    7  A    between atoms: _11  and  _12
REMARK    8  A    between atoms: _15  and  _17
REMARK    9  A    between atoms: _17  and  _18
REMARK   10  A    between atoms: _18  and  _19
REMARK   11  A    between atoms: _19  and  _20
REMARK   12  A    between atoms: _22  and  _24
REMARK   13  A    between atoms: _24  and  _26
REMARK   14  A    between atoms: _28  and  _30
REMARK   15  A    between atoms: _33  and  _35
REMARK   16  A    between atoms: _38  and  _40
REMARK   17  A    between atoms: _40  and  _41
REMARK   18  A    between atoms: _47  and  _49
REMARK   19  A    between atoms: _49  and  _50
REMARK   20  A    between atoms: _53  and  _55
REMARK   21  A    between atoms: _55  and  _57
REMARK   22  A    between atoms: _59  and  _61
REMARK   23  A    between atoms: _64  and  _66
REMARK   24  A    between atoms: _66  and  _67
REMARK   25  A    between atoms: _67  and  _68
REMARK   26  A    between atoms: _68  and  _69
REMARK   27  A    between atoms: _73  and  _75
REMARK   28  A    between atoms: _75  and  _76
REMARK   29  A    between atoms: _76  and  _77
REMARK   30  A    between atoms: _80  and  _82
REMARK   31  A    between atoms: _82  and  _83
REMARK   32  A    between atoms: _86  and  _88
REMARK   33  A    between atoms: _88  and  _89
REMARK   34  A    between atoms: _96  and  _98
REMARK   35  A    between atoms: _98  and  _99
REMARK   36  A    between atoms: _101  and  _103
REMARK   37  A    between atoms: _103  and  _104
REMARK   38  A    between atoms: _110  and  _112
REMARK   39  A    between atoms: _114  and  _116
REMARK   40  A    between atoms: _116  and  _117
REMARK   41  A    between atoms: _123  and  _125
REMARK   42  A    between atoms: _125  and  _126
REMARK   43  A    between atoms: _126  and  _127
REMARK   44  A    between atoms: _130  and  _132
REMARK   45  A    between atoms: _132  and  _134
REMARK   46  A    between atoms: _136  and  _138
REMARK   47  A    between atoms: _138  and  _139
REMARK   48  A    between atoms: _146  and  _148
REMARK                            x       y       z     vdW  Elec       q    Type
REMARK                         _______ _______ _______ _____ _____    ______ ____
ROOT
ATOM      1  C   UNL     1     -43.186  11.841 -50.717  0.00  0.00    +0.036 C 
ATOM      2  C   UNL     1     -42.465  12.570 -49.601  0.00  0.00    +0.003 C 
ENDROOT
BRANCH   1   3
ATOM      3  C   UNL     1     -43.549  10.416 -50.322  0.00  0.00    +0.182 C 
ATOM      4  O   UNL     1     -44.059  10.403 -48.998  0.00  0.00    -0.220 OA
ENDBRANCH   1   3
TORSDOF 1
REMARK  Name = 
REMARK  48 active torsions:
REMARK  status: ('A' for Active; 'I' for Inactive)
REMARK    1  A    between atoms: _1  and  _3
REMARK    2  A    between atoms: _3  and  _4
REMARK    3  A    between atoms: _4  and  _5
REMARK    4  A    between atoms: _5  and  _6
REMARK    5  A    between atoms: _8  and  _10
REMARK    6  A    between atoms: _10  and  _11
REMARK    7  A    between atoms: _11  and  _12
REMARK    8  A    between atoms: _15  and  _17
REMARK    9  A    between atoms: _17  and  _18
REMARK   10  A    between atoms: _18  and  _19
REMARK   11  A    between atoms: _19  and  _20
REMARK   12  A    between atoms: _22  and  _24
REMARK   13  A    between atoms: _24  and  _26
REMARK   14  A    between atoms: _28  and  _30
REMARK   15  A    between atoms: _33  and  _35
REMARK   16  A    between atoms: _38  and  _40
REMARK   17  A    between atoms: _40  and  _41
REMARK   18  A    between atoms: _47  and  _49
REMARK   19  A    between atoms: _49  and  _50
REMARK   20  A    between atoms: _53  and  _55
REMARK   21  A    between atoms: _55  and  _57
REMARK   22  A    between atoms: _59  and  _61
REMARK   23  A    between atoms: _64  and  _66
REMARK   24  A    between atoms: _66  and  _67
REMARK   25  A    between atoms: _67  and  _68
REMARK   26  A    between atoms: _68  and  _69
REMARK   27  A    between atoms: _73  and  _75
REMARK   28  A    between atoms: _75  and  _76
REMARK   29  A    between atoms: _76  and  _77
REMARK   30  A    between atoms: _80  and  _82
REMARK   31  A    between atoms: _82  and  _83
REMARK   32  A    between atoms: _86  and  _88
REMARK   33  A    between atoms: _88  and  _89
REMARK   34  A    between atoms: _96  and  _98
REMARK   35  A    between atoms: _98  and  _99
REMARK   36  A    between atoms: _101  and  _103
REMARK   37  A    between atoms: _103  and  _104
REMARK   38  A    between atoms: _110  and  _112
REMARK   39  A    between atoms: _114  and  _116
REMARK   40  A    between atoms: _116  and  _117
REMARK   41  A    between atoms: _123  and  _125
REMARK   42  A    between atoms: _125  and  _126
REMARK   43  A    between atoms: _126  and  _127
REMARK   44  A    between atoms: _130  and  _132
REMARK   45  A    between atoms: _132  and  _134
REMARK   46  A    between atoms: _136  and  _138
REMARK   47  A    between atoms: _138  and  _139
REMARK   48  A    between atoms: _146  and  _148
REMARK                            x       y       z     vdW  Elec       q    Type
REMARK                         _______ _______ _______ _____ _____    ______ ____
ROOT
ATOM      1  C   UNL     1     -41.091  16.645 -48.738  0.00  0.00    -0.022 A 
ATOM      2  C   UNL     1     -40.180  16.708 -47.690  0.00  0.00    -0.004 A 
ATOM      3  C   UNL     1     -38.918  17.248 -47.877  0.00  0.00    -0.000 A 
ATOM      4  C   UNL     1     -38.557  17.744 -49.117  0.00  0.00    -0.000 A 
ATOM      5  C   UNL     1     -39.455  17.693 -50.167  0.00  0.00    -0.000 A 
ATOM      6  C   UNL     1     -40.714  17.153 -49.975  0.00  0.00    -0.004 A 
ENDROOT
BRANCH   1   7
ATOM      7  C   UNL     1     -42.473  16.065 -48.530  0.00  0.00    +0.026 C 
BRANCH   7   8
ATOM      8  C   UNL     1     -42.485  14.566 -48.160  0.00  0.00    +0.005 C 
ATOM      9  C   UNL     1     -43.420  14.288 -46.965  0.00  0.00    +0.000 C 
ENDBRANCH   7   8
ENDBRANCH   1   7
TORSDOF 2
REMARK  Name = 
REMARK  48 active torsions:
REMARK  status: ('A' for Active; 'I' for Inactive)
REMARK    1  A    between atoms: _1  and  _3
REMARK    2  A    between atoms: _3  and  _4
REMARK    3  A    between atoms: _4  and  _5
REMARK    4  A    between atoms: _5  and  _6
REMARK    5  A    between atoms: _8  and  _10
REMARK    6  A    between atoms: _10  and  _11
REMARK    7  A    between atoms: _11  and  _12
REMARK    8  A    between atoms: _15  and  _17
REMARK    9  A    between atoms: _17  and  _18
REMARK   10  A    between atoms: _18  and  _19
REMARK   11  A    between atoms: _19  and  _20
REMARK   12  A    between atoms: _22  and  _24
REMARK   13  A    between atoms: _24  and  _26
REMARK   14  A    between atoms: _28  and  _30
REMARK   15  A    between atoms: _33  and  _35
REMARK   16  A    between atoms: _38  and  _40
REMARK   17  A    between atoms: _40  and  _41
REMARK   18  A    between atoms: _47  and  _49
REMARK   19  A    between atoms: _49  and  _50
REMARK   20  A    between atoms: _53  and  _55
REMARK   21  A    between atoms: _55  and  _57
REMARK   22  A    between atoms: _59  and  _61
REMARK   23  A    between atoms: _64  and  _66
REMARK   24  A    between atoms: _66  and  _67
REMARK   25  A    between atoms: _67  and  _68
REMARK   26  A    between atoms: _68  and  _69
REMARK   27  A    between atoms: _73  and  _75
REMARK   28  A    between atoms: _75  and  _76
REMARK   29  A    between atoms: _76  and  _77
REMARK   30  A    between atoms: _80  and  _82
REMARK   31  A    between atoms: _82  and  _83
REMARK   32  A    between atoms: _86  and  _88
REMARK   33  A    between atoms: _88  and  _89
REMARK   34  A    between atoms: _96  and  _98
REMARK   35  A    between atoms: _98  and  _99
REMARK   36  A    between atoms: _101  and  _103
REMARK   37  A    between atoms: _103  and  _104
REMARK   38  A    between atoms: _110  and  _112
REMARK   39  A    between atoms: _114  and  _116
REMARK   40  A    between atoms: _116  and  _117
REMARK   41  A    between atoms: _123  and  _125
REMARK   42  A    between atoms: _125  and  _126
REMARK   43  A    between atoms: _126  and  _127
REMARK   44  A    between atoms: _130  and  _132
REMARK   45  A    between atoms: _132  and  _134
REMARK   46  A    between atoms: _136  and  _138
REMARK   47  A    between atoms: _138  and  _139
REMARK   48  A    between atoms: _146  and  _148
REMARK                            x       y       z     vdW  Elec       q    Type
REMARK                         _______ _______ _______ _____ _____    ______ ____
ROOT
ATOM      1  C   UNL     1     -43.577  11.056 -43.631  0.00  0.00    +0.052 C 
ENDROOT
BRANCH   1   2
ATOM      2  C   UNL     1     -45.058  11.184 -43.304  0.00  0.00    +0.096 C 
ATOM      3  O   UNL     1     -45.394  11.592 -42.173  0.00  0.00    -0.308 OA
ATOM      4  O   UNL     1     -45.893  10.875 -44.180  0.00  0.00    -0.847 OA
ENDBRANCH   1   2
BRANCH   1   5
ATOM      5  C   UNL     1     -42.872  12.398 -43.804  0.00  0.00    +0.007 C 
BRANCH   5   6
ATOM      6  C   UNL     1     -43.621  13.423 -44.670  0.00  0.00    +0.000 C 
ATOM      7  C   UNL     1     -43.883  14.690 -43.862  0.00  0.00    +0.000 C 
ENDBRANCH   5   6
ENDBRANCH   1   5
TORSDOF 3
REMARK  Name = 
REMARK  48 active torsions:
REMARK  status: ('A' for Active; 'I' for Inactive)
REMARK    1  A    between atoms: _1  and  _3
REMARK    2  A    between atoms: _3  and  _4
REMARK    3  A    between atoms: _4  and  _5
REMARK    4  A    between atoms: _5  and  _6
REMARK    5  A    between atoms: _8  and  _10
REMARK    6  A    between atoms: _10  and  _11
REMARK    7  A    between atoms: _11  and  _12
REMARK    8  A    between atoms: _15  and  _17
REMARK    9  A    between atoms: _17  and  _18
REMARK   10  A    between atoms: _18  and  _19
REMARK   11  A    between atoms: _19  and  _20
REMARK   12  A    between atoms: _22  and  _24
REMARK   13  A    between atoms: _24  and  _26
REMARK   14  A    between atoms: _28  and  _30
REMARK   15  A    between atoms: _33  and  _35
REMARK   16  A    between atoms: _38  and  _40
REMARK   17  A    between atoms: _40  and  _41
REMARK   18  A    between atoms: _47  and  _49
REMARK   19  A    between atoms: _49  and  _50
REMARK   20  A    between atoms: _53  and  _55
REMARK   21  A    between atoms: _55  and  _57
REMARK   22  A    between atoms: _59  and  _61
REMARK   23  A    between atoms: _64  and  _66
REMARK   24  A    between atoms: _66  and  _67
REMARK   25  A    between atoms: _67  and  _68
REMARK   26  A    between atoms: _68  and  _69
REMARK   27  A    between atoms: _73  and  _75
REMARK   28  A    between atoms: _75  and  _76
REMARK   29  A    between atoms: _76  and  _77
REMARK   30  A    between atoms: _80  and  _82
REMARK   31  A    between atoms: _82  and  _83
REMARK   32  A    between atoms: _86  and  _88
REMARK   33  A    between atoms: _88  and  _89
REMARK   34  A    between atoms: _96  and  _98
REMARK   35  A    between atoms: _98  and  _99
REMARK   36  A    between atoms: _101  and  _103
REMARK   37  A    between atoms: _103  and  _104
REMARK   38  A    between atoms: _110  and  _112
REMARK   39  A    between atoms: _114  and  _116
REMARK   40  A    between atoms: _116  and  _117
REMARK   41  A    between atoms: _123  and  _125
REMARK   42  A    between atoms: _125  and  _126
REMARK   43  A    between atoms: _126  and  _127
REMARK   44  A    between atoms: _130  and  _132
REMARK   45  A    between atoms: _132  and  _134
REMARK   46  A    between atoms: _136  and  _138
REMARK   47  A    between atoms: _138  and  _139
REMARK   48  A    between atoms: _146  and  _148
REMARK                            x       y       z     vdW  Elec       q    Type
REMARK                         _______ _______ _______ _____ _____    ______ ____
ROOT
ATOM      1  C   UNL     1     -40.390  19.607 -40.436  0.00  0.00    +0.000 C 
ATOM      2  C   UNL     1     -40.179  20.357 -39.123  0.00  0.00    +0.000 C 
ENDROOT
BRANCH   1   3
ATOM      3  C   UNL     1     -41.668  18.718 -40.353  0.00  0.00    +0.000 C 
ATOM      4  C   UNL     1     -42.722  19.448 -39.505  0.00  0.00    +0.000 C 
ENDBRANCH   1   3
BRANCH   1   5
ATOM      5  C   UNL     1     -39.130  18.804 -40.773  0.00  0.00    +0.000 C 
ATOM      6  C   UNL     1     -38.509  19.198 -42.098  0.00  0.00    +0.000 C 
ENDBRANCH   1   5
TORSDOF 2
REMARK  Name = 
REMARK  48 active torsions:
REMARK  status: ('A' for Active; 'I' for Inactive)
REMARK    1  A    between atoms: _1  and  _3
REMARK    2  A    between atoms: _3  and  _4
REMARK    3  A    between atoms: _4  and  _5
REMARK    4  A    between atoms: _5  and  _6
REMARK    5  A    between atoms: _8  and  _10
REMARK    6  A    between atoms: _10  and  _11
REMARK    7  A    between atoms: _11  and  _12
REMARK    8  A    between atoms: _15  and  _17
REMARK    9  A    between atoms: _17  and  _18
REMARK   10  A    between atoms: _18  and  _19
REMARK   11  A    between atoms: _19  and  _20
REMARK   12  A    between atoms: _22  and  _24
REMARK   13  A    between atoms: _24  and  _26
REMARK   14  A    between atoms: _28  and  _30
REMARK   15  A    between atoms: _33  and  _35
REMARK   16  A    between atoms: _38  and  _40
REMARK   17  A    between atoms: _40  and  _41
REMARK   18  A    between atoms: _47  and  _49
REMARK   19  A    between atoms: _49  and  _50
REMARK   20  A    between atoms: _53  and  _55
REMARK   21  A    between atoms: _55  and  _57
REMARK   22  A    between atoms: _59  and  _61
REMARK   23  A    between atoms: _64  and  _66
REMARK   24  A    between atoms: _66  and  _67
REMARK   25  A    between atoms: _67  and  _68
REMARK   26  A    between atoms: _68  and  _69
REMARK   27  A    between atoms: _73  and  _75
REMARK   28  A    between atoms: _75  and  _76
REMARK   29  A    between atoms: _76  and  _77
REMARK   30  A    between atoms: _80  and  _82
REMARK   31  A    between atoms: _82  and  _83
REMARK   32  A    between atoms: _86  and  _88
REMARK   33  A    between atoms: _88  and  _89
REMARK   34  A    between atoms: _96  and  _98
REMARK   35  A    between atoms: _98  and  _99
REMARK   36  A    between atoms: _101  and  _103
REMARK   37  A    between atoms: _103  and  _104
REMARK   38  A    between atoms: _110  and  _112
REMARK   39  A    between atoms: _114  and  _116
REMARK   40  A    between atoms: _116  and  _117
REMARK   41  A    between atoms: _123  and  _125
REMARK   42  A    between atoms: _125  and  _126
REMARK   43  A    between atoms: _126  and  _127
REMARK   44  A    between atoms: _130  and  _132
REMARK   45  A    between atoms: _132  and  _134
REMARK   46  A    between atoms: _136  and  _138
REMARK   47  A    between atoms: _138  and  _139
REMARK   48  A    between atoms: _146  and  _148
REMARK                            x       y       z     vdW  Elec       q    Type
REMARK                         _______ _______ _______ _____ _____    ______ ____
ROOT
ATOM      1  C   UNL     1     -35.692  24.741 -44.820  0.00  0.00    -0.022 A 
ATOM      2  C   UNL     1     -36.380  25.128 -43.675  0.00  0.00    -0.001 A 
ATOM      3  C   UNL     1     -36.394  24.332 -42.539  0.00  0.00    +0.042 A 
ATOM      4  C   UNL     1     -35.713  23.130 -42.530  0.00  0.00    +0.196 A 
ATOM      5  O   UNL     1     -35.740  22.349 -41.390  0.00  0.00    -0.287 OA
ATOM      6  C   UNL     1     -35.020  22.722 -43.655  0.00  0.00    +0.042 A 
ATOM      7  C   UNL     1     -35.013  23.523 -44.789  0.00  0.00    -0.001 A 
ENDROOT
BRANCH   1   8
ATOM      8  C   UNL     1     -35.682  25.620 -46.061  0.00  0.00    +0.026 C 
BRANCH   8   9
ATOM      9  C   UNL     1     -34.822  26.889 -45.921  0.00  0.00    +0.005 C 
ATOM     10  C   UNL     1     -34.208  27.303 -47.268  0.00  0.00    +0.000 C 
ENDBRANCH   8   9
ENDBRANCH   1   8
TORSDOF 2
REMARK  Name = 
REMARK  48 active torsions:
REMARK  status: ('A' for Active; 'I' for Inactive)
REMARK    1  A    between atoms: _1  and  _3
REMARK    2  A    between atoms: _3  and  _4
REMARK    3  A    between atoms: _4  and  _5
REMARK    4  A    between atoms: _5  and  _6
REMARK    5  A    between atoms: _8  and  _10
REMARK    6  A    between atoms: _10  and  _11
REMARK    7  A    between atoms: _11  and  _12
REMARK    8  A    between atoms: _15  and  _17
REMARK    9  A    between atoms: _17  and  _18
REMARK   10  A    between atoms: _18  and  _19
REMARK   11  A    between atoms: _19  and  _20
REMARK   12  A    between atoms: _22  and  _24
REMARK   13  A    between atoms: _24  and  _26
REMARK   14  A    between atoms: _28  and  _30
REMARK   15  A    between atoms: _33  and  _35
REMARK   16  A    between atoms: _38  and  _40
REMARK   17  A    between atoms: _40  and  _41
REMARK   18  A    between atoms: _47  and  _49
REMARK   19  A    between atoms: _49  and  _50
REMARK   20  A    between atoms: _53  and  _55
REMARK   21  A    between atoms: _55  and  _57
REMARK   22  A    between atoms: _59  and  _61
REMARK   23  A    between atoms: _64  and  _66
REMARK   24  A    between atoms: _66  and  _67
REMARK   25  A    between atoms: _67  and  _68
REMARK   26  A    between atoms: _68  and  _69
REMARK   27  A    between atoms: _73  and  _75
REMARK   28  A    between atoms: _75  and  _76
REMARK   29  A    between atoms: _76  and  _77
REMARK   30  A    between atoms: _80  and  _82
REMARK   31  A    between atoms: _82  and  _83
REMARK   32  A    between atoms: _86  and  _88
REMARK   33  A    between atoms: _88  and  _89
REMARK   34  A    between atoms: _96  and  _98
REMARK   35  A    between atoms: _98  and  _99
REMARK   36  A    between atoms: _101  and  _103
REMARK   37  A    between atoms: _103  and  _104
REMARK   38  A    between atoms: _110  and  _112
REMARK   39  A    between atoms: _114  and  _116
REMARK   40  A    between atoms: _116  and  _117
REMARK   41  A    between atoms: _123  and  _125
REMARK   42  A    between atoms: _125  and  _126
REMARK   43  A    between atoms: _126  and  _127
REMARK   44  A    between atoms: _130  and  _132
REMARK   45  A    between atoms: _132  and  _134
REMARK   46  A    between atoms: _136  and  _138
REMARK   47  A    between atoms: _138  and  _139
REMARK   48  A    between atoms: _146  and  _148
REMARK                            x       y       z     vdW  Elec       q    Type
REMARK                         _______ _______ _______ _____ _____    ______ ____
ROOT
ATOM      1  C   UNL     1     -31.034  23.929 -50.843  0.00  0.00    +0.013 C 
ATOM      2  C   UNL     1     -30.417  24.034 -52.210  0.00  0.00    +0.001 C 
ENDROOT
BRANCH   1   3
ATOM      3  C   UNL     1     -31.964  22.718 -50.856  0.00  0.00    +0.069 C 
ATOM      4  S   UNL     1     -31.019  21.172 -50.719  0.00  0.00    -0.082 S 
ENDBRANCH   1   3
TORSDOF 1
REMARK  Name = 
REMARK  48 active torsions:
REMARK  status: ('A' for Active; 'I' for Inactive)
REMARK    1  A    between atoms: _1  and  _3
REMARK    2  A    between atoms: _3  and  _4
REMARK    3  A    between atoms: _4  and  _5
REMARK    4  A    between atoms: _5  and  _6
REMARK    5  A    between atoms: _8  and  _10
REMARK    6  A    between atoms: _10  and  _11
REMARK    7  A    between atoms: _11  and  _12
REMARK    8  A    between atoms: _15  and  _17
REMARK    9  A    between atoms: _17  and  _18
REMARK   10  A    between atoms: _18  and  _19
REMARK   11  A    between atoms: _19  and  _20
REMARK   12  A    between atoms: _22  and  _24
REMARK   13  A    between atoms: _24  and  _26
REMARK   14  A    between atoms: _28  and  _30
REMARK   15  A    between atoms: _33  and  _35
REMARK   16  A    between atoms: _38  and  _40
REMARK   17  A    between atoms: _40  and  _41
REMARK   18  A    between atoms: _47  and  _49
REMARK   19  A    between atoms: _49  and  _50
REMARK   20  A    between atoms: _53  and  _55
REMARK   21  A    between atoms: _55  and  _57
REMARK   22  A    between atoms: _59  and  _61
REMARK   23  A    between atoms: _64  and  _66
REMARK   24  A    between atoms: _66  and  _67
REMARK   25  A    between atoms: _67  and  _68
REMARK   26  A    between atoms: _68  and  _69
REMARK   27  A    between atoms: _73  and  _75
REMARK   28  A    between atoms: _75  and  _76
REMARK   29  A    between atoms: _76  and  _77
REMARK   30  A    between atoms: _80  and  _82
REMARK   31  A    between atoms: _82  and  _83
REMARK   32  A    between atoms: _86  and  _88
REMARK   33  A    between atoms: _88  and  _89
REMARK   34  A    between atoms: _96  and  _98
REMARK   35  A    between atoms: _98  and  _99
REMARK   36  A    between atoms: _101  and  _103
REMARK   37  A    between atoms: _103  and  _104
REMARK   38  A    between atoms: _110  and  _112
REMARK   39  A    between atoms: _114  and  _116
REMARK   40  A    between atoms: _116  and  _117
REMARK   41  A    between atoms: _123  and  _125
REMARK   42  A    between atoms: _125  and  _126
REMARK   43  A    between atoms: _126  and  _127
REMARK   44  A    between atoms: _130  and  _132
REMARK   45  A    between atoms: _132  and  _134
REMARK   46  A    between atoms: _136  and  _138
REMARK   47  A    between atoms: _138  and  _139
REMARK   48  A    between atoms: _146  and  _148
REMARK                            x       y       z     vdW  Elec       q    Type
REMARK                         _______ _______ _______ _____ _____    ______ ____
ROOT
ATOM      1  C   UNL     1     -28.334  20.281 -55.614  0.00  0.00    +0.000 C 
ATOM      2  C   UNL     1     -29.734  19.769 -55.866  0.00  0.00    +0.000 C 
ATOM      3  C   UNL     1     -27.481  20.075 -56.845  0.00  0.00    +0.000 C 
ENDROOT
TORSDOF 0
REMARK  Name = 
REMARK  48 active torsions:
REMARK  status: ('A' for Active; 'I' for Inactive)
REMARK    1  A    between atoms: _1  and  _3
REMARK    2  A    between atoms: _3  and  _4
REMARK    3  A    between atoms: _4  and  _5
REMARK    4  A    between atoms: _5  and  _6
REMARK    5  A    between atoms: _8  and  _10
REMARK    6  A    between atoms: _10  and  _11
REMARK    7  A    between atoms: _11  and  _12
REMARK    8  A    between atoms: _15  and  _17
REMARK    9  A    between atoms: _17  and  _18
REMARK   10  A    between atoms: _18  and  _19
REMARK   11  A    between atoms: _19  and  _20
REMARK   12  A    between atoms: _22  and  _24
REMARK   13  A    between atoms: _24  and  _26
REMARK   14  A    between atoms: _28  and  _30
REMARK   15  A    between atoms: _33  and  _35
REMARK   16  A    between atoms: _38  and  _40
REMARK   17  A    between atoms: _40  and  _41
REMARK   18  A    between atoms: _47  and  _49
REMARK   19  A    between atoms: _49  and  _50
REMARK   20  A    between atoms: _53  and  _55
REMARK   21  A    between atoms: _55  and  _57
REMARK   22  A    between atoms: _59  and  _61
REMARK   23  A    between atoms: _64  and  _66
REMARK   24  A    between atoms: _66  and  _67
REMARK   25  A    between atoms: _67  and  _68
REMARK   26  A    between atoms: _68  and  _69
REMARK   27  A    between atoms: _73  and  _75
REMARK   28  A    between atoms: _75  and  _76
REMARK   29  A    between atoms: _76  and  _77
REMARK   30  A    between atoms: _80  and  _82
REMARK   31  A    between atoms: _82  and  _83
REMARK   32  A    between atoms: _86  and  _88
REMARK   33  A    between atoms: _88  and  _89
REMARK   34  A    between atoms: _96  and  _98
REMARK   35  A    between atoms: _98  and  _99
REMARK   36  A    between atoms: _101  and  _103
REMARK   37  A    between atoms: _103  and  _104
REMARK   38  A    between atoms: _110  and  _112
REMARK   39  A    between atoms: _114  and  _116
REMARK   40  A    between atoms: _116  and  _117
REMARK   41  A    between atoms: _123  and  _125
REMARK   42  A    between atoms: _125  and  _126
REMARK   43  A    between atoms: _126  and  _127
REMARK   44  A    between atoms: _130  and  _132
REMARK   45  A    between atoms: _132  and  _134
REMARK   46  A    between atoms: _136  and  _138
REMARK   47  A    between atoms: _138  and  _139
REMARK   48  A    between atoms: _146  and  _148
REMARK                            x       y       z     vdW  Elec       q    Type
REMARK                         _______ _______ _______ _____ _____    ______ ____
ROOT
ATOM      1  C   UNL     1     -41.084   4.780 -57.000  0.00  0.00    +0.002 C 
ENDROOT
BRANCH   1   2
ATOM      2  C   UNL     1     -40.404   4.870 -58.358  0.00  0.00    +0.000 C 
BRANCH   2   3
ATOM      3  C   UNL     1     -41.224   4.300 -59.526  0.00  0.00    +0.000 C 
ATOM      4  C   UNL     1     -41.771   5.469 -60.349  0.00  0.00    +0.000 C 
ENDBRANCH   2   3
ENDBRANCH   1   2
BRANCH   1   5
ATOM      5  C   UNL     1     -41.376   6.153 -56.409  0.00  0.00    +0.021 C 
BRANCH   5   6
ATOM      6  C   UNL     1     -42.417   6.039 -55.312  0.00  0.00    +0.109 C 
ATOM      7  N   UNL     1     -42.800   4.639 -55.015  0.00  0.00    -0.131 NA
ENDBRANCH   5   6
ENDBRANCH   1   5
TORSDOF 4
REMARK  Name = 
REMARK  48 active torsions:
REMARK  status: ('A' for Active; 'I' for Inactive)
REMARK    1  A    between atoms: _1  and  _3
REMARK    2  A    between atoms: _3  and  _4
REMARK    3  A    between atoms: _4  and  _5
REMARK    4  A    between atoms: _5  and  _6
REMARK    5  A    between atoms: _8  and  _10
REMARK    6  A    between atoms: _10  and  _11
REMARK    7  A    between atoms: _11  and  _12
REMARK    8  A    between atoms: _15  and  _17
REMARK    9  A    between atoms: _17  and  _18
REMARK   10  A    between atoms: _18  and  _19
REMARK   11  A    between atoms: _19  and  _20
REMARK   12  A    between atoms: _22  and  _24
REMARK   13  A    between atoms: _24  and  _26
REMARK   14  A    between atoms: _28  and  _30
REMARK   15  A    between atoms: _33  and  _35
REMARK   16  A    between atoms: _38  and  _40
REMARK   17  A    between atoms: _40  and  _41
REMARK   18  A    between atoms: _47  and  _49
REMARK   19  A    between atoms: _49  and  _50
REMARK   20  A    between atoms: _53  and  _55
REMARK   21  A    between atoms: _55  and  _57
REMARK   22  A    between atoms: _59  and  _61
REMARK   23  A    between atoms: _64  and  _66
REMARK   24  A    between atoms: _66  and  _67
REMARK   25  A    between atoms: _67  and  _68
REMARK   26  A    between atoms: _68  and  _69
REMARK   27  A    between atoms: _73  and  _75
REMARK   28  A    between atoms: _75  and  _76
REMARK   29  A    between atoms: _76  and  _77
REMARK   30  A    between atoms: _80  and  _82
REMARK   31  A    between atoms: _82  and  _83
REMARK   32  A    between atoms: _86  and  _88
REMARK   33  A    between atoms: _88  and  _89
REMARK   34  A    between atoms: _96  and  _98
REMARK   35  A    between atoms: _98  and  _99
REMARK   36  A    between atoms: _101  and  _103
REMARK   37  A    between atoms: _103  and  _104
REMARK   38  A    between atoms: _110  and  _112
REMARK   39  A    between atoms: _114  and  _116
REMARK   40  A    between atoms: _116  and  _117
REMARK   41  A    between atoms: _123  and  _125
REMARK   42  A    between atoms: _125  and  _126
REMARK   43  A    between atoms: _126  and  _127
REMARK   44  A    between atoms: _130  and  _132
REMARK   45  A    between atoms: _132  and  _134
REMARK   46  A    between atoms: _136  and  _138
REMARK   47  A    between atoms: _138  and  _139
REMARK   48  A    between atoms: _146  and  _148
REMARK                            x       y       z     vdW  Elec       q    Type
REMARK                         _______ _______ _______ _____ _____    ______ ____
ROOT
ATOM      1  C   UNL     1     -37.635  -1.890 -47.224  0.00  0.00    +0.089 C 
ENDROOT
BRANCH   1   2
ATOM      2  C   UNL     1     -37.644  -1.164 -48.570  0.00  0.00    +0.261 C 
ATOM      3  O   UNL     1     -37.690   0.067 -48.632  0.00  0.00    -0.272 OA
ATOM      4  N   UNL     1     -37.603  -1.930 -49.651  0.00  0.00    -0.088 NA
ENDBRANCH   1   2
BRANCH   1   5
ATOM      5  C   UNL     1     -37.640  -3.406 -47.375  0.00  0.00    +0.010 C 
BRANCH   5   6
ATOM      6  C   UNL     1     -36.303  -4.096 -47.066  0.00  0.00    +0.001 C 
ATOM      7  C   UNL     1     -36.525  -5.097 -45.944  0.00  0.00    +0.000 C 
ENDBRANCH   5   6
ENDBRANCH   1   5
TORSDOF 3
REMARK  Name = 
REMARK  48 active torsions:
REMARK  status: ('A' for Active; 'I' for Inactive)
REMARK    1  A    between atoms: _1  and  _3
REMARK    2  A    between atoms: _3  and  _4
REMARK    3  A    between atoms: _4  and  _5
REMARK    4  A    between atoms: _5  and  _6
REMARK    5  A    between atoms: _8  and  _10
REMARK    6  A    between atoms: _10  and  _11
REMARK    7  A    between atoms: _11  and  _12
REMARK    8  A    between atoms: _15  and  _17
REMARK    9  A    between atoms: _17  and  _18
REMARK   10  A    between atoms: _18  and  _19
REMARK   11  A    between atoms: _19  and  _20
REMARK   12  A    between atoms: _22  and  _24
REMARK   13  A    between atoms: _24  and  _26
REMARK   14  A    between atoms: _28  and  _30
REMARK   15  A    between atoms: _33  and  _35
REMARK   16  A    between atoms: _38  and  _40
REMARK   17  A    between atoms: _40  and  _41
REMARK   18  A    between atoms: _47  and  _49
REMARK   19  A    between atoms: _49  and  _50
REMARK   20  A    between atoms: _53  and  _55
REMARK   21  A    between atoms: _55  and  _57
REMARK   22  A    between atoms: _59  and  _61
REMARK   23  A    between atoms: _64  and  _66
REMARK   24  A    between atoms: _66  and  _67
REMARK   25  A    between atoms: _67  and  _68
REMARK   26  A    between atoms: _68  and  _69
REMARK   27  A    between atoms: _73  and  _75
REMARK   28  A    between atoms: _75  and  _76
REMARK   29  A    between atoms: _76  and  _77
REMARK   30  A    between atoms: _80  and  _82
REMARK   31  A    between atoms: _82  and  _83
REMARK   32  A    between atoms: _86  and  _88
REMARK   33  A    between atoms: _88  and  _89
REMARK   34  A    between atoms: _96  and  _98
REMARK   35  A    between atoms: _98  and  _99
REMARK   36  A    between atoms: _101  and  _103
REMARK   37  A    between atoms: _103  and  _104
REMARK   38  A    between atoms: _110  and  _112
REMARK   39  A    between atoms: _114  and  _116
REMARK   40  A    between atoms: _116  and  _117
REMARK   41  A    between atoms: _123  and  _125
REMARK   42  A    between atoms: _125  and  _126
REMARK   43  A    between atoms: _126  and  _127
REMARK   44  A    between atoms: _130  and  _132
REMARK   45  A    between atoms: _132  and  _134
REMARK   46  A    between atoms: _136  and  _138
REMARK   47  A    between atoms: _138  and  _139
REMARK   48  A    between atoms: _146  and  _148
REMARK                            x       y       z     vdW  Elec       q    Type
REMARK                         _______ _______ _______ _____ _____    ______ ____
ROOT
ATOM      1  C   UNL     1     -34.182   0.591 -47.293  0.00  0.00    +0.002 C 
ENDROOT
BRANCH   1   2
ATOM      2  C   UNL     1     -34.221  -0.476 -46.208  0.00  0.00    +0.000 C 
BRANCH   2   3
ATOM      3  C   UNL     1     -32.868  -0.811 -45.600  0.00  0.00    +0.000 C 
ATOM      4  C   UNL     1     -32.974  -0.976 -44.118  0.00  0.00    +0.000 C 
ENDBRANCH   2   3
ENDBRANCH   1   2
BRANCH   1   5
ATOM      5  C   UNL     1     -34.150   0.020 -48.711  0.00  0.00    +0.021 C 
BRANCH   5   6
ATOM      6  C   UNL     1     -32.718  -0.093 -49.241  0.00  0.00    +0.109 C 
ATOM      7  N   UNL     1     -32.572   0.450 -50.625  0.00  0.00    -0.131 NA
ENDBRANCH   5   6
ENDBRANCH   1   5
TORSDOF 4
REMARK  Name = 
REMARK  48 active torsions:
REMARK  status: ('A' for Active; 'I' for Inactive)
REMARK    1  A    between atoms: _1  and  _3
REMARK    2  A    between atoms: _3  and  _4
REMARK    3  A    between atoms: _4  and  _5
REMARK    4  A    between atoms: _5  and  _6
REMARK    5  A    between atoms: _8  and  _10
REMARK    6  A    between atoms: _10  and  _11
REMARK    7  A    between atoms: _11  and  _12
REMARK    8  A    between atoms: _15  and  _17
REMARK    9  A    between atoms: _17  and  _18
REMARK   10  A    between atoms: _18  and  _19
REMARK   11  A    between atoms: _19  and  _20
REMARK   12  A    between atoms: _22  and  _24
REMARK   13  A    between atoms: _24  and  _26
REMARK   14  A    between atoms: _28  and  _30
REMARK   15  A    between atoms: _33  and  _35
REMARK   16  A    between atoms: _38  and  _40
REMARK   17  A    between atoms: _40  and  _41
REMARK   18  A    between atoms: _47  and  _49
REMARK   19  A    between atoms: _49  and  _50
REMARK   20  A    between atoms: _53  and  _55
REMARK   21  A    between atoms: _55  and  _57
REMARK   22  A    between atoms: _59  and  _61
REMARK   23  A    between atoms: _64  and  _66
REMARK   24  A    between atoms: _66  and  _67
REMARK   25  A    between atoms: _67  and  _68
REMARK   26  A    between atoms: _68  and  _69
REMARK   27  A    between atoms: _73  and  _75
REMARK   28  A    between atoms: _75  and  _76
REMARK   29  A    between atoms: _76  and  _77
REMARK   30  A    between atoms: _80  and  _82
REMARK   31  A    between atoms: _82  and  _83
REMARK   32  A    between atoms: _86  and  _88
REMARK   33  A    between atoms: _88  and  _89
REMARK   34  A    between atoms: _96  and  _98
REMARK   35  A    between atoms: _98  and  _99
REMARK   36  A    between atoms: _101  and  _103
REMARK   37  A    between atoms: _103  and  _104
REMARK   38  A    between atoms: _110  and  _112
REMARK   39  A    between atoms: _114  and  _116
REMARK   40  A    between atoms: _116  and  _117
REMARK   41  A    between atoms: _123  and  _125
REMARK   42  A    between atoms: _125  and  _126
REMARK   43  A    between atoms: _126  and  _127
REMARK   44  A    between atoms: _130  and  _132
REMARK   45  A    between atoms: _132  and  _134
REMARK   46  A    between atoms: _136  and  _138
REMARK   47  A    between atoms: _138  and  _139
REMARK   48  A    between atoms: _146  and  _148
REMARK                            x       y       z     vdW  Elec       q    Type
REMARK                         _______ _______ _______ _____ _____    ______ ____
ROOT
ATOM      1  C   UNL     1     -37.004  20.709 -62.215  0.00  0.00    +0.000 C 
ATOM      2  C   UNL     1     -37.248  21.189 -60.791  0.00  0.00    +0.000 C 
ENDROOT
BRANCH   1   3
ATOM      3  C   UNL     1     -38.244  20.934 -63.117  0.00  0.00    +0.000 C 
ATOM      4  C   UNL     1     -39.428  21.574 -62.374  0.00  0.00    +0.000 C 
ENDBRANCH   1   3
BRANCH   1   5
ATOM      5  C   UNL     1     -36.568  19.238 -62.252  0.00  0.00    +0.000 C 
ATOM      6  C   UNL     1     -35.074  19.018 -62.405  0.00  0.00    +0.000 C 
ENDBRANCH   1   5
TORSDOF 2
REMARK  Name = 
REMARK  48 active torsions:
REMARK  status: ('A' for Active; 'I' for Inactive)
REMARK    1  A    between atoms: _1  and  _3
REMARK    2  A    between atoms: _3  and  _4
REMARK    3  A    between atoms: _4  and  _5
REMARK    4  A    between atoms: _5  and  _6
REMARK    5  A    between atoms: _8  and  _10
REMARK    6  A    between atoms: _10  and  _11
REMARK    7  A    between atoms: _11  and  _12
REMARK    8  A    between atoms: _15  and  _17
REMARK    9  A    between atoms: _17  and  _18
REMARK   10  A    between atoms: _18  and  _19
REMARK   11  A    between atoms: _19  and  _20
REMARK   12  A    between atoms: _22  and  _24
REMARK   13  A    between atoms: _24  and  _26
REMARK   14  A    between atoms: _28  and  _30
REMARK   15  A    between atoms: _33  and  _35
REMARK   16  A    between atoms: _38  and  _40
REMARK   17  A    between atoms: _40  and  _41
REMARK   18  A    between atoms: _47  and  _49
REMARK   19  A    between atoms: _49  and  _50
REMARK   20  A    between atoms: _53  and  _55
REMARK   21  A    between atoms: _55  and  _57
REMARK   22  A    between atoms: _59  and  _61
REMARK   23  A    between atoms: _64  and  _66
REMARK   24  A    between atoms: _66  and  _67
REMARK   25  A    between atoms: _67  and  _68
REMARK   26  A    between atoms: _68  and  _69
REMARK   27  A    between atoms: _73  and  _75
REMARK   28  A    between atoms: _75  and  _76
REMARK   29  A    between atoms: _76  and  _77
REMARK   30  A    between atoms: _80  and  _82
REMARK   31  A    between atoms: _82  and  _83
REMARK   32  A    between atoms: _86  and  _88
REMARK   33  A    between atoms: _88  and  _89
REMARK   34  A    between atoms: _96  and  _98
REMARK   35  A    between atoms: _98  and  _99
REMARK   36  A    between atoms: _101  and  _103
REMARK   37  A    between atoms: _103  and  _104
REMARK   38  A    between atoms: _110  and  _112
REMARK   39  A    between atoms: _114  and  _116
REMARK   40  A    between atoms: _116  and  _117
REMARK   41  A    between atoms: _123  and  _125
REMARK   42  A    between atoms: _125  and  _126
REMARK   43  A    between atoms: _126  and  _127
REMARK   44  A    between atoms: _130  and  _132
REMARK   45  A    between atoms: _132  and  _134
REMARK   46  A    between atoms: _136  and  _138
REMARK   47  A    between atoms: _138  and  _139
REMARK   48  A    between atoms: _146  and  _148
REMARK                            x       y       z     vdW  Elec       q    Type
REMARK                         _______ _______ _______ _____ _____    ______ ____
ROOT
ATOM      1  C   UNL     1     -40.458  16.008 -58.742  0.00  0.00    +0.000 C 
ATOM      2  C   UNL     1     -40.596  16.266 -57.251  0.00  0.00    +0.000 C 
ATOM      3  C   UNL     1     -39.462  16.985 -59.338  0.00  0.00    +0.000 C 
ENDROOT
BRANCH   1   4
ATOM      4  C   UNL     1     -41.820  16.118 -59.465  0.00  0.00    +0.000 C 
ATOM      5  C   UNL     1     -41.608  15.864 -60.956  0.00  0.00    +0.000 C 
ENDBRANCH   1   4
TORSDOF 1
REMARK  Name = 
REMARK  48 active torsions:
REMARK  status: ('A' for Active; 'I' for Inactive)
REMARK    1  A    between atoms: _1  and  _3
REMARK    2  A    between atoms: _3  and  _4
REMARK    3  A    between atoms: _4  and  _5
REMARK    4  A    between atoms: _5  and  _6
REMARK    5  A    between atoms: _8  and  _10
REMARK    6  A    between atoms: _10  and  _11
REMARK    7  A    between atoms: _11  and  _12
REMARK    8  A    between atoms: _15  and  _17
REMARK    9  A    between atoms: _17  and  _18
REMARK   10  A    between atoms: _18  and  _19
REMARK   11  A    between atoms: _19  and  _20
REMARK   12  A    between atoms: _22  and  _24
REMARK   13  A    between atoms: _24  and  _26
REMARK   14  A    between atoms: _28  and  _30
REMARK   15  A    between atoms: _33  and  _35
REMARK   16  A    between atoms: _38  and  _40
REMARK   17  A    between atoms: _40  and  _41
REMARK   18  A    between atoms: _47  and  _49
REMARK   19  A    between atoms: _49  and  _50
REMARK   20  A    between atoms: _53  and  _55
REMARK   21  A    between atoms: _55  and  _57
REMARK   22  A    between atoms: _59  and  _61
REMARK   23  A    between atoms: _64  and  _66
REMARK   24  A    between atoms: _66  and  _67
REMARK   25  A    between atoms: _67  and  _68
REMARK   26  A    between atoms: _68  and  _69
REMARK   27  A    between atoms: _73  and  _75
REMARK   28  A    between atoms: _75  and  _76
REMARK   29  A    between atoms: _76  and  _77
REMARK   30  A    between atoms: _80  and  _82
REMARK   31  A    between atoms: _82  and  _83
REMARK   32  A    between atoms: _86  and  _88
REMARK   33  A    between atoms: _88  and  _89
REMARK   34  A    between atoms: _96  and  _98
REMARK   35  A    between atoms: _98  and  _99
REMARK   36  A    between atoms: _101  and  _103
REMARK   37  A    between atoms: _103  and  _104
REMARK   38  A    between atoms: _110  and  _112
REMARK   39  A    between atoms: _114  and  _116
REMARK   40  A    between atoms: _116  and  _117
REMARK   41  A    between atoms: _123  and  _125
REMARK   42  A    between atoms: _125  and  _126
REMARK   43  A    between atoms: _126  and  _127
REMARK   44  A    between atoms: _130  and  _132
REMARK   45  A    between atoms: _132  and  _134
REMARK   46  A    between atoms: _136  and  _138
REMARK   47  A    between atoms: _138  and  _139
REMARK   48  A    between atoms: _146  and  _148
REMARK                            x       y       z     vdW  Elec       q    Type
REMARK                         _______ _______ _______ _____ _____    ______ ____
ROOT
ATOM      1  C   UNL     1     -37.401  15.863 -64.320  0.00  0.00    +0.000 C 
ATOM      2  C   UNL     1     -37.438  15.835 -62.799  0.00  0.00    +0.000 C 
ATOM      3  C   UNL     1     -36.012  16.220 -64.824  0.00  0.00    +0.000 C 
ENDROOT
BRANCH   1   4
ATOM      4  C   UNL     1     -38.448  16.853 -64.859  0.00  0.00    +0.000 C 
ATOM      5  C   UNL     1     -38.402  16.775 -66.366  0.00  0.00    +0.000 C 
ENDBRANCH   1   4
TORSDOF 1
REMARK  Name = 
REMARK  48 active torsions:
REMARK  status: ('A' for Active; 'I' for Inactive)
REMARK    1  A    between atoms: _1  and  _3
REMARK    2  A    between atoms: _3  and  _4
REMARK    3  A    between atoms: _4  and  _5
REMARK    4  A    between atoms: _5  and  _6
REMARK    5  A    between atoms: _8  and  _10
REMARK    6  A    between atoms: _10  and  _11
REMARK    7  A    between atoms: _11  and  _12
REMARK    8  A    between atoms: _15  and  _17
REMARK    9  A    between atoms: _17  and  _18
REMARK   10  A    between atoms: _18  and  _19
REMARK   11  A    between atoms: _19  and  _20
REMARK   12  A    between atoms: _22  and  _24
REMARK   13  A    between atoms: _24  and  _26
REMARK   14  A    between atoms: _28  and  _30
REMARK   15  A    between atoms: _33  and  _35
REMARK   16  A    between atoms: _38  and  _40
REMARK   17  A    between atoms: _40  and  _41
REMARK   18  A    between atoms: _47  and  _49
REMARK   19  A    between atoms: _49  and  _50
REMARK   20  A    between atoms: _53  and  _55
REMARK   21  A    between atoms: _55  and  _57
REMARK   22  A    between atoms: _59  and  _61
REMARK   23  A    between atoms: _64  and  _66
REMARK   24  A    between atoms: _66  and  _67
REMARK   25  A    between atoms: _67  and  _68
REMARK   26  A    between atoms: _68  and  _69
REMARK   27  A    between atoms: _73  and  _75
REMARK   28  A    between atoms: _75  and  _76
REMARK   29  A    between atoms: _76  and  _77
REMARK   30  A    between atoms: _80  and  _82
REMARK   31  A    between atoms: _82  and  _83
REMARK   32  A    between atoms: _86  and  _88
REMARK   33  A    between atoms: _88  and  _89
REMARK   34  A    between atoms: _96  and  _98
REMARK   35  A    between atoms: _98  and  _99
REMARK   36  A    between atoms: _101  and  _103
REMARK   37  A    between atoms: _103  and  _104
REMARK   38  A    between atoms: _110  and  _112
REMARK   39  A    between atoms: _114  and  _116
REMARK   40  A    between atoms: _116  and  _117
REMARK   41  A    between atoms: _123  and  _125
REMARK   42  A    between atoms: _125  and  _126
REMARK   43  A    between atoms: _126  and  _127
REMARK   44  A    between atoms: _130  and  _132
REMARK   45  A    between atoms: _132  and  _134
REMARK   46  A    between atoms: _136  and  _138
REMARK   47  A    between atoms: _138  and  _139
REMARK   48  A    between atoms: _146  and  _148
REMARK                            x       y       z     vdW  Elec       q    Type
REMARK                         _______ _______ _______ _____ _____    ______ ____
ROOT
ATOM      1  C   UNL     1     -32.528  17.238 -67.928  0.00  0.00    -0.022 A 
ATOM      2  C   UNL     1     -33.388  16.262 -67.434  0.00  0.00    -0.004 A 
ATOM      3  C   UNL     1     -32.895  15.161 -66.759  0.00  0.00    -0.000 A 
ATOM      4  C   UNL     1     -31.529  15.022 -66.574  0.00  0.00    -0.000 A 
ATOM      5  C   UNL     1     -30.666  15.985 -67.057  0.00  0.00    -0.000 A 
ATOM      6  C   UNL     1     -31.163  17.085 -67.730  0.00  0.00    -0.004 A 
ENDROOT
BRANCH   1   7
ATOM      7  C   UNL     1     -33.074  18.454 -68.639  0.00  0.00    +0.026 C 
BRANCH   7   8
ATOM      8  C   UNL     1     -33.990  18.126 -69.806  0.00  0.00    +0.005 C 
ATOM      9  C   UNL     1     -33.252  17.127 -70.654  0.00  0.00    +0.000 C 
ENDBRANCH   7   8
ENDBRANCH   1   7
TORSDOF 2
REMARK  Name = 
REMARK  48 active torsions:
REMARK  status: ('A' for Active; 'I' for Inactive)
REMARK    1  A    between atoms: _1  and  _3
REMARK    2  A    between atoms: _3  and  _4
REMARK    3  A    between atoms: _4  and  _5
REMARK    4  A    between atoms: _5  and  _6
REMARK    5  A    between atoms: _8  and  _10
REMARK    6  A    between atoms: _10  and  _11
REMARK    7  A    between atoms: _11  and  _12
REMARK    8  A    between atoms: _15  and  _17
REMARK    9  A    between atoms: _17  and  _18
REMARK   10  A    between atoms: _18  and  _19
REMARK   11  A    between atoms: _19  and  _20
REMARK   12  A    between atoms: _22  and  _24
REMARK   13  A    between atoms: _24  and  _26
REMARK   14  A    between atoms: _28  and  _30
REMARK   15  A    between atoms: _33  and  _35
REMARK   16  A    between atoms: _38  and  _40
REMARK   17  A    between atoms: _40  and  _41
REMARK   18  A    between atoms: _47  and  _49
REMARK   19  A    between atoms: _49  and  _50
REMARK   20  A    between atoms: _53  and  _55
REMARK   21  A    between atoms: _55  and  _57
REMARK   22  A    between atoms: _59  and  _61
REMARK   23  A    between atoms: _64  and  _66
REMARK   24  A    between atoms: _66  and  _67
REMARK   25  A    between atoms: _67  and  _68
REMARK   26  A    between atoms: _68  and  _69
REMARK   27  A    between atoms: _73  and  _75
REMARK   28  A    between atoms: _75  and  _76
REMARK   29  A    between atoms: _76  and  _77
REMARK   30  A    between atoms: _80  and  _82
REMARK   31  A    between atoms: _82  and  _83
REMARK   32  A    between atoms: _86  and  _88
REMARK   33  A    between atoms: _88  and  _89
REMARK   34  A    between atoms: _96  and  _98
REMARK   35  A    between atoms: _98  and  _99
REMARK   36  A    between atoms: _101  and  _103
REMARK   37  A    between atoms: _103  and  _104
REMARK   38  A    between atoms: _110  and  _112
REMARK   39  A    between atoms: _114  and  _116
REMARK   40  A    between atoms: _116  and  _117
REMARK   41  A    between atoms: _123  and  _125
REMARK   42  A    between atoms: _125  and  _126
REMARK   43  A    between atoms: _126  and  _127
REMARK   44  A    between atoms: _130  and  _132
REMARK   45  A    between atoms: _132  and  _134
REMARK   46  A    between atoms: _136  and  _138
REMARK   47  A    between atoms: _138  and  _139
REMARK   48  A    between atoms: _146  and  _148
REMARK                            x       y       z     vdW  Elec       q    Type
REMARK                         _______ _______ _______ _____ _____    ______ ____
ROOT
ATOM      1  C   UNL     1     -28.961   9.396 -66.384  0.00  0.00    +0.000 C 
ENDROOT
BRANCH   1   2
ATOM      2  C   UNL     1     -29.384  10.650 -65.607  0.00  0.00    +0.000 C 
ATOM      3  C   UNL     1     -30.862  10.967 -65.795  0.00  0.00    +0.000 C 
ATOM      4  C   UNL     1     -28.556  11.859 -65.993  0.00  0.00    +0.000 C 
ENDBRANCH   1   2
BRANCH   1   5
ATOM      5  C   UNL     1     -27.487   8.993 -66.215  0.00  0.00    +0.000 C 
ATOM      6  C   UNL     1     -27.356   7.743 -65.353  0.00  0.00    +0.000 C 
ENDBRANCH   1   5
TORSDOF 2
REMARK  Name = 
REMARK  48 active torsions:
REMARK  status: ('A' for Active; 'I' for Inactive)
REMARK    1  A    between atoms: _1  and  _3
REMARK    2  A    between atoms: _3  and  _4
REMARK    3  A    between atoms: _4  and  _5
REMARK    4  A    between atoms: _5  and  _6
REMARK    5  A    between atoms: _8  and  _10
REMARK    6  A    between atoms: _10  and  _11
REMARK    7  A    between atoms: _11  and  _12
REMARK    8  A    between atoms: _15  and  _17
REMARK    9  A    between atoms: _17  and  _18
REMARK   10  A    between atoms: _18  and  _19
REMARK   11  A    between atoms: _19  and  _20
REMARK   12  A    between atoms: _22  and  _24
REMARK   13  A    between atoms: _24  and  _26
REMARK   14  A    between atoms: _28  and  _30
REMARK   15  A    between atoms: _33  and  _35
REMARK   16  A    between atoms: _38  and  _40
REMARK   17  A    between atoms: _40  and  _41
REMARK   18  A    between atoms: _47  and  _49
REMARK   19  A    between atoms: _49  and  _50
REMARK   20  A    between atoms: _53  and  _55
REMARK   21  A    between atoms: _55  and  _57
REMARK   22  A    between atoms: _59  and  _61
REMARK   23  A    between atoms: _64  and  _66
REMARK   24  A    between atoms: _66  and  _67
REMARK   25  A    between atoms: _67  and  _68
REMARK   26  A    between atoms: _68  and  _69
REMARK   27  A    between atoms: _73  and  _75
REMARK   28  A    between atoms: _75  and  _76
REMARK   29  A    between atoms: _76  and  _77
REMARK   30  A    between atoms: _80  and  _82
REMARK   31  A    between atoms: _82  and  _83
REMARK   32  A    between atoms: _86  and  _88
REMARK   33  A    between atoms: _88  and  _89
REMARK   34  A    between atoms: _96  and  _98
REMARK   35  A    between atoms: _98  and  _99
REMARK   36  A    between atoms: _101  and  _103
REMARK   37  A    between atoms: _103  and  _104
REMARK   38  A    between atoms: _110  and  _112
REMARK   39  A    between atoms: _114  and  _116
REMARK   40  A    between atoms: _116  and  _117
REMARK   41  A    between atoms: _123  and  _125
REMARK   42  A    between atoms: _125  and  _126
REMARK   43  A    between atoms: _126  and  _127
REMARK   44  A    between atoms: _130  and  _132
REMARK   45  A    between atoms: _132  and  _134
REMARK   46  A    between atoms: _136  and  _138
REMARK   47  A    between atoms: _138  and  _139
REMARK   48  A    between atoms: _146  and  _148
REMARK                            x       y       z     vdW  Elec       q    Type
REMARK                         _______ _______ _______ _____ _____    ______ ____
ROOT
ATOM      1  C   UNL     1     -29.805  21.651 -46.742  0.00  0.00    +0.000 C 
ATOM      2  C   UNL     1     -30.206  22.094 -45.330  0.00  0.00    +0.000 C 
ENDROOT
BRANCH   1   3
ATOM      3  C   UNL     1     -28.832  22.667 -47.364  0.00  0.00    +0.000 C 
ATOM      4  C   UNL     1     -28.508  23.754 -46.330  0.00  0.00    +0.000 C 
ENDBRANCH   1   3
BRANCH   1   5
ATOM      5  C   UNL     1     -31.033  21.481 -47.630  0.00  0.00    +0.000 C 
ATOM      6  C   UNL     1     -31.321  20.043 -48.013  0.00  0.00    +0.000 C 
ENDBRANCH   1   5
TORSDOF 2
REMARK  Name = 
REMARK  48 active torsions:
REMARK  status: ('A' for Active; 'I' for Inactive)
REMARK    1  A    between atoms: _1  and  _3
REMARK    2  A    between atoms: _3  and  _4
REMARK    3  A    between atoms: _4  and  _5
REMARK    4  A    between atoms: _5  and  _6
REMARK    5  A    between atoms: _8  and  _10
REMARK    6  A    between atoms: _10  and  _11
REMARK    7  A    between atoms: _11  and  _12
REMARK    8  A    between atoms: _15  and  _17
REMARK    9  A    between atoms: _17  and  _18
REMARK   10  A    between atoms: _18  and  _19
REMARK   11  A    between atoms: _19  and  _20
REMARK   12  A    between atoms: _22  and  _24
REMARK   13  A    between atoms: _24  and  _26
REMARK   14  A    between atoms: _28  and  _30
REMARK   15  A    between atoms: _33  and  _35
REMARK   16  A    between atoms: _38  and  _40
REMARK   17  A    between atoms: _40  and  _41
REMARK   18  A    between atoms: _47  and  _49
REMARK   19  A    between atoms: _49  and  _50
REMARK   20  A    between atoms: _53  and  _55
REMARK   21  A    between atoms: _55  and  _57
REMARK   22  A    between atoms: _59  and  _61
REMARK   23  A    between atoms: _64  and  _66
REMARK   24  A    between atoms: _66  and  _67
REMARK   25  A    between atoms: _67  and  _68
REMARK   26  A    between atoms: _68  and  _69
REMARK   27  A    between atoms: _73  and  _75
REMARK   28  A    between atoms: _75  and  _76
REMARK   29  A    between atoms: _76  and  _77
REMARK   30  A    between atoms: _80  and  _82
REMARK   31  A    between atoms: _82  and  _83
REMARK   32  A    between atoms: _86  and  _88
REMARK   33  A    between atoms: _88  and  _89
REMARK   34  A    between atoms: _96  and  _98
REMARK   35  A    between atoms: _98  and  _99
REMARK   36  A    between atoms: _101  and  _103
REMARK   37  A    between atoms: _103  and  _104
REMARK   38  A    between atoms: _110  and  _112
REMARK   39  A    between atoms: _114  and  _116
REMARK   40  A    between atoms: _116  and  _117
REMARK   41  A    between atoms: _123  and  _125
REMARK   42  A    between atoms: _125  and  _126
REMARK   43  A    between atoms: _126  and  _127
REMARK   44  A    between atoms: _130  and  _132
REMARK   45  A    between atoms: _132  and  _134
REMARK   46  A    between atoms: _136  and  _138
REMARK   47  A    between atoms: _138  and  _139
REMARK   48  A    between atoms: _146  and  _148
REMARK                            x       y       z     vdW  Elec       q    Type
REMARK                         _______ _______ _______ _____ _____    ______ ____
ROOT
ATOM      1  C   UNL     1     -32.218  25.109 -41.217  0.00  0.00    +0.000 C 
ATOM      2  C   UNL     1     -30.997  24.966 -40.324  0.00  0.00    +0.000 C 
ATOM      3  C   UNL     1     -33.425  25.581 -40.413  0.00  0.00    +0.000 C 
ENDROOT
BRANCH   1   4
ATOM      4  C   UNL     1     -31.936  26.080 -42.382  0.00  0.00    +0.000 C 
ATOM      5  C   UNL     1     -31.591  27.459 -41.796  0.00  0.00    +0.000 C 
ENDBRANCH   1   4
TORSDOF 1
REMARK  Name = 
REMARK  48 active torsions:
REMARK  status: ('A' for Active; 'I' for Inactive)
REMARK    1  A    between atoms: _1  and  _3
REMARK    2  A    between atoms: _3  and  _4
REMARK    3  A    between atoms: _4  and  _5
REMARK    4  A    between atoms: _5  and  _6
REMARK    5  A    between atoms: _8  and  _10
REMARK    6  A    between atoms: _10  and  _11
REMARK    7  A    between atoms: _11  and  _12
REMARK    8  A    between atoms: _15  and  _17
REMARK    9  A    between atoms: _17  and  _18
REMARK   10  A    between atoms: _18  and  _19
REMARK   11  A    between atoms: _19  and  _20
REMARK   12  A    between atoms: _22  and  _24
REMARK   13  A    between atoms: _24  and  _26
REMARK   14  A    between atoms: _28  and  _30
REMARK   15  A    between atoms: _33  and  _35
REMARK   16  A    between atoms: _38  and  _40
REMARK   17  A    between atoms: _40  and  _41
REMARK   18  A    between atoms: _47  and  _49
REMARK   19  A    between atoms: _49  and  _50
REMARK   20  A    between atoms: _53  and  _55
REMARK   21  A    between atoms: _55  and  _57
REMARK   22  A    between atoms: _59  and  _61
REMARK   23  A    between atoms: _64  and  _66
REMARK   24  A    between atoms: _66  and  _67
REMARK   25  A    between atoms: _67  and  _68
REMARK   26  A    between atoms: _68  and  _69
REMARK   27  A    between atoms: _73  and  _75
REMARK   28  A    between atoms: _75  and  _76
REMARK   29  A    between atoms: _76  and  _77
REMARK   30  A    between atoms: _80  and  _82
REMARK   31  A    between atoms: _82  and  _83
REMARK   32  A    between atoms: _86  and  _88
REMARK   33  A    between atoms: _88  and  _89
REMARK   34  A    between atoms: _96  and  _98
REMARK   35  A    between atoms: _98  and  _99
REMARK   36  A    between atoms: _101  and  _103
REMARK   37  A    between atoms: _103  and  _104
REMARK   38  A    between atoms: _110  and  _112
REMARK   39  A    between atoms: _114  and  _116
REMARK   40  A    between atoms: _116  and  _117
REMARK   41  A    between atoms: _123  and  _125
REMARK   42  A    between atoms: _125  and  _126
REMARK   43  A    between atoms: _126  and  _127
REMARK   44  A    between atoms: _130  and  _132
REMARK   45  A    between atoms: _132  and  _134
REMARK   46  A    between atoms: _136  and  _138
REMARK   47  A    between atoms: _138  and  _139
REMARK   48  A    between atoms: _146  and  _148
REMARK                            x       y       z     vdW  Elec       q    Type
REMARK                         _______ _______ _______ _____ _____    ______ ____
ROOT
ATOM      1  C   UNL     1     -26.821  16.136 -45.207  0.00  0.00    +0.220 C 
ENDROOT
BRANCH   1   2
ATOM      2  N   UNL     1     -28.161  16.671 -44.963  0.00  0.00    -0.087 NA
ATOM      3  C   UNL     1     -28.665  17.765 -45.535  0.00  0.00    +0.535 C 
ATOM      4  N   UNL     1     -29.905  18.158 -45.243  0.00  0.00    +0.135 NA
ATOM      5  N   UNL     1     -27.942  18.473 -46.397  0.00  0.00    +0.135 NA
ENDBRANCH   1   2
BRANCH   1   6
ATOM      6  C   UNL     1     -26.874  14.894 -46.083  0.00  0.00    +0.047 C 
BRANCH   6   7
ATOM      7  C   UNL     1     -26.760  15.217 -47.573  0.00  0.00    +0.004 C 
BRANCH   7   8
ATOM      8  C   UNL     1     -25.337  15.065 -48.132  0.00  0.00    +0.000 C 
ATOM      9  C   UNL     1     -25.355  14.508 -49.559  0.00  0.00    +0.000 C 
ENDBRANCH   7   8
ENDBRANCH   6   7
ENDBRANCH   1   6
TORSDOF 4
REMARK  Name = 
REMARK  48 active torsions:
REMARK  status: ('A' for Active; 'I' for Inactive)
REMARK    1  A    between atoms: _1  and  _3
REMARK    2  A    between atoms: _3  and  _4
REMARK    3  A    between atoms: _4  and  _5
REMARK    4  A    between atoms: _5  and  _6
REMARK    5  A    between atoms: _8  and  _10
REMARK    6  A    between atoms: _10  and  _11
REMARK    7  A    between atoms: _11  and  _12
REMARK    8  A    between atoms: _15  and  _17
REMARK    9  A    between atoms: _17  and  _18
REMARK   10  A    between atoms: _18  and  _19
REMARK   11  A    between atoms: _19  and  _20
REMARK   12  A    between atoms: _22  and  _24
REMARK   13  A    between atoms: _24  and  _26
REMARK   14  A    between atoms: _28  and  _30
REMARK   15  A    between atoms: _33  and  _35
REMARK   16  A    between atoms: _38  and  _40
REMARK   17  A    between atoms: _40  and  _41
REMARK   18  A    between atoms: _47  and  _49
REMARK   19  A    between atoms: _49  and  _50
REMARK   20  A    between atoms: _53  and  _55
REMARK   21  A    between atoms: _55  and  _57
REMARK   22  A    between atoms: _59  and  _61
REMARK   23  A    between atoms: _64  and  _66
REMARK   24  A    between atoms: _66  and  _67
REMARK   25  A    between atoms: _67  and  _68
REMARK   26  A    between atoms: _68  and  _69
REMARK   27  A    between atoms: _73  and  _75
REMARK   28  A    between atoms: _75  and  _76
REMARK   29  A    between atoms: _76  and  _77
REMARK   30  A    between atoms: _80  and  _82
REMARK   31  A    between atoms: _82  and  _83
REMARK   32  A    between atoms: _86  and  _88
REMARK   33  A    between atoms: _88  and  _89
REMARK   34  A    between atoms: _96  and  _98
REMARK   35  A    between atoms: _98  and  _99
REMARK   36  A    between atoms: _101  and  _103
REMARK   37  A    between atoms: _103  and  _104
REMARK   38  A    between atoms: _110  and  _112
REMARK   39  A    between atoms: _114  and  _116
REMARK   40  A    between atoms: _116  and  _117
REMARK   41  A    between atoms: _123  and  _125
REMARK   42  A    between atoms: _125  and  _126
REMARK   43  A    between atoms: _126  and  _127
REMARK   44  A    between atoms: _130  and  _132
REMARK   45  A    between atoms: _132  and  _134
REMARK   46  A    between atoms: _136  and  _138
REMARK   47  A    between atoms: _138  and  _139
REMARK   48  A    between atoms: _146  and  _148
REMARK                            x       y       z     vdW  Elec       q    Type
REMARK                         _______ _______ _______ _____ _____    ______ ____
ROOT
ATOM      1  C   UNL     1     -30.585  10.734 -53.130  0.00  0.00    +0.114 C 
ENDROOT
BRANCH   1   2
ATOM      2  C   UNL     1     -31.278  11.344 -54.333  0.00  0.00    +0.365 C 
ATOM      3  O   UNL     1     -32.403  11.860 -54.156  0.00  0.00    -0.246 OA
ATOM      4  O   UNL     1     -30.704  11.315 -55.447  0.00  0.00    -0.246 OA
ENDBRANCH   1   2
BRANCH   1   5
ATOM      5  C   UNL     1     -29.459  11.600 -52.583  0.00  0.00    +0.012 C 
BRANCH   5   6
ATOM      6  C   UNL     1     -28.088  10.926 -52.454  0.00  0.00    +0.001 C 
ATOM      7  C   UNL     1     -27.768  10.307 -53.799  0.00  0.00    +0.000 C 
ENDBRANCH   5   6
ENDBRANCH   1   5
TORSDOF 3
REMARK  Name = 
REMARK  48 active torsions:
REMARK  status: ('A' for Active; 'I' for Inactive)
REMARK    1  A    between atoms: _1  and  _3
REMARK    2  A    between atoms: _3  and  _4
REMARK    3  A    between atoms: _4  and  _5
REMARK    4  A    between atoms: _5  and  _6
REMARK    5  A    between atoms: _8  and  _10
REMARK    6  A    between atoms: _10  and  _11
REMARK    7  A    between atoms: _11  and  _12
REMARK    8  A    between atoms: _15  and  _17
REMARK    9  A    between atoms: _17  and  _18
REMARK   10  A    between atoms: _18  and  _19
REMARK   11  A    between atoms: _19  and  _20
REMARK   12  A    between atoms: _22  and  _24
REMARK   13  A    between atoms: _24  and  _26
REMARK   14  A    between atoms: _28  and  _30
REMARK   15  A    between atoms: _33  and  _35
REMARK   16  A    between atoms: _38  and  _40
REMARK   17  A    between atoms: _40  and  _41
REMARK   18  A    between atoms: _47  and  _49
REMARK   19  A    between atoms: _49  and  _50
REMARK   20  A    between atoms: _53  and  _55
REMARK   21  A    between atoms: _55  and  _57
REMARK   22  A    between atoms: _59  and  _61
REMARK   23  A    between atoms: _64  and  _66
REMARK   24  A    between atoms: _66  and  _67
REMARK   25  A    between atoms: _67  and  _68
REMARK   26  A    between atoms: _68  and  _69
REMARK   27  A    between atoms: _73  and  _75
REMARK   28  A    between atoms: _75  and  _76
REMARK   29  A    between atoms: _76  and  _77
REMARK   30  A    between atoms: _80  and  _82
REMARK   31  A    between atoms: _82  and  _83
REMARK   32  A    between atoms: _86  and  _88
REMARK   33  A    between atoms: _88  and  _89
REMARK   34  A    between atoms: _96  and  _98
REMARK   35  A    between atoms: _98  and  _99
REMARK   36  A    between atoms: _101  and  _103
REMARK   37  A    between atoms: _103  and  _104
REMARK   38  A    between atoms: _110  and  _112
REMARK   39  A    between atoms: _114  and  _116
REMARK   40  A    between atoms: _116  and  _117
REMARK   41  A    between atoms: _123  and  _125
REMARK   42  A    between atoms: _125  and  _126
REMARK   43  A    between atoms: _126  and  _127
REMARK   44  A    between atoms: _130  and  _132
REMARK   45  A    between atoms: _132  and  _134
REMARK   46  A    between atoms: _136  and  _138
REMARK   47  A    between atoms: _138  and  _139
REMARK   48  A    between atoms: _146  and  _148
REMARK                            x       y       z     vdW  Elec       q    Type
REMARK                         _______ _______ _______ _____ _____    ______ ____
ROOT
ATOM      1  C   UNL     1     -31.260   8.906 -58.143  0.00  0.00    +0.000 C 
ENDROOT
BRANCH   1   2
ATOM      2  C   UNL     1     -32.706   9.167 -57.747  0.00  0.00    +0.000 C 
ATOM      3  C   UNL     1     -32.916   8.765 -56.295  0.00  0.00    +0.000 C 
ATOM      4  C   UNL     1     -33.092  10.619 -57.958  0.00  0.00    +0.000 C 
ENDBRANCH   1   2
BRANCH   1   5
ATOM      5  C   UNL     1     -30.627   7.768 -57.377  0.00  0.00    +0.000 C 
ATOM      6  C   UNL     1     -30.420   6.614 -58.311  0.00  0.00    +0.000 C 
ENDBRANCH   1   5
TORSDOF 2
REMARK  Name = 
REMARK  48 active torsions:
REMARK  status: ('A' for Active; 'I' for Inactive)
REMARK    1  A    between atoms: _1  and  _3
REMARK    2  A    between atoms: _3  and  _4
REMARK    3  A    between atoms: _4  and  _5
REMARK    4  A    between atoms: _5  and  _6
REMARK    5  A    between atoms: _8  and  _10
REMARK    6  A    between atoms: _10  and  _11
REMARK    7  A    between atoms: _11  and  _12
REMARK    8  A    between atoms: _15  and  _17
REMARK    9  A    between atoms: _17  and  _18
REMARK   10  A    between atoms: _18  and  _19
REMARK   11  A    between atoms: _19  and  _20
REMARK   12  A    between atoms: _22  and  _24
REMARK   13  A    between atoms: _24  and  _26
REMARK   14  A    between atoms: _28  and  _30
REMARK   15  A    between atoms: _33  and  _35
REMARK   16  A    between atoms: _38  and  _40
REMARK   17  A    between atoms: _40  and  _41
REMARK   18  A    between atoms: _47  and  _49
REMARK   19  A    between atoms: _49  and  _50
REMARK   20  A    between atoms: _53  and  _55
REMARK   21  A    between atoms: _55  and  _57
REMARK   22  A    between atoms: _59  and  _61
REMARK   23  A    between atoms: _64  and  _66
REMARK   24  A    between atoms: _66  and  _67
REMARK   25  A    between atoms: _67  and  _68
REMARK   26  A    between atoms: _68  and  _69
REMARK   27  A    between atoms: _73  and  _75
REMARK   28  A    between atoms: _75  and  _76
REMARK   29  A    between atoms: _76  and  _77
REMARK   30  A    between atoms: _80  and  _82
REMARK   31  A    between atoms: _82  and  _83
REMARK   32  A    between atoms: _86  and  _88
REMARK   33  A    between atoms: _88  and  _89
REMARK   34  A    between atoms: _96  and  _98
REMARK   35  A    between atoms: _98  and  _99
REMARK   36  A    between atoms: _101  and  _103
REMARK   37  A    between atoms: _103  and  _104
REMARK   38  A    between atoms: _110  and  _112
REMARK   39  A    between atoms: _114  and  _116
REMARK   40  A    between atoms: _116  and  _117
REMARK   41  A    between atoms: _123  and  _125
REMARK   42  A    between atoms: _125  and  _126
REMARK   43  A    between atoms: _126  and  _127
REMARK   44  A    between atoms: _130  and  _132
REMARK   45  A    between atoms: _132  and  _134
REMARK   46  A    between atoms: _136  and  _138
REMARK   47  A    between atoms: _138  and  _139
REMARK   48  A    between atoms: _146  and  _148
REMARK                            x       y       z     vdW  Elec       q    Type
REMARK                         _______ _______ _______ _____ _____    ______ ____
ROOT
ATOM      1  C   UNL     1     -35.893   6.491 -59.919  0.00  0.00    -0.022 A 
ATOM      2  C   UNL     1     -35.166   6.662 -58.744  0.00  0.00    -0.001 A 
ATOM      3  C   UNL     1     -35.784   7.092 -57.576  0.00  0.00    +0.042 A 
ATOM      4  C   UNL     1     -37.139   7.353 -57.586  0.00  0.00    +0.196 A 
ATOM      5  O   UNL     1     -37.796   7.783 -56.462  0.00  0.00    -0.287 OA
ATOM      6  C   UNL     1     -37.870   7.185 -58.737  0.00  0.00    +0.042 A 
ATOM      7  C   UNL     1     -37.250   6.750 -59.892  0.00  0.00    -0.001 A 
ENDROOT
BRANCH   1   8
ATOM      8  C   UNL     1     -35.245   6.003 -61.182  0.00  0.00    +0.026 C 
BRANCH   8   9
ATOM      9  C   UNL     1     -35.853   4.685 -61.644  0.00  0.00    +0.005 C 
ATOM     10  C   UNL     1     -35.604   4.456 -63.119  0.00  0.00    +0.000 C 
ENDBRANCH   8   9
ENDBRANCH   1   8
TORSDOF 2
REMARK  Name = 
REMARK  48 active torsions:
REMARK  status: ('A' for Active; 'I' for Inactive)
REMARK    1  A    between atoms: _1  and  _3
REMARK    2  A    between atoms: _3  and  _4
REMARK    3  A    between atoms: _4  and  _5
REMARK    4  A    between atoms: _5  and  _6
REMARK    5  A    between atoms: _8  and  _10
REMARK    6  A    between atoms: _10  and  _11
REMARK    7  A    between atoms: _11  and  _12
REMARK    8  A    between atoms: _15  and  _17
REMARK    9  A    between atoms: _17  and  _18
REMARK   10  A    between atoms: _18  and  _19
REMARK   11  A    between atoms: _19  and  _20
REMARK   12  A    between atoms: _22  and  _24
REMARK   13  A    between atoms: _24  and  _26
REMARK   14  A    between atoms: _28  and  _30
REMARK   15  A    between atoms: _33  and  _35
REMARK   16  A    between atoms: _38  and  _40
REMARK   17  A    between atoms: _40  and  _41
REMARK   18  A    between atoms: _47  and  _49
REMARK   19  A    between atoms: _49  and  _50
REMARK   20  A    between atoms: _53  and  _55
REMARK   21  A    between atoms: _55  and  _57
REMARK   22  A    between atoms: _59  and  _61
REMARK   23  A    between atoms: _64  and  _66
REMARK   24  A    between atoms: _66  and  _67
REMARK   25  A    between atoms: _67  and  _68
REMARK   26  A    between atoms: _68  and  _69
REMARK   27  A    between atoms: _73  and  _75
REMARK   28  A    between atoms: _75  and  _76
REMARK   29  A    between atoms: _76  and  _77
REMARK   30  A    between atoms: _80  and  _82
REMARK   31  A    between atoms: _82  and  _83
REMARK   32  A    between atoms: _86  and  _88
REMARK   33  A    between atoms: _88  and  _89
REMARK   34  A    between atoms: _96  and  _98
REMARK   35  A    between atoms: _98  and  _99
REMARK   36  A    between atoms: _101  and  _103
REMARK   37  A    between atoms: _103  and  _104
REMARK   38  A    between atoms: _110  and  _112
REMARK   39  A    between atoms: _114  and  _116
REMARK   40  A    between atoms: _116  and  _117
REMARK   41  A    between atoms: _123  and  _125
REMARK   42  A    between atoms: _125  and  _126
REMARK   43  A    between atoms: _126  and  _127
REMARK   44  A    between atoms: _130  and  _132
REMARK   45  A    between atoms: _132  and  _134
REMARK   46  A    between atoms: _136  and  _138
REMARK   47  A    between atoms: _138  and  _139
REMARK   48  A    between atoms: _146  and  _148
REMARK                            x       y       z     vdW  Elec       q    Type
REMARK                         _______ _______ _______ _____ _____    ______ ____
ROOT
ATOM      1  C   UNL     1     -43.917   9.051 -56.977  0.00  0.00    +0.000 C 
ENDROOT
BRANCH   1   2
ATOM      2  C   UNL     1     -43.289  10.423 -57.225  0.00  0.00    +0.000 C 
ATOM      3  C   UNL     1     -42.330  10.748 -56.096  0.00  0.00    +0.000 C 
ENDBRANCH   1   2
BRANCH   1   4
ATOM      4  C   UNL     1     -44.755   9.241 -55.774  0.00  0.00    +0.000 C 
ATOM      5  C   UNL     1     -46.145   8.881 -56.237  0.00  0.00    +0.000 C 
ENDBRANCH   1   4
TORSDOF 2
REMARK  Name = 
REMARK  48 active torsions:
REMARK  status: ('A' for Active; 'I' for Inactive)
REMARK    1  A    between atoms: _1  and  _3
REMARK    2  A    between atoms: _3  and  _4
REMARK    3  A    between atoms: _4  and  _5
REMARK    4  A    between atoms: _5  and  _6
REMARK    5  A    between atoms: _8  and  _10
REMARK    6  A    between atoms: _10  and  _11
REMARK    7  A    between atoms: _11  and  _12
REMARK    8  A    between atoms: _15  and  _17
REMARK    9  A    between atoms: _17  and  _18
REMARK   10  A    between atoms: _18  and  _19
REMARK   11  A    between atoms: _19  and  _20
REMARK   12  A    between atoms: _22  and  _24
REMARK   13  A    between atoms: _24  and  _26
REMARK   14  A    between atoms: _28  and  _30
REMARK   15  A    between atoms: _33  and  _35
REMARK   16  A    between atoms: _38  and  _40
REMARK   17  A    between atoms: _40  and  _41
REMARK   18  A    between atoms: _47  and  _49
REMARK   19  A    between atoms: _49  and  _50
REMARK   20  A    between atoms: _53  and  _55
REMARK   21  A    between atoms: _55  and  _57
REMARK   22  A    between atoms: _59  and  _61
REMARK   23  A    between atoms: _64  and  _66
REMARK   24  A    between atoms: _66  and  _67
REMARK   25  A    between atoms: _67  and  _68
REMARK   26  A    between atoms: _68  and  _69
REMARK   27  A    between atoms: _73  and  _75
REMARK   28  A    between atoms: _75  and  _76
REMARK   29  A    between atoms: _76  and  _77
REMARK   30  A    between atoms: _80  and  _82
REMARK   31  A    between atoms: _82  and  _83
REMARK   32  A    between atoms: _86  and  _88
REMARK   33  A    between atoms: _88  and  _89
REMARK   34  A    between atoms: _96  and  _98
REMARK   35  A    between atoms: _98  and  _99
REMARK   36  A    between atoms: _101  and  _103
REMARK   37  A    between atoms: _103  and  _104
REMARK   38  A    between atoms: _110  and  _112
REMARK   39  A    between atoms: _114  and  _116
REMARK   40  A    between atoms: _116  and  _117
REMARK   41  A    between atoms: _123  and  _125
REMARK   42  A    between atoms: _125  and  _126
REMARK   43  A    between atoms: _126  and  _127
REMARK   44  A    between atoms: _130  and  _132
REMARK   45  A    between atoms: _132  and  _134
REMARK   46  A    between atoms: _136  and  _138
REMARK   47  A    between atoms: _138  and  _139
REMARK   48  A    between atoms: _146  and  _148
REMARK                            x       y       z     vdW  Elec       q    Type
REMARK                         _______ _______ _______ _____ _____    ______ ____
ROOT
ATOM      1  C   UNL     1     -39.754  13.514 -54.838  0.00  0.00    -0.022 A 
ATOM      2  C   UNL     1     -38.748  13.808 -53.920  0.00  0.00    -0.004 A 
ATOM      3  C   UNL     1     -37.418  13.711 -54.273  0.00  0.00    -0.000 A 
ATOM      4  C   UNL     1     -37.077  13.315 -55.554  0.00  0.00    -0.000 A 
ATOM      5  C   UNL     1     -38.072  13.010 -56.473  0.00  0.00    -0.000 A 
ATOM      6  C   UNL     1     -39.400  13.108 -56.111  0.00  0.00    -0.004 A 
ENDROOT
BRANCH   1   7
ATOM      7  C   UNL     1     -41.194  13.594 -54.447  0.00  0.00    +0.026 C 
BRANCH   7   8
ATOM      8  C   UNL     1     -41.847  12.224 -54.234  0.00  0.00    +0.005 C 
ATOM      9  C   UNL     1     -42.825  12.242 -53.067  0.00  0.00    +0.000 C 
ENDBRANCH   7   8
ENDBRANCH   1   7
TORSDOF 2
REMARK  Name = 
REMARK  48 active torsions:
REMARK  status: ('A' for Active; 'I' for Inactive)
REMARK    1  A    between atoms: _1  and  _3
REMARK    2  A    between atoms: _3  and  _4
REMARK    3  A    between atoms: _4  and  _5
REMARK    4  A    between atoms: _5  and  _6
REMARK    5  A    between atoms: _8  and  _10
REMARK    6  A    between atoms: _10  and  _11
REMARK    7  A    between atoms: _11  and  _12
REMARK    8  A    between atoms: _15  and  _17
REMARK    9  A    between atoms: _17  and  _18
REMARK   10  A    between atoms: _18  and  _19
REMARK   11  A    between atoms: _19  and  _20
REMARK   12  A    between atoms: _22  and  _24
REMARK   13  A    between atoms: _24  and  _26
REMARK   14  A    between atoms: _28  and  _30
REMARK   15  A    between atoms: _33  and  _35
REMARK   16  A    between atoms: _38  and  _40
REMARK   17  A    between atoms: _40  and  _41
REMARK   18  A    between atoms: _47  and  _49
REMARK   19  A    between atoms: _49  and  _50
REMARK   20  A    between atoms: _53  and  _55
REMARK   21  A    between atoms: _55  and  _57
REMARK   22  A    between atoms: _59  and  _61
REMARK   23  A    between atoms: _64  and  _66
REMARK   24  A    between atoms: _66  and  _67
REMARK   25  A    between atoms: _67  and  _68
REMARK   26  A    between atoms: _68  and  _69
REMARK   27  A    between atoms: _73  and  _75
REMARK   28  A    between atoms: _75  and  _76
REMARK   29  A    between atoms: _76  and  _77
REMARK   30  A    between atoms: _80  and  _82
REMARK   31  A    between atoms: _82  and  _83
REMARK   32  A    between atoms: _86  and  _88
REMARK   33  A    between atoms: _88  and  _89
REMARK   34  A    between atoms: _96  and  _98
REMARK   35  A    between atoms: _98  and  _99
REMARK   36  A    between atoms: _101  and  _103
REMARK   37  A    between atoms: _103  and  _104
REMARK   38  A    between atoms: _110  and  _112
REMARK   39  A    between atoms: _114  and  _116
REMARK   40  A    between atoms: _116  and  _117
REMARK   41  A    between atoms: _123  and  _125
REMARK   42  A    between atoms: _125  and  _126
REMARK   43  A    between atoms: _126  and  _127
REMARK   44  A    between atoms: _130  and  _132
REMARK   45  A    between atoms: _132  and  _134
REMARK   46  A    between atoms: _136  and  _138
REMARK   47  A    between atoms: _138  and  _139
REMARK   48  A    between atoms: _146  and  _148
REMARK                            x       y       z     vdW  Elec       q    Type
REMARK                         _______ _______ _______ _____ _____    ______ ____
ROOT
ATOM      1  C   UNL     1     -43.186  11.841 -50.717  0.00  0.00    +0.036 C 
ATOM      2  C   UNL     1     -42.465  12.570 -49.601  0.00  0.00    +0.003 C 
ENDROOT
BRANCH   1   3
ATOM      3  C   UNL     1     -43.549  10.416 -50.322  0.00  0.00    +0.182 C 
ATOM      4  O   UNL     1     -44.744  10.028 -50.981  0.00  0.00    -0.220 OA
ENDBRANCH   1   3
TORSDOF 1
REMARK  Name = 
REMARK  48 active torsions:
REMARK  status: ('A' for Active; 'I' for Inactive)
REMARK    1  A    between atoms: _1  and  _3
REMARK    2  A    between atoms: _3  and  _4
REMARK    3  A    between atoms: _4  and  _5
REMARK    4  A    between atoms: _5  and  _6
REMARK    5  A    between atoms: _8  and  _10
REMARK    6  A    between atoms: _10  and  _11
REMARK    7  A    between atoms: _11  and  _12
REMARK    8  A    between atoms: _15  and  _17
REMARK    9  A    between atoms: _17  and  _18
REMARK   10  A    between atoms: _18  and  _19
REMARK   11  A    between atoms: _19  and  _20
REMARK   12  A    between atoms: _22  and  _24
REMARK   13  A    between atoms: _24  and  _26
REMARK   14  A    between atoms: _28  and  _30
REMARK   15  A    between atoms: _33  and  _35
REMARK   16  A    between atoms: _38  and  _40
REMARK   17  A    between atoms: _40  and  _41
REMARK   18  A    between atoms: _47  and  _49
REMARK   19  A    between atoms: _49  and  _50
REMARK   20  A    between atoms: _53  and  _55
REMARK   21  A    between atoms: _55  and  _57
REMARK   22  A    between atoms: _59  and  _61
REMARK   23  A    between atoms: _64  and  _66
REMARK   24  A    between atoms: _66  and  _67
REMARK   25  A    between atoms: _67  and  _68
REMARK   26  A    between atoms: _68  and  _69
REMARK   27  A    between atoms: _73  and  _75
REMARK   28  A    between atoms: _75  and  _76
REMARK   29  A    between atoms: _76  and  _77
REMARK   30  A    between atoms: _80  and  _82
REMARK   31  A    between atoms: _82  and  _83
REMARK   32  A    between atoms: _86  and  _88
REMARK   33  A    between atoms: _88  and  _89
REMARK   34  A    between atoms: _96  and  _98
REMARK   35  A    between atoms: _98  and  _99
REMARK   36  A    between atoms: _101  and  _103
REMARK   37  A    between atoms: _103  and  _104
REMARK   38  A    between atoms: _110  and  _112
REMARK   39  A    between atoms: _114  and  _116
REMARK   40  A    between atoms: _116  and  _117
REMARK   41  A    between atoms: _123  and  _125
REMARK   42  A    between atoms: _125  and  _126
REMARK   43  A    between atoms: _126  and  _127
REMARK   44  A    between atoms: _130  and  _132
REMARK   45  A    between atoms: _132  and  _134
REMARK   46  A    between atoms: _136  and  _138
REMARK   47  A    between atoms: _138  and  _139
REMARK   48  A    between atoms: _146  and  _148
REMARK                            x       y       z     vdW  Elec       q    Type
REMARK                         _______ _______ _______ _____ _____    ______ ____
ROOT
ATOM      1  C   UNL     1     -41.710  16.941 -47.560  0.00  0.00    -0.022 A 
ATOM      2  C   UNL     1     -40.602  16.450 -46.879  0.00  0.00    -0.004 A 
ATOM      3  C   UNL     1     -39.908  17.248 -45.983  0.00  0.00    -0.000 A 
ATOM      4  C   UNL     1     -40.325  18.546 -45.750  0.00  0.00    -0.000 A 
ATOM      5  C   UNL     1     -41.429  19.046 -46.416  0.00  0.00    -0.000 A 
ATOM      6  C   UNL     1     -42.118  18.245 -47.309  0.00  0.00    -0.004 A 
ENDROOT
BRANCH   1   7
ATOM      7  C   UNL     1     -42.473  16.065 -48.530  0.00  0.00    +0.026 C 
BRANCH   7   8
ATOM      8  C   UNL     1     -42.485  14.566 -48.160  0.00  0.00    +0.005 C 
ATOM      9  C   UNL     1     -43.420  14.288 -46.965  0.00  0.00    +0.000 C 
ENDBRANCH   7   8
ENDBRANCH   1   7
TORSDOF 2
REMARK  Name = 
REMARK  48 active torsions:
REMARK  status: ('A' for Active; 'I' for Inactive)
REMARK    1  A    between atoms: _1  and  _3
REMARK    2  A    between atoms: _3  and  _4
REMARK    3  A    between atoms: _4  and  _5
REMARK    4  A    between atoms: _5  and  _6
REMARK    5  A    between atoms: _8  and  _10
REMARK    6  A    between atoms: _10  and  _11
REMARK    7  A    between atoms: _11  and  _12
REMARK    8  A    between atoms: _15  and  _17
REMARK    9  A    between atoms: _17  and  _18
REMARK   10  A    between atoms: _18  and  _19
REMARK   11  A    between atoms: _19  and  _20
REMARK   12  A    between atoms: _22  and  _24
REMARK   13  A    between atoms: _24  and  _26
REMARK   14  A    between atoms: _28  and  _30
REMARK   15  A    between atoms: _33  and  _35
REMARK   16  A    between atoms: _38  and  _40
REMARK   17  A    between atoms: _40  and  _41
REMARK   18  A    between atoms: _47  and  _49
REMARK   19  A    between atoms: _49  and  _50
REMARK   20  A    between atoms: _53  and  _55
REMARK   21  A    between atoms: _55  and  _57
REMARK   22  A    between atoms: _59  and  _61
REMARK   23  A    between atoms: _64  and  _66
REMARK   24  A    between atoms: _66  and  _67
REMARK   25  A    between atoms: _67  and  _68
REMARK   26  A    between atoms: _68  and  _69
REMARK   27  A    between atoms: _73  and  _75
REMARK   28  A    between atoms: _75  and  _76
REMARK   29  A    between atoms: _76  and  _77
REMARK   30  A    between atoms: _80  and  _82
REMARK   31  A    between atoms: _82  and  _83
REMARK   32  A    between atoms: _86  and  _88
REMARK   33  A    between atoms: _88  and  _89
REMARK   34  A    between atoms: _96  and  _98
REMARK   35  A    between atoms: _98  and  _99
REMARK   36  A    between atoms: _101  and  _103
REMARK   37  A    between atoms: _103  and  _104
REMARK   38  A    between atoms: _110  and  _112
REMARK   39  A    between atoms: _114  and  _116
REMARK   40  A    between atoms: _116  and  _117
REMARK   41  A    between atoms: _123  and  _125
REMARK   42  A    between atoms: _125  and  _126
REMARK   43  A    between atoms: _126  and  _127
REMARK   44  A    between atoms: _130  and  _132
REMARK   45  A    between atoms: _132  and  _134
REMARK   46  A    between atoms: _136  and  _138
REMARK   47  A    between atoms: _138  and  _139
REMARK   48  A    between atoms: _146  and  _148
REMARK                            x       y       z     vdW  Elec       q    Type
REMARK                         _______ _______ _______ _____ _____    ______ ____
ROOT
ATOM      1  C   UNL     1     -43.610  11.083 -43.571  0.00  0.00    +0.052 C 
ENDROOT
BRANCH   1   2
ATOM      2  C   UNL     1     -44.968  11.257 -42.904  0.00  0.00    +0.096 C 
ATOM      3  O   UNL     1     -45.014  11.680 -41.730  0.00  0.00    -0.308 OA
ATOM      4  O   UNL     1     -45.994  10.968 -43.554  0.00  0.00    -0.847 OA
ENDBRANCH   1   2
BRANCH   1   5
ATOM      5  C   UNL     1     -42.872  12.398 -43.804  0.00  0.00    +0.007 C 
BRANCH   5   6
ATOM      6  C   UNL     1     -43.621  13.423 -44.670  0.00  0.00    +0.000 C 
ATOM      7  C   UNL     1     -43.883  14.690 -43.862  0.00  0.00    +0.000 C 
ENDBRANCH   5   6
ENDBRANCH   1   5
TORSDOF 3
REMARK  Name = 
REMARK  48 active torsions:
REMARK  status: ('A' for Active; 'I' for Inactive)
REMARK    1  A    between atoms: _1  and  _3
REMARK    2  A    between atoms: _3  and  _4
REMARK    3  A    between atoms: _4  and  _5
REMARK    4  A    between atoms: _5  and  _6
REMARK    5  A    between atoms: _8  and  _10
REMARK    6  A    between atoms: _10  and  _11
REMARK    7  A    between atoms: _11  and  _12
REMARK    8  A    between atoms: _15  and  _17
REMARK    9  A    between atoms: _17  and  _18
REMARK   10  A    between atoms: _18  and  _19
REMARK   11  A    between atoms: _19  and  _20
REMARK   12  A    between atoms: _22  and  _24
REMARK   13  A    between atoms: _24  and  _26
REMARK   14  A    between atoms: _28  and  _30
REMARK   15  A    between atoms: _33  and  _35
REMARK   16  A    between atoms: _38  and  _40
REMARK   17  A    between atoms: _40  and  _41
REMARK   18  A    between atoms: _47  and  _49
REMARK   19  A    between atoms: _49  and  _50
REMARK   20  A    between atoms: _53  and  _55
REMARK   21  A    between atoms: _55  and  _57
REMARK   22  A    between atoms: _59  and  _61
REMARK   23  A    between atoms: _64  and  _66
REMARK   24  A    between atoms: _66  and  _67
REMARK   25  A    between atoms: _67  and  _68
REMARK   26  A    between atoms: _68  and  _69
REMARK   27  A    between atoms: _73  and  _75
REMARK   28  A    between atoms: _75  and  _76
REMARK   29  A    between atoms: _76  and  _77
REMARK   30  A    between atoms: _80  and  _82
REMARK   31  A    between atoms: _82  and  _83
REMARK   32  A    between atoms: _86  and  _88
REMARK   33  A    between atoms: _88  and  _89
REMARK   34  A    between atoms: _96  and  _98
REMARK   35  A    between atoms: _98  and  _99
REMARK   36  A    between atoms: _101  and  _103
REMARK   37  A    between atoms: _103  and  _104
REMARK   38  A    between atoms: _110  and  _112
REMARK   39  A    between atoms: _114  and  _116
REMARK   40  A    between atoms: _116  and  _117
REMARK   41  A    between atoms: _123  and  _125
REMARK   42  A    between atoms: _125  and  _126
REMARK   43  A    between atoms: _126  and  _127
REMARK   44  A    between atoms: _130  and  _132
REMARK   45  A    between atoms: _132  and  _134
REMARK   46  A    between atoms: _136  and  _138
REMARK   47  A    between atoms: _138  and  _139
REMARK   48  A    between atoms: _146  and  _148
REMARK                            x       y       z     vdW  Elec       q    Type
REMARK                         _______ _______ _______ _____ _____    ______ ____
ROOT
ATOM      1  C   UNL     1     -40.390  19.607 -40.436  0.00  0.00    +0.000 C 
ATOM      2  C   UNL     1     -40.206  20.396 -39.141  0.00  0.00    +0.000 C 
ENDROOT
BRANCH   1   3
ATOM      3  C   UNL     1     -41.668  18.718 -40.353  0.00  0.00    +0.000 C 
ATOM      4  C   UNL     1     -42.722  19.448 -39.505  0.00  0.00    +0.000 C 
ENDBRANCH   1   3
BRANCH   1   5
ATOM      5  C   UNL     1     -39.122  18.798 -40.724  0.00  0.00    +0.000 C 
ATOM      6  C   UNL     1     -38.798  17.791 -39.640  0.00  0.00    +0.000 C 
ENDBRANCH   1   5
TORSDOF 2
REMARK  Name = 
REMARK  48 active torsions:
REMARK  status: ('A' for Active; 'I' for Inactive)
REMARK    1  A    between atoms: _1  and  _3
REMARK    2  A    between atoms: _3  and  _4
REMARK    3  A    between atoms: _4  and  _5
REMARK    4  A    between atoms: _5  and  _6
REMARK    5  A    between atoms: _8  and  _10
REMARK    6  A    between atoms: _10  and  _11
REMARK    7  A    between atoms: _11  and  _12
REMARK    8  A    between atoms: _15  and  _17
REMARK    9  A    between atoms: _17  and  _18
REMARK   10  A    between atoms: _18  and  _19
REMARK   11  A    between atoms: _19  and  _20
REMARK   12  A    between atoms: _22  and  _24
REMARK   13  A    between atoms: _24  and  _26
REMARK   14  A    between atoms: _28  and  _30
REMARK   15  A    between atoms: _33  and  _35
REMARK   16  A    between atoms: _38  and  _40
REMARK   17  A    between atoms: _40  and  _41
REMARK   18  A    between atoms: _47  and  _49
REMARK   19  A    between atoms: _49  and  _50
REMARK   20  A    between atoms: _53  and  _55
REMARK   21  A    between atoms: _55  and  _57
REMARK   22  A    between atoms: _59  and  _61
REMARK   23  A    between atoms: _64  and  _66
REMARK   24  A    between atoms: _66  and  _67
REMARK   25  A    between atoms: _67  and  _68
REMARK   26  A    between atoms: _68  and  _69
REMARK   27  A    between atoms: _73  and  _75
REMARK   28  A    between atoms: _75  and  _76
REMARK   29  A    between atoms: _76  and  _77
REMARK   30  A    between atoms: _80  and  _82
REMARK   31  A    between atoms: _82  and  _83
REMARK   32  A    between atoms: _86  and  _88
REMARK   33  A    between atoms: _88  and  _89
REMARK   34  A    between atoms: _96  and  _98
REMARK   35  A    between atoms: _98  and  _99
REMARK   36  A    between atoms: _101  and  _103
REMARK   37  A    between atoms: _103  and  _104
REMARK   38  A    between atoms: _110  and  _112
REMARK   39  A    between atoms: _114  and  _116
REMARK   40  A    between atoms: _116  and  _117
REMARK   41  A    between atoms: _123  and  _125
REMARK   42  A    between atoms: _125  and  _126
REMARK   43  A    between atoms: _126  and  _127
REMARK   44  A    between atoms: _130  and  _132
REMARK   45  A    between atoms: _132  and  _134
REMARK   46  A    between atoms: _136  and  _138
REMARK   47  A    between atoms: _138  and  _139
REMARK   48  A    between atoms: _146  and  _148
REMARK                            x       y       z     vdW  Elec       q    Type
REMARK                         _______ _______ _______ _____ _____    ______ ____
ROOT
ATOM      1  C   UNL     1     -35.024  24.364 -45.511  0.00  0.00    -0.022 A 
ATOM      2  C   UNL     1     -34.621  24.291 -44.182  0.00  0.00    -0.001 A 
ATOM      3  C   UNL     1     -34.019  23.149 -43.673  0.00  0.00    +0.042 A 
ATOM      4  C   UNL     1     -33.808  22.057 -44.492  0.00  0.00    +0.196 A 
ATOM      5  O   UNL     1     -33.209  20.927 -43.967  0.00  0.00    -0.287 OA
ATOM      6  C   UNL     1     -34.198  22.104 -45.818  0.00  0.00    +0.042 A 
ATOM      7  C   UNL     1     -34.802  23.249 -46.319  0.00  0.00    -0.001 A 
ENDROOT
BRANCH   1   8
ATOM      8  C   UNL     1     -35.682  25.620 -46.061  0.00  0.00    +0.026 C 
BRANCH   8   9
ATOM      9  C   UNL     1     -34.822  26.889 -45.921  0.00  0.00    +0.005 C 
ATOM     10  C   UNL     1     -34.208  27.303 -47.268  0.00  0.00    +0.000 C 
ENDBRANCH   8   9
ENDBRANCH   1   8
TORSDOF 2
REMARK  Name = 
REMARK  48 active torsions:
REMARK  status: ('A' for Active; 'I' for Inactive)
REMARK    1  A    between atoms: _1  and  _3
REMARK    2  A    between atoms: _3  and  _4
REMARK    3  A    between atoms: _4  and  _5
REMARK    4  A    between atoms: _5  and  _6
REMARK    5  A    between atoms: _8  and  _10
REMARK    6  A    between atoms: _10  and  _11
REMARK    7  A    between atoms: _11  and  _12
REMARK    8  A    between atoms: _15  and  _17
REMARK    9  A    between atoms: _17  and  _18
REMARK   10  A    between atoms: _18  and  _19
REMARK   11  A    between atoms: _19  and  _20
REMARK   12  A    between atoms: _22  and  _24
REMARK   13  A    between atoms: _24  and  _26
REMARK   14  A    between atoms: _28  and  _30
REMARK   15  A    between atoms: _33  and  _35
REMARK   16  A    between atoms: _38  and  _40
REMARK   17  A    between atoms: _40  and  _41
REMARK   18  A    between atoms: _47  and  _49
REMARK   19  A    between atoms: _49  and  _50
REMARK   20  A    between atoms: _53  and  _55
REMARK   21  A    between atoms: _55  and  _57
REMARK   22  A    between atoms: _59  and  _61
REMARK   23  A    between atoms: _64  and  _66
REMARK   24  A    between atoms: _66  and  _67
REMARK   25  A    between atoms: _67  and  _68
REMARK   26  A    between atoms: _68  and  _69
REMARK   27  A    between atoms: _73  and  _75
REMARK   28  A    between atoms: _75  and  _76
REMARK   29  A    between atoms: _76  and  _77
REMARK   30  A    between atoms: _80  and  _82
REMARK   31  A    between atoms: _82  and  _83
REMARK   32  A    between atoms: _86  and  _88
REMARK   33  A    between atoms: _88  and  _89
REMARK   34  A    between atoms: _96  and  _98
REMARK   35  A    between atoms: _98  and  _99
REMARK   36  A    between atoms: _101  and  _103
REMARK   37  A    between atoms: _103  and  _104
REMARK   38  A    between atoms: _110  and  _112
REMARK   39  A    between atoms: _114  and  _116
REMARK   40  A    between atoms: _116  and  _117
REMARK   41  A    between atoms: _123  and  _125
REMARK   42  A    between atoms: _125  and  _126
REMARK   43  A    between atoms: _126  and  _127
REMARK   44  A    between atoms: _130  and  _132
REMARK   45  A    between atoms: _132  and  _134
REMARK   46  A    between atoms: _136  and  _138
REMARK   47  A    between atoms: _138  and  _139
REMARK   48  A    between atoms: _146  and  _148
REMARK                            x       y       z     vdW  Elec       q    Type
REMARK                         _______ _______ _______ _____ _____    ______ ____
ROOT
ATOM      1  C   UNL     1     -31.034  23.929 -50.843  0.00  0.00    +0.013 C 
ATOM      2  C   UNL     1     -30.417  24.034 -52.210  0.00  0.00    +0.001 C 
ENDROOT
BRANCH   1   3
ATOM      3  C   UNL     1     -31.964  22.718 -50.856  0.00  0.00    +0.069 C 
ATOM      4  S   UNL     1     -31.080  21.226 -51.401  0.00  0.00    -0.082 S 
ENDBRANCH   1   3
TORSDOF 1
REMARK  Name = 
REMARK  48 active torsions:
REMARK  status: ('A' for Active; 'I' for Inactive)
REMARK    1  A    between atoms: _1  and  _3
REMARK    2  A    between atoms: _3  and  _4
REMARK    3  A    between atoms: _4  and  _5
REMARK    4  A    between atoms: _5  and  _6
REMARK    5  A    between atoms: _8  and  _10
REMARK    6  A    between atoms: _10  and  _11
REMARK    7  A    between atoms: _11  and  _12
REMARK    8  A    between atoms: _15  and  _17
REMARK    9  A    between atoms: _17  and  _18
REMARK   10  A    between atoms: _18  and  _19
REMARK   11  A    between atoms: _19  and  _20
REMARK   12  A    between atoms: _22  and  _24
REMARK   13  A    between atoms: _24  and  _26
REMARK   14  A    between atoms: _28  and  _30
REMARK   15  A    between atoms: _33  and  _35
REMARK   16  A    between atoms: _38  and  _40
REMARK   17  A    between atoms: _40  and  _41
REMARK   18  A    between atoms: _47  and  _49
REMARK   19  A    between atoms: _49  and  _50
REMARK   20  A    between atoms: _53  and  _55
REMARK   21  A    between atoms: _55  and  _57
REMARK   22  A    between atoms: _59  and  _61
REMARK   23  A    between atoms: _64  and  _66
REMARK   24  A    between atoms: _66  and  _67
REMARK   25  A    between atoms: _67  and  _68
REMARK   26  A    between atoms: _68  and  _69
REMARK   27  A    between atoms: _73  and  _75
REMARK   28  A    between atoms: _75  and  _76
REMARK   29  A    between atoms: _76  and  _77
REMARK   30  A    between atoms: _80  and  _82
REMARK   31  A    between atoms: _82  and  _83
REMARK   32  A    between atoms: _86  and  _88
REMARK   33  A    between atoms: _88  and  _89
REMARK   34  A    between atoms: _96  and  _98
REMARK   35  A    between atoms: _98  and  _99
REMARK   36  A    between atoms: _101  and  _103
REMARK   37  A    between atoms: _103  and  _104
REMARK   38  A    between atoms: _110  and  _112
REMARK   39  A    between atoms: _114  and  _116
REMARK   40  A    between atoms: _116  and  _117
REMARK   41  A    between atoms: _123  and  _125
REMARK   42  A    between atoms: _125  and  _126
REMARK   43  A    between atoms: _126  and  _127
REMARK   44  A    between atoms: _130  and  _132
REMARK   45  A    between atoms: _132  and  _134
REMARK   46  A    between atoms: _136  and  _138
REMARK   47  A    between atoms: _138  and  _139
REMARK   48  A    between atoms: _146  and  _148
REMARK                            x       y       z     vdW  Elec       q    Type
REMARK                         _______ _______ _______ _____ _____    ______ ____
ROOT
ATOM      1  C   UNL     1     -28.334  20.281 -55.614  0.00  0.00    +0.000 C 
ATOM      2  C   UNL     1     -29.734  19.769 -55.866  0.00  0.00    +0.000 C 
ATOM      3  C   UNL     1     -27.481  20.075 -56.845  0.00  0.00    +0.000 C 
ENDROOT
TORSDOF 0
REMARK  Name = 
REMARK  48 active torsions:
REMARK  status: ('A' for Active; 'I' for Inactive)
REMARK    1  A    between atoms: _1  and  _3
REMARK    2  A    between atoms: _3  and  _4
REMARK    3  A    between atoms: _4  and  _5
REMARK    4  A    between atoms: _5  and  _6
REMARK    5  A    between atoms: _8  and  _10
REMARK    6  A    between atoms: _10  and  _11
REMARK    7  A    between atoms: _11  and  _12
REMARK    8  A    between atoms: _15  and  _17
REMARK    9  A    between atoms: _17  and  _18
REMARK   10  A    between atoms: _18  and  _19
REMARK   11  A    between atoms: _19  and  _20
REMARK   12  A    between atoms: _22  and  _24
REMARK   13  A    between atoms: _24  and  _26
REMARK   14  A    between atoms: _28  and  _30
REMARK   15  A    between atoms: _33  and  _35
REMARK   16  A    between atoms: _38  and  _40
REMARK   17  A    between atoms: _40  and  _41
REMARK   18  A    between atoms: _47  and  _49
REMARK   19  A    between atoms: _49  and  _50
REMARK   20  A    between atoms: _53  and  _55
REMARK   21  A    between atoms: _55  and  _57
REMARK   22  A    between atoms: _59  and  _61
REMARK   23  A    between atoms: _64  and  _66
REMARK   24  A    between atoms: _66  and  _67
REMARK   25  A    between atoms: _67  and  _68
REMARK   26  A    between atoms: _68  and  _69
REMARK   27  A    between atoms: _73  and  _75
REMARK   28  A    between atoms: _75  and  _76
REMARK   29  A    between atoms: _76  and  _77
REMARK   30  A    between atoms: _80  and  _82
REMARK   31  A    between atoms: _82  and  _83
REMARK   32  A    between atoms: _86  and  _88
REMARK   33  A    between atoms: _88  and  _89
REMARK   34  A    between atoms: _96  and  _98
REMARK   35  A    between atoms: _98  and  _99
REMARK   36  A    between atoms: _101  and  _103
REMARK   37  A    between atoms: _103  and  _104
REMARK   38  A    between atoms: _110  and  _112
REMARK   39  A    between atoms: _114  and  _116
REMARK   40  A    between atoms: _116  and  _117
REMARK   41  A    between atoms: _123  and  _125
REMARK   42  A    between atoms: _125  and  _126
REMARK   43  A    between atoms: _126  and  _127
REMARK   44  A    between atoms: _130  and  _132
REMARK   45  A    between atoms: _132  and  _134
REMARK   46  A    between atoms: _136  and  _138
REMARK   47  A    between atoms: _138  and  _139
REMARK   48  A    between atoms: _146  and  _148
REMARK                            x       y       z     vdW  Elec       q    Type
REMARK                         _______ _______ _______ _____ _____    ______ ____
ROOT
ATOM      1  C   UNL     1     -39.304   3.953 -57.846  0.00  0.00    +0.002 C 
ENDROOT
BRANCH   1   2
ATOM      2  C   UNL     1     -40.404   4.870 -58.358  0.00  0.00    +0.000 C 
BRANCH   2   3
ATOM      3  C   UNL     1     -41.224   4.300 -59.526  0.00  0.00    +0.000 C 
ATOM      4  C   UNL     1     -41.771   5.469 -60.349  0.00  0.00    +0.000 C 
ENDBRANCH   2   3
ENDBRANCH   1   2
BRANCH   1   5
ATOM      5  C   UNL     1     -39.327   3.816 -56.329  0.00  0.00    +0.021 C 
BRANCH   5   6
ATOM      6  C   UNL     1     -40.463   4.634 -55.746  0.00  0.00    +0.109 C 
ATOM      7  N   UNL     1     -41.167   3.947 -54.638  0.00  0.00    -0.131 NA
ENDBRANCH   5   6
ENDBRANCH   1   5
TORSDOF 4
REMARK  Name = 
REMARK  48 active torsions:
REMARK  status: ('A' for Active; 'I' for Inactive)
REMARK    1  A    between atoms: _1  and  _3
REMARK    2  A    between atoms: _3  and  _4
REMARK    3  A    between atoms: _4  and  _5
REMARK    4  A    between atoms: _5  and  _6
REMARK    5  A    between atoms: _8  and  _10
REMARK    6  A    between atoms: _10  and  _11
REMARK    7  A    between atoms: _11  and  _12
REMARK    8  A    between atoms: _15  and  _17
REMARK    9  A    between atoms: _17  and  _18
REMARK   10  A    between atoms: _18  and  _19
REMARK   11  A    between atoms: _19  and  _20
REMARK   12  A    between atoms: _22  and  _24
REMARK   13  A    between atoms: _24  and  _26
REMARK   14  A    between atoms: _28  and  _30
REMARK   15  A    between atoms: _33  and  _35
REMARK   16  A    between atoms: _38  and  _40
REMARK   17  A    between atoms: _40  and  _41
REMARK   18  A    between atoms: _47  and  _49
REMARK   19  A    between atoms: _49  and  _50
REMARK   20  A    between atoms: _53  and  _55
REMARK   21  A    between atoms: _55  and  _57
REMARK   22  A    between atoms: _59  and  _61
REMARK   23  A    between atoms: _64  and  _66
REMARK   24  A    between atoms: _66  and  _67
REMARK   25  A    between atoms: _67  and  _68
REMARK   26  A    between atoms: _68  and  _69
REMARK   27  A    between atoms: _73  and  _75
REMARK   28  A    between atoms: _75  and  _76
REMARK   29  A    between atoms: _76  and  _77
REMARK   30  A    between atoms: _80  and  _82
REMARK   31  A    between atoms: _82  and  _83
REMARK   32  A    between atoms: _86  and  _88
REMARK   33  A    between atoms: _88  and  _89
REMARK   34  A    between atoms: _96  and  _98
REMARK   35  A    between atoms: _98  and  _99
REMARK   36  A    between atoms: _101  and  _103
REMARK   37  A    between atoms: _103  and  _104
REMARK   38  A    between atoms: _110  and  _112
REMARK   39  A    between atoms: _114  and  _116
REMARK   40  A    between atoms: _116  and  _117
REMARK   41  A    between atoms: _123  and  _125
REMARK   42  A    between atoms: _125  and  _126
REMARK   43  A    between atoms: _126  and  _127
REMARK   44  A    between atoms: _130  and  _132
REMARK   45  A    between atoms: _132  and  _134
REMARK   46  A    between atoms: _136  and  _138
REMARK   47  A    between atoms: _138  and  _139
REMARK   48  A    between atoms: _146  and  _148
REMARK                            x       y       z     vdW  Elec       q    Type
REMARK                         _______ _______ _______ _____ _____    ______ ____
ROOT
ATOM      1  C   UNL     1     -37.547  -1.910 -47.648  0.00  0.00    +0.089 C 
ENDROOT
BRANCH   1   2
ATOM      2  C   UNL     1     -37.415  -1.590 -49.138  0.00  0.00    +0.261 C 
ATOM      3  N   UNL     1     -36.244  -1.109 -49.534  0.00  0.00    -0.088 NA
ATOM      4  O   UNL     1     -38.352  -1.777 -49.917  0.00  0.00    -0.272 OA
ENDBRANCH   1   2
BRANCH   1   5
ATOM      5  C   UNL     1     -37.640  -3.406 -47.375  0.00  0.00    +0.010 C 
BRANCH   5   6
ATOM      6  C   UNL     1     -36.303  -4.096 -47.066  0.00  0.00    +0.001 C 
ATOM      7  C   UNL     1     -36.525  -5.097 -45.944  0.00  0.00    +0.000 C 
ENDBRANCH   5   6
ENDBRANCH   1   5
TORSDOF 3
REMARK  Name = 
REMARK  48 active torsions:
REMARK  status: ('A' for Active; 'I' for Inactive)
REMARK    1  A    between atoms: _1  and  _3
REMARK    2  A    between atoms: _3  and  _4
REMARK    3  A    between atoms: _4  and  _5
REMARK    4  A    between atoms: _5  and  _6
REMARK    5  A    between atoms: _8  and  _10
REMARK    6  A    between atoms: _10  and  _11
REMARK    7  A    between atoms: _11  and  _12
REMARK    8  A    between atoms: _15  and  _17
REMARK    9  A    between atoms: _17  and  _18
REMARK   10  A    between atoms: _18  and  _19
REMARK   11  A    between atoms: _19  and  _20
REMARK   12  A    between atoms: _22  and  _24
REMARK   13  A    between atoms: _24  and  _26
REMARK   14  A    between atoms: _28  and  _30
REMARK   15  A    between atoms: _33  and  _35
REMARK   16  A    between atoms: _38  and  _40
REMARK   17  A    between atoms: _40  and  _41
REMARK   18  A    between atoms: _47  and  _49
REMARK   19  A    between atoms: _49  and  _50
REMARK   20  A    between atoms: _53  and  _55
REMARK   21  A    between atoms: _55  and  _57
REMARK   22  A    between atoms: _59  and  _61
REMARK   23  A    between atoms: _64  and  _66
REMARK   24  A    between atoms: _66  and  _67
REMARK   25  A    between atoms: _67  and  _68
REMARK   26  A    between atoms: _68  and  _69
REMARK   27  A    between atoms: _73  and  _75
REMARK   28  A    between atoms: _75  and  _76
REMARK   29  A    between atoms: _76  and  _77
REMARK   30  A    between atoms: _80  and  _82
REMARK   31  A    between atoms: _82  and  _83
REMARK   32  A    between atoms: _86  and  _88
REMARK   33  A    between atoms: _88  and  _89
REMARK   34  A    between atoms: _96  and  _98
REMARK   35  A    between atoms: _98  and  _99
REMARK   36  A    between atoms: _101  and  _103
REMARK   37  A    between atoms: _103  and  _104
REMARK   38  A    between atoms: _110  and  _112
REMARK   39  A    between atoms: _114  and  _116
REMARK   40  A    between atoms: _116  and  _117
REMARK   41  A    between atoms: _123  and  _125
REMARK   42  A    between atoms: _125  and  _126
REMARK   43  A    between atoms: _126  and  _127
REMARK   44  A    between atoms: _130  and  _132
REMARK   45  A    between atoms: _132  and  _134
REMARK   46  A    between atoms: _136  and  _138
REMARK   47  A    between atoms: _138  and  _139
REMARK   48  A    between atoms: _146  and  _148
REMARK                            x       y       z     vdW  Elec       q    Type
REMARK                         _______ _______ _______ _____ _____    ______ ____
ROOT
ATOM      1  C   UNL     1     -34.212   0.710 -47.163  0.00  0.00    +0.002 C 
ENDROOT
BRANCH   1   2
ATOM      2  C   UNL     1     -34.221  -0.476 -46.208  0.00  0.00    +0.000 C 
BRANCH   2   3
ATOM      3  C   UNL     1     -32.868  -0.811 -45.600  0.00  0.00    +0.000 C 
ATOM      4  C   UNL     1     -32.974  -0.976 -44.118  0.00  0.00    +0.000 C 
ENDBRANCH   2   3
ENDBRANCH   1   2
BRANCH   1   5
ATOM      5  C   UNL     1     -32.892   0.878 -47.916  0.00  0.00    +0.021 C 
BRANCH   5   6
ATOM      6  C   UNL     1     -32.822  -0.038 -49.141  0.00  0.00    +0.109 C 
ATOM      7  N   UNL     1     -31.778   0.389 -50.120  0.00  0.00    -0.131 NA
ENDBRANCH   5   6
ENDBRANCH   1   5
TORSDOF 4
REMARK  Name = 
REMARK  48 active torsions:
REMARK  status: ('A' for Active; 'I' for Inactive)
REMARK    1  A    between atoms: _1  and  _3
REMARK    2  A    between atoms: _3  and  _4
REMARK    3  A    between atoms: _4  and  _5
REMARK    4  A    between atoms: _5  and  _6
REMARK    5  A    between atoms: _8  and  _10
REMARK    6  A    between atoms: _10  and  _11
REMARK    7  A    between atoms: _11  and  _12
REMARK    8  A    between atoms: _15  and  _17
REMARK    9  A    between atoms: _17  and  _18
REMARK   10  A    between atoms: _18  and  _19
REMARK   11  A    between atoms: _19  and  _20
REMARK   12  A    between atoms: _22  and  _24
REMARK   13  A    between atoms: _24  and  _26
REMARK   14  A    between atoms: _28  and  _30
REMARK   15  A    between atoms: _33  and  _35
REMARK   16  A    between atoms: _38  and  _40
REMARK   17  A    between atoms: _40  and  _41
REMARK   18  A    between atoms: _47  and  _49
REMARK   19  A    between atoms: _49  and  _50
REMARK   20  A    between atoms: _53  and  _55
REMARK   21  A    between atoms: _55  and  _57
REMARK   22  A    between atoms: _59  and  _61
REMARK   23  A    between atoms: _64  and  _66
REMARK   24  A    between atoms: _66  and  _67
REMARK   25  A    between atoms: _67  and  _68
REMARK   26  A    between atoms: _68  and  _69
REMARK   27  A    between atoms: _73  and  _75
REMARK   28  A    between atoms: _75  and  _76
REMARK   29  A    between atoms: _76  and  _77
REMARK   30  A    between atoms: _80  and  _82
REMARK   31  A    between atoms: _82  and  _83
REMARK   32  A    between atoms: _86  and  _88
REMARK   33  A    between atoms: _88  and  _89
REMARK   34  A    between atoms: _96  and  _98
REMARK   35  A    between atoms: _98  and  _99
REMARK   36  A    between atoms: _101  and  _103
REMARK   37  A    between atoms: _103  and  _104
REMARK   38  A    between atoms: _110  and  _112
REMARK   39  A    between atoms: _114  and  _116
REMARK   40  A    between atoms: _116  and  _117
REMARK   41  A    between atoms: _123  and  _125
REMARK   42  A    between atoms: _125  and  _126
REMARK   43  A    between atoms: _126  and  _127
REMARK   44  A    between atoms: _130  and  _132
REMARK   45  A    between atoms: _132  and  _134
REMARK   46  A    between atoms: _136  and  _138
REMARK   47  A    between atoms: _138  and  _139
REMARK   48  A    between atoms: _146  and  _148
REMARK                            x       y       z     vdW  Elec       q    Type
REMARK                         _______ _______ _______ _____ _____    ______ ____
ROOT
ATOM      1  C   UNL     1     -37.004  20.709 -62.215  0.00  0.00    +0.000 C 
ATOM      2  C   UNL     1     -36.058  19.673 -62.805  0.00  0.00    +0.000 C 
ENDROOT
BRANCH   1   3
ATOM      3  C   UNL     1     -38.244  20.934 -63.117  0.00  0.00    +0.000 C 
ATOM      4  C   UNL     1     -39.428  21.574 -62.374  0.00  0.00    +0.000 C 
ENDBRANCH   1   3
BRANCH   1   5
ATOM      5  C   UNL     1     -36.289  22.038 -61.937  0.00  0.00    +0.000 C 
ATOM      6  C   UNL     1     -35.926  22.277 -60.483  0.00  0.00    +0.000 C 
ENDBRANCH   1   5
TORSDOF 2
REMARK  Name = 
REMARK  48 active torsions:
REMARK  status: ('A' for Active; 'I' for Inactive)
REMARK    1  A    between atoms: _1  and  _3
REMARK    2  A    between atoms: _3  and  _4
REMARK    3  A    between atoms: _4  and  _5
REMARK    4  A    between atoms: _5  and  _6
REMARK    5  A    between atoms: _8  and  _10
REMARK    6  A    between atoms: _10  and  _11
REMARK    7  A    between atoms: _11  and  _12
REMARK    8  A    between atoms: _15  and  _17
REMARK    9  A    between atoms: _17  and  _18
REMARK   10  A    between atoms: _18  and  _19
REMARK   11  A    between atoms: _19  and  _20
REMARK   12  A    between atoms: _22  and  _24
REMARK   13  A    between atoms: _24  and  _26
REMARK   14  A    between atoms: _28  and  _30
REMARK   15  A    between atoms: _33  and  _35
REMARK   16  A    between atoms: _38  and  _40
REMARK   17  A    between atoms: _40  and  _41
REMARK   18  A    between atoms: _47  and  _49
REMARK   19  A    between atoms: _49  and  _50
REMARK   20  A    between atoms: _53  and  _55
REMARK   21  A    between atoms: _55  and  _57
REMARK   22  A    between atoms: _59  and  _61
REMARK   23  A    between atoms: _64  and  _66
REMARK   24  A    between atoms: _66  and  _67
REMARK   25  A    between atoms: _67  and  _68
REMARK   26  A    between atoms: _68  and  _69
REMARK   27  A    between atoms: _73  and  _75
REMARK   28  A    between atoms: _75  and  _76
REMARK   29  A    between atoms: _76  and  _77
REMARK   30  A    between atoms: _80  and  _82
REMARK   31  A    between atoms: _82  and  _83
REMARK   32  A    between atoms: _86  and  _88
REMARK   33  A    between atoms: _88  and  _89
REMARK   34  A    between atoms: _96  and  _98
REMARK   35  A    between atoms: _98  and  _99
REMARK   36  A    between atoms: _101  and  _103
REMARK   37  A    between atoms: _103  and  _104
REMARK   38  A    between atoms: _110  and  _112
REMARK   39  A    between atoms: _114  and  _116
REMARK   40  A    between atoms: _116  and  _117
REMARK   41  A    between atoms: _123  and  _125
REMARK   42  A    between atoms: _125  and  _126
REMARK   43  A    between atoms: _126  and  _127
REMARK   44  A    between atoms: _130  and  _132
REMARK   45  A    between atoms: _132  and  _134
REMARK   46  A    between atoms: _136  and  _138
REMARK   47  A    between atoms: _138  and  _139
REMARK   48  A    between atoms: _146  and  _148
REMARK                            x       y       z     vdW  Elec       q    Type
REMARK                         _______ _______ _______ _____ _____    ______ ____
ROOT
ATOM      1  C   UNL     1     -40.458  16.008 -58.742  0.00  0.00    +0.000 C 
ATOM      2  C   UNL     1     -40.488  16.697 -57.389  0.00  0.00    +0.000 C 
ATOM      3  C   UNL     1     -39.356  16.608 -59.595  0.00  0.00    +0.000 C 
ENDROOT
BRANCH   1   4
ATOM      4  C   UNL     1     -41.820  16.118 -59.465  0.00  0.00    +0.000 C 
ATOM      5  C   UNL     1     -41.608  15.864 -60.956  0.00  0.00    +0.000 C 
ENDBRANCH   1   4
TORSDOF 1
REMARK  Name = 
REMARK  48 active torsions:
REMARK  status: ('A' for Active; 'I' for Inactive)
REMARK    1  A    between atoms: _1  and  _3
REMARK    2  A    between atoms: _3  and  _4
REMARK    3  A    between atoms: _4  and  _5
REMARK    4  A    between atoms: _5  and  _6
REMARK    5  A    between atoms: _8  and  _10
REMARK    6  A    between atoms: _10  and  _11
REMARK    7  A    between atoms: _11  and  _12
REMARK    8  A    between atoms: _15  and  _17
REMARK    9  A    between atoms: _17  and  _18
REMARK   10  A    between atoms: _18  and  _19
REMARK   11  A    between atoms: _19  and  _20
REMARK   12  A    between atoms: _22  and  _24
REMARK   13  A    between atoms: _24  and  _26
REMARK   14  A    between atoms: _28  and  _30
REMARK   15  A    between atoms: _33  and  _35
REMARK   16  A    between atoms: _38  and  _40
REMARK   17  A    between atoms: _40  and  _41
REMARK   18  A    between atoms: _47  and  _49
REMARK   19  A    between atoms: _49  and  _50
REMARK   20  A    between atoms: _53  and  _55
REMARK   21  A    between atoms: _55  and  _57
REMARK   22  A    between atoms: _59  and  _61
REMARK   23  A    between atoms: _64  and  _66
REMARK   24  A    between atoms: _66  and  _67
REMARK   25  A    between atoms: _67  and  _68
REMARK   26  A    between atoms: _68  and  _69
REMARK   27  A    between atoms: _73  and  _75
REMARK   28  A    between atoms: _75  and  _76
REMARK   29  A    between atoms: _76  and  _77
REMARK   30  A    between atoms: _80  and  _82
REMARK   31  A    between atoms: _82  and  _83
REMARK   32  A    between atoms: _86  and  _88
REMARK   33  A    between atoms: _88  and  _89
REMARK   34  A    between atoms: _96  and  _98
REMARK   35  A    between atoms: _98  and  _99
REMARK   36  A    between atoms: _101  and  _103
REMARK   37  A    between atoms: _103  and  _104
REMARK   38  A    between atoms: _110  and  _112
REMARK   39  A    between atoms: _114  and  _116
REMARK   40  A    between atoms: _116  and  _117
REMARK   41  A    between atoms: _123  and  _125
REMARK   42  A    between atoms: _125  and  _126
REMARK   43  A    between atoms: _126  and  _127
REMARK   44  A    between atoms: _130  and  _132
REMARK   45  A    between atoms: _132  and  _134
REMARK   46  A    between atoms: _136  and  _138
REMARK   47  A    between atoms: _138  and  _139
REMARK   48  A    between atoms: _146  and  _148
REMARK                            x       y       z     vdW  Elec       q    Type
REMARK                         _______ _______ _______ _____ _____    ______ ____
ROOT
ATOM      1  C   UNL     1     -37.401  15.863 -64.320  0.00  0.00    +0.000 C 
ATOM      2  C   UNL     1     -37.128  16.136 -62.848  0.00  0.00    +0.000 C 
ATOM      3  C   UNL     1     -36.120  15.937 -65.134  0.00  0.00    +0.000 C 
ENDROOT
BRANCH   1   4
ATOM      4  C   UNL     1     -38.448  16.853 -64.859  0.00  0.00    +0.000 C 
ATOM      5  C   UNL     1     -38.402  16.775 -66.366  0.00  0.00    +0.000 C 
ENDBRANCH   1   4
TORSDOF 1
REMARK  Name = 
REMARK  48 active torsions:
REMARK  status: ('A' for Active; 'I' for Inactive)
REMARK    1  A    between atoms: _1  and  _3
REMARK    2  A    between atoms: _3  and  _4
REMARK    3  A    between atoms: _4  and  _5
REMARK    4  A    between atoms: _5  and  _6
REMARK    5  A    between atoms: _8  and  _10
REMARK    6  A    between atoms: _10  and  _11
REMARK    7  A    between atoms: _11  and  _12
REMARK    8  A    between atoms: _15  and  _17
REMARK    9  A    between atoms: _17  and  _18
REMARK   10  A    between atoms: _18  and  _19
REMARK   11  A    between atoms: _19  and  _20
REMARK   12  A    between atoms: _22  and  _24
REMARK   13  A    between atoms: _24  and  _26
REMARK   14  A    between atoms: _28  and  _30
REMARK   15  A    between atoms: _33  and  _35
REMARK   16  A    between atoms: _38  and  _40
REMARK   17  A    between atoms: _40  and  _41
REMARK   18  A    between atoms: _47  and  _49
REMARK   19  A    between atoms: _49  and  _50
REMARK   20  A    between atoms: _53  and  _55
REMARK   21  A    between atoms: _55  and  _57
REMARK   22  A    between atoms: _59  and  _61
REMARK   23  A    between atoms: _64  and  _66
REMARK   24  A    between atoms: _66  and  _67
REMARK   25  A    between atoms: _67  and  _68
REMARK   26  A    between atoms: _68  and  _69
REMARK   27  A    between atoms: _73  and  _75
REMARK   28  A    between atoms: _75  and  _76
REMARK   29  A    between atoms: _76  and  _77
REMARK   30  A    between atoms: _80  and  _82
REMARK   31  A    between atoms: _82  and  _83
REMARK   32  A    between atoms: _86  and  _88
REMARK   33  A    between atoms: _88  and  _89
REMARK   34  A    between atoms: _96  and  _98
REMARK   35  A    between atoms: _98  and  _99
REMARK   36  A    between atoms: _101  and  _103
REMARK   37  A    between atoms: _103  and  _104
REMARK   38  A    between atoms: _110  and  _112
REMARK   39  A    between atoms: _114  and  _116
REMARK   40  A    between atoms: _116  and  _117
REMARK   41  A    between atoms: _123  and  _125
REMARK   42  A    between atoms: _125  and  _126
REMARK   43  A    between atoms: _126  and  _127
REMARK   44  A    between atoms: _130  and  _132
REMARK   45  A    between atoms: _132  and  _134
REMARK   46  A    between atoms: _136  and  _138
REMARK   47  A    between atoms: _138  and  _139
REMARK   48  A    between atoms: _146  and  _148
REMARK                            x       y       z     vdW  Elec       q    Type
REMARK                         _______ _______ _______ _____ _____    ______ ____
ROOT
ATOM      1  C   UNL     1     -32.525  17.238 -67.931  0.00  0.00    -0.022 A 
ATOM      2  C   UNL     1     -33.382  16.254 -67.447  0.00  0.00    -0.004 A 
ATOM      3  C   UNL     1     -32.885  15.153 -66.775  0.00  0.00    -0.000 A 
ATOM      4  C   UNL     1     -31.519  15.021 -66.582  0.00  0.00    -0.000 A 
ATOM      5  C   UNL     1     -30.660  15.993 -67.054  0.00  0.00    -0.000 A 
ATOM      6  C   UNL     1     -31.160  17.093 -67.724  0.00  0.00    -0.004 A 
ENDROOT
BRANCH   1   7
ATOM      7  C   UNL     1     -33.074  18.454 -68.639  0.00  0.00    +0.026 C 
BRANCH   7   8
ATOM      8  C   UNL     1     -33.990  18.126 -69.806  0.00  0.00    +0.005 C 
ATOM      9  C   UNL     1     -33.252  17.127 -70.654  0.00  0.00    +0.000 C 
ENDBRANCH   7   8
ENDBRANCH   1   7
TORSDOF 2
REMARK  Name = 
REMARK  48 active torsions:
REMARK  status: ('A' for Active; 'I' for Inactive)
REMARK    1  A    between atoms: _1  and  _3
REMARK    2  A    between atoms: _3  and  _4
REMARK    3  A    between atoms: _4  and  _5
REMARK    4  A    between atoms: _5  and  _6
REMARK    5  A    between atoms: _8  and  _10
REMARK    6  A    between atoms: _10  and  _11
REMARK    7  A    between atoms: _11  and  _12
REMARK    8  A    between atoms: _15  and  _17
REMARK    9  A    between atoms: _17  and  _18
REMARK   10  A    between atoms: _18  and  _19
REMARK   11  A    between atoms: _19  and  _20
REMARK   12  A    between atoms: _22  and  _24
REMARK   13  A    between atoms: _24  and  _26
REMARK   14  A    between atoms: _28  and  _30
REMARK   15  A    between atoms: _33  and  _35
REMARK   16  A    between atoms: _38  and  _40
REMARK   17  A    between atoms: _40  and  _41
REMARK   18  A    between atoms: _47  and  _49
REMARK   19  A    between atoms: _49  and  _50
REMARK   20  A    between atoms: _53  and  _55
REMARK   21  A    between atoms: _55  and  _57
REMARK   22  A    between atoms: _59  and  _61
REMARK   23  A    between atoms: _64  and  _66
REMARK   24  A    between atoms: _66  and  _67
REMARK   25  A    between atoms: _67  and  _68
REMARK   26  A    between atoms: _68  and  _69
REMARK   27  A    between atoms: _73  and  _75
REMARK   28  A    between atoms: _75  and  _76
REMARK   29  A    between atoms: _76  and  _77
REMARK   30  A    between atoms: _80  and  _82
REMARK   31  A    between atoms: _82  and  _83
REMARK   32  A    between atoms: _86  and  _88
REMARK   33  A    between atoms: _88  and  _89
REMARK   34  A    between atoms: _96  and  _98
REMARK   35  A    between atoms: _98  and  _99
REMARK   36  A    between atoms: _101  and  _103
REMARK   37  A    between atoms: _103  and  _104
REMARK   38  A    between atoms: _110  and  _112
REMARK   39  A    between atoms: _114  and  _116
REMARK   40  A    between atoms: _116  and  _117
REMARK   41  A    between atoms: _123  and  _125
REMARK   42  A    between atoms: _125  and  _126
REMARK   43  A    between atoms: _126  and  _127
REMARK   44  A    between atoms: _130  and  _132
REMARK   45  A    between atoms: _132  and  _134
REMARK   46  A    between atoms: _136  and  _138
REMARK   47  A    between atoms: _138  and  _139
REMARK   48  A    between atoms: _146  and  _148
REMARK                            x       y       z     vdW  Elec       q    Type
REMARK                         _______ _______ _______ _____ _____    ______ ____
ROOT
ATOM      1  C   UNL     1     -28.961   9.396 -66.384  0.00  0.00    +0.000 C 
ENDROOT
BRANCH   1   2
ATOM      2  C   UNL     1     -29.387  10.644 -65.599  0.00  0.00    +0.000 C 
ATOM      3  C   UNL     1     -30.864  10.962 -65.789  0.00  0.00    +0.000 C 
ATOM      4  C   UNL     1     -28.558  11.856 -65.974  0.00  0.00    +0.000 C 
ENDBRANCH   1   2
BRANCH   1   5
ATOM      5  C   UNL     1     -27.487   8.993 -66.215  0.00  0.00    +0.000 C 
ATOM      6  C   UNL     1     -27.356   7.743 -65.353  0.00  0.00    +0.000 C 
ENDBRANCH   1   5
TORSDOF 2
REMARK  Name = 
REMARK  48 active torsions:
REMARK  status: ('A' for Active; 'I' for Inactive)
REMARK    1  A    between atoms: _1  and  _3
REMARK    2  A    between atoms: _3  and  _4
REMARK    3  A    between atoms: _4  and  _5
REMARK    4  A    between atoms: _5  and  _6
REMARK    5  A    between atoms: _8  and  _10
REMARK    6  A    between atoms: _10  and  _11
REMARK    7  A    between atoms: _11  and  _12
REMARK    8  A    between atoms: _15  and  _17
REMARK    9  A    between atoms: _17  and  _18
REMARK   10  A    between atoms: _18  and  _19
REMARK   11  A    between atoms: _19  and  _20
REMARK   12  A    between atoms: _22  and  _24
REMARK   13  A    between atoms: _24  and  _26
REMARK   14  A    between atoms: _28  and  _30
REMARK   15  A    between atoms: _33  and  _35
REMARK   16  A    between atoms: _38  and  _40
REMARK   17  A    between atoms: _40  and  _41
REMARK   18  A    between atoms: _47  and  _49
REMARK   19  A    between atoms: _49  and  _50
REMARK   20  A    between atoms: _53  and  _55
REMARK   21  A    between atoms: _55  and  _57
REMARK   22  A    between atoms: _59  and  _61
REMARK   23  A    between atoms: _64  and  _66
REMARK   24  A    between atoms: _66  and  _67
REMARK   25  A    between atoms: _67  and  _68
REMARK   26  A    between atoms: _68  and  _69
REMARK   27  A    between atoms: _73  and  _75
REMARK   28  A    between atoms: _75  and  _76
REMARK   29  A    between atoms: _76  and  _77
REMARK   30  A    between atoms: _80  and  _82
REMARK   31  A    between atoms: _82  and  _83
REMARK   32  A    between atoms: _86  and  _88
REMARK   33  A    between atoms: _88  and  _89
REMARK   34  A    between atoms: _96  and  _98
REMARK   35  A    between atoms: _98  and  _99
REMARK   36  A    between atoms: _101  and  _103
REMARK   37  A    between atoms: _103  and  _104
REMARK   38  A    between atoms: _110  and  _112
REMARK   39  A    between atoms: _114  and  _116
REMARK   40  A    between atoms: _116  and  _117
REMARK   41  A    between atoms: _123  and  _125
REMARK   42  A    between atoms: _125  and  _126
REMARK   43  A    between atoms: _126  and  _127
REMARK   44  A    between atoms: _130  and  _132
REMARK   45  A    between atoms: _132  and  _134
REMARK   46  A    between atoms: _136  and  _138
REMARK   47  A    between atoms: _138  and  _139
REMARK   48  A    between atoms: _146  and  _148
REMARK                            x       y       z     vdW  Elec       q    Type
REMARK                         _______ _______ _______ _____ _____    ______ ____
ROOT
ATOM      1  C   UNL     1     -29.805  21.651 -46.742  0.00  0.00    +0.000 C 
ATOM      2  C   UNL     1     -29.821  21.796 -45.216  0.00  0.00    +0.000 C 
ENDROOT
BRANCH   1   3
ATOM      3  C   UNL     1     -28.832  22.667 -47.364  0.00  0.00    +0.000 C 
ATOM      4  C   UNL     1     -28.508  23.754 -46.330  0.00  0.00    +0.000 C 
ENDBRANCH   1   3
BRANCH   1   5
ATOM      5  C   UNL     1     -31.203  21.833 -47.323  0.00  0.00    +0.000 C 
ATOM      6  C   UNL     1     -32.195  22.449 -46.357  0.00  0.00    +0.000 C 
ENDBRANCH   1   5
TORSDOF 2
REMARK  Name = 
REMARK  48 active torsions:
REMARK  status: ('A' for Active; 'I' for Inactive)
REMARK    1  A    between atoms: _1  and  _3
REMARK    2  A    between atoms: _3  and  _4
REMARK    3  A    between atoms: _4  and  _5
REMARK    4  A    between atoms: _5  and  _6
REMARK    5  A    between atoms: _8  and  _10
REMARK    6  A    between atoms: _10  and  _11
REMARK    7  A    between atoms: _11  and  _12
REMARK    8  A    between atoms: _15  and  _17
REMARK    9  A    between atoms: _17  and  _18
REMARK   10  A    between atoms: _18  and  _19
REMARK   11  A    between atoms: _19  and  _20
REMARK   12  A    between atoms: _22  and  _24
REMARK   13  A    between atoms: _24  and  _26
REMARK   14  A    between atoms: _28  and  _30
REMARK   15  A    between atoms: _33  and  _35
REMARK   16  A    between atoms: _38  and  _40
REMARK   17  A    between atoms: _40  and  _41
REMARK   18  A    between atoms: _47  and  _49
REMARK   19  A    between atoms: _49  and  _50
REMARK   20  A    between atoms: _53  and  _55
REMARK   21  A    between atoms: _55  and  _57
REMARK   22  A    between atoms: _59  and  _61
REMARK   23  A    between atoms: _64  and  _66
REMARK   24  A    between atoms: _66  and  _67
REMARK   25  A    between atoms: _67  and  _68
REMARK   26  A    between atoms: _68  and  _69
REMARK   27  A    between atoms: _73  and  _75
REMARK   28  A    between atoms: _75  and  _76
REMARK   29  A    between atoms: _76  and  _77
REMARK   30  A    between atoms: _80  and  _82
REMARK   31  A    between atoms: _82  and  _83
REMARK   32  A    between atoms: _86  and  _88
REMARK   33  A    between atoms: _88  and  _89
REMARK   34  A    between atoms: _96  and  _98
REMARK   35  A    between atoms: _98  and  _99
REMARK   36  A    between atoms: _101  and  _103
REMARK   37  A    between atoms: _103  and  _104
REMARK   38  A    between atoms: _110  and  _112
REMARK   39  A    between atoms: _114  and  _116
REMARK   40  A    between atoms: _116  and  _117
REMARK   41  A    between atoms: _123  and  _125
REMARK   42  A    between atoms: _125  and  _126
REMARK   43  A    between atoms: _126  and  _127
REMARK   44  A    between atoms: _130  and  _132
REMARK   45  A    between atoms: _132  and  _134
REMARK   46  A    between atoms: _136  and  _138
REMARK   47  A    between atoms: _138  and  _139
REMARK   48  A    between atoms: _146  and  _148
REMARK                            x       y       z     vdW  Elec       q    Type
REMARK                         _______ _______ _______ _____ _____    ______ ____
ROOT
ATOM      1  C   UNL     1     -32.218  25.109 -41.217  0.00  0.00    +0.000 C 
ATOM      2  C   UNL     1     -31.016  25.009 -40.292  0.00  0.00    +0.000 C 
ATOM      3  C   UNL     1     -33.459  25.550 -40.447  0.00  0.00    +0.000 C 
ENDROOT
BRANCH   1   4
ATOM      4  C   UNL     1     -31.936  26.080 -42.382  0.00  0.00    +0.000 C 
ATOM      5  C   UNL     1     -31.591  27.459 -41.796  0.00  0.00    +0.000 C 
ENDBRANCH   1   4
TORSDOF 1
REMARK  Name = 
REMARK  48 active torsions:
REMARK  status: ('A' for Active; 'I' for Inactive)
REMARK    1  A    between atoms: _1  and  _3
REMARK    2  A    between atoms: _3  and  _4
REMARK    3  A    between atoms: _4  and  _5
REMARK    4  A    between atoms: _5  and  _6
REMARK    5  A    between atoms: _8  and  _10
REMARK    6  A    between atoms: _10  and  _11
REMARK    7  A    between atoms: _11  and  _12
REMARK    8  A    between atoms: _15  and  _17
REMARK    9  A    between atoms: _17  and  _18
REMARK   10  A    between atoms: _18  and  _19
REMARK   11  A    between atoms: _19  and  _20
REMARK   12  A    between atoms: _22  and  _24
REMARK   13  A    between atoms: _24  and  _26
REMARK   14  A    between atoms: _28  and  _30
REMARK   15  A    between atoms: _33  and  _35
REMARK   16  A    between atoms: _38  and  _40
REMARK   17  A    between atoms: _40  and  _41
REMARK   18  A    between atoms: _47  and  _49
REMARK   19  A    between atoms: _49  and  _50
REMARK   20  A    between atoms: _53  and  _55
REMARK   21  A    between atoms: _55  and  _57
REMARK   22  A    between atoms: _59  and  _61
REMARK   23  A    between atoms: _64  and  _66
REMARK   24  A    between atoms: _66  and  _67
REMARK   25  A    between atoms: _67  and  _68
REMARK   26  A    between atoms: _68  and  _69
REMARK   27  A    between atoms: _73  and  _75
REMARK   28  A    between atoms: _75  and  _76
REMARK   29  A    between atoms: _76  and  _77
REMARK   30  A    between atoms: _80  and  _82
REMARK   31  A    between atoms: _82  and  _83
REMARK   32  A    between atoms: _86  and  _88
REMARK   33  A    between atoms: _88  and  _89
REMARK   34  A    between atoms: _96  and  _98
REMARK   35  A    between atoms: _98  and  _99
REMARK   36  A    between atoms: _101  and  _103
REMARK   37  A    between atoms: _103  and  _104
REMARK   38  A    between atoms: _110  and  _112
REMARK   39  A    between atoms: _114  and  _116
REMARK   40  A    between atoms: _116  and  _117
REMARK   41  A    between atoms: _123  and  _125
REMARK   42  A    between atoms: _125  and  _126
REMARK   43  A    between atoms: _126  and  _127
REMARK   44  A    between atoms: _130  and  _132
REMARK   45  A    between atoms: _132  and  _134
REMARK   46  A    between atoms: _136  and  _138
REMARK   47  A    between atoms: _138  and  _139
REMARK   48  A    between atoms: _146  and  _148
REMARK                            x       y       z     vdW  Elec       q    Type
REMARK                         _______ _______ _______ _____ _____    ______ ____
ROOT
ATOM      1  C   UNL     1     -28.493  13.651 -46.579  0.00  0.00    +0.220 C 
ENDROOT
BRANCH   1   2
ATOM      2  N   UNL     1     -28.466  12.311 -47.165  0.00  0.00    -0.087 NA
ATOM      3  C   UNL     1     -28.690  12.032 -48.449  0.00  0.00    +0.535 C 
ATOM      4  N   UNL     1     -28.632  10.771 -48.877  0.00  0.00    +0.135 NA
ATOM      5  N   UNL     1     -28.972  13.001 -49.314  0.00  0.00    +0.135 NA
ENDBRANCH   1   2
BRANCH   1   6
ATOM      6  C   UNL     1     -27.092  14.227 -46.455  0.00  0.00    +0.047 C 
BRANCH   6   7
ATOM      7  C   UNL     1     -26.760  15.217 -47.573  0.00  0.00    +0.004 C 
BRANCH   7   8
ATOM      8  C   UNL     1     -25.337  15.065 -48.132  0.00  0.00    +0.000 C 
ATOM      9  C   UNL     1     -25.355  14.508 -49.559  0.00  0.00    +0.000 C 
ENDBRANCH   7   8
ENDBRANCH   6   7
ENDBRANCH   1   6
TORSDOF 4
REMARK  Name = 
REMARK  48 active torsions:
REMARK  status: ('A' for Active; 'I' for Inactive)
REMARK    1  A    between atoms: _1  and  _3
REMARK    2  A    between atoms: _3  and  _4
REMARK    3  A    between atoms: _4  and  _5
REMARK    4  A    between atoms: _5  and  _6
REMARK    5  A    between atoms: _8  and  _10
REMARK    6  A    between atoms: _10  and  _11
REMARK    7  A    between atoms: _11  and  _12
REMARK    8  A    between atoms: _15  and  _17
REMARK    9  A    between atoms: _17  and  _18
REMARK   10  A    between atoms: _18  and  _19
REMARK   11  A    between atoms: _19  and  _20
REMARK   12  A    between atoms: _22  and  _24
REMARK   13  A    between atoms: _24  and  _26
REMARK   14  A    between atoms: _28  and  _30
REMARK   15  A    between atoms: _33  and  _35
REMARK   16  A    between atoms: _38  and  _40
REMARK   17  A    between atoms: _40  and  _41
REMARK   18  A    between atoms: _47  and  _49
REMARK   19  A    between atoms: _49  and  _50
REMARK   20  A    between atoms: _53  and  _55
REMARK   21  A    between atoms: _55  and  _57
REMARK   22  A    between atoms: _59  and  _61
REMARK   23  A    between atoms: _64  and  _66
REMARK   24  A    between atoms: _66  and  _67
REMARK   25  A    between atoms: _67  and  _68
REMARK   26  A    between atoms: _68  and  _69
REMARK   27  A    between atoms: _73  and  _75
REMARK   28  A    between atoms: _75  and  _76
REMARK   29  A    between atoms: _76  and  _77
REMARK   30  A    between atoms: _80  and  _82
REMARK   31  A    between atoms: _82  and  _83
REMARK   32  A    between atoms: _86  and  _88
REMARK   33  A    between atoms: _88  and  _89
REMARK   34  A    between atoms: _96  and  _98
REMARK   35  A    between atoms: _98  and  _99
REMARK   36  A    between atoms: _101  and  _103
REMARK   37  A    between atoms: _103  and  _104
REMARK   38  A    between atoms: _110  and  _112
REMARK   39  A    between atoms: _114  and  _116
REMARK   40  A    between atoms: _116  and  _117
REMARK   41  A    between atoms: _123  and  _125
REMARK   42  A    between atoms: _125  and  _126
REMARK   43  A    between atoms: _126  and  _127
REMARK   44  A    between atoms: _130  and  _132
REMARK   45  A    between atoms: _132  and  _134
REMARK   46  A    between atoms: _136  and  _138
REMARK   47  A    between atoms: _138  and  _139
REMARK   48  A    between atoms: _146  and  _148
REMARK                            x       y       z     vdW  Elec       q    Type
REMARK                         _______ _______ _______ _____ _____    ______ ____
ROOT
ATOM      1  C   UNL     1     -30.574  10.749 -53.175  0.00  0.00    +0.114 C 
ENDROOT
BRANCH   1   2
ATOM      2  C   UNL     1     -31.252  11.397 -54.366  0.00  0.00    +0.365 C 
ATOM      3  O   UNL     1     -32.332  12.010 -54.194  0.00  0.00    -0.246 OA
ATOM      4  O   UNL     1     -30.699  11.284 -55.482  0.00  0.00    -0.246 OA
ENDBRANCH   1   2
BRANCH   1   5
ATOM      5  C   UNL     1     -29.459  11.600 -52.583  0.00  0.00    +0.012 C 
BRANCH   5   6
ATOM      6  C   UNL     1     -28.088  10.926 -52.454  0.00  0.00    +0.001 C 
ATOM      7  C   UNL     1     -27.768  10.307 -53.799  0.00  0.00    +0.000 C 
ENDBRANCH   5   6
ENDBRANCH   1   5
TORSDOF 3
REMARK  Name = 
REMARK  48 active torsions:
REMARK  status: ('A' for Active; 'I' for Inactive)
REMARK    1  A    between atoms: _1  and  _3
REMARK    2  A    between atoms: _3  and  _4
REMARK    3  A    between atoms: _4  and  _5
REMARK    4  A    between atoms: _5  and  _6
REMARK    5  A    between atoms: _8  and  _10
REMARK    6  A    between atoms: _10  and  _11
REMARK    7  A    between atoms: _11  and  _12
REMARK    8  A    between atoms: _15  and  _17
REMARK    9  A    between atoms: _17  and  _18
REMARK   10  A    between atoms: _18  and  _19
REMARK   11  A    between atoms: _19  and  _20
REMARK   12  A    between atoms: _22  and  _24
REMARK   13  A    between atoms: _24  and  _26
REMARK   14  A    between atoms: _28  and  _30
REMARK   15  A    between atoms: _33  and  _35
REMARK   16  A    between atoms: _38  and  _40
REMARK   17  A    between atoms: _40  and  _41
REMARK   18  A    between atoms: _47  and  _49
REMARK   19  A    between atoms: _49  and  _50
REMARK   20  A    between atoms: _53  and  _55
REMARK   21  A    between atoms: _55  and  _57
REMARK   22  A    between atoms: _59  and  _61
REMARK   23  A    between atoms: _64  and  _66
REMARK   24  A    between atoms: _66  and  _67
REMARK   25  A    between atoms: _67  and  _68
REMARK   26  A    between atoms: _68  and  _69
REMARK   27  A    between atoms: _73  and  _75
REMARK   28  A    between atoms: _75  and  _76
REMARK   29  A    between atoms: _76  and  _77
REMARK   30  A    between atoms: _80  and  _82
REMARK   31  A    between atoms: _82  and  _83
REMARK   32  A    between atoms: _86  and  _88
REMARK   33  A    between atoms: _88  and  _89
REMARK   34  A    between atoms: _96  and  _98
REMARK   35  A    between atoms: _98  and  _99
REMARK   36  A    between atoms: _101  and  _103
REMARK   37  A    between atoms: _103  and  _104
REMARK   38  A    between atoms: _110  and  _112
REMARK   39  A    between atoms: _114  and  _116
REMARK   40  A    between atoms: _116  and  _117
REMARK   41  A    between atoms: _123  and  _125
REMARK   42  A    between atoms: _125  and  _126
REMARK   43  A    between atoms: _126  and  _127
REMARK   44  A    between atoms: _130  and  _132
REMARK   45  A    between atoms: _132  and  _134
REMARK   46  A    between atoms: _136  and  _138
REMARK   47  A    between atoms: _138  and  _139
REMARK   48  A    between atoms: _146  and  _148
REMARK                            x       y       z     vdW  Elec       q    Type
REMARK                         _______ _______ _______ _____ _____    ______ ____
ROOT
ATOM      1  C   UNL     1     -31.260   8.906 -58.143  0.00  0.00    +0.000 C 
ENDROOT
BRANCH   1   2
ATOM      2  C   UNL     1     -32.716   9.146 -57.770  0.00  0.00    +0.000 C 
ATOM      3  C   UNL     1     -32.935   8.774 -56.312  0.00  0.00    +0.000 C 
ATOM      4  C   UNL     1     -33.130  10.584 -58.021  0.00  0.00    +0.000 C 
ENDBRANCH   1   2
BRANCH   1   5
ATOM      5  C   UNL     1     -30.627   7.768 -57.377  0.00  0.00    +0.000 C 
ATOM      6  C   UNL     1     -30.420   6.614 -58.311  0.00  0.00    +0.000 C 
ENDBRANCH   1   5
TORSDOF 2
REMARK  Name = 
REMARK  48 active torsions:
REMARK  status: ('A' for Active; 'I' for Inactive)
REMARK    1  A    between atoms: _1  and  _3
REMARK    2  A    between atoms: _3  and  _4
REMARK    3  A    between atoms: _4  and  _5
REMARK    4  A    between atoms: _5  and  _6
REMARK    5  A    between atoms: _8  and  _10
REMARK    6  A    between atoms: _10  and  _11
REMARK    7  A    between atoms: _11  and  _12
REMARK    8  A    between atoms: _15  and  _17
REMARK    9  A    between atoms: _17  and  _18
REMARK   10  A    between atoms: _18  and  _19
REMARK   11  A    between atoms: _19  and  _20
REMARK   12  A    between atoms: _22  and  _24
REMARK   13  A    between atoms: _24  and  _26
REMARK   14  A    between atoms: _28  and  _30
REMARK   15  A    between atoms: _33  and  _35
REMARK   16  A    between atoms: _38  and  _40
REMARK   17  A    between atoms: _40  and  _41
REMARK   18  A    between atoms: _47  and  _49
REMARK   19  A    between atoms: _49  and  _50
REMARK   20  A    between atoms: _53  and  _55
REMARK   21  A    between atoms: _55  and  _57
REMARK   22  A    between atoms: _59  and  _61
REMARK   23  A    between atoms: _64  and  _66
REMARK   24  A    between atoms: _66  and  _67
REMARK   25  A    between atoms: _67  and  _68
REMARK   26  A    between atoms: _68  and  _69
REMARK   27  A    between atoms: _73  and  _75
REMARK   28  A    between atoms: _75  and  _76
REMARK   29  A    between atoms: _76  and  _77
REMARK   30  A    between atoms: _80  and  _82
REMARK   31  A    between atoms: _82  and  _83
REMARK   32  A    between atoms: _86  and  _88
REMARK   33  A    between atoms: _88  and  _89
REMARK   34  A    between atoms: _96  and  _98
REMARK   35  A    between atoms: _98  and  _99
REMARK   36  A    between atoms: _101  and  _103
REMARK   37  A    between atoms: _103  and  _104
REMARK   38  A    between atoms: _110  and  _112
REMARK   39  A    between atoms: _114  and  _116
REMARK   40  A    between atoms: _116  and  _117
REMARK   41  A    between atoms: _123  and  _125
REMARK   42  A    between atoms: _125  and  _126
REMARK   43  A    between atoms: _126  and  _127
REMARK   44  A    between atoms: _130  and  _132
REMARK   45  A    between atoms: _132  and  _134
REMARK   46  A    between atoms: _136  and  _138
REMARK   47  A    between atoms: _138  and  _139
REMARK   48  A    between atoms: _146  and  _148
REMARK                            x       y       z     vdW  Elec       q    Type
REMARK                         _______ _______ _______ _____ _____    ______ ____
ROOT
ATOM      1  C   UNL     1     -35.857   6.465 -59.891  0.00  0.00    -0.022 A 
ATOM      2  C   UNL     1     -35.120   6.513 -58.710  0.00  0.00    -0.001 A 
ATOM      3  C   UNL     1     -35.706   6.920 -57.518  0.00  0.00    +0.042 A 
ATOM      4  C   UNL     1     -37.038   7.281 -57.509  0.00  0.00    +0.196 A 
ATOM      5  O   UNL     1     -37.663   7.694 -56.360  0.00  0.00    -0.287 OA
ATOM      6  C   UNL     1     -37.778   7.235 -58.666  0.00  0.00    +0.042 A 
ATOM      7  C   UNL     1     -37.191   6.822 -59.846  0.00  0.00    -0.001 A 
ENDROOT
BRANCH   1   8
ATOM      8  C   UNL     1     -35.245   6.003 -61.182  0.00  0.00    +0.026 C 
BRANCH   8   9
ATOM      9  C   UNL     1     -35.853   4.685 -61.644  0.00  0.00    +0.005 C 
ATOM     10  C   UNL     1     -35.604   4.456 -63.119  0.00  0.00    +0.000 C 
ENDBRANCH   8   9
ENDBRANCH   1   8
TORSDOF 2
REMARK  Name = 
REMARK  48 active torsions:
REMARK  status: ('A' for Active; 'I' for Inactive)
REMARK    1  A    between atoms: _1  and  _3
REMARK    2  A    between atoms: _3  and  _4
REMARK    3  A    between atoms: _4  and  _5
REMARK    4  A    between atoms: _5  and  _6
REMARK    5  A    between atoms: _8  and  _10
REMARK    6  A    between atoms: _10  and  _11
REMARK    7  A    between atoms: _11  and  _12
REMARK    8  A    between atoms: _15  and  _17
REMARK    9  A    between atoms: _17  and  _18
REMARK   10  A    between atoms: _18  and  _19
REMARK   11  A    between atoms: _19  and  _20
REMARK   12  A    between atoms: _22  and  _24
REMARK   13  A    between atoms: _24  and  _26
REMARK   14  A    between atoms: _28  and  _30
REMARK   15  A    between atoms: _33  and  _35
REMARK   16  A    between atoms: _38  and  _40
REMARK   17  A    between atoms: _40  and  _41
REMARK   18  A    between atoms: _47  and  _49
REMARK   19  A    between atoms: _49  and  _50
REMARK   20  A    between atoms: _53  and  _55
REMARK   21  A    between atoms: _55  and  _57
REMARK   22  A    between atoms: _59  and  _61
REMARK   23  A    between atoms: _64  and  _66
REMARK   24  A    between atoms: _66  and  _67
REMARK   25  A    between atoms: _67  and  _68
REMARK   26  A    between atoms: _68  and  _69
REMARK   27  A    between atoms: _73  and  _75
REMARK   28  A    between atoms: _75  and  _76
REMARK   29  A    between atoms: _76  and  _77
REMARK   30  A    between atoms: _80  and  _82
REMARK   31  A    between atoms: _82  and  _83
REMARK   32  A    between atoms: _86  and  _88
REMARK   33  A    between atoms: _88  and  _89
REMARK   34  A    between atoms: _96  and  _98
REMARK   35  A    between atoms: _98  and  _99
REMARK   36  A    between atoms: _101  and  _103
REMARK   37  A    between atoms: _103  and  _104
REMARK   38  A    between atoms: _110  and  _112
REMARK   39  A    between atoms: _114  and  _116
REMARK   40  A    between atoms: _116  and  _117
REMARK   41  A    between atoms: _123  and  _125
REMARK   42  A    between atoms: _125  and  _126
REMARK   43  A    between atoms: _126  and  _127
REMARK   44  A    between atoms: _130  and  _132
REMARK   45  A    between atoms: _132  and  _134
REMARK   46  A    between atoms: _136  and  _138
REMARK   47  A    between atoms: _138  and  _139
REMARK   48  A    between atoms: _146  and  _148
REMARK                            x       y       z     vdW  Elec       q    Type
REMARK                         _______ _______ _______ _____ _____    ______ ____
ROOT
ATOM      1  C   UNL     1     -43.917   9.051 -56.977  0.00  0.00    +0.000 C 
ENDROOT
BRANCH   1   2
ATOM      2  C   UNL     1     -43.289  10.423 -57.225  0.00  0.00    +0.000 C 
ATOM      3  C   UNL     1     -42.330  10.748 -56.096  0.00  0.00    +0.000 C 
ENDBRANCH   1   2
BRANCH   1   4
ATOM      4  C   UNL     1     -44.796   9.254 -55.806  0.00  0.00    +0.000 C 
ATOM      5  C   UNL     1     -46.165   8.864 -56.304  0.00  0.00    +0.000 C 
ENDBRANCH   1   4
TORSDOF 2
REMARK  Name = 
REMARK  48 active torsions:
REMARK  status: ('A' for Active; 'I' for Inactive)
REMARK    1  A    between atoms: _1  and  _3
REMARK    2  A    between atoms: _3  and  _4
REMARK    3  A    between atoms: _4  and  _5
REMARK    4  A    between atoms: _5  and  _6
REMARK    5  A    between atoms: _8  and  _10
REMARK    6  A    between atoms: _10  and  _11
REMARK    7  A    between atoms: _11  and  _12
REMARK    8  A    between atoms: _15  and  _17
REMARK    9  A    between atoms: _17  and  _18
REMARK   10  A    between atoms: _18  and  _19
REMARK   11  A    between atoms: _19  and  _20
REMARK   12  A    between atoms: _22  and  _24
REMARK   13  A    between atoms: _24  and  _26
REMARK   14  A    between atoms: _28  and  _30
REMARK   15  A    between atoms: _33  and  _35
REMARK   16  A    between atoms: _38  and  _40
REMARK   17  A    between atoms: _40  and  _41
REMARK   18  A    between atoms: _47  and  _49
REMARK   19  A    between atoms: _49  and  _50
REMARK   20  A    between atoms: _53  and  _55
REMARK   21  A    between atoms: _55  and  _57
REMARK   22  A    between atoms: _59  and  _61
REMARK   23  A    between atoms: _64  and  _66
REMARK   24  A    between atoms: _66  and  _67
REMARK   25  A    between atoms: _67  and  _68
REMARK   26  A    between atoms: _68  and  _69
REMARK   27  A    between atoms: _73  and  _75
REMARK   28  A    between atoms: _75  and  _76
REMARK   29  A    between atoms: _76  and  _77
REMARK   30  A    between atoms: _80  and  _82
REMARK   31  A    between atoms: _82  and  _83
REMARK   32  A    between atoms: _86  and  _88
REMARK   33  A    between atoms: _88  and  _89
REMARK   34  A    between atoms: _96  and  _98
REMARK   35  A    between atoms: _98  and  _99
REMARK   36  A    between atoms: _101  and  _103
REMARK   37  A    between atoms: _103  and  _104
REMARK   38  A    between atoms: _110  and  _112
REMARK   39  A    between atoms: _114  and  _116
REMARK   40  A    between atoms: _116  and  _117
REMARK   41  A    between atoms: _123  and  _125
REMARK   42  A    between atoms: _125  and  _126
REMARK   43  A    between atoms: _126  and  _127
REMARK   44  A    between atoms: _130  and  _132
REMARK   45  A    between atoms: _132  and  _134
REMARK   46  A    between atoms: _136  and  _138
REMARK   47  A    between atoms: _138  and  _139
REMARK   48  A    between atoms: _146  and  _148
REMARK                            x       y       z     vdW  Elec       q    Type
REMARK                         _______ _______ _______ _____ _____    ______ ____
ROOT
ATOM      1  C   UNL     1     -39.802  13.514 -54.985  0.00  0.00    -0.022 A 
ATOM      2  C   UNL     1     -38.762  13.118 -54.166  0.00  0.00    -0.004 A 
ATOM      3  C   UNL     1     -37.470  13.063 -54.649  0.00  0.00    -0.000 A 
ATOM      4  C   UNL     1     -37.206  13.411 -55.966  0.00  0.00    -0.000 A 
ATOM      5  C   UNL     1     -38.237  13.820 -56.793  0.00  0.00    -0.000 A 
ATOM      6  C   UNL     1     -39.525  13.871 -56.303  0.00  0.00    -0.004 A 
ENDROOT
BRANCH   1   7
ATOM      7  C   UNL     1     -41.194  13.594 -54.447  0.00  0.00    +0.026 C 
BRANCH   7   8
ATOM      8  C   UNL     1     -41.847  12.224 -54.234  0.00  0.00    +0.005 C 
ATOM      9  C   UNL     1     -42.825  12.242 -53.067  0.00  0.00    +0.000 C 
ENDBRANCH   7   8
ENDBRANCH   1   7
TORSDOF 2
REMARK  Name = 
REMARK  48 active torsions:
REMARK  status: ('A' for Active; 'I' for Inactive)
REMARK    1  A    between atoms: _1  and  _3
REMARK    2  A    between atoms: _3  and  _4
REMARK    3  A    between atoms: _4  and  _5
REMARK    4  A    between atoms: _5  and  _6
REMARK    5  A    between atoms: _8  and  _10
REMARK    6  A    between atoms: _10  and  _11
REMARK    7  A    between atoms: _11  and  _12
REMARK    8  A    between atoms: _15  and  _17
REMARK    9  A    between atoms: _17  and  _18
REMARK   10  A    between atoms: _18  and  _19
REMARK   11  A    between atoms: _19  and  _20
REMARK   12  A    between atoms: _22  and  _24
REMARK   13  A    between atoms: _24  and  _26
REMARK   14  A    between atoms: _28  and  _30
REMARK   15  A    between atoms: _33  and  _35
REMARK   16  A    between atoms: _38  and  _40
REMARK   17  A    between atoms: _40  and  _41
REMARK   18  A    between atoms: _47  and  _49
REMARK   19  A    between atoms: _49  and  _50
REMARK   20  A    between atoms: _53  and  _55
REMARK   21  A    between atoms: _55  and  _57
REMARK   22  A    between atoms: _59  and  _61
REMARK   23  A    between atoms: _64  and  _66
REMARK   24  A    between atoms: _66  and  _67
REMARK   25  A    between atoms: _67  and  _68
REMARK   26  A    between atoms: _68  and  _69
REMARK   27  A    between atoms: _73  and  _75
REMARK   28  A    between atoms: _75  and  _76
REMARK   29  A    between atoms: _76  and  _77
REMARK   30  A    between atoms: _80  and  _82
REMARK   31  A    between atoms: _82  and  _83
REMARK   32  A    between atoms: _86  and  _88
REMARK   33  A    between atoms: _88  and  _89
REMARK   34  A    between atoms: _96  and  _98
REMARK   35  A    between atoms: _98  and  _99
REMARK   36  A    between atoms: _101  and  _103
REMARK   37  A    between atoms: _103  and  _104
REMARK   38  A    between atoms: _110  and  _112
REMARK   39  A    between atoms: _114  and  _116
REMARK   40  A    between atoms: _116  and  _117
REMARK   41  A    between atoms: _123  and  _125
REMARK   42  A    between atoms: _125  and  _126
REMARK   43  A    between atoms: _126  and  _127
REMARK   44  A    between atoms: _130  and  _132
REMARK   45  A    between atoms: _132  and  _134
REMARK   46  A    between atoms: _136  and  _138
REMARK   47  A    between atoms: _138  and  _139
REMARK   48  A    between atoms: _146  and  _148
REMARK                            x       y       z     vdW  Elec       q    Type
REMARK                         _______ _______ _______ _____ _____    ______ ____
ROOT
ATOM      1  C   UNL     1     -43.186  11.841 -50.717  0.00  0.00    +0.036 C 
ATOM      2  C   UNL     1     -42.465  12.570 -49.601  0.00  0.00    +0.003 C 
ENDROOT
BRANCH   1   3
ATOM      3  C   UNL     1     -43.549  10.416 -50.322  0.00  0.00    +0.182 C 
ATOM      4  O   UNL     1     -44.069  10.404 -49.002  0.00  0.00    -0.220 OA
ENDBRANCH   1   3
TORSDOF 1
REMARK  Name = 
REMARK  48 active torsions:
REMARK  status: ('A' for Active; 'I' for Inactive)
REMARK    1  A    between atoms: _1  and  _3
REMARK    2  A    between atoms: _3  and  _4
REMARK    3  A    between atoms: _4  and  _5
REMARK    4  A    between atoms: _5  and  _6
REMARK    5  A    between atoms: _8  and  _10
REMARK    6  A    between atoms: _10  and  _11
REMARK    7  A    between atoms: _11  and  _12
REMARK    8  A    between atoms: _15  and  _17
REMARK    9  A    between atoms: _17  and  _18
REMARK   10  A    between atoms: _18  and  _19
REMARK   11  A    between atoms: _19  and  _20
REMARK   12  A    between atoms: _22  and  _24
REMARK   13  A    between atoms: _24  and  _26
REMARK   14  A    between atoms: _28  and  _30
REMARK   15  A    between atoms: _33  and  _35
REMARK   16  A    between atoms: _38  and  _40
REMARK   17  A    between atoms: _40  and  _41
REMARK   18  A    between atoms: _47  and  _49
REMARK   19  A    between atoms: _49  and  _50
REMARK   20  A    between atoms: _53  and  _55
REMARK   21  A    between atoms: _55  and  _57
REMARK   22  A    between atoms: _59  and  _61
REMARK   23  A    between atoms: _64  and  _66
REMARK   24  A    between atoms: _66  and  _67
REMARK   25  A    between atoms: _67  and  _68
REMARK   26  A    between atoms: _68  and  _69
REMARK   27  A    between atoms: _73  and  _75
REMARK   28  A    between atoms: _75  and  _76
REMARK   29  A    between atoms: _76  and  _77
REMARK   30  A    between atoms: _80  and  _82
REMARK   31  A    between atoms: _82  and  _83
REMARK   32  A    between atoms: _86  and  _88
REMARK   33  A    between atoms: _88  and  _89
REMARK   34  A    between atoms: _96  and  _98
REMARK   35  A    between atoms: _98  and  _99
REMARK   36  A    between atoms: _101  and  _103
REMARK   37  A    between atoms: _103  and  _104
REMARK   38  A    between atoms: _110  and  _112
REMARK   39  A    between atoms: _114  and  _116
REMARK   40  A    between atoms: _116  and  _117
REMARK   41  A    between atoms: _123  and  _125
REMARK   42  A    between atoms: _125  and  _126
REMARK   43  A    between atoms: _126  and  _127
REMARK   44  A    between atoms: _130  and  _132
REMARK   45  A    between atoms: _132  and  _134
REMARK   46  A    between atoms: _136  and  _138
REMARK   47  A    between atoms: _138  and  _139
REMARK   48  A    between atoms: _146  and  _148
REMARK                            x       y       z     vdW  Elec       q    Type
REMARK                         _______ _______ _______ _____ _____    ______ ____
ROOT
ATOM      1  C   UNL     1     -41.103  16.706 -48.491  0.00  0.00    -0.022 A 
ATOM      2  C   UNL     1     -40.956  18.053 -48.180  0.00  0.00    -0.004 A 
ATOM      3  C   UNL     1     -39.703  18.644 -48.154  0.00  0.00    -0.000 A 
ATOM      4  C   UNL     1     -38.580  17.892 -48.452  0.00  0.00    -0.000 A 
ATOM      5  C   UNL     1     -38.712  16.553 -48.769  0.00  0.00    -0.000 A 
ATOM      6  C   UNL     1     -39.965  15.968 -48.794  0.00  0.00    -0.004 A 
ENDROOT
BRANCH   1   7
ATOM      7  C   UNL     1     -42.473  16.065 -48.530  0.00  0.00    +0.026 C 
BRANCH   7   8
ATOM      8  C   UNL     1     -42.485  14.566 -48.160  0.00  0.00    +0.005 C 
ATOM      9  C   UNL     1     -43.420  14.288 -46.965  0.00  0.00    +0.000 C 
ENDBRANCH   7   8
ENDBRANCH   1   7
TORSDOF 2
REMARK  Name = 
REMARK  48 active torsions:
REMARK  status: ('A' for Active; 'I' for Inactive)
REMARK    1  A    between atoms: _1  and  _3
REMARK    2  A    between atoms: _3  and  _4
REMARK    3  A    between atoms: _4  and  _5
REMARK    4  A    between atoms: _5  and  _6
REMARK    5  A    between atoms: _8  and  _10
REMARK    6  A    between atoms: _10  and  _11
REMARK    7  A    between atoms: _11  and  _12
REMARK    8  A    between atoms: _15  and  _17
REMARK    9  A    between atoms: _17  and  _18
REMARK   10  A    between atoms: _18  and  _19
REMARK   11  A    between atoms: _19  and  _20
REMARK   12  A    between atoms: _22  and  _24
REMARK   13  A    between atoms: _24  and  _26
REMARK   14  A    between atoms: _28  and  _30
REMARK   15  A    between atoms: _33  and  _35
REMARK   16  A    between atoms: _38  and  _40
REMARK   17  A    between atoms: _40  and  _41
REMARK   18  A    between atoms: _47  and  _49
REMARK   19  A    between atoms: _49  and  _50
REMARK   20  A    between atoms: _53  and  _55
REMARK   21  A    between atoms: _55  and  _57
REMARK   22  A    between atoms: _59  and  _61
REMARK   23  A    between atoms: _64  and  _66
REMARK   24  A    between atoms: _66  and  _67
REMARK   25  A    between atoms: _67  and  _68
REMARK   26  A    between atoms: _68  and  _69
REMARK   27  A    between atoms: _73  and  _75
REMARK   28  A    between atoms: _75  and  _76
REMARK   29  A    between atoms: _76  and  _77
REMARK   30  A    between atoms: _80  and  _82
REMARK   31  A    between atoms: _82  and  _83
REMARK   32  A    between atoms: _86  and  _88
REMARK   33  A    between atoms: _88  and  _89
REMARK   34  A    between atoms: _96  and  _98
REMARK   35  A    between atoms: _98  and  _99
REMARK   36  A    between atoms: _101  and  _103
REMARK   37  A    between atoms: _103  and  _104
REMARK   38  A    between atoms: _110  and  _112
REMARK   39  A    between atoms: _114  and  _116
REMARK   40  A    between atoms: _116  and  _117
REMARK   41  A    between atoms: _123  and  _125
REMARK   42  A    between atoms: _125  and  _126
REMARK   43  A    between atoms: _126  and  _127
REMARK   44  A    between atoms: _130  and  _132
REMARK   45  A    between atoms: _132  and  _134
REMARK   46  A    between atoms: _136  and  _138
REMARK   47  A    between atoms: _138  and  _139
REMARK   48  A    between atoms: _146  and  _148
REMARK                            x       y       z     vdW  Elec       q    Type
REMARK                         _______ _______ _______ _____ _____    ______ ____
ROOT
ATOM      1  C   UNL     1     -43.591  11.066 -43.607  0.00  0.00    +0.052 C 
ENDROOT
BRANCH   1   2
ATOM      2  C   UNL     1     -45.009  11.213 -43.072  0.00  0.00    +0.096 C 
ATOM      3  O   UNL     1     -45.176  11.664 -41.920  0.00  0.00    -0.308 OA
ATOM      4  O   UNL     1     -45.961  10.875 -43.806  0.00  0.00    -0.847 OA
ENDBRANCH   1   2
BRANCH   1   5
ATOM      5  C   UNL     1     -42.872  12.398 -43.804  0.00  0.00    +0.007 C 
BRANCH   5   6
ATOM      6  C   UNL     1     -43.621  13.423 -44.670  0.00  0.00    +0.000 C 
ATOM      7  C   UNL     1     -43.883  14.690 -43.862  0.00  0.00    +0.000 C 
ENDBRANCH   5   6
ENDBRANCH   1   5
TORSDOF 3
REMARK  Name = 
REMARK  48 active torsions:
REMARK  status: ('A' for Active; 'I' for Inactive)
REMARK    1  A    between atoms: _1  and  _3
REMARK    2  A    between atoms: _3  and  _4
REMARK    3  A    between atoms: _4  and  _5
REMARK    4  A    between atoms: _5  and  _6
REMARK    5  A    between atoms: _8  and  _10
REMARK    6  A    between atoms: _10  and  _11
REMARK    7  A    between atoms: _11  and  _12
REMARK    8  A    between atoms: _15  and  _17
REMARK    9  A    between atoms: _17  and  _18
REMARK   10  A    between atoms: _18  and  _19
REMARK   11  A    between atoms: _19  and  _20
REMARK   12  A    between atoms: _22  and  _24
REMARK   13  A    between atoms: _24  and  _26
REMARK   14  A    between atoms: _28  and  _30
REMARK   15  A    between atoms: _33  and  _35
REMARK   16  A    between atoms: _38  and  _40
REMARK   17  A    between atoms: _40  and  _41
REMARK   18  A    between atoms: _47  and  _49
REMARK   19  A    between atoms: _49  and  _50
REMARK   20  A    between atoms: _53  and  _55
REMARK   21  A    between atoms: _55  and  _57
REMARK   22  A    between atoms: _59  and  _61
REMARK   23  A    between atoms: _64  and  _66
REMARK   24  A    between atoms: _66  and  _67
REMARK   25  A    between atoms: _67  and  _68
REMARK   26  A    between atoms: _68  and  _69
REMARK   27  A    between atoms: _73  and  _75
REMARK   28  A    between atoms: _75  and  _76
REMARK   29  A    between atoms: _76  and  _77
REMARK   30  A    between atoms: _80  and  _82
REMARK   31  A    between atoms: _82  and  _83
REMARK   32  A    between atoms: _86  and  _88
REMARK   33  A    between atoms: _88  and  _89
REMARK   34  A    between atoms: _96  and  _98
REMARK   35  A    between atoms: _98  and  _99
REMARK   36  A    between atoms: _101  and  _103
REMARK   37  A    between atoms: _103  and  _104
REMARK   38  A    between atoms: _110  and  _112
REMARK   39  A    between atoms: _114  and  _116
REMARK   40  A    between atoms: _116  and  _117
REMARK   41  A    between atoms: _123  and  _125
REMARK   42  A    between atoms: _125  and  _126
REMARK   43  A    between atoms: _126  and  _127
REMARK   44  A    between atoms: _130  and  _132
REMARK   45  A    between atoms: _132  and  _134
REMARK   46  A    between atoms: _136  and  _138
REMARK   47  A    between atoms: _138  and  _139
REMARK   48  A    between atoms: _146  and  _148
REMARK                            x       y       z     vdW  Elec       q    Type
REMARK                         _______ _______ _______ _____ _____    ______ ____
ROOT
ATOM      1  C   UNL     1     -40.390  19.607 -40.436  0.00  0.00    +0.000 C 
ATOM      2  C   UNL     1     -40.176  20.353 -39.121  0.00  0.00    +0.000 C 
ENDROOT
BRANCH   1   3
ATOM      3  C   UNL     1     -41.668  18.718 -40.353  0.00  0.00    +0.000 C 
ATOM      4  C   UNL     1     -42.722  19.448 -39.505  0.00  0.00    +0.000 C 
ENDBRANCH   1   3
BRANCH   1   5
ATOM      5  C   UNL     1     -39.131  18.805 -40.778  0.00  0.00    +0.000 C 
ATOM      6  C   UNL     1     -38.496  19.222 -42.089  0.00  0.00    +0.000 C 
ENDBRANCH   1   5
TORSDOF 2
REMARK  Name = 
REMARK  48 active torsions:
REMARK  status: ('A' for Active; 'I' for Inactive)
REMARK    1  A    between atoms: _1  and  _3
REMARK    2  A    between atoms: _3  and  _4
REMARK    3  A    between atoms: _4  and  _5
REMARK    4  A    between atoms: _5  and  _6
REMARK    5  A    between atoms: _8  and  _10
REMARK    6  A    between atoms: _10  and  _11
REMARK    7  A    between atoms: _11  and  _12
REMARK    8  A    between atoms: _15  and  _17
REMARK    9  A    between atoms: _17  and  _18
REMARK   10  A    between atoms: _18  and  _19
REMARK   11  A    between atoms: _19  and  _20
REMARK   12  A    between atoms: _22  and  _24
REMARK   13  A    between atoms: _24  and  _26
REMARK   14  A    between atoms: _28  and  _30
REMARK   15  A    between atoms: _33  and  _35
REMARK   16  A    between atoms: _38  and  _40
REMARK   17  A    between atoms: _40  and  _41
REMARK   18  A    between atoms: _47  and  _49
REMARK   19  A    between atoms: _49  and  _50
REMARK   20  A    between atoms: _53  and  _55
REMARK   21  A    between atoms: _55  and  _57
REMARK   22  A    between atoms: _59  and  _61
REMARK   23  A    between atoms: _64  and  _66
REMARK   24  A    between atoms: _66  and  _67
REMARK   25  A    between atoms: _67  and  _68
REMARK   26  A    between atoms: _68  and  _69
REMARK   27  A    between atoms: _73  and  _75
REMARK   28  A    between atoms: _75  and  _76
REMARK   29  A    between atoms: _76  and  _77
REMARK   30  A    between atoms: _80  and  _82
REMARK   31  A    between atoms: _82  and  _83
REMARK   32  A    between atoms: _86  and  _88
REMARK   33  A    between atoms: _88  and  _89
REMARK   34  A    between atoms: _96  and  _98
REMARK   35  A    between atoms: _98  and  _99
REMARK   36  A    between atoms: _101  and  _103
REMARK   37  A    between atoms: _103  and  _104
REMARK   38  A    between atoms: _110  and  _112
REMARK   39  A    between atoms: _114  and  _116
REMARK   40  A    between atoms: _116  and  _117
REMARK   41  A    between atoms: _123  and  _125
REMARK   42  A    between atoms: _125  and  _126
REMARK   43  A    between atoms: _126  and  _127
REMARK   44  A    between atoms: _130  and  _132
REMARK   45  A    between atoms: _132  and  _134
REMARK   46  A    between atoms: _136  and  _138
REMARK   47  A    between atoms: _138  and  _139
REMARK   48  A    between atoms: _146  and  _148
REMARK                            x       y       z     vdW  Elec       q    Type
REMARK                         _______ _______ _______ _____ _____    ______ ____
ROOT
ATOM      1  C   UNL     1     -35.801  24.809 -44.779  0.00  0.00    -0.022 A 
ATOM      2  C   UNL     1     -36.988  24.786 -44.055  0.00  0.00    -0.001 A 
ATOM      3  C   UNL     1     -37.104  24.050 -42.886  0.00  0.00    +0.042 A 
ATOM      4  C   UNL     1     -36.026  23.324 -42.417  0.00  0.00    +0.196 A 
ATOM      5  O   UNL     1     -36.161  22.595 -41.251  0.00  0.00    -0.287 OA
ATOM      6  C   UNL     1     -34.834  23.331 -43.117  0.00  0.00    +0.042 A 
ATOM      7  C   UNL     1     -34.726  24.068 -44.289  0.00  0.00    -0.001 A 
ENDROOT
BRANCH   1   8
ATOM      8  C   UNL     1     -35.682  25.620 -46.061  0.00  0.00    +0.026 C 
BRANCH   8   9
ATOM      9  C   UNL     1     -34.822  26.889 -45.921  0.00  0.00    +0.005 C 
ATOM     10  C   UNL     1     -34.208  27.303 -47.268  0.00  0.00    +0.000 C 
ENDBRANCH   8   9
ENDBRANCH   1   8
TORSDOF 2
REMARK  Name = 
REMARK  48 active torsions:
REMARK  status: ('A' for Active; 'I' for Inactive)
REMARK    1  A    between atoms: _1  and  _3
REMARK    2  A    between atoms: _3  and  _4
REMARK    3  A    between atoms: _4  and  _5
REMARK    4  A    between atoms: _5  and  _6
REMARK    5  A    between atoms: _8  and  _10
REMARK    6  A    between atoms: _10  and  _11
REMARK    7  A    between atoms: _11  and  _12
REMARK    8  A    between atoms: _15  and  _17
REMARK    9  A    between atoms: _17  and  _18
REMARK   10  A    between atoms: _18  and  _19
REMARK   11  A    between atoms: _19  and  _20
REMARK   12  A    between atoms: _22  and  _24
REMARK   13  A    between atoms: _24  and  _26
REMARK   14  A    between atoms: _28  and  _30
REMARK   15  A    between atoms: _33  and  _35
REMARK   16  A    between atoms: _38  and  _40
REMARK   17  A    between atoms: _40  and  _41
REMARK   18  A    between atoms: _47  and  _49
REMARK   19  A    between atoms: _49  and  _50
REMARK   20  A    between atoms: _53  and  _55
REMARK   21  A    between atoms: _55  and  _57
REMARK   22  A    between atoms: _59  and  _61
REMARK   23  A    between atoms: _64  and  _66
REMARK   24  A    between atoms: _66  and  _67
REMARK   25  A    between atoms: _67  and  _68
REMARK   26  A    between atoms: _68  and  _69
REMARK   27  A    between atoms: _73  and  _75
REMARK   28  A    between atoms: _75  and  _76
REMARK   29  A    between atoms: _76  and  _77
REMARK   30  A    between atoms: _80  and  _82
REMARK   31  A    between atoms: _82  and  _83
REMARK   32  A    between atoms: _86  and  _88
REMARK   33  A    between atoms: _88  and  _89
REMARK   34  A    between atoms: _96  and  _98
REMARK   35  A    between atoms: _98  and  _99
REMARK   36  A    between atoms: _101  and  _103
REMARK   37  A    between atoms: _103  and  _104
REMARK   38  A    between atoms: _110  and  _112
REMARK   39  A    between atoms: _114  and  _116
REMARK   40  A    between atoms: _116  and  _117
REMARK   41  A    between atoms: _123  and  _125
REMARK   42  A    between atoms: _125  and  _126
REMARK   43  A    between atoms: _126  and  _127
REMARK   44  A    between atoms: _130  and  _132
REMARK   45  A    between atoms: _132  and  _134
REMARK   46  A    between atoms: _136  and  _138
REMARK   47  A    between atoms: _138  and  _139
REMARK   48  A    between atoms: _146  and  _148
REMARK                            x       y       z     vdW  Elec       q    Type
REMARK                         _______ _______ _______ _____ _____    ______ ____
ROOT
ATOM      1  C   UNL     1     -31.034  23.929 -50.843  0.00  0.00    +0.013 C 
ATOM      2  C   UNL     1     -30.417  24.034 -52.210  0.00  0.00    +0.001 C 
ENDROOT
BRANCH   1   3
ATOM      3  C   UNL     1     -31.964  22.718 -50.856  0.00  0.00    +0.069 C 
ATOM      4  S   UNL     1     -31.013  21.169 -50.851  0.00  0.00    -0.082 S 
ENDBRANCH   1   3
TORSDOF 1
REMARK  Name = 
REMARK  48 active torsions:
REMARK  status: ('A' for Active; 'I' for Inactive)
REMARK    1  A    between atoms: _1  and  _3
REMARK    2  A    between atoms: _3  and  _4
REMARK    3  A    between atoms: _4  and  _5
REMARK    4  A    between atoms: _5  and  _6
REMARK    5  A    between atoms: _8  and  _10
REMARK    6  A    between atoms: _10  and  _11
REMARK    7  A    between atoms: _11  and  _12
REMARK    8  A    between atoms: _15  and  _17
REMARK    9  A    between atoms: _17  and  _18
REMARK   10  A    between atoms: _18  and  _19
REMARK   11  A    between atoms: _19  and  _20
REMARK   12  A    between atoms: _22  and  _24
REMARK   13  A    between atoms: _24  and  _26
REMARK   14  A    between atoms: _28  and  _30
REMARK   15  A    between atoms: _33  and  _35
REMARK   16  A    between atoms: _38  and  _40
REMARK   17  A    between atoms: _40  and  _41
REMARK   18  A    between atoms: _47  and  _49
REMARK   19  A    between atoms: _49  and  _50
REMARK   20  A    between atoms: _53  and  _55
REMARK   21  A    between atoms: _55  and  _57
REMARK   22  A    between atoms: _59  and  _61
REMARK   23  A    between atoms: _64  and  _66
REMARK   24  A    between atoms: _66  and  _67
REMARK   25  A    between atoms: _67  and  _68
REMARK   26  A    between atoms: _68  and  _69
REMARK   27  A    between atoms: _73  and  _75
REMARK   28  A    between atoms: _75  and  _76
REMARK   29  A    between atoms: _76  and  _77
REMARK   30  A    between atoms: _80  and  _82
REMARK   31  A    between atoms: _82  and  _83
REMARK   32  A    between atoms: _86  and  _88
REMARK   33  A    between atoms: _88  and  _89
REMARK   34  A    between atoms: _96  and  _98
REMARK   35  A    between atoms: _98  and  _99
REMARK   36  A    between atoms: _101  and  _103
REMARK   37  A    between atoms: _103  and  _104
REMARK   38  A    between atoms: _110  and  _112
REMARK   39  A    between atoms: _114  and  _116
REMARK   40  A    between atoms: _116  and  _117
REMARK   41  A    between atoms: _123  and  _125
REMARK   42  A    between atoms: _125  and  _126
REMARK   43  A    between atoms: _126  and  _127
REMARK   44  A    between atoms: _130  and  _132
REMARK   45  A    between atoms: _132  and  _134
REMARK   46  A    between atoms: _136  and  _138
REMARK   47  A    between atoms: _138  and  _139
REMARK   48  A    between atoms: _146  and  _148
REMARK                            x       y       z     vdW  Elec       q    Type
REMARK                         _______ _______ _______ _____ _____    ______ ____
ROOT
ATOM      1  C   UNL     1     -28.334  20.281 -55.614  0.00  0.00    +0.000 C 
ATOM      2  C   UNL     1     -29.734  19.769 -55.866  0.00  0.00    +0.000 C 
ATOM      3  C   UNL     1     -27.481  20.075 -56.845  0.00  0.00    +0.000 C 
ENDROOT
TORSDOF 0
REMARK  Name = 
REMARK  48 active torsions:
REMARK  status: ('A' for Active; 'I' for Inactive)
REMARK    1  A    between atoms: _1  and  _3
REMARK    2  A    between atoms: _3  and  _4
REMARK    3  A    between atoms: _4  and  _5
REMARK    4  A    between atoms: _5  and  _6
REMARK    5  A    between atoms: _8  and  _10
REMARK    6  A    between atoms: _10  and  _11
REMARK    7  A    between atoms: _11  and  _12
REMARK    8  A    between atoms: _15  and  _17
REMARK    9  A    between atoms: _17  and  _18
REMARK   10  A    between atoms: _18  and  _19
REMARK   11  A    between atoms: _19  and  _20
REMARK   12  A    between atoms: _22  and  _24
REMARK   13  A    between atoms: _24  and  _26
REMARK   14  A    between atoms: _28  and  _30
REMARK   15  A    between atoms: _33  and  _35
REMARK   16  A    between atoms: _38  and  _40
REMARK   17  A    between atoms: _40  and  _41
REMARK   18  A    between atoms: _47  and  _49
REMARK   19  A    between atoms: _49  and  _50
REMARK   20  A    between atoms: _53  and  _55
REMARK   21  A    between atoms: _55  and  _57
REMARK   22  A    between atoms: _59  and  _61
REMARK   23  A    between atoms: _64  and  _66
REMARK   24  A    between atoms: _66  and  _67
REMARK   25  A    between atoms: _67  and  _68
REMARK   26  A    between atoms: _68  and  _69
REMARK   27  A    between atoms: _73  and  _75
REMARK   28  A    between atoms: _75  and  _76
REMARK   29  A    between atoms: _76  and  _77
REMARK   30  A    between atoms: _80  and  _82
REMARK   31  A    between atoms: _82  and  _83
REMARK   32  A    between atoms: _86  and  _88
REMARK   33  A    between atoms: _88  and  _89
REMARK   34  A    between atoms: _96  and  _98
REMARK   35  A    between atoms: _98  and  _99
REMARK   36  A    between atoms: _101  and  _103
REMARK   37  A    between atoms: _103  and  _104
REMARK   38  A    between atoms: _110  and  _112
REMARK   39  A    between atoms: _114  and  _116
REMARK   40  A    between atoms: _116  and  _117
REMARK   41  A    between atoms: _123  and  _125
REMARK   42  A    between atoms: _125  and  _126
REMARK   43  A    between atoms: _126  and  _127
REMARK   44  A    between atoms: _130  and  _132
REMARK   45  A    between atoms: _132  and  _134
REMARK   46  A    between atoms: _136  and  _138
REMARK   47  A    between atoms: _138  and  _139
REMARK   48  A    between atoms: _146  and  _148
REMARK                            x       y       z     vdW  Elec       q    Type
REMARK                         _______ _______ _______ _____ _____    ______ ____
ROOT
ATOM      1  C   UNL     1     -41.007   4.633 -56.982  0.00  0.00    +0.002 C 
ENDROOT
BRANCH   1   2
ATOM      2  C   UNL     1     -40.404   4.870 -58.358  0.00  0.00    +0.000 C 
BRANCH   2   3
ATOM      3  C   UNL     1     -41.224   4.300 -59.526  0.00  0.00    +0.000 C 
ATOM      4  C   UNL     1     -41.771   5.469 -60.349  0.00  0.00    +0.000 C 
ENDBRANCH   2   3
ENDBRANCH   1   2
BRANCH   1   5
ATOM      5  C   UNL     1     -39.969   4.169 -55.969  0.00  0.00    +0.021 C 
BRANCH   5   6
ATOM      6  C   UNL     1     -40.444   4.467 -54.559  0.00  0.00    +0.109 C 
ATOM      7  N   UNL     1     -41.820   3.985 -54.294  0.00  0.00    -0.131 NA
ENDBRANCH   5   6
ENDBRANCH   1   5
TORSDOF 4
REMARK  Name = 
REMARK  48 active torsions:
REMARK  status: ('A' for Active; 'I' for Inactive)
REMARK    1  A    between atoms: _1  and  _3
REMARK    2  A    between atoms: _3  and  _4
REMARK    3  A    between atoms: _4  and  _5
REMARK    4  A    between atoms: _5  and  _6
REMARK    5  A    between atoms: _8  and  _10
REMARK    6  A    between atoms: _10  and  _11
REMARK    7  A    between atoms: _11  and  _12
REMARK    8  A    between atoms: _15  and  _17
REMARK    9  A    between atoms: _17  and  _18
REMARK   10  A    between atoms: _18  and  _19
REMARK   11  A    between atoms: _19  and  _20
REMARK   12  A    between atoms: _22  and  _24
REMARK   13  A    between atoms: _24  and  _26
REMARK   14  A    between atoms: _28  and  _30
REMARK   15  A    between atoms: _33  and  _35
REMARK   16  A    between atoms: _38  and  _40
REMARK   17  A    between atoms: _40  and  _41
REMARK   18  A    between atoms: _47  and  _49
REMARK   19  A    between atoms: _49  and  _50
REMARK   20  A    between atoms: _53  and  _55
REMARK   21  A    between atoms: _55  and  _57
REMARK   22  A    between atoms: _59  and  _61
REMARK   23  A    between atoms: _64  and  _66
REMARK   24  A    between atoms: _66  and  _67
REMARK   25  A    between atoms: _67  and  _68
REMARK   26  A    between atoms: _68  and  _69
REMARK   27  A    between atoms: _73  and  _75
REMARK   28  A    between atoms: _75  and  _76
REMARK   29  A    between atoms: _76  and  _77
REMARK   30  A    between atoms: _80  and  _82
REMARK   31  A    between atoms: _82  and  _83
REMARK   32  A    between atoms: _86  and  _88
REMARK   33  A    between atoms: _88  and  _89
REMARK   34  A    between atoms: _96  and  _98
REMARK   35  A    between atoms: _98  and  _99
REMARK   36  A    between atoms: _101  and  _103
REMARK   37  A    between atoms: _103  and  _104
REMARK   38  A    between atoms: _110  and  _112
REMARK   39  A    between atoms: _114  and  _116
REMARK   40  A    between atoms: _116  and  _117
REMARK   41  A    between atoms: _123  and  _125
REMARK   42  A    between atoms: _125  and  _126
REMARK   43  A    between atoms: _126  and  _127
REMARK   44  A    between atoms: _130  and  _132
REMARK   45  A    between atoms: _132  and  _134
REMARK   46  A    between atoms: _136  and  _138
REMARK   47  A    between atoms: _138  and  _139
REMARK   48  A    between atoms: _146  and  _148
REMARK                            x       y       z     vdW  Elec       q    Type
REMARK                         _______ _______ _______ _____ _____    ______ ____
ROOT
ATOM      1  C   UNL     1     -37.615  -1.884 -47.296  0.00  0.00    +0.089 C 
ENDROOT
BRANCH   1   2
ATOM      2  C   UNL     1     -37.470  -1.226 -48.670  0.00  0.00    +0.261 C 
ATOM      3  N   UNL     1     -38.539  -0.593 -49.134  0.00  0.00    -0.088 NA
ATOM      4  O   UNL     1     -36.411  -1.285 -49.298  0.00  0.00    -0.272 OA
ENDBRANCH   1   2
BRANCH   1   5
ATOM      5  C   UNL     1     -37.640  -3.406 -47.375  0.00  0.00    +0.010 C 
BRANCH   5   6
ATOM      6  C   UNL     1     -36.303  -4.096 -47.066  0.00  0.00    +0.001 C 
ATOM      7  C   UNL     1     -36.525  -5.097 -45.944  0.00  0.00    +0.000 C 
ENDBRANCH   5   6
ENDBRANCH   1   5
TORSDOF 3
REMARK  Name = 
REMARK  48 active torsions:
REMARK  status: ('A' for Active; 'I' for Inactive)
REMARK    1  A    between atoms: _1  and  _3
REMARK    2  A    between atoms: _3  and  _4
REMARK    3  A    between atoms: _4  and  _5
REMARK    4  A    between atoms: _5  and  _6
REMARK    5  A    between atoms: _8  and  _10
REMARK    6  A    between atoms: _10  and  _11
REMARK    7  A    between atoms: _11  and  _12
REMARK    8  A    between atoms: _15  and  _17
REMARK    9  A    between atoms: _17  and  _18
REMARK   10  A    between atoms: _18  and  _19
REMARK   11  A    between atoms: _19  and  _20
REMARK   12  A    between atoms: _22  and  _24
REMARK   13  A    between atoms: _24  and  _26
REMARK   14  A    between atoms: _28  and  _30
REMARK   15  A    between atoms: _33  and  _35
REMARK   16  A    between atoms: _38  and  _40
REMARK   17  A    between atoms: _40  and  _41
REMARK   18  A    between atoms: _47  and  _49
REMARK   19  A    between atoms: _49  and  _50
REMARK   20  A    between atoms: _53  and  _55
REMARK   21  A    between atoms: _55  and  _57
REMARK   22  A    between atoms: _59  and  _61
REMARK   23  A    between atoms: _64  and  _66
REMARK   24  A    between atoms: _66  and  _67
REMARK   25  A    between atoms: _67  and  _68
REMARK   26  A    between atoms: _68  and  _69
REMARK   27  A    between atoms: _73  and  _75
REMARK   28  A    between atoms: _75  and  _76
REMARK   29  A    between atoms: _76  and  _77
REMARK   30  A    between atoms: _80  and  _82
REMARK   31  A    between atoms: _82  and  _83
REMARK   32  A    between atoms: _86  and  _88
REMARK   33  A    between atoms: _88  and  _89
REMARK   34  A    between atoms: _96  and  _98
REMARK   35  A    between atoms: _98  and  _99
REMARK   36  A    between atoms: _101  and  _103
REMARK   37  A    between atoms: _103  and  _104
REMARK   38  A    between atoms: _110  and  _112
REMARK   39  A    between atoms: _114  and  _116
REMARK   40  A    between atoms: _116  and  _117
REMARK   41  A    between atoms: _123  and  _125
REMARK   42  A    between atoms: _125  and  _126
REMARK   43  A    between atoms: _126  and  _127
REMARK   44  A    between atoms: _130  and  _132
REMARK   45  A    between atoms: _132  and  _134
REMARK   46  A    between atoms: _136  and  _138
REMARK   47  A    between atoms: _138  and  _139
REMARK   48  A    between atoms: _146  and  _148
REMARK                            x       y       z     vdW  Elec       q    Type
REMARK                         _______ _______ _______ _____ _____    ______ ____
ROOT
ATOM      1  C   UNL     1     -34.172   0.530 -47.350  0.00  0.00    +0.002 C 
ENDROOT
BRANCH   1   2
ATOM      2  C   UNL     1     -34.221  -0.476 -46.208  0.00  0.00    +0.000 C 
BRANCH   2   3
ATOM      3  C   UNL     1     -32.868  -0.811 -45.600  0.00  0.00    +0.000 C 
ATOM      4  C   UNL     1     -32.974  -0.976 -44.118  0.00  0.00    +0.000 C 
ENDBRANCH   2   3
ENDBRANCH   1   2
BRANCH   1   5
ATOM      5  C   UNL     1     -32.843   1.279 -47.448  0.00  0.00    +0.021 C 
BRANCH   5   6
ATOM      6  C   UNL     1     -32.059   0.875 -48.698  0.00  0.00    +0.109 C 
ATOM      7  N   UNL     1     -30.580   0.976 -48.508  0.00  0.00    -0.131 NA
ENDBRANCH   5   6
ENDBRANCH   1   5
TORSDOF 4
REMARK  Name = 
REMARK  48 active torsions:
REMARK  status: ('A' for Active; 'I' for Inactive)
REMARK    1  A    between atoms: _1  and  _3
REMARK    2  A    between atoms: _3  and  _4
REMARK    3  A    between atoms: _4  and  _5
REMARK    4  A    between atoms: _5  and  _6
REMARK    5  A    between atoms: _8  and  _10
REMARK    6  A    between atoms: _10  and  _11
REMARK    7  A    between atoms: _11  and  _12
REMARK    8  A    between atoms: _15  and  _17
REMARK    9  A    between atoms: _17  and  _18
REMARK   10  A    between atoms: _18  and  _19
REMARK   11  A    between atoms: _19  and  _20
REMARK   12  A    between atoms: _22  and  _24
REMARK   13  A    between atoms: _24  and  _26
REMARK   14  A    between atoms: _28  and  _30
REMARK   15  A    between atoms: _33  and  _35
REMARK   16  A    between atoms: _38  and  _40
REMARK   17  A    between atoms: _40  and  _41
REMARK   18  A    between atoms: _47  and  _49
REMARK   19  A    between atoms: _49  and  _50
REMARK   20  A    between atoms: _53  and  _55
REMARK   21  A    between atoms: _55  and  _57
REMARK   22  A    between atoms: _59  and  _61
REMARK   23  A    between atoms: _64  and  _66
REMARK   24  A    between atoms: _66  and  _67
REMARK   25  A    between atoms: _67  and  _68
REMARK   26  A    between atoms: _68  and  _69
REMARK   27  A    between atoms: _73  and  _75
REMARK   28  A    between atoms: _75  and  _76
REMARK   29  A    between atoms: _76  and  _77
REMARK   30  A    between atoms: _80  and  _82
REMARK   31  A    between atoms: _82  and  _83
REMARK   32  A    between atoms: _86  and  _88
REMARK   33  A    between atoms: _88  and  _89
REMARK   34  A    between atoms: _96  and  _98
REMARK   35  A    between atoms: _98  and  _99
REMARK   36  A    between atoms: _101  and  _103
REMARK   37  A    between atoms: _103  and  _104
REMARK   38  A    between atoms: _110  and  _112
REMARK   39  A    between atoms: _114  and  _116
REMARK   40  A    between atoms: _116  and  _117
REMARK   41  A    between atoms: _123  and  _125
REMARK   42  A    between atoms: _125  and  _126
REMARK   43  A    between atoms: _126  and  _127
REMARK   44  A    between atoms: _130  and  _132
REMARK   45  A    between atoms: _132  and  _134
REMARK   46  A    between atoms: _136  and  _138
REMARK   47  A    between atoms: _138  and  _139
REMARK   48  A    between atoms: _146  and  _148
REMARK                            x       y       z     vdW  Elec       q    Type
REMARK                         _______ _______ _______ _____ _____    ______ ____
ROOT
ATOM      1  C   UNL     1     -37.004  20.709 -62.215  0.00  0.00    +0.000 C 
ATOM      2  C   UNL     1     -37.242  21.204 -60.795  0.00  0.00    +0.000 C 
ENDROOT
BRANCH   1   3
ATOM      3  C   UNL     1     -38.244  20.934 -63.117  0.00  0.00    +0.000 C 
ATOM      4  C   UNL     1     -39.428  21.574 -62.374  0.00  0.00    +0.000 C 
ENDBRANCH   1   3
BRANCH   1   5
ATOM      5  C   UNL     1     -36.579  19.235 -62.238  0.00  0.00    +0.000 C 
ATOM      6  C   UNL     1     -35.083  19.003 -62.360  0.00  0.00    +0.000 C 
ENDBRANCH   1   5
TORSDOF 2
REMARK  Name = 
REMARK  48 active torsions:
REMARK  status: ('A' for Active; 'I' for Inactive)
REMARK    1  A    between atoms: _1  and  _3
REMARK    2  A    between atoms: _3  and  _4
REMARK    3  A    between atoms: _4  and  _5
REMARK    4  A    between atoms: _5  and  _6
REMARK    5  A    between atoms: _8  and  _10
REMARK    6  A    between atoms: _10  and  _11
REMARK    7  A    between atoms: _11  and  _12
REMARK    8  A    between atoms: _15  and  _17
REMARK    9  A    between atoms: _17  and  _18
REMARK   10  A    between atoms: _18  and  _19
REMARK   11  A    between atoms: _19  and  _20
REMARK   12  A    between atoms: _22  and  _24
REMARK   13  A    between atoms: _24  and  _26
REMARK   14  A    between atoms: _28  and  _30
REMARK   15  A    between atoms: _33  and  _35
REMARK   16  A    between atoms: _38  and  _40
REMARK   17  A    between atoms: _40  and  _41
REMARK   18  A    between atoms: _47  and  _49
REMARK   19  A    between atoms: _49  and  _50
REMARK   20  A    between atoms: _53  and  _55
REMARK   21  A    between atoms: _55  and  _57
REMARK   22  A    between atoms: _59  and  _61
REMARK   23  A    between atoms: _64  and  _66
REMARK   24  A    between atoms: _66  and  _67
REMARK   25  A    between atoms: _67  and  _68
REMARK   26  A    between atoms: _68  and  _69
REMARK   27  A    between atoms: _73  and  _75
REMARK   28  A    between atoms: _75  and  _76
REMARK   29  A    between atoms: _76  and  _77
REMARK   30  A    between atoms: _80  and  _82
REMARK   31  A    between atoms: _82  and  _83
REMARK   32  A    between atoms: _86  and  _88
REMARK   33  A    between atoms: _88  and  _89
REMARK   34  A    between atoms: _96  and  _98
REMARK   35  A    between atoms: _98  and  _99
REMARK   36  A    between atoms: _101  and  _103
REMARK   37  A    between atoms: _103  and  _104
REMARK   38  A    between atoms: _110  and  _112
REMARK   39  A    between atoms: _114  and  _116
REMARK   40  A    between atoms: _116  and  _117
REMARK   41  A    between atoms: _123  and  _125
REMARK   42  A    between atoms: _125  and  _126
REMARK   43  A    between atoms: _126  and  _127
REMARK   44  A    between atoms: _130  and  _132
REMARK   45  A    between atoms: _132  and  _134
REMARK   46  A    between atoms: _136  and  _138
REMARK   47  A    between atoms: _138  and  _139
REMARK   48  A    between atoms: _146  and  _148
REMARK                            x       y       z     vdW  Elec       q    Type
REMARK                         _______ _______ _______ _____ _____    ______ ____
ROOT
ATOM      1  C   UNL     1     -40.458  16.008 -58.742  0.00  0.00    +0.000 C 
ATOM      2  C   UNL     1     -40.579  16.359 -57.269  0.00  0.00    +0.000 C 
ATOM      3  C   UNL     1     -39.435  16.915 -59.400  0.00  0.00    +0.000 C 
ENDROOT
BRANCH   1   4
ATOM      4  C   UNL     1     -41.820  16.118 -59.465  0.00  0.00    +0.000 C 
ATOM      5  C   UNL     1     -41.608  15.864 -60.956  0.00  0.00    +0.000 C 
ENDBRANCH   1   4
TORSDOF 1
REMARK  Name = 
REMARK  48 active torsions:
REMARK  status: ('A' for Active; 'I' for Inactive)
REMARK    1  A    between atoms: _1  and  _3
REMARK    2  A    between atoms: _3  and  _4
REMARK    3  A    between atoms: _4  and  _5
REMARK    4  A    between atoms: _5  and  _6
REMARK    5  A    between atoms: _8  and  _10
REMARK    6  A    between atoms: _10  and  _11
REMARK    7  A    between atoms: _11  and  _12
REMARK    8  A    between atoms: _15  and  _17
REMARK    9  A    between atoms: _17  and  _18
REMARK   10  A    between atoms: _18  and  _19
REMARK   11  A    between atoms: _19  and  _20
REMARK   12  A    between atoms: _22  and  _24
REMARK   13  A    between atoms: _24  and  _26
REMARK   14  A    between atoms: _28  and  _30
REMARK   15  A    between atoms: _33  and  _35
REMARK   16  A    between atoms: _38  and  _40
REMARK   17  A    between atoms: _40  and  _41
REMARK   18  A    between atoms: _47  and  _49
REMARK   19  A    between atoms: _49  and  _50
REMARK   20  A    between atoms: _53  and  _55
REMARK   21  A    between atoms: _55  and  _57
REMARK   22  A    between atoms: _59  and  _61
REMARK   23  A    between atoms: _64  and  _66
REMARK   24  A    between atoms: _66  and  _67
REMARK   25  A    between atoms: _67  and  _68
REMARK   26  A    between atoms: _68  and  _69
REMARK   27  A    between atoms: _73  and  _75
REMARK   28  A    between atoms: _75  and  _76
REMARK   29  A    between atoms: _76  and  _77
REMARK   30  A    between atoms: _80  and  _82
REMARK   31  A    between atoms: _82  and  _83
REMARK   32  A    between atoms: _86  and  _88
REMARK   33  A    between atoms: _88  and  _89
REMARK   34  A    between atoms: _96  and  _98
REMARK   35  A    between atoms: _98  and  _99
REMARK   36  A    between atoms: _101  and  _103
REMARK   37  A    between atoms: _103  and  _104
REMARK   38  A    between atoms: _110  and  _112
REMARK   39  A    between atoms: _114  and  _116
REMARK   40  A    between atoms: _116  and  _117
REMARK   41  A    between atoms: _123  and  _125
REMARK   42  A    between atoms: _125  and  _126
REMARK   43  A    between atoms: _126  and  _127
REMARK   44  A    between atoms: _130  and  _132
REMARK   45  A    between atoms: _132  and  _134
REMARK   46  A    between atoms: _136  and  _138
REMARK   47  A    between atoms: _138  and  _139
REMARK   48  A    between atoms: _146  and  _148
REMARK                            x       y       z     vdW  Elec       q    Type
REMARK                         _______ _______ _______ _____ _____    ______ ____
ROOT
ATOM      1  C   UNL     1     -37.401  15.863 -64.320  0.00  0.00    +0.000 C 
ATOM      2  C   UNL     1     -37.449  15.823 -62.799  0.00  0.00    +0.000 C 
ATOM      3  C   UNL     1     -36.010  16.229 -64.811  0.00  0.00    +0.000 C 
ENDROOT
BRANCH   1   4
ATOM      4  C   UNL     1     -38.448  16.853 -64.859  0.00  0.00    +0.000 C 
ATOM      5  C   UNL     1     -38.402  16.775 -66.366  0.00  0.00    +0.000 C 
ENDBRANCH   1   4
TORSDOF 1
REMARK  Name = 
REMARK  48 active torsions:
REMARK  status: ('A' for Active; 'I' for Inactive)
REMARK    1  A    between atoms: _1  and  _3
REMARK    2  A    between atoms: _3  and  _4
REMARK    3  A    between atoms: _4  and  _5
REMARK    4  A    between atoms: _5  and  _6
REMARK    5  A    between atoms: _8  and  _10
REMARK    6  A    between atoms: _10  and  _11
REMARK    7  A    between atoms: _11  and  _12
REMARK    8  A    between atoms: _15  and  _17
REMARK    9  A    between atoms: _17  and  _18
REMARK   10  A    between atoms: _18  and  _19
REMARK   11  A    between atoms: _19  and  _20
REMARK   12  A    between atoms: _22  and  _24
REMARK   13  A    between atoms: _24  and  _26
REMARK   14  A    between atoms: _28  and  _30
REMARK   15  A    between atoms: _33  and  _35
REMARK   16  A    between atoms: _38  and  _40
REMARK   17  A    between atoms: _40  and  _41
REMARK   18  A    between atoms: _47  and  _49
REMARK   19  A    between atoms: _49  and  _50
REMARK   20  A    between atoms: _53  and  _55
REMARK   21  A    between atoms: _55  and  _57
REMARK   22  A    between atoms: _59  and  _61
REMARK   23  A    between atoms: _64  and  _66
REMARK   24  A    between atoms: _66  and  _67
REMARK   25  A    between atoms: _67  and  _68
REMARK   26  A    between atoms: _68  and  _69
REMARK   27  A    between atoms: _73  and  _75
REMARK   28  A    between atoms: _75  and  _76
REMARK   29  A    between atoms: _76  and  _77
REMARK   30  A    between atoms: _80  and  _82
REMARK   31  A    between atoms: _82  and  _83
REMARK   32  A    between atoms: _86  and  _88
REMARK   33  A    between atoms: _88  and  _89
REMARK   34  A    between atoms: _96  and  _98
REMARK   35  A    between atoms: _98  and  _99
REMARK   36  A    between atoms: _101  and  _103
REMARK   37  A    between atoms: _103  and  _104
REMARK   38  A    between atoms: _110  and  _112
REMARK   39  A    between atoms: _114  and  _116
REMARK   40  A    between atoms: _116  and  _117
REMARK   41  A    between atoms: _123  and  _125
REMARK   42  A    between atoms: _125  and  _126
REMARK   43  A    between atoms: _126  and  _127
REMARK   44  A    between atoms: _130  and  _132
REMARK   45  A    between atoms: _132  and  _134
REMARK   46  A    between atoms: _136  and  _138
REMARK   47  A    between atoms: _138  and  _139
REMARK   48  A    between atoms: _146  and  _148
REMARK                            x       y       z     vdW  Elec       q    Type
REMARK                         _______ _______ _______ _____ _____    ______ ____
ROOT
ATOM      1  C   UNL     1     -32.557  17.239 -67.906  0.00  0.00    -0.022 A 
ATOM      2  C   UNL     1     -33.430  16.269 -67.435  0.00  0.00    -0.004 A 
ATOM      3  C   UNL     1     -32.955  15.145 -66.787  0.00  0.00    -0.000 A 
ATOM      4  C   UNL     1     -31.598  14.976 -66.599  0.00  0.00    -0.000 A 
ATOM      5  C   UNL     1     -30.712  15.933 -67.067  0.00  0.00    -0.000 A 
ATOM      6  C   UNL     1     -31.190  17.057 -67.714  0.00  0.00    -0.004 A 
ENDROOT
BRANCH   1   7
ATOM      7  C   UNL     1     -33.074  18.454 -68.639  0.00  0.00    +0.026 C 
BRANCH   7   8
ATOM      8  C   UNL     1     -33.990  18.126 -69.806  0.00  0.00    +0.005 C 
ATOM      9  C   UNL     1     -33.252  17.127 -70.654  0.00  0.00    +0.000 C 
ENDBRANCH   7   8
ENDBRANCH   1   7
TORSDOF 2
REMARK  Name = 
REMARK  48 active torsions:
REMARK  status: ('A' for Active; 'I' for Inactive)
REMARK    1  A    between atoms: _1  and  _3
REMARK    2  A    between atoms: _3  and  _4
REMARK    3  A    between atoms: _4  and  _5
REMARK    4  A    between atoms: _5  and  _6
REMARK    5  A    between atoms: _8  and  _10
REMARK    6  A    between atoms: _10  and  _11
REMARK    7  A    between atoms: _11  and  _12
REMARK    8  A    between atoms: _15  and  _17
REMARK    9  A    between atoms: _17  and  _18
REMARK   10  A    between atoms: _18  and  _19
REMARK   11  A    between atoms: _19  and  _20
REMARK   12  A    between atoms: _22  and  _24
REMARK   13  A    between atoms: _24  and  _26
REMARK   14  A    between atoms: _28  and  _30
REMARK   15  A    between atoms: _33  and  _35
REMARK   16  A    between atoms: _38  and  _40
REMARK   17  A    between atoms: _40  and  _41
REMARK   18  A    between atoms: _47  and  _49
REMARK   19  A    between atoms: _49  and  _50
REMARK   20  A    between atoms: _53  and  _55
REMARK   21  A    between atoms: _55  and  _57
REMARK   22  A    between atoms: _59  and  _61
REMARK   23  A    between atoms: _64  and  _66
REMARK   24  A    between atoms: _66  and  _67
REMARK   25  A    between atoms: _67  and  _68
REMARK   26  A    between atoms: _68  and  _69
REMARK   27  A    between atoms: _73  and  _75
REMARK   28  A    between atoms: _75  and  _76
REMARK   29  A    between atoms: _76  and  _77
REMARK   30  A    between atoms: _80  and  _82
REMARK   31  A    between atoms: _82  and  _83
REMARK   32  A    between atoms: _86  and  _88
REMARK   33  A    between atoms: _88  and  _89
REMARK   34  A    between atoms: _96  and  _98
REMARK   35  A    between atoms: _98  and  _99
REMARK   36  A    between atoms: _101  and  _103
REMARK   37  A    between atoms: _103  and  _104
REMARK   38  A    between atoms: _110  and  _112
REMARK   39  A    between atoms: _114  and  _116
REMARK   40  A    between atoms: _116  and  _117
REMARK   41  A    between atoms: _123  and  _125
REMARK   42  A    between atoms: _125  and  _126
REMARK   43  A    between atoms: _126  and  _127
REMARK   44  A    between atoms: _130  and  _132
REMARK   45  A    between atoms: _132  and  _134
REMARK   46  A    between atoms: _136  and  _138
REMARK   47  A    between atoms: _138  and  _139
REMARK   48  A    between atoms: _146  and  _148
REMARK                            x       y       z     vdW  Elec       q    Type
REMARK                         _______ _______ _______ _____ _____    ______ ____
ROOT
ATOM      1  C   UNL     1     -28.961   9.396 -66.384  0.00  0.00    +0.000 C 
ENDROOT
BRANCH   1   2
ATOM      2  C   UNL     1     -29.382  10.655 -65.615  0.00  0.00    +0.000 C 
ATOM      3  C   UNL     1     -30.860  10.972 -65.801  0.00  0.00    +0.000 C 
ATOM      4  C   UNL     1     -28.555  11.861 -66.011  0.00  0.00    +0.000 C 
ENDBRANCH   1   2
BRANCH   1   5
ATOM      5  C   UNL     1     -27.487   8.993 -66.215  0.00  0.00    +0.000 C 
ATOM      6  C   UNL     1     -27.356   7.743 -65.353  0.00  0.00    +0.000 C 
ENDBRANCH   1   5
TORSDOF 2
REMARK  Name = 
REMARK  48 active torsions:
REMARK  status: ('A' for Active; 'I' for Inactive)
REMARK    1  A    between atoms: _1  and  _3
REMARK    2  A    between atoms: _3  and  _4
REMARK    3  A    between atoms: _4  and  _5
REMARK    4  A    between atoms: _5  and  _6
REMARK    5  A    between atoms: _8  and  _10
REMARK    6  A    between atoms: _10  and  _11
REMARK    7  A    between atoms: _11  and  _12
REMARK    8  A    between atoms: _15  and  _17
REMARK    9  A    between atoms: _17  and  _18
REMARK   10  A    between atoms: _18  and  _19
REMARK   11  A    between atoms: _19  and  _20
REMARK   12  A    between atoms: _22  and  _24
REMARK   13  A    between atoms: _24  and  _26
REMARK   14  A    between atoms: _28  and  _30
REMARK   15  A    between atoms: _33  and  _35
REMARK   16  A    between atoms: _38  and  _40
REMARK   17  A    between atoms: _40  and  _41
REMARK   18  A    between atoms: _47  and  _49
REMARK   19  A    between atoms: _49  and  _50
REMARK   20  A    between atoms: _53  and  _55
REMARK   21  A    between atoms: _55  and  _57
REMARK   22  A    between atoms: _59  and  _61
REMARK   23  A    between atoms: _64  and  _66
REMARK   24  A    between atoms: _66  and  _67
REMARK   25  A    between atoms: _67  and  _68
REMARK   26  A    between atoms: _68  and  _69
REMARK   27  A    between atoms: _73  and  _75
REMARK   28  A    between atoms: _75  and  _76
REMARK   29  A    between atoms: _76  and  _77
REMARK   30  A    between atoms: _80  and  _82
REMARK   31  A    between atoms: _82  and  _83
REMARK   32  A    between atoms: _86  and  _88
REMARK   33  A    between atoms: _88  and  _89
REMARK   34  A    between atoms: _96  and  _98
REMARK   35  A    between atoms: _98  and  _99
REMARK   36  A    between atoms: _101  and  _103
REMARK   37  A    between atoms: _103  and  _104
REMARK   38  A    between atoms: _110  and  _112
REMARK   39  A    between atoms: _114  and  _116
REMARK   40  A    between atoms: _116  and  _117
REMARK   41  A    between atoms: _123  and  _125
REMARK   42  A    between atoms: _125  and  _126
REMARK   43  A    between atoms: _126  and  _127
REMARK   44  A    between atoms: _130  and  _132
REMARK   45  A    between atoms: _132  and  _134
REMARK   46  A    between atoms: _136  and  _138
REMARK   47  A    between atoms: _138  and  _139
REMARK   48  A    between atoms: _146  and  _148
REMARK                            x       y       z     vdW  Elec       q    Type
REMARK                         _______ _______ _______ _____ _____    ______ ____
ROOT
ATOM      1  C   UNL     1     -29.805  21.651 -46.742  0.00  0.00    +0.000 C 
ATOM      2  C   UNL     1     -30.029  21.969 -45.259  0.00  0.00    +0.000 C 
ENDROOT
BRANCH   1   3
ATOM      3  C   UNL     1     -28.832  22.667 -47.364  0.00  0.00    +0.000 C 
ATOM      4  C   UNL     1     -28.508  23.754 -46.330  0.00  0.00    +0.000 C 
ENDBRANCH   1   3
BRANCH   1   5
ATOM      5  C   UNL     1     -31.125  21.646 -47.505  0.00  0.00    +0.000 C 
ATOM      6  C   UNL     1     -31.732  20.268 -47.676  0.00  0.00    +0.000 C 
ENDBRANCH   1   5
TORSDOF 2
REMARK  Name = 
REMARK  48 active torsions:
REMARK  status: ('A' for Active; 'I' for Inactive)
REMARK    1  A    between atoms: _1  and  _3
REMARK    2  A    between atoms: _3  and  _4
REMARK    3  A    between atoms: _4  and  _5
REMARK    4  A    between atoms: _5  and  _6
REMARK    5  A    between atoms: _8  and  _10
REMARK    6  A    between atoms: _10  and  _11
REMARK    7  A    between atoms: _11  and  _12
REMARK    8  A    between atoms: _15  and  _17
REMARK    9  A    between atoms: _17  and  _18
REMARK   10  A    between atoms: _18  and  _19
REMARK   11  A    between atoms: _19  and  _20
REMARK   12  A    between atoms: _22  and  _24
REMARK   13  A    between atoms: _24  and  _26
REMARK   14  A    between atoms: _28  and  _30
REMARK   15  A    between atoms: _33  and  _35
REMARK   16  A    between atoms: _38  and  _40
REMARK   17  A    between atoms: _40  and  _41
REMARK   18  A    between atoms: _47  and  _49
REMARK   19  A    between atoms: _49  and  _50
REMARK   20  A    between atoms: _53  and  _55
REMARK   21  A    between atoms: _55  and  _57
REMARK   22  A    between atoms: _59  and  _61
REMARK   23  A    between atoms: _64  and  _66
REMARK   24  A    between atoms: _66  and  _67
REMARK   25  A    between atoms: _67  and  _68
REMARK   26  A    between atoms: _68  and  _69
REMARK   27  A    between atoms: _73  and  _75
REMARK   28  A    between atoms: _75  and  _76
REMARK   29  A    between atoms: _76  and  _77
REMARK   30  A    between atoms: _80  and  _82
REMARK   31  A    between atoms: _82  and  _83
REMARK   32  A    between atoms: _86  and  _88
REMARK   33  A    between atoms: _88  and  _89
REMARK   34  A    between atoms: _96  and  _98
REMARK   35  A    between atoms: _98  and  _99
REMARK   36  A    between atoms: _101  and  _103
REMARK   37  A    between atoms: _103  and  _104
REMARK   38  A    between atoms: _110  and  _112
REMARK   39  A    between atoms: _114  and  _116
REMARK   40  A    between atoms: _116  and  _117
REMARK   41  A    between atoms: _123  and  _125
REMARK   42  A    between atoms: _125  and  _126
REMARK   43  A    between atoms: _126  and  _127
REMARK   44  A    between atoms: _130  and  _132
REMARK   45  A    between atoms: _132  and  _134
REMARK   46  A    between atoms: _136  and  _138
REMARK   47  A    between atoms: _138  and  _139
REMARK   48  A    between atoms: _146  and  _148
REMARK                            x       y       z     vdW  Elec       q    Type
REMARK                         _______ _______ _______ _____ _____    ______ ____
ROOT
ATOM      1  C   UNL     1     -32.218  25.109 -41.217  0.00  0.00    +0.000 C 
ATOM      2  C   UNL     1     -30.996  24.964 -40.325  0.00  0.00    +0.000 C 
ATOM      3  C   UNL     1     -33.424  25.583 -40.411  0.00  0.00    +0.000 C 
ENDROOT
BRANCH   1   4
ATOM      4  C   UNL     1     -31.936  26.080 -42.382  0.00  0.00    +0.000 C 
ATOM      5  C   UNL     1     -31.591  27.459 -41.796  0.00  0.00    +0.000 C 
ENDBRANCH   1   4
TORSDOF 1
REMARK  Name = 
REMARK  48 active torsions:
REMARK  status: ('A' for Active; 'I' for Inactive)
REMARK    1  A    between atoms: _1  and  _3
REMARK    2  A    between atoms: _3  and  _4
REMARK    3  A    between atoms: _4  and  _5
REMARK    4  A    between atoms: _5  and  _6
REMARK    5  A    between atoms: _8  and  _10
REMARK    6  A    between atoms: _10  and  _11
REMARK    7  A    between atoms: _11  and  _12
REMARK    8  A    between atoms: _15  and  _17
REMARK    9  A    between atoms: _17  and  _18
REMARK   10  A    between atoms: _18  and  _19
REMARK   11  A    between atoms: _19  and  _20
REMARK   12  A    between atoms: _22  and  _24
REMARK   13  A    between atoms: _24  and  _26
REMARK   14  A    between atoms: _28  and  _30
REMARK   15  A    between atoms: _33  and  _35
REMARK   16  A    between atoms: _38  and  _40
REMARK   17  A    between atoms: _40  and  _41
REMARK   18  A    between atoms: _47  and  _49
REMARK   19  A    between atoms: _49  and  _50
REMARK   20  A    between atoms: _53  and  _55
REMARK   21  A    between atoms: _55  and  _57
REMARK   22  A    between atoms: _59  and  _61
REMARK   23  A    between atoms: _64  and  _66
REMARK   24  A    between atoms: _66  and  _67
REMARK   25  A    between atoms: _67  and  _68
REMARK   26  A    between atoms: _68  and  _69
REMARK   27  A    between atoms: _73  and  _75
REMARK   28  A    between atoms: _75  and  _76
REMARK   29  A    between atoms: _76  and  _77
REMARK   30  A    between atoms: _80  and  _82
REMARK   31  A    between atoms: _82  and  _83
REMARK   32  A    between atoms: _86  and  _88
REMARK   33  A    between atoms: _88  and  _89
REMARK   34  A    between atoms: _96  and  _98
REMARK   35  A    between atoms: _98  and  _99
REMARK   36  A    between atoms: _101  and  _103
REMARK   37  A    between atoms: _103  and  _104
REMARK   38  A    between atoms: _110  and  _112
REMARK   39  A    between atoms: _114  and  _116
REMARK   40  A    between atoms: _116  and  _117
REMARK   41  A    between atoms: _123  and  _125
REMARK   42  A    between atoms: _125  and  _126
REMARK   43  A    between atoms: _126  and  _127
REMARK   44  A    between atoms: _130  and  _132
REMARK   45  A    between atoms: _132  and  _134
REMARK   46  A    between atoms: _136  and  _138
REMARK   47  A    between atoms: _138  and  _139
REMARK   48  A    between atoms: _146  and  _148
REMARK                            x       y       z     vdW  Elec       q    Type
REMARK                         _______ _______ _______ _____ _____    ______ ____
ROOT
ATOM      1  C   UNL     1     -27.473  15.227 -45.136  0.00  0.00    +0.220 C 
ENDROOT
BRANCH   1   2
ATOM      2  N   UNL     1     -27.386  16.656 -45.440  0.00  0.00    -0.087 NA
ATOM      3  C   UNL     1     -28.334  17.554 -45.175  0.00  0.00    +0.535 C 
ATOM      4  N   UNL     1     -29.473  17.187 -44.597  0.00  0.00    +0.135 NA
ATOM      5  N   UNL     1     -28.144  18.835 -45.491  0.00  0.00    +0.135 NA
ENDBRANCH   1   2
BRANCH   1   6
ATOM      6  C   UNL     1     -27.021  14.383 -46.318  0.00  0.00    +0.047 C 
BRANCH   6   7
ATOM      7  C   UNL     1     -26.760  15.217 -47.573  0.00  0.00    +0.004 C 
BRANCH   7   8
ATOM      8  C   UNL     1     -25.337  15.065 -48.132  0.00  0.00    +0.000 C 
ATOM      9  C   UNL     1     -25.355  14.508 -49.559  0.00  0.00    +0.000 C 
ENDBRANCH   7   8
ENDBRANCH   6   7
ENDBRANCH   1   6
TORSDOF 4
REMARK  Name = 
REMARK  48 active torsions:
REMARK  status: ('A' for Active; 'I' for Inactive)
REMARK    1  A    between atoms: _1  and  _3
REMARK    2  A    between atoms: _3  and  _4
REMARK    3  A    between atoms: _4  and  _5
REMARK    4  A    between atoms: _5  and  _6
REMARK    5  A    between atoms: _8  and  _10
REMARK    6  A    between atoms: _10  and  _11
REMARK    7  A    between atoms: _11  and  _12
REMARK    8  A    between atoms: _15  and  _17
REMARK    9  A    between atoms: _17  and  _18
REMARK   10  A    between atoms: _18  and  _19
REMARK   11  A    between atoms: _19  and  _20
REMARK   12  A    between atoms: _22  and  _24
REMARK   13  A    between atoms: _24  and  _26
REMARK   14  A    between atoms: _28  and  _30
REMARK   15  A    between atoms: _33  and  _35
REMARK   16  A    between atoms: _38  and  _40
REMARK   17  A    between atoms: _40  and  _41
REMARK   18  A    between atoms: _47  and  _49
REMARK   19  A    between atoms: _49  and  _50
REMARK   20  A    between atoms: _53  and  _55
REMARK   21  A    between atoms: _55  and  _57
REMARK   22  A    between atoms: _59  and  _61
REMARK   23  A    between atoms: _64  and  _66
REMARK   24  A    between atoms: _66  and  _67
REMARK   25  A    between atoms: _67  and  _68
REMARK   26  A    between atoms: _68  and  _69
REMARK   27  A    between atoms: _73  and  _75
REMARK   28  A    between atoms: _75  and  _76
REMARK   29  A    between atoms: _76  and  _77
REMARK   30  A    between atoms: _80  and  _82
REMARK   31  A    between atoms: _82  and  _83
REMARK   32  A    between atoms: _86  and  _88
REMARK   33  A    between atoms: _88  and  _89
REMARK   34  A    between atoms: _96  and  _98
REMARK   35  A    between atoms: _98  and  _99
REMARK   36  A    between atoms: _101  and  _103
REMARK   37  A    between atoms: _103  and  _104
REMARK   38  A    between atoms: _110  and  _112
REMARK   39  A    between atoms: _114  and  _116
REMARK   40  A    between atoms: _116  and  _117
REMARK   41  A    between atoms: _123  and  _125
REMARK   42  A    between atoms: _125  and  _126
REMARK   43  A    between atoms: _126  and  _127
REMARK   44  A    between atoms: _130  and  _132
REMARK   45  A    between atoms: _132  and  _134
REMARK   46  A    between atoms: _136  and  _138
REMARK   47  A    between atoms: _138  and  _139
REMARK   48  A    between atoms: _146  and  _148
REMARK                            x       y       z     vdW  Elec       q    Type
REMARK                         _______ _______ _______ _____ _____    ______ ____
ROOT
ATOM      1  C   UNL     1     -30.578  10.743 -53.159  0.00  0.00    +0.114 C 
ENDROOT
BRANCH   1   2
ATOM      2  C   UNL     1     -31.244  11.365 -54.370  0.00  0.00    +0.365 C 
ATOM      3  O   UNL     1     -32.324  11.971 -54.192  0.00  0.00    -0.246 OA
ATOM      4  O   UNL     1     -30.695  11.258 -55.492  0.00  0.00    -0.246 OA
ENDBRANCH   1   2
BRANCH   1   5
ATOM      5  C   UNL     1     -29.459  11.600 -52.583  0.00  0.00    +0.012 C 
BRANCH   5   6
ATOM      6  C   UNL     1     -28.088  10.926 -52.454  0.00  0.00    +0.001 C 
ATOM      7  C   UNL     1     -27.768  10.307 -53.799  0.00  0.00    +0.000 C 
ENDBRANCH   5   6
ENDBRANCH   1   5
TORSDOF 3
REMARK  Name = 
REMARK  48 active torsions:
REMARK  status: ('A' for Active; 'I' for Inactive)
REMARK    1  A    between atoms: _1  and  _3
REMARK    2  A    between atoms: _3  and  _4
REMARK    3  A    between atoms: _4  and  _5
REMARK    4  A    between atoms: _5  and  _6
REMARK    5  A    between atoms: _8  and  _10
REMARK    6  A    between atoms: _10  and  _11
REMARK    7  A    between atoms: _11  and  _12
REMARK    8  A    between atoms: _15  and  _17
REMARK    9  A    between atoms: _17  and  _18
REMARK   10  A    between atoms: _18  and  _19
REMARK   11  A    between atoms: _19  and  _20
REMARK   12  A    between atoms: _22  and  _24
REMARK   13  A    between atoms: _24  and  _26
REMARK   14  A    between atoms: _28  and  _30
REMARK   15  A    between atoms: _33  and  _35
REMARK   16  A    between atoms: _38  and  _40
REMARK   17  A    between atoms: _40  and  _41
REMARK   18  A    between atoms: _47  and  _49
REMARK   19  A    between atoms: _49  and  _50
REMARK   20  A    between atoms: _53  and  _55
REMARK   21  A    between atoms: _55  and  _57
REMARK   22  A    between atoms: _59  and  _61
REMARK   23  A    between atoms: _64  and  _66
REMARK   24  A    between atoms: _66  and  _67
REMARK   25  A    between atoms: _67  and  _68
REMARK   26  A    between atoms: _68  and  _69
REMARK   27  A    between atoms: _73  and  _75
REMARK   28  A    between atoms: _75  and  _76
REMARK   29  A    between atoms: _76  and  _77
REMARK   30  A    between atoms: _80  and  _82
REMARK   31  A    between atoms: _82  and  _83
REMARK   32  A    between atoms: _86  and  _88
REMARK   33  A    between atoms: _88  and  _89
REMARK   34  A    between atoms: _96  and  _98
REMARK   35  A    between atoms: _98  and  _99
REMARK   36  A    between atoms: _101  and  _103
REMARK   37  A    between atoms: _103  and  _104
REMARK   38  A    between atoms: _110  and  _112
REMARK   39  A    between atoms: _114  and  _116
REMARK   40  A    between atoms: _116  and  _117
REMARK   41  A    between atoms: _123  and  _125
REMARK   42  A    between atoms: _125  and  _126
REMARK   43  A    between atoms: _126  and  _127
REMARK   44  A    between atoms: _130  and  _132
REMARK   45  A    between atoms: _132  and  _134
REMARK   46  A    between atoms: _136  and  _138
REMARK   47  A    between atoms: _138  and  _139
REMARK   48  A    between atoms: _146  and  _148
REMARK                            x       y       z     vdW  Elec       q    Type
REMARK                         _______ _______ _______ _____ _____    ______ ____
ROOT
ATOM      1  C   UNL     1     -31.260   8.906 -58.143  0.00  0.00    +0.000 C 
ENDROOT
BRANCH   1   2
ATOM      2  C   UNL     1     -32.718   9.141 -57.776  0.00  0.00    +0.000 C 
ATOM      3  C   UNL     1     -32.943   8.762 -56.320  0.00  0.00    +0.000 C 
ATOM      4  C   UNL     1     -33.135  10.579 -58.023  0.00  0.00    +0.000 C 
ENDBRANCH   1   2
BRANCH   1   5
ATOM      5  C   UNL     1     -30.627   7.768 -57.377  0.00  0.00    +0.000 C 
ATOM      6  C   UNL     1     -30.420   6.614 -58.311  0.00  0.00    +0.000 C 
ENDBRANCH   1   5
TORSDOF 2
REMARK  Name = 
REMARK  48 active torsions:
REMARK  status: ('A' for Active; 'I' for Inactive)
REMARK    1  A    between atoms: _1  and  _3
REMARK    2  A    between atoms: _3  and  _4
REMARK    3  A    between atoms: _4  and  _5
REMARK    4  A    between atoms: _5  and  _6
REMARK    5  A    between atoms: _8  and  _10
REMARK    6  A    between atoms: _10  and  _11
REMARK    7  A    between atoms: _11  and  _12
REMARK    8  A    between atoms: _15  and  _17
REMARK    9  A    between atoms: _17  and  _18
REMARK   10  A    between atoms: _18  and  _19
REMARK   11  A    between atoms: _19  and  _20
REMARK   12  A    between atoms: _22  and  _24
REMARK   13  A    between atoms: _24  and  _26
REMARK   14  A    between atoms: _28  and  _30
REMARK   15  A    between atoms: _33  and  _35
REMARK   16  A    between atoms: _38  and  _40
REMARK   17  A    between atoms: _40  and  _41
REMARK   18  A    between atoms: _47  and  _49
REMARK   19  A    between atoms: _49  and  _50
REMARK   20  A    between atoms: _53  and  _55
REMARK   21  A    between atoms: _55  and  _57
REMARK   22  A    between atoms: _59  and  _61
REMARK   23  A    between atoms: _64  and  _66
REMARK   24  A    between atoms: _66  and  _67
REMARK   25  A    between atoms: _67  and  _68
REMARK   26  A    between atoms: _68  and  _69
REMARK   27  A    between atoms: _73  and  _75
REMARK   28  A    between atoms: _75  and  _76
REMARK   29  A    between atoms: _76  and  _77
REMARK   30  A    between atoms: _80  and  _82
REMARK   31  A    between atoms: _82  and  _83
REMARK   32  A    between atoms: _86  and  _88
REMARK   33  A    between atoms: _88  and  _89
REMARK   34  A    between atoms: _96  and  _98
REMARK   35  A    between atoms: _98  and  _99
REMARK   36  A    between atoms: _101  and  _103
REMARK   37  A    between atoms: _103  and  _104
REMARK   38  A    between atoms: _110  and  _112
REMARK   39  A    between atoms: _114  and  _116
REMARK   40  A    between atoms: _116  and  _117
REMARK   41  A    between atoms: _123  and  _125
REMARK   42  A    between atoms: _125  and  _126
REMARK   43  A    between atoms: _126  and  _127
REMARK   44  A    between atoms: _130  and  _132
REMARK   45  A    between atoms: _132  and  _134
REMARK   46  A    between atoms: _136  and  _138
REMARK   47  A    between atoms: _138  and  _139
REMARK   48  A    between atoms: _146  and  _148
REMARK                            x       y       z     vdW  Elec       q    Type
REMARK                         _______ _______ _______ _____ _____    ______ ____
ROOT
ATOM      1  C   UNL     1     -35.866   6.471 -59.898  0.00  0.00    -0.022 A 
ATOM      2  C   UNL     1     -35.128   6.565 -58.721  0.00  0.00    -0.001 A 
ATOM      3  C   UNL     1     -35.722   6.978 -57.535  0.00  0.00    +0.042 A 
ATOM      4  C   UNL     1     -37.064   7.299 -57.529  0.00  0.00    +0.196 A 
ATOM      5  O   UNL     1     -37.698   7.716 -56.385  0.00  0.00    -0.287 OA
ATOM      6  C   UNL     1     -37.806   7.208 -58.681  0.00  0.00    +0.042 A 
ATOM      7  C   UNL     1     -37.210   6.789 -59.855  0.00  0.00    -0.001 A 
ENDROOT
BRANCH   1   8
ATOM      8  C   UNL     1     -35.245   6.003 -61.182  0.00  0.00    +0.026 C 
BRANCH   8   9
ATOM      9  C   UNL     1     -35.853   4.685 -61.644  0.00  0.00    +0.005 C 
ATOM     10  C   UNL     1     -35.604   4.456 -63.119  0.00  0.00    +0.000 C 
ENDBRANCH   8   9
ENDBRANCH   1   8
TORSDOF 2
REMARK  Name = 
REMARK  48 active torsions:
REMARK  status: ('A' for Active; 'I' for Inactive)
REMARK    1  A    between atoms: _1  and  _3
REMARK    2  A    between atoms: _3  and  _4
REMARK    3  A    between atoms: _4  and  _5
REMARK    4  A    between atoms: _5  and  _6
REMARK    5  A    between atoms: _8  and  _10
REMARK    6  A    between atoms: _10  and  _11
REMARK    7  A    between atoms: _11  and  _12
REMARK    8  A    between atoms: _15  and  _17
REMARK    9  A    between atoms: _17  and  _18
REMARK   10  A    between atoms: _18  and  _19
REMARK   11  A    between atoms: _19  and  _20
REMARK   12  A    between atoms: _22  and  _24
REMARK   13  A    between atoms: _24  and  _26
REMARK   14  A    between atoms: _28  and  _30
REMARK   15  A    between atoms: _33  and  _35
REMARK   16  A    between atoms: _38  and  _40
REMARK   17  A    between atoms: _40  and  _41
REMARK   18  A    between atoms: _47  and  _49
REMARK   19  A    between atoms: _49  and  _50
REMARK   20  A    between atoms: _53  and  _55
REMARK   21  A    between atoms: _55  and  _57
REMARK   22  A    between atoms: _59  and  _61
REMARK   23  A    between atoms: _64  and  _66
REMARK   24  A    between atoms: _66  and  _67
REMARK   25  A    between atoms: _67  and  _68
REMARK   26  A    between atoms: _68  and  _69
REMARK   27  A    between atoms: _73  and  _75
REMARK   28  A    between atoms: _75  and  _76
REMARK   29  A    between atoms: _76  and  _77
REMARK   30  A    between atoms: _80  and  _82
REMARK   31  A    between atoms: _82  and  _83
REMARK   32  A    between atoms: _86  and  _88
REMARK   33  A    between atoms: _88  and  _89
REMARK   34  A    between atoms: _96  and  _98
REMARK   35  A    between atoms: _98  and  _99
REMARK   36  A    between atoms: _101  and  _103
REMARK   37  A    between atoms: _103  and  _104
REMARK   38  A    between atoms: _110  and  _112
REMARK   39  A    between atoms: _114  and  _116
REMARK   40  A    between atoms: _116  and  _117
REMARK   41  A    between atoms: _123  and  _125
REMARK   42  A    between atoms: _125  and  _126
REMARK   43  A    between atoms: _126  and  _127
REMARK   44  A    between atoms: _130  and  _132
REMARK   45  A    between atoms: _132  and  _134
REMARK   46  A    between atoms: _136  and  _138
REMARK   47  A    between atoms: _138  and  _139
REMARK   48  A    between atoms: _146  and  _148
REMARK                            x       y       z     vdW  Elec       q    Type
REMARK                         _______ _______ _______ _____ _____    ______ ____
ROOT
ATOM      1  C   UNL     1     -43.917   9.051 -56.977  0.00  0.00    +0.000 C 
ENDROOT
BRANCH   1   2
ATOM      2  C   UNL     1     -43.289  10.423 -57.225  0.00  0.00    +0.000 C 
ATOM      3  C   UNL     1     -42.330  10.748 -56.096  0.00  0.00    +0.000 C 
ENDBRANCH   1   2
BRANCH   1   4
ATOM      4  C   UNL     1     -45.159   9.343 -56.230  0.00  0.00    +0.000 C 
ATOM      5  C   UNL     1     -45.057   8.477 -54.999  0.00  0.00    +0.000 C 
ENDBRANCH   1   4
TORSDOF 2
REMARK  Name = 
REMARK  48 active torsions:
REMARK  status: ('A' for Active; 'I' for Inactive)
REMARK    1  A    between atoms: _1  and  _3
REMARK    2  A    between atoms: _3  and  _4
REMARK    3  A    between atoms: _4  and  _5
REMARK    4  A    between atoms: _5  and  _6
REMARK    5  A    between atoms: _8  and  _10
REMARK    6  A    between atoms: _10  and  _11
REMARK    7  A    between atoms: _11  and  _12
REMARK    8  A    between atoms: _15  and  _17
REMARK    9  A    between atoms: _17  and  _18
REMARK   10  A    between atoms: _18  and  _19
REMARK   11  A    between atoms: _19  and  _20
REMARK   12  A    between atoms: _22  and  _24
REMARK   13  A    between atoms: _24  and  _26
REMARK   14  A    between atoms: _28  and  _30
REMARK   15  A    between atoms: _33  and  _35
REMARK   16  A    between atoms: _38  and  _40
REMARK   17  A    between atoms: _40  and  _41
REMARK   18  A    between atoms: _47  and  _49
REMARK   19  A    between atoms: _49  and  _50
REMARK   20  A    between atoms: _53  and  _55
REMARK   21  A    between atoms: _55  and  _57
REMARK   22  A    between atoms: _59  and  _61
REMARK   23  A    between atoms: _64  and  _66
REMARK   24  A    between atoms: _66  and  _67
REMARK   25  A    between atoms: _67  and  _68
REMARK   26  A    between atoms: _68  and  _69
REMARK   27  A    between atoms: _73  and  _75
REMARK   28  A    between atoms: _75  and  _76
REMARK   29  A    between atoms: _76  and  _77
REMARK   30  A    between atoms: _80  and  _82
REMARK   31  A    between atoms: _82  and  _83
REMARK   32  A    between atoms: _86  and  _88
REMARK   33  A    between atoms: _88  and  _89
REMARK   34  A    between atoms: _96  and  _98
REMARK   35  A    between atoms: _98  and  _99
REMARK   36  A    between atoms: _101  and  _103
REMARK   37  A    between atoms: _103  and  _104
REMARK   38  A    between atoms: _110  and  _112
REMARK   39  A    between atoms: _114  and  _116
REMARK   40  A    between atoms: _116  and  _117
REMARK   41  A    between atoms: _123  and  _125
REMARK   42  A    between atoms: _125  and  _126
REMARK   43  A    between atoms: _126  and  _127
REMARK   44  A    between atoms: _130  and  _132
REMARK   45  A    between atoms: _132  and  _134
REMARK   46  A    between atoms: _136  and  _138
REMARK   47  A    between atoms: _138  and  _139
REMARK   48  A    between atoms: _146  and  _148
REMARK                            x       y       z     vdW  Elec       q    Type
REMARK                         _______ _______ _______ _____ _____    ______ ____
ROOT
ATOM      1  C   UNL     1     -39.789  13.670 -53.944  0.00  0.00    -0.022 A 
ATOM      2  C   UNL     1     -39.299  12.719 -53.051  0.00  0.00    -0.004 A 
ATOM      3  C   UNL     1     -37.995  12.775 -52.605  0.00  0.00    -0.000 A 
ATOM      4  C   UNL     1     -37.162  13.786 -53.049  0.00  0.00    -0.000 A 
ATOM      5  C   UNL     1     -37.638  14.732 -53.946  0.00  0.00    -0.000 A 
ATOM      6  C   UNL     1     -38.943  14.668 -54.389  0.00  0.00    -0.004 A 
ENDROOT
BRANCH   1   7
ATOM      7  C   UNL     1     -41.194  13.594 -54.447  0.00  0.00    +0.026 C 
BRANCH   7   8
ATOM      8  C   UNL     1     -41.847  12.224 -54.234  0.00  0.00    +0.005 C 
ATOM      9  C   UNL     1     -42.825  12.242 -53.067  0.00  0.00    +0.000 C 
ENDBRANCH   7   8
ENDBRANCH   1   7
TORSDOF 2
REMARK  Name = 
REMARK  48 active torsions:
REMARK  status: ('A' for Active; 'I' for Inactive)
REMARK    1  A    between atoms: _1  and  _3
REMARK    2  A    between atoms: _3  and  _4
REMARK    3  A    between atoms: _4  and  _5
REMARK    4  A    between atoms: _5  and  _6
REMARK    5  A    between atoms: _8  and  _10
REMARK    6  A    between atoms: _10  and  _11
REMARK    7  A    between atoms: _11  and  _12
REMARK    8  A    between atoms: _15  and  _17
REMARK    9  A    between atoms: _17  and  _18
REMARK   10  A    between atoms: _18  and  _19
REMARK   11  A    between atoms: _19  and  _20
REMARK   12  A    between atoms: _22  and  _24
REMARK   13  A    between atoms: _24  and  _26
REMARK   14  A    between atoms: _28  and  _30
REMARK   15  A    between atoms: _33  and  _35
REMARK   16  A    between atoms: _38  and  _40
REMARK   17  A    between atoms: _40  and  _41
REMARK   18  A    between atoms: _47  and  _49
REMARK   19  A    between atoms: _49  and  _50
REMARK   20  A    between atoms: _53  and  _55
REMARK   21  A    between atoms: _55  and  _57
REMARK   22  A    between atoms: _59  and  _61
REMARK   23  A    between atoms: _64  and  _66
REMARK   24  A    between atoms: _66  and  _67
REMARK   25  A    between atoms: _67  and  _68
REMARK   26  A    between atoms: _68  and  _69
REMARK   27  A    between atoms: _73  and  _75
REMARK   28  A    between atoms: _75  and  _76
REMARK   29  A    between atoms: _76  and  _77
REMARK   30  A    between atoms: _80  and  _82
REMARK   31  A    between atoms: _82  and  _83
REMARK   32  A    between atoms: _86  and  _88
REMARK   33  A    between atoms: _88  and  _89
REMARK   34  A    between atoms: _96  and  _98
REMARK   35  A    between atoms: _98  and  _99
REMARK   36  A    between atoms: _101  and  _103
REMARK   37  A    between atoms: _103  and  _104
REMARK   38  A    between atoms: _110  and  _112
REMARK   39  A    between atoms: _114  and  _116
REMARK   40  A    between atoms: _116  and  _117
REMARK   41  A    between atoms: _123  and  _125
REMARK   42  A    between atoms: _125  and  _126
REMARK   43  A    between atoms: _126  and  _127
REMARK   44  A    between atoms: _130  and  _132
REMARK   45  A    between atoms: _132  and  _134
REMARK   46  A    between atoms: _136  and  _138
REMARK   47  A    between atoms: _138  and  _139
REMARK   48  A    between atoms: _146  and  _148
REMARK                            x       y       z     vdW  Elec       q    Type
REMARK                         _______ _______ _______ _____ _____    ______ ____
ROOT
ATOM      1  C   UNL     1     -43.186  11.841 -50.717  0.00  0.00    +0.036 C 
ATOM      2  C   UNL     1     -42.465  12.570 -49.601  0.00  0.00    +0.003 C 
ENDROOT
BRANCH   1   3
ATOM      3  C   UNL     1     -43.549  10.416 -50.322  0.00  0.00    +0.182 C 
ATOM      4  O   UNL     1     -44.739  10.024 -50.989  0.00  0.00    -0.220 OA
ENDBRANCH   1   3
TORSDOF 1
REMARK  Name = 
REMARK  48 active torsions:
REMARK  status: ('A' for Active; 'I' for Inactive)
REMARK    1  A    between atoms: _1  and  _3
REMARK    2  A    between atoms: _3  and  _4
REMARK    3  A    between atoms: _4  and  _5
REMARK    4  A    between atoms: _5  and  _6
REMARK    5  A    between atoms: _8  and  _10
REMARK    6  A    between atoms: _10  and  _11
REMARK    7  A    between atoms: _11  and  _12
REMARK    8  A    between atoms: _15  and  _17
REMARK    9  A    between atoms: _17  and  _18
REMARK   10  A    between atoms: _18  and  _19
REMARK   11  A    between atoms: _19  and  _20
REMARK   12  A    between atoms: _22  and  _24
REMARK   13  A    between atoms: _24  and  _26
REMARK   14  A    between atoms: _28  and  _30
REMARK   15  A    between atoms: _33  and  _35
REMARK   16  A    between atoms: _38  and  _40
REMARK   17  A    between atoms: _40  and  _41
REMARK   18  A    between atoms: _47  and  _49
REMARK   19  A    between atoms: _49  and  _50
REMARK   20  A    between atoms: _53  and  _55
REMARK   21  A    between atoms: _55  and  _57
REMARK   22  A    between atoms: _59  and  _61
REMARK   23  A    between atoms: _64  and  _66
REMARK   24  A    between atoms: _66  and  _67
REMARK   25  A    between atoms: _67  and  _68
REMARK   26  A    between atoms: _68  and  _69
REMARK   27  A    between atoms: _73  and  _75
REMARK   28  A    between atoms: _75  and  _76
REMARK   29  A    between atoms: _76  and  _77
REMARK   30  A    between atoms: _80  and  _82
REMARK   31  A    between atoms: _82  and  _83
REMARK   32  A    between atoms: _86  and  _88
REMARK   33  A    between atoms: _88  and  _89
REMARK   34  A    between atoms: _96  and  _98
REMARK   35  A    between atoms: _98  and  _99
REMARK   36  A    between atoms: _101  and  _103
REMARK   37  A    between atoms: _103  and  _104
REMARK   38  A    between atoms: _110  and  _112
REMARK   39  A    between atoms: _114  and  _116
REMARK   40  A    between atoms: _116  and  _117
REMARK   41  A    between atoms: _123  and  _125
REMARK   42  A    between atoms: _125  and  _126
REMARK   43  A    between atoms: _126  and  _127
REMARK   44  A    between atoms: _130  and  _132
REMARK   45  A    between atoms: _132  and  _134
REMARK   46  A    between atoms: _136  and  _138
REMARK   47  A    between atoms: _138  and  _139
REMARK   48  A    between atoms: _146  and  _148
REMARK                            x       y       z     vdW  Elec       q    Type
REMARK                         _______ _______ _______ _____ _____    ______ ____
ROOT
ATOM      1  C   UNL     1     -41.775  16.951 -47.521  0.00  0.00    -0.022 A 
ATOM      2  C   UNL     1     -40.682  16.483 -46.802  0.00  0.00    -0.004 A 
ATOM      3  C   UNL     1     -40.035  17.293 -45.886  0.00  0.00    -0.000 A 
ATOM      4  C   UNL     1     -40.467  18.591 -45.685  0.00  0.00    -0.000 A 
ATOM      5  C   UNL     1     -41.550  19.076 -46.397  0.00  0.00    -0.000 A 
ATOM      6  C   UNL     1     -42.194  18.260 -47.313  0.00  0.00    -0.004 A 
ENDROOT
BRANCH   1   7
ATOM      7  C   UNL     1     -42.473  16.065 -48.530  0.00  0.00    +0.026 C 
BRANCH   7   8
ATOM      8  C   UNL     1     -42.485  14.566 -48.160  0.00  0.00    +0.005 C 
ATOM      9  C   UNL     1     -43.420  14.288 -46.965  0.00  0.00    +0.000 C 
ENDBRANCH   7   8
ENDBRANCH   1   7
TORSDOF 2
REMARK  Name = 
REMARK  48 active torsions:
REMARK  status: ('A' for Active; 'I' for Inactive)
REMARK    1  A    between atoms: _1  and  _3
REMARK    2  A    between atoms: _3  and  _4
REMARK    3  A    between atoms: _4  and  _5
REMARK    4  A    between atoms: _5  and  _6
REMARK    5  A    between atoms: _8  and  _10
REMARK    6  A    between atoms: _10  and  _11
REMARK    7  A    between atoms: _11  and  _12
REMARK    8  A    between atoms: _15  and  _17
REMARK    9  A    between atoms: _17  and  _18
REMARK   10  A    between atoms: _18  and  _19
REMARK   11  A    between atoms: _19  and  _20
REMARK   12  A    between atoms: _22  and  _24
REMARK   13  A    between atoms: _24  and  _26
REMARK   14  A    between atoms: _28  and  _30
REMARK   15  A    between atoms: _33  and  _35
REMARK   16  A    between atoms: _38  and  _40
REMARK   17  A    between atoms: _40  and  _41
REMARK   18  A    between atoms: _47  and  _49
REMARK   19  A    between atoms: _49  and  _50
REMARK   20  A    between atoms: _53  and  _55
REMARK   21  A    between atoms: _55  and  _57
REMARK   22  A    between atoms: _59  and  _61
REMARK   23  A    between atoms: _64  and  _66
REMARK   24  A    between atoms: _66  and  _67
REMARK   25  A    between atoms: _67  and  _68
REMARK   26  A    between atoms: _68  and  _69
REMARK   27  A    between atoms: _73  and  _75
REMARK   28  A    between atoms: _75  and  _76
REMARK   29  A    between atoms: _76  and  _77
REMARK   30  A    between atoms: _80  and  _82
REMARK   31  A    between atoms: _82  and  _83
REMARK   32  A    between atoms: _86  and  _88
REMARK   33  A    between atoms: _88  and  _89
REMARK   34  A    between atoms: _96  and  _98
REMARK   35  A    between atoms: _98  and  _99
REMARK   36  A    between atoms: _101  and  _103
REMARK   37  A    between atoms: _103  and  _104
REMARK   38  A    between atoms: _110  and  _112
REMARK   39  A    between atoms: _114  and  _116
REMARK   40  A    between atoms: _116  and  _117
REMARK   41  A    between atoms: _123  and  _125
REMARK   42  A    between atoms: _125  and  _126
REMARK   43  A    between atoms: _126  and  _127
REMARK   44  A    between atoms: _130  and  _132
REMARK   45  A    between atoms: _132  and  _134
REMARK   46  A    between atoms: _136  and  _138
REMARK   47  A    between atoms: _138  and  _139
REMARK   48  A    between atoms: _146  and  _148
REMARK                            x       y       z     vdW  Elec       q    Type
REMARK                         _______ _______ _______ _____ _____    ______ ____
ROOT
ATOM      1  C   UNL     1     -43.677  11.158 -43.425  0.00  0.00    +0.052 C 
ENDROOT
BRANCH   1   2
ATOM      2  C   UNL     1     -44.535  11.345 -42.182  0.00  0.00    +0.096 C 
ATOM      3  O   UNL     1     -44.014  11.186 -41.058  0.00  0.00    -0.308 OA
ATOM      4  O   UNL     1     -45.736  11.652 -42.327  0.00  0.00    -0.847 OA
ENDBRANCH   1   2
BRANCH   1   5
ATOM      5  C   UNL     1     -42.872  12.398 -43.804  0.00  0.00    +0.007 C 
BRANCH   5   6
ATOM      6  C   UNL     1     -43.621  13.423 -44.670  0.00  0.00    +0.000 C 
ATOM      7  C   UNL     1     -43.883  14.690 -43.862  0.00  0.00    +0.000 C 
ENDBRANCH   5   6
ENDBRANCH   1   5
TORSDOF 3
REMARK  Name = 
REMARK  48 active torsions:
REMARK  status: ('A' for Active; 'I' for Inactive)
REMARK    1  A    between atoms: _1  and  _3
REMARK    2  A    between atoms: _3  and  _4
REMARK    3  A    between atoms: _4  and  _5
REMARK    4  A    between atoms: _5  and  _6
REMARK    5  A    between atoms: _8  and  _10
REMARK    6  A    between atoms: _10  and  _11
REMARK    7  A    between atoms: _11  and  _12
REMARK    8  A    between atoms: _15  and  _17
REMARK    9  A    between atoms: _17  and  _18
REMARK   10  A    between atoms: _18  and  _19
REMARK   11  A    between atoms: _19  and  _20
REMARK   12  A    between atoms: _22  and  _24
REMARK   13  A    between atoms: _24  and  _26
REMARK   14  A    between atoms: _28  and  _30
REMARK   15  A    between atoms: _33  and  _35
REMARK   16  A    between atoms: _38  and  _40
REMARK   17  A    between atoms: _40  and  _41
REMARK   18  A    between atoms: _47  and  _49
REMARK   19  A    between atoms: _49  and  _50
REMARK   20  A    between atoms: _53  and  _55
REMARK   21  A    between atoms: _55  and  _57
REMARK   22  A    between atoms: _59  and  _61
REMARK   23  A    between atoms: _64  and  _66
REMARK   24  A    between atoms: _66  and  _67
REMARK   25  A    between atoms: _67  and  _68
REMARK   26  A    between atoms: _68  and  _69
REMARK   27  A    between atoms: _73  and  _75
REMARK   28  A    between atoms: _75  and  _76
REMARK   29  A    between atoms: _76  and  _77
REMARK   30  A    between atoms: _80  and  _82
REMARK   31  A    between atoms: _82  and  _83
REMARK   32  A    between atoms: _86  and  _88
REMARK   33  A    between atoms: _88  and  _89
REMARK   34  A    between atoms: _96  and  _98
REMARK   35  A    between atoms: _98  and  _99
REMARK   36  A    between atoms: _101  and  _103
REMARK   37  A    between atoms: _103  and  _104
REMARK   38  A    between atoms: _110  and  _112
REMARK   39  A    between atoms: _114  and  _116
REMARK   40  A    between atoms: _116  and  _117
REMARK   41  A    between atoms: _123  and  _125
REMARK   42  A    between atoms: _125  and  _126
REMARK   43  A    between atoms: _126  and  _127
REMARK   44  A    between atoms: _130  and  _132
REMARK   45  A    between atoms: _132  and  _134
REMARK   46  A    between atoms: _136  and  _138
REMARK   47  A    between atoms: _138  and  _139
REMARK   48  A    between atoms: _146  and  _148
REMARK                            x       y       z     vdW  Elec       q    Type
REMARK                         _______ _______ _______ _____ _____    ______ ____
ROOT
ATOM      1  C   UNL     1     -40.390  19.607 -40.436  0.00  0.00    +0.000 C 
ATOM      2  C   UNL     1     -40.339  20.576 -39.257  0.00  0.00    +0.000 C 
ENDROOT
BRANCH   1   3
ATOM      3  C   UNL     1     -41.668  18.718 -40.353  0.00  0.00    +0.000 C 
ATOM      4  C   UNL     1     -42.722  19.448 -39.505  0.00  0.00    +0.000 C 
ENDBRANCH   1   3
BRANCH   1   5
ATOM      5  C   UNL     1     -39.098  18.786 -40.477  0.00  0.00    +0.000 C 
ATOM      6  C   UNL     1     -38.562  18.589 -41.880  0.00  0.00    +0.000 C 
ENDBRANCH   1   5
TORSDOF 2
REMARK  Name = 
REMARK  48 active torsions:
REMARK  status: ('A' for Active; 'I' for Inactive)
REMARK    1  A    between atoms: _1  and  _3
REMARK    2  A    between atoms: _3  and  _4
REMARK    3  A    between atoms: _4  and  _5
REMARK    4  A    between atoms: _5  and  _6
REMARK    5  A    between atoms: _8  and  _10
REMARK    6  A    between atoms: _10  and  _11
REMARK    7  A    between atoms: _11  and  _12
REMARK    8  A    between atoms: _15  and  _17
REMARK    9  A    between atoms: _17  and  _18
REMARK   10  A    between atoms: _18  and  _19
REMARK   11  A    between atoms: _19  and  _20
REMARK   12  A    between atoms: _22  and  _24
REMARK   13  A    between atoms: _24  and  _26
REMARK   14  A    between atoms: _28  and  _30
REMARK   15  A    between atoms: _33  and  _35
REMARK   16  A    between atoms: _38  and  _40
REMARK   17  A    between atoms: _40  and  _41
REMARK   18  A    between atoms: _47  and  _49
REMARK   19  A    between atoms: _49  and  _50
REMARK   20  A    between atoms: _53  and  _55
REMARK   21  A    between atoms: _55  and  _57
REMARK   22  A    between atoms: _59  and  _61
REMARK   23  A    between atoms: _64  and  _66
REMARK   24  A    between atoms: _66  and  _67
REMARK   25  A    between atoms: _67  and  _68
REMARK   26  A    between atoms: _68  and  _69
REMARK   27  A    between atoms: _73  and  _75
REMARK   28  A    between atoms: _75  and  _76
REMARK   29  A    between atoms: _76  and  _77
REMARK   30  A    between atoms: _80  and  _82
REMARK   31  A    between atoms: _82  and  _83
REMARK   32  A    between atoms: _86  and  _88
REMARK   33  A    between atoms: _88  and  _89
REMARK   34  A    between atoms: _96  and  _98
REMARK   35  A    between atoms: _98  and  _99
REMARK   36  A    between atoms: _101  and  _103
REMARK   37  A    between atoms: _103  and  _104
REMARK   38  A    between atoms: _110  and  _112
REMARK   39  A    between atoms: _114  and  _116
REMARK   40  A    between atoms: _116  and  _117
REMARK   41  A    between atoms: _123  and  _125
REMARK   42  A    between atoms: _125  and  _126
REMARK   43  A    between atoms: _126  and  _127
REMARK   44  A    between atoms: _130  and  _132
REMARK   45  A    between atoms: _132  and  _134
REMARK   46  A    between atoms: _136  and  _138
REMARK   47  A    between atoms: _138  and  _139
REMARK   48  A    between atoms: _146  and  _148
REMARK                            x       y       z     vdW  Elec       q    Type
REMARK                         _______ _______ _______ _____ _____    ______ ____
ROOT
ATOM      1  C   UNL     1     -34.991  24.350 -45.589  0.00  0.00    -0.022 A 
ATOM      2  C   UNL     1     -34.409  24.270 -44.324  0.00  0.00    -0.001 A 
ATOM      3  C   UNL     1     -33.780  23.109 -43.892  0.00  0.00    +0.042 A 
ATOM      4  C   UNL     1     -33.724  22.007 -44.726  0.00  0.00    +0.196 A 
ATOM      5  O   UNL     1     -33.100  20.842 -44.322  0.00  0.00    -0.287 OA
ATOM      6  C   UNL     1     -34.292  22.066 -45.983  0.00  0.00    +0.042 A 
ATOM      7  C   UNL     1     -34.920  23.227 -46.407  0.00  0.00    -0.001 A 
ENDROOT
BRANCH   1   8
ATOM      8  C   UNL     1     -35.682  25.620 -46.061  0.00  0.00    +0.026 C 
BRANCH   8   9
ATOM      9  C   UNL     1     -34.822  26.889 -45.921  0.00  0.00    +0.005 C 
ATOM     10  C   UNL     1     -34.208  27.303 -47.268  0.00  0.00    +0.000 C 
ENDBRANCH   8   9
ENDBRANCH   1   8
TORSDOF 2
REMARK  Name = 
REMARK  48 active torsions:
REMARK  status: ('A' for Active; 'I' for Inactive)
REMARK    1  A    between atoms: _1  and  _3
REMARK    2  A    between atoms: _3  and  _4
REMARK    3  A    between atoms: _4  and  _5
REMARK    4  A    between atoms: _5  and  _6
REMARK    5  A    between atoms: _8  and  _10
REMARK    6  A    between atoms: _10  and  _11
REMARK    7  A    between atoms: _11  and  _12
REMARK    8  A    between atoms: _15  and  _17
REMARK    9  A    between atoms: _17  and  _18
REMARK   10  A    between atoms: _18  and  _19
REMARK   11  A    between atoms: _19  and  _20
REMARK   12  A    between atoms: _22  and  _24
REMARK   13  A    between atoms: _24  and  _26
REMARK   14  A    between atoms: _28  and  _30
REMARK   15  A    between atoms: _33  and  _35
REMARK   16  A    between atoms: _38  and  _40
REMARK   17  A    between atoms: _40  and  _41
REMARK   18  A    between atoms: _47  and  _49
REMARK   19  A    between atoms: _49  and  _50
REMARK   20  A    between atoms: _53  and  _55
REMARK   21  A    between atoms: _55  and  _57
REMARK   22  A    between atoms: _59  and  _61
REMARK   23  A    between atoms: _64  and  _66
REMARK   24  A    between atoms: _66  and  _67
REMARK   25  A    between atoms: _67  and  _68
REMARK   26  A    between atoms: _68  and  _69
REMARK   27  A    between atoms: _73  and  _75
REMARK   28  A    between atoms: _75  and  _76
REMARK   29  A    between atoms: _76  and  _77
REMARK   30  A    between atoms: _80  and  _82
REMARK   31  A    between atoms: _82  and  _83
REMARK   32  A    between atoms: _86  and  _88
REMARK   33  A    between atoms: _88  and  _89
REMARK   34  A    between atoms: _96  and  _98
REMARK   35  A    between atoms: _98  and  _99
REMARK   36  A    between atoms: _101  and  _103
REMARK   37  A    between atoms: _103  and  _104
REMARK   38  A    between atoms: _110  and  _112
REMARK   39  A    between atoms: _114  and  _116
REMARK   40  A    between atoms: _116  and  _117
REMARK   41  A    between atoms: _123  and  _125
REMARK   42  A    between atoms: _125  and  _126
REMARK   43  A    between atoms: _126  and  _127
REMARK   44  A    between atoms: _130  and  _132
REMARK   45  A    between atoms: _132  and  _134
REMARK   46  A    between atoms: _136  and  _138
REMARK   47  A    between atoms: _138  and  _139
REMARK   48  A    between atoms: _146  and  _148
REMARK                            x       y       z     vdW  Elec       q    Type
REMARK                         _______ _______ _______ _____ _____    ______ ____
ROOT
ATOM      1  C   UNL     1     -31.034  23.929 -50.843  0.00  0.00    +0.013 C 
ATOM      2  C   UNL     1     -30.417  24.034 -52.210  0.00  0.00    +0.001 C 
ENDROOT
BRANCH   1   3
ATOM      3  C   UNL     1     -31.964  22.718 -50.856  0.00  0.00    +0.069 C 
ATOM      4  S   UNL     1     -31.040  21.193 -51.208  0.00  0.00    -0.082 S 
ENDBRANCH   1   3
TORSDOF 1
REMARK  Name = 
REMARK  48 active torsions:
REMARK  status: ('A' for Active; 'I' for Inactive)
REMARK    1  A    between atoms: _1  and  _3
REMARK    2  A    between atoms: _3  and  _4
REMARK    3  A    between atoms: _4  and  _5
REMARK    4  A    between atoms: _5  and  _6
REMARK    5  A    between atoms: _8  and  _10
REMARK    6  A    between atoms: _10  and  _11
REMARK    7  A    between atoms: _11  and  _12
REMARK    8  A    between atoms: _15  and  _17
REMARK    9  A    between atoms: _17  and  _18
REMARK   10  A    between atoms: _18  and  _19
REMARK   11  A    between atoms: _19  and  _20
REMARK   12  A    between atoms: _22  and  _24
REMARK   13  A    between atoms: _24  and  _26
REMARK   14  A    between atoms: _28  and  _30
REMARK   15  A    between atoms: _33  and  _35
REMARK   16  A    between atoms: _38  and  _40
REMARK   17  A    between atoms: _40  and  _41
REMARK   18  A    between atoms: _47  and  _49
REMARK   19  A    between atoms: _49  and  _50
REMARK   20  A    between atoms: _53  and  _55
REMARK   21  A    between atoms: _55  and  _57
REMARK   22  A    between atoms: _59  and  _61
REMARK   23  A    between atoms: _64  and  _66
REMARK   24  A    between atoms: _66  and  _67
REMARK   25  A    between atoms: _67  and  _68
REMARK   26  A    between atoms: _68  and  _69
REMARK   27  A    between atoms: _73  and  _75
REMARK   28  A    between atoms: _75  and  _76
REMARK   29  A    between atoms: _76  and  _77
REMARK   30  A    between atoms: _80  and  _82
REMARK   31  A    between atoms: _82  and  _83
REMARK   32  A    between atoms: _86  and  _88
REMARK   33  A    between atoms: _88  and  _89
REMARK   34  A    between atoms: _96  and  _98
REMARK   35  A    between atoms: _98  and  _99
REMARK   36  A    between atoms: _101  and  _103
REMARK   37  A    between atoms: _103  and  _104
REMARK   38  A    between atoms: _110  and  _112
REMARK   39  A    between atoms: _114  and  _116
REMARK   40  A    between atoms: _116  and  _117
REMARK   41  A    between atoms: _123  and  _125
REMARK   42  A    between atoms: _125  and  _126
REMARK   43  A    between atoms: _126  and  _127
REMARK   44  A    between atoms: _130  and  _132
REMARK   45  A    between atoms: _132  and  _134
REMARK   46  A    between atoms: _136  and  _138
REMARK   47  A    between atoms: _138  and  _139
REMARK   48  A    between atoms: _146  and  _148
REMARK                            x       y       z     vdW  Elec       q    Type
REMARK                         _______ _______ _______ _____ _____    ______ ____
ROOT
ATOM      1  C   UNL     1     -28.334  20.281 -55.614  0.00  0.00    +0.000 C 
ATOM      2  C   UNL     1     -29.734  19.769 -55.866  0.00  0.00    +0.000 C 
ATOM      3  C   UNL     1     -27.481  20.075 -56.845  0.00  0.00    +0.000 C 
ENDROOT
TORSDOF 0
REMARK  Name = 
REMARK  48 active torsions:
REMARK  status: ('A' for Active; 'I' for Inactive)
REMARK    1  A    between atoms: _1  and  _3
REMARK    2  A    between atoms: _3  and  _4
REMARK    3  A    between atoms: _4  and  _5
REMARK    4  A    between atoms: _5  and  _6
REMARK    5  A    between atoms: _8  and  _10
REMARK    6  A    between atoms: _10  and  _11
REMARK    7  A    between atoms: _11  and  _12
REMARK    8  A    between atoms: _15  and  _17
REMARK    9  A    between atoms: _17  and  _18
REMARK   10  A    between atoms: _18  and  _19
REMARK   11  A    between atoms: _19  and  _20
REMARK   12  A    between atoms: _22  and  _24
REMARK   13  A    between atoms: _24  and  _26
REMARK   14  A    between atoms: _28  and  _30
REMARK   15  A    between atoms: _33  and  _35
REMARK   16  A    between atoms: _38  and  _40
REMARK   17  A    between atoms: _40  and  _41
REMARK   18  A    between atoms: _47  and  _49
REMARK   19  A    between atoms: _49  and  _50
REMARK   20  A    between atoms: _53  and  _55
REMARK   21  A    between atoms: _55  and  _57
REMARK   22  A    between atoms: _59  and  _61
REMARK   23  A    between atoms: _64  and  _66
REMARK   24  A    between atoms: _66  and  _67
REMARK   25  A    between atoms: _67  and  _68
REMARK   26  A    between atoms: _68  and  _69
REMARK   27  A    between atoms: _73  and  _75
REMARK   28  A    between atoms: _75  and  _76
REMARK   29  A    between atoms: _76  and  _77
REMARK   30  A    between atoms: _80  and  _82
REMARK   31  A    between atoms: _82  and  _83
REMARK   32  A    between atoms: _86  and  _88
REMARK   33  A    between atoms: _88  and  _89
REMARK   34  A    between atoms: _96  and  _98
REMARK   35  A    between atoms: _98  and  _99
REMARK   36  A    between atoms: _101  and  _103
REMARK   37  A    between atoms: _103  and  _104
REMARK   38  A    between atoms: _110  and  _112
REMARK   39  A    between atoms: _114  and  _116
REMARK   40  A    between atoms: _116  and  _117
REMARK   41  A    between atoms: _123  and  _125
REMARK   42  A    between atoms: _125  and  _126
REMARK   43  A    between atoms: _126  and  _127
REMARK   44  A    between atoms: _130  and  _132
REMARK   45  A    between atoms: _132  and  _134
REMARK   46  A    between atoms: _136  and  _138
REMARK   47  A    between atoms: _138  and  _139
REMARK   48  A    between atoms: _146  and  _148
REMARK                            x       y       z     vdW  Elec       q    Type
REMARK                         _______ _______ _______ _____ _____    ______ ____
ROOT
ATOM      1  C   UNL     1     -41.076   4.763 -56.997  0.00  0.00    +0.002 C 
ENDROOT
BRANCH   1   2
ATOM      2  C   UNL     1     -40.404   4.870 -58.358  0.00  0.00    +0.000 C 
BRANCH   2   3
ATOM      3  C   UNL     1     -41.224   4.300 -59.526  0.00  0.00    +0.000 C 
ATOM      4  C   UNL     1     -41.771   5.469 -60.349  0.00  0.00    +0.000 C 
ENDBRANCH   2   3
ENDBRANCH   1   2
BRANCH   1   5
ATOM      5  C   UNL     1     -40.152   4.167 -55.943  0.00  0.00    +0.021 C 
BRANCH   5   6
ATOM      6  C   UNL     1     -38.726   4.131 -56.457  0.00  0.00    +0.109 C 
ATOM      7  N   UNL     1     -37.739   4.631 -55.470  0.00  0.00    -0.131 NA
ENDBRANCH   5   6
ENDBRANCH   1   5
TORSDOF 4
REMARK  Name = 
REMARK  48 active torsions:
REMARK  status: ('A' for Active; 'I' for Inactive)
REMARK    1  A    between atoms: _1  and  _3
REMARK    2  A    between atoms: _3  and  _4
REMARK    3  A    between atoms: _4  and  _5
REMARK    4  A    between atoms: _5  and  _6
REMARK    5  A    between atoms: _8  and  _10
REMARK    6  A    between atoms: _10  and  _11
REMARK    7  A    between atoms: _11  and  _12
REMARK    8  A    between atoms: _15  and  _17
REMARK    9  A    between atoms: _17  and  _18
REMARK   10  A    between atoms: _18  and  _19
REMARK   11  A    between atoms: _19  and  _20
REMARK   12  A    between atoms: _22  and  _24
REMARK   13  A    between atoms: _24  and  _26
REMARK   14  A    between atoms: _28  and  _30
REMARK   15  A    between atoms: _33  and  _35
REMARK   16  A    between atoms: _38  and  _40
REMARK   17  A    between atoms: _40  and  _41
REMARK   18  A    between atoms: _47  and  _49
REMARK   19  A    between atoms: _49  and  _50
REMARK   20  A    between atoms: _53  and  _55
REMARK   21  A    between atoms: _55  and  _57
REMARK   22  A    between atoms: _59  and  _61
REMARK   23  A    between atoms: _64  and  _66
REMARK   24  A    between atoms: _66  and  _67
REMARK   25  A    between atoms: _67  and  _68
REMARK   26  A    between atoms: _68  and  _69
REMARK   27  A    between atoms: _73  and  _75
REMARK   28  A    between atoms: _75  and  _76
REMARK   29  A    between atoms: _76  and  _77
REMARK   30  A    between atoms: _80  and  _82
REMARK   31  A    between atoms: _82  and  _83
REMARK   32  A    between atoms: _86  and  _88
REMARK   33  A    between atoms: _88  and  _89
REMARK   34  A    between atoms: _96  and  _98
REMARK   35  A    between atoms: _98  and  _99
REMARK   36  A    between atoms: _101  and  _103
REMARK   37  A    between atoms: _103  and  _104
REMARK   38  A    between atoms: _110  and  _112
REMARK   39  A    between atoms: _114  and  _116
REMARK   40  A    between atoms: _116  and  _117
REMARK   41  A    between atoms: _123  and  _125
REMARK   42  A    between atoms: _125  and  _126
REMARK   43  A    between atoms: _126  and  _127
REMARK   44  A    between atoms: _130  and  _132
REMARK   45  A    between atoms: _132  and  _134
REMARK   46  A    between atoms: _136  and  _138
REMARK   47  A    between atoms: _138  and  _139
REMARK   48  A    between atoms: _146  and  _148
REMARK                            x       y       z     vdW  Elec       q    Type
REMARK                         _______ _______ _______ _____ _____    ______ ____
ROOT
ATOM      1  C   UNL     1     -37.670  -1.906 -47.107  0.00  0.00    +0.089 C 
ENDROOT
BRANCH   1   2
ATOM      2  C   UNL     1     -38.145  -1.570 -45.693  0.00  0.00    +0.261 C 
ATOM      3  O   UNL     1     -37.341  -1.406 -44.771  0.00  0.00    -0.272 OA
ATOM      4  N   UNL     1     -39.456  -1.470 -45.521  0.00  0.00    -0.088 NA
ENDBRANCH   1   2
BRANCH   1   5
ATOM      5  C   UNL     1     -37.640  -3.406 -47.375  0.00  0.00    +0.010 C 
BRANCH   5   6
ATOM      6  C   UNL     1     -36.303  -4.096 -47.066  0.00  0.00    +0.001 C 
ATOM      7  C   UNL     1     -36.525  -5.097 -45.944  0.00  0.00    +0.000 C 
ENDBRANCH   5   6
ENDBRANCH   1   5
TORSDOF 3
REMARK  Name = 
REMARK  48 active torsions:
REMARK  status: ('A' for Active; 'I' for Inactive)
REMARK    1  A    between atoms: _1  and  _3
REMARK    2  A    between atoms: _3  and  _4
REMARK    3  A    between atoms: _4  and  _5
REMARK    4  A    between atoms: _5  and  _6
REMARK    5  A    between atoms: _8  and  _10
REMARK    6  A    between atoms: _10  and  _11
REMARK    7  A    between atoms: _11  and  _12
REMARK    8  A    between atoms: _15  and  _17
REMARK    9  A    between atoms: _17  and  _18
REMARK   10  A    between atoms: _18  and  _19
REMARK   11  A    between atoms: _19  and  _20
REMARK   12  A    between atoms: _22  and  _24
REMARK   13  A    between atoms: _24  and  _26
REMARK   14  A    between atoms: _28  and  _30
REMARK   15  A    between atoms: _33  and  _35
REMARK   16  A    between atoms: _38  and  _40
REMARK   17  A    between atoms: _40  and  _41
REMARK   18  A    between atoms: _47  and  _49
REMARK   19  A    between atoms: _49  and  _50
REMARK   20  A    between atoms: _53  and  _55
REMARK   21  A    between atoms: _55  and  _57
REMARK   22  A    between atoms: _59  and  _61
REMARK   23  A    between atoms: _64  and  _66
REMARK   24  A    between atoms: _66  and  _67
REMARK   25  A    between atoms: _67  and  _68
REMARK   26  A    between atoms: _68  and  _69
REMARK   27  A    between atoms: _73  and  _75
REMARK   28  A    between atoms: _75  and  _76
REMARK   29  A    between atoms: _76  and  _77
REMARK   30  A    between atoms: _80  and  _82
REMARK   31  A    between atoms: _82  and  _83
REMARK   32  A    between atoms: _86  and  _88
REMARK   33  A    between atoms: _88  and  _89
REMARK   34  A    between atoms: _96  and  _98
REMARK   35  A    between atoms: _98  and  _99
REMARK   36  A    between atoms: _101  and  _103
REMARK   37  A    between atoms: _103  and  _104
REMARK   38  A    between atoms: _110  and  _112
REMARK   39  A    between atoms: _114  and  _116
REMARK   40  A    between atoms: _116  and  _117
REMARK   41  A    between atoms: _123  and  _125
REMARK   42  A    between atoms: _125  and  _126
REMARK   43  A    between atoms: _126  and  _127
REMARK   44  A    between atoms: _130  and  _132
REMARK   45  A    between atoms: _132  and  _134
REMARK   46  A    between atoms: _136  and  _138
REMARK   47  A    between atoms: _138  and  _139
REMARK   48  A    between atoms: _146  and  _148
REMARK                            x       y       z     vdW  Elec       q    Type
REMARK                         _______ _______ _______ _____ _____    ______ ____
ROOT
ATOM      1  C   UNL     1     -34.184   0.600 -47.284  0.00  0.00    +0.002 C 
ENDROOT
BRANCH   1   2
ATOM      2  C   UNL     1     -34.221  -0.476 -46.208  0.00  0.00    +0.000 C 
BRANCH   2   3
ATOM      3  C   UNL     1     -32.868  -0.811 -45.600  0.00  0.00    +0.000 C 
ATOM      4  C   UNL     1     -32.974  -0.976 -44.118  0.00  0.00    +0.000 C 
ENDBRANCH   2   3
ENDBRANCH   1   2
BRANCH   1   5
ATOM      5  C   UNL     1     -34.362   0.054 -48.701  0.00  0.00    +0.021 C 
BRANCH   5   6
ATOM      6  C   UNL     1     -33.015  -0.183 -49.387  0.00  0.00    +0.109 C 
ATOM      7  N   UNL     1     -32.956   0.403 -50.760  0.00  0.00    -0.131 NA
ENDBRANCH   5   6
ENDBRANCH   1   5
TORSDOF 4
REMARK  Name = 
REMARK  48 active torsions:
REMARK  status: ('A' for Active; 'I' for Inactive)
REMARK    1  A    between atoms: _1  and  _3
REMARK    2  A    between atoms: _3  and  _4
REMARK    3  A    between atoms: _4  and  _5
REMARK    4  A    between atoms: _5  and  _6
REMARK    5  A    between atoms: _8  and  _10
REMARK    6  A    between atoms: _10  and  _11
REMARK    7  A    between atoms: _11  and  _12
REMARK    8  A    between atoms: _15  and  _17
REMARK    9  A    between atoms: _17  and  _18
REMARK   10  A    between atoms: _18  and  _19
REMARK   11  A    between atoms: _19  and  _20
REMARK   12  A    between atoms: _22  and  _24
REMARK   13  A    between atoms: _24  and  _26
REMARK   14  A    between atoms: _28  and  _30
REMARK   15  A    between atoms: _33  and  _35
REMARK   16  A    between atoms: _38  and  _40
REMARK   17  A    between atoms: _40  and  _41
REMARK   18  A    between atoms: _47  and  _49
REMARK   19  A    between atoms: _49  and  _50
REMARK   20  A    between atoms: _53  and  _55
REMARK   21  A    between atoms: _55  and  _57
REMARK   22  A    between atoms: _59  and  _61
REMARK   23  A    between atoms: _64  and  _66
REMARK   24  A    between atoms: _66  and  _67
REMARK   25  A    between atoms: _67  and  _68
REMARK   26  A    between atoms: _68  and  _69
REMARK   27  A    between atoms: _73  and  _75
REMARK   28  A    between atoms: _75  and  _76
REMARK   29  A    between atoms: _76  and  _77
REMARK   30  A    between atoms: _80  and  _82
REMARK   31  A    between atoms: _82  and  _83
REMARK   32  A    between atoms: _86  and  _88
REMARK   33  A    between atoms: _88  and  _89
REMARK   34  A    between atoms: _96  and  _98
REMARK   35  A    between atoms: _98  and  _99
REMARK   36  A    between atoms: _101  and  _103
REMARK   37  A    between atoms: _103  and  _104
REMARK   38  A    between atoms: _110  and  _112
REMARK   39  A    between atoms: _114  and  _116
REMARK   40  A    between atoms: _116  and  _117
REMARK   41  A    between atoms: _123  and  _125
REMARK   42  A    between atoms: _125  and  _126
REMARK   43  A    between atoms: _126  and  _127
REMARK   44  A    between atoms: _130  and  _132
REMARK   45  A    between atoms: _132  and  _134
REMARK   46  A    between atoms: _136  and  _138
REMARK   47  A    between atoms: _138  and  _139
REMARK   48  A    between atoms: _146  and  _148
REMARK                            x       y       z     vdW  Elec       q    Type
REMARK                         _______ _______ _______ _____ _____    ______ ____
ROOT
ATOM      1  C   UNL     1     -37.004  20.709 -62.215  0.00  0.00    +0.000 C 
ATOM      2  C   UNL     1     -37.240  21.209 -60.797  0.00  0.00    +0.000 C 
ENDROOT
BRANCH   1   3
ATOM      3  C   UNL     1     -38.244  20.934 -63.117  0.00  0.00    +0.000 C 
ATOM      4  C   UNL     1     -39.428  21.574 -62.374  0.00  0.00    +0.000 C 
ENDBRANCH   1   3
BRANCH   1   5
ATOM      5  C   UNL     1     -36.582  19.234 -62.234  0.00  0.00    +0.000 C 
ATOM      6  C   UNL     1     -35.088  18.998 -62.368  0.00  0.00    +0.000 C 
ENDBRANCH   1   5
TORSDOF 2
REMARK  Name = 
REMARK  48 active torsions:
REMARK  status: ('A' for Active; 'I' for Inactive)
REMARK    1  A    between atoms: _1  and  _3
REMARK    2  A    between atoms: _3  and  _4
REMARK    3  A    between atoms: _4  and  _5
REMARK    4  A    between atoms: _5  and  _6
REMARK    5  A    between atoms: _8  and  _10
REMARK    6  A    between atoms: _10  and  _11
REMARK    7  A    between atoms: _11  and  _12
REMARK    8  A    between atoms: _15  and  _17
REMARK    9  A    between atoms: _17  and  _18
REMARK   10  A    between atoms: _18  and  _19
REMARK   11  A    between atoms: _19  and  _20
REMARK   12  A    between atoms: _22  and  _24
REMARK   13  A    between atoms: _24  and  _26
REMARK   14  A    between atoms: _28  and  _30
REMARK   15  A    between atoms: _33  and  _35
REMARK   16  A    between atoms: _38  and  _40
REMARK   17  A    between atoms: _40  and  _41
REMARK   18  A    between atoms: _47  and  _49
REMARK   19  A    between atoms: _49  and  _50
REMARK   20  A    between atoms: _53  and  _55
REMARK   21  A    between atoms: _55  and  _57
REMARK   22  A    between atoms: _59  and  _61
REMARK   23  A    between atoms: _64  and  _66
REMARK   24  A    between atoms: _66  and  _67
REMARK   25  A    between atoms: _67  and  _68
REMARK   26  A    between atoms: _68  and  _69
REMARK   27  A    between atoms: _73  and  _75
REMARK   28  A    between atoms: _75  and  _76
REMARK   29  A    between atoms: _76  and  _77
REMARK   30  A    between atoms: _80  and  _82
REMARK   31  A    between atoms: _82  and  _83
REMARK   32  A    between atoms: _86  and  _88
REMARK   33  A    between atoms: _88  and  _89
REMARK   34  A    between atoms: _96  and  _98
REMARK   35  A    between atoms: _98  and  _99
REMARK   36  A    between atoms: _101  and  _103
REMARK   37  A    between atoms: _103  and  _104
REMARK   38  A    between atoms: _110  and  _112
REMARK   39  A    between atoms: _114  and  _116
REMARK   40  A    between atoms: _116  and  _117
REMARK   41  A    between atoms: _123  and  _125
REMARK   42  A    between atoms: _125  and  _126
REMARK   43  A    between atoms: _126  and  _127
REMARK   44  A    between atoms: _130  and  _132
REMARK   45  A    between atoms: _132  and  _134
REMARK   46  A    between atoms: _136  and  _138
REMARK   47  A    between atoms: _138  and  _139
REMARK   48  A    between atoms: _146  and  _148
REMARK                            x       y       z     vdW  Elec       q    Type
REMARK                         _______ _______ _______ _____ _____    ______ ____
ROOT
ATOM      1  C   UNL     1     -40.458  16.008 -58.742  0.00  0.00    +0.000 C 
ATOM      2  C   UNL     1     -40.585  16.330 -57.263  0.00  0.00    +0.000 C 
ATOM      3  C   UNL     1     -39.443  16.937 -59.381  0.00  0.00    +0.000 C 
ENDROOT
BRANCH   1   4
ATOM      4  C   UNL     1     -41.820  16.118 -59.465  0.00  0.00    +0.000 C 
ATOM      5  C   UNL     1     -41.608  15.864 -60.956  0.00  0.00    +0.000 C 
ENDBRANCH   1   4
TORSDOF 1
REMARK  Name = 
REMARK  48 active torsions:
REMARK  status: ('A' for Active; 'I' for Inactive)
REMARK    1  A    between atoms: _1  and  _3
REMARK    2  A    between atoms: _3  and  _4
REMARK    3  A    between atoms: _4  and  _5
REMARK    4  A    between atoms: _5  and  _6
REMARK    5  A    between atoms: _8  and  _10
REMARK    6  A    between atoms: _10  and  _11
REMARK    7  A    between atoms: _11  and  _12
REMARK    8  A    between atoms: _15  and  _17
REMARK    9  A    between atoms: _17  and  _18
REMARK   10  A    between atoms: _18  and  _19
REMARK   11  A    between atoms: _19  and  _20
REMARK   12  A    between atoms: _22  and  _24
REMARK   13  A    between atoms: _24  and  _26
REMARK   14  A    between atoms: _28  and  _30
REMARK   15  A    between atoms: _33  and  _35
REMARK   16  A    between atoms: _38  and  _40
REMARK   17  A    between atoms: _40  and  _41
REMARK   18  A    between atoms: _47  and  _49
REMARK   19  A    between atoms: _49  and  _50
REMARK   20  A    between atoms: _53  and  _55
REMARK   21  A    between atoms: _55  and  _57
REMARK   22  A    between atoms: _59  and  _61
REMARK   23  A    between atoms: _64  and  _66
REMARK   24  A    between atoms: _66  and  _67
REMARK   25  A    between atoms: _67  and  _68
REMARK   26  A    between atoms: _68  and  _69
REMARK   27  A    between atoms: _73  and  _75
REMARK   28  A    between atoms: _75  and  _76
REMARK   29  A    between atoms: _76  and  _77
REMARK   30  A    between atoms: _80  and  _82
REMARK   31  A    between atoms: _82  and  _83
REMARK   32  A    between atoms: _86  and  _88
REMARK   33  A    between atoms: _88  and  _89
REMARK   34  A    between atoms: _96  and  _98
REMARK   35  A    between atoms: _98  and  _99
REMARK   36  A    between atoms: _101  and  _103
REMARK   37  A    between atoms: _103  and  _104
REMARK   38  A    between atoms: _110  and  _112
REMARK   39  A    between atoms: _114  and  _116
REMARK   40  A    between atoms: _116  and  _117
REMARK   41  A    between atoms: _123  and  _125
REMARK   42  A    between atoms: _125  and  _126
REMARK   43  A    between atoms: _126  and  _127
REMARK   44  A    between atoms: _130  and  _132
REMARK   45  A    between atoms: _132  and  _134
REMARK   46  A    between atoms: _136  and  _138
REMARK   47  A    between atoms: _138  and  _139
REMARK   48  A    between atoms: _146  and  _148
REMARK                            x       y       z     vdW  Elec       q    Type
REMARK                         _______ _______ _______ _____ _____    ______ ____
ROOT
ATOM      1  C   UNL     1     -37.401  15.863 -64.320  0.00  0.00    +0.000 C 
ATOM      2  C   UNL     1     -37.442  15.831 -62.799  0.00  0.00    +0.000 C 
ATOM      3  C   UNL     1     -36.011  16.223 -64.819  0.00  0.00    +0.000 C 
ENDROOT
BRANCH   1   4
ATOM      4  C   UNL     1     -38.448  16.853 -64.859  0.00  0.00    +0.000 C 
ATOM      5  C   UNL     1     -38.402  16.775 -66.366  0.00  0.00    +0.000 C 
ENDBRANCH   1   4
TORSDOF 1
REMARK  Name = 
REMARK  48 active torsions:
REMARK  status: ('A' for Active; 'I' for Inactive)
REMARK    1  A    between atoms: _1  and  _3
REMARK    2  A    between atoms: _3  and  _4
REMARK    3  A    between atoms: _4  and  _5
REMARK    4  A    between atoms: _5  and  _6
REMARK    5  A    between atoms: _8  and  _10
REMARK    6  A    between atoms: _10  and  _11
REMARK    7  A    between atoms: _11  and  _12
REMARK    8  A    between atoms: _15  and  _17
REMARK    9  A    between atoms: _17  and  _18
REMARK   10  A    between atoms: _18  and  _19
REMARK   11  A    between atoms: _19  and  _20
REMARK   12  A    between atoms: _22  and  _24
REMARK   13  A    between atoms: _24  and  _26
REMARK   14  A    between atoms: _28  and  _30
REMARK   15  A    between atoms: _33  and  _35
REMARK   16  A    between atoms: _38  and  _40
REMARK   17  A    between atoms: _40  and  _41
REMARK   18  A    between atoms: _47  and  _49
REMARK   19  A    between atoms: _49  and  _50
REMARK   20  A    between atoms: _53  and  _55
REMARK   21  A    between atoms: _55  and  _57
REMARK   22  A    between atoms: _59  and  _61
REMARK   23  A    between atoms: _64  and  _66
REMARK   24  A    between atoms: _66  and  _67
REMARK   25  A    between atoms: _67  and  _68
REMARK   26  A    between atoms: _68  and  _69
REMARK   27  A    between atoms: _73  and  _75
REMARK   28  A    between atoms: _75  and  _76
REMARK   29  A    between atoms: _76  and  _77
REMARK   30  A    between atoms: _80  and  _82
REMARK   31  A    between atoms: _82  and  _83
REMARK   32  A    between atoms: _86  and  _88
REMARK   33  A    between atoms: _88  and  _89
REMARK   34  A    between atoms: _96  and  _98
REMARK   35  A    between atoms: _98  and  _99
REMARK   36  A    between atoms: _101  and  _103
REMARK   37  A    between atoms: _103  and  _104
REMARK   38  A    between atoms: _110  and  _112
REMARK   39  A    between atoms: _114  and  _116
REMARK   40  A    between atoms: _116  and  _117
REMARK   41  A    between atoms: _123  and  _125
REMARK   42  A    between atoms: _125  and  _126
REMARK   43  A    between atoms: _126  and  _127
REMARK   44  A    between atoms: _130  and  _132
REMARK   45  A    between atoms: _132  and  _134
REMARK   46  A    between atoms: _136  and  _138
REMARK   47  A    between atoms: _138  and  _139
REMARK   48  A    between atoms: _146  and  _148
REMARK                            x       y       z     vdW  Elec       q    Type
REMARK                         _______ _______ _______ _____ _____    ______ ____
ROOT
ATOM      1  C   UNL     1     -32.531  17.238 -67.926  0.00  0.00    -0.022 A 
ATOM      2  C   UNL     1     -33.393  16.263 -67.433  0.00  0.00    -0.004 A 
ATOM      3  C   UNL     1     -32.902  15.162 -66.757  0.00  0.00    -0.000 A 
ATOM      4  C   UNL     1     -31.536  15.022 -66.568  0.00  0.00    -0.000 A 
ATOM      5  C   UNL     1     -30.672  15.984 -67.050  0.00  0.00    -0.000 A 
ATOM      6  C   UNL     1     -31.167  17.084 -67.725  0.00  0.00    -0.004 A 
ENDROOT
BRANCH   1   7
ATOM      7  C   UNL     1     -33.074  18.454 -68.639  0.00  0.00    +0.026 C 
BRANCH   7   8
ATOM      8  C   UNL     1     -33.990  18.126 -69.806  0.00  0.00    +0.005 C 
ATOM      9  C   UNL     1     -33.252  17.127 -70.654  0.00  0.00    +0.000 C 
ENDBRANCH   7   8
ENDBRANCH   1   7
TORSDOF 2
REMARK  Name = 
REMARK  48 active torsions:
REMARK  status: ('A' for Active; 'I' for Inactive)
REMARK    1  A    between atoms: _1  and  _3
REMARK    2  A    between atoms: _3  and  _4
REMARK    3  A    between atoms: _4  and  _5
REMARK    4  A    between atoms: _5  and  _6
REMARK    5  A    between atoms: _8  and  _10
REMARK    6  A    between atoms: _10  and  _11
REMARK    7  A    between atoms: _11  and  _12
REMARK    8  A    between atoms: _15  and  _17
REMARK    9  A    between atoms: _17  and  _18
REMARK   10  A    between atoms: _18  and  _19
REMARK   11  A    between atoms: _19  and  _20
REMARK   12  A    between atoms: _22  and  _24
REMARK   13  A    between atoms: _24  and  _26
REMARK   14  A    between atoms: _28  and  _30
REMARK   15  A    between atoms: _33  and  _35
REMARK   16  A    between atoms: _38  and  _40
REMARK   17  A    between atoms: _40  and  _41
REMARK   18  A    between atoms: _47  and  _49
REMARK   19  A    between atoms: _49  and  _50
REMARK   20  A    between atoms: _53  and  _55
REMARK   21  A    between atoms: _55  and  _57
REMARK   22  A    between atoms: _59  and  _61
REMARK   23  A    between atoms: _64  and  _66
REMARK   24  A    between atoms: _66  and  _67
REMARK   25  A    between atoms: _67  and  _68
REMARK   26  A    between atoms: _68  and  _69
REMARK   27  A    between atoms: _73  and  _75
REMARK   28  A    between atoms: _75  and  _76
REMARK   29  A    between atoms: _76  and  _77
REMARK   30  A    between atoms: _80  and  _82
REMARK   31  A    between atoms: _82  and  _83
REMARK   32  A    between atoms: _86  and  _88
REMARK   33  A    between atoms: _88  and  _89
REMARK   34  A    between atoms: _96  and  _98
REMARK   35  A    between atoms: _98  and  _99
REMARK   36  A    between atoms: _101  and  _103
REMARK   37  A    between atoms: _103  and  _104
REMARK   38  A    between atoms: _110  and  _112
REMARK   39  A    between atoms: _114  and  _116
REMARK   40  A    between atoms: _116  and  _117
REMARK   41  A    between atoms: _123  and  _125
REMARK   42  A    between atoms: _125  and  _126
REMARK   43  A    between atoms: _126  and  _127
REMARK   44  A    between atoms: _130  and  _132
REMARK   45  A    between atoms: _132  and  _134
REMARK   46  A    between atoms: _136  and  _138
REMARK   47  A    between atoms: _138  and  _139
REMARK   48  A    between atoms: _146  and  _148
REMARK                            x       y       z     vdW  Elec       q    Type
REMARK                         _______ _______ _______ _____ _____    ______ ____
ROOT
ATOM      1  C   UNL     1     -28.961   9.396 -66.384  0.00  0.00    +0.000 C 
ENDROOT
BRANCH   1   2
ATOM      2  C   UNL     1     -29.385  10.647 -65.603  0.00  0.00    +0.000 C 
ATOM      3  C   UNL     1     -30.862  10.968 -65.796  0.00  0.00    +0.000 C 
ATOM      4  C   UNL     1     -28.554  11.856 -65.980  0.00  0.00    +0.000 C 
ENDBRANCH   1   2
BRANCH   1   5
ATOM      5  C   UNL     1     -27.487   8.993 -66.215  0.00  0.00    +0.000 C 
ATOM      6  C   UNL     1     -27.356   7.743 -65.353  0.00  0.00    +0.000 C 
ENDBRANCH   1   5
TORSDOF 2
REMARK  Name = 
REMARK  48 active torsions:
REMARK  status: ('A' for Active; 'I' for Inactive)
REMARK    1  A    between atoms: _1  and  _3
REMARK    2  A    between atoms: _3  and  _4
REMARK    3  A    between atoms: _4  and  _5
REMARK    4  A    between atoms: _5  and  _6
REMARK    5  A    between atoms: _8  and  _10
REMARK    6  A    between atoms: _10  and  _11
REMARK    7  A    between atoms: _11  and  _12
REMARK    8  A    between atoms: _15  and  _17
REMARK    9  A    between atoms: _17  and  _18
REMARK   10  A    between atoms: _18  and  _19
REMARK   11  A    between atoms: _19  and  _20
REMARK   12  A    between atoms: _22  and  _24
REMARK   13  A    between atoms: _24  and  _26
REMARK   14  A    between atoms: _28  and  _30
REMARK   15  A    between atoms: _33  and  _35
REMARK   16  A    between atoms: _38  and  _40
REMARK   17  A    between atoms: _40  and  _41
REMARK   18  A    between atoms: _47  and  _49
REMARK   19  A    between atoms: _49  and  _50
REMARK   20  A    between atoms: _53  and  _55
REMARK   21  A    between atoms: _55  and  _57
REMARK   22  A    between atoms: _59  and  _61
REMARK   23  A    between atoms: _64  and  _66
REMARK   24  A    between atoms: _66  and  _67
REMARK   25  A    between atoms: _67  and  _68
REMARK   26  A    between atoms: _68  and  _69
REMARK   27  A    between atoms: _73  and  _75
REMARK   28  A    between atoms: _75  and  _76
REMARK   29  A    between atoms: _76  and  _77
REMARK   30  A    between atoms: _80  and  _82
REMARK   31  A    between atoms: _82  and  _83
REMARK   32  A    between atoms: _86  and  _88
REMARK   33  A    between atoms: _88  and  _89
REMARK   34  A    between atoms: _96  and  _98
REMARK   35  A    between atoms: _98  and  _99
REMARK   36  A    between atoms: _101  and  _103
REMARK   37  A    between atoms: _103  and  _104
REMARK   38  A    between atoms: _110  and  _112
REMARK   39  A    between atoms: _114  and  _116
REMARK   40  A    between atoms: _116  and  _117
REMARK   41  A    between atoms: _123  and  _125
REMARK   42  A    between atoms: _125  and  _126
REMARK   43  A    between atoms: _126  and  _127
REMARK   44  A    between atoms: _130  and  _132
REMARK   45  A    between atoms: _132  and  _134
REMARK   46  A    between atoms: _136  and  _138
REMARK   47  A    between atoms: _138  and  _139
REMARK   48  A    between atoms: _146  and  _148
REMARK                            x       y       z     vdW  Elec       q    Type
REMARK                         _______ _______ _______ _____ _____    ______ ____
ROOT
ATOM      1  C   UNL     1     -29.805  21.651 -46.742  0.00  0.00    +0.000 C 
ATOM      2  C   UNL     1     -30.125  22.040 -45.294  0.00  0.00    +0.000 C 
ENDROOT
BRANCH   1   3
ATOM      3  C   UNL     1     -28.832  22.667 -47.364  0.00  0.00    +0.000 C 
ATOM      4  C   UNL     1     -28.508  23.754 -46.330  0.00  0.00    +0.000 C 
ENDBRANCH   1   3
BRANCH   1   5
ATOM      5  C   UNL     1     -31.078  21.557 -47.577  0.00  0.00    +0.000 C 
ATOM      6  C   UNL     1     -31.564  20.139 -47.800  0.00  0.00    +0.000 C 
ENDBRANCH   1   5
TORSDOF 2
REMARK  Name = 
REMARK  48 active torsions:
REMARK  status: ('A' for Active; 'I' for Inactive)
REMARK    1  A    between atoms: _1  and  _3
REMARK    2  A    between atoms: _3  and  _4
REMARK    3  A    between atoms: _4  and  _5
REMARK    4  A    between atoms: _5  and  _6
REMARK    5  A    between atoms: _8  and  _10
REMARK    6  A    between atoms: _10  and  _11
REMARK    7  A    between atoms: _11  and  _12
REMARK    8  A    between atoms: _15  and  _17
REMARK    9  A    between atoms: _17  and  _18
REMARK   10  A    between atoms: _18  and  _19
REMARK   11  A    between atoms: _19  and  _20
REMARK   12  A    between atoms: _22  and  _24
REMARK   13  A    between atoms: _24  and  _26
REMARK   14  A    between atoms: _28  and  _30
REMARK   15  A    between atoms: _33  and  _35
REMARK   16  A    between atoms: _38  and  _40
REMARK   17  A    between atoms: _40  and  _41
REMARK   18  A    between atoms: _47  and  _49
REMARK   19  A    between atoms: _49  and  _50
REMARK   20  A    between atoms: _53  and  _55
REMARK   21  A    between atoms: _55  and  _57
REMARK   22  A    between atoms: _59  and  _61
REMARK   23  A    between atoms: _64  and  _66
REMARK   24  A    between atoms: _66  and  _67
REMARK   25  A    between atoms: _67  and  _68
REMARK   26  A    between atoms: _68  and  _69
REMARK   27  A    between atoms: _73  and  _75
REMARK   28  A    between atoms: _75  and  _76
REMARK   29  A    between atoms: _76  and  _77
REMARK   30  A    between atoms: _80  and  _82
REMARK   31  A    between atoms: _82  and  _83
REMARK   32  A    between atoms: _86  and  _88
REMARK   33  A    between atoms: _88  and  _89
REMARK   34  A    between atoms: _96  and  _98
REMARK   35  A    between atoms: _98  and  _99
REMARK   36  A    between atoms: _101  and  _103
REMARK   37  A    between atoms: _103  and  _104
REMARK   38  A    between atoms: _110  and  _112
REMARK   39  A    between atoms: _114  and  _116
REMARK   40  A    between atoms: _116  and  _117
REMARK   41  A    between atoms: _123  and  _125
REMARK   42  A    between atoms: _125  and  _126
REMARK   43  A    between atoms: _126  and  _127
REMARK   44  A    between atoms: _130  and  _132
REMARK   45  A    between atoms: _132  and  _134
REMARK   46  A    between atoms: _136  and  _138
REMARK   47  A    between atoms: _138  and  _139
REMARK   48  A    between atoms: _146  and  _148
REMARK                            x       y       z     vdW  Elec       q    Type
REMARK                         _______ _______ _______ _____ _____    ______ ____
ROOT
ATOM      1  C   UNL     1     -32.218  25.109 -41.217  0.00  0.00    +0.000 C 
ATOM      2  C   UNL     1     -30.994  24.960 -40.328  0.00  0.00    +0.000 C 
ATOM      3  C   UNL     1     -33.421  25.585 -40.408  0.00  0.00    +0.000 C 
ENDROOT
BRANCH   1   4
ATOM      4  C   UNL     1     -31.936  26.080 -42.382  0.00  0.00    +0.000 C 
ATOM      5  C   UNL     1     -31.591  27.459 -41.796  0.00  0.00    +0.000 C 
ENDBRANCH   1   4
TORSDOF 1
REMARK  Name = 
REMARK  48 active torsions:
REMARK  status: ('A' for Active; 'I' for Inactive)
REMARK    1  A    between atoms: _1  and  _3
REMARK    2  A    between atoms: _3  and  _4
REMARK    3  A    between atoms: _4  and  _5
REMARK    4  A    between atoms: _5  and  _6
REMARK    5  A    between atoms: _8  and  _10
REMARK    6  A    between atoms: _10  and  _11
REMARK    7  A    between atoms: _11  and  _12
REMARK    8  A    between atoms: _15  and  _17
REMARK    9  A    between atoms: _17  and  _18
REMARK   10  A    between atoms: _18  and  _19
REMARK   11  A    between atoms: _19  and  _20
REMARK   12  A    between atoms: _22  and  _24
REMARK   13  A    between atoms: _24  and  _26
REMARK   14  A    between atoms: _28  and  _30
REMARK   15  A    between atoms: _33  and  _35
REMARK   16  A    between atoms: _38  and  _40
REMARK   17  A    between atoms: _40  and  _41
REMARK   18  A    between atoms: _47  and  _49
REMARK   19  A    between atoms: _49  and  _50
REMARK   20  A    between atoms: _53  and  _55
REMARK   21  A    between atoms: _55  and  _57
REMARK   22  A    between atoms: _59  and  _61
REMARK   23  A    between atoms: _64  and  _66
REMARK   24  A    between atoms: _66  and  _67
REMARK   25  A    between atoms: _67  and  _68
REMARK   26  A    between atoms: _68  and  _69
REMARK   27  A    between atoms: _73  and  _75
REMARK   28  A    between atoms: _75  and  _76
REMARK   29  A    between atoms: _76  and  _77
REMARK   30  A    between atoms: _80  and  _82
REMARK   31  A    between atoms: _82  and  _83
REMARK   32  A    between atoms: _86  and  _88
REMARK   33  A    between atoms: _88  and  _89
REMARK   34  A    between atoms: _96  and  _98
REMARK   35  A    between atoms: _98  and  _99
REMARK   36  A    between atoms: _101  and  _103
REMARK   37  A    between atoms: _103  and  _104
REMARK   38  A    between atoms: _110  and  _112
REMARK   39  A    between atoms: _114  and  _116
REMARK   40  A    between atoms: _116  and  _117
REMARK   41  A    between atoms: _123  and  _125
REMARK   42  A    between atoms: _125  and  _126
REMARK   43  A    between atoms: _126  and  _127
REMARK   44  A    between atoms: _130  and  _132
REMARK   45  A    between atoms: _132  and  _134
REMARK   46  A    between atoms: _136  and  _138
REMARK   47  A    between atoms: _138  and  _139
REMARK   48  A    between atoms: _146  and  _148
REMARK                            x       y       z     vdW  Elec       q    Type
REMARK                         _______ _______ _______ _____ _____    ______ ____
ROOT
ATOM      1  C   UNL     1     -29.220  14.667 -47.874  0.00  0.00    +0.220 C 
ENDROOT
BRANCH   1   2
ATOM      2  N   UNL     1     -29.256  15.741 -46.881  0.00  0.00    -0.087 NA
ATOM      3  C   UNL     1     -30.279  16.574 -46.690  0.00  0.00    +0.535 C 
ATOM      4  N   UNL     1     -30.205  17.515 -45.748  0.00  0.00    +0.135 NA
ATOM      5  N   UNL     1     -31.378  16.479 -47.431  0.00  0.00    +0.135 NA
ENDBRANCH   1   2
BRANCH   1   6
ATOM      6  C   UNL     1     -27.791  14.322 -48.261  0.00  0.00    +0.047 C 
BRANCH   6   7
ATOM      7  C   UNL     1     -26.760  15.217 -47.573  0.00  0.00    +0.004 C 
BRANCH   7   8
ATOM      8  C   UNL     1     -25.337  15.065 -48.132  0.00  0.00    +0.000 C 
ATOM      9  C   UNL     1     -25.355  14.508 -49.559  0.00  0.00    +0.000 C 
ENDBRANCH   7   8
ENDBRANCH   6   7
ENDBRANCH   1   6
TORSDOF 4
REMARK  Name = 
REMARK  48 active torsions:
REMARK  status: ('A' for Active; 'I' for Inactive)
REMARK    1  A    between atoms: _1  and  _3
REMARK    2  A    between atoms: _3  and  _4
REMARK    3  A    between atoms: _4  and  _5
REMARK    4  A    between atoms: _5  and  _6
REMARK    5  A    between atoms: _8  and  _10
REMARK    6  A    between atoms: _10  and  _11
REMARK    7  A    between atoms: _11  and  _12
REMARK    8  A    between atoms: _15  and  _17
REMARK    9  A    between atoms: _17  and  _18
REMARK   10  A    between atoms: _18  and  _19
REMARK   11  A    between atoms: _19  and  _20
REMARK   12  A    between atoms: _22  and  _24
REMARK   13  A    between atoms: _24  and  _26
REMARK   14  A    between atoms: _28  and  _30
REMARK   15  A    between atoms: _33  and  _35
REMARK   16  A    between atoms: _38  and  _40
REMARK   17  A    between atoms: _40  and  _41
REMARK   18  A    between atoms: _47  and  _49
REMARK   19  A    between atoms: _49  and  _50
REMARK   20  A    between atoms: _53  and  _55
REMARK   21  A    between atoms: _55  and  _57
REMARK   22  A    between atoms: _59  and  _61
REMARK   23  A    between atoms: _64  and  _66
REMARK   24  A    between atoms: _66  and  _67
REMARK   25  A    between atoms: _67  and  _68
REMARK   26  A    between atoms: _68  and  _69
REMARK   27  A    between atoms: _73  and  _75
REMARK   28  A    between atoms: _75  and  _76
REMARK   29  A    between atoms: _76  and  _77
REMARK   30  A    between atoms: _80  and  _82
REMARK   31  A    between atoms: _82  and  _83
REMARK   32  A    between atoms: _86  and  _88
REMARK   33  A    between atoms: _88  and  _89
REMARK   34  A    between atoms: _96  and  _98
REMARK   35  A    between atoms: _98  and  _99
REMARK   36  A    between atoms: _101  and  _103
REMARK   37  A    between atoms: _103  and  _104
REMARK   38  A    between atoms: _110  and  _112
REMARK   39  A    between atoms: _114  and  _116
REMARK   40  A    between atoms: _116  and  _117
REMARK   41  A    between atoms: _123  and  _125
REMARK   42  A    between atoms: _125  and  _126
REMARK   43  A    between atoms: _126  and  _127
REMARK   44  A    between atoms: _130  and  _132
REMARK   45  A    between atoms: _132  and  _134
REMARK   46  A    between atoms: _136  and  _138
REMARK   47  A    between atoms: _138  and  _139
REMARK   48  A    between atoms: _146  and  _148
REMARK                            x       y       z     vdW  Elec       q    Type
REMARK                         _______ _______ _______ _____ _____    ______ ____
ROOT
ATOM      1  C   UNL     1     -30.600  10.717 -53.070  0.00  0.00    +0.114 C 
ENDROOT
BRANCH   1   2
ATOM      2  C   UNL     1     -31.661  11.480 -53.838  0.00  0.00    +0.365 C 
ATOM      3  O   UNL     1     -32.870  11.253 -53.598  0.00  0.00    -0.246 OA
ATOM      4  O   UNL     1     -31.276  12.310 -54.692  0.00  0.00    -0.246 OA
ENDBRANCH   1   2
BRANCH   1   5
ATOM      5  C   UNL     1     -29.459  11.600 -52.583  0.00  0.00    +0.012 C 
BRANCH   5   6
ATOM      6  C   UNL     1     -28.088  10.926 -52.454  0.00  0.00    +0.001 C 
ATOM      7  C   UNL     1     -27.768  10.307 -53.799  0.00  0.00    +0.000 C 
ENDBRANCH   5   6
ENDBRANCH   1   5
TORSDOF 3
REMARK  Name = 
REMARK  48 active torsions:
REMARK  status: ('A' for Active; 'I' for Inactive)
REMARK    1  A    between atoms: _1  and  _3
REMARK    2  A    between atoms: _3  and  _4
REMARK    3  A    between atoms: _4  and  _5
REMARK    4  A    between atoms: _5  and  _6
REMARK    5  A    between atoms: _8  and  _10
REMARK    6  A    between atoms: _10  and  _11
REMARK    7  A    between atoms: _11  and  _12
REMARK    8  A    between atoms: _15  and  _17
REMARK    9  A    between atoms: _17  and  _18
REMARK   10  A    between atoms: _18  and  _19
REMARK   11  A    between atoms: _19  and  _20
REMARK   12  A    between atoms: _22  and  _24
REMARK   13  A    between atoms: _24  and  _26
REMARK   14  A    between atoms: _28  and  _30
REMARK   15  A    between atoms: _33  and  _35
REMARK   16  A    between atoms: _38  and  _40
REMARK   17  A    between atoms: _40  and  _41
REMARK   18  A    between atoms: _47  and  _49
REMARK   19  A    between atoms: _49  and  _50
REMARK   20  A    between atoms: _53  and  _55
REMARK   21  A    between atoms: _55  and  _57
REMARK   22  A    between atoms: _59  and  _61
REMARK   23  A    between atoms: _64  and  _66
REMARK   24  A    between atoms: _66  and  _67
REMARK   25  A    between atoms: _67  and  _68
REMARK   26  A    between atoms: _68  and  _69
REMARK   27  A    between atoms: _73  and  _75
REMARK   28  A    between atoms: _75  and  _76
REMARK   29  A    between atoms: _76  and  _77
REMARK   30  A    between atoms: _80  and  _82
REMARK   31  A    between atoms: _82  and  _83
REMARK   32  A    between atoms: _86  and  _88
REMARK   33  A    between atoms: _88  and  _89
REMARK   34  A    between atoms: _96  and  _98
REMARK   35  A    between atoms: _98  and  _99
REMARK   36  A    between atoms: _101  and  _103
REMARK   37  A    between atoms: _103  and  _104
REMARK   38  A    between atoms: _110  and  _112
REMARK   39  A    between atoms: _114  and  _116
REMARK   40  A    between atoms: _116  and  _117
REMARK   41  A    between atoms: _123  and  _125
REMARK   42  A    between atoms: _125  and  _126
REMARK   43  A    between atoms: _126  and  _127
REMARK   44  A    between atoms: _130  and  _132
REMARK   45  A    between atoms: _132  and  _134
REMARK   46  A    between atoms: _136  and  _138
REMARK   47  A    between atoms: _138  and  _139
REMARK   48  A    between atoms: _146  and  _148
REMARK                            x       y       z     vdW  Elec       q    Type
REMARK                         _______ _______ _______ _____ _____    ______ ____
ROOT
ATOM      1  C   UNL     1     -31.260   8.906 -58.143  0.00  0.00    +0.000 C 
ENDROOT
BRANCH   1   2
ATOM      2  C   UNL     1     -32.603   9.340 -57.574  0.00  0.00    +0.000 C 
ATOM      3  C   UNL     1     -32.755   8.800 -56.161  0.00  0.00    +0.000 C 
ATOM      4  C   UNL     1     -32.756  10.850 -57.587  0.00  0.00    +0.000 C 
ENDBRANCH   1   2
BRANCH   1   5
ATOM      5  C   UNL     1     -30.627   7.768 -57.377  0.00  0.00    +0.000 C 
ATOM      6  C   UNL     1     -30.420   6.614 -58.311  0.00  0.00    +0.000 C 
ENDBRANCH   1   5
TORSDOF 2
REMARK  Name = 
REMARK  48 active torsions:
REMARK  status: ('A' for Active; 'I' for Inactive)
REMARK    1  A    between atoms: _1  and  _3
REMARK    2  A    between atoms: _3  and  _4
REMARK    3  A    between atoms: _4  and  _5
REMARK    4  A    between atoms: _5  and  _6
REMARK    5  A    between atoms: _8  and  _10
REMARK    6  A    between atoms: _10  and  _11
REMARK    7  A    between atoms: _11  and  _12
REMARK    8  A    between atoms: _15  and  _17
REMARK    9  A    between atoms: _17  and  _18
REMARK   10  A    between atoms: _18  and  _19
REMARK   11  A    between atoms: _19  and  _20
REMARK   12  A    between atoms: _22  and  _24
REMARK   13  A    between atoms: _24  and  _26
REMARK   14  A    between atoms: _28  and  _30
REMARK   15  A    between atoms: _33  and  _35
REMARK   16  A    between atoms: _38  and  _40
REMARK   17  A    between atoms: _40  and  _41
REMARK   18  A    between atoms: _47  and  _49
REMARK   19  A    between atoms: _49  and  _50
REMARK   20  A    between atoms: _53  and  _55
REMARK   21  A    between atoms: _55  and  _57
REMARK   22  A    between atoms: _59  and  _61
REMARK   23  A    between atoms: _64  and  _66
REMARK   24  A    between atoms: _66  and  _67
REMARK   25  A    between atoms: _67  and  _68
REMARK   26  A    between atoms: _68  and  _69
REMARK   27  A    between atoms: _73  and  _75
REMARK   28  A    between atoms: _75  and  _76
REMARK   29  A    between atoms: _76  and  _77
REMARK   30  A    between atoms: _80  and  _82
REMARK   31  A    between atoms: _82  and  _83
REMARK   32  A    between atoms: _86  and  _88
REMARK   33  A    between atoms: _88  and  _89
REMARK   34  A    between atoms: _96  and  _98
REMARK   35  A    between atoms: _98  and  _99
REMARK   36  A    between atoms: _101  and  _103
REMARK   37  A    between atoms: _103  and  _104
REMARK   38  A    between atoms: _110  and  _112
REMARK   39  A    between atoms: _114  and  _116
REMARK   40  A    between atoms: _116  and  _117
REMARK   41  A    between atoms: _123  and  _125
REMARK   42  A    between atoms: _125  and  _126
REMARK   43  A    between atoms: _126  and  _127
REMARK   44  A    between atoms: _130  and  _132
REMARK   45  A    between atoms: _132  and  _134
REMARK   46  A    between atoms: _136  and  _138
REMARK   47  A    between atoms: _138  and  _139
REMARK   48  A    between atoms: _146  and  _148
REMARK                            x       y       z     vdW  Elec       q    Type
REMARK                         _______ _______ _______ _____ _____    ______ ____
ROOT
ATOM      1  C   UNL     1     -35.894   6.491 -59.920  0.00  0.00    -0.022 A 
ATOM      2  C   UNL     1     -35.121   6.782 -58.812  0.00  0.00    -0.001 A 
ATOM      3  C   UNL     1     -35.695   7.248 -57.644  0.00  0.00    +0.042 A 
ATOM      4  C   UNL     1     -37.053   7.442 -57.577  0.00  0.00    +0.196 A 
ATOM      5  O   UNL     1     -37.580   7.909 -56.399  0.00  0.00    -0.287 OA
ATOM      6  C   UNL     1     -37.853   7.173 -58.669  0.00  0.00    +0.042 A 
ATOM      7  C   UNL     1     -37.269   6.697 -59.837  0.00  0.00    -0.001 A 
ENDROOT
BRANCH   1   8
ATOM      8  C   UNL     1     -35.245   6.003 -61.182  0.00  0.00    +0.026 C 
BRANCH   8   9
ATOM      9  C   UNL     1     -35.853   4.685 -61.644  0.00  0.00    +0.005 C 
ATOM     10  C   UNL     1     -35.604   4.456 -63.119  0.00  0.00    +0.000 C 
ENDBRANCH   8   9
ENDBRANCH   1   8
TORSDOF 2
REMARK  Name = 
REMARK  48 active torsions:
REMARK  status: ('A' for Active; 'I' for Inactive)
REMARK    1  A    between atoms: _1  and  _3
REMARK    2  A    between atoms: _3  and  _4
REMARK    3  A    between atoms: _4  and  _5
REMARK    4  A    between atoms: _5  and  _6
REMARK    5  A    between atoms: _8  and  _10
REMARK    6  A    between atoms: _10  and  _11
REMARK    7  A    between atoms: _11  and  _12
REMARK    8  A    between atoms: _15  and  _17
REMARK    9  A    between atoms: _17  and  _18
REMARK   10  A    between atoms: _18  and  _19
REMARK   11  A    between atoms: _19  and  _20
REMARK   12  A    between atoms: _22  and  _24
REMARK   13  A    between atoms: _24  and  _26
REMARK   14  A    between atoms: _28  and  _30
REMARK   15  A    between atoms: _33  and  _35
REMARK   16  A    between atoms: _38  and  _40
REMARK   17  A    between atoms: _40  and  _41
REMARK   18  A    between atoms: _47  and  _49
REMARK   19  A    between atoms: _49  and  _50
REMARK   20  A    between atoms: _53  and  _55
REMARK   21  A    between atoms: _55  and  _57
REMARK   22  A    between atoms: _59  and  _61
REMARK   23  A    between atoms: _64  and  _66
REMARK   24  A    between atoms: _66  and  _67
REMARK   25  A    between atoms: _67  and  _68
REMARK   26  A    between atoms: _68  and  _69
REMARK   27  A    between atoms: _73  and  _75
REMARK   28  A    between atoms: _75  and  _76
REMARK   29  A    between atoms: _76  and  _77
REMARK   30  A    between atoms: _80  and  _82
REMARK   31  A    between atoms: _82  and  _83
REMARK   32  A    between atoms: _86  and  _88
REMARK   33  A    between atoms: _88  and  _89
REMARK   34  A    between atoms: _96  and  _98
REMARK   35  A    between atoms: _98  and  _99
REMARK   36  A    between atoms: _101  and  _103
REMARK   37  A    between atoms: _103  and  _104
REMARK   38  A    between atoms: _110  and  _112
REMARK   39  A    between atoms: _114  and  _116
REMARK   40  A    between atoms: _116  and  _117
REMARK   41  A    between atoms: _123  and  _125
REMARK   42  A    between atoms: _125  and  _126
REMARK   43  A    between atoms: _126  and  _127
REMARK   44  A    between atoms: _130  and  _132
REMARK   45  A    between atoms: _132  and  _134
REMARK   46  A    between atoms: _136  and  _138
REMARK   47  A    between atoms: _138  and  _139
REMARK   48  A    between atoms: _146  and  _148
REMARK                            x       y       z     vdW  Elec       q    Type
REMARK                         _______ _______ _______ _____ _____    ______ ____
ROOT
ATOM      1  C   UNL     1     -43.917   9.051 -56.977  0.00  0.00    +0.000 C 
ENDROOT
BRANCH   1   2
ATOM      2  C   UNL     1     -43.289  10.423 -57.225  0.00  0.00    +0.000 C 
ATOM      3  C   UNL     1     -42.330  10.748 -56.096  0.00  0.00    +0.000 C 
ENDBRANCH   1   2
BRANCH   1   4
ATOM      4  C   UNL     1     -44.827   9.263 -55.832  0.00  0.00    +0.000 C 
ATOM      5  C   UNL     1     -44.681   8.007 -55.010  0.00  0.00    +0.000 C 
ENDBRANCH   1   4
TORSDOF 2
REMARK  Name = 
REMARK  48 active torsions:
REMARK  status: ('A' for Active; 'I' for Inactive)
REMARK    1  A    between atoms: _1  and  _3
REMARK    2  A    between atoms: _3  and  _4
REMARK    3  A    between atoms: _4  and  _5
REMARK    4  A    between atoms: _5  and  _6
REMARK    5  A    between atoms: _8  and  _10
REMARK    6  A    between atoms: _10  and  _11
REMARK    7  A    between atoms: _11  and  _12
REMARK    8  A    between atoms: _15  and  _17
REMARK    9  A    between atoms: _17  and  _18
REMARK   10  A    between atoms: _18  and  _19
REMARK   11  A    between atoms: _19  and  _20
REMARK   12  A    between atoms: _22  and  _24
REMARK   13  A    between atoms: _24  and  _26
REMARK   14  A    between atoms: _28  and  _30
REMARK   15  A    between atoms: _33  and  _35
REMARK   16  A    between atoms: _38  and  _40
REMARK   17  A    between atoms: _40  and  _41
REMARK   18  A    between atoms: _47  and  _49
REMARK   19  A    between atoms: _49  and  _50
REMARK   20  A    between atoms: _53  and  _55
REMARK   21  A    between atoms: _55  and  _57
REMARK   22  A    between atoms: _59  and  _61
REMARK   23  A    between atoms: _64  and  _66
REMARK   24  A    between atoms: _66  and  _67
REMARK   25  A    between atoms: _67  and  _68
REMARK   26  A    between atoms: _68  and  _69
REMARK   27  A    between atoms: _73  and  _75
REMARK   28  A    between atoms: _75  and  _76
REMARK   29  A    between atoms: _76  and  _77
REMARK   30  A    between atoms: _80  and  _82
REMARK   31  A    between atoms: _82  and  _83
REMARK   32  A    between atoms: _86  and  _88
REMARK   33  A    between atoms: _88  and  _89
REMARK   34  A    between atoms: _96  and  _98
REMARK   35  A    between atoms: _98  and  _99
REMARK   36  A    between atoms: _101  and  _103
REMARK   37  A    between atoms: _103  and  _104
REMARK   38  A    between atoms: _110  and  _112
REMARK   39  A    between atoms: _114  and  _116
REMARK   40  A    between atoms: _116  and  _117
REMARK   41  A    between atoms: _123  and  _125
REMARK   42  A    between atoms: _125  and  _126
REMARK   43  A    between atoms: _126  and  _127
REMARK   44  A    between atoms: _130  and  _132
REMARK   45  A    between atoms: _132  and  _134
REMARK   46  A    between atoms: _136  and  _138
REMARK   47  A    between atoms: _138  and  _139
REMARK   48  A    between atoms: _146  and  _148
REMARK                            x       y       z     vdW  Elec       q    Type
REMARK                         _______ _______ _______ _____ _____    ______ ____
ROOT
ATOM      1  C   UNL     1     -39.735  13.615 -54.127  0.00  0.00    -0.022 A 
ATOM      2  C   UNL     1     -39.222  12.850 -53.082  0.00  0.00    -0.004 A 
ATOM      3  C   UNL     1     -37.871  12.850 -52.802  0.00  0.00    -0.000 A 
ATOM      4  C   UNL     1     -37.013  13.619 -53.568  0.00  0.00    -0.000 A 
ATOM      5  C   UNL     1     -37.513  14.377 -54.618  0.00  0.00    -0.000 A 
ATOM      6  C   UNL     1     -38.866  14.370 -54.893  0.00  0.00    -0.004 A 
ENDROOT
BRANCH   1   7
ATOM      7  C   UNL     1     -41.194  13.594 -54.447  0.00  0.00    +0.026 C 
BRANCH   7   8
ATOM      8  C   UNL     1     -41.847  12.224 -54.234  0.00  0.00    +0.005 C 
ATOM      9  C   UNL     1     -42.825  12.242 -53.067  0.00  0.00    +0.000 C 
ENDBRANCH   7   8
ENDBRANCH   1   7
TORSDOF 2
REMARK  Name = 
REMARK  48 active torsions:
REMARK  status: ('A' for Active; 'I' for Inactive)
REMARK    1  A    between atoms: _1  and  _3
REMARK    2  A    between atoms: _3  and  _4
REMARK    3  A    between atoms: _4  and  _5
REMARK    4  A    between atoms: _5  and  _6
REMARK    5  A    between atoms: _8  and  _10
REMARK    6  A    between atoms: _10  and  _11
REMARK    7  A    between atoms: _11  and  _12
REMARK    8  A    between atoms: _15  and  _17
REMARK    9  A    between atoms: _17  and  _18
REMARK   10  A    between atoms: _18  and  _19
REMARK   11  A    between atoms: _19  and  _20
REMARK   12  A    between atoms: _22  and  _24
REMARK   13  A    between atoms: _24  and  _26
REMARK   14  A    between atoms: _28  and  _30
REMARK   15  A    between atoms: _33  and  _35
REMARK   16  A    between atoms: _38  and  _40
REMARK   17  A    between atoms: _40  and  _41
REMARK   18  A    between atoms: _47  and  _49
REMARK   19  A    between atoms: _49  and  _50
REMARK   20  A    between atoms: _53  and  _55
REMARK   21  A    between atoms: _55  and  _57
REMARK   22  A    between atoms: _59  and  _61
REMARK   23  A    between atoms: _64  and  _66
REMARK   24  A    between atoms: _66  and  _67
REMARK   25  A    between atoms: _67  and  _68
REMARK   26  A    between atoms: _68  and  _69
REMARK   27  A    between atoms: _73  and  _75
REMARK   28  A    between atoms: _75  and  _76
REMARK   29  A    between atoms: _76  and  _77
REMARK   30  A    between atoms: _80  and  _82
REMARK   31  A    between atoms: _82  and  _83
REMARK   32  A    between atoms: _86  and  _88
REMARK   33  A    between atoms: _88  and  _89
REMARK   34  A    between atoms: _96  and  _98
REMARK   35  A    between atoms: _98  and  _99
REMARK   36  A    between atoms: _101  and  _103
REMARK   37  A    between atoms: _103  and  _104
REMARK   38  A    between atoms: _110  and  _112
REMARK   39  A    between atoms: _114  and  _116
REMARK   40  A    between atoms: _116  and  _117
REMARK   41  A    between atoms: _123  and  _125
REMARK   42  A    between atoms: _125  and  _126
REMARK   43  A    between atoms: _126  and  _127
REMARK   44  A    between atoms: _130  and  _132
REMARK   45  A    between atoms: _132  and  _134
REMARK   46  A    between atoms: _136  and  _138
REMARK   47  A    between atoms: _138  and  _139
REMARK   48  A    between atoms: _146  and  _148
REMARK                            x       y       z     vdW  Elec       q    Type
REMARK                         _______ _______ _______ _____ _____    ______ ____
ROOT
ATOM      1  C   UNL     1     -43.186  11.841 -50.717  0.00  0.00    +0.036 C 
ATOM      2  C   UNL     1     -42.465  12.570 -49.601  0.00  0.00    +0.003 C 
ENDROOT
BRANCH   1   3
ATOM      3  C   UNL     1     -43.549  10.416 -50.322  0.00  0.00    +0.182 C 
ATOM      4  O   UNL     1     -44.744  10.028 -50.981  0.00  0.00    -0.220 OA
ENDBRANCH   1   3
TORSDOF 1
REMARK  Name = 
REMARK  48 active torsions:
REMARK  status: ('A' for Active; 'I' for Inactive)
REMARK    1  A    between atoms: _1  and  _3
REMARK    2  A    between atoms: _3  and  _4
REMARK    3  A    between atoms: _4  and  _5
REMARK    4  A    between atoms: _5  and  _6
REMARK    5  A    between atoms: _8  and  _10
REMARK    6  A    between atoms: _10  and  _11
REMARK    7  A    between atoms: _11  and  _12
REMARK    8  A    between atoms: _15  and  _17
REMARK    9  A    between atoms: _17  and  _18
REMARK   10  A    between atoms: _18  and  _19
REMARK   11  A    between atoms: _19  and  _20
REMARK   12  A    between atoms: _22  and  _24
REMARK   13  A    between atoms: _24  and  _26
REMARK   14  A    between atoms: _28  and  _30
REMARK   15  A    between atoms: _33  and  _35
REMARK   16  A    between atoms: _38  and  _40
REMARK   17  A    between atoms: _40  and  _41
REMARK   18  A    between atoms: _47  and  _49
REMARK   19  A    between atoms: _49  and  _50
REMARK   20  A    between atoms: _53  and  _55
REMARK   21  A    between atoms: _55  and  _57
REMARK   22  A    between atoms: _59  and  _61
REMARK   23  A    between atoms: _64  and  _66
REMARK   24  A    between atoms: _66  and  _67
REMARK   25  A    between atoms: _67  and  _68
REMARK   26  A    between atoms: _68  and  _69
REMARK   27  A    between atoms: _73  and  _75
REMARK   28  A    between atoms: _75  and  _76
REMARK   29  A    between atoms: _76  and  _77
REMARK   30  A    between atoms: _80  and  _82
REMARK   31  A    between atoms: _82  and  _83
REMARK   32  A    between atoms: _86  and  _88
REMARK   33  A    between atoms: _88  and  _89
REMARK   34  A    between atoms: _96  and  _98
REMARK   35  A    between atoms: _98  and  _99
REMARK   36  A    between atoms: _101  and  _103
REMARK   37  A    between atoms: _103  and  _104
REMARK   38  A    between atoms: _110  and  _112
REMARK   39  A    between atoms: _114  and  _116
REMARK   40  A    between atoms: _116  and  _117
REMARK   41  A    between atoms: _123  and  _125
REMARK   42  A    between atoms: _125  and  _126
REMARK   43  A    between atoms: _126  and  _127
REMARK   44  A    between atoms: _130  and  _132
REMARK   45  A    between atoms: _132  and  _134
REMARK   46  A    between atoms: _136  and  _138
REMARK   47  A    between atoms: _138  and  _139
REMARK   48  A    between atoms: _146  and  _148
REMARK                            x       y       z     vdW  Elec       q    Type
REMARK                         _______ _______ _______ _____ _____    ______ ____
ROOT
ATOM      1  C   UNL     1     -41.702  16.939 -47.565  0.00  0.00    -0.022 A 
ATOM      2  C   UNL     1     -40.544  16.475 -46.953  0.00  0.00    -0.004 A 
ATOM      3  C   UNL     1     -39.843  17.271 -46.061  0.00  0.00    -0.000 A 
ATOM      4  C   UNL     1     -40.303  18.541 -45.762  0.00  0.00    -0.000 A 
ATOM      5  C   UNL     1     -41.457  19.014 -46.359  0.00  0.00    -0.000 A 
ATOM      6  C   UNL     1     -42.153  18.215 -47.248  0.00  0.00    -0.004 A 
ENDROOT
BRANCH   1   7
ATOM      7  C   UNL     1     -42.473  16.065 -48.530  0.00  0.00    +0.026 C 
BRANCH   7   8
ATOM      8  C   UNL     1     -42.485  14.566 -48.160  0.00  0.00    +0.005 C 
ATOM      9  C   UNL     1     -43.420  14.288 -46.965  0.00  0.00    +0.000 C 
ENDBRANCH   7   8
ENDBRANCH   1   7
TORSDOF 2
REMARK  Name = 
REMARK  48 active torsions:
REMARK  status: ('A' for Active; 'I' for Inactive)
REMARK    1  A    between atoms: _1  and  _3
REMARK    2  A    between atoms: _3  and  _4
REMARK    3  A    between atoms: _4  and  _5
REMARK    4  A    between atoms: _5  and  _6
REMARK    5  A    between atoms: _8  and  _10
REMARK    6  A    between atoms: _10  and  _11
REMARK    7  A    between atoms: _11  and  _12
REMARK    8  A    between atoms: _15  and  _17
REMARK    9  A    between atoms: _17  and  _18
REMARK   10  A    between atoms: _18  and  _19
REMARK   11  A    between atoms: _19  and  _20
REMARK   12  A    between atoms: _22  and  _24
REMARK   13  A    between atoms: _24  and  _26
REMARK   14  A    between atoms: _28  and  _30
REMARK   15  A    between atoms: _33  and  _35
REMARK   16  A    between atoms: _38  and  _40
REMARK   17  A    between atoms: _40  and  _41
REMARK   18  A    between atoms: _47  and  _49
REMARK   19  A    between atoms: _49  and  _50
REMARK   20  A    between atoms: _53  and  _55
REMARK   21  A    between atoms: _55  and  _57
REMARK   22  A    between atoms: _59  and  _61
REMARK   23  A    between atoms: _64  and  _66
REMARK   24  A    between atoms: _66  and  _67
REMARK   25  A    between atoms: _67  and  _68
REMARK   26  A    between atoms: _68  and  _69
REMARK   27  A    between atoms: _73  and  _75
REMARK   28  A    between atoms: _75  and  _76
REMARK   29  A    between atoms: _76  and  _77
REMARK   30  A    between atoms: _80  and  _82
REMARK   31  A    between atoms: _82  and  _83
REMARK   32  A    between atoms: _86  and  _88
REMARK   33  A    between atoms: _88  and  _89
REMARK   34  A    between atoms: _96  and  _98
REMARK   35  A    between atoms: _98  and  _99
REMARK   36  A    between atoms: _101  and  _103
REMARK   37  A    between atoms: _103  and  _104
REMARK   38  A    between atoms: _110  and  _112
REMARK   39  A    between atoms: _114  and  _116
REMARK   40  A    between atoms: _116  and  _117
REMARK   41  A    between atoms: _123  and  _125
REMARK   42  A    between atoms: _125  and  _126
REMARK   43  A    between atoms: _126  and  _127
REMARK   44  A    between atoms: _130  and  _132
REMARK   45  A    between atoms: _132  and  _134
REMARK   46  A    between atoms: _136  and  _138
REMARK   47  A    between atoms: _138  and  _139
REMARK   48  A    between atoms: _146  and  _148
REMARK                            x       y       z     vdW  Elec       q    Type
REMARK                         _______ _______ _______ _____ _____    ______ ____
ROOT
ATOM      1  C   UNL     1     -43.385  10.964 -43.906  0.00  0.00    +0.052 C 
ENDROOT
BRANCH   1   2
ATOM      2  C   UNL     1     -42.724  10.160 -45.017  0.00  0.00    +0.096 C 
ATOM      3  O   UNL     1     -41.757   9.425 -44.728  0.00  0.00    -0.847 OA
ATOM      4  O   UNL     1     -43.168  10.257 -46.180  0.00  0.00    -0.308 OA
ENDBRANCH   1   2
BRANCH   1   5
ATOM      5  C   UNL     1     -42.872  12.398 -43.804  0.00  0.00    +0.007 C 
BRANCH   5   6
ATOM      6  C   UNL     1     -43.621  13.423 -44.670  0.00  0.00    +0.000 C 
ATOM      7  C   UNL     1     -43.883  14.690 -43.862  0.00  0.00    +0.000 C 
ENDBRANCH   5   6
ENDBRANCH   1   5
TORSDOF 3
REMARK  Name = 
REMARK  48 active torsions:
REMARK  status: ('A' for Active; 'I' for Inactive)
REMARK    1  A    between atoms: _1  and  _3
REMARK    2  A    between atoms: _3  and  _4
REMARK    3  A    between atoms: _4  and  _5
REMARK    4  A    between atoms: _5  and  _6
REMARK    5  A    between atoms: _8  and  _10
REMARK    6  A    between atoms: _10  and  _11
REMARK    7  A    between atoms: _11  and  _12
REMARK    8  A    between atoms: _15  and  _17
REMARK    9  A    between atoms: _17  and  _18
REMARK   10  A    between atoms: _18  and  _19
REMARK   11  A    between atoms: _19  and  _20
REMARK   12  A    between atoms: _22  and  _24
REMARK   13  A    between atoms: _24  and  _26
REMARK   14  A    between atoms: _28  and  _30
REMARK   15  A    between atoms: _33  and  _35
REMARK   16  A    between atoms: _38  and  _40
REMARK   17  A    between atoms: _40  and  _41
REMARK   18  A    between atoms: _47  and  _49
REMARK   19  A    between atoms: _49  and  _50
REMARK   20  A    between atoms: _53  and  _55
REMARK   21  A    between atoms: _55  and  _57
REMARK   22  A    between atoms: _59  and  _61
REMARK   23  A    between atoms: _64  and  _66
REMARK   24  A    between atoms: _66  and  _67
REMARK   25  A    between atoms: _67  and  _68
REMARK   26  A    between atoms: _68  and  _69
REMARK   27  A    between atoms: _73  and  _75
REMARK   28  A    between atoms: _75  and  _76
REMARK   29  A    between atoms: _76  and  _77
REMARK   30  A    between atoms: _80  and  _82
REMARK   31  A    between atoms: _82  and  _83
REMARK   32  A    between atoms: _86  and  _88
REMARK   33  A    between atoms: _88  and  _89
REMARK   34  A    between atoms: _96  and  _98
REMARK   35  A    between atoms: _98  and  _99
REMARK   36  A    between atoms: _101  and  _103
REMARK   37  A    between atoms: _103  and  _104
REMARK   38  A    between atoms: _110  and  _112
REMARK   39  A    between atoms: _114  and  _116
REMARK   40  A    between atoms: _116  and  _117
REMARK   41  A    between atoms: _123  and  _125
REMARK   42  A    between atoms: _125  and  _126
REMARK   43  A    between atoms: _126  and  _127
REMARK   44  A    between atoms: _130  and  _132
REMARK   45  A    between atoms: _132  and  _134
REMARK   46  A    between atoms: _136  and  _138
REMARK   47  A    between atoms: _138  and  _139
REMARK   48  A    between atoms: _146  and  _148
REMARK                            x       y       z     vdW  Elec       q    Type
REMARK                         _______ _______ _______ _____ _____    ______ ____
ROOT
ATOM      1  C   UNL     1     -40.390  19.607 -40.436  0.00  0.00    +0.000 C 
ATOM      2  C   UNL     1     -40.236  20.436 -39.163  0.00  0.00    +0.000 C 
ENDROOT
BRANCH   1   3
ATOM      3  C   UNL     1     -41.668  18.718 -40.353  0.00  0.00    +0.000 C 
ATOM      4  C   UNL     1     -42.722  19.448 -39.505  0.00  0.00    +0.000 C 
ENDBRANCH   1   3
BRANCH   1   5
ATOM      5  C   UNL     1     -39.115  18.792 -40.672  0.00  0.00    +0.000 C 
ATOM      6  C   UNL     1     -38.034  19.068 -39.647  0.00  0.00    +0.000 C 
ENDBRANCH   1   5
TORSDOF 2
REMARK  Name = 
REMARK  48 active torsions:
REMARK  status: ('A' for Active; 'I' for Inactive)
REMARK    1  A    between atoms: _1  and  _3
REMARK    2  A    between atoms: _3  and  _4
REMARK    3  A    between atoms: _4  and  _5
REMARK    4  A    between atoms: _5  and  _6
REMARK    5  A    between atoms: _8  and  _10
REMARK    6  A    between atoms: _10  and  _11
REMARK    7  A    between atoms: _11  and  _12
REMARK    8  A    between atoms: _15  and  _17
REMARK    9  A    between atoms: _17  and  _18
REMARK   10  A    between atoms: _18  and  _19
REMARK   11  A    between atoms: _19  and  _20
REMARK   12  A    between atoms: _22  and  _24
REMARK   13  A    between atoms: _24  and  _26
REMARK   14  A    between atoms: _28  and  _30
REMARK   15  A    between atoms: _33  and  _35
REMARK   16  A    between atoms: _38  and  _40
REMARK   17  A    between atoms: _40  and  _41
REMARK   18  A    between atoms: _47  and  _49
REMARK   19  A    between atoms: _49  and  _50
REMARK   20  A    between atoms: _53  and  _55
REMARK   21  A    between atoms: _55  and  _57
REMARK   22  A    between atoms: _59  and  _61
REMARK   23  A    between atoms: _64  and  _66
REMARK   24  A    between atoms: _66  and  _67
REMARK   25  A    between atoms: _67  and  _68
REMARK   26  A    between atoms: _68  and  _69
REMARK   27  A    between atoms: _73  and  _75
REMARK   28  A    between atoms: _75  and  _76
REMARK   29  A    between atoms: _76  and  _77
REMARK   30  A    between atoms: _80  and  _82
REMARK   31  A    between atoms: _82  and  _83
REMARK   32  A    between atoms: _86  and  _88
REMARK   33  A    between atoms: _88  and  _89
REMARK   34  A    between atoms: _96  and  _98
REMARK   35  A    between atoms: _98  and  _99
REMARK   36  A    between atoms: _101  and  _103
REMARK   37  A    between atoms: _103  and  _104
REMARK   38  A    between atoms: _110  and  _112
REMARK   39  A    between atoms: _114  and  _116
REMARK   40  A    between atoms: _116  and  _117
REMARK   41  A    between atoms: _123  and  _125
REMARK   42  A    between atoms: _125  and  _126
REMARK   43  A    between atoms: _126  and  _127
REMARK   44  A    between atoms: _130  and  _132
REMARK   45  A    between atoms: _132  and  _134
REMARK   46  A    between atoms: _136  and  _138
REMARK   47  A    between atoms: _138  and  _139
REMARK   48  A    between atoms: _146  and  _148
REMARK                            x       y       z     vdW  Elec       q    Type
REMARK                         _______ _______ _______ _____ _____    ______ ____
ROOT
ATOM      1  C   UNL     1     -35.011  24.358 -45.539  0.00  0.00    -0.022 A 
ATOM      2  C   UNL     1     -34.558  24.271 -44.223  0.00  0.00    -0.001 A 
ATOM      3  C   UNL     1     -33.948  23.118 -43.746  0.00  0.00    +0.042 A 
ATOM      4  C   UNL     1     -33.781  22.032 -44.585  0.00  0.00    +0.196 A 
ATOM      5  O   UNL     1     -33.174  20.874 -44.136  0.00  0.00    -0.287 OA
ATOM      6  C   UNL     1     -34.222  22.097 -45.892  0.00  0.00    +0.042 A 
ATOM      7  C   UNL     1     -34.832  23.251 -46.361  0.00  0.00    -0.001 A 
ENDROOT
BRANCH   1   8
ATOM      8  C   UNL     1     -35.682  25.620 -46.061  0.00  0.00    +0.026 C 
BRANCH   8   9
ATOM      9  C   UNL     1     -34.822  26.889 -45.921  0.00  0.00    +0.005 C 
ATOM     10  C   UNL     1     -34.208  27.303 -47.268  0.00  0.00    +0.000 C 
ENDBRANCH   8   9
ENDBRANCH   1   8
TORSDOF 2
REMARK  Name = 
REMARK  48 active torsions:
REMARK  status: ('A' for Active; 'I' for Inactive)
REMARK    1  A    between atoms: _1  and  _3
REMARK    2  A    between atoms: _3  and  _4
REMARK    3  A    between atoms: _4  and  _5
REMARK    4  A    between atoms: _5  and  _6
REMARK    5  A    between atoms: _8  and  _10
REMARK    6  A    between atoms: _10  and  _11
REMARK    7  A    between atoms: _11  and  _12
REMARK    8  A    between atoms: _15  and  _17
REMARK    9  A    between atoms: _17  and  _18
REMARK   10  A    between atoms: _18  and  _19
REMARK   11  A    between atoms: _19  and  _20
REMARK   12  A    between atoms: _22  and  _24
REMARK   13  A    between atoms: _24  and  _26
REMARK   14  A    between atoms: _28  and  _30
REMARK   15  A    between atoms: _33  and  _35
REMARK   16  A    between atoms: _38  and  _40
REMARK   17  A    between atoms: _40  and  _41
REMARK   18  A    between atoms: _47  and  _49
REMARK   19  A    between atoms: _49  and  _50
REMARK   20  A    between atoms: _53  and  _55
REMARK   21  A    between atoms: _55  and  _57
REMARK   22  A    between atoms: _59  and  _61
REMARK   23  A    between atoms: _64  and  _66
REMARK   24  A    between atoms: _66  and  _67
REMARK   25  A    between atoms: _67  and  _68
REMARK   26  A    between atoms: _68  and  _69
REMARK   27  A    between atoms: _73  and  _75
REMARK   28  A    between atoms: _75  and  _76
REMARK   29  A    between atoms: _76  and  _77
REMARK   30  A    between atoms: _80  and  _82
REMARK   31  A    between atoms: _82  and  _83
REMARK   32  A    between atoms: _86  and  _88
REMARK   33  A    between atoms: _88  and  _89
REMARK   34  A    between atoms: _96  and  _98
REMARK   35  A    between atoms: _98  and  _99
REMARK   36  A    between atoms: _101  and  _103
REMARK   37  A    between atoms: _103  and  _104
REMARK   38  A    between atoms: _110  and  _112
REMARK   39  A    between atoms: _114  and  _116
REMARK   40  A    between atoms: _116  and  _117
REMARK   41  A    between atoms: _123  and  _125
REMARK   42  A    between atoms: _125  and  _126
REMARK   43  A    between atoms: _126  and  _127
REMARK   44  A    between atoms: _130  and  _132
REMARK   45  A    between atoms: _132  and  _134
REMARK   46  A    between atoms: _136  and  _138
REMARK   47  A    between atoms: _138  and  _139
REMARK   48  A    between atoms: _146  and  _148
REMARK                            x       y       z     vdW  Elec       q    Type
REMARK                         _______ _______ _______ _____ _____    ______ ____
ROOT
ATOM      1  C   UNL     1     -31.034  23.929 -50.843  0.00  0.00    +0.013 C 
ATOM      2  C   UNL     1     -30.417  24.034 -52.210  0.00  0.00    +0.001 C 
ENDROOT
BRANCH   1   3
ATOM      3  C   UNL     1     -31.964  22.718 -50.856  0.00  0.00    +0.069 C 
ATOM      4  S   UNL     1     -31.056  21.206 -51.294  0.00  0.00    -0.082 S 
ENDBRANCH   1   3
TORSDOF 1
REMARK  Name = 
REMARK  48 active torsions:
REMARK  status: ('A' for Active; 'I' for Inactive)
REMARK    1  A    between atoms: _1  and  _3
REMARK    2  A    between atoms: _3  and  _4
REMARK    3  A    between atoms: _4  and  _5
REMARK    4  A    between atoms: _5  and  _6
REMARK    5  A    between atoms: _8  and  _10
REMARK    6  A    between atoms: _10  and  _11
REMARK    7  A    between atoms: _11  and  _12
REMARK    8  A    between atoms: _15  and  _17
REMARK    9  A    between atoms: _17  and  _18
REMARK   10  A    between atoms: _18  and  _19
REMARK   11  A    between atoms: _19  and  _20
REMARK   12  A    between atoms: _22  and  _24
REMARK   13  A    between atoms: _24  and  _26
REMARK   14  A    between atoms: _28  and  _30
REMARK   15  A    between atoms: _33  and  _35
REMARK   16  A    between atoms: _38  and  _40
REMARK   17  A    between atoms: _40  and  _41
REMARK   18  A    between atoms: _47  and  _49
REMARK   19  A    between atoms: _49  and  _50
REMARK   20  A    between atoms: _53  and  _55
REMARK   21  A    between atoms: _55  and  _57
REMARK   22  A    between atoms: _59  and  _61
REMARK   23  A    between atoms: _64  and  _66
REMARK   24  A    between atoms: _66  and  _67
REMARK   25  A    between atoms: _67  and  _68
REMARK   26  A    between atoms: _68  and  _69
REMARK   27  A    between atoms: _73  and  _75
REMARK   28  A    between atoms: _75  and  _76
REMARK   29  A    between atoms: _76  and  _77
REMARK   30  A    between atoms: _80  and  _82
REMARK   31  A    between atoms: _82  and  _83
REMARK   32  A    between atoms: _86  and  _88
REMARK   33  A    between atoms: _88  and  _89
REMARK   34  A    between atoms: _96  and  _98
REMARK   35  A    between atoms: _98  and  _99
REMARK   36  A    between atoms: _101  and  _103
REMARK   37  A    between atoms: _103  and  _104
REMARK   38  A    between atoms: _110  and  _112
REMARK   39  A    between atoms: _114  and  _116
REMARK   40  A    between atoms: _116  and  _117
REMARK   41  A    between atoms: _123  and  _125
REMARK   42  A    between atoms: _125  and  _126
REMARK   43  A    between atoms: _126  and  _127
REMARK   44  A    between atoms: _130  and  _132
REMARK   45  A    between atoms: _132  and  _134
REMARK   46  A    between atoms: _136  and  _138
REMARK   47  A    between atoms: _138  and  _139
REMARK   48  A    between atoms: _146  and  _148
REMARK                            x       y       z     vdW  Elec       q    Type
REMARK                         _______ _______ _______ _____ _____    ______ ____
ROOT
ATOM      1  C   UNL     1     -28.334  20.281 -55.614  0.00  0.00    +0.000 C 
ATOM      2  C   UNL     1     -29.734  19.769 -55.866  0.00  0.00    +0.000 C 
ATOM      3  C   UNL     1     -27.481  20.075 -56.845  0.00  0.00    +0.000 C 
ENDROOT
TORSDOF 0
REMARK  Name = 
REMARK  48 active torsions:
REMARK  status: ('A' for Active; 'I' for Inactive)
REMARK    1  A    between atoms: _1  and  _3
REMARK    2  A    between atoms: _3  and  _4
REMARK    3  A    between atoms: _4  and  _5
REMARK    4  A    between atoms: _5  and  _6
REMARK    5  A    between atoms: _8  and  _10
REMARK    6  A    between atoms: _10  and  _11
REMARK    7  A    between atoms: _11  and  _12
REMARK    8  A    between atoms: _15  and  _17
REMARK    9  A    between atoms: _17  and  _18
REMARK   10  A    between atoms: _18  and  _19
REMARK   11  A    between atoms: _19  and  _20
REMARK   12  A    between atoms: _22  and  _24
REMARK   13  A    between atoms: _24  and  _26
REMARK   14  A    between atoms: _28  and  _30
REMARK   15  A    between atoms: _33  and  _35
REMARK   16  A    between atoms: _38  and  _40
REMARK   17  A    between atoms: _40  and  _41
REMARK   18  A    between atoms: _47  and  _49
REMARK   19  A    between atoms: _49  and  _50
REMARK   20  A    between atoms: _53  and  _55
REMARK   21  A    between atoms: _55  and  _57
REMARK   22  A    between atoms: _59  and  _61
REMARK   23  A    between atoms: _64  and  _66
REMARK   24  A    between atoms: _66  and  _67
REMARK   25  A    between atoms: _67  and  _68
REMARK   26  A    between atoms: _68  and  _69
REMARK   27  A    between atoms: _73  and  _75
REMARK   28  A    between atoms: _75  and  _76
REMARK   29  A    between atoms: _76  and  _77
REMARK   30  A    between atoms: _80  and  _82
REMARK   31  A    between atoms: _82  and  _83
REMARK   32  A    between atoms: _86  and  _88
REMARK   33  A    between atoms: _88  and  _89
REMARK   34  A    between atoms: _96  and  _98
REMARK   35  A    between atoms: _98  and  _99
REMARK   36  A    between atoms: _101  and  _103
REMARK   37  A    between atoms: _103  and  _104
REMARK   38  A    between atoms: _110  and  _112
REMARK   39  A    between atoms: _114  and  _116
REMARK   40  A    between atoms: _116  and  _117
REMARK   41  A    between atoms: _123  and  _125
REMARK   42  A    between atoms: _125  and  _126
REMARK   43  A    between atoms: _126  and  _127
REMARK   44  A    between atoms: _130  and  _132
REMARK   45  A    between atoms: _132  and  _134
REMARK   46  A    between atoms: _136  and  _138
REMARK   47  A    between atoms: _138  and  _139
REMARK   48  A    between atoms: _146  and  _148
REMARK                            x       y       z     vdW  Elec       q    Type
REMARK                         _______ _______ _______ _____ _____    ______ ____
ROOT
ATOM      1  C   UNL     1     -41.017   4.650 -56.983  0.00  0.00    +0.002 C 
ENDROOT
BRANCH   1   2
ATOM      2  C   UNL     1     -40.404   4.870 -58.358  0.00  0.00    +0.000 C 
BRANCH   2   3
ATOM      3  C   UNL     1     -41.224   4.300 -59.526  0.00  0.00    +0.000 C 
ATOM      4  C   UNL     1     -41.771   5.469 -60.349  0.00  0.00    +0.000 C 
ENDBRANCH   2   3
ENDBRANCH   1   2
BRANCH   1   5
ATOM      5  C   UNL     1     -41.714   5.897 -56.456  0.00  0.00    +0.021 C 
BRANCH   5   6
ATOM      6  C   UNL     1     -43.171   5.597 -56.159  0.00  0.00    +0.109 C 
ATOM      7  N   UNL     1     -43.677   4.404 -56.877  0.00  0.00    -0.131 NA
ENDBRANCH   5   6
ENDBRANCH   1   5
TORSDOF 4
REMARK  Name = 
REMARK  48 active torsions:
REMARK  status: ('A' for Active; 'I' for Inactive)
REMARK    1  A    between atoms: _1  and  _3
REMARK    2  A    between atoms: _3  and  _4
REMARK    3  A    between atoms: _4  and  _5
REMARK    4  A    between atoms: _5  and  _6
REMARK    5  A    between atoms: _8  and  _10
REMARK    6  A    between atoms: _10  and  _11
REMARK    7  A    between atoms: _11  and  _12
REMARK    8  A    between atoms: _15  and  _17
REMARK    9  A    between atoms: _17  and  _18
REMARK   10  A    between atoms: _18  and  _19
REMARK   11  A    between atoms: _19  and  _20
REMARK   12  A    between atoms: _22  and  _24
REMARK   13  A    between atoms: _24  and  _26
REMARK   14  A    between atoms: _28  and  _30
REMARK   15  A    between atoms: _33  and  _35
REMARK   16  A    between atoms: _38  and  _40
REMARK   17  A    between atoms: _40  and  _41
REMARK   18  A    between atoms: _47  and  _49
REMARK   19  A    between atoms: _49  and  _50
REMARK   20  A    between atoms: _53  and  _55
REMARK   21  A    between atoms: _55  and  _57
REMARK   22  A    between atoms: _59  and  _61
REMARK   23  A    between atoms: _64  and  _66
REMARK   24  A    between atoms: _66  and  _67
REMARK   25  A    between atoms: _67  and  _68
REMARK   26  A    between atoms: _68  and  _69
REMARK   27  A    between atoms: _73  and  _75
REMARK   28  A    between atoms: _75  and  _76
REMARK   29  A    between atoms: _76  and  _77
REMARK   30  A    between atoms: _80  and  _82
REMARK   31  A    between atoms: _82  and  _83
REMARK   32  A    between atoms: _86  and  _88
REMARK   33  A    between atoms: _88  and  _89
REMARK   34  A    between atoms: _96  and  _98
REMARK   35  A    between atoms: _98  and  _99
REMARK   36  A    between atoms: _101  and  _103
REMARK   37  A    between atoms: _103  and  _104
REMARK   38  A    between atoms: _110  and  _112
REMARK   39  A    between atoms: _114  and  _116
REMARK   40  A    between atoms: _116  and  _117
REMARK   41  A    between atoms: _123  and  _125
REMARK   42  A    between atoms: _125  and  _126
REMARK   43  A    between atoms: _126  and  _127
REMARK   44  A    between atoms: _130  and  _132
REMARK   45  A    between atoms: _132  and  _134
REMARK   46  A    between atoms: _136  and  _138
REMARK   47  A    between atoms: _138  and  _139
REMARK   48  A    between atoms: _146  and  _148
REMARK                            x       y       z     vdW  Elec       q    Type
REMARK                         _______ _______ _______ _____ _____    ______ ____
ROOT
ATOM      1  C   UNL     1     -37.529  -1.954 -47.823  0.00  0.00    +0.089 C 
ENDROOT
BRANCH   1   2
ATOM      2  C   UNL     1     -37.702  -1.789 -49.334  0.00  0.00    +0.261 C 
ATOM      3  N   UNL     1     -38.853  -1.273 -49.741  0.00  0.00    -0.088 NA
ATOM      4  O   UNL     1     -36.809  -2.119 -50.119  0.00  0.00    -0.272 OA
ENDBRANCH   1   2
BRANCH   1   5
ATOM      5  C   UNL     1     -37.640  -3.406 -47.375  0.00  0.00    +0.010 C 
BRANCH   5   6
ATOM      6  C   UNL     1     -36.303  -4.096 -47.066  0.00  0.00    +0.001 C 
ATOM      7  C   UNL     1     -36.525  -5.097 -45.944  0.00  0.00    +0.000 C 
ENDBRANCH   5   6
ENDBRANCH   1   5
TORSDOF 3
REMARK  Name = 
REMARK  48 active torsions:
REMARK  status: ('A' for Active; 'I' for Inactive)
REMARK    1  A    between atoms: _1  and  _3
REMARK    2  A    between atoms: _3  and  _4
REMARK    3  A    between atoms: _4  and  _5
REMARK    4  A    between atoms: _5  and  _6
REMARK    5  A    between atoms: _8  and  _10
REMARK    6  A    between atoms: _10  and  _11
REMARK    7  A    between atoms: _11  and  _12
REMARK    8  A    between atoms: _15  and  _17
REMARK    9  A    between atoms: _17  and  _18
REMARK   10  A    between atoms: _18  and  _19
REMARK   11  A    between atoms: _19  and  _20
REMARK   12  A    between atoms: _22  and  _24
REMARK   13  A    between atoms: _24  and  _26
REMARK   14  A    between atoms: _28  and  _30
REMARK   15  A    between atoms: _33  and  _35
REMARK   16  A    between atoms: _38  and  _40
REMARK   17  A    between atoms: _40  and  _41
REMARK   18  A    between atoms: _47  and  _49
REMARK   19  A    between atoms: _49  and  _50
REMARK   20  A    between atoms: _53  and  _55
REMARK   21  A    between atoms: _55  and  _57
REMARK   22  A    between atoms: _59  and  _61
REMARK   23  A    between atoms: _64  and  _66
REMARK   24  A    between atoms: _66  and  _67
REMARK   25  A    between atoms: _67  and  _68
REMARK   26  A    between atoms: _68  and  _69
REMARK   27  A    between atoms: _73  and  _75
REMARK   28  A    between atoms: _75  and  _76
REMARK   29  A    between atoms: _76  and  _77
REMARK   30  A    between atoms: _80  and  _82
REMARK   31  A    between atoms: _82  and  _83
REMARK   32  A    between atoms: _86  and  _88
REMARK   33  A    between atoms: _88  and  _89
REMARK   34  A    between atoms: _96  and  _98
REMARK   35  A    between atoms: _98  and  _99
REMARK   36  A    between atoms: _101  and  _103
REMARK   37  A    between atoms: _103  and  _104
REMARK   38  A    between atoms: _110  and  _112
REMARK   39  A    between atoms: _114  and  _116
REMARK   40  A    between atoms: _116  and  _117
REMARK   41  A    between atoms: _123  and  _125
REMARK   42  A    between atoms: _125  and  _126
REMARK   43  A    between atoms: _126  and  _127
REMARK   44  A    between atoms: _130  and  _132
REMARK   45  A    between atoms: _132  and  _134
REMARK   46  A    between atoms: _136  and  _138
REMARK   47  A    between atoms: _138  and  _139
REMARK   48  A    between atoms: _146  and  _148
REMARK                            x       y       z     vdW  Elec       q    Type
REMARK                         _______ _______ _______ _____ _____    ______ ____
ROOT
ATOM      1  C   UNL     1     -34.208   0.700 -47.176  0.00  0.00    +0.002 C 
ENDROOT
BRANCH   1   2
ATOM      2  C   UNL     1     -34.221  -0.476 -46.208  0.00  0.00    +0.000 C 
BRANCH   2   3
ATOM      3  C   UNL     1     -32.868  -0.811 -45.600  0.00  0.00    +0.000 C 
ATOM      4  C   UNL     1     -32.974  -0.976 -44.118  0.00  0.00    +0.000 C 
ENDBRANCH   2   3
ENDBRANCH   1   2
BRANCH   1   5
ATOM      5  C   UNL     1     -34.776   0.362 -48.555  0.00  0.00    +0.021 C 
BRANCH   5   6
ATOM      6  C   UNL     1     -33.679   0.329 -49.622  0.00  0.00    +0.109 C 
ATOM      7  N   UNL     1     -32.496  -0.484 -49.207  0.00  0.00    -0.131 NA
ENDBRANCH   5   6
ENDBRANCH   1   5
TORSDOF 4
REMARK  Name = 
REMARK  48 active torsions:
REMARK  status: ('A' for Active; 'I' for Inactive)
REMARK    1  A    between atoms: _1  and  _3
REMARK    2  A    between atoms: _3  and  _4
REMARK    3  A    between atoms: _4  and  _5
REMARK    4  A    between atoms: _5  and  _6
REMARK    5  A    between atoms: _8  and  _10
REMARK    6  A    between atoms: _10  and  _11
REMARK    7  A    between atoms: _11  and  _12
REMARK    8  A    between atoms: _15  and  _17
REMARK    9  A    between atoms: _17  and  _18
REMARK   10  A    between atoms: _18  and  _19
REMARK   11  A    between atoms: _19  and  _20
REMARK   12  A    between atoms: _22  and  _24
REMARK   13  A    between atoms: _24  and  _26
REMARK   14  A    between atoms: _28  and  _30
REMARK   15  A    between atoms: _33  and  _35
REMARK   16  A    between atoms: _38  and  _40
REMARK   17  A    between atoms: _40  and  _41
REMARK   18  A    between atoms: _47  and  _49
REMARK   19  A    between atoms: _49  and  _50
REMARK   20  A    between atoms: _53  and  _55
REMARK   21  A    between atoms: _55  and  _57
REMARK   22  A    between atoms: _59  and  _61
REMARK   23  A    between atoms: _64  and  _66
REMARK   24  A    between atoms: _66  and  _67
REMARK   25  A    between atoms: _67  and  _68
REMARK   26  A    between atoms: _68  and  _69
REMARK   27  A    between atoms: _73  and  _75
REMARK   28  A    between atoms: _75  and  _76
REMARK   29  A    between atoms: _76  and  _77
REMARK   30  A    between atoms: _80  and  _82
REMARK   31  A    between atoms: _82  and  _83
REMARK   32  A    between atoms: _86  and  _88
REMARK   33  A    between atoms: _88  and  _89
REMARK   34  A    between atoms: _96  and  _98
REMARK   35  A    between atoms: _98  and  _99
REMARK   36  A    between atoms: _101  and  _103
REMARK   37  A    between atoms: _103  and  _104
REMARK   38  A    between atoms: _110  and  _112
REMARK   39  A    between atoms: _114  and  _116
REMARK   40  A    between atoms: _116  and  _117
REMARK   41  A    between atoms: _123  and  _125
REMARK   42  A    between atoms: _125  and  _126
REMARK   43  A    between atoms: _126  and  _127
REMARK   44  A    between atoms: _130  and  _132
REMARK   45  A    between atoms: _132  and  _134
REMARK   46  A    between atoms: _136  and  _138
REMARK   47  A    between atoms: _138  and  _139
REMARK   48  A    between atoms: _146  and  _148
REMARK                            x       y       z     vdW  Elec       q    Type
REMARK                         _______ _______ _______ _____ _____    ______ ____
ROOT
ATOM      1  C   UNL     1     -37.004  20.709 -62.215  0.00  0.00    +0.000 C 
ATOM      2  C   UNL     1     -37.260  21.157 -60.783  0.00  0.00    +0.000 C 
ENDROOT
BRANCH   1   3
ATOM      3  C   UNL     1     -38.244  20.934 -63.117  0.00  0.00    +0.000 C 
ATOM      4  C   UNL     1     -39.428  21.574 -62.374  0.00  0.00    +0.000 C 
ENDBRANCH   1   3
BRANCH   1   5
ATOM      5  C   UNL     1     -36.547  19.246 -62.279  0.00  0.00    +0.000 C 
ATOM      6  C   UNL     1     -35.046  19.049 -62.389  0.00  0.00    +0.000 C 
ENDBRANCH   1   5
TORSDOF 2
REMARK  Name = 
REMARK  48 active torsions:
REMARK  status: ('A' for Active; 'I' for Inactive)
REMARK    1  A    between atoms: _1  and  _3
REMARK    2  A    between atoms: _3  and  _4
REMARK    3  A    between atoms: _4  and  _5
REMARK    4  A    between atoms: _5  and  _6
REMARK    5  A    between atoms: _8  and  _10
REMARK    6  A    between atoms: _10  and  _11
REMARK    7  A    between atoms: _11  and  _12
REMARK    8  A    between atoms: _15  and  _17
REMARK    9  A    between atoms: _17  and  _18
REMARK   10  A    between atoms: _18  and  _19
REMARK   11  A    between atoms: _19  and  _20
REMARK   12  A    between atoms: _22  and  _24
REMARK   13  A    between atoms: _24  and  _26
REMARK   14  A    between atoms: _28  and  _30
REMARK   15  A    between atoms: _33  and  _35
REMARK   16  A    between atoms: _38  and  _40
REMARK   17  A    between atoms: _40  and  _41
REMARK   18  A    between atoms: _47  and  _49
REMARK   19  A    between atoms: _49  and  _50
REMARK   20  A    between atoms: _53  and  _55
REMARK   21  A    between atoms: _55  and  _57
REMARK   22  A    between atoms: _59  and  _61
REMARK   23  A    between atoms: _64  and  _66
REMARK   24  A    between atoms: _66  and  _67
REMARK   25  A    between atoms: _67  and  _68
REMARK   26  A    between atoms: _68  and  _69
REMARK   27  A    between atoms: _73  and  _75
REMARK   28  A    between atoms: _75  and  _76
REMARK   29  A    between atoms: _76  and  _77
REMARK   30  A    between atoms: _80  and  _82
REMARK   31  A    between atoms: _82  and  _83
REMARK   32  A    between atoms: _86  and  _88
REMARK   33  A    between atoms: _88  and  _89
REMARK   34  A    between atoms: _96  and  _98
REMARK   35  A    between atoms: _98  and  _99
REMARK   36  A    between atoms: _101  and  _103
REMARK   37  A    between atoms: _103  and  _104
REMARK   38  A    between atoms: _110  and  _112
REMARK   39  A    between atoms: _114  and  _116
REMARK   40  A    between atoms: _116  and  _117
REMARK   41  A    between atoms: _123  and  _125
REMARK   42  A    between atoms: _125  and  _126
REMARK   43  A    between atoms: _126  and  _127
REMARK   44  A    between atoms: _130  and  _132
REMARK   45  A    between atoms: _132  and  _134
REMARK   46  A    between atoms: _136  and  _138
REMARK   47  A    between atoms: _138  and  _139
REMARK   48  A    between atoms: _146  and  _148
REMARK                            x       y       z     vdW  Elec       q    Type
REMARK                         _______ _______ _______ _____ _____    ______ ____
ROOT
ATOM      1  C   UNL     1     -40.458  16.008 -58.742  0.00  0.00    +0.000 C 
ATOM      2  C   UNL     1     -40.530  16.564 -57.330  0.00  0.00    +0.000 C 
ATOM      3  C   UNL     1     -39.383  16.740 -59.524  0.00  0.00    +0.000 C 
ENDROOT
BRANCH   1   4
ATOM      4  C   UNL     1     -41.820  16.118 -59.465  0.00  0.00    +0.000 C 
ATOM      5  C   UNL     1     -41.608  15.864 -60.956  0.00  0.00    +0.000 C 
ENDBRANCH   1   4
TORSDOF 1
REMARK  Name = 
REMARK  48 active torsions:
REMARK  status: ('A' for Active; 'I' for Inactive)
REMARK    1  A    between atoms: _1  and  _3
REMARK    2  A    between atoms: _3  and  _4
REMARK    3  A    between atoms: _4  and  _5
REMARK    4  A    between atoms: _5  and  _6
REMARK    5  A    between atoms: _8  and  _10
REMARK    6  A    between atoms: _10  and  _11
REMARK    7  A    between atoms: _11  and  _12
REMARK    8  A    between atoms: _15  and  _17
REMARK    9  A    between atoms: _17  and  _18
REMARK   10  A    between atoms: _18  and  _19
REMARK   11  A    between atoms: _19  and  _20
REMARK   12  A    between atoms: _22  and  _24
REMARK   13  A    between atoms: _24  and  _26
REMARK   14  A    between atoms: _28  and  _30
REMARK   15  A    between atoms: _33  and  _35
REMARK   16  A    between atoms: _38  and  _40
REMARK   17  A    between atoms: _40  and  _41
REMARK   18  A    between atoms: _47  and  _49
REMARK   19  A    between atoms: _49  and  _50
REMARK   20  A    between atoms: _53  and  _55
REMARK   21  A    between atoms: _55  and  _57
REMARK   22  A    between atoms: _59  and  _61
REMARK   23  A    between atoms: _64  and  _66
REMARK   24  A    between atoms: _66  and  _67
REMARK   25  A    between atoms: _67  and  _68
REMARK   26  A    between atoms: _68  and  _69
REMARK   27  A    between atoms: _73  and  _75
REMARK   28  A    between atoms: _75  and  _76
REMARK   29  A    between atoms: _76  and  _77
REMARK   30  A    between atoms: _80  and  _82
REMARK   31  A    between atoms: _82  and  _83
REMARK   32  A    between atoms: _86  and  _88
REMARK   33  A    between atoms: _88  and  _89
REMARK   34  A    between atoms: _96  and  _98
REMARK   35  A    between atoms: _98  and  _99
REMARK   36  A    between atoms: _101  and  _103
REMARK   37  A    between atoms: _103  and  _104
REMARK   38  A    between atoms: _110  and  _112
REMARK   39  A    between atoms: _114  and  _116
REMARK   40  A    between atoms: _116  and  _117
REMARK   41  A    between atoms: _123  and  _125
REMARK   42  A    between atoms: _125  and  _126
REMARK   43  A    between atoms: _126  and  _127
REMARK   44  A    between atoms: _130  and  _132
REMARK   45  A    between atoms: _132  and  _134
REMARK   46  A    between atoms: _136  and  _138
REMARK   47  A    between atoms: _138  and  _139
REMARK   48  A    between atoms: _146  and  _148
REMARK                            x       y       z     vdW  Elec       q    Type
REMARK                         _______ _______ _______ _____ _____    ______ ____
ROOT
ATOM      1  C   UNL     1     -37.401  15.863 -64.320  0.00  0.00    +0.000 C 
ATOM      2  C   UNL     1     -37.417  15.858 -62.798  0.00  0.00    +0.000 C 
ATOM      3  C   UNL     1     -36.017  16.202 -64.848  0.00  0.00    +0.000 C 
ENDROOT
BRANCH   1   4
ATOM      4  C   UNL     1     -38.448  16.853 -64.859  0.00  0.00    +0.000 C 
ATOM      5  C   UNL     1     -38.402  16.775 -66.366  0.00  0.00    +0.000 C 
ENDBRANCH   1   4
TORSDOF 1
REMARK  Name = 
REMARK  48 active torsions:
REMARK  status: ('A' for Active; 'I' for Inactive)
REMARK    1  A    between atoms: _1  and  _3
REMARK    2  A    between atoms: _3  and  _4
REMARK    3  A    between atoms: _4  and  _5
REMARK    4  A    between atoms: _5  and  _6
REMARK    5  A    between atoms: _8  and  _10
REMARK    6  A    between atoms: _10  and  _11
REMARK    7  A    between atoms: _11  and  _12
REMARK    8  A    between atoms: _15  and  _17
REMARK    9  A    between atoms: _17  and  _18
REMARK   10  A    between atoms: _18  and  _19
REMARK   11  A    between atoms: _19  and  _20
REMARK   12  A    between atoms: _22  and  _24
REMARK   13  A    between atoms: _24  and  _26
REMARK   14  A    between atoms: _28  and  _30
REMARK   15  A    between atoms: _33  and  _35
REMARK   16  A    between atoms: _38  and  _40
REMARK   17  A    between atoms: _40  and  _41
REMARK   18  A    between atoms: _47  and  _49
REMARK   19  A    between atoms: _49  and  _50
REMARK   20  A    between atoms: _53  and  _55
REMARK   21  A    between atoms: _55  and  _57
REMARK   22  A    between atoms: _59  and  _61
REMARK   23  A    between atoms: _64  and  _66
REMARK   24  A    between atoms: _66  and  _67
REMARK   25  A    between atoms: _67  and  _68
REMARK   26  A    between atoms: _68  and  _69
REMARK   27  A    between atoms: _73  and  _75
REMARK   28  A    between atoms: _75  and  _76
REMARK   29  A    between atoms: _76  and  _77
REMARK   30  A    between atoms: _80  and  _82
REMARK   31  A    between atoms: _82  and  _83
REMARK   32  A    between atoms: _86  and  _88
REMARK   33  A    between atoms: _88  and  _89
REMARK   34  A    between atoms: _96  and  _98
REMARK   35  A    between atoms: _98  and  _99
REMARK   36  A    between atoms: _101  and  _103
REMARK   37  A    between atoms: _103  and  _104
REMARK   38  A    between atoms: _110  and  _112
REMARK   39  A    between atoms: _114  and  _116
REMARK   40  A    between atoms: _116  and  _117
REMARK   41  A    between atoms: _123  and  _125
REMARK   42  A    between atoms: _125  and  _126
REMARK   43  A    between atoms: _126  and  _127
REMARK   44  A    between atoms: _130  and  _132
REMARK   45  A    between atoms: _132  and  _134
REMARK   46  A    between atoms: _136  and  _138
REMARK   47  A    between atoms: _138  and  _139
REMARK   48  A    between atoms: _146  and  _148
REMARK                            x       y       z     vdW  Elec       q    Type
REMARK                         _______ _______ _______ _____ _____    ______ ____
ROOT
ATOM      1  C   UNL     1     -32.527  17.238 -67.929  0.00  0.00    -0.022 A 
ATOM      2  C   UNL     1     -33.386  16.260 -67.437  0.00  0.00    -0.004 A 
ATOM      3  C   UNL     1     -32.891  15.159 -66.763  0.00  0.00    -0.000 A 
ATOM      4  C   UNL     1     -31.525  15.022 -66.577  0.00  0.00    -0.000 A 
ATOM      5  C   UNL     1     -30.664  15.987 -67.058  0.00  0.00    -0.000 A 
ATOM      6  C   UNL     1     -31.162  17.087 -67.730  0.00  0.00    -0.004 A 
ENDROOT
BRANCH   1   7
ATOM      7  C   UNL     1     -33.074  18.454 -68.639  0.00  0.00    +0.026 C 
BRANCH   7   8
ATOM      8  C   UNL     1     -33.990  18.126 -69.806  0.00  0.00    +0.005 C 
ATOM      9  C   UNL     1     -33.252  17.127 -70.654  0.00  0.00    +0.000 C 
ENDBRANCH   7   8
ENDBRANCH   1   7
TORSDOF 2
REMARK  Name = 
REMARK  48 active torsions:
REMARK  status: ('A' for Active; 'I' for Inactive)
REMARK    1  A    between atoms: _1  and  _3
REMARK    2  A    between atoms: _3  and  _4
REMARK    3  A    between atoms: _4  and  _5
REMARK    4  A    between atoms: _5  and  _6
REMARK    5  A    between atoms: _8  and  _10
REMARK    6  A    between atoms: _10  and  _11
REMARK    7  A    between atoms: _11  and  _12
REMARK    8  A    between atoms: _15  and  _17
REMARK    9  A    between atoms: _17  and  _18
REMARK   10  A    between atoms: _18  and  _19
REMARK   11  A    between atoms: _19  and  _20
REMARK   12  A    between atoms: _22  and  _24
REMARK   13  A    between atoms: _24  and  _26
REMARK   14  A    between atoms: _28  and  _30
REMARK   15  A    between atoms: _33  and  _35
REMARK   16  A    between atoms: _38  and  _40
REMARK   17  A    between atoms: _40  and  _41
REMARK   18  A    between atoms: _47  and  _49
REMARK   19  A    between atoms: _49  and  _50
REMARK   20  A    between atoms: _53  and  _55
REMARK   21  A    between atoms: _55  and  _57
REMARK   22  A    between atoms: _59  and  _61
REMARK   23  A    between atoms: _64  and  _66
REMARK   24  A    between atoms: _66  and  _67
REMARK   25  A    between atoms: _67  and  _68
REMARK   26  A    between atoms: _68  and  _69
REMARK   27  A    between atoms: _73  and  _75
REMARK   28  A    between atoms: _75  and  _76
REMARK   29  A    between atoms: _76  and  _77
REMARK   30  A    between atoms: _80  and  _82
REMARK   31  A    between atoms: _82  and  _83
REMARK   32  A    between atoms: _86  and  _88
REMARK   33  A    between atoms: _88  and  _89
REMARK   34  A    between atoms: _96  and  _98
REMARK   35  A    between atoms: _98  and  _99
REMARK   36  A    between atoms: _101  and  _103
REMARK   37  A    between atoms: _103  and  _104
REMARK   38  A    between atoms: _110  and  _112
REMARK   39  A    between atoms: _114  and  _116
REMARK   40  A    between atoms: _116  and  _117
REMARK   41  A    between atoms: _123  and  _125
REMARK   42  A    between atoms: _125  and  _126
REMARK   43  A    between atoms: _126  and  _127
REMARK   44  A    between atoms: _130  and  _132
REMARK   45  A    between atoms: _132  and  _134
REMARK   46  A    between atoms: _136  and  _138
REMARK   47  A    between atoms: _138  and  _139
REMARK   48  A    between atoms: _146  and  _148
REMARK                            x       y       z     vdW  Elec       q    Type
REMARK                         _______ _______ _______ _____ _____    ______ ____
ROOT
ATOM      1  C   UNL     1     -28.961   9.396 -66.384  0.00  0.00    +0.000 C 
ENDROOT
BRANCH   1   2
ATOM      2  C   UNL     1     -29.390  10.636 -65.589  0.00  0.00    +0.000 C 
ATOM      3  C   UNL     1     -30.864  10.961 -65.788  0.00  0.00    +0.000 C 
ATOM      4  C   UNL     1     -28.555  11.850 -65.943  0.00  0.00    +0.000 C 
ENDBRANCH   1   2
BRANCH   1   5
ATOM      5  C   UNL     1     -27.487   8.993 -66.215  0.00  0.00    +0.000 C 
ATOM      6  C   UNL     1     -27.356   7.743 -65.353  0.00  0.00    +0.000 C 
ENDBRANCH   1   5
TORSDOF 2
REMARK  Name = 
REMARK  48 active torsions:
REMARK  status: ('A' for Active; 'I' for Inactive)
REMARK    1  A    between atoms: _1  and  _3
REMARK    2  A    between atoms: _3  and  _4
REMARK    3  A    between atoms: _4  and  _5
REMARK    4  A    between atoms: _5  and  _6
REMARK    5  A    between atoms: _8  and  _10
REMARK    6  A    between atoms: _10  and  _11
REMARK    7  A    between atoms: _11  and  _12
REMARK    8  A    between atoms: _15  and  _17
REMARK    9  A    between atoms: _17  and  _18
REMARK   10  A    between atoms: _18  and  _19
REMARK   11  A    between atoms: _19  and  _20
REMARK   12  A    between atoms: _22  and  _24
REMARK   13  A    between atoms: _24  and  _26
REMARK   14  A    between atoms: _28  and  _30
REMARK   15  A    between atoms: _33  and  _35
REMARK   16  A    between atoms: _38  and  _40
REMARK   17  A    between atoms: _40  and  _41
REMARK   18  A    between atoms: _47  and  _49
REMARK   19  A    between atoms: _49  and  _50
REMARK   20  A    between atoms: _53  and  _55
REMARK   21  A    between atoms: _55  and  _57
REMARK   22  A    between atoms: _59  and  _61
REMARK   23  A    between atoms: _64  and  _66
REMARK   24  A    between atoms: _66  and  _67
REMARK   25  A    between atoms: _67  and  _68
REMARK   26  A    between atoms: _68  and  _69
REMARK   27  A    between atoms: _73  and  _75
REMARK   28  A    between atoms: _75  and  _76
REMARK   29  A    between atoms: _76  and  _77
REMARK   30  A    between atoms: _80  and  _82
REMARK   31  A    between atoms: _82  and  _83
REMARK   32  A    between atoms: _86  and  _88
REMARK   33  A    between atoms: _88  and  _89
REMARK   34  A    between atoms: _96  and  _98
REMARK   35  A    between atoms: _98  and  _99
REMARK   36  A    between atoms: _101  and  _103
REMARK   37  A    between atoms: _103  and  _104
REMARK   38  A    between atoms: _110  and  _112
REMARK   39  A    between atoms: _114  and  _116
REMARK   40  A    between atoms: _116  and  _117
REMARK   41  A    between atoms: _123  and  _125
REMARK   42  A    between atoms: _125  and  _126
REMARK   43  A    between atoms: _126  and  _127
REMARK   44  A    between atoms: _130  and  _132
REMARK   45  A    between atoms: _132  and  _134
REMARK   46  A    between atoms: _136  and  _138
REMARK   47  A    between atoms: _138  and  _139
REMARK   48  A    between atoms: _146  and  _148
REMARK                            x       y       z     vdW  Elec       q    Type
REMARK                         _______ _______ _______ _____ _____    ______ ____
ROOT
ATOM      1  C   UNL     1     -29.805  21.651 -46.742  0.00  0.00    +0.000 C 
ATOM      2  C   UNL     1     -29.856  21.827 -45.220  0.00  0.00    +0.000 C 
ENDROOT
BRANCH   1   3
ATOM      3  C   UNL     1     -28.832  22.667 -47.364  0.00  0.00    +0.000 C 
ATOM      4  C   UNL     1     -28.508  23.754 -46.330  0.00  0.00    +0.000 C 
ENDBRANCH   1   3
BRANCH   1   5
ATOM      5  C   UNL     1     -31.192  21.802 -47.357  0.00  0.00    +0.000 C 
ATOM      6  C   UNL     1     -32.259  22.231 -46.369  0.00  0.00    +0.000 C 
ENDBRANCH   1   5
TORSDOF 2
REMARK  Name = 
REMARK  48 active torsions:
REMARK  status: ('A' for Active; 'I' for Inactive)
REMARK    1  A    between atoms: _1  and  _3
REMARK    2  A    between atoms: _3  and  _4
REMARK    3  A    between atoms: _4  and  _5
REMARK    4  A    between atoms: _5  and  _6
REMARK    5  A    between atoms: _8  and  _10
REMARK    6  A    between atoms: _10  and  _11
REMARK    7  A    between atoms: _11  and  _12
REMARK    8  A    between atoms: _15  and  _17
REMARK    9  A    between atoms: _17  and  _18
REMARK   10  A    between atoms: _18  and  _19
REMARK   11  A    between atoms: _19  and  _20
REMARK   12  A    between atoms: _22  and  _24
REMARK   13  A    between atoms: _24  and  _26
REMARK   14  A    between atoms: _28  and  _30
REMARK   15  A    between atoms: _33  and  _35
REMARK   16  A    between atoms: _38  and  _40
REMARK   17  A    between atoms: _40  and  _41
REMARK   18  A    between atoms: _47  and  _49
REMARK   19  A    between atoms: _49  and  _50
REMARK   20  A    between atoms: _53  and  _55
REMARK   21  A    between atoms: _55  and  _57
REMARK   22  A    between atoms: _59  and  _61
REMARK   23  A    between atoms: _64  and  _66
REMARK   24  A    between atoms: _66  and  _67
REMARK   25  A    between atoms: _67  and  _68
REMARK   26  A    between atoms: _68  and  _69
REMARK   27  A    between atoms: _73  and  _75
REMARK   28  A    between atoms: _75  and  _76
REMARK   29  A    between atoms: _76  and  _77
REMARK   30  A    between atoms: _80  and  _82
REMARK   31  A    between atoms: _82  and  _83
REMARK   32  A    between atoms: _86  and  _88
REMARK   33  A    between atoms: _88  and  _89
REMARK   34  A    between atoms: _96  and  _98
REMARK   35  A    between atoms: _98  and  _99
REMARK   36  A    between atoms: _101  and  _103
REMARK   37  A    between atoms: _103  and  _104
REMARK   38  A    between atoms: _110  and  _112
REMARK   39  A    between atoms: _114  and  _116
REMARK   40  A    between atoms: _116  and  _117
REMARK   41  A    between atoms: _123  and  _125
REMARK   42  A    between atoms: _125  and  _126
REMARK   43  A    between atoms: _126  and  _127
REMARK   44  A    between atoms: _130  and  _132
REMARK   45  A    between atoms: _132  and  _134
REMARK   46  A    between atoms: _136  and  _138
REMARK   47  A    between atoms: _138  and  _139
REMARK   48  A    between atoms: _146  and  _148
REMARK                            x       y       z     vdW  Elec       q    Type
REMARK                         _______ _______ _______ _____ _____    ______ ____
ROOT
ATOM      1  C   UNL     1     -32.218  25.109 -41.217  0.00  0.00    +0.000 C 
ATOM      2  C   UNL     1     -33.545  25.434 -40.551  0.00  0.00    +0.000 C 
ATOM      3  C   UNL     1     -32.198  23.666 -41.712  0.00  0.00    +0.000 C 
ENDROOT
BRANCH   1   4
ATOM      4  C   UNL     1     -31.936  26.080 -42.382  0.00  0.00    +0.000 C 
ATOM      5  C   UNL     1     -31.591  27.459 -41.796  0.00  0.00    +0.000 C 
ENDBRANCH   1   4
TORSDOF 1
REMARK  Name = 
REMARK  48 active torsions:
REMARK  status: ('A' for Active; 'I' for Inactive)
REMARK    1  A    between atoms: _1  and  _3
REMARK    2  A    between atoms: _3  and  _4
REMARK    3  A    between atoms: _4  and  _5
REMARK    4  A    between atoms: _5  and  _6
REMARK    5  A    between atoms: _8  and  _10
REMARK    6  A    between atoms: _10  and  _11
REMARK    7  A    between atoms: _11  and  _12
REMARK    8  A    between atoms: _15  and  _17
REMARK    9  A    between atoms: _17  and  _18
REMARK   10  A    between atoms: _18  and  _19
REMARK   11  A    between atoms: _19  and  _20
REMARK   12  A    between atoms: _22  and  _24
REMARK   13  A    between atoms: _24  and  _26
REMARK   14  A    between atoms: _28  and  _30
REMARK   15  A    between atoms: _33  and  _35
REMARK   16  A    between atoms: _38  and  _40
REMARK   17  A    between atoms: _40  and  _41
REMARK   18  A    between atoms: _47  and  _49
REMARK   19  A    between atoms: _49  and  _50
REMARK   20  A    between atoms: _53  and  _55
REMARK   21  A    between atoms: _55  and  _57
REMARK   22  A    between atoms: _59  and  _61
REMARK   23  A    between atoms: _64  and  _66
REMARK   24  A    between atoms: _66  and  _67
REMARK   25  A    between atoms: _67  and  _68
REMARK   26  A    between atoms: _68  and  _69
REMARK   27  A    between atoms: _73  and  _75
REMARK   28  A    between atoms: _75  and  _76
REMARK   29  A    between atoms: _76  and  _77
REMARK   30  A    between atoms: _80  and  _82
REMARK   31  A    between atoms: _82  and  _83
REMARK   32  A    between atoms: _86  and  _88
REMARK   33  A    between atoms: _88  and  _89
REMARK   34  A    between atoms: _96  and  _98
REMARK   35  A    between atoms: _98  and  _99
REMARK   36  A    between atoms: _101  and  _103
REMARK   37  A    between atoms: _103  and  _104
REMARK   38  A    between atoms: _110  and  _112
REMARK   39  A    between atoms: _114  and  _116
REMARK   40  A    between atoms: _116  and  _117
REMARK   41  A    between atoms: _123  and  _125
REMARK   42  A    between atoms: _125  and  _126
REMARK   43  A    between atoms: _126  and  _127
REMARK   44  A    between atoms: _130  and  _132
REMARK   45  A    between atoms: _132  and  _134
REMARK   46  A    between atoms: _136  and  _138
REMARK   47  A    between atoms: _138  and  _139
REMARK   48  A    between atoms: _146  and  _148
REMARK                            x       y       z     vdW  Elec       q    Type
REMARK                         _______ _______ _______ _____ _____    ______ ____
ROOT
ATOM      1  C   UNL     1     -27.762  12.978 -46.918  0.00  0.00    +0.220 C 
ENDROOT
BRANCH   1   2
ATOM      2  N   UNL     1     -28.925  13.284 -47.752  0.00  0.00    -0.087 NA
ATOM      3  C   UNL     1     -29.423  12.485 -48.696  0.00  0.00    +0.535 C 
ATOM      4  N   UNL     1     -28.861  11.309 -48.953  0.00  0.00    +0.135 NA
ATOM      5  N   UNL     1     -30.494  12.864 -49.392  0.00  0.00    +0.135 NA
ENDBRANCH   1   2
BRANCH   1   6
ATOM      6  C   UNL     1     -27.081  14.248 -46.434  0.00  0.00    +0.047 C 
BRANCH   6   7
ATOM      7  C   UNL     1     -26.760  15.217 -47.573  0.00  0.00    +0.004 C 
BRANCH   7   8
ATOM      8  C   UNL     1     -25.337  15.065 -48.132  0.00  0.00    +0.000 C 
ATOM      9  C   UNL     1     -25.355  14.508 -49.559  0.00  0.00    +0.000 C 
ENDBRANCH   7   8
ENDBRANCH   6   7
ENDBRANCH   1   6
TORSDOF 4
REMARK  Name = 
REMARK  48 active torsions:
REMARK  status: ('A' for Active; 'I' for Inactive)
REMARK    1  A    between atoms: _1  and  _3
REMARK    2  A    between atoms: _3  and  _4
REMARK    3  A    between atoms: _4  and  _5
REMARK    4  A    between atoms: _5  and  _6
REMARK    5  A    between atoms: _8  and  _10
REMARK    6  A    between atoms: _10  and  _11
REMARK    7  A    between atoms: _11  and  _12
REMARK    8  A    between atoms: _15  and  _17
REMARK    9  A    between atoms: _17  and  _18
REMARK   10  A    between atoms: _18  and  _19
REMARK   11  A    between atoms: _19  and  _20
REMARK   12  A    between atoms: _22  and  _24
REMARK   13  A    between atoms: _24  and  _26
REMARK   14  A    between atoms: _28  and  _30
REMARK   15  A    between atoms: _33  and  _35
REMARK   16  A    between atoms: _38  and  _40
REMARK   17  A    between atoms: _40  and  _41
REMARK   18  A    between atoms: _47  and  _49
REMARK   19  A    between atoms: _49  and  _50
REMARK   20  A    between atoms: _53  and  _55
REMARK   21  A    between atoms: _55  and  _57
REMARK   22  A    between atoms: _59  and  _61
REMARK   23  A    between atoms: _64  and  _66
REMARK   24  A    between atoms: _66  and  _67
REMARK   25  A    between atoms: _67  and  _68
REMARK   26  A    between atoms: _68  and  _69
REMARK   27  A    between atoms: _73  and  _75
REMARK   28  A    between atoms: _75  and  _76
REMARK   29  A    between atoms: _76  and  _77
REMARK   30  A    between atoms: _80  and  _82
REMARK   31  A    between atoms: _82  and  _83
REMARK   32  A    between atoms: _86  and  _88
REMARK   33  A    between atoms: _88  and  _89
REMARK   34  A    between atoms: _96  and  _98
REMARK   35  A    between atoms: _98  and  _99
REMARK   36  A    between atoms: _101  and  _103
REMARK   37  A    between atoms: _103  and  _104
REMARK   38  A    between atoms: _110  and  _112
REMARK   39  A    between atoms: _114  and  _116
REMARK   40  A    between atoms: _116  and  _117
REMARK   41  A    between atoms: _123  and  _125
REMARK   42  A    between atoms: _125  and  _126
REMARK   43  A    between atoms: _126  and  _127
REMARK   44  A    between atoms: _130  and  _132
REMARK   45  A    between atoms: _132  and  _134
REMARK   46  A    between atoms: _136  and  _138
REMARK   47  A    between atoms: _138  and  _139
REMARK   48  A    between atoms: _146  and  _148
REMARK                            x       y       z     vdW  Elec       q    Type
REMARK                         _______ _______ _______ _____ _____    ______ ____
ROOT
ATOM      1  C   UNL     1     -30.672  10.689 -52.447  0.00  0.00    +0.114 C 
ENDROOT
BRANCH   1   2
ATOM      2  C   UNL     1     -31.987  11.408 -52.674  0.00  0.00    +0.365 C
[truncated: 252,594 more chars]
