# Supplementary material for: A Novel Class of Small Molecule Agonists with Preference for Human over Mouse TLR4 Activation
Source: PLoS One. 2016 Oct 13;11(10):e0164632. doi: 10.1371/journal.pone.0164632 (PMC5063506; doi:10.1371/journal.pone.0164632)
Supplement: S1 File — Sequence and structure files used for bioinformatics analysis and docking, provided as a ZIP archive of a directory tree. To view, uncompress onto your local file system and open the file Readme.txt at the top directory level of the archive. That file describes individual directories and files inside the archive. (ZIP) [file pone.0164632.s007.zip › S1_File/Readme.txt]

Sequence and structure modeling data files
------------------------------------------

database/
    
    md2.alignment.fasta - alignment of MD2 sequence for responder and non-responder species, in FASTA format
    md2.metadata.txt - metadata for MD2 sequences from the file above (such as responder status), tab-delimited format
    pdb_biomol/ - Biounit files downloaded from PDB for the entries that were used in structural analysis

docking.receptor_dimer/ - docking inputs and outputs, with receptor represented as homodimer of TLR4/MD2 complexes
from LPS-bound PDB entries

docking.receptor_monomer_unbound/ - docking inputs and outputs, with receptor represented as a monomeric TLR4/MD2 complex
 10 from ligand-free PDB entries

Inside each of the `docking.*` directories:

    - receptor/ - receptor structure prepared for docking
        - <receptor organism>/rec.pdb - receptor used in docking
        - <receptor organism>/lig.pdb - native ligand (LPS) extracted from the PDB entry
    - ligand/ - ligand structures prepared for docking (PDBQT format), as well indermediate files in CML format before and after energy optimization
    - dock/ - results of a docking run:
        - <receptor organism>_<ligand name>.pdbqt - PDBQT files with nine models representing top ranked clusters as produced by Smina
        - <receptor organism>_<ligand name>.std.log - standard output stream from Smina, contains docking score for each model
        - dock.mkf - Makeflow `make` file, contains commands lines for each docking simulation
    - select_flex_sidechains.pml - PyMol selection command that defines which residues were flexible during docking simulation

tlr4md2.pml.py - Python file that should be executed inside a PyMol session in order to provide functions 
that we used to create images from the docking results. Specifically, inside PyMol command window, use `cd` 
command to make your current directory to be such as `docking.receptor_monomer_unbound/dock`. Then, execute 
`run ../../tlr4md2.pml.py`. After that, you can execute functions defined in `tlr4md2.pml.py`, such 
as `load_docking()`.
