# Supplementary material for: A Novel Class of Small Molecule Agonists with Preference for Human over Mouse TLR4 Activation
Source: PLoS One. 2016 Oct 13;11(10):e0164632. doi: 10.1371/journal.pone.0164632 (PMC5063506; doi:10.1371/journal.pone.0164632)
Supplement: S1 File — Sequence and structure files used for bioinformatics analysis and docking, provided as a ZIP archive of a directory tree. To view, uncompress onto your local file system and open the file Readme.txt at the top directory level of the archive. That file describes individual directories and files inside the archive. (ZIP) [file pone.0164632.s007.zip › S1_File/tlr4md2.pml.py]

import os
from os.path import join as pjoin
from pymol import cmd

def get_ref_file(org,kind):
    org_path = pjoin("../receptor",org)
    res_path = pjoin(org_path,kind+'.pdb')
    return res_path

_ligand_name_map = {
    "161" : "AZ12857161",
    "617" : "AZ12900617",
    "618" : "AZ12900618",
    "839" : "AZ12857839",
    "902" : "AZ12900902"
}

def get_model_file(org,lig):
    return "{}_{}.pdbqt".format(org,_ligand_name_map[lig])


def paint_peptomimetic():
    other_rec_lig_file = "../../database/pdb_biomol/5ijc.pdb1"
    cmd.load(other_rec_lig_file,"other_rec_lig")
    cmd.remove("other_rec_lig and not chain A+B+C")
    cmd.alter("other_rec_lig and chain A", "chain='S'")
    cmd.alter("other_rec_lig and chain B","chain='T'")
    cmd.alter("other_rec_lig and chain C", "chain='U'")
    cmd.rebuild()
    cmd.align("other_rec_lig and chain U","rec and chain C")
    cmd.select("pep_lig_1","other_rec_lig and chain T and resn 61S and resi 710")
    cmd.select("pep_lig_2", "other_rec_lig and chain T and resn 61S and resi 711")
    cmd.select("pep_lig","pep_lig_1 or pep_lig_2")
    cmd.hide("everything","other_rec_lig")
    cmd.show_as("sticks","pep_lig or mod")
    cmd.color("orange","pep_lig")

def color_sel(color,selection,set_label_color=True):
    cmd.color(color,selection)
    if set_label_color:
        cmd.set("label_color", color, selection)

def color_docking():
    cmd.color("lightorange", "chain B")
    cmd.color("grey", "chain A")
    cmd.color("yellow","chain C")
    color_sel("red","tyr131")
    color_sel("magenta","phe126")
    color_sel("blue", "phe121")
    cmd.color("green","mod")

def set_paper_rendering():
    cmd.bg_color("white")
    cmd.set("depth_cue",0)
    cmd.set("ray_trace_fog",0)
    cmd.set("antialias",2)

def paint_docking_labels():
    cmd.set("label_size",-2) #in Angstroms, scales with depth
    cmd.set("label_position",[0,0,5]) #bring forward
    cmd.set("label_outline_color","black")
    #cmd.set("label_shadow_mode", 2)
    cmd.set("label_font",14) #bolder font for scaling down bitmaps
    cmd.label("key_res and name cb","'%s%s'%(resn,resi)")

def paint_docking():
    cmd.show_as("ribbon")
    cmd.show_as("sticks","var_reg")
    cmd.show_as("sticks","var_reg")
    cmd.show_as("spheres","tyr131 or phe126 or mod")
    cmd.set_view(( \
        -0.462607861, 0.159576952, -0.872082293, \
        -0.020408208, 0.981487811, 0.190423191, \
        0.886327446, 0.105888702, -0.450788558, \
        0.000014283, -0.000014715, -87.042343140, \
        -24.559070587, 15.790771484, -39.021831512, \
        29.333673477, 144.748718262, -20.000000000
    ))

def load_docking(lig, org):
    cmd.load(get_ref_file(org,"rec"),"rec")
    cmd.load(get_model_file(org, lig), "mod")
    cmd.select("tyr131","chain C and resi 131")
    cmd.select("phe126","chain C and resi 126")
    cmd.select("phe121","chain C and resi 121")
    cmd.select("var_reg","chain C and resi 120-132")
    cmd.select("key_res","phe121 or phe126 or tyr131")
    cmd.zoom("phe126 or tyr131 or mod")
    set_paper_rendering()
    color_docking()
    paint_docking()
    paint_docking_labels()
