# Supplementary material for: A Novel Class of Small Molecule Agonists with Preference for Human over Mouse TLR4 Activation
Source: PLoS One. 2016 Oct 13;11(10):e0164632. doi: 10.1371/journal.pone.0164632 (PMC5063506; doi:10.1371/journal.pone.0164632)
Supplement: S1 File — Sequence and structure files used for bioinformatics analysis and docking, provided as a ZIP archive of a directory tree. To view, uncompress onto your local file system and open the file Readme.txt at the top directory level of the archive. That file describes individual directories and files inside the archive. (ZIP) [file pone.0164632.s007.zip › S1_File/docking.receptor_dimer/receptor/human/rec.pdb]

ATOM      1  N   GLU A  27     -10.161  27.324 -82.474  1.00 72.70           N  
ANISOU    1  N   GLU A  27     9587   8972   9062   -421    -47    522       N  
ATOM      2  CA  GLU A  27     -10.518  26.279 -81.465  1.00 72.87           C  
ANISOU    2  CA  GLU A  27     9583   9000   9104   -371    -23    475       C  
ATOM      3  C   GLU A  27     -11.139  26.911 -80.213  1.00 68.53           C  
ANISOU    3  C   GLU A  27     9059   8395   8583   -354    -68    449       C  
ATOM      4  O   GLU A  27     -10.414  27.264 -79.267  1.00 68.10           O  
ANISOU    4  O   GLU A  27     8993   8333   8547   -374    -83    457       O  
ATOM      5  CB  GLU A  27      -9.301  25.408 -81.065  1.00 73.79           C  
ANISOU    5  CB  GLU A  27     9642   9171   9221   -379     19    483       C  
ATOM      6  CG  GLU A  27      -8.445  24.878 -82.212  1.00 76.30           C  
ANISOU    6  CG  GLU A  27     9929   9551   9508   -400     61    512       C  
ATOM      7  CD  GLU A  27      -7.466  25.913 -82.760  1.00 77.75           C  
ANISOU    7  CD  GLU A  27    10116   9746   9679   -464     45    568       C  
ATOM      8  OE1 GLU A  27      -6.532  26.304 -82.027  1.00 78.76           O  
ANISOU    8  OE1 GLU A  27    10225   9878   9821   -496     35    588       O  
ATOM      9  OE2 GLU A  27      -7.623  26.335 -83.927  1.00 76.52           O1-
ANISOU    9  OE2 GLU A  27     9981   9595   9498   -485     42    594       O1-
ATOM     10  N   PRO A  28     -12.480  27.089 -80.218  1.00 61.32           N  
ANISOU   10  N   PRO A  28     8181   7442   7673   -318    -92    417       N  
ATOM     11  CA  PRO A  28     -13.193  27.254 -78.948  1.00 58.48           C  
ANISOU   11  CA  PRO A  28     7833   7045   7339   -285   -120    378       C  
ATOM     12  C   PRO A  28     -13.444  25.889 -78.271  1.00 59.40           C  
ANISOU   12  C   PRO A  28     7913   7192   7465   -241    -78    340       C  
ATOM     13  O   PRO A  28     -13.972  25.851 -77.149  1.00 56.63           O  
ANISOU   13  O   PRO A  28     7564   6819   7133   -212    -93    308       O  
ATOM     14  CB  PRO A  28     -14.508  27.918 -79.365  1.00 55.53           C  
ANISOU   14  CB  PRO A  28     7508   6627   6961   -262   -158    360       C  
ATOM     15  CG  PRO A  28     -14.719  27.474 -80.772  1.00 56.39           C  
ANISOU   15  CG  PRO A  28     7619   6762   7044   -264   -131    373       C  
ATOM     16  CD  PRO A  28     -13.349  27.352 -81.381  1.00 57.89           C  
ANISOU   16  CD  PRO A  28     7782   6995   7219   -311   -102    418       C  
ATOM     17  N   CYS A  29     -13.070  24.794 -78.955  1.00 59.44           N  
ANISOU   17  N   CYS A  29     7884   7245   7453   -236    -28    344       N  
ATOM     18  CA  CYS A  29     -13.101  23.426 -78.386  1.00 61.76           C  
ANISOU   18  CA  CYS A  29     8140   7570   7753   -201     11    314       C  
ATOM     19  C   CYS A  29     -12.116  23.286 -77.232  1.00 60.54           C  
ANISOU   19  C   CYS A  29     7956   7427   7618   -213     16    317       C  
ATOM     20  O   CYS A  29     -11.019  23.822 -77.299  1.00 61.19           O  
ANISOU   20  O   CYS A  29     8029   7519   7699   -254     12    352       O  
ATOM     21  CB  CYS A  29     -12.734  22.369 -79.435  1.00 61.24           C  
ANISOU   21  CB  CYS A  29     8048   7554   7664   -197     59    322       C  
ATOM     22  SG  CYS A  29     -13.758  22.281 -80.921  1.00 60.45           S  
ANISOU   22  SG  CYS A  29     7977   7452   7539   -182     62    319       S  
ATOM     23  N   VAL A  30     -12.508  22.558 -76.187  1.00 62.21           N  
ANISOU   23  N   VAL A  30     8153   7637   7846   -179     25    282       N  
ATOM     24  CA  VAL A  30     -11.614  22.275 -75.059  1.00 64.56           C  
ANISOU   24  CA  VAL A  30     8420   7947   8160   -185     33    281       C  
ATOM     25  C   VAL A  30     -10.601  21.182 -75.433  1.00 66.93           C  
ANISOU   25  C   VAL A  30     8677   8301   8450   -190     80    292       C  
ATOM     26  O   VAL A  30     -10.948  20.183 -76.067  1.00 65.85           O  
ANISOU   26  O   VAL A  30     8529   8189   8299   -166    111    278       O  
ATOM     27  CB  VAL A  30     -12.393  21.874 -73.777  1.00 63.72           C  
ANISOU   27  CB  VAL A  30     8314   7822   8073   -147     25    239       C  
ATOM     28  CG1 VAL A  30     -11.468  21.267 -72.733  1.00 60.00           C  
ANISOU   28  CG1 VAL A  30     7807   7371   7616   -148     42    236       C  
ATOM     29  CG2 VAL A  30     -13.127  23.064 -73.179  1.00 61.45           C  
ANISOU   29  CG2 VAL A  30     8064   7484   7797   -143    -25    229       C  
ATOM     30  N   GLU A  31      -9.348  21.388 -75.039  1.00 70.13           N  
ANISOU   30  N   GLU A  31     9059   8724   8862   -221     83    316       N  
ATOM     31  CA  GLU A  31      -8.293  20.406 -75.242  1.00 71.38           C  
ANISOU   31  CA  GLU A  31     9173   8935   9012   -224    125    324       C  
ATOM     32  C   GLU A  31      -8.246  19.467 -74.040  1.00 69.84           C  
ANISOU   32  C   GLU A  31     8955   8745   8834   -194    138    293       C  
ATOM     33  O   GLU A  31      -7.515  19.716 -73.085  1.00 73.98           O  
ANISOU   33  O   GLU A  31     9465   9266   9376   -208    128    298       O  
ATOM     34  CB  GLU A  31      -6.953  21.125 -75.417  1.00 71.27           C  
ANISOU   34  CB  GLU A  31     9142   8940   8995   -274    120    367       C  
ATOM     35  CG  GLU A  31      -5.814  20.239 -75.890  1.00 73.87           C  
ANISOU   35  CG  GLU A  31     9425   9332   9310   -280    163    381       C  
ATOM     36  CD  GLU A  31      -4.468  20.928 -75.807  1.00 73.49           C  
ANISOU   36  CD  GLU A  31     9355   9304   9263   -329    157    420       C  
ATOM     37  OE1 GLU A  31      -3.938  21.315 -76.868  1.00 72.06           O  
ANISOU   37  OE1 GLU A  31     9168   9151   9060   -362    166    456       O  
ATOM     38  OE2 GLU A  31      -3.948  21.085 -74.680  1.00 71.71           O1-
ANISOU   38  OE2 GLU A  31     9117   9068   9060   -337    144    418       O1-
ATOM     39  N   VAL A  32      -9.037  18.397 -74.079  1.00 69.91           N  
ANISOU   39  N   VAL A  32     8961   8760   8839   -154    158    261       N  
ATOM     40  CA  VAL A  32      -9.119  17.454 -72.950  1.00 66.56           C  
ANISOU   40  CA  VAL A  32     8519   8338   8430   -125    169    231       C  
ATOM     41  C   VAL A  32      -7.839  16.612 -72.827  1.00 65.25           C  
ANISOU   41  C   VAL A  32     8312   8217   8263   -129    199    239       C  
ATOM     42  O   VAL A  32      -7.276  16.499 -71.744  1.00 64.28           O  
ANISOU   42  O   VAL A  32     8173   8093   8156   -131    195    233       O  
ATOM     43  CB  VAL A  32     -10.387  16.567 -73.027  1.00 66.53           C  
ANISOU   43  CB  VAL A  32     8527   8328   8422    -84    178    197       C  
ATOM     44  CG1 VAL A  32     -10.355  15.456 -71.981  1.00 65.35           C  
ANISOU   44  CG1 VAL A  32     8357   8188   8285    -58    192    170       C  
ATOM     45  CG2 VAL A  32     -11.636  17.421 -72.861  1.00 64.15           C  
ANISOU   45  CG2 VAL A  32     8263   7984   8127    -76    145    184       C  
ATOM     46  N   VAL A  33      -7.392  16.023 -73.934  1.00 63.32           N  
ANISOU   46  N   VAL A  33     8050   8012   7996   -129    228    250       N  
ATOM     47  CA  VAL A  33      -6.102  15.348 -73.974  1.00 66.39           C  
ANISOU   47  CA  VAL A  33     8398   8447   8378   -134    255    260       C  
ATOM     48  C   VAL A  33      -5.387  15.783 -75.246  1.00 68.76           C  
ANISOU   48  C   VAL A  33     8688   8781   8654   -163    268    294       C  
ATOM     49  O   VAL A  33      -5.815  15.416 -76.346  1.00 66.34           O  
ANISOU   49  O   VAL A  33     8389   8490   8325   -149    284    293       O  
ATOM     50  CB  VAL A  33      -6.225  13.806 -73.950  1.00 68.58           C  
ANISOU   50  CB  VAL A  33     8659   8749   8650    -92    283    230       C  
ATOM     51  CG1 VAL A  33      -4.838  13.169 -73.945  1.00 65.88           C  
ANISOU   51  CG1 VAL A  33     8274   8455   8301    -95    307    238       C  
ATOM     52  CG2 VAL A  33      -7.033  13.336 -72.745  1.00 66.14           C  
ANISOU   52  CG2 VAL A  33     8361   8407   8361    -66    270    197       C  
ATOM     53  N   PRO A  34      -4.298  16.577 -75.103  1.00 70.85           N  
ANISOU   53  N   PRO A  34     8935   9060   8922   -203    261    327       N  
ATOM     54  CA  PRO A  34      -3.557  17.141 -76.245  1.00 70.45           C  
ANISOU   54  CA  PRO A  34     8874   9045   8849   -239    270    366       C  
ATOM     55  C   PRO A  34      -3.325  16.128 -77.357  1.00 70.63           C  
ANISOU   55  C   PRO A  34     8874   9119   8841   -217    309    362       C  
ATOM     56  O   PRO A  34      -2.961  14.987 -77.073  1.00 72.86           O  
ANISOU   56  O   PRO A  34     9130   9429   9123   -186    332    339       O  
ATOM     57  CB  PRO A  34      -2.230  17.563 -75.616  1.00 69.01           C  
ANISOU   57  CB  PRO A  34     8660   8883   8678   -274    267    390       C  
ATOM     58  CG  PRO A  34      -2.612  17.952 -74.224  1.00 69.15           C  
ANISOU   58  CG  PRO A  34     8695   8849   8727   -270    235    373       C  
ATOM     59  CD  PRO A  34      -3.732  17.031 -73.814  1.00 68.00           C  
ANISOU   59  CD  PRO A  34     8566   8681   8588   -220    240    329       C  
ATOM     60  N   ASN A  35      -3.568  16.543 -78.602  1.00 73.37           N  
ANISOU   60  N   ASN A  35     9236   9477   9163   -231    313    382       N  
ATOM     61  CA  ASN A  35      -3.414  15.689 -79.796  1.00 75.35           C  
ANISOU   61  CA  ASN A  35     9471   9777   9382   -210    347    380       C  
ATOM     62  C   ASN A  35      -4.365  14.482 -79.875  1.00 74.95           C  
ANISOU   62  C   ASN A  35     9432   9717   9329   -155    359    338       C  
ATOM     63  O   ASN A  35      -4.359  13.758 -80.867  1.00 77.78           O  
ANISOU   63  O   ASN A  35     9782  10110   9660   -133    384    332       O  
ATOM     64  CB  ASN A  35      -1.946  15.235 -79.975  1.00 78.79           C  
ANISOU   64  CB  ASN A  35     9853  10280   9802   -219    377    396       C  
ATOM     65  CG  ASN A  35      -1.004  16.383 -80.340  1.00 81.44           C  
ANISOU   65  CG  ASN A  35    10175  10639  10128   -278    370    445       C  
ATOM     66  ND2 ASN A  35       0.277  16.224 -80.012  1.00 78.18           N  
ANISOU   66  ND2 ASN A  35     9716  10273   9715   -293    385    459       N  
ATOM     67  OD1 ASN A  35      -1.418  17.388 -80.923  1.00 84.18           O  
ANISOU   67  OD1 ASN A  35    10551  10963  10468   -309    351    471       O  
ATOM     68  N   ILE A  36      -5.193  14.283 -78.847  1.00 73.91           N  
ANISOU   68  N   ILE A  36     9320   9539   9224   -134    341    309       N  
ATOM     69  CA  ILE A  36      -6.005  13.062 -78.716  1.00 69.71           C  
ANISOU   69  CA  ILE A  36     8794   8998   8692    -85    351    269       C  
ATOM     70  C   ILE A  36      -7.524  13.312 -78.626  1.00 66.16           C  
ANISOU   70  C   ILE A  36     8387   8495   8253    -71    328    250       C  
ATOM     71  O   ILE A  36      -8.283  12.883 -79.501  1.00 65.64           O  
ANISOU   71  O   ILE A  36     8338   8430   8170    -49    334    239       O  
ATOM     72  CB  ILE A  36      -5.539  12.217 -77.493  1.00 70.01           C  
ANISOU   72  CB  ILE A  36     8808   9040   8751    -65    355    246       C  
ATOM     73  CG1 ILE A  36      -4.054  11.825 -77.605  1.00 70.84           C  
ANISOU   73  CG1 ILE A  36     8869   9201   8845    -72    379    259       C  
ATOM     74  CG2 ILE A  36      -6.431  11.001 -77.280  1.00 66.56           C  
ANISOU   74  CG2 ILE A  36     8383   8589   8317    -20    360    208       C  
ATOM     75  CD1 ILE A  36      -3.672  11.059 -78.859  1.00 73.74           C  
ANISOU   75  CD1 ILE A  36     9219   9620   9179    -53    409    260       C  
ATOM     76  N   THR A  37      -7.953  13.996 -77.566  1.00 64.29           N  
ANISOU   76  N   THR A  37     8167   8217   8043    -81    300    246       N  
ATOM     77  CA  THR A  37      -9.371  14.144 -77.225  1.00 63.20           C  
ANISOU   77  CA  THR A  37     8062   8032   7916    -63    278    222       C  
ATOM     78  C   THR A  37      -9.802  15.618 -77.153  1.00 61.84           C  
ANISOU   78  C   THR A  37     7920   7821   7752    -91    244    240       C  
ATOM     79  O   THR A  37      -9.184  16.414 -76.444  1.00 59.17           O  
ANISOU   79  O   THR A  37     7578   7473   7429   -118    227    256       O  
ATOM     80  CB  THR A  37      -9.680  13.443 -75.885  1.00 62.66           C  
ANISOU   80  CB  THR A  37     7988   7948   7872    -39    274    192       C  
ATOM     81  CG2 THR A  37     -11.139  13.639 -75.472  1.00 60.96           C  
ANISOU   81  CG2 THR A  37     7803   7690   7667    -21    251    169       C  
ATOM     82  OG1 THR A  37      -9.417  12.043 -76.017  1.00 66.29           O  
ANISOU   82  OG1 THR A  37     8426   8437   8322    -10    300    174       O  
ATOM     83  N   TYR A  38     -10.867  15.962 -77.878  1.00 58.82           N  
ANISOU   83  N   TYR A  38     7570   7417   7361    -83    232    235       N  
ATOM     84  CA  TYR A  38     -11.376  17.331 -77.901  1.00 62.00           C  
ANISOU   84  CA  TYR A  38     8006   7781   7770   -105    196    249       C  
ATOM     85  C   TYR A  38     -12.901  17.447 -77.697  1.00 60.12           C  
ANISOU   85  C   TYR A  38     7800   7503   7539    -78    174    220       C  
ATOM     86  O   TYR A  38     -13.698  16.817 -78.404  1.00 58.31           O  
ANISOU   86  O   TYR A  38     7579   7278   7298    -53    185    205       O  
ATOM     87  CB  TYR A  38     -10.908  18.065 -79.173  1.00 65.81           C  
ANISOU   87  CB  TYR A  38     8496   8276   8229   -137    196    285       C  
ATOM     88  CG  TYR A  38      -9.398  18.234 -79.239  1.00 70.61           C  
ANISOU   88  CG  TYR A  38     9073   8922   8831   -172    211    318       C  
ATOM     89  CD1 TYR A  38      -8.592  17.241 -79.802  1.00 72.86           C  
ANISOU   89  CD1 TYR A  38     9323   9261   9098   -164    250    322       C  
ATOM     90  CD2 TYR A  38      -8.771  19.372 -78.715  1.00 70.16           C  
ANISOU   90  CD2 TYR A  38     9020   8848   8787   -212    185    344       C  
ATOM     91  CE1 TYR A  38      -7.213  17.373 -79.847  1.00 73.94           C  
ANISOU   91  CE1 TYR A  38     9427   9438   9229   -194    265    350       C  
ATOM     92  CE2 TYR A  38      -7.389  19.517 -78.763  1.00 70.02           C  
ANISOU   92  CE2 TYR A  38     8971   8868   8765   -245    198    375       C  
ATOM     93  CZ  TYR A  38      -6.615  18.514 -79.329  1.00 74.39           C  
ANISOU   93  CZ  TYR A  38     9487   9479   9299   -236    239    378       C  
ATOM     94  OH  TYR A  38      -5.240  18.624 -79.386  1.00 75.59           O  
ANISOU   94  OH  TYR A  38     9602   9674   9444   -268    254    408       O  
ATOM     95  N   GLN A  39     -13.278  18.263 -76.716  1.00 57.53           N  
ANISOU   95  N   GLN A  39     7488   7139   7232    -82    142    213       N  
ATOM     96  CA  GLN A  39     -14.667  18.536 -76.377  1.00 56.46           C  
ANISOU   96  CA  GLN A  39     7379   6967   7103    -57    117    185       C  
ATOM     97  C   GLN A  39     -15.160  19.750 -77.157  1.00 53.01           C  
ANISOU   97  C   GLN A  39     6979   6502   6658    -72     86    201       C  
ATOM     98  O   GLN A  39     -14.950  20.890 -76.744  1.00 53.13           O  
ANISOU   98  O   GLN A  39     7013   6490   6683    -94     53    214       O  
ATOM     99  CB  GLN A  39     -14.798  18.800 -74.870  1.00 57.47           C  
ANISOU   99  CB  GLN A  39     7505   7074   7255    -49     96    167       C  
ATOM    100  CG  GLN A  39     -16.221  18.786 -74.334  1.00 60.93           C  
ANISOU  100  CG  GLN A  39     7961   7487   7700    -16     78    133       C  
ATOM    101  CD  GLN A  39     -16.581  17.461 -73.671  1.00 70.73           C  
ANISOU  101  CD  GLN A  39     9178   8747   8946     11    103    105       C  
ATOM    102  NE2 GLN A  39     -17.704  16.879 -74.079  1.00 70.13           N  
ANISOU  102  NE2 GLN A  39     9110   8672   8863     37    108     84       N  
ATOM    103  OE1 GLN A  39     -15.859  16.971 -72.792  1.00 76.45           O  
ANISOU  103  OE1 GLN A  39     9880   9485   9681      9    115    103       O  
ATOM    104  N   CYS A  40     -15.821  19.502 -78.282  1.00 52.08           N  
ANISOU  104  N   CYS A  40     6876   6389   6522    -61     94    199       N  
ATOM    105  CA  CYS A  40     -16.368  20.581 -79.098  1.00 52.77           C  
ANISOU  105  CA  CYS A  40     7001   6448   6600    -73     64    212       C  
ATOM    106  C   CYS A  40     -17.864  20.718 -78.823  1.00 51.08           C  
ANISOU  106  C   CYS A  40     6811   6202   6392    -39     40    178       C  
ATOM    107  O   CYS A  40     -18.640  21.115 -79.691  1.00 53.56           O  
ANISOU  107  O   CYS A  40     7153   6501   6694    -33     25    177       O  
ATOM    108  CB  CYS A  40     -16.098  20.320 -80.580  1.00 52.62           C  
ANISOU  108  CB  CYS A  40     6983   6454   6554    -84     86    234       C  
ATOM    109  SG  CYS A  40     -14.349  20.293 -81.049  1.00 61.70           S  
ANISOU  109  SG  CYS A  40     8103   7647   7690   -125    113    277       S  
ATOM    110  N   MET A  41     -18.253  20.410 -77.594  1.00 49.75           N  
ANISOU  110  N   MET A  41     6631   6028   6242    -17     35    150       N  
ATOM    111  CA  MET A  41     -19.659  20.304 -77.223  1.00 49.44           C  
ANISOU  111  CA  MET A  41     6604   5970   6207     17     20    114       C  
ATOM    112  C   MET A  41     -20.321  21.665 -76.975  1.00 47.82           C  
ANISOU  112  C   MET A  41     6436   5724   6009     19    -28    109       C  
ATOM    113  O   MET A  41     -19.783  22.504 -76.261  1.00 49.71           O  
ANISOU  113  O   MET A  41     6682   5945   6259      2    -52    118       O  
ATOM    114  CB  MET A  41     -19.789  19.383 -76.010  1.00 48.93           C  
ANISOU  114  CB  MET A  41     6512   5921   6158     39     36     88       C  
ATOM    115  CG  MET A  41     -21.089  19.490 -75.247  1.00 52.58           C  
ANISOU  115  CG  MET A  41     6982   6365   6627     71     15     54       C  
ATOM    116  SD  MET A  41     -21.126  18.392 -73.821  1.00 54.51           S  
ANISOU  116  SD  MET A  41     7192   6631   6886     89     36     29       S  
ATOM    117  CE  MET A  41     -19.836  19.091 -72.796  1.00 56.31           C  
ANISOU  117  CE  MET A  41     7414   6851   7129     64     24     46       C  
ATOM    118  N   GLU A  42     -21.483  21.863 -77.589  1.00 47.97           N  
ANISOU  118  N   GLU A  42     6477   5727   6018     40    -43     93       N  
ATOM    119  CA  GLU A  42     -22.361  23.016 -77.348  1.00 48.78           C  
ANISOU  119  CA  GLU A  42     6614   5792   6125     53    -91     78       C  
ATOM    120  C   GLU A  42     -21.722  24.379 -77.641  1.00 49.88           C  
ANISOU  120  C   GLU A  42     6786   5901   6265     20   -127    108       C  
ATOM    121  O   GLU A  42     -21.682  25.264 -76.785  1.00 50.87           O  
ANISOU  121  O   GLU A  42     6926   6000   6402     20   -163    102       O  
ATOM    122  CB  GLU A  42     -22.947  22.980 -75.936  1.00 45.50           C  
ANISOU  122  CB  GLU A  42     6189   5373   5727     81   -104     45       C  
ATOM    123  CG  GLU A  42     -24.203  23.817 -75.817  1.00 46.74           C  
ANISOU  123  CG  GLU A  42     6374   5500   5883    110   -146     18       C  
ATOM    124  CD  GLU A  42     -25.249  23.198 -74.910  1.00 47.09           C  
ANISOU  124  CD  GLU A  42     6399   5560   5933    149   -140    -21       C  
ATOM    125  OE1 GLU A  42     -26.392  23.689 -74.917  1.00 45.44           O  
ANISOU  125  OE1 GLU A  42     6208   5336   5720    177   -168    -47       O  
ATOM    126  OE2 GLU A  42     -24.932  22.228 -74.192  1.00 47.97           O1-
ANISOU  126  OE2 GLU A  42     6477   5699   6051    151   -109    -27       O1-
ATOM    127  N   LEU A  43     -21.257  24.537 -78.874  1.00 49.70           N  
ANISOU  127  N   LEU A  43     6775   5883   6226     -5   -120    139       N  
ATOM    128  CA  LEU A  43     -20.505  25.708 -79.270  1.00 50.01           C  
ANISOU  128  CA  LEU A  43     6841   5898   6261    -44   -150    175       C  
ATOM    129  C   LEU A  43     -21.031  26.313 -80.564  1.00 50.59           C  
ANISOU  129  C   LEU A  43     6951   5953   6317    -51   -170    187       C  
ATOM    130  O   LEU A  43     -20.364  27.149 -81.165  1.00 51.90           O  
ANISOU  130  O   LEU A  43     7140   6105   6475    -89   -189    224       O  
ATOM    131  CB  LEU A  43     -19.022  25.353 -79.420  1.00 49.79           C  
ANISOU  131  CB  LEU A  43     6785   5902   6231    -84   -117    211       C  
ATOM    132  CG  LEU A  43     -18.220  25.158 -78.132  1.00 49.05           C  
ANISOU  132  CG  LEU A  43     6662   5817   6155    -90   -110    209       C  
ATOM    133  CD1 LEU A  43     -16.932  24.393 -78.404  1.00 47.41           C  
ANISOU  133  CD1 LEU A  43     6417   5654   5942   -117    -66    236       C  
ATOM    134  CD2 LEU A  43     -17.937  26.508 -77.478  1.00 47.96           C  
ANISOU  134  CD2 LEU A  43     6553   5639   6031   -110   -161    220       C  
ATOM    135  N   ASN A  44     -22.224  25.897 -80.986  1.00 50.65           N  
ANISOU  135  N   ASN A  44     6966   5959   6317    -15   -168    159       N  
ATOM    136  CA  ASN A  44     -22.863  26.479 -82.160  1.00 51.87           C  
ANISOU  136  CA  ASN A  44     7159   6093   6456    -15   -191    166       C  
ATOM    137  C   ASN A  44     -22.233  26.104 -83.490  1.00 49.47           C  
ANISOU  137  C   ASN A  44     6852   5814   6129    -43   -161    200       C  
ATOM    138  O   ASN A  44     -22.350  26.863 -84.448  1.00 46.12           O  
ANISOU  138  O   ASN A  44     6463   5369   5690    -60   -185    220       O  
ATOM    139  CB  ASN A  44     -22.849  28.004 -82.061  1.00 59.92           C  
ANISOU  139  CB  ASN A  44     8223   7064   7478    -33   -250    179       C  
ATOM    140  CG  ASN A  44     -24.225  28.590 -81.940  1.00 63.28           C  
ANISOU  140  CG  ASN A  44     8680   7455   7906      5   -293    144       C  
ATOM    141  ND2 ASN A  44     -24.945  28.643 -83.053  1.00 60.93           N  
ANISOU  141  ND2 ASN A  44     8406   7149   7592     14   -299    142       N  
ATOM    142  OD1 ASN A  44     -24.639  28.993 -80.854  1.00 69.89           O  
ANISOU  142  OD1 ASN A  44     9521   8273   8759     28   -321    116       O  
ATOM    143  N   PHE A  45     -21.554  24.961 -83.550  1.00 49.91           N  
ANISOU  143  N   PHE A  45     6868   5915   6181    -46   -111    206       N  
ATOM    144  CA  PHE A  45     -20.969  24.496 -84.813  1.00 52.44           C  
ANISOU  144  CA  PHE A  45     7181   6266   6477    -66    -79    235       C  
ATOM    145  C   PHE A  45     -22.074  24.174 -85.825  1.00 52.25           C  
ANISOU  145  C   PHE A  45     7177   6237   6438    -39    -79    218       C  
ATOM    146  O   PHE A  45     -22.948  23.342 -85.553  1.00 53.10           O  
ANISOU  146  O   PHE A  45     7271   6351   6552     -1    -66    182       O  
ATOM    147  CB  PHE A  45     -20.058  23.276 -84.595  1.00 50.40           C  
ANISOU  147  CB  PHE A  45     6874   6055   6217    -69    -27    238       C  
ATOM    148  CG  PHE A  45     -18.692  23.617 -84.074  1.00 50.38           C  
ANISOU  148  CG  PHE A  45     6853   6067   6222   -107    -22    269       C  
ATOM    149  CD1 PHE A  45     -18.328  23.289 -82.777  1.00 49.06           C  
ANISOU  149  CD1 PHE A  45     6659   5904   6076   -100    -15    254       C  
ATOM    150  CD2 PHE A  45     -17.763  24.267 -84.884  1.00 53.63           C  
ANISOU  150  CD2 PHE A  45     7272   6486   6615   -151    -24    313       C  
ATOM    151  CE1 PHE A  45     -17.070  23.604 -82.293  1.00 49.17           C  
ANISOU  151  CE1 PHE A  45     6654   5930   6096   -135    -12    281       C  
ATOM    152  CE2 PHE A  45     -16.500  24.586 -84.402  1.00 51.84           C  
ANISOU  152  CE2 PHE A  45     7026   6275   6395   -188    -20    342       C  
ATOM    153  CZ  PHE A  45     -16.157  24.253 -83.104  1.00 51.01           C  
ANISOU  153  CZ  PHE A  45     6894   6172   6313   -179    -14    325       C  
ATOM    154  N   TYR A  46     -22.054  24.882 -86.954  1.00 54.49           N  
ANISOU  154  N   TYR A  46     7493   6508   6701    -60    -96    244       N  
ATOM    155  CA  TYR A  46     -22.966  24.654 -88.090  1.00 57.79           C  
ANISOU  155  CA  TYR A  46     7932   6923   7101    -40    -96    234       C  
ATOM    156  C   TYR A  46     -22.310  23.590 -88.957  1.00 56.33           C  
ANISOU  156  C   TYR A  46     7720   6786   6895    -46    -46    250       C  
ATOM    157  O   TYR A  46     -22.959  22.948 -89.782  1.00 54.77           O  
ANISOU  157  O   TYR A  46     7527   6598   6683    -22    -33    236       O  
ATOM    158  CB  TYR A  46     -23.124  25.938 -88.934  1.00 61.42           C  
ANISOU  158  CB  TYR A  46     8441   7347   7546    -64   -139    259       C  
ATOM    159  CG  TYR A  46     -24.344  26.843 -88.693  1.00 66.59           C  
ANISOU  159  CG  TYR A  46     9138   7952   8212    -40   -193    233       C  
ATOM    160  CD1 TYR A  46     -24.822  27.128 -87.399  1.00 66.90           C  
ANISOU  160  CD1 TYR A  46     9172   7967   8276    -17   -218    203       C  
ATOM    161  CD2 TYR A  46     -24.990  27.469 -89.782  1.00 65.54           C  
ANISOU  161  CD2 TYR A  46     9047   7792   8060    -40   -222    240       C  
ATOM    162  CE1 TYR A  46     -25.921  27.972 -87.208  1.00 65.05           C  
ANISOU  162  CE1 TYR A  46     8975   7690   8049      7   -268    177       C  
ATOM    163  CE2 TYR A  46     -26.078  28.315 -89.598  1.00 62.00           C  
ANISOU  163  CE2 TYR A  46     8636   7297   7620    -16   -274    216       C  
ATOM    164  CZ  TYR A  46     -26.538  28.568 -88.314  1.00 64.14           C  
ANISOU  164  CZ  TYR A  46     8902   7550   7916      8   -297    184       C  
ATOM    165  OH  TYR A  46     -27.610  29.416 -88.145  1.00 66.79           O  
ANISOU  165  OH  TYR A  46     9274   7843   8258     35   -349    157       O  
ATOM    166  N   LYS A  47     -21.003  23.426 -88.776  1.00 55.89           N  
ANISOU  166  N   LYS A  47     7637   6761   6836    -76    -21    278       N  
ATOM    167  CA  LYS A  47     -20.249  22.404 -89.486  1.00 58.79           C  
ANISOU  167  CA  LYS A  47     7974   7179   7182    -79     26    291       C  
ATOM    168  C   LYS A  47     -19.096  21.855 -88.651  1.00 56.73           C  
ANISOU  168  C   LYS A  47     7670   6953   6933    -92     56    298       C  
ATOM    169  O   LYS A  47     -18.835  22.331 -87.540  1.00 55.42           O  
ANISOU  169  O   LYS A  47     7497   6769   6789   -102     39    296       O  
ATOM    170  CB  LYS A  47     -19.763  22.909 -90.850  1.00 61.48           C  
ANISOU  170  CB  LYS A  47     8334   7533   7491   -111     28    330       C  
ATOM    171  CG  LYS A  47     -19.035  24.245 -90.838  1.00 64.24           C  
ANISOU  171  CG  LYS A  47     8703   7864   7838   -161     -1    371       C  
ATOM    172  CD  LYS A  47     -18.325  24.519 -92.163  1.00 68.69           C  
ANISOU  172  CD  LYS A  47     9274   8456   8366   -196     11    414       C  
ATOM    173  CE  LYS A  47     -19.092  24.013 -93.383  1.00 71.38           C  
ANISOU  173  CE  LYS A  47     9632   8804   8682   -170     22    403       C  
ATOM    174  NZ  LYS A  47     -20.326  24.802 -93.656  1.00 71.74           N1+
ANISOU  174  NZ  LYS A  47     9728   8795   8732   -157    -23    389       N1+
ATOM    175  N   ILE A  48     -18.414  20.855 -89.199  1.00 54.21           N  
ANISOU  175  N   ILE A  48     7320   6682   6595    -88     99    305       N  
ATOM    176  CA  ILE A  48     -17.396  20.109 -88.465  1.00 58.74           C  
ANISOU  176  CA  ILE A  48     7849   7291   7177    -91    131    305       C  
ATOM    177  C   ILE A  48     -16.086  20.894 -88.374  1.00 60.46           C  
ANISOU  177  C   ILE A  48     8056   7525   7390   -140    130    347       C  
ATOM    178  O   ILE A  48     -15.618  21.425 -89.377  1.00 63.12           O  
ANISOU  178  O   ILE A  48     8403   7876   7702   -170    131    382       O  
ATOM    179  CB  ILE A  48     -17.181  18.699 -89.089  1.00 58.73           C  
ANISOU  179  CB  ILE A  48     7821   7336   7157    -64    174    293       C  
ATOM    180  CG1 ILE A  48     -18.403  17.803 -88.836  1.00 56.99           C  
ANISOU  180  CG1 ILE A  48     7606   7099   6949    -18    173    250       C  
ATOM    181  CG2 ILE A  48     -15.945  18.016 -88.528  1.00 55.67           C  
ANISOU  181  CG2 ILE A  48     7388   6990   6772    -71    206    300       C  
ATOM    182  CD1 ILE A  48     -19.461  17.844 -89.919  1.00 61.40           C  
ANISOU  182  CD1 ILE A  48     8197   7641   7490      0    162    241       C  
ATOM    183  N   PRO A  49     -15.497  20.977 -87.165  1.00 62.05           N  
ANISOU  183  N   PRO A  49     8235   7724   7615   -150    127    346       N  
ATOM    184  CA  PRO A  49     -14.206  21.647 -86.958  1.00 65.76           C  
ANISOU  184  CA  PRO A  49     8689   8211   8084   -196    127    385       C  
ATOM    185  C   PRO A  49     -13.107  21.146 -87.895  1.00 69.08           C  
ANISOU  185  C   PRO A  49     9079   8691   8474   -214    167    413       C  
ATOM    186  O   PRO A  49     -12.936  19.943 -88.072  1.00 70.03           O  
ANISOU  186  O   PRO A  49     9171   8850   8585   -185    203    395       O  
ATOM    187  CB  PRO A  49     -13.854  21.298 -85.510  1.00 62.70           C  
ANISOU  187  CB  PRO A  49     8274   7821   7726   -187    130    366       C  
ATOM    188  CG  PRO A  49     -15.162  21.072 -84.850  1.00 60.82           C  
ANISOU  188  CG  PRO A  49     8054   7544   7508   -147    111    323       C  
ATOM    189  CD  PRO A  49     -16.081  20.510 -85.895  1.00 60.08           C  
ANISOU  189  CD  PRO A  49     7977   7455   7396   -118    121    307       C  
ATOM    190  N   ASP A  50     -12.379  22.083 -88.487  1.00 75.77           N  
ANISOU  190  N   ASP A  50     9934   9549   9305   -262    157    458       N  
ATOM    191  CA  ASP A  50     -11.306  21.777 -89.423  1.00 76.82           C  
ANISOU  191  CA  ASP A  50    10039   9744   9406   -285    192    490       C  
ATOM    192  C   ASP A  50      -9.964  22.163 -88.812  1.00 75.28           C  
ANISOU  192  C   ASP A  50     9809   9574   9216   -327    197    521       C  
ATOM    193  O   ASP A  50      -8.912  21.929 -89.408  1.00 78.02           O  
ANISOU  193  O   ASP A  50    10124   9980   9538   -348    228    548       O  
ATOM    194  CB  ASP A  50     -11.523  22.560 -90.714  1.00 80.00           C  
ANISOU  194  CB  ASP A  50    10475  10143   9778   -311    179    521       C  
ATOM    195  CG  ASP A  50     -11.553  24.060 -90.478  1.00 86.20           C  
ANISOU  195  CG  ASP A  50    11296  10880  10574   -357    129    551       C  
ATOM    196  OD1 ASP A  50     -12.401  24.533 -89.684  1.00 85.81           O  
ANISOU  196  OD1 ASP A  50    11276  10773  10554   -343     92    528       O  
ATOM    197  OD2 ASP A  50     -10.717  24.767 -91.077  1.00 90.61           O1-
ANISOU  197  OD2 ASP A  50    11853  11460  11111   -408    127    599       O1-
ATOM    198  N   ASN A  51     -10.012  22.749 -87.621  1.00 73.96           N  
ANISOU  198  N   ASN A  51     9651   9367   9083   -337    166    515       N  
ATOM    199  CA  ASN A  51      -8.825  23.289 -86.968  1.00 74.64           C  
ANISOU  199  CA  ASN A  51     9713   9467   9180   -380    161    545       C  
ATOM    200  C   ASN A  51      -8.309  22.427 -85.815  1.00 71.07           C  
ANISOU  200  C   ASN A  51     9219   9034   8750   -357    183    520       C  
ATOM    201  O   ASN A  51      -7.738  22.928 -84.847  1.00 69.61           O  
ANISOU  201  O   ASN A  51     9024   8835   8587   -381    165    530       O  
ATOM    202  CB  ASN A  51      -9.056  24.758 -86.540  1.00 80.45           C  
ANISOU  202  CB  ASN A  51    10490  10144   9933   -418    105    566       C  
ATOM    203  CG  ASN A  51     -10.186  24.933 -85.512  1.00 84.34           C  
ANISOU  203  CG  ASN A  51    11013  10574  10458   -383     71    525       C  
ATOM    204  ND2 ASN A  51     -11.035  23.920 -85.352  1.00 81.24           N  
ANISOU  204  ND2 ASN A  51    10615  10180  10071   -328     90    480       N  
ATOM    205  OD1 ASN A  51     -10.288  25.986 -84.877  1.00 86.89           O  
ANISOU  205  OD1 ASN A  51    11363  10849  10800   -405     26    534       O  
ATOM    206  N   LEU A  52      -8.508  21.119 -85.930  1.00 70.51           N  
ANISOU  206  N   LEU A  52     9125   8992   8673   -311    219    487       N  
ATOM    207  CA  LEU A  52      -8.086  20.191 -84.879  1.00 69.75           C  
ANISOU  207  CA  LEU A  52     8991   8912   8596   -285    239    460       C  
ATOM    208  C   LEU A  52      -6.980  19.282 -85.397  1.00 67.48           C  
ANISOU  208  C   LEU A  52     8656   8698   8285   -283    285    470       C  
ATOM    209  O   LEU A  52      -6.907  19.056 -86.601  1.00 68.82           O  
ANISOU  209  O   LEU A  52     8824   8901   8421   -282    305    482       O  
ATOM    210  CB  LEU A  52      -9.276  19.369 -84.380  1.00 68.25           C  
ANISOU  210  CB  LEU A  52     8815   8691   8423   -231    238    411       C  
ATOM    211  CG  LEU A  52     -10.418  20.121 -83.690  1.00 69.17           C  
ANISOU  211  CG  LEU A  52     8974   8742   8565   -225    195    393       C  
ATOM    212  CD1 LEU A  52     -11.613  19.200 -83.497  1.00 68.27           C  
ANISOU  212  CD1 LEU A  52     8869   8610   8458   -173    200    347       C  
ATOM    213  CD2 LEU A  52      -9.981  20.706 -82.355  1.00 71.38           C  
ANISOU  213  CD2 LEU A  52     9247   8997   8874   -243    172    395       C  
ATOM    214  N   PRO A  53      -6.104  18.773 -84.499  1.00 67.61           N  
ANISOU  214  N   PRO A  53     8634   8739   8316   -280    300    463       N  
ATOM    215  CA  PRO A  53      -5.031  17.862 -84.918  1.00 67.48           C  
ANISOU  215  CA  PRO A  53     8569   8793   8277   -272    342    468       C  
ATOM    216  C   PRO A  53      -5.529  16.735 -85.808  1.00 70.91           C  
ANISOU  216  C   PRO A  53     9001   9252   8686   -225    370    442       C  
ATOM    217  O   PRO A  53      -6.673  16.302 -85.676  1.00 74.48           O  
ANISOU  217  O   PRO A  53     9482   9666   9150   -189    360    408       O  
ATOM    218  CB  PRO A  53      -4.523  17.293 -83.597  1.00 67.06           C  
ANISOU  218  CB  PRO A  53     8486   8741   8252   -257    346    446       C  
ATOM    219  CG  PRO A  53      -4.759  18.385 -82.608  1.00 69.70           C  
ANISOU  219  CG  PRO A  53     8845   9020   8618   -286    305    455       C  
ATOM    220  CD  PRO A  53      -5.972  19.150 -83.075  1.00 68.98           C  
ANISOU  220  CD  PRO A  53     8805   8877   8526   -289    275    455       C  
ATOM    221  N   PHE A  54      -4.677  16.278 -86.722  1.00 76.84           N  
ANISOU  221  N   PHE A  54     9721  10070   9404   -226    403    457       N  
ATOM    222  CA  PHE A  54      -5.000  15.140 -87.587  1.00 77.38           C  
ANISOU  222  CA  PHE A  54     9785  10167   9445   -179    430    431       C  
ATOM    223  C   PHE A  54      -5.124  13.863 -86.756  1.00 72.43           C  
ANISOU  223  C   PHE A  54     9142   9538   8837   -129    440    387       C  
ATOM    224  O   PHE A  54      -5.774  12.897 -87.168  1.00 69.98           O  
ANISOU  224  O   PHE A  54     8842   9227   8517    -84    450    356       O  
ATOM    225  CB  PHE A  54      -3.925  14.962 -88.670  1.00 85.64           C  
ANISOU  225  CB  PHE A  54    10797  11292  10450   -190    463    458       C  
ATOM    226  CG  PHE A  54      -3.965  16.007 -89.759  1.00 93.36           C  
ANISOU  226  CG  PHE A  54    11794  12277  11401   -232    456    500       C  
ATOM    227  CD1 PHE A  54      -3.281  17.218 -89.613  1.00 96.51           C  
ANISOU  227  CD1 PHE A  54    12188  12678  11802   -294    441    545       C  
ATOM    228  CD2 PHE A  54      -4.669  15.775 -90.942  1.00 95.44           C  
ANISOU  228  CD2 PHE A  54    12082  12544  11634   -212    463    494       C  
ATOM    229  CE1 PHE A  54      -3.311  18.178 -90.620  1.00 99.24           C  
ANISOU  229  CE1 PHE A  54    12554  13029  12122   -336    432    586       C  
ATOM    230  CE2 PHE A  54      -4.700  16.730 -91.951  1.00 97.98           C  
ANISOU  230  CE2 PHE A  54    12424  12872  11930   -251    456    534       C  
ATOM    231  CZ  PHE A  54      -4.021  17.932 -91.789  1.00 98.98           C  
ANISOU  231  CZ  PHE A  54    12546  13000  12059   -314    440    580       C  
ATOM    232  N   SER A  55      -4.511  13.896 -85.574  1.00 70.04           N  
ANISOU  232  N   SER A  55     8818   9232   8562   -139    435    385       N  
ATOM    233  CA  SER A  55      -4.388  12.744 -84.693  1.00 70.72           C  
ANISOU  233  CA  SER A  55     8884   9320   8665    -99    445    348       C  
ATOM    234  C   SER A  55      -5.465  12.689 -83.605  1.00 72.00           C  
ANISOU  234  C   SER A  55     9077   9416   8864    -83    418    319       C  
ATOM    235  O   SER A  55      -5.248  12.076 -82.551  1.00 71.84           O  
ANISOU  235  O   SER A  55     9040   9390   8865    -66    418    297       O  
ATOM    236  CB  SER A  55      -3.011  12.762 -84.030  1.00 68.83           C  
ANISOU  236  CB  SER A  55     8598   9120   8431   -119    456    362       C  
ATOM    237  OG  SER A  55      -2.912  13.862 -83.142  1.00 65.99           O  
ANISOU  237  OG  SER A  55     8248   8724   8100   -160    429    382       O  
ATOM    238  N   THR A  56      -6.614  13.323 -83.850  1.00 70.14           N  
ANISOU  238  N   THR A  56     8882   9133   8633    -88    395    319       N  
ATOM    239  CA  THR A  56      -7.724  13.300 -82.888  1.00 68.68           C  
ANISOU  239  CA  THR A  56     8725   8889   8478    -71    370    291       C  
ATOM    240  C   THR A  56      -8.329  11.897 -82.797  1.00 65.99           C  
ANISOU  240  C   THR A  56     8385   8549   8139    -21    381    251       C  
ATOM    241  O   THR A  56      -8.773  11.328 -83.805  1.00 63.29           O  
ANISOU  241  O   THR A  56     8053   8219   7774      2    393    242       O  
ATOM    242  CB  THR A  56      -8.823  14.335 -83.232  1.00 69.82           C  
ANISOU  242  CB  THR A  56     8914   8986   8627    -87    341    299       C  
ATOM    243  CG2 THR A  56      -9.946  14.316 -82.189  1.00 67.87           C  
ANISOU  243  CG2 THR A  56     8690   8685   8410    -67    316    269       C  
ATOM    244  OG1 THR A  56      -8.252  15.649 -83.280  1.00 72.81           O  
ANISOU  244  OG1 THR A  56     9296   9361   9006   -135    325    337       O  
ATOM    245  N   LYS A  57      -8.329  11.343 -81.587  1.00 62.91           N  
ANISOU  245  N   LYS A  57     7984   8143   7773     -6    377    228       N  
ATOM    246  CA  LYS A  57      -8.885  10.011 -81.365  1.00 64.34           C  
ANISOU  246  CA  LYS A  57     8167   8321   7957     37    384    192       C  
ATOM    247  C   LYS A  57     -10.331  10.081 -80.872  1.00 60.48           C  
ANISOU  247  C   LYS A  57     7711   7779   7487     49    360    170       C  
ATOM    248  O   LYS A  57     -11.191   9.380 -81.385  1.00 58.91           O  
ANISOU  248  O   LYS A  57     7528   7572   7280     77    361    151       O  
ATOM    249  CB  LYS A  57      -8.000   9.186 -80.418  1.00 65.07           C  
ANISOU  249  CB  LYS A  57     8227   8433   8062     50    394    179       C  
ATOM    250  CG  LYS A  57      -6.512   9.344 -80.693  1.00 68.49           C  
ANISOU  250  CG  LYS A  57     8624   8919   8481     32    414    202       C  
ATOM    251  CD  LYS A  57      -5.755   8.024 -80.749  1.00 72.82           C  
ANISOU  251  CD  LYS A  57     9142   9507   9016     66    436    183       C  
ATOM    252  CE  LYS A  57      -5.752   7.449 -82.161  1.00 77.42           C  
ANISOU  252  CE  LYS A  57     9725  10126   9563     90    455    180       C  
ATOM    253  NZ  LYS A  57      -4.509   6.689 -82.496  1.00 77.99           N1+
ANISOU  253  NZ  LYS A  57     9758  10259   9613    108    480    178       N1+
ATOM    254  N   ASN A  58     -10.587  10.944 -79.892  1.00 58.22           N  
ANISOU  254  N   ASN A  58     7434   7459   7226     29    338    174       N  
ATOM    255  CA  ASN A  58     -11.920  11.107 -79.334  1.00 56.34           C  
ANISOU  255  CA  ASN A  58     7223   7176   7005     40    315    154       C  
ATOM    256  C   ASN A  58     -12.455  12.503 -79.583  1.00 54.57           C  
ANISOU  256  C   ASN A  58     7027   6922   6784     15    290    171       C  
ATOM    257  O   ASN A  58     -11.913  13.477 -79.070  1.00 54.56           O  
ANISOU  257  O   ASN A  58     7024   6912   6794    -13    277    190       O  
ATOM    258  CB  ASN A  58     -11.911  10.814 -77.834  1.00 57.31           C  
ANISOU  258  CB  ASN A  58     7337   7283   7155     45    306    137       C  
ATOM    259  CG  ASN A  58     -11.301   9.465 -77.512  1.00 59.54           C  
ANISOU  259  CG  ASN A  58     7594   7592   7436     68    326    121       C  
ATOM    260  ND2 ASN A  58     -10.317   9.451 -76.612  1.00 57.51           N  
ANISOU  260  ND2 ASN A  58     7312   7346   7191     58    329    126       N  
ATOM    261  OD1 ASN A  58     -11.701   8.448 -78.073  1.00 60.26           O  
ANISOU  261  OD1 ASN A  58     7688   7692   7514     96    336    104       O  
ATOM    262  N   LEU A  59     -13.516  12.593 -80.381  1.00 52.07           N  
ANISOU  262  N   LEU A  59     6737   6589   6456     27    282    164       N  
ATOM    263  CA  LEU A  59     -14.138  13.875 -80.687  1.00 50.11           C  
ANISOU  263  CA  LEU A  59     6519   6309   6209      8    256    177       C  
ATOM    264  C   LEU A  59     -15.595  13.947 -80.241  1.00 48.79           C  
ANISOU  264  C   LEU A  59     6377   6105   6056     28    233    151       C  
ATOM    265  O   LEU A  59     -16.454  13.202 -80.724  1.00 50.92           O  
ANISOU  265  O   LEU A  59     6655   6373   6318     54    238    131       O  
ATOM    266  CB  LEU A  59     -14.039  14.201 -82.182  1.00 51.21           C  
ANISOU  266  CB  LEU A  59     6671   6464   6320     -2    263    199       C  
ATOM    267  CG  LEU A  59     -14.760  15.462 -82.690  1.00 52.72           C  
ANISOU  267  CG  LEU A  59     6898   6622   6509    -19    234    212       C  
ATOM    268  CD1 LEU A  59     -14.248  16.711 -81.994  1.00 51.39           C  
ANISOU  268  CD1 LEU A  59     6734   6434   6355    -54    210    234       C  
ATOM    269  CD2 LEU A  59     -14.653  15.601 -84.205  1.00 51.48           C  
ANISOU  269  CD2 LEU A  59     6752   6484   6321    -27    244    233       C  
ATOM    270  N   ASP A  60     -15.872  14.880 -79.343  1.00 44.55           N  
ANISOU  270  N   ASP A  60     5851   5537   5538     17    206    150       N  
ATOM    271  CA  ASP A  60     -17.224  15.122 -78.940  1.00 43.42           C  
ANISOU  271  CA  ASP A  60     5730   5362   5406     35    182    126       C  
ATOM    272  C   ASP A  60     -17.788  16.405 -79.565  1.00 44.05           C  
ANISOU  272  C   ASP A  60     5844   5413   5480     23    153    138       C  
ATOM    273  O   ASP A  60     -17.415  17.517 -79.175  1.00 42.58           O  
ANISOU  273  O   ASP A  60     5668   5208   5302      0    130    154       O  
ATOM    274  CB  ASP A  60     -17.337  15.127 -77.419  1.00 43.85           C  
ANISOU  274  CB  ASP A  60     5774   5402   5483     41    171    108       C  
ATOM    275  CG  ASP A  60     -18.745  15.356 -76.959  1.00 44.20           C  
ANISOU  275  CG  ASP A  60     5837   5419   5536     63    148     82       C  
ATOM    276  OD1 ASP A  60     -19.640  15.433 -77.826  1.00 43.35           O  
ANISOU  276  OD1 ASP A  60     5750   5303   5418     74    141     76       O  
ATOM    277  OD2 ASP A  60     -18.965  15.475 -75.743  1.00 45.41           O1-
ANISOU  277  OD2 ASP A  60     5985   5561   5706     69    136     67       O1-
ATOM    278  N   LEU A  61     -18.694  16.221 -80.533  1.00 43.24           N  
ANISOU  278  N   LEU A  61     5759   5305   5362     38    152    130       N  
ATOM    279  CA  LEU A  61     -19.402  17.318 -81.191  1.00 42.88           C  
ANISOU  279  CA  LEU A  61     5749   5231   5311     32    123    136       C  
ATOM    280  C   LEU A  61     -20.874  17.449 -80.794  1.00 42.67           C  
ANISOU  280  C   LEU A  61     5741   5177   5294     60     99    105       C  
ATOM    281  O   LEU A  61     -21.666  17.988 -81.563  1.00 42.28           O  
ANISOU  281  O   LEU A  61     5719   5109   5235     65     80    103       O  
ATOM    282  CB  LEU A  61     -19.307  17.183 -82.715  1.00 45.53           C  
ANISOU  282  CB  LEU A  61     6096   5582   5620     27    136    153       C  
ATOM    283  CG  LEU A  61     -18.137  17.849 -83.455  1.00 48.86           C  
ANISOU  283  CG  LEU A  61     6518   6019   6026     -8    142    193       C  
ATOM    284  CD1 LEU A  61     -18.058  17.394 -84.912  1.00 45.67           C  
ANISOU  284  CD1 LEU A  61     6118   5640   5593     -6    163    205       C  
ATOM    285  CD2 LEU A  61     -18.255  19.367 -83.365  1.00 49.87           C  
ANISOU  285  CD2 LEU A  61     6677   6111   6160    -34    102    211       C  
ATOM    286  N   SER A  62     -21.234  16.988 -79.594  1.00 43.21           N  
ANISOU  286  N   SER A  62     5793   5244   5380     77     98     81       N  
ATOM    287  CA  SER A  62     -22.635  16.995 -79.154  1.00 42.46           C  
ANISOU  287  CA  SER A  62     5708   5131   5292    104     79     50       C  
ATOM    288  C   SER A  62     -23.208  18.400 -79.013  1.00 42.72           C  
ANISOU  288  C   SER A  62     5771   5130   5329    103     38     48       C  
ATOM    289  O   SER A  62     -22.488  19.348 -78.653  1.00 42.54           O  
ANISOU  289  O   SER A  62     5757   5093   5313     81     21     65       O  
ATOM    290  CB  SER A  62     -22.789  16.326 -77.787  1.00 43.32           C  
ANISOU  290  CB  SER A  62     5792   5248   5417    118     86     27       C  
ATOM    291  OG  SER A  62     -21.597  15.724 -77.375  1.00 49.26           O  
ANISOU  291  OG  SER A  62     6520   6023   6174    105    110     40       O  
ATOM    292  N   PHE A  63     -24.516  18.507 -79.248  1.00 41.07           N  
ANISOU  292  N   PHE A  63     5577   4907   5117    127     20     25       N  
ATOM    293  CA  PHE A  63     -25.286  19.723 -78.961  1.00 41.52           C  
ANISOU  293  CA  PHE A  63     5662   4933   5180    136    -21     13       C  
ATOM    294  C   PHE A  63     -24.958  20.912 -79.855  1.00 42.10           C  
ANISOU  294  C   PHE A  63     5769   4981   5244    114    -46     38       C  
ATOM    295  O   PHE A  63     -25.125  22.053 -79.454  1.00 46.57           O  
ANISOU  295  O   PHE A  63     6358   5518   5816    113    -84     36       O  
ATOM    296  CB  PHE A  63     -25.166  20.110 -77.487  1.00 39.92           C  
ANISOU  296  CB  PHE A  63     5449   4723   4995    140    -35      0       C  
ATOM    297  CG  PHE A  63     -25.854  19.158 -76.564  1.00 38.78           C  
ANISOU  297  CG  PHE A  63     5277   4599   4858    165    -21    -28       C  
ATOM    298  CD1 PHE A  63     -25.219  17.990 -76.142  1.00 38.36           C  
ANISOU  298  CD1 PHE A  63     5192   4573   4808    160     14    -25       C  
ATOM    299  CD2 PHE A  63     -27.140  19.414 -76.125  1.00 37.38           C  
ANISOU  299  CD2 PHE A  63     5106   4415   4683    194    -43    -59       C  
ATOM    300  CE1 PHE A  63     -25.857  17.102 -75.301  1.00 36.99           C  
ANISOU  300  CE1 PHE A  63     4996   4417   4640    180     25    -50       C  
ATOM    301  CE2 PHE A  63     -27.780  18.529 -75.278  1.00 37.29           C  
ANISOU  301  CE2 PHE A  63     5066   4425   4675    214    -29    -83       C  
ATOM    302  CZ  PHE A  63     -27.139  17.376 -74.861  1.00 36.37           C  
ANISOU  302  CZ  PHE A  63     4921   4333   4562    205      4    -77       C  
ATOM    303  N   ASN A  64     -24.506  20.623 -81.068  1.00 43.13           N  
ANISOU  303  N   ASN A  64     5905   5123   5358     99    -27     61       N  
ATOM    304  CA  ASN A  64     -24.265  21.626 -82.093  1.00 43.60           C  
ANISOU  304  CA  ASN A  64     5997   5162   5404     77    -49     88       C  
ATOM    305  C   ASN A  64     -25.298  21.487 -83.195  1.00 42.78           C  
ANISOU  305  C   ASN A  64     5915   5053   5285     96    -54     77       C  
ATOM    306  O   ASN A  64     -25.700  20.382 -83.515  1.00 44.49           O  
ANISOU  306  O   ASN A  64     6114   5292   5497    114    -27     63       O  
ATOM    307  CB  ASN A  64     -22.868  21.436 -82.671  1.00 43.23           C  
ANISOU  307  CB  ASN A  64     5938   5139   5346     41    -21    125       C  
ATOM    308  CG  ASN A  64     -21.789  21.877 -81.716  1.00 43.70           C  
ANISOU  308  CG  ASN A  64     5985   5199   5420     16    -25    142       C  
ATOM    309  ND2 ASN A  64     -20.775  21.043 -81.543  1.00 45.25           N  
ANISOU  309  ND2 ASN A  64     6147   5429   5616      4     11    154       N  
ATOM    310  OD1 ASN A  64     -21.865  22.959 -81.136  1.00 44.30           O  
ANISOU  310  OD1 ASN A  64     6082   5243   5507      9    -62    142       O  
ATOM    311  N   PRO A  65     -25.746  22.606 -83.772  1.00 43.97           N  
ANISOU  311  N   PRO A  65     6104   5171   5429     92    -92     83       N  
ATOM    312  CA  PRO A  65     -26.678  22.505 -84.911  1.00 44.72           C  
ANISOU  312  CA  PRO A  65     6221   5260   5508    108    -98     75       C  
ATOM    313  C   PRO A  65     -26.019  22.046 -86.229  1.00 45.87           C  
ANISOU  313  C   PRO A  65     6368   5427   5632     89    -70    104       C  
ATOM    314  O   PRO A  65     -26.002  22.790 -87.206  1.00 48.46           O  
ANISOU  314  O   PRO A  65     6728   5739   5944     73    -88    125       O  
ATOM    315  CB  PRO A  65     -27.234  23.936 -85.039  1.00 44.63           C  
ANISOU  315  CB  PRO A  65     6252   5205   5497    109   -151     74       C  
ATOM    316  CG  PRO A  65     -26.168  24.799 -84.437  1.00 44.51           C  
ANISOU  316  CG  PRO A  65     6244   5177   5491     76   -167     99       C  
ATOM    317  CD  PRO A  65     -25.585  23.995 -83.305  1.00 42.76           C  
ANISOU  317  CD  PRO A  65     5978   4982   5284     77   -136     92       C  
ATOM    318  N   LEU A  66     -25.499  20.821 -86.262  1.00 47.15           N  
ANISOU  318  N   LEU A  66     6496   5627   5791     90    -26    105       N  
ATOM    319  CA  LEU A  66     -24.922  20.266 -87.493  1.00 45.21           C  
ANISOU  319  CA  LEU A  66     6249   5406   5521     79      1    128       C  
ATOM    320  C   LEU A  66     -25.981  20.044 -88.578  1.00 44.30           C  
ANISOU  320  C   LEU A  66     6156   5284   5391    101     -5    115       C  
ATOM    321  O   LEU A  66     -25.746  20.332 -89.755  1.00 40.64           O  
ANISOU  321  O   LEU A  66     5713   4821   4905     87     -4    137       O  
ATOM    322  CB  LEU A  66     -24.154  18.975 -87.199  1.00 44.03           C  
ANISOU  322  CB  LEU A  66     6059   5297   5373     81     46    127       C  
ATOM    323  CG  LEU A  66     -23.032  19.135 -86.173  1.00 43.88           C  
ANISOU  323  CG  LEU A  66     6016   5289   5368     59     54    141       C  
ATOM    324  CD1 LEU A  66     -22.274  17.834 -86.010  1.00 41.76           C  
ANISOU  324  CD1 LEU A  66     5710   5060   5097     64     96    139       C  
ATOM    325  CD2 LEU A  66     -22.075  20.255 -86.569  1.00 43.04           C  
ANISOU  325  CD2 LEU A  66     5924   5175   5251     19     42    180       C  
ATOM    326  N   ARG A  67     -27.138  19.526 -88.163  1.00 44.94           N  
ANISOU  326  N   ARG A  67     6232   5358   5484    134    -11     79       N  
ATOM    327  CA  ARG A  67     -28.344  19.423 -89.004  1.00 46.90           C  
ANISOU  327  CA  ARG A  67     6502   5593   5722    159    -26     61       C  
ATOM    328  C   ARG A  67     -28.196  18.464 -90.175  1.00 46.65           C  
ANISOU  328  C   ARG A  67     6468   5587   5670    164      2     68       C  
ATOM    329  O   ARG A  67     -29.157  17.806 -90.578  1.00 45.71           O  
ANISOU  329  O   ARG A  67     6351   5468   5548    190      2     46       O  
ATOM    330  CB  ARG A  67     -28.813  20.802 -89.506  1.00 50.01           C  
ANISOU  330  CB  ARG A  67     6939   5951   6110    153    -69     68       C  
ATOM    331  CG  ARG A  67     -29.135  21.777 -88.389  1.00 54.13           C  
ANISOU  331  CG  ARG A  67     7468   6444   6652    156   -104     55       C  
ATOM    332  CD  ARG A  67     -29.900  22.986 -88.883  1.00 59.45           C  
ANISOU  332  CD  ARG A  67     8186   7079   7321    161   -152     52       C  
ATOM    333  NE  ARG A  67     -30.093  23.947 -87.795  1.00 68.75           N  
ANISOU  333  NE  ARG A  67     9373   8231   8517    165   -188     40       N  
ATOM    334  CZ  ARG A  67     -31.199  24.056 -87.055  1.00 70.30           C  
ANISOU  334  CZ  ARG A  67     9566   8418   8726    200   -210      2       C  
ATOM    335  NH1 ARG A  67     -32.251  23.270 -87.279  1.00 69.24           N1+
ANISOU  335  NH1 ARG A  67     9419   8296   8590    230   -201    -25       N1+
ATOM    336  NH2 ARG A  67     -31.253  24.969 -86.092  1.00 70.45           N  
ANISOU  336  NH2 ARG A  67     9595   8414   8759    203   -244     -7       N  
ATOM    337  N   HIS A  68     -26.985  18.390 -90.710  1.00 47.12           N  
ANISOU  337  N   HIS A  68     6521   5667   5712    139     26     99       N  
ATOM    338  CA  HIS A  68     -26.736  17.719 -91.969  1.00 50.78           C  
ANISOU  338  CA  HIS A  68     6988   6153   6150    141     49    110       C  
ATOM    339  C   HIS A  68     -25.315  17.258 -91.978  1.00 51.88           C  
ANISOU  339  C   HIS A  68     7101   6329   6279    121     84    134       C  
ATOM    340  O   HIS A  68     -24.408  18.007 -91.597  1.00 52.47           O  
ANISOU  340  O   HIS A  68     7172   6405   6357     91     82    159       O  
ATOM    341  CB  HIS A  68     -27.013  18.683 -93.121  1.00 52.99           C  
ANISOU  341  CB  HIS A  68     7309   6413   6410    130     25    128       C  
ATOM    342  CG  HIS A  68     -26.779  18.097 -94.487  1.00 58.06           C  
ANISOU  342  CG  HIS A  68     7958   7079   7022    133     47    141       C  
ATOM    343  CD2 HIS A  68     -25.603  17.896 -95.212  1.00 60.16           C  
ANISOU  343  CD2 HIS A  68     8215   7379   7262    113     76    171       C  
ATOM    344  ND1 HIS A  68     -27.783  17.668 -95.267  1.00 60.60           N  
ANISOU  344  ND1 HIS A  68     8297   7393   7334    160     40    122       N  
ATOM    345  CE1 HIS A  68     -27.285  17.206 -96.432  1.00 60.42           C  
ANISOU  345  CE1 HIS A  68     8279   7396   7282    158     62    138       C  
ATOM    346  NE2 HIS A  68     -25.950  17.343 -96.396  1.00 62.45           N  
ANISOU  346  NE2 HIS A  68     8518   7680   7528    130     85    168       N  
ATOM    347  N   LEU A  69     -25.117  15.999 -92.367  1.00 50.24           N  
ANISOU  347  N   LEU A  69     6874   6152   6061    139    115    126       N  
ATOM    348  CA  LEU A  69     -23.785  15.434 -92.559  1.00 50.13           C  
ANISOU  348  CA  LEU A  69     6834   6179   6032    126    150    146       C  
ATOM    349  C   LEU A  69     -23.642  14.994 -94.007  1.00 50.92           C  
ANISOU  349  C   LEU A  69     6946   6302   6099    134    166    155       C  
ATOM    350  O   LEU A  69     -24.302  14.048 -94.446  1.00 50.82           O  
ANISOU  350  O   LEU A  69     6935   6293   6081    164    172    133       O  
ATOM    351  CB  LEU A  69     -23.561  14.242 -91.624  1.00 47.55           C  
ANISOU  351  CB  LEU A  69     6473   5871   5723    144    172    124       C  
ATOM    352  CG  LEU A  69     -22.821  14.383 -90.285  1.00 45.48           C  
ANISOU  352  CG  LEU A  69     6184   5613   5483    128    176    127       C  
ATOM    353  CD1 LEU A  69     -22.868  15.780 -89.716  1.00 42.25           C  
ANISOU  353  CD1 LEU A  69     5790   5174   5088    104    148    140       C  
ATOM    354  CD2 LEU A  69     -23.379  13.389 -89.281  1.00 43.71           C  
ANISOU  354  CD2 LEU A  69     5940   5385   5280    153    180     95       C  
ATOM    355  N   GLY A  70     -22.793  15.693 -94.752  1.00 51.45           N  
ANISOU  355  N   GLY A  70     7019   6384   6142    105    172    190       N  
ATOM    356  CA  GLY A  70     -22.561  15.352 -96.146  1.00 51.73           C  
ANISOU  356  CA  GLY A  70     7065   6447   6142    111    189    203       C  
ATOM    357  C   GLY A  70     -21.381  14.418 -96.245  1.00 51.79           C  
ANISOU  357  C   GLY A  70     7037   6506   6134    114    228    209       C  
ATOM    358  O   GLY A  70     -20.724  14.146 -95.240  1.00 51.60           O  
ANISOU  358  O   GLY A  70     6982   6494   6127    108    240    207       O  
ATOM    359  N   SER A  71     -21.104  13.944 -97.458  1.00 52.75           N  
ANISOU  359  N   SER A  71     7162   6659   6220    125    247    217       N  
ATOM    360  CA  SER A  71     -20.002  13.012 -97.706  1.00 54.87           C  
ANISOU  360  CA  SER A  71     7398   6982   6469    134    284    220       C  
ATOM    361  C   SER A  71     -18.698  13.472 -97.082  1.00 56.72           C  
ANISOU  361  C   SER A  71     7601   7243   6705    100    300    248       C  
ATOM    362  O   SER A  71     -18.409  14.662 -97.046  1.00 59.62           O  
ANISOU  362  O   SER A  71     7978   7600   7073     61    286    278       O  
ATOM    363  CB  SER A  71     -19.801  12.814 -99.202  1.00 54.69           C  
ANISOU  363  CB  SER A  71     7387   6990   6402    143    299    233       C  
ATOM    364  OG  SER A  71     -21.020  12.437 -99.803  1.00 55.65           O  
ANISOU  364  OG  SER A  71     7539   7083   6521    173    281    208       O  
ATOM    365  N   TYR A  72     -17.926  12.516 -96.576  1.00 58.98           N  
ANISOU  365  N   TYR A  72     7850   7563   6993    115    325    236       N  
ATOM    366  CA  TYR A  72     -16.604  12.787 -96.024  1.00 61.81           C  
ANISOU  366  CA  TYR A  72     8175   7956   7353     87    343    260       C  
ATOM    367  C   TYR A  72     -16.640  13.972 -95.069  1.00 61.11           C  
ANISOU  367  C   TYR A  72     8092   7831   7293     50    319    276       C  
ATOM    368  O   TYR A  72     -15.792  14.849 -95.161  1.00 62.26           O  
ANISOU  368  O   TYR A  72     8231   7994   7430     10    321    312       O  
ATOM    369  CB  TYR A  72     -15.584  13.063 -97.150  1.00 62.40           C  
ANISOU  369  CB  TYR A  72     8239   8084   7385     68    367    294       C  
ATOM    370  CG  TYR A  72     -15.342  11.905 -98.095  1.00 63.96           C  
ANISOU  370  CG  TYR A  72     8426   8327   7549    106    394    279       C  
ATOM    371  CD1 TYR A  72     -16.147  11.718 -99.230  1.00 65.69           C  
ANISOU  371  CD1 TYR A  72     8677   8538   7745    128    387    271       C  
ATOM    372  CD2 TYR A  72     -14.304  11.001 -97.864  1.00 64.45           C  
ANISOU  372  CD2 TYR A  72     8447   8439   7601    123    423    272       C  
ATOM    373  CE1 TYR A  72     -15.929  10.657-100.100  1.00 65.77           C  
ANISOU  373  CE1 TYR A  72     8679   8587   7722    166    409    255       C  
ATOM    374  CE2 TYR A  72     -14.073   9.938 -98.729  1.00 65.31           C  
ANISOU  374  CE2 TYR A  72     8548   8589   7678    163    445    256       C  
ATOM    375  CZ  TYR A  72     -14.886   9.767 -99.842  1.00 67.88           C  
ANISOU  375  CZ  TYR A  72     8906   8904   7980    184    437    247       C  
ATOM    376  OH  TYR A  72     -14.651   8.706-100.696  1.00 67.90           O  
ANISOU  376  OH  TYR A  72     8902   8947   7950    226    457    229       O  
ATOM    377  N   SER A  73     -17.621  14.009 -94.163  1.00 58.94           N  
ANISOU  377  N   SER A  73     7832   7509   7053     62    294    251       N  
ATOM    378  CA  SER A  73     -17.742  15.125 -93.220  1.00 54.77           C  
ANISOU  378  CA  SER A  73     7312   6944   6553     32    267    262       C  
ATOM    379  C   SER A  73     -16.604  15.097 -92.217  1.00 57.07           C  
ANISOU  379  C   SER A  73     7566   7257   6858     13    281    272       C  
ATOM    380  O   SER A  73     -16.301  16.108 -91.558  1.00 58.30           O  
ANISOU  380  O   SER A  73     7724   7394   7030    -19    263    291       O  
ATOM    381  CB  SER A  73     -19.089  15.110 -92.506  1.00 51.31           C  
ANISOU  381  CB  SER A  73     6893   6455   6143     54    239    229       C  
ATOM    382  OG  SER A  73     -20.143  15.459 -93.390  1.00 49.05           O  
ANISOU  382  OG  SER A  73     6645   6144   5847     64    219    224       O  
ATOM    383  N   PHE A  74     -15.953  13.938 -92.132  1.00 57.86           N  
ANISOU  383  N   PHE A  74     7634   7397   6951     35    312    260       N  
ATOM    384  CA  PHE A  74     -14.883  13.717 -91.161  1.00 60.33           C  
ANISOU  384  CA  PHE A  74     7909   7733   7278     24    327    264       C  
ATOM    385  C   PHE A  74     -13.538  13.367 -91.818  1.00 63.54           C  
ANISOU  385  C   PHE A  74     8283   8203   7654     15    360    286       C  
ATOM    386  O   PHE A  74     -12.636  12.818 -91.176  1.00 64.99           O  
ANISOU  386  O   PHE A  74     8432   8417   7844     18    379    283       O  
ATOM    387  CB  PHE A  74     -15.347  12.703 -90.101  1.00 54.75           C  
ANISOU  387  CB  PHE A  74     7191   7012   6599     57    327    226       C  
ATOM    388  CG  PHE A  74     -16.634  13.107 -89.431  1.00 51.48           C  
ANISOU  388  CG  PHE A  74     6805   6543   6213     63    295    206       C  
ATOM    389  CD1 PHE A  74     -16.621  13.923 -88.306  1.00 49.74           C  
ANISOU  389  CD1 PHE A  74     6584   6294   6020     41    275    211       C  
ATOM    390  CD2 PHE A  74     -17.864  12.725 -89.963  1.00 49.06           C  
ANISOU  390  CD2 PHE A  74     6524   6214   5903     90    284    184       C  
ATOM    391  CE1 PHE A  74     -17.808  14.330 -87.713  1.00 48.32           C  
ANISOU  391  CE1 PHE A  74     6427   6069   5863     50    245    192       C  
ATOM    392  CE2 PHE A  74     -19.048  13.135 -89.376  1.00 47.48           C  
ANISOU  392  CE2 PHE A  74     6345   5968   5726     96    255    166       C  
ATOM    393  CZ  PHE A  74     -19.022  13.935 -88.246  1.00 46.25           C  
ANISOU  393  CZ  PHE A  74     6187   5787   5595     77    236    169       C  
ATOM    394  N   PHE A  75     -13.415  13.740 -93.095  1.00 71.12           N  
ANISOU  394  N   PHE A  75     9257   9186   8580      4    367    309       N  
ATOM    395  CA  PHE A  75     -12.163  13.661 -93.864  1.00 73.16           C  
ANISOU  395  CA  PHE A  75     9486   9508   8803    -10    397    337       C  
ATOM    396  C   PHE A  75     -10.947  14.095 -93.041  1.00 68.87           C  
ANISOU  396  C   PHE A  75     8906   8988   8271    -44    405    360       C  
ATOM    397  O   PHE A  75      -9.876  13.512 -93.159  1.00 68.52           O  
ANISOU  397  O   PHE A  75     8823   9000   8208    -40    434    365       O  
ATOM    398  CB  PHE A  75     -12.273  14.497 -95.155  1.00 80.23           C  
ANISOU  398  CB  PHE A  75    10406  10411   9665    -34    393    368       C  
ATOM    399  CG  PHE A  75     -12.391  15.998 -94.924  1.00 92.10           C  
ANISOU  399  CG  PHE A  75    11934  11877  11182    -85    362    401       C  
ATOM    400  CD1 PHE A  75     -11.351  16.861 -95.292  1.00 97.41           C  
ANISOU  400  CD1 PHE A  75    12593  12583  11834   -134    368    448       C  
ATOM    401  CD2 PHE A  75     -13.540  16.562 -94.346  1.00 95.53           C  
ANISOU  401  CD2 PHE A  75    12405  12244  11647    -83    325    386       C  
ATOM    402  CE1 PHE A  75     -11.453  18.241 -95.086  1.00 95.48           C  
ANISOU  402  CE1 PHE A  75    12375  12301  11601   -182    335    478       C  
ATOM    403  CE2 PHE A  75     -13.646  17.939 -94.142  1.00 96.06           C  
ANISOU  403  CE2 PHE A  75    12497  12275  11725   -126    292    413       C  
ATOM    404  CZ  PHE A  75     -12.601  18.779 -94.513  1.00 94.85           C  
ANISOU  404  CZ  PHE A  75    12334  12150  11552   -176    295    460       C  
ATOM    405  N   SER A  76     -11.145  15.092 -92.182  1.00 67.51           N  
ANISOU  405  N   SER A  76     8748   8773   8129    -76    377    372       N  
ATOM    406  CA  SER A  76     -10.077  15.686 -91.385  1.00 68.89           C  
ANISOU  406  CA  SER A  76     8895   8962   8316   -115    377    397       C  
ATOM    407  C   SER A  76      -9.584  14.834 -90.226  1.00 69.77           C  
ANISOU  407  C   SER A  76     8972   9084   8452    -94    390    373       C  
ATOM    408  O   SER A  76      -8.574  15.166 -89.604  1.00 73.00           O  
ANISOU  408  O   SER A  76     9353   9514   8870   -122    394    392       O  
ATOM    409  CB  SER A  76     -10.523  17.043 -90.840  1.00 70.70           C  
ANISOU  409  CB  SER A  76     9156   9136   8570   -152    337    415       C  
ATOM    410  OG  SER A  76     -10.803  17.947 -91.893  1.00 75.59           O  
ANISOU  410  OG  SER A  76     9807   9747   9166   -179    323    444       O  
ATOM    411  N   PHE A  77     -10.285  13.745 -89.922  1.00 69.12           N  
ANISOU  411  N   PHE A  77     8893   8988   8381    -46    393    331       N  
ATOM    412  CA  PHE A  77      -9.970  12.970 -88.726  1.00 67.91           C  
ANISOU  412  CA  PHE A  77     8714   8834   8253    -27    399    306       C  
ATOM    413  C   PHE A  77      -9.700  11.500 -89.030  1.00 68.19           C  
ANISOU  413  C   PHE A  77     8727   8908   8272     18    426    279       C  
ATOM    414  O   PHE A  77     -10.446  10.632 -88.581  1.00 67.29           O  
ANISOU  414  O   PHE A  77     8623   8769   8174     53    421    244       O  
ATOM    415  CB  PHE A  77     -11.114  13.065 -87.713  1.00 67.77           C  
ANISOU  415  CB  PHE A  77     8722   8754   8271    -15    370    280       C  
ATOM    416  CG  PHE A  77     -11.462  14.465 -87.297  1.00 62.92           C  
ANISOU  416  CG  PHE A  77     8133   8098   7675    -52    338    300       C  
ATOM    417  CD1 PHE A  77     -10.949  14.996 -86.125  1.00 62.35           C  
ANISOU  417  CD1 PHE A  77     8047   8012   7629    -75    326    308       C  
ATOM    418  CD2 PHE A  77     -12.339  15.240 -88.060  1.00 63.52           C  
ANISOU  418  CD2 PHE A  77     8247   8143   7742    -61    317    309       C  
ATOM    419  CE1 PHE A  77     -11.279  16.285 -85.728  1.00 62.93           C  
ANISOU  419  CE1 PHE A  77     8147   8043   7719   -106    292    324       C  
ATOM    420  CE2 PHE A  77     -12.677  16.528 -87.669  1.00 61.11           C  
ANISOU  420  CE2 PHE A  77     7969   7797   7454    -92    283    325       C  
ATOM    421  CZ  PHE A  77     -12.144  17.052 -86.501  1.00 62.80           C  
ANISOU  421  CZ  PHE A  77     8169   7997   7693   -114    270    332       C  
ATOM    422  N   PRO A  78      -8.619  11.202 -89.768  1.00 69.82           N  
ANISOU  422  N   PRO A  78     8904   9177   8447     17    455    295       N  
ATOM    423  CA  PRO A  78      -8.419   9.807 -90.174  1.00 70.00           C  
ANISOU  423  CA  PRO A  78     8910   9235   8451     65    477    266       C  
ATOM    424  C   PRO A  78      -8.254   8.857 -88.983  1.00 66.50           C  
ANISOU  424  C   PRO A  78     8448   8783   8034     92    477    235       C  
ATOM    425  O   PRO A  78      -8.487   7.657 -89.109  1.00 67.71           O  
ANISOU  425  O   PRO A  78     8601   8942   8181    136    483    204       O  
ATOM    426  CB  PRO A  78      -7.119   9.867 -90.983  1.00 71.66           C  
ANISOU  426  CB  PRO A  78     9084   9518   8623     53    506    292       C  
ATOM    427  CG  PRO A  78      -6.387  11.047 -90.434  1.00 71.15           C  
ANISOU  427  CG  PRO A  78     9005   9457   8572     -1    500    329       C  
ATOM    428  CD  PRO A  78      -7.453  12.046 -90.093  1.00 71.61           C  
ANISOU  428  CD  PRO A  78     9105   9447   8656    -26    467    337       C  
ATOM    429  N   GLU A  79      -7.888   9.418 -87.836  1.00 65.84           N  
ANISOU  429  N   GLU A  79     8353   8682   7981     64    467    245       N  
ATOM    430  CA  GLU A  79      -7.421   8.665 -86.679  1.00 64.05           C  
ANISOU  430  CA  GLU A  79     8101   8456   7776     81    469    223       C  
ATOM    431  C   GLU A  79      -8.557   8.407 -85.689  1.00 63.05           C  
ANISOU  431  C   GLU A  79     8002   8270   7684     95    444    196       C  
ATOM    432  O   GLU A  79      -8.357   7.739 -84.662  1.00 59.63           O  
ANISOU  432  O   GLU A  79     7554   7829   7271    110    443    176       O  
ATOM    433  CB  GLU A  79      -6.320   9.480 -85.990  1.00 67.85           C  
ANISOU  433  CB  GLU A  79     8554   8956   8269     40    471    251       C  
ATOM    434  CG  GLU A  79      -5.225   8.668 -85.321  1.00 73.84           C  
ANISOU  434  CG  GLU A  79     9270   9751   9031     56    487    240       C  
ATOM    435  CD  GLU A  79      -4.234   8.099 -86.315  1.00 76.77           C  
ANISOU  435  CD  GLU A  79     9610  10194   9364     73    517    245       C  
ATOM    436  OE1 GLU A  79      -3.827   6.930 -86.143  1.00 78.21           O  
ANISOU  436  OE1 GLU A  79     9772  10401   9540    113    529    217       O  
ATOM    437  OE2 GLU A  79      -3.874   8.815 -87.272  1.00 76.82           O1-
ANISOU  437  OE2 GLU A  79     9610  10232   9343     46    528    276       O1-
ATOM    438  N   LEU A  80      -9.737   8.951 -86.007  1.00 58.09           N  
ANISOU  438  N   LEU A  80     7410   7600   7061     90    425    196       N  
ATOM    439  CA  LEU A  80     -10.903   8.953 -85.112  1.00 57.33           C  
ANISOU  439  CA  LEU A  80     7339   7447   6994     97    401    174       C  
ATOM    440  C   LEU A  80     -11.373   7.587 -84.643  1.00 55.18           C  
ANISOU  440  C   LEU A  80     7066   7166   6731    137    401    138       C  
ATOM    441  O   LEU A  80     -11.541   6.664 -85.443  1.00 52.66           O  
ANISOU  441  O   LEU A  80     6752   6864   6392    168    411    123       O  
ATOM    442  CB  LEU A  80     -12.093   9.666 -85.755  1.00 55.13           C  
ANISOU  442  CB  LEU A  80     7099   7134   6714     90    382    178       C  
ATOM    443  CG  LEU A  80     -12.594  10.996 -85.200  1.00 53.54           C  
ANISOU  443  CG  LEU A  80     6918   6892   6533     58    355    192       C  
ATOM    444  CD1 LEU A  80     -14.094  11.075 -85.463  1.00 51.39           C  
ANISOU  444  CD1 LEU A  80     6681   6577   6265     74    334    174       C  
ATOM    445  CD2 LEU A  80     -12.285  11.159 -83.721  1.00 51.86           C  
ANISOU  445  CD2 LEU A  80     6689   6662   6351     48    345    187       C  
ATOM    446  N   GLN A  81     -11.606   7.491 -83.340  1.00 52.84           N  
ANISOU  446  N   GLN A  81     6768   6842   6465    136    388    125       N  
ATOM    447  CA  GLN A  81     -12.047   6.256 -82.717  1.00 51.70           C  
ANISOU  447  CA  GLN A  81     6625   6686   6333    168    384     93       C  
ATOM    448  C   GLN A  81     -13.435   6.419 -82.093  1.00 50.63           C  
ANISOU  448  C   GLN A  81     6515   6501   6219    169    360     78       C  
ATOM    449  O   GLN A  81     -14.298   5.551 -82.270  1.00 47.31           O  
ANISOU  449  O   GLN A  81     6110   6068   5797    194    354     56       O  
ATOM    450  CB  GLN A  81     -11.023   5.795 -81.680  1.00 53.35           C  
ANISOU  450  CB  GLN A  81     6803   6911   6555    168    392     89       C  
ATOM    451  CG  GLN A  81      -9.681   5.387 -82.286  1.00 57.56           C  
ANISOU  451  CG  GLN A  81     7306   7498   7064    176    416     97       C  
ATOM    452  CD  GLN A  81      -8.649   4.966 -81.244  1.00 61.89           C  
ANISOU  452  CD  GLN A  81     7825   8063   7626    177    421     93       C  
ATOM    453  NE2 GLN A  81      -7.494   4.503 -81.716  1.00 63.65           N  
ANISOU  453  NE2 GLN A  81     8018   8335   7828    189    442     96       N  
ATOM    454  OE1 GLN A  81      -8.880   5.063 -80.035  1.00 61.85           O  
ANISOU  454  OE1 GLN A  81     7820   8028   7649    169    407     86       O  
ATOM    455  N   VAL A  82     -13.643   7.538 -81.390  1.00 47.97           N  
ANISOU  455  N   VAL A  82     6184   6141   5902    142    345     90       N  
ATOM    456  CA  VAL A  82     -14.914   7.830 -80.725  1.00 48.42           C  
ANISOU  456  CA  VAL A  82     6261   6156   5978    142    323     76       C  
ATOM    457  C   VAL A  82     -15.490   9.181 -81.159  1.00 51.16           C  
ANISOU  457  C   VAL A  82     6631   6481   6324    121    306     92       C  
ATOM    458  O   VAL A  82     -14.955  10.251 -80.821  1.00 52.54           O  
ANISOU  458  O   VAL A  82     6803   6652   6506     94    299    112       O  
ATOM    459  CB  VAL A  82     -14.799   7.765 -79.185  1.00 50.01           C  
ANISOU  459  CB  VAL A  82     6450   6344   6206    138    314     66       C  
ATOM    460  CG1 VAL A  82     -16.160   7.976 -78.541  1.00 46.13           C  
ANISOU  460  CG1 VAL A  82     5978   5816   5730    142    292     50       C  
ATOM    461  CG2 VAL A  82     -14.210   6.427 -78.741  1.00 48.68           C  
ANISOU  461  CG2 VAL A  82     6262   6194   6038    158    327     51       C  
ATOM    462  N   LEU A  83     -16.578   9.107 -81.922  1.00 48.36           N  
ANISOU  462  N   LEU A  83     6301   6112   5961    135    298     82       N  
ATOM    463  CA  LEU A  83     -17.276  10.272 -82.441  1.00 47.18           C  
ANISOU  463  CA  LEU A  83     6177   5939   5808    121    279     93       C  
ATOM    464  C   LEU A  83     -18.668  10.410 -81.799  1.00 48.06           C  
ANISOU  464  C   LEU A  83     6306   6016   5938    132    256     71       C  
ATOM    465  O   LEU A  83     -19.590   9.631 -82.088  1.00 49.07           O  
ANISOU  465  O   LEU A  83     6443   6138   6062    155    254     51       O  
ATOM    466  CB  LEU A  83     -17.404  10.166 -83.966  1.00 46.96           C  
ANISOU  466  CB  LEU A  83     6164   5926   5753    128    288    101       C  
ATOM    467  CG  LEU A  83     -18.184  11.237 -84.744  1.00 47.34           C  
ANISOU  467  CG  LEU A  83     6243   5950   5793    117    268    112       C  
ATOM    468  CD1 LEU A  83     -17.592  12.619 -84.524  1.00 48.36           C  
ANISOU  468  CD1 LEU A  83     6376   6071   5927     82    256    139       C  
ATOM    469  CD2 LEU A  83     -18.233  10.916 -86.231  1.00 46.35           C  
ANISOU  469  CD2 LEU A  83     6129   5843   5637    127    280    118       C  
ATOM    470  N   ASP A  84     -18.811  11.408 -80.933  1.00 45.83           N  
ANISOU  470  N   ASP A  84     6028   5711   5672    116    236     74       N  
ATOM    471  CA  ASP A  84     -20.087  11.694 -80.302  1.00 41.98           C  
ANISOU  471  CA  ASP A  84     5555   5195   5200    127    213     54       C  
ATOM    472  C   ASP A  84     -20.845  12.833 -81.005  1.00 41.98           C  
ANISOU  472  C   ASP A  84     5584   5171   5193    121    190     60       C  
ATOM    473  O   ASP A  84     -20.385  13.988 -81.071  1.00 39.91           O  
ANISOU  473  O   ASP A  84     5332   4898   4931     98    177     80       O  
ATOM    474  CB  ASP A  84     -19.873  11.992 -78.823  1.00 42.13           C  
ANISOU  474  CB  ASP A  84     5561   5205   5241    120    204     48       C  
ATOM    475  CG  ASP A  84     -21.177  12.108 -78.052  1.00 44.84           C  
ANISOU  475  CG  ASP A  84     5912   5526   5597    135    183     24       C  
ATOM    476  OD1 ASP A  84     -22.264  12.265 -78.672  1.00 40.99           O  
ANISOU  476  OD1 ASP A  84     5444   5027   5103    147    171     14       O  
ATOM    477  OD2 ASP A  84     -21.096  12.066 -76.806  1.00 45.75           O1-
ANISOU  477  OD2 ASP A  84     6015   5639   5728    135    179     15       O1-
ATOM    478  N   LEU A  85     -22.019  12.494 -81.522  1.00 40.42           N  
ANISOU  478  N   LEU A  85     5402   4964   4991    141    182     43       N  
ATOM    479  CA  LEU A  85     -22.820  13.440 -82.275  1.00 38.58           C  
ANISOU  479  CA  LEU A  85     5198   4709   4750    141    160     45       C  
ATOM    480  C   LEU A  85     -24.203  13.600 -81.671  1.00 38.58           C  
ANISOU  480  C   LEU A  85     5206   4687   4762    159    136     19       C  
ATOM    481  O   LEU A  85     -25.168  13.905 -82.380  1.00 39.19           O  
ANISOU  481  O   LEU A  85     5306   4751   4832    170    121     11       O  
ATOM    482  CB  LEU A  85     -22.929  12.976 -83.725  1.00 40.10           C  
ANISOU  482  CB  LEU A  85     5402   4912   4919    148    172     51       C  
ATOM    483  CG  LEU A  85     -21.654  13.021 -84.579  1.00 41.80           C  
ANISOU  483  CG  LEU A  85     5613   5153   5116    130    192     80       C  
ATOM    484  CD1 LEU A  85     -21.917  12.390 -85.941  1.00 41.59           C  
ANISOU  484  CD1 LEU A  85     5598   5139   5065    145    204     79       C  
ATOM    485  CD2 LEU A  85     -21.169  14.456 -84.742  1.00 40.66           C  
ANISOU  485  CD2 LEU A  85     5483   4995   4969    100    176    106       C  
ATOM    486  N   SER A  86     -24.292  13.393 -80.360  1.00 39.09           N  
ANISOU  486  N   SER A  86     5253   4752   4844    163    134      5       N  
ATOM    487  CA  SER A  86     -25.552  13.516 -79.618  1.00 40.09           C  
ANISOU  487  CA  SER A  86     5382   4866   4982    181    114    -20       C  
ATOM    488  C   SER A  86     -26.155  14.899 -79.774  1.00 39.40           C  
ANISOU  488  C   SER A  86     5320   4752   4895    181     82    -21       C  
ATOM    489  O   SER A  86     -25.470  15.902 -79.597  1.00 38.37           O  
ANISOU  489  O   SER A  86     5200   4609   4768    163     70     -5       O  
ATOM    490  CB  SER A  86     -25.355  13.235 -78.117  1.00 39.54           C  
ANISOU  490  CB  SER A  86     5289   4802   4929    181    117    -31       C  
ATOM    491  OG  SER A  86     -24.648  12.029 -77.891  1.00 40.81           O  
ANISOU  491  OG  SER A  86     5428   4985   5091    179    144    -28       O  
ATOM    492  N   ARG A  87     -27.440  14.924 -80.109  1.00 39.10           N  
ANISOU  492  N   ARG A  87     5295   4706   4854    200     67    -41       N  
ATOM    493  CA  ARG A  87     -28.247  16.129 -80.096  1.00 39.77           C  
ANISOU  493  CA  ARG A  87     5403   4766   4941    208     32    -50       C  
ATOM    494  C   ARG A  87     -27.737  17.187 -81.068  1.00 40.55           C  
ANISOU  494  C   ARG A  87     5532   4846   5029    191     17    -26       C  
ATOM    495  O   ARG A  87     -27.661  18.360 -80.721  1.00 39.67           O  
ANISOU  495  O   ARG A  87     5437   4711   4922    185     -9    -23       O  
ATOM    496  CB  ARG A  87     -28.320  16.710 -78.677  1.00 38.52           C  
ANISOU  496  CB  ARG A  87     5235   4601   4797    212     15    -63       C  
ATOM    497  CG  ARG A  87     -29.660  17.344 -78.382  1.00 39.53           C  
ANISOU  497  CG  ARG A  87     5374   4718   4928    237    -14    -90       C  
ATOM    498  CD  ARG A  87     -30.717  16.254 -78.427  1.00 39.60           C  
ANISOU  498  CD  ARG A  87     5364   4746   4933    257     -2   -111       C  
ATOM    499  NE  ARG A  87     -32.046  16.804 -78.362  1.00 40.43           N  
ANISOU  499  NE  ARG A  87     5479   4845   5038    281    -30   -137       N  
ATOM    500  CZ  ARG A  87     -33.107  16.159 -77.902  1.00 44.74           C  
ANISOU  500  CZ  ARG A  87     6004   5410   5584    300    -28   -160       C  
ATOM    501  NH1 ARG A  87     -33.005  14.920 -77.429  1.00 42.53           N1+
ANISOU  501  NH1 ARG A  87     5696   5154   5307    295     -1   -161       N1+
ATOM    502  NH2 ARG A  87     -34.281  16.782 -77.881  1.00 48.24           N  
ANISOU  502  NH2 ARG A  87     6455   5848   6025    324    -56   -184       N  
ATOM    503  N   CYS A  88     -27.382  16.772 -82.279  1.00 40.62           N  
ANISOU  503  N   CYS A  88     5548   4863   5022    183     34     -9       N  
ATOM    504  CA  CYS A  88     -26.834  17.708 -83.243  1.00 41.19           C  
ANISOU  504  CA  CYS A  88     5647   4921   5082    163     23     16       C  
ATOM    505  C   CYS A  88     -27.831  18.132 -84.296  1.00 42.09           C  
ANISOU  505  C   CYS A  88     5791   5016   5183    176      2     10       C  
ATOM    506  O   CYS A  88     -27.441  18.592 -85.370  1.00 41.21           O  
ANISOU  506  O   CYS A  88     5702   4900   5056    160      0     33       O  
ATOM    507  CB  CYS A  88     -25.590  17.139 -83.897  1.00 40.91           C  
ANISOU  507  CB  CYS A  88     5599   4909   5033    143     55     43       C  
ATOM    508  SG  CYS A  88     -24.212  17.058 -82.752  1.00 41.24           S  
ANISOU  508  SG  CYS A  88     5612   4967   5089    121     72     58       S  
ATOM    509  N   GLU A  89     -29.112  17.955 -83.984  1.00 42.78           N  
ANISOU  509  N   GLU A  89     5878   5098   5277    204    -12    -20       N  
ATOM    510  CA  GLU A  89     -30.214  18.343 -84.871  1.00 46.53           C  
ANISOU  510  CA  GLU A  89     6380   5556   5743    221    -36    -31       C  
ATOM    511  C   GLU A  89     -30.107  17.758 -86.284  1.00 45.18           C  
ANISOU  511  C   GLU A  89     6220   5394   5552    218    -18    -18       C  
ATOM    512  O   GLU A  89     -30.699  18.279 -87.219  1.00 45.54           O  
ANISOU  512  O   GLU A  89     6295   5423   5586    224    -38    -17       O  
ATOM    513  CB  GLU A  89     -30.385  19.866 -84.886  1.00 50.16           C  
ANISOU  513  CB  GLU A  89     6872   5981   6202    216    -77    -27       C  
ATOM    514  CG  GLU A  89     -31.016  20.377 -83.591  1.00 56.94           C  
ANISOU  514  CG  GLU A  89     7724   6831   7079    234   -102    -54       C  
ATOM    515  CD  GLU A  89     -30.685  21.831 -83.278  1.00 62.94           C  
ANISOU  515  CD  GLU A  89     8512   7558   7842    223   -139    -44       C  
ATOM    516  OE1 GLU A  89     -31.547  22.532 -82.707  1.00 70.54           O  
ANISOU  516  OE1 GLU A  89     9485   8504   8811    246   -174    -69       O  
ATOM    517  OE2 GLU A  89     -29.564  22.286 -83.580  1.00 65.77           O1-
ANISOU  517  OE2 GLU A  89     8882   7910   8197    191   -137    -12       O1-
ATOM    518  N   ILE A  90     -29.369  16.656 -86.410  1.00 42.21           N  
ANISOU  518  N   ILE A  90     5821   5045   5171    212     17     -8       N  
ATOM    519  CA  ILE A  90     -29.114  16.016 -87.686  1.00 39.86           C  
ANISOU  519  CA  ILE A  90     5530   4760   4853    211     36      3       C  
ATOM    520  C   ILE A  90     -30.354  15.359 -88.266  1.00 42.57           C  
ANISOU  520  C   ILE A  90     5880   5102   5192    237     30    -19       C  
ATOM    521  O   ILE A  90     -30.866  14.369 -87.714  1.00 41.58           O  
ANISOU  521  O   ILE A  90     5733   4989   5076    253     40    -40       O  
ATOM    522  CB  ILE A  90     -27.995  14.972 -87.565  1.00 38.37           C  
ANISOU  522  CB  ILE A  90     5314   4603   4661    202     74     15       C  
ATOM    523  CG1 ILE A  90     -26.688  15.644 -87.106  1.00 38.21           C  
ANISOU  523  CG1 ILE A  90     5286   4587   4643    173     80     41       C  
ATOM    524  CG2 ILE A  90     -27.795  14.261 -88.885  1.00 35.81           C  
ANISOU  524  CG2 ILE A  90     4997   4295   4313    207     92     24       C  
ATOM    525  CD1 ILE A  90     -25.625  14.680 -86.631  1.00 34.76           C  
ANISOU  525  CD1 ILE A  90     4816   4180   4208    167    113     47       C  
ATOM    526  N   GLN A  91     -30.826  15.899 -89.392  1.00 43.73           N  
ANISOU  526  N   GLN A  91     6057   5233   5323    241     13    -14       N  
ATOM    527  CA  GLN A  91     -31.967  15.319 -90.104  1.00 45.89           C  
ANISOU  527  CA  GLN A  91     6340   5504   5590    265      6    -34       C  
ATOM    528  C   GLN A  91     -31.580  14.362 -91.227  1.00 45.59           C  
ANISOU  528  C   GLN A  91     6305   5484   5532    267     31    -25       C  
ATOM    529  O   GLN A  91     -32.317  13.440 -91.554  1.00 44.75           O  
ANISOU  529  O   GLN A  91     6195   5383   5424    287     33    -42       O  
ATOM    530  CB  GLN A  91     -32.858  16.425 -90.663  1.00 49.87           C  
ANISOU  530  CB  GLN A  91     6878   5979   6090    272    -30    -40       C  
ATOM    531  CG  GLN A  91     -33.721  17.118 -89.619  1.00 54.07           C  
ANISOU  531  CG  GLN A  91     7407   6495   6641    285    -59    -63       C  
ATOM    532  CD  GLN A  91     -34.162  18.495 -90.066  1.00 60.25           C  
ANISOU  532  CD  GLN A  91     8226   7245   7418    286    -98    -61       C  
ATOM    533  NE2 GLN A  91     -34.675  19.291 -89.129  1.00 60.44           N  
ANISOU  533  NE2 GLN A  91     8251   7254   7457    296   -126    -79       N  
ATOM    534  OE1 GLN A  91     -34.039  18.844 -91.241  1.00 63.01           O  
ANISOU  534  OE1 GLN A  91     8606   7584   7750    279   -104    -45       O  
ATOM    535  N   THR A  92     -30.444  14.614 -91.856  1.00 47.00           N  
ANISOU  535  N   THR A  92     6490   5672   5693    248     46      3       N  
ATOM    536  CA  THR A  92     -30.035  13.818 -93.002  1.00 47.81           C  
ANISOU  536  CA  THR A  92     6597   5794   5773    252     68     12       C  
ATOM    537  C   THR A  92     -28.571  13.461 -92.825  1.00 46.68           C  
ANISOU  537  C   THR A  92     6432   5680   5623    235    100     34       C  
ATOM    538  O   THR A  92     -27.763  14.304 -92.409  1.00 44.23           O  
ANISOU  538  O   THR A  92     6119   5369   5316    210     99     55       O  
ATOM    539  CB  THR A  92     -30.214  14.577 -94.349  1.00 49.36           C  
ANISOU  539  CB  THR A  92     6830   5977   5945    248     53     28       C  
ATOM    540  CG2 THR A  92     -31.630  15.121 -94.539  1.00 47.27           C  
ANISOU  540  CG2 THR A  92     6590   5682   5687    265     18      7       C  
ATOM    541  OG1 THR A  92     -29.305  15.674 -94.393  1.00 55.04           O  
ANISOU  541  OG1 THR A  92     7559   6694   6658    218     50     58       O  
ATOM    542  N   ILE A  93     -28.242  12.203 -93.107  1.00 47.03           N  
ANISOU  542  N   ILE A  93     6460   5748   5658    248    124     28       N  
ATOM    543  CA  ILE A  93     -26.847  11.775 -93.218  1.00 49.81           C  
ANISOU  543  CA  ILE A  93     6793   6133   5997    237    155     47       C  
ATOM    544  C   ILE A  93     -26.627  11.192 -94.616  1.00 51.75           C  
ANISOU  544  C   ILE A  93     7051   6398   6211    250    169     53       C  
ATOM    545  O   ILE A  93     -27.277  10.220 -95.001  1.00 52.64           O  
ANISOU  545  O   ILE A  93     7168   6511   6321    276    169     32       O  
ATOM    546  CB  ILE A  93     -26.452  10.733 -92.134  1.00 49.82           C  
ANISOU  546  CB  ILE A  93     6762   6151   6016    245    172     33       C  
ATOM    547  CG1 ILE A  93     -26.776  11.251 -90.715  1.00 46.81           C  
ANISOU  547  CG1 ILE A  93     6368   5751   5664    235    158     24       C  
ATOM    548  CG2 ILE A  93     -24.981  10.346 -92.268  1.00 44.72           C  
ANISOU  548  CG2 ILE A  93     6094   5540   5355    235    203     52       C  
ATOM    549  CD1 ILE A  93     -26.461  10.277 -89.593  1.00 44.86           C  
ANISOU  549  CD1 ILE A  93     6090   5517   5434    241    172     11       C  
ATOM    550  N   GLU A  94     -25.712  11.792 -95.367  1.00 54.98           N  
ANISOU  550  N   GLU A  94     7466   6825   6596    231    181     82       N  
ATOM    551  CA  GLU A  94     -25.483  11.409 -96.754  1.00 57.49           C  
ANISOU  551  CA  GLU A  94     7799   7164   6881    242    194     90       C  
ATOM    552  C   GLU A  94     -24.580  10.183 -96.853  1.00 58.09           C  
ANISOU  552  C   GLU A  94     7848   7279   6943    257    225     86       C  
ATOM    553  O   GLU A  94     -23.894   9.821 -95.896  1.00 57.50           O  
ANISOU  553  O   GLU A  94     7744   7218   6883    252    239     84       O  
ATOM    554  CB  GLU A  94     -24.871  12.581 -97.544  1.00 60.12           C  
ANISOU  554  CB  GLU A  94     8148   7503   7190    212    193    125       C  
ATOM    555  CG  GLU A  94     -25.862  13.606 -98.091  1.00 63.45           C  
ANISOU  555  CG  GLU A  94     8609   7888   7610    207    160    128       C  
ATOM    556  CD  GLU A  94     -25.182  14.794 -98.792  1.00 71.97           C  
ANISOU  556  CD  GLU A  94     9706   8972   8667    172    157    167       C  
ATOM    557  OE1 GLU A  94     -24.045  14.648 -99.314  1.00 69.71           O  
ANISOU  557  OE1 GLU A  94     9405   8726   8354    159    184    191       O  
ATOM    558  OE2 GLU A  94     -25.791  15.892 -98.829  1.00 73.21           O1-
ANISOU  558  OE2 GLU A  94     9892   9094   8830    159    125    173       O1-
ATOM    559  N   ASP A  95     -24.594   9.554 -98.028  1.00 62.24           N  
ANISOU  559  N   ASP A  95     8385   7822   7440    279    234     83       N  
ATOM    560  CA  ASP A  95     -23.647   8.501 -98.385  1.00 61.28           C  
ANISOU  560  CA  ASP A  95     8243   7742   7296    296    262     80       C  
ATOM    561  C   ASP A  95     -22.230   8.928 -98.115  1.00 58.52           C  
ANISOU  561  C   ASP A  95     7867   7429   6938    271    286    107       C  
ATOM    562  O   ASP A  95     -21.804   9.985 -98.572  1.00 60.07           O  
ANISOU  562  O   ASP A  95     8070   7632   7119    242    288    137       O  
ATOM    563  CB  ASP A  95     -23.751   8.188 -99.872  1.00 67.03           C  
ANISOU  563  CB  ASP A  95     8993   8486   7987    316    267     82       C  
ATOM    564  CG  ASP A  95     -24.618   7.005-100.150  1.00 70.32           C  
ANISOU  564  CG  ASP A  95     9422   8890   8406    354    256     49       C  
ATOM    565  OD1 ASP A  95     -24.152   6.099-100.870  1.00 80.59           O  
ANISOU  565  OD1 ASP A  95    10720  10219   9680    380    271     42       O  
ATOM    566  OD2 ASP A  95     -25.760   6.974 -99.649  1.00 72.39           O1-
ANISOU  566  OD2 ASP A  95     9695   9113   8694    359    232     31       O1-
ATOM    567  N   GLY A  96     -21.498   8.106 -97.377  1.00 54.83           N  
ANISOU  567  N   GLY A  96     7369   6984   6479    280    304     98       N  
ATOM    568  CA  GLY A  96     -20.087   8.361 -97.156  1.00 53.16           C  
ANISOU  568  CA  GLY A  96     7128   6813   6258    260    329    121       C  
ATOM    569  C   GLY A  96     -19.853   9.472 -96.165  1.00 53.98           C  
ANISOU  569  C   GLY A  96     7223   6899   6386    221    320    140       C  
ATOM    570  O   GLY A  96     -18.741   9.993 -96.070  1.00 53.70           O  
ANISOU  570  O   GLY A  96     7167   6893   6342    195    336    167       O  
ATOM    571  N   ALA A  97     -20.893   9.832 -95.411  1.00 52.72           N  
ANISOU  571  N   ALA A  97     7078   6693   6258    218    293    126       N  
ATOM    572  CA  ALA A  97     -20.742  10.791 -94.316  1.00 53.72           C  
ANISOU  572  CA  ALA A  97     7198   6801   6412    188    281    138       C  
ATOM    573  C   ALA A  97     -19.524  10.493 -93.439  1.00 55.66           C  
ANISOU  573  C   ALA A  97     7406   7075   6666    177    302    145       C  
ATOM    574  O   ALA A  97     -18.818  11.413 -93.024  1.00 61.39           O  
ANISOU  574  O   ALA A  97     8121   7804   7397    144    302    170       O  
ATOM    575  CB  ALA A  97     -21.996  10.836 -93.468  1.00 52.48           C  
ANISOU  575  CB  ALA A  97     7053   6598   6287    197    254    113       C  
ATOM    576  N   TYR A  98     -19.267   9.214 -93.168  1.00 57.53           N  
ANISOU  576  N   TYR A  98     7623   7331   6905    205    318    124       N  
ATOM    577  CA  TYR A  98     -18.155   8.832 -92.290  1.00 56.62           C  
ANISOU  577  CA  TYR A  98     7471   7241   6797    199    336    126       C  
ATOM    578  C   TYR A  98     -17.059   8.047 -93.007  1.00 57.44           C  
ANISOU  578  C   TYR A  98     7554   7398   6871    215    365    131       C  
ATOM    579  O   TYR A  98     -16.210   7.444 -92.353  1.00 58.91           O  
ANISOU  579  O   TYR A  98     7710   7608   7062    221    380    125       O  
ATOM    580  CB  TYR A  98     -18.664   8.007 -91.110  1.00 52.58           C  
ANISOU  580  CB  TYR A  98     6952   6708   6317    217    328     97       C  
ATOM    581  CG  TYR A  98     -19.880   8.572 -90.413  1.00 51.88           C  
ANISOU  581  CG  TYR A  98     6882   6572   6256    211    299     87       C  
ATOM    582  CD1 TYR A  98     -21.163   8.126 -90.740  1.00 50.48           C  
ANISOU  582  CD1 TYR A  98     6728   6370   6082    233    283     64       C  
ATOM    583  CD2 TYR A  98     -19.749   9.534 -89.411  1.00 48.85           C  
ANISOU  583  CD2 TYR A  98     6493   6172   5896    184    288     97       C  
ATOM    584  CE1 TYR A  98     -22.277   8.636 -90.096  1.00 50.24           C  
ANISOU  584  CE1 TYR A  98     6710   6302   6074    229    258     53       C  
ATOM    585  CE2 TYR A  98     -20.854  10.045 -88.762  1.00 47.68           C  
ANISOU  585  CE2 TYR A  98     6360   5984   5770    182    262     85       C  
ATOM    586  CZ  TYR A  98     -22.114   9.596 -89.109  1.00 48.86           C  
ANISOU  586  CZ  TYR A  98     6529   6114   5921    205    248     63       C  
ATOM    587  OH  TYR A  98     -23.214  10.109 -88.468  1.00 48.24           O  
ANISOU  587  OH  TYR A  98     6463   6002   5863    204    223     50       O  
ATOM    588  N   GLN A  99     -17.073   8.082 -94.339  1.00 58.80           N  
ANISOU  588  N   GLN A  99     7741   7590   7009    223    373    139       N  
ATOM    589  CA  GLN A  99     -16.193   7.266 -95.184  1.00 59.17           C  
ANISOU  589  CA  GLN A  99     7770   7689   7021    246    399    139       C  
ATOM    590  C   GLN A  99     -14.726   7.144 -94.744  1.00 58.48           C  
ANISOU  590  C   GLN A  99     7641   7649   6927    235    424    152       C  
ATOM    591  O   GLN A  99     -14.149   6.059 -94.801  1.00 60.11           O  
ANISOU  591  O   GLN A  99     7828   7888   7122    267    440    134       O  
ATOM    592  CB  GLN A  99     -16.257   7.744 -96.633  1.00 60.12           C  
ANISOU  592  CB  GLN A  99     7910   7827   7104    242    404    157       C  
ATOM    593  CG  GLN A  99     -15.603   6.790 -97.619  1.00 64.30           C  
ANISOU  593  CG  GLN A  99     8427   8408   7594    276    428    149       C  
ATOM    594  CD  GLN A  99     -16.453   5.565 -97.883  1.00 64.44           C  
ANISOU  594  CD  GLN A  99     8465   8407   7612    323    417    112       C  
ATOM    595  NE2 GLN A  99     -15.991   4.412 -97.414  1.00 62.11           N  
ANISOU  595  NE2 GLN A  99     8149   8129   7321    353    425     88       N  
ATOM    596  OE1 GLN A  99     -17.511   5.655 -98.506  1.00 63.52           O  
ANISOU  596  OE1 GLN A  99     8381   8259   7492    332    399    104       O  
ATOM    597  N   SER A 100     -14.129   8.245 -94.307  1.00 56.58           N  
ANISOU  597  N   SER A 100     7388   7412   6695    193    425    182       N  
ATOM    598  CA  SER A 100     -12.714   8.240 -93.952  1.00 57.44           C  
ANISOU  598  CA  SER A 100     7456   7570   6797    179    448    198       C  
ATOM    599  C   SER A 100     -12.403   7.544 -92.625  1.00 55.02           C  
ANISOU  599  C   SER A 100     7127   7256   6522    191    448    177       C  
ATOM    600  O   SER A 100     -11.243   7.287 -92.330  1.00 53.53           O  
ANISOU  600  O   SER A 100     6902   7109   6326    189    468    183       O  
ATOM    601  CB  SER A 100     -12.158   9.676 -93.922  1.00 60.19           C  
ANISOU  601  CB  SER A 100     7800   7923   7145    125    447    240       C  
ATOM    602  OG  SER A 100     -12.324  10.283 -92.643  1.00 61.61           O  
ANISOU  602  OG  SER A 100     7979   8063   7364    100    428    242       O  
ATOM    603  N   LEU A 101     -13.427   7.259 -91.824  1.00 56.91           N  
ANISOU  603  N   LEU A 101     7385   7445   6793    202    426    153       N  
ATOM    604  CA  LEU A 101     -13.217   6.830 -90.433  1.00 58.25           C  
ANISOU  604  CA  LEU A 101     7536   7601   6995    205    422    137       C  
ATOM    605  C   LEU A 101     -13.162   5.314 -90.257  1.00 59.60           C  
ANISOU  605  C   LEU A 101     7698   7782   7164    249    427    104       C  
ATOM    606  O   LEU A 101     -13.959   4.715 -89.536  1.00 61.47           O  
ANISOU  606  O   LEU A 101     7946   7983   7425    264    411     80       O  
ATOM    607  CB  LEU A 101     -14.265   7.449 -89.509  1.00 56.78           C  
ANISOU  607  CB  LEU A 101     7371   7358   6844    188    395    132       C  
ATOM    608  CG  LEU A 101     -14.527   8.949 -89.612  1.00 56.02           C  
ANISOU  608  CG  LEU A 101     7292   7240   6753    149    380    160       C  
ATOM    609  CD1 LEU A 101     -15.569   9.354 -88.582  1.00 54.79           C  
ANISOU  609  CD1 LEU A 101     7154   7032   6632    144    352    146       C  
ATOM    610  CD2 LEU A 101     -13.248   9.739 -89.420  1.00 53.71           C  
ANISOU  610  CD2 LEU A 101     6972   6977   6455    113    392    192       C  
ATOM    611  N   SER A 102     -12.192   4.703 -90.917  1.00 58.29           N  
ANISOU  611  N   SER A 102     7511   7667   6969    268    450    104       N  
ATOM    612  CA  SER A 102     -11.992   3.271 -90.843  1.00 57.67           C  
ANISOU  612  CA  SER A 102     7423   7601   6884    312    453     73       C  
ATOM    613  C   SER A 102     -11.615   2.801 -89.429  1.00 52.78           C  
ANISOU  613  C   SER A 102     6785   6971   6295    313    449     60       C  
ATOM    614  O   SER A 102     -11.668   1.612 -89.145  1.00 50.33           O  
ANISOU  614  O   SER A 102     6476   6658   5989    347    443     32       O  
ATOM    615  CB  SER A 102     -10.903   2.874 -91.841  1.00 60.99           C  
ANISOU  615  CB  SER A 102     7822   8086   7264    332    479     77       C  
ATOM    616  OG  SER A 102      -9.729   3.629 -91.591  1.00 60.97           O  
ANISOU  616  OG  SER A 102     7785   8123   7257    301    498    105       O  
ATOM    617  N   HIS A 103     -11.232   3.726 -88.552  1.00 52.68           N  
ANISOU  617  N   HIS A 103     6757   6952   6305    275    448     80       N  
ATOM    618  CA  HIS A 103     -10.819   3.372 -87.182  1.00 50.88           C  
ANISOU  618  CA  HIS A 103     6510   6715   6105    273    444     70       C  
ATOM    619  C   HIS A 103     -11.917   3.582 -86.177  1.00 46.42           C  
ANISOU  619  C   HIS A 103     5967   6094   5576    262    420     61       C  
ATOM    620  O   HIS A 103     -11.767   3.243 -85.003  1.00 44.77           O  
ANISOU  620  O   HIS A 103     5747   5871   5391    261    413     50       O  
ATOM    621  CB  HIS A 103      -9.604   4.186 -86.745  1.00 54.45           C  
ANISOU  621  CB  HIS A 103     6929   7198   6560    241    458     96       C  
ATOM    622  CG  HIS A 103      -8.359   3.908 -87.543  1.00 61.56           C  
ANISOU  622  CG  HIS A 103     7800   8163   7427    252    484    105       C  
ATOM    623  CD2 HIS A 103      -8.056   4.152 -88.888  1.00 61.75           C  
ANISOU  623  CD2 HIS A 103     7821   8227   7413    254    501    120       C  
ATOM    624  ND1 HIS A 103      -7.267   3.328 -87.002  1.00 63.75           N  
ANISOU  624  ND1 HIS A 103     8043   8475   7705    264    496     98       N  
ATOM    625  CE1 HIS A 103      -6.316   3.203 -87.951  1.00 65.29           C  
ANISOU  625  CE1 HIS A 103     8213   8731   7863    275    520    107       C  
ATOM    626  NE2 HIS A 103      -6.804   3.704 -89.104  1.00 64.93           N  
ANISOU  626  NE2 HIS A 103     8186   8689   7793    268    523    121       N  
ATOM    627  N   LEU A 104     -13.025   4.163 -86.617  1.00 45.81           N  
ANISOU  627  N   LEU A 104     5919   5985   5500    253    406     64       N  
ATOM    628  CA  LEU A 104     -14.084   4.538 -85.694  1.00 46.08           C  
ANISOU  628  CA  LEU A 104     5971   5971   5565    240    383     57       C  
ATOM    629  C   LEU A 104     -14.684   3.285 -85.071  1.00 44.36           C  
ANISOU  629  C   LEU A 104     5759   5733   5361    268    372     27       C  
ATOM    630  O   LEU A 104     -15.223   2.445 -85.784  1.00 43.87           O  
ANISOU  630  O   LEU A 104     5713   5668   5285    295    368     11       O  
ATOM    631  CB  LEU A 104     -15.161   5.374 -86.397  1.00 46.62           C  
ANISOU  631  CB  LEU A 104     6069   6013   5630    229    370     65       C  
ATOM    632  CG  LEU A 104     -16.105   6.129 -85.441  1.00 46.19           C  
ANISOU  632  CG  LEU A 104     6028   5915   5605    210    347     63       C  
ATOM    633  CD1 LEU A 104     -15.361   7.217 -84.677  1.00 45.71           C  
ANISOU  633  CD1 LEU A 104     5953   5856   5559    176    347     85       C  
ATOM    634  CD2 LEU A 104     -17.292   6.709 -86.188  1.00 43.05           C  
ANISOU  634  CD2 LEU A 104     5662   5490   5202    208    331     64       C  
ATOM    635  N   SER A 105     -14.545   3.154 -83.755  1.00 42.84           N  
ANISOU  635  N   SER A 105     5555   5528   5195    260    366     21       N  
ATOM    636  CA  SER A 105     -15.144   2.031 -83.022  1.00 44.69           C  
ANISOU  636  CA  SER A 105     5795   5740   5443    280    353     -4       C  
ATOM    637  C   SER A 105     -16.469   2.366 -82.294  1.00 43.54           C  
ANISOU  637  C   SER A 105     5667   5554   5321    268    331    -10       C  
ATOM    638  O   SER A 105     -17.285   1.486 -82.077  1.00 44.82           O  
ANISOU  638  O   SER A 105     5842   5698   5490    284    318    -29       O  
ATOM    639  CB  SER A 105     -14.128   1.397 -82.067  1.00 43.50           C  
ANISOU  639  CB  SER A 105     5619   5604   5302    285    359    -10       C  
ATOM    640  OG  SER A 105     -13.830   2.263 -81.004  1.00 41.75           O  
ANISOU  640  OG  SER A 105     5384   5374   5102    257    357      2       O  
ATOM    641  N   THR A 106     -16.678   3.640 -81.958  1.00 46.20           N  
ANISOU  641  N   THR A 106     6005   5878   5669    241    327      4       N  
ATOM    642  CA  THR A 106     -17.912   4.116 -81.331  1.00 43.49           C  
ANISOU  642  CA  THR A 106     5677   5501   5345    232    307     -2       C  
ATOM    643  C   THR A 106     -18.487   5.340 -82.049  1.00 43.33           C  
ANISOU  643  C   THR A 106     5674   5468   5319    218    299     11       C  
ATOM    644  O   THR A 106     -17.823   6.375 -82.182  1.00 43.17           O  
ANISOU  644  O   THR A 106     5649   5455   5296    197    304     32       O  
ATOM    645  CB  THR A 106     -17.681   4.465 -79.850  1.00 44.62           C  
ANISOU  645  CB  THR A 106     5805   5634   5513    216    301     -1       C  
ATOM    646  CG2 THR A 106     -18.970   4.952 -79.181  1.00 44.03           C  
ANISOU  646  CG2 THR A 106     5744   5530   5455    209    281    -10       C  
ATOM    647  OG1 THR A 106     -17.202   3.306 -79.159  1.00 48.15           O  
ANISOU  647  OG1 THR A 106     6238   6089   5965    229    305    -14       O  
ATOM    648  N   LEU A 107     -19.731   5.212 -82.499  1.00 40.13           N  
ANISOU  648  N   LEU A 107     5291   5044   4912    228    285      0       N  
ATOM    649  CA  LEU A 107     -20.482   6.327 -83.054  1.00 40.64           C  
ANISOU  649  CA  LEU A 107     5376   5091   4974    218    273      7       C  
ATOM    650  C   LEU A 107     -21.746   6.588 -82.230  1.00 38.67           C  
ANISOU  650  C   LEU A 107     5134   4814   4744    217    251     -7       C  
ATOM    651  O   LEU A 107     -22.540   5.682 -81.998  1.00 37.48           O  
ANISOU  651  O   LEU A 107     4985   4656   4598    232    245    -25       O  
ATOM    652  CB  LEU A 107     -20.845   6.056 -84.530  1.00 40.30           C  
ANISOU  652  CB  LEU A 107     5352   5054   4907    233    275      7       C  
ATOM    653  CG  LEU A 107     -21.540   7.190 -85.292  1.00 38.92           C  
ANISOU  653  CG  LEU A 107     5200   4862   4725    223    262     17       C  
ATOM    654  CD1 LEU A 107     -20.705   8.458 -85.289  1.00 38.51           C  
ANISOU  654  CD1 LEU A 107     5144   4815   4671    195    264     43       C  
ATOM    655  CD2 LEU A 107     -21.858   6.780 -86.717  1.00 39.19           C  
ANISOU  655  CD2 LEU A 107     5252   4902   4734    240    265     15       C  
ATOM    656  N   ILE A 108     -21.935   7.830 -81.802  1.00 40.03           N  
ANISOU  656  N   ILE A 108     5310   4970   4926    200    239      0       N  
ATOM    657  CA  ILE A 108     -23.071   8.179 -80.953  1.00 37.62           C  
ANISOU  657  CA  ILE A 108     5010   4644   4638    202    218    -14       C  
ATOM    658  C   ILE A 108     -23.982   9.190 -81.652  1.00 39.64           C  
ANISOU  658  C   ILE A 108     5290   4881   4888    201    199    -13       C  
ATOM    659  O   ILE A 108     -23.579  10.327 -81.920  1.00 39.29           O  
ANISOU  659  O   ILE A 108     5256   4830   4841    186    193      3       O  
ATOM    660  CB  ILE A 108     -22.605   8.705 -79.583  1.00 38.06           C  
ANISOU  660  CB  ILE A 108     5051   4696   4713    188    214    -12       C  
ATOM    661  CG1 ILE A 108     -21.588   7.740 -78.972  1.00 37.94           C  
ANISOU  661  CG1 ILE A 108     5012   4700   4701    188    233    -11       C  
ATOM    662  CG2 ILE A 108     -23.790   8.865 -78.626  1.00 38.39           C  
ANISOU  662  CG2 ILE A 108     5093   4722   4769    194    196    -31       C  
ATOM    663  CD1 ILE A 108     -20.932   8.244 -77.710  1.00 38.12           C  
ANISOU  663  CD1 ILE A 108     5020   4722   4741    174    231     -7       C  
ATOM    664  N   LEU A 109     -25.210   8.767 -81.947  1.00 38.90           N  
ANISOU  664  N   LEU A 109     5207   4778   4793    218    188    -30       N  
ATOM    665  CA  LEU A 109     -26.168   9.616 -82.670  1.00 40.14           C  
ANISOU  665  CA  LEU A 109     5388   4918   4945    221    169    -33       C  
ATOM    666  C   LEU A 109     -27.437   9.992 -81.891  1.00 39.63           C  
ANISOU  666  C   LEU A 109     5324   4838   4894    229    146    -53       C  
ATOM    667  O   LEU A 109     -28.400  10.495 -82.475  1.00 43.42           O  
ANISOU  667  O   LEU A 109     5822   5304   5369    238    128    -60       O  
ATOM    668  CB  LEU A 109     -26.551   8.968 -83.995  1.00 39.46           C  
ANISOU  668  CB  LEU A 109     5316   4834   4840    235    173    -35       C  
ATOM    669  CG  LEU A 109     -25.416   8.902 -85.018  1.00 42.24           C  
ANISOU  669  CG  LEU A 109     5672   5203   5172    229    192    -14       C  
ATOM    670  CD1 LEU A 109     -25.798   7.943 -86.130  1.00 43.12           C  
ANISOU  670  CD1 LEU A 109     5795   5321   5267    249    197    -22       C  
ATOM    671  CD2 LEU A 109     -25.111  10.277 -85.588  1.00 42.81           C  
ANISOU  671  CD2 LEU A 109     5762   5266   5237    212    183      5       C  
ATOM    672  N   THR A 110     -27.412   9.754 -80.583  1.00 36.65           N  
ANISOU  672  N   THR A 110     4926   4465   4531    227    147    -61       N  
ATOM    673  CA  THR A 110     -28.524   9.985 -79.679  1.00 34.22           C  
ANISOU  673  CA  THR A 110     4613   4152   4235    235    129    -81       C  
ATOM    674  C   THR A 110     -29.226  11.310 -79.944  1.00 35.92           C  
ANISOU  674  C   THR A 110     4848   4349   4450    239    104    -85       C  
ATOM    675  O   THR A 110     -28.579  12.354 -80.037  1.00 34.85           O  
ANISOU  675  O   THR A 110     4724   4201   4314    228     97    -71       O  
ATOM    676  CB  THR A 110     -28.019   9.988 -78.215  1.00 33.51           C  
ANISOU  676  CB  THR A 110     4502   4069   4160    228    133    -83       C  
ATOM    677  CG2 THR A 110     -29.187  10.058 -77.213  1.00 32.76           C  
ANISOU  677  CG2 THR A 110     4396   3975   4074    238    118   -105       C  
ATOM    678  OG1 THR A 110     -27.211   8.823 -77.956  1.00 32.19           O  
ANISOU  678  OG1 THR A 110     4319   3917   3994    223    155    -78       O  
ATOM    679  N   GLY A 111     -30.551  11.262 -80.067  1.00 36.89           N  
ANISOU  679  N   GLY A 111     4974   4468   4572    255     89   -104       N  
ATOM    680  CA  GLY A 111     -31.364  12.475 -79.998  1.00 37.46           C  
ANISOU  680  CA  GLY A 111     5061   4525   4646    264     61   -115       C  
ATOM    681  C   GLY A 111     -31.296  13.364 -81.219  1.00 39.85           C  
ANISOU  681  C   GLY A 111     5394   4808   4937    263     47   -103       C  
ATOM    682  O   GLY A 111     -31.499  14.564 -81.129  1.00 43.66           O  
ANISOU  682  O   GLY A 111     5893   5272   5421    264     23   -104       O  
ATOM    683  N   ASN A 112     -31.002  12.772 -82.366  1.00 40.49           N  
ANISOU  683  N   ASN A 112     5485   4892   5006    260     62    -91       N  
ATOM    684  CA  ASN A 112     -31.038  13.478 -83.622  1.00 39.86           C  
ANISOU  684  CA  ASN A 112     5435   4797   4912    259     50    -80       C  
ATOM    685  C   ASN A 112     -32.294  13.092 -84.368  1.00 40.84           C  
ANISOU  685  C   ASN A 112     5568   4917   5028    278     39    -97       C  
ATOM    686  O   ASN A 112     -32.536  11.905 -84.575  1.00 38.15           O  
ANISOU  686  O   ASN A 112     5216   4591   4686    285     54   -103       O  
ATOM    687  CB  ASN A 112     -29.823  13.098 -84.458  1.00 40.44           C  
ANISOU  687  CB  ASN A 112     5512   4880   4972    243     74    -55       C  
ATOM    688  CG  ASN A 112     -28.560  13.756 -83.969  1.00 39.71           C  
ANISOU  688  CG  ASN A 112     5415   4787   4883    221     81    -33       C  
ATOM    689  ND2 ASN A 112     -27.634  12.954 -83.465  1.00 38.93           N  
ANISOU  689  ND2 ASN A 112     5292   4708   4788    213    106    -27       N  
ATOM    690  OD1 ASN A 112     -28.415  14.973 -84.049  1.00 40.66           O  
ANISOU  690  OD1 ASN A 112     5554   4890   5004    210     61    -23       O  
ATOM    691  N   PRO A 113     -33.078  14.095 -84.810  1.00 43.50           N  
ANISOU  691  N   PRO A 113     5929   5235   5363    287     11   -104       N  
ATOM    692  CA  PRO A 113     -34.350  13.828 -85.463  1.00 44.17           C  
ANISOU  692  CA  PRO A 113     6023   5317   5443    307     -2   -122       C  
ATOM    693  C   PRO A 113     -34.105  13.430 -86.917  1.00 49.12           C  
ANISOU  693  C   PRO A 113     6669   5941   6051    305      6   -108       C  
ATOM    694  O   PRO A 113     -34.437  14.186 -87.847  1.00 52.00           O  
ANISOU  694  O   PRO A 113     7063   6288   6405    309    -12   -105       O  
ATOM    695  CB  PRO A 113     -35.088  15.167 -85.349  1.00 42.13           C  
ANISOU  695  CB  PRO A 113     5783   5037   5186    318    -37   -134       C  
ATOM    696  CG  PRO A 113     -34.014  16.201 -85.263  1.00 42.94           C  
ANISOU  696  CG  PRO A 113     5901   5124   5288    299    -42   -112       C  
ATOM    697  CD  PRO A 113     -32.715  15.523 -84.896  1.00 42.93           C  
ANISOU  697  CD  PRO A 113     5881   5141   5289    278    -10    -92       C  
ATOM    698  N   ILE A 114     -33.517  12.246 -87.097  1.00 48.19           N  
ANISOU  698  N   ILE A 114     6538   5841   5929    301     33   -101       N  
ATOM    699  CA  ILE A 114     -33.145  11.739 -88.411  1.00 50.55           C  
ANISOU  699  CA  ILE A 114     6853   6143   6210    301     45    -89       C  
ATOM    700  C   ILE A 114     -34.375  11.448 -89.280  1.00 54.95           C  
ANISOU  700  C   ILE A 114     7426   6692   6760    320     29   -105       C  
ATOM    701  O   ILE A 114     -35.269  10.688 -88.882  1.00 56.72           O  
ANISOU  701  O   ILE A 114     7634   6922   6992    332     24   -124       O  
ATOM    702  CB  ILE A 114     -32.229  10.505 -88.289  1.00 50.22           C  
ANISOU  702  CB  ILE A 114     6792   6123   6165    297     75    -81       C  
ATOM    703  CG1 ILE A 114     -30.924  10.897 -87.579  1.00 47.93           C  
ANISOU  703  CG1 ILE A 114     6489   5841   5880    277     91    -63       C  
ATOM    704  CG2 ILE A 114     -31.955   9.897 -89.660  1.00 50.76           C  
ANISOU  704  CG2 ILE A 114     6877   6196   6212    303     86    -73       C  
ATOM    705  CD1 ILE A 114     -29.978   9.747 -87.319  1.00 49.40           C  
ANISOU  705  CD1 ILE A 114     6654   6049   6065    274    119    -58       C  
ATOM    706  N   GLN A 115     -34.416  12.086 -90.451  1.00 56.91           N  
ANISOU  706  N   GLN A 115     7705   6926   6992    322     18    -95       N  
ATOM    707  CA  GLN A 115     -35.492  11.920 -91.424  1.00 59.36           C  
ANISOU  707  CA  GLN A 115     8033   7226   7292    339      1   -108       C  
ATOM    708  C   GLN A 115     -34.980  11.055 -92.562  1.00 62.29           C  
ANISOU  708  C   GLN A 115     8415   7606   7644    342     19    -97       C  
ATOM    709  O   GLN A 115     -35.608  10.070 -92.939  1.00 62.55           O  
ANISOU  709  O   GLN A 115     8447   7644   7676    356     19   -110       O  
ATOM    710  CB  GLN A 115     -35.932  13.272 -91.995  1.00 63.69           C  
ANISOU  710  CB  GLN A 115     8612   7750   7834    341    -26   -105       C  
ATOM    711  CG  GLN A 115     -36.103  14.399 -90.986  1.00 67.08           C  
ANISOU  711  CG  GLN A 115     9039   8167   8278    338    -46   -111       C  
ATOM    712  CD  GLN A 115     -37.401  14.306 -90.213  1.00 68.78           C  
ANISOU  712  CD  GLN A 115     9237   8384   8509    357    -65   -141       C  
ATOM    713  NE2 GLN A 115     -37.504  15.068 -89.126  1.00 67.86           N  
ANISOU  713  NE2 GLN A 115     9111   8265   8406    358    -78   -150       N  
ATOM    714  OE1 GLN A 115     -38.303  13.556 -90.586  1.00 72.03           O  
ANISOU  714  OE1 GLN A 115     9645   8803   8921    372    -68   -157       O  
ATOM    715  N   SER A 116     -33.819  11.420 -93.097  1.00 67.47           N  
ANISOU  715  N   SER A 116     9082   8268   8285    328     35    -72       N  
ATOM    716  CA  SER A 116     -33.261  10.724 -94.238  1.00 68.67           C  
ANISOU  716  CA  SER A 116     9244   8432   8413    332     52    -61       C  
ATOM    717  C   SER A 116     -31.964  10.001 -93.901  1.00 69.68           C  
ANISOU  717  C   SER A 116     9351   8586   8538    323     84    -49       C  
ATOM    718  O   SER A 116     -31.027  10.595 -93.354  1.00 66.78           O  
ANISOU  718  O   SER A 116     8973   8226   8175    304     95    -32       O  
ATOM    719  CB  SER A 116     -33.045  11.691 -95.402  1.00 72.64           C  
ANISOU  719  CB  SER A 116     9780   8925   8894    325     44    -42       C  
ATOM    720  OG  SER A 116     -32.941  10.968 -96.617  1.00 78.65           O  
ANISOU  720  OG  SER A 116    10555   9696   9632    338     54    -40       O  
ATOM    721  N   LEU A 117     -31.924   8.714 -94.242  1.00 70.44           N  
ANISOU  721  N   LEU A 117     9440   8695   8627    339     96    -58       N  
ATOM    722  CA  LEU A 117     -30.728   7.891 -94.087  1.00 67.39           C  
ANISOU  722  CA  LEU A 117     9035   8335   8234    337    124    -49       C  
ATOM    723  C   LEU A 117     -30.573   7.007 -95.329  1.00 70.21           C  
ANISOU  723  C   LEU A 117     9406   8703   8565    356    133    -51       C  
ATOM    724  O   LEU A 117     -31.443   6.174 -95.619  1.00 70.10           O  
ANISOU  724  O   LEU A 117     9399   8680   8552    375    120    -70       O  
ATOM    725  CB  LEU A 117     -30.853   7.044 -92.825  1.00 64.41           C  
ANISOU  725  CB  LEU A 117     8631   7961   7880    338    127    -64       C  
ATOM    726  CG  LEU A 117     -29.619   6.771 -91.971  1.00 61.54           C  
ANISOU  726  CG  LEU A 117     8241   7617   7522    327    150    -55       C  
ATOM    727  CD1 LEU A 117     -28.945   8.069 -91.566  1.00 60.21           C  
ANISOU  727  CD1 LEU A 117     8069   7449   7357    303    153    -35       C  
ATOM    728  CD2 LEU A 117     -30.023   5.970 -90.741  1.00 56.98           C  
ANISOU  728  CD2 LEU A 117     7642   7039   6968    329    147    -72       C  
ATOM    729  N   ALA A 118     -29.491   7.216 -96.078  1.00 69.92           N  
ANISOU  729  N   ALA A 118     9374   8687   8504    351    152    -31       N  
ATOM    730  CA  ALA A 118     -29.214   6.422 -97.284  1.00 73.98           C  
ANISOU  730  CA  ALA A 118     9900   9217   8988    372    162    -32       C  
ATOM    731  C   ALA A 118     -28.310   5.237 -96.933  1.00 73.15           C  
ANISOU  731  C   ALA A 118     9774   9138   8881    383    183    -38       C  
ATOM    732  O   ALA A 118     -27.701   5.233 -95.858  1.00 70.67           O  
ANISOU  732  O   ALA A 118     9434   8832   8583    370    194    -34       O  
ATOM    733  CB  ALA A 118     -28.582   7.292 -98.359  1.00 74.27           C  
ANISOU  733  CB  ALA A 118     9955   9267   8996    362    171     -7       C  
ATOM    734  N   LEU A 119     -28.218   4.243 -97.821  1.00 72.02           N  
ANISOU  734  N   LEU A 119     9640   9006   8716    410    187    -47       N  
ATOM    735  CA  LEU A 119     -27.484   3.004 -97.507  1.00 72.56           C  
ANISOU  735  CA  LEU A 119     9691   9095   8781    426    200    -58       C  
ATOM    736  C   LEU A 119     -26.014   3.222 -97.141  1.00 69.79           C  
ANISOU  736  C   LEU A 119     9314   8778   8423    414    229    -40       C  
ATOM    737  O   LEU A 119     -25.473   2.548 -96.249  1.00 70.24           O  
ANISOU  737  O   LEU A 119     9349   8844   8493    417    237    -47       O  
ATOM    738  CB  LEU A 119     -27.606   1.969 -98.634  1.00 78.31           C  
ANISOU  738  CB  LEU A 119    10438   9830   9484    460    197    -72       C  
ATOM    739  CG  LEU A 119     -26.954   0.558 -98.528  1.00 87.98           C  
ANISOU  739  CG  LEU A 119    11653  11072  10701    486    204    -88       C  
ATOM    740  CD1 LEU A 119     -25.448   0.533 -98.867  1.00 87.75           C  
ANISOU  740  CD1 LEU A 119    11608  11088  10646    492    234    -75       C  
ATOM    741  CD2 LEU A 119     -27.251  -0.161 -97.204  1.00 83.20           C  
ANISOU  741  CD2 LEU A 119    11032  10451  10129    481    193   -102       C  
ATOM    742  N   GLY A 120     -25.380   4.169 -97.825  1.00 64.38           N  
ANISOU  742  N   GLY A 120     8633   8111   7716    400    243    -17       N  
ATOM    743  CA  GLY A 120     -23.965   4.447 -97.615  1.00 63.46           C  
ANISOU  743  CA  GLY A 120     8491   8031   7588    386    270      2       C  
ATOM    744  C   GLY A 120     -23.713   5.334 -96.417  1.00 58.60           C  
ANISOU  744  C   GLY A 120     7857   7406   7000    353    270     15       C  
ATOM    745  O   GLY A 120     -22.564   5.706 -96.144  1.00 62.48           O  
ANISOU  745  O   GLY A 120     8327   7926   7486    336    290     34       O  
ATOM    746  N   ALA A 121     -24.787   5.671 -95.704  1.00 53.99           N  
ANISOU  746  N   ALA A 121     7282   6786   6446    345    247      5       N  
ATOM    747  CA  ALA A 121     -24.709   6.492 -94.498  1.00 51.78           C  
ANISOU  747  CA  ALA A 121     6986   6492   6193    318    243     13       C  
ATOM    748  C   ALA A 121     -23.608   6.028 -93.562  1.00 51.22           C  
ANISOU  748  C   ALA A 121     6884   6445   6131    313    262     16       C  
ATOM    749  O   ALA A 121     -22.896   6.849 -93.000  1.00 54.36           O  
ANISOU  749  O   ALA A 121     7267   6849   6536    287    269     34       O  
ATOM    750  CB  ALA A 121     -26.047   6.520 -93.775  1.00 51.66           C  
ANISOU  750  CB  ALA A 121     6979   6441   6206    321    217     -5       C  
ATOM    751  N   PHE A 122     -23.455   4.716 -93.406  1.00 52.75           N  
ANISOU  751  N   PHE A 122     7067   6648   6324    337    268     -2       N  
ATOM    752  CA  PHE A 122     -22.400   4.182 -92.540  1.00 53.14           C  
ANISOU  752  CA  PHE A 122     7088   6720   6382    336    285     -2       C  
ATOM    753  C   PHE A 122     -21.298   3.429 -93.289  1.00 52.75           C  
ANISOU  753  C   PHE A 122     7028   6711   6303    356    307     -1       C  
ATOM    754  O   PHE A 122     -20.524   2.673 -92.680  1.00 51.83           O  
ANISOU  754  O   PHE A 122     6889   6611   6190    365    317     -8       O  
ATOM    755  CB  PHE A 122     -22.996   3.307 -91.432  1.00 52.99           C  
ANISOU  755  CB  PHE A 122     7062   6681   6390    345    271    -25       C  
ATOM    756  CG  PHE A 122     -24.107   3.968 -90.676  1.00 53.92           C  
ANISOU  756  CG  PHE A 122     7187   6765   6535    329    251    -29       C  
ATOM    757  CD1 PHE A 122     -23.870   5.123 -89.937  1.00 52.63           C  
ANISOU  757  CD1 PHE A 122     7013   6596   6385    302    251    -14       C  
ATOM    758  CD2 PHE A 122     -25.391   3.441 -90.708  1.00 52.62           C  
ANISOU  758  CD2 PHE A 122     7037   6576   6379    342    230    -48       C  
ATOM    759  CE1 PHE A 122     -24.893   5.734 -89.240  1.00 53.80           C  
ANISOU  759  CE1 PHE A 122     7168   6717   6556    292    230    -20       C  
ATOM    760  CE2 PHE A 122     -26.421   4.048 -90.016  1.00 54.04           C  
ANISOU  760  CE2 PHE A 122     7219   6731   6580    329    211    -53       C  
ATOM    761  CZ  PHE A 122     -26.170   5.195 -89.277  1.00 53.80           C  
ANISOU  761  CZ  PHE A 122     7180   6697   6564    306    212    -40       C  
ATOM    762  N   SER A 123     -21.208   3.645 -94.598  1.00 52.53           N  
ANISOU  762  N   SER A 123     7015   6699   6244    364    313      7       N  
ATOM    763  CA  SER A 123     -20.134   3.026 -95.359  1.00 56.09           C  
ANISOU  763  CA  SER A 123     7454   7194   6662    385    335      9       C  
ATOM    764  C   SER A 123     -18.807   3.562 -94.831  1.00 55.03           C  
ANISOU  764  C   SER A 123     7287   7093   6526    362    358     30       C  
ATOM    765  O   SER A 123     -18.704   4.734 -94.460  1.00 53.88           O  
ANISOU  765  O   SER A 123     7138   6940   6393    326    357     53       O  
ATOM    766  CB  SER A 123     -20.293   3.243 -96.864  1.00 57.13           C  
ANISOU  766  CB  SER A 123     7608   7340   6758    396    338     16       C  
ATOM    767  OG  SER A 123     -19.611   4.405 -97.300  1.00 62.26           O  
ANISOU  767  OG  SER A 123     8252   8014   7391    367    354     48       O  
ATOM    768  N   GLY A 124     -17.825   2.675 -94.728  1.00 55.69           N  
ANISOU  768  N   GLY A 124     7348   7212   6599    382    375     22       N  
ATOM    769  CA  GLY A 124     -16.487   3.058 -94.312  1.00 54.67           C  
ANISOU  769  CA  GLY A 124     7185   7122   6466    364    397     41       C  
ATOM    770  C   GLY A 124     -16.175   2.900 -92.845  1.00 55.54           C  
ANISOU  770  C   GLY A 124     7273   7219   6609    353    395     35       C  
ATOM    771  O   GLY A 124     -15.034   3.124 -92.436  1.00 58.39           O  
ANISOU  771  O   GLY A 124     7604   7612   6968    340    412     49       O  
ATOM    772  N   LEU A 125     -17.172   2.528 -92.040  1.00 56.08           N  
ANISOU  772  N   LEU A 125     7355   7243   6707    357    372     16       N  
ATOM    773  CA  LEU A 125     -16.934   2.308 -90.607  1.00 56.10           C  
ANISOU  773  CA  LEU A 125     7339   7234   6741    347    369     10       C  
ATOM    774  C   LEU A 125     -16.548   0.860 -90.362  1.00 56.43           C  
ANISOU  774  C   LEU A 125     7372   7287   6780    382    369    -14       C  
ATOM    775  O   LEU A 125     -17.286   0.100 -89.724  1.00 55.10           O  
ANISOU  775  O   LEU A 125     7214   7088   6631    393    351    -35       O  
ATOM    776  CB  LEU A 125     -18.149   2.673 -89.753  1.00 55.66           C  
ANISOU  776  CB  LEU A 125     7298   7129   6718    332    345      3       C  
ATOM    777  CG  LEU A 125     -18.531   4.099 -89.343  1.00 57.59           C  
ANISOU  777  CG  LEU A 125     7548   7353   6979    296    337     23       C  
ATOM    778  CD1 LEU A 125     -17.350   5.059 -89.317  1.00 56.36           C  
ANISOU  778  CD1 LEU A 125     7372   7225   6817    268    354     51       C  
ATOM    779  CD2 LEU A 125     -19.628   4.618 -90.248  1.00 56.55           C  
ANISOU  779  CD2 LEU A 125     7446   7199   6838    296    322     24       C  
ATOM    780  N   SER A 126     -15.376   0.486 -90.857  1.00 54.69           N  
ANISOU  780  N   SER A 126     7132   7113   6534    398    390    -12       N  
ATOM    781  CA  SER A 126     -14.980  -0.913 -90.864  1.00 54.28           C  
ANISOU  781  CA  SER A 126     7076   7075   6473    438    388    -38       C  
ATOM    782  C   SER A 126     -14.427  -1.399 -89.538  1.00 51.19           C  
ANISOU  782  C   SER A 126     6663   6679   6105    436    386    -47       C  
ATOM    783  O   SER A 126     -14.204  -2.590 -89.378  1.00 54.51           O  
ANISOU  783  O   SER A 126     7084   7102   6523    468    378    -70       O  
ATOM    784  CB  SER A 126     -14.016  -1.210 -92.020  1.00 57.10           C  
ANISOU  784  CB  SER A 126     7421   7484   6788    464    409    -37       C  
ATOM    785  OG  SER A 126     -13.444  -0.020 -92.520  1.00 57.67           O  
ANISOU  785  OG  SER A 126     7479   7588   6845    435    430     -7       O  
ATOM    786  N   SER A 127     -14.229  -0.489 -88.588  1.00 48.71           N  
ANISOU  786  N   SER A 127     6333   6358   5816    400    390    -29       N  
ATOM    787  CA  SER A 127     -13.823  -0.875 -87.237  1.00 48.59           C  
ANISOU  787  CA  SER A 127     6301   6334   5827    395    385    -37       C  
ATOM    788  C   SER A 127     -14.942  -0.779 -86.220  1.00 45.46           C  
ANISOU  788  C   SER A 127     5920   5888   5463    378    363    -42       C  
ATOM    789  O   SER A 127     -14.710  -1.045 -85.038  1.00 46.11           O  
ANISOU  789  O   SER A 127     5990   5961   5568    372    358    -48       O  
ATOM    790  CB  SER A 127     -12.658  -0.016 -86.732  1.00 50.21           C  
ANISOU  790  CB  SER A 127     6472   6568   6035    368    404    -14       C  
ATOM    791  OG  SER A 127     -11.435  -0.412 -87.312  1.00 54.84           O  
ANISOU  791  OG  SER A 127     7035   7206   6594    388    425    -14       O  
ATOM    792  N   LEU A 128     -16.135  -0.384 -86.659  1.00 43.48           N  
ANISOU  792  N   LEU A 128     5695   5610   5216    371    350    -41       N  
ATOM    793  CA  LEU A 128     -17.174   0.066 -85.710  1.00 44.62           C  
ANISOU  793  CA  LEU A 128     5848   5715   5389    349    333    -42       C  
ATOM    794  C   LEU A 128     -17.703  -1.040 -84.805  1.00 44.46           C  
ANISOU  794  C   LEU A 128     5833   5670   5387    360    315    -63       C  
ATOM    795  O   LEU A 128     -18.255  -2.027 -85.282  1.00 44.49           O  
ANISOU  795  O   LEU A 128     5855   5664   5383    384    302    -80       O  
ATOM    796  CB  LEU A 128     -18.335   0.771 -86.423  1.00 43.23           C  
ANISOU  796  CB  LEU A 128     5697   5517   5210    340    322    -37       C  
ATOM    797  CG  LEU A 128     -19.196   1.657 -85.515  1.00 42.99           C  
ANISOU  797  CG  LEU A 128     5671   5456   5207    313    308    -32       C  
ATOM    798  CD1 LEU A 128     -18.504   2.990 -85.235  1.00 40.35           C  
ANISOU  798  CD1 LEU A 128     5322   5131   4877    284    319     -8       C  
ATOM    799  CD2 LEU A 128     -20.591   1.848 -86.102  1.00 42.23           C  
ANISOU  799  CD2 LEU A 128     5601   5333   5110    316    291    -38       C  
ATOM    800  N   GLN A 129     -17.539  -0.852 -83.499  1.00 44.94           N  
ANISOU  800  N   GLN A 129     5879   5722   5472    342    312    -61       N  
ATOM    801  CA  GLN A 129     -17.965  -1.847 -82.527  1.00 45.78           C  
ANISOU  801  CA  GLN A 129     5989   5808   5596    349    296    -77       C  
ATOM    802  C   GLN A 129     -19.230  -1.452 -81.762  1.00 45.01           C  
ANISOU  802  C   GLN A 129     5901   5680   5521    329    279    -78       C  
ATOM    803  O   GLN A 129     -19.973  -2.321 -81.284  1.00 44.20           O  
ANISOU  803  O   GLN A 129     5808   5558   5427    334    261    -92       O  
ATOM    804  CB  GLN A 129     -16.817  -2.174 -81.568  1.00 49.44           C  
ANISOU  804  CB  GLN A 129     6429   6287   6068    348    303    -78       C  
ATOM    805  CG  GLN A 129     -15.704  -2.985 -82.228  1.00 55.47           C  
ANISOU  805  CG  GLN A 129     7184   7080   6809    377    314    -85       C  
ATOM    806  CD  GLN A 129     -14.565  -3.306 -81.283  1.00 59.21           C  
ANISOU  806  CD  GLN A 129     7635   7570   7292    378    320    -87       C  
ATOM    807  NE2 GLN A 129     -14.078  -4.536 -81.350  1.00 66.99           N  
ANISOU  807  NE2 GLN A 129     8622   8563   8268    409    314   -105       N  
ATOM    808  OE1 GLN A 129     -14.122  -2.460 -80.507  1.00 60.56           O  
ANISOU  808  OE1 GLN A 129     7787   7745   7478    353    329    -73       O  
ATOM    809  N   LYS A 130     -19.476  -0.146 -81.650  1.00 42.23           N  
ANISOU  809  N   LYS A 130     5546   5324   5176    306    283    -64       N  
ATOM    810  CA  LYS A 130     -20.579   0.351 -80.836  1.00 40.85           C  
ANISOU  810  CA  LYS A 130     5375   5125   5021    289    268    -66       C  
ATOM    811  C   LYS A 130     -21.349   1.436 -81.571  1.00 41.67           C  
ANISOU  811  C   LYS A 130     5493   5219   5119    281    264    -59       C  
ATOM    812  O   LYS A 130     -20.797   2.495 -81.887  1.00 44.87           O  
ANISOU  812  O   LYS A 130     5894   5633   5520    268    273    -43       O  
ATOM    813  CB  LYS A 130     -20.058   0.865 -79.495  1.00 37.57           C  
ANISOU  813  CB  LYS A 130     4939   4709   4624    270    271    -60       C  
ATOM    814  CG  LYS A 130     -21.131   1.414 -78.560  1.00 38.13           C  
ANISOU  814  CG  LYS A 130     5013   4760   4714    255    257    -64       C  
ATOM    815  CD  LYS A 130     -20.532   2.000 -77.280  1.00 37.64           C  
ANISOU  815  CD  LYS A 130     4932   4699   4668    238    260    -57       C  
ATOM    816  CE  LYS A 130     -21.586   2.679 -76.405  1.00 37.21           C  
ANISOU  816  CE  LYS A 130     4879   4628   4628    226    245    -62       C  
ATOM    817  NZ  LYS A 130     -21.267   2.633 -74.942  1.00 35.05           N1+
ANISOU  817  NZ  LYS A 130     4589   4355   4371    217    244    -64       N1+
ATOM    818  N   LEU A 131     -22.620   1.170 -81.843  1.00 38.79           N  
ANISOU  818  N   LEU A 131     5145   4837   4756    287    248    -69       N  
ATOM    819  CA  LEU A 131     -23.472   2.143 -82.516  1.00 39.01           C  
ANISOU  819  CA  LEU A 131     5187   4853   4779    281    240    -65       C  
ATOM    820  C   LEU A 131     -24.675   2.523 -81.649  1.00 41.29           C  
ANISOU  820  C   LEU A 131     5476   5124   5086    271    223    -73       C  
ATOM    821  O   LEU A 131     -25.577   1.709 -81.414  1.00 41.68           O  
ANISOU  821  O   LEU A 131     5529   5165   5140    277    210    -86       O  
ATOM    822  CB  LEU A 131     -23.926   1.628 -83.888  1.00 38.29           C  
ANISOU  822  CB  LEU A 131     5116   4761   4668    300    237    -71       C  
ATOM    823  CG  LEU A 131     -24.866   2.518 -84.700  1.00 37.41           C  
ANISOU  823  CG  LEU A 131     5024   4637   4551    298    226    -68       C  
ATOM    824  CD1 LEU A 131     -24.257   3.889 -84.948  1.00 37.47           C  
ANISOU  824  CD1 LEU A 131     5031   4651   4555    282    235    -49       C  
ATOM    825  CD2 LEU A 131     -25.220   1.847 -86.015  1.00 36.56           C  
ANISOU  825  CD2 LEU A 131     4936   4530   4423    319    223    -74       C  
ATOM    826  N   VAL A 132     -24.668   3.768 -81.173  1.00 42.59           N  
ANISOU  826  N   VAL A 132     5636   5284   5260    256    221    -65       N  
ATOM    827  CA  VAL A 132     -25.756   4.302 -80.365  1.00 39.44           C  
ANISOU  827  CA  VAL A 132     5236   4872   4876    250    205    -74       C  
ATOM    828  C   VAL A 132     -26.638   5.194 -81.237  1.00 39.96           C  
ANISOU  828  C   VAL A 132     5321   4926   4935    252    192    -74       C  
ATOM    829  O   VAL A 132     -26.229   6.262 -81.690  1.00 41.13           O  
ANISOU  829  O   VAL A 132     5477   5071   5078    245    193    -61       O  
ATOM    830  CB  VAL A 132     -25.247   5.071 -79.133  1.00 38.72           C  
ANISOU  830  CB  VAL A 132     5129   4781   4799    235    206    -68       C  
ATOM    831  CG1 VAL A 132     -26.421   5.610 -78.334  1.00 37.23           C  
ANISOU  831  CG1 VAL A 132     4939   4582   4622    233    189    -80       C  
ATOM    832  CG2 VAL A 132     -24.386   4.173 -78.260  1.00 38.40           C  
ANISOU  832  CG2 VAL A 132     5071   4752   4766    233    217    -69       C  
ATOM    833  N   ALA A 133     -27.844   4.716 -81.484  1.00 37.78           N  
ANISOU  833  N   ALA A 133     5052   4642   4658    262    179    -88       N  
ATOM    834  CA  ALA A 133     -28.839   5.454 -82.225  1.00 37.37           C  
ANISOU  834  CA  ALA A 133     5018   4579   4601    267    164    -92       C  
ATOM    835  C   ALA A 133     -30.120   5.615 -81.375  1.00 36.23           C  
ANISOU  835  C   ALA A 133     4866   4431   4470    268    146   -107       C  
ATOM    836  O   ALA A 133     -31.236   5.564 -81.892  1.00 35.13           O  
ANISOU  836  O   ALA A 133     4736   4285   4327    277    132   -118       O  
ATOM    837  CB  ALA A 133     -29.122   4.755 -83.549  1.00 37.74           C  
ANISOU  837  CB  ALA A 133     5082   4624   4631    281    163    -94       C  
ATOM    838  N   VAL A 134     -29.935   5.821 -80.070  1.00 34.98           N  
ANISOU  838  N   VAL A 134     4688   4276   4323    259    147   -109       N  
ATOM    839  CA  VAL A 134     -31.033   6.068 -79.144  1.00 35.20           C  
ANISOU  839  CA  VAL A 134     4704   4306   4361    260    133   -124       C  
ATOM    840  C   VAL A 134     -31.756   7.341 -79.567  1.00 35.21           C  
ANISOU  840  C   VAL A 134     4719   4296   4360    267    116   -129       C  
ATOM    841  O   VAL A 134     -31.102   8.319 -79.918  1.00 36.50           O  
ANISOU  841  O   VAL A 134     4895   4450   4521    263    115   -118       O  
ATOM    842  CB  VAL A 134     -30.504   6.205 -77.688  1.00 34.29           C  
ANISOU  842  CB  VAL A 134     4568   4199   4258    250    139   -123       C  
ATOM    843  CG1 VAL A 134     -31.564   6.743 -76.743  1.00 32.73           C  
ANISOU  843  CG1 VAL A 134     4360   4007   4069    253    124   -138       C  
ATOM    844  CG2 VAL A 134     -29.995   4.879 -77.184  1.00 32.43           C  
ANISOU  844  CG2 VAL A 134     4321   3974   4026    245    151   -121       C  
ATOM    845  N   GLU A 135     -33.090   7.316 -79.524  1.00 34.79           N  
ANISOU  845  N   GLU A 135     4663   4245   4308    276    100   -145       N  
ATOM    846  CA  GLU A 135     -33.943   8.458 -79.891  1.00 34.71           C  
ANISOU  846  CA  GLU A 135     4665   4225   4295    287     79   -154       C  
ATOM    847  C   GLU A 135     -33.521   9.127 -81.199  1.00 36.74           C  
ANISOU  847  C   GLU A 135     4952   4465   4542    289     77   -142       C  
ATOM    848  O   GLU A 135     -33.163  10.314 -81.234  1.00 34.68           O  
ANISOU  848  O   GLU A 135     4703   4191   4281    287     68   -136       O  
ATOM    849  CB  GLU A 135     -34.027   9.496 -78.765  1.00 35.81           C  
ANISOU  849  CB  GLU A 135     4795   4366   4443    288     69   -161       C  
ATOM    850  CG  GLU A 135     -35.222  10.439 -78.867  1.00 35.44           C  
ANISOU  850  CG  GLU A 135     4755   4315   4395    304     44   -179       C  
ATOM    851  CD  GLU A 135     -35.156  11.596 -77.884  1.00 39.86           C  
ANISOU  851  CD  GLU A 135     5311   4872   4961    309     30   -187       C  
ATOM    852  OE1 GLU A 135     -34.260  11.599 -77.019  1.00 40.55           O  
ANISOU  852  OE1 GLU A 135     5389   4963   5056    298     41   -179       O  
ATOM    853  OE2 GLU A 135     -36.008  12.515 -77.962  1.00 43.09           O1-
ANISOU  853  OE2 GLU A 135     5729   5274   5368    326      6   -202       O1-
ATOM    854  N   THR A 136     -33.577   8.363 -82.278  1.00 37.14           N  
ANISOU  854  N   THR A 136     5014   4514   4583    292     82   -139       N  
ATOM    855  CA  THR A 136     -33.196   8.897 -83.570  1.00 40.44           C  
ANISOU  855  CA  THR A 136     5458   4919   4987    294     81   -127       C  
ATOM    856  C   THR A 136     -34.338   8.785 -84.552  1.00 40.79           C  
ANISOU  856  C   THR A 136     5518   4956   5023    308     65   -138       C  
ATOM    857  O   THR A 136     -34.101   8.673 -85.752  1.00 42.18           O  
ANISOU  857  O   THR A 136     5715   5125   5186    312     68   -129       O  
ATOM    858  CB  THR A 136     -31.997   8.159 -84.174  1.00 39.42           C  
ANISOU  858  CB  THR A 136     5331   4796   4848    288    104   -110       C  
ATOM    859  CG2 THR A 136     -30.737   8.424 -83.382  1.00 38.52           C  
ANISOU  859  CG2 THR A 136     5205   4690   4741    273    119    -96       C  
ATOM    860  OG1 THR A 136     -32.282   6.755 -84.200  1.00 40.41           O  
ANISOU  860  OG1 THR A 136     5448   4930   4973    294    110   -118       O  
ATOM    861  N   ASN A 137     -35.567   8.794 -84.052  1.00 40.29           N  
ANISOU  861  N   ASN A 137     5444   4896   4967    317     48   -157       N  
ATOM    862  CA  ASN A 137     -36.717   8.773 -84.929  1.00 43.47           C  
ANISOU  862  CA  ASN A 137     5859   5291   5363    331     31   -169       C  
ATOM    863  C   ASN A 137     -36.661   7.513 -85.805  1.00 45.19           C  
ANISOU  863  C   ASN A 137     6084   5512   5572    333     40   -165       C  
ATOM    864  O   ASN A 137     -37.037   7.532 -86.982  1.00 46.53           O  
ANISOU  864  O   ASN A 137     6277   5672   5731    342     31   -165       O  
ATOM    865  CB  ASN A 137     -36.683  10.041 -85.788  1.00 46.86           C  
ANISOU  865  CB  ASN A 137     6319   5702   5784    336     16   -164       C  
ATOM    866  CG  ASN A 137     -38.027  10.393 -86.378  1.00 49.77           C  
ANISOU  866  CG  ASN A 137     6698   6061   6148    354     -9   -181       C  
ATOM    867  ND2 ASN A 137     -38.084  10.479 -87.702  1.00 49.56           N  
ANISOU  867  ND2 ASN A 137     6699   6021   6108    359    -14   -175       N  
ATOM    868  OD1 ASN A 137     -38.995  10.610 -85.655  1.00 53.27           O  
ANISOU  868  OD1 ASN A 137     7125   6513   6600    363    -23   -199       O  
ATOM    869  N   LEU A 138     -36.157   6.422 -85.223  1.00 44.33           N  
ANISOU  869  N   LEU A 138     5958   5415   5468    324     56   -161       N  
ATOM    870  CA  LEU A 138     -36.021   5.148 -85.913  1.00 42.28           C  
ANISOU  870  CA  LEU A 138     5705   5157   5200    327     62   -159       C  
ATOM    871  C   LEU A 138     -37.321   4.355 -85.789  1.00 41.35           C  
ANISOU  871  C   LEU A 138     5578   5044   5088    330     46   -173       C  
ATOM    872  O   LEU A 138     -37.735   3.976 -84.688  1.00 40.19           O  
ANISOU  872  O   LEU A 138     5406   4909   4952    322     44   -179       O  
ATOM    873  CB  LEU A 138     -34.883   4.347 -85.298  1.00 43.66           C  
ANISOU  873  CB  LEU A 138     5868   5342   5379    317     82   -149       C  
ATOM    874  CG  LEU A 138     -33.870   3.589 -86.154  1.00 48.83           C  
ANISOU  874  CG  LEU A 138     6536   5996   6020    322     97   -139       C  
ATOM    875  CD1 LEU A 138     -33.453   2.302 -85.452  1.00 47.96           C  
ANISOU  875  CD1 LEU A 138     6411   5894   5915    318    104   -140       C  
ATOM    876  CD2 LEU A 138     -34.372   3.317 -87.565  1.00 47.14           C  
ANISOU  876  CD2 LEU A 138     6347   5773   5791    337     87   -143       C  
ATOM    877  N   ALA A 139     -37.964   4.113 -86.924  1.00 41.06           N  
ANISOU  877  N   ALA A 139     5560   4997   5041    341     33   -178       N  
ATOM    878  CA  ALA A 139     -39.250   3.420 -86.969  1.00 41.12           C  
ANISOU  878  CA  ALA A 139     5561   5008   5053    344     14   -191       C  
ATOM    879  C   ALA A 139     -39.067   1.945 -87.315  1.00 41.35           C  
ANISOU  879  C   ALA A 139     5596   5036   5079    342     15   -188       C  
ATOM    880  O   ALA A 139     -39.885   1.099 -86.960  1.00 43.26           O  
ANISOU  880  O   ALA A 139     5825   5283   5327    335      2   -194       O  
ATOM    881  CB  ALA A 139     -40.190   4.098 -87.962  1.00 38.28           C  
ANISOU  881  CB  ALA A 139     5219   4637   4686    358     -4   -200       C  
ATOM    882  N   SER A 140     -37.991   1.629 -88.010  1.00 44.75           N  
ANISOU  882  N   SER A 140     6044   5459   5498    348     28   -179       N  
ATOM    883  CA  SER A 140     -37.759   0.250 -88.384  1.00 49.79           C  
ANISOU  883  CA  SER A 140     6691   6093   6131    350     26   -178       C  
ATOM    884  C   SER A 140     -36.284  -0.062 -88.478  1.00 50.12           C  
ANISOU  884  C   SER A 140     6739   6138   6165    354     47   -168       C  
ATOM    885  O   SER A 140     -35.481   0.771 -88.900  1.00 49.85           O  
ANISOU  885  O   SER A 140     6713   6105   6121    358     62   -160       O  
ATOM    886  CB  SER A 140     -38.451  -0.080 -89.708  1.00 50.56           C  
ANISOU  886  CB  SER A 140     6815   6178   6217    365      8   -185       C  
ATOM    887  OG  SER A 140     -38.441  -1.484 -89.916  1.00 56.91           O  
ANISOU  887  OG  SER A 140     7626   6977   7019    368      0   -187       O  
ATOM    888  N   LEU A 141     -35.945  -1.276 -88.073  1.00 51.96           N  
ANISOU  888  N   LEU A 141     6967   6372   6400    351     47   -168       N  
ATOM    889  CA  LEU A 141     -34.610  -1.814 -88.266  1.00 52.93           C  
ANISOU  889  CA  LEU A 141     7097   6499   6513    359     63   -162       C  
ATOM    890  C   LEU A 141     -34.350  -2.132 -89.731  1.00 52.91           C  
ANISOU  890  C   LEU A 141     7123   6490   6490    381     61   -164       C  
ATOM    891  O   LEU A 141     -33.205  -2.176 -90.158  1.00 50.66           O  
ANISOU  891  O   LEU A 141     6844   6213   6192    392     78   -158       O  
ATOM    892  CB  LEU A 141     -34.439  -3.059 -87.406  1.00 50.94           C  
ANISOU  892  CB  LEU A 141     6836   6248   6271    351     57   -164       C  
ATOM    893  CG  LEU A 141     -33.630  -2.913 -86.122  1.00 52.69           C  
ANISOU  893  CG  LEU A 141     7034   6482   6504    337     74   -158       C  
ATOM    894  CD1 LEU A 141     -33.200  -1.475 -85.851  1.00 50.12           C  
ANISOU  894  CD1 LEU A 141     6697   6165   6180    331     92   -150       C  
ATOM    895  CD2 LEU A 141     -34.404  -3.497 -84.953  1.00 50.72           C  
ANISOU  895  CD2 LEU A 141     6767   6234   6270    317     60   -160       C  
ATOM    896  N   GLU A 142     -35.427  -2.350 -90.489  1.00 60.00           N  
ANISOU  896  N   GLU A 142     8037   7376   7385    388     39   -172       N  
ATOM    897  CA  GLU A 142     -35.336  -2.668 -91.922  1.00 67.02           C  
ANISOU  897  CA  GLU A 142     8954   8257   8252    411     33   -176       C  
ATOM    898  C   GLU A 142     -34.708  -1.509 -92.685  1.00 66.73           C  
ANISOU  898  C   GLU A 142     8926   8227   8199    418     52   -167       C  
ATOM    899  O   GLU A 142     -33.901  -1.714 -93.583  1.00 68.83           O  
ANISOU  899  O   GLU A 142     9208   8499   8445    435     62   -164       O  
ATOM    900  CB  GLU A 142     -36.715  -2.994 -92.523  1.00 69.55           C  
ANISOU  900  CB  GLU A 142     9289   8561   8574    415      4   -186       C  
ATOM    901  CG  GLU A 142     -37.550  -4.010 -91.750  1.00 73.64           C  
ANISOU  901  CG  GLU A 142     9797   9074   9109    401    -17   -192       C  
ATOM    902  CD  GLU A 142     -37.043  -5.442 -91.860  1.00 79.45           C  
ANISOU  902  CD  GLU A 142    10545   9802   9838    410    -26   -195       C  
ATOM    903  OE1 GLU A 142     -36.196  -5.722 -92.735  1.00 78.77           O  
ANISOU  903  OE1 GLU A 142    10480   9716   9734    433    -19   -197       O  
ATOM    904  OE2 GLU A 142     -37.501  -6.296 -91.064  1.00 83.87           O1-
ANISOU  904  OE2 GLU A 142    11096  10358  10413    394    -43   -197       O1-
ATOM    905  N   ASN A 143     -35.076  -0.293 -92.301  1.00 71.19           N  
ANISOU  905  N   ASN A 143     9481   8792   8773    405     54   -162       N  
ATOM    906  CA  ASN A 143     -34.556   0.913 -92.925  1.00 72.84           C  
ANISOU  906  CA  ASN A 143     9700   9005   8970    406     68   -151       C  
ATOM    907  C   ASN A 143     -33.425   1.520 -92.126  1.00 69.43           C  
ANISOU  907  C   ASN A 143     9249   8587   8542    392     91   -138       C  
ATOM    908  O   ASN A 143     -33.408   2.720 -91.845  1.00 74.38           O  
ANISOU  908  O   ASN A 143     9872   9214   9175    380     94   -130       O  
ATOM    909  CB  ASN A 143     -35.691   1.913 -93.164  1.00 79.15           C  
ANISOU  909  CB  ASN A 143    10506   9791   9774    403     50   -155       C  
ATOM    910  CG  ASN A 143     -36.513   1.551 -94.388  1.00 85.97           C  
ANISOU  910  CG  ASN A 143    11396  10643  10625    420     31   -164       C  
ATOM    911  ND2 ASN A 143     -37.846   1.757 -94.300  1.00 89.19           N  
ANISOU  911  ND2 ASN A 143    11802  11039  11044    419      8   -175       N  
ATOM    912  OD1 ASN A 143     -35.969   1.067 -95.385  1.00 89.04           O  
ANISOU  912  OD1 ASN A 143    11803  11032  10992    435     36   -162       O  
ATOM    913  N   PHE A 144     -32.484   0.665 -91.751  1.00 60.04           N  
ANISOU  913  N   PHE A 144     8049   7410   7352    394    105   -136       N  
ATOM    914  CA  PHE A 144     -31.348   1.083 -90.968  1.00 56.93           C  
ANISOU  914  CA  PHE A 144     7636   7031   6962    381    126   -124       C  
ATOM    915  C   PHE A 144     -30.127   0.392 -91.558  1.00 53.47           C  
ANISOU  915  C   PHE A 144     7201   6610   6505    396    144   -120       C  
ATOM    916  O   PHE A 144     -29.902  -0.789 -91.317  1.00 55.72           O  
ANISOU  916  O   PHE A 144     7483   6896   6790    406    141   -129       O  
ATOM    917  CB  PHE A 144     -31.567   0.743 -89.486  1.00 50.91           C  
ANISOU  917  CB  PHE A 144     6850   6268   6225    367    123   -129       C  
ATOM    918  CG  PHE A 144     -30.719   1.542 -88.539  1.00 46.39           C  
ANISOU  918  CG  PHE A 144     6257   5706   5662    350    140   -118       C  
ATOM    919  CD1 PHE A 144     -30.696   2.931 -88.601  1.00 47.22           C  
ANISOU  919  CD1 PHE A 144     6364   5809   5768    340    142   -108       C  
ATOM    920  CD2 PHE A 144     -29.975   0.908 -87.550  1.00 44.48           C  
ANISOU  920  CD2 PHE A 144     5996   5474   5430    345    150   -117       C  
ATOM    921  CE1 PHE A 144     -29.918   3.669 -87.717  1.00 44.89           C  
ANISOU  921  CE1 PHE A 144     6052   5520   5481    324    154    -97       C  
ATOM    922  CE2 PHE A 144     -29.208   1.640 -86.662  1.00 42.99           C  
ANISOU  922  CE2 PHE A 144     5789   5293   5250    329    164   -107       C  
ATOM    923  CZ  PHE A 144     -29.167   3.021 -86.757  1.00 43.01           C  
ANISOU  923  CZ  PHE A 144     5794   5293   5253    319    166    -97       C  
ATOM    924  N   PRO A 145     -29.352   1.135 -92.362  1.00 53.61           N  
ANISOU  924  N   PRO A 145     7225   6639   6502    397    160   -106       N  
ATOM    925  CA  PRO A 145     -28.249   0.632 -93.192  1.00 50.98           C  
ANISOU  925  CA  PRO A 145     6897   6329   6144    414    177   -102       C  
ATOM    926  C   PRO A 145     -27.004   0.248 -92.407  1.00 47.95           C  
ANISOU  926  C   PRO A 145     6488   5966   5762    411    196    -97       C  
ATOM    927  O   PRO A 145     -25.995   0.946 -92.457  1.00 48.17           O  
ANISOU  927  O   PRO A 145     6504   6014   5781    402    217    -81       O  
ATOM    928  CB  PRO A 145     -27.941   1.812 -94.109  1.00 50.40           C  
ANISOU  928  CB  PRO A 145     6833   6263   6050    408    187    -84       C  
ATOM    929  CG  PRO A 145     -28.344   3.001 -93.319  1.00 53.31           C  
ANISOU  929  CG  PRO A 145     7194   6619   6440    382    182    -76       C  
ATOM    930  CD  PRO A 145     -29.585   2.573 -92.585  1.00 52.12           C  
ANISOU  930  CD  PRO A 145     7043   6446   6314    382    159    -93       C  
ATOM    931  N   ILE A 146     -27.065  -0.872 -91.703  1.00 48.16           N  
ANISOU  931  N   ILE A 146     6508   5988   5802    419    188   -111       N  
ATOM    932  CA  ILE A 146     -25.941  -1.290 -90.864  1.00 46.17           C  
ANISOU  932  CA  ILE A 146     6233   5753   5554    417    204   -109       C  
ATOM    933  C   ILE A 146     -25.554  -2.724 -91.163  1.00 46.64           C  
ANISOU  933  C   ILE A 146     6299   5818   5602    445    198   -124       C  
ATOM    934  O   ILE A 146     -24.706  -3.292 -90.472  1.00 46.99           O  
ANISOU  934  O   ILE A 146     6328   5873   5650    448    206   -127       O  
ATOM    935  CB  ILE A 146     -26.272  -1.150 -89.362  1.00 46.38           C  
ANISOU  935  CB  ILE A 146     6241   5767   5612    394    198   -109       C  
ATOM    936  CG1 ILE A 146     -27.582  -1.881 -89.028  1.00 44.87           C  
ANISOU  936  CG1 ILE A 146     6060   5552   5435    395    171   -124       C  
ATOM    937  CG2 ILE A 146     -26.391   0.319 -88.983  1.00 45.35           C  
ANISOU  937  CG2 ILE A 146     6103   5635   5492    370    204    -95       C  
ATOM    938  CD1 ILE A 146     -27.632  -2.428 -87.618  1.00 42.61           C  
ANISOU  938  CD1 ILE A 146     5757   5261   5172    382    166   -128       C  
ATOM    939  N   GLY A 147     -26.179  -3.294 -92.198  1.00 46.14           N  
ANISOU  939  N   GLY A 147     6262   5745   5524    466    183   -135       N  
ATOM    940  CA  GLY A 147     -26.007  -4.698 -92.553  1.00 49.24           C  
ANISOU  940  CA  GLY A 147     6667   6136   5904    496    169   -153       C  
ATOM    941  C   GLY A 147     -24.574  -5.108 -92.831  1.00 52.56           C  
ANISOU  941  C   GLY A 147     7077   6588   6303    518    189   -154       C  
ATOM    942  O   GLY A 147     -24.249  -6.299 -92.826  1.00 53.73           O  
ANISOU  942  O   GLY A 147     7232   6736   6445    543    177   -170       O  
ATOM    943  N   HIS A 148     -23.718  -4.111 -93.049  1.00 51.56           N  
ANISOU  943  N   HIS A 148     6934   6490   6165    508    217   -137       N  
ATOM    944  CA  HIS A 148     -22.339  -4.323 -93.469  1.00 52.04           C  
ANISOU  944  CA  HIS A 148     6982   6590   6201    528    239   -135       C  
ATOM    945  C   HIS A 148     -21.338  -4.026 -92.379  1.00 53.14           C  
ANISOU  945  C   HIS A 148     7089   6747   6354    511    258   -125       C  
ATOM    946  O   HIS A 148     -20.133  -4.158 -92.597  1.00 57.04           O  
ANISOU  946  O   HIS A 148     7566   7277   6829    524    277   -123       O  
ATOM    947  CB  HIS A 148     -22.053  -3.434 -94.672  1.00 53.67           C  
ANISOU  947  CB  HIS A 148     7192   6820   6378    529    258   -121       C  
ATOM    948  CG  HIS A 148     -22.144  -1.970 -94.356  1.00 54.22           C  
ANISOU  948  CG  HIS A 148     7251   6889   6460    491    270    -96       C  
ATOM    949  CD2 HIS A 148     -21.153  -1.037 -94.072  1.00 53.87           C  
ANISOU  949  CD2 HIS A 148     7181   6871   6413    469    295    -74       C  
ATOM    950  ND1 HIS A 148     -23.329  -1.324 -94.240  1.00 53.69           N  
ANISOU  950  ND1 HIS A 148     7198   6789   6410    471    254    -93       N  
ATOM    951  CE1 HIS A 148     -23.105  -0.038 -93.926  1.00 54.97           C  
ANISOU  951  CE1 HIS A 148     7349   6956   6581    441    266    -71       C  
ATOM    952  NE2 HIS A 148     -21.771   0.140 -93.823  1.00 57.34           N  
ANISOU  952  NE2 HIS A 148     7625   7291   6869    437    290    -59       N  
ATOM    953  N   LEU A 149     -21.808  -3.620 -91.200  1.00 51.24           N  
ANISOU  953  N   LEU A 149     6838   6483   6144    481    251   -120       N  
ATOM    954  CA  LEU A 149     -20.904  -3.327 -90.076  1.00 51.97           C  
ANISOU  954  CA  LEU A 149     6902   6590   6253    463    266   -111       C  
ATOM    955  C   LEU A 149     -20.575  -4.590 -89.277  1.00 53.13           C  
ANISOU  955  C   LEU A 149     7045   6732   6410    479    255   -128       C  
ATOM    956  O   LEU A 149     -20.911  -4.708 -88.091  1.00 49.40           O  
ANISOU  956  O   LEU A 149     6564   6239   5964    461    245   -129       O  
ATOM    957  CB  LEU A 149     -21.495  -2.236 -89.170  1.00 49.18           C  
ANISOU  957  CB  LEU A 149     6540   6217   5927    426    265    -97       C  
ATOM    958  CG  LEU A 149     -21.752  -0.867 -89.805  1.00 50.58           C  
ANISOU  958  CG  LEU A 149     6723   6397   6098    407    273    -78       C  
ATOM    959  CD1 LEU A 149     -22.635  -0.004 -88.913  1.00 50.06           C  
ANISOU  959  CD1 LEU A 149     6655   6304   6059    378    262    -73       C  
ATOM    960  CD2 LEU A 149     -20.452  -0.145 -90.156  1.00 48.95           C  
ANISOU  960  CD2 LEU A 149     6497   6226   5873    399    300    -59       C  
ATOM    961  N   LYS A 150     -19.892  -5.528 -89.932  1.00 55.53           N  
ANISOU  961  N   LYS A 150     7353   7054   6690    514    255   -142       N  
ATOM    962  CA  LYS A 150     -19.747  -6.879 -89.403  1.00 54.77           C  
ANISOU  962  CA  LYS A 150     7263   6947   6600    536    236   -162       C  
ATOM    963  C   LYS A 150     -19.010  -6.900 -88.066  1.00 54.44           C  
ANISOU  963  C   LYS A 150     7196   6910   6579    521    243   -159       C  
ATOM    964  O   LYS A 150     -19.131  -7.846 -87.297  1.00 58.17           O  
ANISOU  964  O   LYS A 150     7674   7363   7065    526    223   -171       O  
ATOM    965  CB  LYS A 150     -19.139  -7.819 -90.461  1.00 63.39           C  
ANISOU  965  CB  LYS A 150     8366   8059   7658    582    233   -180       C  
ATOM    966  CG  LYS A 150     -17.645  -8.130 -90.365  1.00 70.76           C  
ANISOU  966  CG  LYS A 150     9276   9033   8577    604    251   -185       C  
ATOM    967  CD  LYS A 150     -17.379  -9.486 -89.695  1.00 76.61           C  
ANISOU  967  CD  LYS A 150    10023   9758   9324    627    227   -207       C  
ATOM    968  CE  LYS A 150     -17.680 -10.692 -90.595  1.00 78.24           C  
ANISOU  968  CE  LYS A 150    10263   9955   9510    671    200   -232       C  
ATOM    969  NZ  LYS A 150     -16.558 -11.005 -91.536  1.00 82.49           N1+
ANISOU  969  NZ  LYS A 150    10792  10537  10010    715    214   -244       N1+
ATOM    970  N   THR A 151     -18.281  -5.830 -87.776  1.00 50.76           N  
ANISOU  970  N   THR A 151     6703   6468   6115    499    269   -140       N  
ATOM    971  CA  THR A 151     -17.551  -5.707 -86.524  1.00 47.65           C  
ANISOU  971  CA  THR A 151     6283   6079   5740    483    277   -135       C  
ATOM    972  C   THR A 151     -18.424  -5.293 -85.336  1.00 44.30           C  
ANISOU  972  C   THR A 151     5859   5623   5349    449    265   -128       C  
ATOM    973  O   THR A 151     -17.937  -5.196 -84.213  1.00 42.84           O  
ANISOU  973  O   THR A 151     5656   5439   5181    434    269   -125       O  
ATOM    974  CB  THR A 151     -16.420  -4.672 -86.663  1.00 49.85           C  
ANISOU  974  CB  THR A 151     6533   6396   6009    470    307   -116       C  
ATOM    975  CG2 THR A 151     -15.385  -5.141 -87.668  1.00 50.48           C  
ANISOU  975  CG2 THR A 151     6606   6518   6055    504    322   -123       C  
ATOM    976  OG1 THR A 151     -16.972  -3.425 -87.100  1.00 52.67           O  
ANISOU  976  OG1 THR A 151     6894   6750   6366    444    316    -97       O  
ATOM    977  N   LEU A 152     -19.703  -5.029 -85.597  1.00 45.42           N  
ANISOU  977  N   LEU A 152     6021   5740   5497    438    251   -128       N  
ATOM    978  CA  LEU A 152     -20.619  -4.428 -84.623  1.00 43.05           C  
ANISOU  978  CA  LEU A 152     5718   5415   5223    407    243   -121       C  
ATOM    979  C   LEU A 152     -20.849  -5.319 -83.428  1.00 43.34           C  
ANISOU  979  C   LEU A 152     5753   5433   5279    402    225   -130       C  
ATOM    980  O   LEU A 152     -21.271  -6.464 -83.592  1.00 42.81           O  
ANISOU  980  O   LEU A 152     5704   5351   5209    419    204   -144       O  
ATOM    981  CB  LEU A 152     -21.958  -4.135 -85.287  1.00 44.03           C  
ANISOU  981  CB  LEU A 152     5863   5519   5346    403    229   -121       C  
ATOM    982  CG  LEU A 152     -22.768  -2.938 -84.782  1.00 46.64           C  
ANISOU  982  CG  LEU A 152     6189   5837   5694    373    229   -110       C  
ATOM    983  CD1 LEU A 152     -21.997  -1.634 -84.925  1.00 44.54           C  
ANISOU  983  CD1 LEU A 152     5908   5589   5424    359    251    -92       C  
ATOM    984  CD2 LEU A 152     -24.093  -2.871 -85.531  1.00 46.29           C  
ANISOU  984  CD2 LEU A 152     6167   5774   5647    376    212   -115       C  
ATOM    985  N   LYS A 153     -20.555  -4.786 -82.240  1.00 42.82           N  
ANISOU  985  N   LYS A 153     5667   5368   5232    379    232   -122       N  
ATOM    986  CA  LYS A 153     -20.710  -5.496 -80.972  1.00 43.10           C  
ANISOU  986  CA  LYS A 153     5699   5390   5287    370    218   -128       C  
ATOM    987  C   LYS A 153     -21.902  -4.987 -80.160  1.00 41.73           C  
ANISOU  987  C   LYS A 153     5525   5197   5133    343    208   -123       C  
ATOM    988  O   LYS A 153     -22.625  -5.769 -79.554  1.00 40.97           O  
ANISOU  988  O   LYS A 153     5436   5084   5045    338    188   -130       O  
ATOM    989  CB  LYS A 153     -19.416  -5.439 -80.152  1.00 47.14           C  
ANISOU  989  CB  LYS A 153     6188   5918   5804    369    232   -124       C  
ATOM    990  CG  LYS A 153     -18.470  -6.596 -80.483  1.00 54.76           C  
ANISOU  990  CG  LYS A 153     7156   6895   6755    399    229   -137       C  
ATOM    991  CD  LYS A 153     -16.998  -6.208 -80.548  1.00 56.89           C  
ANISOU  991  CD  LYS A 153     7401   7197   7015    407    252   -132       C  
ATOM    992  CE  LYS A 153     -16.350  -6.118 -79.176  1.00 61.18           C  
ANISOU  992  CE  LYS A 153     7925   7742   7579    392    255   -128       C  
ATOM    993  NZ  LYS A 153     -16.200  -7.452 -78.535  1.00 66.06           N1+
ANISOU  993  NZ  LYS A 153     8552   8346   8200    407    234   -144       N1+
ATOM    994  N   GLU A 154     -22.119  -3.681 -80.147  1.00 40.58           N  
ANISOU  994  N   GLU A 154     5371   5056   4992    327    220   -112       N  
ATOM    995  CA  GLU A 154     -23.300  -3.168 -79.484  1.00 40.49           C  
ANISOU  995  CA  GLU A 154     5359   5030   4996    306    209   -111       C  
ATOM    996  C   GLU A 154     -24.089  -2.215 -80.330  1.00 40.18           C  
ANISOU  996  C   GLU A 154     5329   4987   4951    304    209   -107       C  
ATOM    997  O   GLU A 154     -23.523  -1.336 -80.991  1.00 41.70           O  
ANISOU  997  O   GLU A 154     5519   5189   5134    305    223    -97       O  
ATOM    998  CB  GLU A 154     -23.021  -2.549 -78.119  1.00 41.04           C  
ANISOU  998  CB  GLU A 154     5408   5102   5083    286    215   -104       C  
ATOM    999  CG  GLU A 154     -21.587  -2.258 -77.778  1.00 44.30           C  
ANISOU  999  CG  GLU A 154     5804   5530   5496    286    232    -97       C  
ATOM   1000  CD  GLU A 154     -21.406  -1.965 -76.302  1.00 47.21           C  
ANISOU 1000  CD  GLU A 154     6156   5898   5884    268    232    -94       C  
ATOM   1001  OE1 GLU A 154     -20.422  -2.473 -75.727  1.00 50.06           O  
ANISOU 1001  OE1 GLU A 154     6507   6266   6247    271    237    -95       O  
ATOM   1002  OE2 GLU A 154     -22.249  -1.244 -75.718  1.00 48.14           O1-
ANISOU 1002  OE2 GLU A 154     6270   6007   6011    253    226    -93       O1-
ATOM   1003  N   LEU A 155     -25.403  -2.436 -80.311  1.00 36.57           N  
ANISOU 1003  N   LEU A 155     4881   4515   4498    299    191   -113       N  
ATOM   1004  CA  LEU A 155     -26.373  -1.625 -81.028  1.00 35.78           C  
ANISOU 1004  CA  LEU A 155     4790   4408   4394    298    186   -113       C  
ATOM   1005  C   LEU A 155     -27.373  -1.136 -80.006  1.00 34.91           C  
ANISOU 1005  C   LEU A 155     4669   4293   4300    280    176   -115       C  
ATOM   1006  O   LEU A 155     -28.042  -1.925 -79.347  1.00 36.08           O  
ANISOU 1006  O   LEU A 155     4814   4436   4455    274    163   -121       O  
ATOM   1007  CB  LEU A 155     -27.120  -2.445 -82.076  1.00 33.40           C  
ANISOU 1007  CB  LEU A 155     4510   4097   4081    313    171   -122       C  
ATOM   1008  CG  LEU A 155     -27.541  -1.812 -83.399  1.00 34.66           C  
ANISOU 1008  CG  LEU A 155     4687   4255   4227    323    171   -120       C  
ATOM   1009  CD1 LEU A 155     -28.925  -2.293 -83.814  1.00 34.09           C  
ANISOU 1009  CD1 LEU A 155     4629   4167   4154    326    149   -130       C  
ATOM   1010  CD2 LEU A 155     -27.473  -0.294 -83.431  1.00 34.59           C  
ANISOU 1010  CD2 LEU A 155     4672   4249   4220    312    181   -110       C  
ATOM   1011  N   ASN A 156     -27.466   0.172 -79.868  1.00 34.50           N  
ANISOU 1011  N   ASN A 156     4612   4242   4252    272    181   -109       N  
ATOM   1012  CA  ASN A 156     -28.417   0.738 -78.969  1.00 33.69           C  
ANISOU 1012  CA  ASN A 156     4499   4138   4162    260    172   -114       C  
ATOM   1013  C   ASN A 156     -29.385   1.565 -79.783  1.00 34.36           C  
ANISOU 1013  C   ASN A 156     4596   4215   4242    265    162   -117       C  
ATOM   1014  O   ASN A 156     -29.033   2.633 -80.274  1.00 33.82           O  
ANISOU 1014  O   ASN A 156     4534   4145   4169    266    167   -110       O  
ATOM   1015  CB  ASN A 156     -27.726   1.589 -77.913  1.00 33.60           C  
ANISOU 1015  CB  ASN A 156     4472   4132   4162    249    181   -108       C  
ATOM   1016  CG  ASN A 156     -28.661   1.955 -76.773  1.00 36.90           C  
ANISOU 1016  CG  ASN A 156     4875   4551   4591    240    170   -115       C  
ATOM   1017  ND2 ASN A 156     -29.960   1.771 -76.988  1.00 34.97           N  
ANISOU 1017  ND2 ASN A 156     4635   4306   4345    242    156   -124       N  
ATOM   1018  OD1 ASN A 156     -28.225   2.411 -75.718  1.00 38.89           O  
ANISOU 1018  OD1 ASN A 156     5115   4809   4853    231    175   -113       O  
ATOM   1019  N   VAL A 157     -30.598   1.040 -79.932  1.00 33.50           N  
ANISOU 1019  N   VAL A 157     4491   4103   4133    267    146   -127       N  
ATOM   1020  CA  VAL A 157     -31.667   1.740 -80.629  1.00 33.38           C  
ANISOU 1020  CA  VAL A 157     4486   4082   4114    273    134   -132       C  
ATOM   1021  C   VAL A 157     -32.849   1.947 -79.681  1.00 32.97           C  
ANISOU 1021  C   VAL A 157     4418   4036   4072    266    121   -142       C  
ATOM   1022  O   VAL A 157     -34.004   1.942 -80.096  1.00 32.37           O  
ANISOU 1022  O   VAL A 157     4345   3959   3994    270    106   -151       O  
ATOM   1023  CB  VAL A 157     -32.069   1.031 -81.960  1.00 33.70           C  
ANISOU 1023  CB  VAL A 157     4547   4114   4142    286    126   -136       C  
ATOM   1024  CG1 VAL A 157     -30.943   1.152 -82.965  1.00 33.14           C  
ANISOU 1024  CG1 VAL A 157     4492   4042   4058    296    140   -126       C  
ATOM   1025  CG2 VAL A 157     -32.392  -0.445 -81.753  1.00 33.32           C  
ANISOU 1025  CG2 VAL A 157     4499   4066   4095    284    117   -140       C  
ATOM   1026  N   ALA A 158     -32.534   2.122 -78.396  1.00 33.49           N  
ANISOU 1026  N   ALA A 158     4464   4111   4147    255    127   -141       N  
ATOM   1027  CA  ALA A 158     -33.517   2.471 -77.367  1.00 31.74           C  
ANISOU 1027  CA  ALA A 158     4224   3902   3934    249    117   -150       C  
ATOM   1028  C   ALA A 158     -34.190   3.781 -77.728  1.00 33.50           C  
ANISOU 1028  C   ALA A 158     4451   4121   4154    259    107   -158       C  
ATOM   1029  O   ALA A 158     -33.630   4.594 -78.492  1.00 33.42           O  
ANISOU 1029  O   ALA A 158     4459   4099   4141    266    110   -152       O  
ATOM   1030  CB  ALA A 158     -32.849   2.584 -76.005  1.00 29.19           C  
ANISOU 1030  CB  ALA A 158     3882   3588   3619    239    127   -147       C  
ATOM   1031  N   HIS A 159     -35.400   3.972 -77.202  1.00 34.60           N  
ANISOU 1031  N   HIS A 159     4576   4273   4296    261     95   -170       N  
ATOM   1032  CA  HIS A 159     -36.090   5.250 -77.293  1.00 34.56           C  
ANISOU 1032  CA  HIS A 159     4573   4268   4290    273     82   -181       C  
ATOM   1033  C   HIS A 159     -36.337   5.663 -78.736  1.00 34.82           C  
ANISOU 1033  C   HIS A 159     4632   4283   4315    285     74   -181       C  
ATOM   1034  O   HIS A 159     -36.035   6.777 -79.158  1.00 33.58           O  
ANISOU 1034  O   HIS A 159     4490   4113   4156    292     69   -180       O  
ATOM   1035  CB  HIS A 159     -35.297   6.300 -76.504  1.00 37.33           C  
ANISOU 1035  CB  HIS A 159     4920   4615   4645    273     87   -179       C  
ATOM   1036  CG  HIS A 159     -36.102   7.505 -76.090  1.00 39.55           C  
ANISOU 1036  CG  HIS A 159     5197   4902   4928    286     70   -194       C  
ATOM   1037  CD2 HIS A 159     -37.374   7.936 -76.463  1.00 40.07           C  
ANISOU 1037  CD2 HIS A 159     5263   4972   4989    300     52   -210       C  
ATOM   1038  ND1 HIS A 159     -35.641   8.404 -75.205  1.00 40.76           N  
ANISOU 1038  ND1 HIS A 159     5345   5054   5086    287     68   -196       N  
ATOM   1039  CE1 HIS A 159     -36.559   9.371 -75.029  1.00 39.84           C  
ANISOU 1039  CE1 HIS A 159     5228   4942   4967    304     49   -213       C  
ATOM   1040  NE2 HIS A 159     -37.626   9.073 -75.789  1.00 39.84           N  
ANISOU 1040  NE2 HIS A 159     5229   4946   4961    312     39   -222       N  
ATOM   1041  N   ASN A 160     -36.925   4.753 -79.504  1.00 36.58           N  
ANISOU 1041  N   ASN A 160     4860   4504   4532    286     69   -182       N  
ATOM   1042  CA  ASN A 160     -37.336   5.033 -80.878  1.00 34.66           C  
ANISOU 1042  CA  ASN A 160     4640   4246   4280    298     58   -184       C  
ATOM   1043  C   ASN A 160     -38.775   4.613 -81.134  1.00 36.02           C  
ANISOU 1043  C   ASN A 160     4806   4427   4451    302     41   -197       C  
ATOM   1044  O   ASN A 160     -39.569   4.547 -80.193  1.00 39.49           O  
ANISOU 1044  O   ASN A 160     5221   4887   4896    299     35   -207       O  
ATOM   1045  CB  ASN A 160     -36.376   4.337 -81.840  1.00 33.22           C  
ANISOU 1045  CB  ASN A 160     4478   4051   4091    297     70   -171       C  
ATOM   1046  CG  ASN A 160     -35.076   5.057 -81.939  1.00 32.12           C  
ANISOU 1046  CG  ASN A 160     4349   3905   3950    295     84   -158       C  
ATOM   1047  ND2 ASN A 160     -34.019   4.431 -81.488  1.00 31.58           N  
ANISOU 1047  ND2 ASN A 160     4273   3841   3884    286    101   -149       N  
ATOM   1048  OD1 ASN A 160     -35.027   6.184 -82.402  1.00 34.16           O  
ANISOU 1048  OD1 ASN A 160     4621   4153   4205    300     79   -157       O  
ATOM   1049  N   LEU A 161     -39.114   4.308 -82.390  1.00 34.92           N  
ANISOU 1049  N   LEU A 161     4688   4275   4304    310     33   -198       N  
ATOM   1050  CA  LEU A 161     -40.505   4.064 -82.764  1.00 36.25           C  
ANISOU 1050  CA  LEU A 161     4852   4450   4471    316     13   -210       C  
ATOM   1051  C   LEU A 161     -40.691   2.676 -83.366  1.00 35.73           C  
ANISOU 1051  C   LEU A 161     4793   4380   4403    310     10   -206       C  
ATOM   1052  O   LEU A 161     -41.700   2.384 -83.994  1.00 35.97           O  
ANISOU 1052  O   LEU A 161     4827   4410   4430    315     -6   -213       O  
ATOM   1053  CB  LEU A 161     -41.014   5.159 -83.722  1.00 37.36           C  
ANISOU 1053  CB  LEU A 161     5013   4577   4606    334      0   -218       C  
ATOM   1054  CG  LEU A 161     -40.898   6.619 -83.252  1.00 40.05           C  
ANISOU 1054  CG  LEU A 161     5352   4915   4948    343     -4   -224       C  
ATOM   1055  CD1 LEU A 161     -40.905   7.596 -84.424  1.00 39.24           C  
ANISOU 1055  CD1 LEU A 161     5281   4789   4837    357    -16   -224       C  
ATOM   1056  CD2 LEU A 161     -41.989   6.960 -82.243  1.00 38.57           C  
ANISOU 1056  CD2 LEU A 161     5136   4752   4766    347    -16   -242       C  
ATOM   1057  N   ILE A 162     -39.716   1.816 -83.143  1.00 35.64           N  
ANISOU 1057  N   ILE A 162     4784   4365   4391    300     24   -194       N  
ATOM   1058  CA  ILE A 162     -39.764   0.455 -83.639  1.00 35.73           C  
ANISOU 1058  CA  ILE A 162     4805   4370   4400    296     17   -191       C  
ATOM   1059  C   ILE A 162     -40.993  -0.298 -83.115  1.00 37.47           C  
ANISOU 1059  C   ILE A 162     5005   4605   4626    282      1   -196       C  
ATOM   1060  O   ILE A 162     -41.212  -0.366 -81.894  1.00 39.29           O  
ANISOU 1060  O   ILE A 162     5208   4855   4863    268      4   -196       O  
ATOM   1061  CB  ILE A 162     -38.463  -0.283 -83.294  1.00 32.95           C  
ANISOU 1061  CB  ILE A 162     4457   4014   4048    289     34   -179       C  
ATOM   1062  CG1 ILE A 162     -37.287   0.429 -83.972  1.00 31.63           C  
ANISOU 1062  CG1 ILE A 162     4308   3836   3873    302     50   -173       C  
ATOM   1063  CG2 ILE A 162     -38.567  -1.754 -83.697  1.00 32.32           C  
ANISOU 1063  CG2 ILE A 162     4388   3926   3966    286     22   -177       C  
ATOM   1064  CD1 ILE A 162     -35.941   0.213 -83.298  1.00 31.23           C  
ANISOU 1064  CD1 ILE A 162     4251   3790   3825    295     70   -163       C  
ATOM   1065  N   GLN A 163     -41.781  -0.854 -84.040  1.00 38.37           N  
ANISOU 1065  N   GLN A 163     5132   4710   4734    286    -17   -200       N  
ATOM   1066  CA  GLN A 163     -43.050  -1.535 -83.708  1.00 41.21           C  
ANISOU 1066  CA  GLN A 163     5473   5085   5099    272    -36   -204       C  
ATOM   1067  C   GLN A 163     -42.958  -3.042 -83.791  1.00 39.52           C  
ANISOU 1067  C   GLN A 163     5268   4861   4884    257    -47   -195       C  
ATOM   1068  O   GLN A 163     -43.758  -3.762 -83.212  1.00 40.53           O  
ANISOU 1068  O   GLN A 163     5378   5004   5017    237    -61   -192       O  
ATOM   1069  CB  GLN A 163     -44.188  -1.043 -84.599  1.00 41.54           C  
ANISOU 1069  CB  GLN A 163     5520   5125   5136    285    -55   -215       C  
ATOM   1070  CG  GLN A 163     -44.731   0.308 -84.166  1.00 45.27           C  
ANISOU 1070  CG  GLN A 163     5975   5615   5611    294    -53   -227       C  
ATOM   1071  CD  GLN A 163     -45.883   0.802 -85.021  1.00 48.11           C  
ANISOU 1071  CD  GLN A 163     6339   5974   5967    309    -73   -240       C  
ATOM   1072  NE2 GLN A 163     -46.900  -0.033 -85.187  1.00 49.03           N  
ANISOU 1072  NE2 GLN A 163     6445   6099   6085    298    -92   -242       N  
ATOM   1073  OE1 GLN A 163     -45.858   1.927 -85.525  1.00 51.05           O  
ANISOU 1073  OE1 GLN A 163     6723   6336   6335    329    -74   -248       O  
ATOM   1074  N   SER A 164     -41.966  -3.513 -84.515  1.00 41.47           N  
ANISOU 1074  N   SER A 164     5543   5086   5126    268    -42   -191       N  
ATOM   1075  CA  SER A 164     -41.836  -4.919 -84.800  1.00 41.72           C  
ANISOU 1075  CA  SER A 164     5592   5103   5156    261    -57   -185       C  
ATOM   1076  C   SER A 164     -40.518  -5.411 -84.241  1.00 40.69           C  
ANISOU 1076  C   SER A 164     5465   4968   5026    259    -42   -177       C  
ATOM   1077  O   SER A 164     -39.508  -4.715 -84.316  1.00 41.42           O  
ANISOU 1077  O   SER A 164     5562   5060   5115    272    -20   -176       O  
ATOM   1078  CB  SER A 164     -41.900  -5.148 -86.309  1.00 43.46           C  
ANISOU 1078  CB  SER A 164     5845   5300   5365    282    -70   -191       C  
ATOM   1079  OG  SER A 164     -41.346  -6.401 -86.649  1.00 46.82           O  
ANISOU 1079  OG  SER A 164     6293   5708   5787    284    -81   -187       O  
ATOM   1080  N   PHE A 165     -40.551  -6.600 -83.652  1.00 42.39           N  
ANISOU 1080  N   PHE A 165     5679   5181   5245    240    -55   -171       N  
ATOM   1081  CA  PHE A 165     -39.348  -7.284 -83.186  1.00 43.83           C  
ANISOU 1081  CA  PHE A 165     5869   5356   5427    239    -47   -164       C  
ATOM   1082  C   PHE A 165     -38.665  -8.101 -84.286  1.00 43.17           C  
ANISOU 1082  C   PHE A 165     5820   5247   5333    261    -57   -167       C  
ATOM   1083  O   PHE A 165     -37.676  -8.766 -84.016  1.00 43.40           O  
ANISOU 1083  O   PHE A 165     5858   5269   5360    264    -53   -165       O  
ATOM   1084  CB  PHE A 165     -39.675  -8.195 -81.996  1.00 45.51           C  
ANISOU 1084  CB  PHE A 165     6065   5577   5648    209    -59   -155       C  
ATOM   1085  CG  PHE A 165     -38.467  -8.851 -81.388  1.00 48.56           C  
ANISOU 1085  CG  PHE A 165     6458   5956   6036    208    -52   -150       C  
ATOM   1086  CD1 PHE A 165     -38.380 -10.232 -81.304  1.00 48.60           C  
ANISOU 1086  CD1 PHE A 165     6481   5943   6040    198    -77   -145       C  
ATOM   1087  CD2 PHE A 165     -37.402  -8.087 -80.918  1.00 49.48           C  
ANISOU 1087  CD2 PHE A 165     6565   6081   6153    217    -24   -149       C  
ATOM   1088  CE1 PHE A 165     -37.268 -10.843 -80.742  1.00 49.14           C  
ANISOU 1088  CE1 PHE A 165     6557   6004   6109    199    -73   -141       C  
ATOM   1089  CE2 PHE A 165     -36.281  -8.694 -80.369  1.00 49.92           C  
ANISOU 1089  CE2 PHE A 165     6626   6130   6210    218    -18   -145       C  
ATOM   1090  CZ  PHE A 165     -36.213 -10.073 -80.277  1.00 48.34           C  
ANISOU 1090  CZ  PHE A 165     6443   5914   6009    210    -42   -142       C  
ATOM   1091  N   LYS A 166     -39.192  -8.056 -85.512  1.00 45.05           N  
ANISOU 1091  N   LYS A 166     6078   5473   5563    277    -70   -174       N  
ATOM   1092  CA  LYS A 166     -38.575  -8.755 -86.642  1.00 49.10           C  
ANISOU 1092  CA  LYS A 166     6626   5965   6064    301    -79   -180       C  
ATOM   1093  C   LYS A 166     -37.172  -8.211 -86.860  1.00 47.49           C  
ANISOU 1093  C   LYS A 166     6426   5766   5851    323    -50   -180       C  
ATOM   1094  O   LYS A 166     -37.000  -7.024 -87.139  1.00 48.87           O  
ANISOU 1094  O   LYS A 166     6595   5951   6022    331    -29   -180       O  
ATOM   1095  CB  LYS A 166     -39.399  -8.572 -87.919  1.00 52.29           C  
ANISOU 1095  CB  LYS A 166     7049   6358   6459    316    -95   -187       C  
ATOM   1096  CG  LYS A 166     -39.097  -9.568 -89.035  1.00 55.88           C  
ANISOU 1096  CG  LYS A 166     7541   6790   6901    339   -115   -194       C  
ATOM   1097  CD  LYS A 166     -39.452  -8.955 -90.385  1.00 61.82           C  
ANISOU 1097  CD  LYS A 166     8311   7536   7640    362   -116   -202       C  
ATOM   1098  CE  LYS A 166     -40.500  -9.755 -91.146  1.00 63.40           C  
ANISOU 1098  CE  LYS A 166     8533   7717   7839    363   -154   -207       C  
ATOM   1099  NZ  LYS A 166     -40.108 -11.182 -91.321  1.00 69.99           N1+
ANISOU 1099  NZ  LYS A 166     9392   8530   8668    370   -179   -210       N1+
ATOM   1100  N   LEU A 167     -36.168  -9.056 -86.679  1.00 45.21           N  
ANISOU 1100  N   LEU A 167     6148   5471   5558    331    -50   -180       N  
ATOM   1101  CA  LEU A 167     -34.820  -8.660 -87.044  1.00 48.24           C  
ANISOU 1101  CA  LEU A 167     6536   5862   5930    353    -24   -181       C  
ATOM   1102  C   LEU A 167     -34.631  -8.889 -88.529  1.00 49.82           C  
ANISOU 1102  C   LEU A 167     6766   6051   6110    384    -31   -189       C  
ATOM   1103  O   LEU A 167     -34.845  -9.999 -89.028  1.00 49.95           O  
ANISOU 1103  O   LEU A 167     6806   6051   6121    394    -57   -196       O  
ATOM   1104  CB  LEU A 167     -33.773  -9.436 -86.265  1.00 50.57           C  
ANISOU 1104  CB  LEU A 167     6829   6157   6228    353    -20   -179       C  
ATOM   1105  CG  LEU A 167     -33.988  -9.443 -84.756  1.00 53.21           C  
ANISOU 1105  CG  LEU A 167     7137   6499   6579    322    -19   -170       C  
ATOM   1106  CD1 LEU A 167     -32.950 -10.347 -84.128  1.00 52.55           C  
ANISOU 1106  CD1 LEU A 167     7057   6412   6497    325    -21   -170       C  
ATOM   1107  CD2 LEU A 167     -33.928  -8.036 -84.173  1.00 52.50           C  
ANISOU 1107  CD2 LEU A 167     7019   6429   6497    312      8   -165       C  
ATOM   1108  N   PRO A 168     -34.234  -7.830 -89.245  1.00 51.66           N  
ANISOU 1108  N   PRO A 168     6999   6295   6332    398     -8   -188       N  
ATOM   1109  CA  PRO A 168     -33.968  -7.884 -90.679  1.00 50.96           C  
ANISOU 1109  CA  PRO A 168     6937   6202   6222    428     -9   -195       C  
ATOM   1110  C   PRO A 168     -32.979  -8.978 -91.042  1.00 49.57           C  
ANISOU 1110  C   PRO A 168     6778   6023   6031    453    -14   -202       C  
ATOM   1111  O   PRO A 168     -32.193  -9.435 -90.194  1.00 49.03           O  
ANISOU 1111  O   PRO A 168     6698   5960   5968    449     -8   -200       O  
ATOM   1112  CB  PRO A 168     -33.347  -6.517 -90.973  1.00 51.90           C  
ANISOU 1112  CB  PRO A 168     7045   6339   6333    431     22   -187       C  
ATOM   1113  CG  PRO A 168     -33.879  -5.624 -89.909  1.00 53.46           C  
ANISOU 1113  CG  PRO A 168     7217   6543   6551    403     29   -179       C  
ATOM   1114  CD  PRO A 168     -33.996  -6.486 -88.687  1.00 52.25           C  
ANISOU 1114  CD  PRO A 168     7050   6387   6414    385     18   -179       C  
ATOM   1115  N   GLU A 169     -33.012  -9.378 -92.305  1.00 50.70           N  
ANISOU 1115  N   GLU A 169     6949   6159   6154    480    -26   -211       N  
ATOM   1116  CA  GLU A 169     -32.105 -10.387 -92.795  1.00 51.38           C  
ANISOU 1116  CA  GLU A 169     7054   6244   6222    511    -33   -222       C  
ATOM   1117  C   GLU A 169     -30.632 -10.028 -92.551  1.00 48.15           C  
ANISOU 1117  C   GLU A 169     6629   5863   5804    522      0   -218       C  
ATOM   1118  O   GLU A 169     -29.827 -10.914 -92.258  1.00 46.68           O  
ANISOU 1118  O   GLU A 169     6445   5677   5613    537     -4   -225       O  
ATOM   1119  CB  GLU A 169     -32.384 -10.680 -94.268  1.00 57.37           C  
ANISOU 1119  CB  GLU A 169     7845   6995   6959    542    -48   -233       C  
ATOM   1120  CG  GLU A 169     -33.178 -11.953 -94.496  1.00 63.40           C  
ANISOU 1120  CG  GLU A 169     8635   7727   7724    548    -93   -244       C  
ATOM   1121  CD  GLU A 169     -32.306 -13.206 -94.469  1.00 70.23           C  
ANISOU 1121  CD  GLU A 169     9518   8587   8579    574   -109   -257       C  
ATOM   1122  OE1 GLU A 169     -31.798 -13.584 -93.385  1.00 73.01           O  
ANISOU 1122  OE1 GLU A 169     9854   8940   8943    561   -107   -253       O  
ATOM   1123  OE2 GLU A 169     -32.129 -13.825 -95.543  1.00 73.48           O1-
ANISOU 1123  OE2 GLU A 169     9958   8991   8968    609   -125   -271       O1-
ATOM   1124  N   TYR A 170     -30.290  -8.739 -92.616  1.00 44.75           N  
ANISOU 1124  N   TYR A 170     6179   5452   5370    513     31   -207       N  
ATOM   1125  CA  TYR A 170     -28.884  -8.321 -92.483  1.00 45.08           C  
ANISOU 1125  CA  TYR A 170     6204   5523   5401    522     63   -201       C  
ATOM   1126  C   TYR A 170     -28.244  -8.626 -91.131  1.00 47.33           C  
ANISOU 1126  C   TYR A 170     6466   5812   5704    507     70   -198       C  
ATOM   1127  O   TYR A 170     -27.019  -8.639 -91.008  1.00 49.63           O  
ANISOU 1127  O   TYR A 170     6745   6125   5985    519     90   -197       O  
ATOM   1128  CB  TYR A 170     -28.689  -6.850 -92.854  1.00 45.88           C  
ANISOU 1128  CB  TYR A 170     6293   5642   5496    511     92   -186       C  
ATOM   1129  CG  TYR A 170     -29.307  -5.838 -91.918  1.00 44.70           C  
ANISOU 1129  CG  TYR A 170     6123   5487   5371    476     98   -174       C  
ATOM   1130  CD1 TYR A 170     -28.774  -5.605 -90.658  1.00 44.85           C  
ANISOU 1130  CD1 TYR A 170     6116   5515   5408    456    111   -167       C  
ATOM   1131  CD2 TYR A 170     -30.402  -5.086 -92.316  1.00 45.81           C  
ANISOU 1131  CD2 TYR A 170     6272   5617   5517    466     89   -172       C  
ATOM   1132  CE1 TYR A 170     -29.330  -4.667 -89.809  1.00 46.19           C  
ANISOU 1132  CE1 TYR A 170     6269   5681   5598    428    115   -158       C  
ATOM   1133  CE2 TYR A 170     -30.969  -4.141 -91.479  1.00 47.80           C  
ANISOU 1133  CE2 TYR A 170     6506   5865   5789    438     92   -164       C  
ATOM   1134  CZ  TYR A 170     -30.432  -3.930 -90.225  1.00 47.51           C  
ANISOU 1134  CZ  TYR A 170     6443   5837   5768    420    105   -157       C  
ATOM   1135  OH  TYR A 170     -31.002  -2.988 -89.389  1.00 48.22           O  
ANISOU 1135  OH  TYR A 170     6517   5926   5877    396    107   -151       O  
ATOM   1136  N   PHE A 171     -29.070  -8.887 -90.126  1.00 46.03           N  
ANISOU 1136  N   PHE A 171     6296   5629   5564    481     52   -196       N  
ATOM   1137  CA  PHE A 171     -28.571  -9.305 -88.823  1.00 46.90           C  
ANISOU 1137  CA  PHE A 171     6389   5741   5691    467     54   -193       C  
ATOM   1138  C   PHE A 171     -27.699 -10.554 -88.857  1.00 46.15           C  
ANISOU 1138  C   PHE A 171     6305   5643   5584    493     41   -206       C  
ATOM   1139  O   PHE A 171     -26.831 -10.709 -88.005  1.00 45.83           O  
ANISOU 1139  O   PHE A 171     6249   5614   5551    490     52   -204       O  
ATOM   1140  CB  PHE A 171     -29.715  -9.442 -87.802  1.00 48.43           C  
ANISOU 1140  CB  PHE A 171     6574   5917   5908    434     35   -189       C  
ATOM   1141  CG  PHE A 171     -29.958  -8.187 -87.021  1.00 49.45           C  
ANISOU 1141  CG  PHE A 171     6677   6058   6054    407     56   -177       C  
ATOM   1142  CD1 PHE A 171     -30.667  -7.126 -87.581  1.00 49.43           C  
ANISOU 1142  CD1 PHE A 171     6673   6057   6049    401     62   -173       C  
ATOM   1143  CD2 PHE A 171     -29.440  -8.040 -85.745  1.00 47.92           C  
ANISOU 1143  CD2 PHE A 171     6460   5873   5874    389     67   -170       C  
ATOM   1144  CE1 PHE A 171     -30.869  -5.959 -86.868  1.00 49.76           C  
ANISOU 1144  CE1 PHE A 171     6693   6109   6104    380     78   -164       C  
ATOM   1145  CE2 PHE A 171     -29.646  -6.876 -85.030  1.00 46.67           C  
ANISOU 1145  CE2 PHE A 171     6278   5724   5728    367     84   -161       C  
ATOM   1146  CZ  PHE A 171     -30.360  -5.836 -85.586  1.00 46.73           C  
ANISOU 1146  CZ  PHE A 171     6286   5733   5734    363     89   -158       C  
ATOM   1147  N   SER A 172     -27.925 -11.438 -89.830  1.00 47.38           N  
ANISOU 1147  N   SER A 172     6491   5786   5724    520     17   -219       N  
ATOM   1148  CA  SER A 172     -27.058 -12.622 -90.007  1.00 48.13           C  
ANISOU 1148  CA  SER A 172     6601   5879   5805    552      2   -234       C  
ATOM   1149  C   SER A 172     -25.616 -12.244 -90.348  1.00 51.23           C  
ANISOU 1149  C   SER A 172     6979   6307   6178    578     35   -236       C  
ATOM   1150  O   SER A 172     -24.683 -13.021 -90.099  1.00 47.50           O  
ANISOU 1150  O   SER A 172     6508   5841   5699    600     30   -247       O  
ATOM   1151  CB  SER A 172     -27.622 -13.594 -91.041  1.00 45.97           C  
ANISOU 1151  CB  SER A 172     6365   5583   5517    579    -32   -250       C  
ATOM   1152  OG  SER A 172     -28.211 -12.910 -92.125  1.00 45.72           O  
ANISOU 1152  OG  SER A 172     6342   5555   5473    585    -25   -248       O  
ATOM   1153  N   ASN A 173     -25.447 -11.034 -90.887  1.00 53.37           N  
ANISOU 1153  N   ASN A 173     7235   6601   6439    573     66   -225       N  
ATOM   1154  CA  ASN A 173     -24.133 -10.492 -91.181  1.00 57.42           C  
ANISOU 1154  CA  ASN A 173     7729   7151   6934    589    100   -222       C  
ATOM   1155  C   ASN A 173     -23.512  -9.891 -89.919  1.00 55.91           C  
ANISOU 1155  C   ASN A 173     7506   6973   6764    561    121   -208       C  
ATOM   1156  O   ASN A 173     -22.299  -9.690 -89.839  1.00 56.03           O  
ANISOU 1156  O   ASN A 173     7501   7019   6769    572    145   -206       O  
ATOM   1157  CB  ASN A 173     -24.250  -9.434 -92.281  1.00 65.05           C  
ANISOU 1157  CB  ASN A 173     8696   8136   7882    590    121   -212       C  
ATOM   1158  CG  ASN A 173     -23.191  -9.580 -93.362  1.00 78.97           C  
ANISOU 1158  CG  ASN A 173    10461   9932   9610    628    137   -219       C  
ATOM   1159  ND2 ASN A 173     -23.152  -8.602 -94.278  1.00 89.19           N  
ANISOU 1159  ND2 ASN A 173    11753  11246  10886    627    158   -208       N  
ATOM   1160  OD1 ASN A 173     -22.419 -10.546 -93.382  1.00 78.19           O  
ANISOU 1160  OD1 ASN A 173    10365   9844   9499    659    130   -235       O  
ATOM   1161  N   LEU A 174     -24.350  -9.611 -88.926  1.00 53.60           N  
ANISOU 1161  N   LEU A 174     7206   6659   6498    526    113   -200       N  
ATOM   1162  CA  LEU A 174     -23.893  -8.965 -87.709  1.00 51.38           C  
ANISOU 1162  CA  LEU A 174     6895   6388   6236    499    132   -187       C  
ATOM   1163  C   LEU A 174     -23.481 -10.029 -86.721  1.00 51.01           C  
ANISOU 1163  C   LEU A 174     6847   6331   6200    501    116   -195       C  
ATOM   1164  O   LEU A 174     -24.108 -10.231 -85.683  1.00 52.56           O  
ANISOU 1164  O   LEU A 174     7041   6509   6420    476    102   -192       O  
ATOM   1165  CB  LEU A 174     -24.983  -8.055 -87.152  1.00 50.51           C  
ANISOU 1165  CB  LEU A 174     6778   6264   6148    463    132   -175       C  
ATOM   1166  CG  LEU A 174     -25.385  -6.935 -88.112  1.00 51.68           C  
ANISOU 1166  CG  LEU A 174     6929   6419   6285    460    145   -166       C  
ATOM   1167  CD1 LEU A 174     -26.484  -6.089 -87.496  1.00 48.26           C  
ANISOU 1167  CD1 LEU A 174     6488   5972   5873    429    141   -158       C  
ATOM   1168  CD2 LEU A 174     -24.175  -6.085 -88.492  1.00 52.11           C  
ANISOU 1168  CD2 LEU A 174     6967   6506   6325    465    177   -156       C  
ATOM   1169  N   THR A 175     -22.390 -10.695 -87.059  1.00 51.21           N  
ANISOU 1169  N   THR A 175     6875   6373   6209    533    118   -207       N  
ATOM   1170  CA  THR A 175     -22.031 -11.970 -86.456  1.00 51.20           C  
ANISOU 1170  CA  THR A 175     6884   6358   6212    548     93   -220       C  
ATOM   1171  C   THR A 175     -21.250 -11.808 -85.144  1.00 49.25           C  
ANISOU 1171  C   THR A 175     6610   6120   5981    531    106   -214       C  
ATOM   1172  O   THR A 175     -20.995 -12.788 -84.418  1.00 45.95           O  
ANISOU 1172  O   THR A 175     6200   5688   5571    536     85   -223       O  
ATOM   1173  CB  THR A 175     -21.266 -12.845 -87.476  1.00 55.50           C  
ANISOU 1173  CB  THR A 175     7444   6914   6726    597     85   -240       C  
ATOM   1174  CG2 THR A 175     -20.015 -12.133 -88.009  1.00 54.84           C  
ANISOU 1174  CG2 THR A 175     7337   6877   6623    615    122   -237       C  
ATOM   1175  OG1 THR A 175     -20.877 -14.060 -86.843  1.00 64.60           O  
ANISOU 1175  OG1 THR A 175     8609   8051   7883    612     58   -254       O  
ATOM   1176  N   ASN A 176     -20.892 -10.560 -84.847  1.00 44.79           N  
ANISOU 1176  N   ASN A 176     6018   5577   5423    509    138   -198       N  
ATOM   1177  CA  ASN A 176     -20.182 -10.212 -83.621  1.00 41.10           C  
ANISOU 1177  CA  ASN A 176     5523   5119   4971    491    153   -189       C  
ATOM   1178  C   ASN A 176     -21.054  -9.481 -82.600  1.00 38.33           C  
ANISOU 1178  C   ASN A 176     5162   4753   4646    449    153   -175       C  
ATOM   1179  O   ASN A 176     -20.611  -9.223 -81.483  1.00 37.91           O  
ANISOU 1179  O   ASN A 176     5090   4704   4609    431    162   -169       O  
ATOM   1180  CB  ASN A 176     -18.928  -9.399 -83.947  1.00 40.61           C  
ANISOU 1180  CB  ASN A 176     5436   5096   4897    499    187   -183       C  
ATOM   1181  CG  ASN A 176     -17.975 -10.153 -84.839  1.00 41.37           C  
ANISOU 1181  CG  ASN A 176     5537   5214   4966    542    187   -198       C  
ATOM   1182  ND2 ASN A 176     -17.923  -9.771 -86.107  1.00 40.42           N  
ANISOU 1182  ND2 ASN A 176     5421   5113   4822    559    200   -198       N  
ATOM   1183  OD1 ASN A 176     -17.306 -11.085 -84.396  1.00 43.11           O  
ANISOU 1183  OD1 ASN A 176     5759   5436   5186    562    175   -212       O  
ATOM   1184  N   LEU A 177     -22.290  -9.167 -82.988  1.00 38.51           N  
ANISOU 1184  N   LEU A 177     5197   4760   4672    436    144   -172       N  
ATOM   1185  CA  LEU A 177     -23.265  -8.500 -82.110  1.00 38.51           C  
ANISOU 1185  CA  LEU A 177     5188   4748   4694    401    143   -161       C  
ATOM   1186  C   LEU A 177     -23.443  -9.223 -80.789  1.00 36.81           C  
ANISOU 1186  C   LEU A 177     4969   4518   4496    384    126   -161       C  
ATOM   1187  O   LEU A 177     -23.651 -10.424 -80.771  1.00 36.65           O  
ANISOU 1187  O   LEU A 177     4969   4481   4474    393     99   -171       O  
ATOM   1188  CB  LEU A 177     -24.616  -8.422 -82.790  1.00 37.91           C  
ANISOU 1188  CB  LEU A 177     5130   4656   4616    396    127   -162       C  
ATOM   1189  CG  LEU A 177     -25.550  -7.351 -82.244  1.00 39.96           C  
ANISOU 1189  CG  LEU A 177     5376   4913   4892    366    133   -151       C  
ATOM   1190  CD1 LEU A 177     -24.905  -5.965 -82.290  1.00 35.76           C  
ANISOU 1190  CD1 LEU A 177     4826   4401   4359    360    161   -140       C  
ATOM   1191  CD2 LEU A 177     -26.829  -7.417 -83.066  1.00 39.29           C  
ANISOU 1191  CD2 LEU A 177     5310   4814   4802    367    115   -155       C  
ATOM   1192  N   GLU A 178     -23.363  -8.481 -79.695  1.00 36.35           N  
ANISOU 1192  N   GLU A 178     4890   4467   4454    359    139   -151       N  
ATOM   1193  CA  GLU A 178     -23.455  -9.068 -78.375  1.00 40.57           C  
ANISOU 1193  CA  GLU A 178     5418   4990   5003    342    125   -150       C  
ATOM   1194  C   GLU A 178     -24.513  -8.392 -77.529  1.00 40.52           C  
ANISOU 1194  C   GLU A 178     5401   4981   5013    310    125   -141       C  
ATOM   1195  O   GLU A 178     -25.087  -9.015 -76.629  1.00 39.56           O  
ANISOU 1195  O   GLU A 178     5280   4849   4901    293    107   -140       O  
ATOM   1196  CB  GLU A 178     -22.114  -8.973 -77.647  1.00 44.57           C  
ANISOU 1196  CB  GLU A 178     5908   5512   5514    346    141   -149       C  
ATOM   1197  CG  GLU A 178     -20.995  -9.763 -78.296  1.00 50.13           C  
ANISOU 1197  CG  GLU A 178     6620   6223   6202    379    140   -160       C  
ATOM   1198  CD  GLU A 178     -19.867 -10.059 -77.329  1.00 56.54           C  
ANISOU 1198  CD  GLU A 178     7417   7043   7021    381    144   -162       C  
ATOM   1199  OE1 GLU A 178     -19.474 -11.249 -77.229  1.00 60.28           O  
ANISOU 1199  OE1 GLU A 178     7906   7507   7490    399    123   -173       O  
ATOM   1200  OE2 GLU A 178     -19.393  -9.112 -76.657  1.00 57.61           O1-
ANISOU 1200  OE2 GLU A 178     7530   7193   7167    365    165   -152       O1-
ATOM   1201  N   HIS A 179     -24.732  -7.106 -77.802  1.00 40.32           N  
ANISOU 1201  N   HIS A 179     5363   4966   4988    304    143   -135       N  
ATOM   1202  CA  HIS A 179     -25.676  -6.290 -77.049  1.00 40.01           C  
ANISOU 1202  CA  HIS A 179     5311   4928   4962    279    144   -129       C  
ATOM   1203  C   HIS A 179     -26.612  -5.599 -77.991  1.00 39.32           C  
ANISOU 1203  C   HIS A 179     5231   4839   4869    281    143   -129       C  
ATOM   1204  O   HIS A 179     -26.198  -4.818 -78.864  1.00 38.44           O  
ANISOU 1204  O   HIS A 179     5121   4734   4749    292    158   -127       O  
ATOM   1205  CB  HIS A 179     -24.948  -5.277 -76.176  1.00 41.43           C  
ANISOU 1205  CB  HIS A 179     5468   5120   5151    269    164   -122       C  
ATOM   1206  CG  HIS A 179     -23.971  -5.900 -75.215  1.00 44.11           C  
ANISOU 1206  CG  HIS A 179     5800   5463   5497    267    165   -122       C  
ATOM   1207  CD2 HIS A 179     -22.633  -6.276 -75.382  1.00 45.39           C  
ANISOU 1207  CD2 HIS A 179     5960   5631   5653    284    174   -124       C  
ATOM   1208  ND1 HIS A 179     -24.298  -6.205 -73.936  1.00 44.24           N  
ANISOU 1208  ND1 HIS A 179     5808   5476   5525    249    157   -120       N  
ATOM   1209  CE1 HIS A 179     -23.227  -6.751 -73.320  1.00 45.05           C  
ANISOU 1209  CE1 HIS A 179     5906   5579   5629    253    158   -121       C  
ATOM   1210  NE2 HIS A 179     -22.208  -6.788 -74.207  1.00 46.62           N  
ANISOU 1210  NE2 HIS A 179     6109   5785   5819    276    169   -124       N  
ATOM   1211  N   LEU A 180     -27.889  -5.919 -77.848  1.00 37.72           N  
ANISOU 1211  N   LEU A 180     5032   4628   4670    269    125   -132       N  
ATOM   1212  CA  LEU A 180     -28.931  -5.204 -78.560  1.00 37.27           C  
ANISOU 1212  CA  LEU A 180     4979   4570   4610    269    122   -133       C  
ATOM   1213  C   LEU A 180     -29.915  -4.559 -77.566  1.00 34.98           C  
ANISOU 1213  C   LEU A 180     4671   4287   4332    247    120   -131       C  
ATOM   1214  O   LEU A 180     -30.562  -5.245 -76.790  1.00 34.00           O  
ANISOU 1214  O   LEU A 180     4541   4164   4214    232    106   -131       O  
ATOM   1215  CB  LEU A 180     -29.651  -6.130 -79.546  1.00 36.08           C  
ANISOU 1215  CB  LEU A 180     4851   4406   4450    278    101   -139       C  
ATOM   1216  CG  LEU A 180     -30.807  -5.534 -80.361  1.00 37.30           C  
ANISOU 1216  CG  LEU A 180     5011   4557   4601    279     94   -142       C  
ATOM   1217  CD1 LEU A 180     -30.357  -4.352 -81.214  1.00 37.84           C  
ANISOU 1217  CD1 LEU A 180     5083   4632   4662    292    113   -140       C  
ATOM   1218  CD2 LEU A 180     -31.460  -6.590 -81.232  1.00 37.21           C  
ANISOU 1218  CD2 LEU A 180     5024   4532   4583    288     71   -148       C  
ATOM   1219  N   ASP A 181     -30.005  -3.234 -77.602  1.00 35.14           N  
ANISOU 1219  N   ASP A 181     4681   4314   4354    247    131   -130       N  
ATOM   1220  CA  ASP A 181     -30.937  -2.494 -76.757  1.00 35.22           C  
ANISOU 1220  CA  ASP A 181     4674   4334   4373    233    128   -131       C  
ATOM   1221  C   ASP A 181     -32.153  -2.011 -77.557  1.00 34.33           C  
ANISOU 1221  C   ASP A 181     4567   4219   4255    238    118   -137       C  
ATOM   1222  O   ASP A 181     -32.066  -1.048 -78.332  1.00 34.14           O  
ANISOU 1222  O   ASP A 181     4551   4191   4227    248    123   -138       O  
ATOM   1223  CB  ASP A 181     -30.233  -1.324 -76.068  1.00 34.57           C  
ANISOU 1223  CB  ASP A 181     4578   4259   4297    231    144   -128       C  
ATOM   1224  CG  ASP A 181     -31.060  -0.721 -74.943  1.00 37.99           C  
ANISOU 1224  CG  ASP A 181     4991   4704   4738    219    140   -131       C  
ATOM   1225  OD1 ASP A 181     -32.312  -0.838 -74.933  1.00 36.49           O  
ANISOU 1225  OD1 ASP A 181     4797   4519   4547    215    127   -137       O  
ATOM   1226  OD2 ASP A 181     -30.448  -0.112 -74.051  1.00 42.40           O1-
ANISOU 1226  OD2 ASP A 181     5538   5268   5303    214    149   -129       O1-
ATOM   1227  N   LEU A 182     -33.283  -2.684 -77.353  1.00 31.97           N  
ANISOU 1227  N   LEU A 182     4265   3922   3957    228    101   -141       N  
ATOM   1228  CA  LEU A 182     -34.510  -2.332 -78.045  1.00 32.75           C  
ANISOU 1228  CA  LEU A 182     4368   4022   4053    232     88   -147       C  
ATOM   1229  C   LEU A 182     -35.545  -1.714 -77.106  1.00 32.60           C  
ANISOU 1229  C   LEU A 182     4324   4021   4039    221     84   -152       C  
ATOM   1230  O   LEU A 182     -36.727  -1.633 -77.441  1.00 32.80           O  
ANISOU 1230  O   LEU A 182     4346   4052   4063    221     70   -158       O  
ATOM   1231  CB  LEU A 182     -35.097  -3.561 -78.722  1.00 34.40           C  
ANISOU 1231  CB  LEU A 182     4591   4220   4257    231     69   -148       C  
ATOM   1232  CG  LEU A 182     -34.570  -3.906 -80.112  1.00 35.48           C  
ANISOU 1232  CG  LEU A 182     4756   4340   4384    250     68   -149       C  
ATOM   1233  CD1 LEU A 182     -34.979  -5.331 -80.431  1.00 36.07           C  
ANISOU 1233  CD1 LEU A 182     4845   4403   4456    247     46   -150       C  
ATOM   1234  CD2 LEU A 182     -35.129  -2.938 -81.146  1.00 37.56           C  
ANISOU 1234  CD2 LEU A 182     5029   4601   4641    264     67   -155       C  
ATOM   1235  N   SER A 183     -35.094  -1.269 -75.938  1.00 31.21           N  
ANISOU 1235  N   SER A 183     4131   3858   3870    213     94   -150       N  
ATOM   1236  CA  SER A 183     -35.998  -0.798 -74.911  1.00 30.71           C  
ANISOU 1236  CA  SER A 183     4042   3816   3809    205     91   -156       C  
ATOM   1237  C   SER A 183     -36.600   0.548 -75.259  1.00 30.35           C  
ANISOU 1237  C   SER A 183     3994   3775   3762    219     88   -166       C  
ATOM   1238  O   SER A 183     -36.115   1.250 -76.128  1.00 31.70           O  
ANISOU 1238  O   SER A 183     4183   3930   3932    233     92   -166       O  
ATOM   1239  CB  SER A 183     -35.285  -0.755 -73.566  1.00 31.42           C  
ANISOU 1239  CB  SER A 183     4116   3917   3905    194    102   -151       C  
ATOM   1240  OG  SER A 183     -34.231   0.171 -73.622  1.00 30.97           O  
ANISOU 1240  OG  SER A 183     4066   3850   3851    205    115   -150       O  
ATOM   1241  N   SER A 184     -37.684   0.893 -74.578  1.00 32.16           N  
ANISOU 1241  N   SER A 184     4201   4026   3991    216     81   -175       N  
ATOM   1242  CA  SER A 184     -38.412   2.125 -74.829  1.00 31.56           C  
ANISOU 1242  CA  SER A 184     4122   3956   3913    233     73   -188       C  
ATOM   1243  C   SER A 184     -38.726   2.326 -76.305  1.00 31.90           C  
ANISOU 1243  C   SER A 184     4189   3980   3951    246     64   -191       C  
ATOM   1244  O   SER A 184     -38.584   3.416 -76.842  1.00 32.62           O  
ANISOU 1244  O   SER A 184     4292   4059   4041    262     62   -196       O  
ATOM   1245  CB  SER A 184     -37.660   3.307 -74.267  1.00 30.41           C  
ANISOU 1245  CB  SER A 184     3976   3807   3770    242     81   -191       C  
ATOM   1246  OG  SER A 184     -37.492   3.107 -72.882  1.00 35.35           O  
ANISOU 1246  OG  SER A 184     4579   4453   4399    231     88   -190       O  
ATOM   1247  N   ASN A 185     -39.146   1.249 -76.952  1.00 32.08           N  
ANISOU 1247  N   ASN A 185     4218   3998   3970    239     57   -187       N  
ATOM   1248  CA  ASN A 185     -39.709   1.342 -78.291  1.00 33.78           C  
ANISOU 1248  CA  ASN A 185     4453   4199   4181    252     45   -192       C  
ATOM   1249  C   ASN A 185     -41.213   1.102 -78.215  1.00 34.60           C  
ANISOU 1249  C   ASN A 185     4539   4324   4283    248     28   -201       C  
ATOM   1250  O   ASN A 185     -41.815   1.309 -77.168  1.00 34.82           O  
ANISOU 1250  O   ASN A 185     4538   4379   4312    241     27   -207       O  
ATOM   1251  CB  ASN A 185     -38.990   0.394 -79.257  1.00 31.22           C  
ANISOU 1251  CB  ASN A 185     4154   3852   3853    251     47   -182       C  
ATOM   1252  CG  ASN A 185     -37.680   0.969 -79.749  1.00 32.67           C  
ANISOU 1252  CG  ASN A 185     4358   4019   4035    262     62   -176       C  
ATOM   1253  ND2 ASN A 185     -37.769   1.826 -80.736  1.00 31.91           N  
ANISOU 1253  ND2 ASN A 185     4279   3911   3933    277     58   -179       N  
ATOM   1254  OD1 ASN A 185     -36.596   0.671 -79.222  1.00 33.68           O  
ANISOU 1254  OD1 ASN A 185     4484   4146   4166    256     76   -167       O  
ATOM   1255  N   LYS A 186     -41.817   0.678 -79.315  1.00 38.92           N  
ANISOU 1255  N   LYS A 186     5100   4859   4826    252     14   -203       N  
ATOM   1256  CA  LYS A 186     -43.269   0.520 -79.363  1.00 41.92           C  
ANISOU 1256  CA  LYS A 186     5464   5260   5205    249     -3   -212       C  
ATOM   1257  C   LYS A 186     -43.629  -0.908 -79.723  1.00 38.24           C  
ANISOU 1257  C   LYS A 186     5002   4789   4738    232    -15   -204       C  
ATOM   1258  O   LYS A 186     -44.612  -1.141 -80.391  1.00 38.91           O  
ANISOU 1258  O   LYS A 186     5088   4875   4820    233    -32   -209       O  
ATOM   1259  CB  LYS A 186     -43.901   1.516 -80.359  1.00 45.29           C  
ANISOU 1259  CB  LYS A 186     5903   5677   5627    273    -15   -226       C  
ATOM   1260  CG  LYS A 186     -43.636   2.999 -80.087  1.00 47.71           C  
ANISOU 1260  CG  LYS A 186     6209   5984   5933    291    -10   -236       C  
ATOM   1261  CD  LYS A 186     -44.125   3.418 -78.698  1.00 59.95           C  
ANISOU 1261  CD  LYS A 186     7724   7569   7485    288     -8   -244       C  
ATOM   1262  CE  LYS A 186     -43.843   4.891 -78.360  1.00 61.05           C  
ANISOU 1262  CE  LYS A 186     7865   7706   7625    308     -7   -256       C  
ATOM   1263  NZ  LYS A 186     -44.854   5.780 -79.015  1.00 70.21           N1+
ANISOU 1263  NZ  LYS A 186     9030   8867   8780    331    -27   -274       N1+
ATOM   1264  N   ILE A 187     -42.825  -1.871 -79.290  1.00 37.05           N  
ANISOU 1264  N   ILE A 187     4856   4630   4589    216     -8   -190       N  
ATOM   1265  CA  ILE A 187     -43.094  -3.241 -79.682  1.00 35.35           C  
ANISOU 1265  CA  ILE A 187     4652   4405   4373    200    -24   -182       C  
ATOM   1266  C   ILE A 187     -44.184  -3.806 -78.777  1.00 36.41           C  
ANISOU 1266  C   ILE A 187     4755   4570   4509    174    -36   -178       C  
ATOM   1267  O   ILE A 187     -44.034  -3.832 -77.547  1.00 33.70           O  
ANISOU 1267  O   ILE A 187     4387   4249   4167    158    -26   -173       O  
ATOM   1268  CB  ILE A 187     -41.840  -4.124 -79.660  1.00 34.30           C  
ANISOU 1268  CB  ILE A 187     4540   4251   4242    196    -18   -171       C  
ATOM   1269  CG1 ILE A 187     -40.764  -3.560 -80.593  1.00 34.28           C  
ANISOU 1269  CG1 ILE A 187     4565   4224   4235    221     -5   -173       C  
ATOM   1270  CG2 ILE A 187     -42.193  -5.538 -80.121  1.00 34.25           C  
ANISOU 1270  CG2 ILE A 187     4549   4230   4234    182    -40   -164       C  
ATOM   1271  CD1 ILE A 187     -39.402  -4.197 -80.417  1.00 30.91           C  
ANISOU 1271  CD1 ILE A 187     4152   3783   3808    221      6   -165       C  
ATOM   1272  N   GLN A 188     -45.285  -4.230 -79.395  1.00 35.64           N  
ANISOU 1272  N   GLN A 188     4655   4475   4409    168    -57   -180       N  
ATOM   1273  CA  GLN A 188     -46.450  -4.730 -78.652  1.00 37.51           C  
ANISOU 1273  CA  GLN A 188     4860   4747   4646    141    -70   -176       C  
ATOM   1274  C   GLN A 188     -46.539  -6.242 -78.636  1.00 35.42           C  
ANISOU 1274  C   GLN A 188     4604   4470   4381    111    -89   -159       C  
ATOM   1275  O   GLN A 188     -47.124  -6.832 -77.732  1.00 36.63           O  
ANISOU 1275  O   GLN A 188     4731   4650   4534     81    -96   -148       O  
ATOM   1276  CB  GLN A 188     -47.752  -4.164 -79.229  1.00 37.96           C  
ANISOU 1276  CB  GLN A 188     4902   4821   4699    150    -84   -189       C  
ATOM   1277  CG  GLN A 188     -47.880  -2.654 -79.127  1.00 40.11           C  
ANISOU 1277  CG  GLN A 188     5161   5107   4969    178    -71   -207       C  
ATOM   1278  CD  GLN A 188     -49.184  -2.158 -79.720  1.00 40.55           C  
ANISOU 1278  CD  GLN A 188     5204   5180   5022    190    -88   -221       C  
ATOM   1279  NE2 GLN A 188     -49.099  -1.560 -80.897  1.00 40.12           N  
ANISOU 1279  NE2 GLN A 188     5178   5097   4967    217    -94   -232       N  
ATOM   1280  OE1 GLN A 188     -50.255  -2.323 -79.135  1.00 38.88           O  
ANISOU 1280  OE1 GLN A 188     4957   5008   4808    175    -97   -223       O  
ATOM   1281  N   SER A 189     -45.975  -6.876 -79.641  1.00 34.26           N  
ANISOU 1281  N   SER A 189     4496   4285   4236    121   -100   -157       N  
ATOM   1282  CA  SER A 189     -46.115  -8.304 -79.748  1.00 38.11           C  
ANISOU 1282  CA  SER A 189     4998   4757   4724     96   -124   -143       C  
ATOM   1283  C   SER A 189     -44.927  -8.922 -80.455  1.00 36.16           C  
ANISOU 1283  C   SER A 189     4793   4468   4476    112   -126   -142       C  
ATOM   1284  O   SER A 189     -44.210  -8.245 -81.177  1.00 36.18           O  
ANISOU 1284  O   SER A 189     4815   4455   4477    143   -111   -152       O  
ATOM   1285  CB  SER A 189     -47.447  -8.680 -80.428  1.00 41.47           C  
ANISOU 1285  CB  SER A 189     5420   5188   5148     85   -152   -144       C  
ATOM   1286  OG  SER A 189     -47.625  -7.946 -81.627  1.00 47.38           O  
ANISOU 1286  OG  SER A 189     6185   5921   5895    117   -153   -159       O  
ATOM   1287  N   ILE A 190     -44.705 -10.206 -80.209  1.00 34.87           N  
ANISOU 1287  N   ILE A 190     4644   4289   4313     91   -145   -129       N  
ATOM   1288  CA  ILE A 190     -43.574 -10.911 -80.799  1.00 34.56           C  
ANISOU 1288  CA  ILE A 190     4645   4213   4273    108   -151   -129       C  
ATOM   1289  C   ILE A 190     -44.113 -12.195 -81.393  1.00 33.92           C  
ANISOU 1289  C   ILE A 190     4588   4109   4191     93   -190   -123       C  
ATOM   1290  O   ILE A 190     -44.761 -12.985 -80.712  1.00 33.38           O  
ANISOU 1290  O   ILE A 190     4508   4048   4125     57   -211   -108       O  
ATOM   1291  CB  ILE A 190     -42.460 -11.206 -79.754  1.00 34.54           C  
ANISOU 1291  CB  ILE A 190     4640   4210   4272    100   -136   -121       C  
ATOM   1292  CG1 ILE A 190     -41.886  -9.893 -79.200  1.00 32.45           C  
ANISOU 1292  CG1 ILE A 190     4352   3966   4008    115    -99   -128       C  
ATOM   1293  CG2 ILE A 190     -41.374 -12.123 -80.337  1.00 32.89           C  
ANISOU 1293  CG2 ILE A 190     4471   3965   4060    117   -147   -122       C  
ATOM   1294  CD1 ILE A 190     -40.701 -10.039 -78.258  1.00 30.39           C  
ANISOU 1294  CD1 ILE A 190     4091   3705   3750    113    -83   -122       C  
ATOM   1295  N   TYR A 191     -43.867 -12.375 -82.681  1.00 37.52           N  
ANISOU 1295  N   TYR A 191     5078   4534   4641    121   -201   -133       N  
ATOM   1296  CA  TYR A 191     -44.330 -13.553 -83.407  1.00 41.34           C  
ANISOU 1296  CA  TYR A 191     5591   4990   5123    114   -242   -129       C  
ATOM   1297  C   TYR A 191     -43.142 -14.432 -83.749  1.00 41.46           C  
ANISOU 1297  C   TYR A 191     5645   4972   5134    133   -251   -132       C  
ATOM   1298  O   TYR A 191     -42.011 -13.951 -83.768  1.00 42.08           O  
ANISOU 1298  O   TYR A 191     5729   5050   5209    159   -224   -139       O  
ATOM   1299  CB  TYR A 191     -45.081 -13.122 -84.662  1.00 41.58           C  
ANISOU 1299  CB  TYR A 191     5632   5015   5150    133   -251   -141       C  
ATOM   1300  CG  TYR A 191     -46.240 -12.210 -84.338  1.00 44.42           C  
ANISOU 1300  CG  TYR A 191     5952   5409   5514    119   -242   -142       C  
ATOM   1301  CD1 TYR A 191     -46.129 -10.830 -84.508  1.00 43.85           C  
ANISOU 1301  CD1 TYR A 191     5866   5355   5441    144   -212   -154       C  
ATOM   1302  CD2 TYR A 191     -47.440 -12.721 -83.825  1.00 45.16           C  
ANISOU 1302  CD2 TYR A 191     6023   5521   5612     81   -266   -130       C  
ATOM   1303  CE1 TYR A 191     -47.187  -9.996 -84.212  1.00 45.35           C  
ANISOU 1303  CE1 TYR A 191     6020   5576   5633    135   -207   -157       C  
ATOM   1304  CE2 TYR A 191     -48.505 -11.887 -83.514  1.00 43.93           C  
ANISOU 1304  CE2 TYR A 191     5828   5402   5458     71   -258   -133       C  
ATOM   1305  CZ  TYR A 191     -48.370 -10.528 -83.718  1.00 46.30           C  
ANISOU 1305  CZ  TYR A 191     6116   5717   5757    101   -229   -148       C  
ATOM   1306  OH  TYR A 191     -49.403  -9.677 -83.411  1.00 47.46           O  
ANISOU 1306  OH  TYR A 191     6226   5901   5905     96   -223   -154       O  
ATOM   1307  N   CYS A 192     -43.401 -15.713 -83.999  1.00 42.72           N  
ANISOU 1307  N   CYS A 192     5833   5106   5294    120   -292   -126       N  
ATOM   1308  CA  CYS A 192     -42.345 -16.673 -84.324  1.00 42.42           C  
ANISOU 1308  CA  CYS A 192     5833   5033   5249    140   -309   -130       C  
ATOM   1309  C   CYS A 192     -41.510 -16.231 -85.512  1.00 40.01           C  
ANISOU 1309  C   CYS A 192     5552   4714   4932    190   -293   -149       C  
ATOM   1310  O   CYS A 192     -40.289 -16.334 -85.490  1.00 41.32           O  
ANISOU 1310  O   CYS A 192     5731   4873   5093    214   -279   -155       O  
ATOM   1311  CB  CYS A 192     -42.928 -18.052 -84.595  1.00 45.24           C  
ANISOU 1311  CB  CYS A 192     6221   5360   5607    120   -362   -123       C  
ATOM   1312  SG  CYS A 192     -43.781 -18.745 -83.178  1.00 50.95           S  
ANISOU 1312  SG  CYS A 192     6918   6098   6340     57   -385    -96       S  
ATOM   1313  N   THR A 193     -42.158 -15.719 -86.542  1.00 40.74           N  
ANISOU 1313  N   THR A 193     5650   4806   5021    205   -295   -158       N  
ATOM   1314  CA  THR A 193     -41.435 -15.355 -87.758  1.00 41.85           C  
ANISOU 1314  CA  THR A 193     5815   4935   5148    251   -283   -174       C  
ATOM   1315  C   THR A 193     -40.505 -14.184 -87.509  1.00 43.64           C  
ANISOU 1315  C   THR A 193     6022   5185   5372    269   -235   -177       C  
ATOM   1316  O   THR A 193     -39.560 -13.967 -88.279  1.00 44.73           O  
ANISOU 1316  O   THR A 193     6179   5318   5497    305   -220   -188       O  
ATOM   1317  CB  THR A 193     -42.378 -15.041 -88.923  1.00 43.04           C  
ANISOU 1317  CB  THR A 193     5977   5079   5294    263   -297   -182       C  
ATOM   1318  CG2 THR A 193     -43.098 -16.311 -89.400  1.00 42.43           C  
ANISOU 1318  CG2 THR A 193     5930   4973   5218    252   -349   -180       C  
ATOM   1319  OG1 THR A 193     -43.344 -14.071 -88.505  1.00 44.30           O  
ANISOU 1319  OG1 THR A 193     6100   5267   5463    241   -282   -177       O  
ATOM   1320  N   ASP A 194     -40.759 -13.442 -86.425  1.00 43.86           N  
ANISOU 1320  N   ASP A 194     6013   5241   5411    244   -212   -169       N  
ATOM   1321  CA  ASP A 194     -39.862 -12.358 -85.999  1.00 45.32           C  
ANISOU 1321  CA  ASP A 194     6177   5445   5595    256   -170   -170       C  
ATOM   1322  C   ASP A 194     -38.445 -12.825 -85.721  1.00 44.81           C  
ANISOU 1322  C   ASP A 194     6125   5374   5526    271   -159   -171       C  
ATOM   1323  O   ASP A 194     -37.498 -12.054 -85.863  1.00 46.93           O  
ANISOU 1323  O   ASP A 194     6388   5653   5788    292   -128   -175       O  
ATOM   1324  CB  ASP A 194     -40.377 -11.688 -84.727  1.00 48.38           C  
ANISOU 1324  CB  ASP A 194     6525   5862   5995    225   -153   -160       C  
ATOM   1325  CG  ASP A 194     -41.587 -10.841 -84.969  1.00 49.66           C  
ANISOU 1325  CG  ASP A 194     6667   6039   6160    218   -153   -163       C  
ATOM   1326  OD1 ASP A 194     -42.395 -10.718 -84.037  1.00 53.57           O  
ANISOU 1326  OD1 ASP A 194     7132   6555   6663    189   -155   -156       O  
ATOM   1327  OD2 ASP A 194     -41.729 -10.298 -86.083  1.00 49.63           O1-
ANISOU 1327  OD2 ASP A 194     6678   6028   6149    242   -151   -173       O1-
ATOM   1328  N   LEU A 195     -38.314 -14.079 -85.305  1.00 42.71           N  
ANISOU 1328  N   LEU A 195     5874   5091   5262    260   -187   -167       N  
ATOM   1329  CA  LEU A 195     -37.049 -14.585 -84.820  1.00 44.82           C  
ANISOU 1329  CA  LEU A 195     6148   5352   5526    271   -180   -168       C  
ATOM   1330  C   LEU A 195     -36.246 -15.369 -85.858  1.00 46.75           C  
ANISOU 1330  C   LEU A 195     6432   5574   5756    309   -196   -181       C  
ATOM   1331  O   LEU A 195     -35.120 -15.799 -85.574  1.00 44.62           O  
ANISOU 1331  O   LEU A 195     6170   5301   5482    324   -192   -185       O  
ATOM   1332  CB  LEU A 195     -37.291 -15.409 -83.548  1.00 47.60           C  
ANISOU 1332  CB  LEU A 195     6493   5702   5890    234   -200   -155       C  
ATOM   1333  CG  LEU A 195     -37.404 -14.406 -82.396  1.00 48.71           C  
ANISOU 1333  CG  LEU A 195     6591   5874   6041    210   -167   -145       C  
ATOM   1334  CD1 LEU A 195     -38.676 -14.578 -81.586  1.00 47.69           C  
ANISOU 1334  CD1 LEU A 195     6441   5757   5921    168   -183   -132       C  
ATOM   1335  CD2 LEU A 195     -36.146 -14.392 -81.538  1.00 47.71           C  
ANISOU 1335  CD2 LEU A 195     6457   5753   5915    215   -147   -144       C  
ATOM   1336  N   ARG A 196     -36.815 -15.512 -87.061  1.00 48.01           N  
ANISOU 1336  N   ARG A 196     6614   5720   5907    326   -215   -189       N  
ATOM   1337  CA  ARG A 196     -36.197 -16.264 -88.153  1.00 51.45           C  
ANISOU 1337  CA  ARG A 196     7087   6134   6325    365   -233   -204       C  
ATOM   1338  C   ARG A 196     -34.680 -16.057 -88.237  1.00 50.15           C  
ANISOU 1338  C   ARG A 196     6923   5982   6148    398   -205   -213       C  
ATOM   1339  O   ARG A 196     -33.921 -17.018 -88.184  1.00 51.52           O  
ANISOU 1339  O   ARG A 196     7117   6141   6315    416   -223   -220       O  
ATOM   1340  CB  ARG A 196     -36.877 -15.948 -89.491  1.00 57.75           C  
ANISOU 1340  CB  ARG A 196     7902   6925   7112    384   -241   -213       C  
ATOM   1341  CG  ARG A 196     -36.618 -16.982 -90.576  1.00 67.89           C  
ANISOU 1341  CG  ARG A 196     9231   8184   8381    418   -275   -228       C  
ATOM   1342  CD  ARG A 196     -37.240 -16.603 -91.922  1.00 79.03           C  
ANISOU 1342  CD  ARG A 196    10658   9589   9779    439   -280   -236       C  
ATOM   1343  NE  ARG A 196     -36.828 -15.282 -92.421  1.00 84.53           N  
ANISOU 1343  NE  ARG A 196    11338  10313  10467    456   -236   -238       N  
ATOM   1344  CZ  ARG A 196     -35.709 -15.023 -93.105  1.00 87.78           C  
ANISOU 1344  CZ  ARG A 196    11758  10736  10858    494   -213   -247       C  
ATOM   1345  NH1 ARG A 196     -34.834 -15.986 -93.387  1.00 85.70           N1+
ANISOU 1345  NH1 ARG A 196    11519  10463  10580    524   -228   -259       N1+
ATOM   1346  NH2 ARG A 196     -35.456 -13.780 -93.498  1.00 84.86           N  
ANISOU 1346  NH2 ARG A 196    11372  10389  10480    501   -176   -245       N  
ATOM   1347  N   VAL A 197     -34.231 -14.813 -88.325  1.00 48.88           N  
ANISOU 1347  N   VAL A 197     6738   5847   5984    405   -162   -211       N  
ATOM   1348  CA  VAL A 197     -32.793 -14.544 -88.472  1.00 49.97           C  
ANISOU 1348  CA  VAL A 197     6874   6002   6110    435   -133   -217       C  
ATOM   1349  C   VAL A 197     -31.929 -15.165 -87.366  1.00 50.65           C  
ANISOU 1349  C   VAL A 197     6952   6087   6202    428   -134   -215       C  
ATOM   1350  O   VAL A 197     -30.913 -15.806 -87.655  1.00 50.59           O  
ANISOU 1350  O   VAL A 197     6960   6077   6182    459   -139   -227       O  
ATOM   1351  CB  VAL A 197     -32.515 -13.040 -88.656  1.00 49.56           C  
ANISOU 1351  CB  VAL A 197     6797   5978   6056    435    -90   -212       C  
ATOM   1352  CG1 VAL A 197     -31.023 -12.738 -88.591  1.00 49.43           C  
ANISOU 1352  CG1 VAL A 197     6770   5982   6028    457    -59   -214       C  
ATOM   1353  CG2 VAL A 197     -33.087 -12.602 -89.994  1.00 50.52           C  
ANISOU 1353  CG2 VAL A 197     6934   6096   6163    453    -92   -218       C  
ATOM   1354  N   LEU A 198     -32.356 -14.994 -86.115  1.00 50.28           N  
ANISOU 1354  N   LEU A 198     6882   6045   6176    390   -132   -202       N  
ATOM   1355  CA  LEU A 198     -31.684 -15.584 -84.967  1.00 49.49           C  
ANISOU 1355  CA  LEU A 198     6775   5943   6083    379   -135   -198       C  
ATOM   1356  C   LEU A 198     -31.656 -17.107 -84.994  1.00 51.81           C  
ANISOU 1356  C   LEU A 198     7104   6207   6375    386   -181   -205       C  
ATOM   1357  O   LEU A 198     -30.682 -17.704 -84.539  1.00 53.03           O  
ANISOU 1357  O   LEU A 198     7264   6357   6526    399   -185   -210       O  
ATOM   1358  CB  LEU A 198     -32.341 -15.132 -83.671  1.00 52.24           C  
ANISOU 1358  CB  LEU A 198     7095   6302   6452    335   -127   -182       C  
ATOM   1359  CG  LEU A 198     -32.178 -13.674 -83.264  1.00 57.06           C  
ANISOU 1359  CG  LEU A 198     7670   6941   7068    326    -85   -175       C  
ATOM   1360  CD1 LEU A 198     -32.862 -13.443 -81.925  1.00 60.07           C  
ANISOU 1360  CD1 LEU A 198     8025   7332   7466    285    -83   -162       C  
ATOM   1361  CD2 LEU A 198     -30.710 -13.261 -83.197  1.00 56.36           C  
ANISOU 1361  CD2 LEU A 198     7572   6867   6972    349    -55   -179       C  
ATOM   1362  N   HIS A 199     -32.717 -17.738 -85.505  1.00 51.64           N  
ANISOU 1362  N   HIS A 199     7105   6162   6353    377   -217   -205       N  
ATOM   1363  CA  HIS A 199     -32.734 -19.198 -85.646  1.00 51.34           C  
ANISOU 1363  CA  HIS A 199     7105   6091   6311    385   -267   -211       C  
ATOM   1364  C   HIS A 199     -31.627 -19.662 -86.538  1.00 51.27           C  
ANISOU 1364  C   HIS A 199     7121   6075   6281    438   -271   -232       C  
ATOM   1365  O   HIS A 199     -31.088 -20.740 -86.330  1.00 49.79           O  
ANISOU 1365  O   HIS A 199     6959   5868   6091    452   -302   -240       O  
ATOM   1366  CB  HIS A 199     -34.063 -19.715 -86.179  1.00 51.69           C  
ANISOU 1366  CB  HIS A 199     7169   6111   6358    368   -306   -208       C  
ATOM   1367  CG  HIS A 199     -35.155 -19.774 -85.149  1.00 50.84           C  
ANISOU 1367  CG  HIS A 199     7043   6005   6269    313   -318   -187       C  
ATOM   1368  CD2 HIS A 199     -36.371 -19.091 -85.063  1.00 51.08           C  
ANISOU 1368  CD2 HIS A 199     7049   6049   6309    281   -311   -175       C  
ATOM   1369  ND1 HIS A 199     -35.100 -20.592 -84.084  1.00 50.26           N  
ANISOU 1369  ND1 HIS A 199     6972   5918   6204    285   -342   -176       N  
ATOM   1370  CE1 HIS A 199     -36.217 -20.438 -83.343  1.00 50.50           C  
ANISOU 1370  CE1 HIS A 199     6980   5958   6247    236   -347   -156       C  
ATOM   1371  NE2 HIS A 199     -36.994 -19.517 -83.945  1.00 51.18           N  
ANISOU 1371  NE2 HIS A 199     7049   6062   6334    236   -328   -157       N  
ATOM   1372  N   GLN A 200     -31.275 -18.836 -87.525  1.00 52.42           N  
ANISOU 1372  N   GLN A 200     7261   6242   6413    468   -240   -241       N  
ATOM   1373  CA  GLN A 200     -30.168 -19.108 -88.456  1.00 54.38           C  
ANISOU 1373  CA  GLN A 200     7528   6496   6638    521   -236   -261       C  
ATOM   1374  C   GLN A 200     -28.806 -18.657 -87.897  1.00 53.03           C  
ANISOU 1374  C   GLN A 200     7331   6353   6463    535   -199   -263       C  
ATOM   1375  O   GLN A 200     -27.779 -18.856 -88.528  1.00 55.03           O  
ANISOU 1375  O   GLN A 200     7593   6619   6697    578   -191   -279       O  
ATOM   1376  CB  GLN A 200     -30.441 -18.449 -89.820  1.00 59.65           C  
ANISOU 1376  CB  GLN A 200     8200   7173   7287    546   -222   -269       C  
ATOM   1377  CG  GLN A 200     -31.734 -18.917 -90.493  1.00 67.74           C  
ANISOU 1377  CG  GLN A 200     9252   8170   8314    537   -260   -269       C  
ATOM   1378  CD  GLN A 200     -32.184 -18.055 -91.679  1.00 74.61           C  
ANISOU 1378  CD  GLN A 200    10123   9052   9172    552   -242   -272       C  
ATOM   1379  NE2 GLN A 200     -31.928 -16.743 -91.616  1.00 73.33           N  
ANISOU 1379  NE2 GLN A 200     9929   8921   9010    544   -195   -263       N  
ATOM   1380  OE1 GLN A 200     -32.775 -18.570 -92.636  1.00 76.40           O  
ANISOU 1380  OE1 GLN A 200    10381   9258   9389    568   -273   -282       O  
ATOM   1381  N   MET A 201     -28.801 -18.053 -86.712  1.00 52.18           N  
ANISOU 1381  N   MET A 201     7191   6259   6375    499   -176   -247       N  
ATOM   1382  CA  MET A 201     -27.554 -17.682 -86.034  1.00 54.12           C  
ANISOU 1382  CA  MET A 201     7413   6529   6620    507   -145   -247       C  
ATOM   1383  C   MET A 201     -27.383 -18.370 -84.662  1.00 54.04           C  
ANISOU 1383  C   MET A 201     7400   6505   6627    482   -163   -240       C  
ATOM   1384  O   MET A 201     -27.340 -17.697 -83.626  1.00 49.36           O  
ANISOU 1384  O   MET A 201     6777   5927   6049    452   -139   -226       O  
ATOM   1385  CB  MET A 201     -27.459 -16.163 -85.860  1.00 54.83           C  
ANISOU 1385  CB  MET A 201     7465   6651   6716    490    -96   -234       C  
ATOM   1386  CG  MET A 201     -27.652 -15.340 -87.129  1.00 57.51           C  
ANISOU 1386  CG  MET A 201     7805   7004   7039    508    -76   -237       C  
ATOM   1387  SD  MET A 201     -27.830 -13.597 -86.685  1.00 57.19           S  
ANISOU 1387  SD  MET A 201     7725   6991   7011    477    -30   -218       S  
ATOM   1388  CE  MET A 201     -26.101 -13.184 -86.450  1.00 56.52           C  
ANISOU 1388  CE  MET A 201     7617   6938   6916    498      5   -220       C  
ATOM   1389  N   PRO A 202     -27.235 -19.712 -84.651  1.00 54.31           N  
ANISOU 1389  N   PRO A 202     7467   6510   6656    497   -207   -251       N  
ATOM   1390  CA  PRO A 202     -27.211 -20.453 -83.384  1.00 54.12           C  
ANISOU 1390  CA  PRO A 202     7447   6469   6648    470   -231   -243       C  
ATOM   1391  C   PRO A 202     -26.041 -20.080 -82.451  1.00 56.00           C  
ANISOU 1391  C   PRO A 202     7658   6729   6890    473   -201   -242       C  
ATOM   1392  O   PRO A 202     -26.129 -20.316 -81.240  1.00 54.84           O  
ANISOU 1392  O   PRO A 202     7504   6574   6758    441   -209   -230       O  
ATOM   1393  CB  PRO A 202     -27.087 -21.922 -83.826  1.00 51.13           C  
ANISOU 1393  CB  PRO A 202     7115   6054   6258    498   -286   -259       C  
ATOM   1394  CG  PRO A 202     -27.199 -21.928 -85.310  1.00 52.57           C  
ANISOU 1394  CG  PRO A 202     7317   6235   6420    536   -290   -275       C  
ATOM   1395  CD  PRO A 202     -26.837 -20.562 -85.784  1.00 54.23           C  
ANISOU 1395  CD  PRO A 202     7493   6487   6625    546   -234   -274       C  
ATOM   1396  N   LEU A 203     -24.975 -19.496 -83.011  1.00 57.44           N  
ANISOU 1396  N   LEU A 203     7825   6939   7058    509   -168   -253       N  
ATOM   1397  CA  LEU A 203     -23.775 -19.120 -82.243  1.00 58.04           C  
ANISOU 1397  CA  LEU A 203     7874   7039   7137    514   -139   -253       C  
ATOM   1398  C   LEU A 203     -23.728 -17.680 -81.717  1.00 57.93           C  
ANISOU 1398  C   LEU A 203     7819   7056   7135    487    -91   -236       C  
ATOM   1399  O   LEU A 203     -22.771 -17.290 -81.044  1.00 56.89           O  
ANISOU 1399  O   LEU A 203     7663   6943   7006    488    -67   -235       O  
ATOM   1400  CB  LEU A 203     -22.517 -19.395 -83.062  1.00 63.37           C  
ANISOU 1400  CB  LEU A 203     8556   7732   7789    569   -133   -275       C  
ATOM   1401  CG  LEU A 203     -21.972 -20.824 -83.017  1.00 66.23           C  
ANISOU 1401  CG  LEU A 203     8951   8070   8143    601   -177   -295       C  
ATOM   1402  CD1 LEU A 203     -20.894 -21.002 -84.076  1.00 67.97           C  
ANISOU 1402  CD1 LEU A 203     9176   8314   8335    661   -169   -319       C  
ATOM   1403  CD2 LEU A 203     -21.435 -21.157 -81.631  1.00 68.50           C  
ANISOU 1403  CD2 LEU A 203     9230   8351   8446    583   -184   -290       C  
ATOM   1404  N   LEU A 204     -24.750 -16.891 -82.028  1.00 56.19           N  
ANISOU 1404  N   LEU A 204     7589   6838   6919    464    -79   -225       N  
ATOM   1405  CA  LEU A 204     -24.827 -15.512 -81.557  1.00 55.60           C  
ANISOU 1405  CA  LEU A 204     7479   6789   6856    438    -39   -210       C  
ATOM   1406  C   LEU A 204     -24.926 -15.477 -80.036  1.00 52.70           C  
ANISOU 1406  C   LEU A 204     7094   6418   6508    402    -38   -197       C  
ATOM   1407  O   LEU A 204     -25.740 -16.176 -79.447  1.00 55.66           O  
ANISOU 1407  O   LEU A 204     7482   6772   6893    377    -68   -191       O  
ATOM   1408  CB  LEU A 204     -26.029 -14.815 -82.194  1.00 54.71           C  
ANISOU 1408  CB  LEU A 204     7366   6675   6744    422    -34   -203       C  
ATOM   1409  CG  LEU A 204     -25.856 -13.439 -82.840  1.00 55.98           C  
ANISOU 1409  CG  LEU A 204     7507   6862   6899    428      3   -198       C  
ATOM   1410  CD1 LEU A 204     -26.674 -12.398 -82.100  1.00 57.61           C  
ANISOU 1410  CD1 LEU A 204     7689   7075   7122    390     19   -183       C  
ATOM   1411  CD2 LEU A 204     -24.404 -13.005 -82.999  1.00 52.46           C  
ANISOU 1411  CD2 LEU A 204     7045   6443   6442    452     33   -202       C  
ATOM   1412  N   ASN A 205     -24.060 -14.683 -79.419  1.00 51.21           N  
ANISOU 1412  N   ASN A 205     6878   6253   6325    399     -6   -192       N  
ATOM   1413  CA  ASN A 205     -24.022 -14.479 -77.976  1.00 49.42           C  
ANISOU 1413  CA  ASN A 205     6632   6029   6116    368     -1   -181       C  
ATOM   1414  C   ASN A 205     -24.693 -13.129 -77.653  1.00 46.52           C  
ANISOU 1414  C   ASN A 205     6238   5678   5759    340     25   -167       C  
ATOM   1415  O   ASN A 205     -24.027 -12.107 -77.504  1.00 45.34           O  
ANISOU 1415  O   ASN A 205     6065   5549   5611    342     56   -164       O  
ATOM   1416  CB  ASN A 205     -22.564 -14.473 -77.517  1.00 52.09           C  
ANISOU 1416  CB  ASN A 205     6957   6381   6452    386     14   -186       C  
ATOM   1417  CG  ASN A 205     -22.412 -14.450 -76.011  1.00 58.42           C  
ANISOU 1417  CG  ASN A 205     7743   7182   7271    358     14   -177       C  
ATOM   1418  ND2 ASN A 205     -21.386 -13.729 -75.526  1.00 65.00           N  
ANISOU 1418  ND2 ASN A 205     8551   8036   8107    362     42   -175       N  
ATOM   1419  OD1 ASN A 205     -23.198 -15.072 -75.285  1.00 57.74           O  
ANISOU 1419  OD1 ASN A 205     7668   7077   7193    333    -10   -170       O  
ATOM   1420  N   LEU A 206     -26.019 -13.136 -77.567  1.00 44.31           N  
ANISOU 1420  N   LEU A 206     5962   5388   5485    316     11   -160       N  
ATOM   1421  CA  LEU A 206     -26.789 -11.893 -77.544  1.00 41.22           C  
ANISOU 1421  CA  LEU A 206     5550   5011   5100    297     32   -152       C  
ATOM   1422  C   LEU A 206     -27.381 -11.566 -76.188  1.00 38.65           C  
ANISOU 1422  C   LEU A 206     5204   4691   4789    262     34   -141       C  
ATOM   1423  O   LEU A 206     -28.031 -12.404 -75.558  1.00 38.17           O  
ANISOU 1423  O   LEU A 206     5150   4619   4732    241      9   -136       O  
ATOM   1424  CB  LEU A 206     -27.893 -11.951 -78.593  1.00 40.43           C  
ANISOU 1424  CB  LEU A 206     5466   4901   4993    299     17   -154       C  
ATOM   1425  CG  LEU A 206     -28.322 -10.740 -79.435  1.00 41.42           C  
ANISOU 1425  CG  LEU A 206     5582   5039   5114    304     38   -154       C  
ATOM   1426  CD1 LEU A 206     -29.790 -10.484 -79.235  1.00 41.07           C  
ANISOU 1426  CD1 LEU A 206     5533   4992   5077    279     27   -148       C  
ATOM   1427  CD2 LEU A 206     -27.482  -9.474 -79.268  1.00 40.41           C  
ANISOU 1427  CD2 LEU A 206     5432   4932   4988    308     73   -150       C  
ATOM   1428  N   SER A 207     -27.106 -10.348 -75.737  1.00 37.25           N  
ANISOU 1428  N   SER A 207     5002   4533   4618    256     62   -136       N  
ATOM   1429  CA  SER A 207     -27.801  -9.756 -74.611  1.00 37.02           C  
ANISOU 1429  CA  SER A 207     4951   4514   4600    227     67   -127       C  
ATOM   1430  C   SER A 207     -28.829  -8.765 -75.148  1.00 36.33           C  
ANISOU 1430  C   SER A 207     4855   4435   4512    222     75   -127       C  
ATOM   1431  O   SER A 207     -28.498  -7.882 -75.941  1.00 36.35           O  
ANISOU 1431  O   SER A 207     4857   4443   4510    238     92   -130       O  
ATOM   1432  CB  SER A 207     -26.814  -9.083 -73.655  1.00 37.72           C  
ANISOU 1432  CB  SER A 207     5018   4616   4695    224     89   -124       C  
ATOM   1433  OG  SER A 207     -25.969 -10.068 -73.065  1.00 39.58           O  
ANISOU 1433  OG  SER A 207     5261   4843   4932    227     79   -125       O  
ATOM   1434  N   LEU A 208     -30.077  -8.928 -74.721  1.00 33.71           N  
ANISOU 1434  N   LEU A 208     4517   4105   4183    200     60   -123       N  
ATOM   1435  CA  LEU A 208     -31.182  -8.216 -75.321  1.00 33.30           C  
ANISOU 1435  CA  LEU A 208     4461   4059   4129    198     60   -125       C  
ATOM   1436  C   LEU A 208     -32.027  -7.482 -74.302  1.00 33.43           C  
ANISOU 1436  C   LEU A 208     4451   4095   4153    176     66   -121       C  
ATOM   1437  O   LEU A 208     -32.514  -8.070 -73.337  1.00 34.89           O  
ANISOU 1437  O   LEU A 208     4627   4287   4341    154     55   -115       O  
ATOM   1438  CB  LEU A 208     -32.049  -9.195 -76.101  1.00 34.09           C  
ANISOU 1438  CB  LEU A 208     4582   4145   4225    197     33   -126       C  
ATOM   1439  CG  LEU A 208     -33.330  -8.681 -76.754  1.00 34.23           C  
ANISOU 1439  CG  LEU A 208     4596   4167   4240    193     27   -129       C  
ATOM   1440  CD1 LEU A 208     -32.996  -7.727 -77.902  1.00 34.97           C  
ANISOU 1440  CD1 LEU A 208     4698   4261   4328    219     43   -136       C  
ATOM   1441  CD2 LEU A 208     -34.155  -9.873 -77.228  1.00 32.61           C  
ANISOU 1441  CD2 LEU A 208     4410   3947   4032    185     -3   -128       C  
ATOM   1442  N   ASP A 209     -32.193  -6.186 -74.512  1.00 32.50           N  
ANISOU 1442  N   ASP A 209     4322   3989   4036    184     82   -125       N  
ATOM   1443  CA  ASP A 209     -33.021  -5.397 -73.621  1.00 33.37           C  
ANISOU 1443  CA  ASP A 209     4407   4119   4151    170     86   -125       C  
ATOM   1444  C   ASP A 209     -34.270  -5.000 -74.371  1.00 31.54           C  
ANISOU 1444  C   ASP A 209     4176   3892   3916    172     77   -130       C  
ATOM   1445  O   ASP A 209     -34.210  -4.317 -75.385  1.00 33.73           O  
ANISOU 1445  O   ASP A 209     4464   4162   4189    190     81   -135       O  
ATOM   1446  CB  ASP A 209     -32.271  -4.174 -73.070  1.00 32.08           C  
ANISOU 1446  CB  ASP A 209     4230   3964   3992    177    107   -126       C  
ATOM   1447  CG  ASP A 209     -32.993  -3.519 -71.887  1.00 34.98           C  
ANISOU 1447  CG  ASP A 209     4572   4354   4363    163    109   -127       C  
ATOM   1448  OD1 ASP A 209     -34.208  -3.789 -71.666  1.00 33.89           O  
ANISOU 1448  OD1 ASP A 209     4424   4230   4223    151     97   -128       O  
ATOM   1449  OD2 ASP A 209     -32.331  -2.727 -71.166  1.00 35.56           O1-
ANISOU 1449  OD2 ASP A 209     4635   4434   4442    166    122   -128       O1-
ATOM   1450  N   LEU A 210     -35.405  -5.458 -73.870  1.00 32.81           N  
ANISOU 1450  N   LEU A 210     4323   4066   4076    153     62   -128       N  
ATOM   1451  CA  LEU A 210     -36.689  -5.163 -74.486  1.00 33.40           C  
ANISOU 1451  CA  LEU A 210     4394   4148   4147    153     51   -134       C  
ATOM   1452  C   LEU A 210     -37.547  -4.372 -73.504  1.00 32.65           C  
ANISOU 1452  C   LEU A 210     4268   4084   4053    144     56   -137       C  
ATOM   1453  O   LEU A 210     -38.766  -4.244 -73.687  1.00 33.52           O  
ANISOU 1453  O   LEU A 210     4366   4209   4159    139     45   -141       O  
ATOM   1454  CB  LEU A 210     -37.390  -6.471 -74.888  1.00 35.10           C  
ANISOU 1454  CB  LEU A 210     4621   4355   4359    139     27   -128       C  
ATOM   1455  CG  LEU A 210     -36.969  -7.168 -76.193  1.00 36.69           C  
ANISOU 1455  CG  LEU A 210     4855   4526   4556    155     16   -130       C  
ATOM   1456  CD1 LEU A 210     -37.573  -8.563 -76.337  1.00 35.61           C  
ANISOU 1456  CD1 LEU A 210     4731   4379   4418    137    -12   -123       C  
ATOM   1457  CD2 LEU A 210     -37.366  -6.316 -77.390  1.00 38.33           C  
ANISOU 1457  CD2 LEU A 210     5072   4730   4760    176     18   -140       C  
ATOM   1458  N   SER A 211     -36.909  -3.847 -72.463  1.00 30.26           N  
ANISOU 1458  N   SER A 211     3950   3791   3753    142     70   -136       N  
ATOM   1459  CA  SER A 211     -37.621  -3.155 -71.392  1.00 30.91           C  
ANISOU 1459  CA  SER A 211     4002   3905   3834    135     74   -141       C  
ATOM   1460  C   SER A 211     -38.481  -2.013 -71.925  1.00 31.05           C  
ANISOU 1460  C   SER A 211     4014   3934   3850    153     73   -154       C  
ATOM   1461  O   SER A 211     -38.153  -1.408 -72.939  1.00 32.93           O  
ANISOU 1461  O   SER A 211     4270   4152   4088    172     75   -160       O  
ATOM   1462  CB  SER A 211     -36.624  -2.611 -70.357  1.00 29.94           C  
ANISOU 1462  CB  SER A 211     3871   3786   3715    137     91   -140       C  
ATOM   1463  OG  SER A 211     -36.060  -3.663 -69.590  1.00 30.22           O  
ANISOU 1463  OG  SER A 211     3909   3820   3753    118     90   -128       O  
ATOM   1464  N   LEU A 212     -39.587  -1.732 -71.250  1.00 32.32           N  
ANISOU 1464  N   LEU A 212     4147   4127   4006    146     68   -160       N  
ATOM   1465  CA  LEU A 212     -40.406  -0.553 -71.540  1.00 31.69           C  
ANISOU 1465  CA  LEU A 212     4055   4060   3922    165     65   -176       C  
ATOM   1466  C   LEU A 212     -41.000  -0.567 -72.951  1.00 31.88           C  
ANISOU 1466  C   LEU A 212     4097   4069   3945    176     53   -181       C  
ATOM   1467  O   LEU A 212     -41.152   0.460 -73.592  1.00 33.88           O  
ANISOU 1467  O   LEU A 212     4359   4315   4197    198     51   -193       O  
ATOM   1468  CB  LEU A 212     -39.594   0.727 -71.286  1.00 31.47           C  
ANISOU 1468  CB  LEU A 212     4033   4025   3898    186     76   -184       C  
ATOM   1469  CG  LEU A 212     -39.556   1.244 -69.845  1.00 31.82           C  
ANISOU 1469  CG  LEU A 212     4052   4096   3940    185     84   -189       C  
ATOM   1470  CD1 LEU A 212     -38.507   2.339 -69.719  1.00 31.63           C  
ANISOU 1470  CD1 LEU A 212     4041   4054   3922    202     92   -193       C  
ATOM   1471  CD2 LEU A 212     -40.920   1.751 -69.401  1.00 30.38           C  
ANISOU 1471  CD2 LEU A 212     3841   3952   3749    191     75   -204       C  
ATOM   1472  N   ASN A 213     -41.292  -1.756 -73.440  1.00 32.82           N  
ANISOU 1472  N   ASN A 213     4225   4180   4063    160     42   -171       N  
ATOM   1473  CA  ASN A 213     -42.076  -1.919 -74.636  1.00 33.42           C  
ANISOU 1473  CA  ASN A 213     4313   4246   4137    167     27   -176       C  
ATOM   1474  C   ASN A 213     -43.448  -2.382 -74.160  1.00 34.87           C  
ANISOU 1474  C   ASN A 213     4468   4465   4316    147     13   -176       C  
ATOM   1475  O   ASN A 213     -43.530  -3.246 -73.304  1.00 35.96           O  
ANISOU 1475  O   ASN A 213     4592   4618   4453    121     12   -164       O  
ATOM   1476  CB  ASN A 213     -41.434  -2.952 -75.557  1.00 32.19           C  
ANISOU 1476  CB  ASN A 213     4189   4057   3982    163     20   -166       C  
ATOM   1477  CG  ASN A 213     -40.325  -2.360 -76.408  1.00 33.87           C  
ANISOU 1477  CG  ASN A 213     4430   4241   4197    187     32   -168       C  
ATOM   1478  ND2 ASN A 213     -39.073  -2.725 -76.122  1.00 32.76           N  
ANISOU 1478  ND2 ASN A 213     4301   4087   4059    185     43   -160       N  
ATOM   1479  OD1 ASN A 213     -40.593  -1.588 -77.313  1.00 33.67           O  
ANISOU 1479  OD1 ASN A 213     4416   4207   4169    206     29   -177       O  
ATOM   1480  N   PRO A 214     -44.527  -1.789 -74.698  1.00 36.16           N  
ANISOU 1480  N   PRO A 214     4621   4642   4475    160      3   -189       N  
ATOM   1481  CA  PRO A 214     -45.897  -2.097 -74.274  1.00 36.76           C  
ANISOU 1481  CA  PRO A 214     4663   4756   4544    143     -8   -190       C  
ATOM   1482  C   PRO A 214     -46.342  -3.461 -74.806  1.00 39.12           C  
ANISOU 1482  C   PRO A 214     4972   5046   4844    118    -26   -176       C  
ATOM   1483  O   PRO A 214     -47.243  -3.570 -75.646  1.00 42.51           O  
ANISOU 1483  O   PRO A 214     5402   5475   5272    120    -43   -180       O  
ATOM   1484  CB  PRO A 214     -46.713  -0.957 -74.893  1.00 37.09           C  
ANISOU 1484  CB  PRO A 214     4700   4808   4584    172    -15   -211       C  
ATOM   1485  CG  PRO A 214     -45.932  -0.565 -76.115  1.00 37.61           C  
ANISOU 1485  CG  PRO A 214     4806   4827   4654    194    -14   -214       C  
ATOM   1486  CD  PRO A 214     -44.484  -0.828 -75.822  1.00 35.57           C  
ANISOU 1486  CD  PRO A 214     4568   4545   4401    190      1   -202       C  
ATOM   1487  N   MET A 215     -45.701  -4.499 -74.304  1.00 40.52           N  
ANISOU 1487  N   MET A 215     5157   5213   5023     94    -26   -158       N  
ATOM   1488  CA  MET A 215     -45.882  -5.838 -74.817  1.00 42.16           C  
ANISOU 1488  CA  MET A 215     5382   5401   5233     71    -46   -144       C  
ATOM   1489  C   MET A 215     -47.197  -6.448 -74.348  1.00 40.00           C  
ANISOU 1489  C   MET A 215     5078   5165   4954     39    -63   -135       C  
ATOM   1490  O   MET A 215     -47.429  -6.535 -73.148  1.00 38.46           O  
ANISOU 1490  O   MET A 215     4852   5005   4753     18    -56   -127       O  
ATOM   1491  CB  MET A 215     -44.756  -6.698 -74.285  1.00 48.09           C  
ANISOU 1491  CB  MET A 215     6152   6132   5988     56    -42   -129       C  
ATOM   1492  CG  MET A 215     -44.458  -7.914 -75.129  1.00 55.68           C  
ANISOU 1492  CG  MET A 215     7148   7055   6951     48    -63   -119       C  
ATOM   1493  SD  MET A 215     -43.300  -7.429 -76.407  1.00 65.15           S  
ANISOU 1493  SD  MET A 215     8388   8212   8154     88    -54   -131       S  
ATOM   1494  CE  MET A 215     -41.856  -7.078 -75.400  1.00 57.94           C  
ANISOU 1494  CE  MET A 215     7474   7297   7244     94    -27   -129       C  
ATOM   1495  N   ASN A 216     -48.044  -6.893 -75.274  1.00 38.32           N  
ANISOU 1495  N   ASN A 216     4872   4946   4741     34    -85   -135       N  
ATOM   1496  CA  ASN A 216     -49.258  -7.617 -74.873  1.00 40.15           C  
ANISOU 1496  CA  ASN A 216     5074   5211   4968     -2   -103   -122       C  
ATOM   1497  C   ASN A 216     -49.336  -9.062 -75.363  1.00 36.12           C  
ANISOU 1497  C   ASN A 216     4590   4672   4460    -31   -132   -104       C  
ATOM   1498  O   ASN A 216     -50.261  -9.803 -75.038  1.00 36.59           O  
ANISOU 1498  O   ASN A 216     4629   4756   4516    -67   -151    -89       O  
ATOM   1499  CB  ASN A 216     -50.535  -6.832 -75.243  1.00 41.48           C  
ANISOU 1499  CB  ASN A 216     5214   5414   5131     10   -108   -138       C  
ATOM   1500  CG  ASN A 216     -50.655  -6.578 -76.726  1.00 44.39           C  
ANISOU 1500  CG  ASN A 216     5613   5747   5505     37   -121   -151       C  
ATOM   1501  ND2 ASN A 216     -51.434  -5.568 -77.089  1.00 46.25           N  
ANISOU 1501  ND2 ASN A 216     5831   6003   5737     61   -120   -170       N  
ATOM   1502  OD1 ASN A 216     -50.054  -7.277 -77.541  1.00 46.37           O  
ANISOU 1502  OD1 ASN A 216     5904   5953   5761     38   -132   -145       O  
ATOM   1503  N   PHE A 217     -48.351  -9.467 -76.136  1.00 35.74           N  
ANISOU 1503  N   PHE A 217     4586   4573   4418    -15   -137   -104       N  
ATOM   1504  CA  PHE A 217     -48.364 -10.800 -76.723  1.00 36.18           C  
ANISOU 1504  CA  PHE A 217     4673   4596   4476    -35   -168    -90       C  
ATOM   1505  C   PHE A 217     -47.000 -11.305 -77.181  1.00 35.12           C  
ANISOU 1505  C   PHE A 217     4584   4412   4346    -17   -168    -90       C  
ATOM   1506  O   PHE A 217     -46.244 -10.605 -77.856  1.00 34.06           O  
ANISOU 1506  O   PHE A 217     4469   4257   4213     19   -151   -105       O  
ATOM   1507  CB  PHE A 217     -49.355 -10.869 -77.896  1.00 36.06           C  
ANISOU 1507  CB  PHE A 217     4664   4573   4461    -30   -191    -97       C  
ATOM   1508  CG  PHE A 217     -49.428 -12.222 -78.530  1.00 36.19           C  
ANISOU 1508  CG  PHE A 217     4715   4554   4480    -49   -227    -83       C  
ATOM   1509  CD1 PHE A 217     -49.909 -13.318 -77.807  1.00 37.47           C  
ANISOU 1509  CD1 PHE A 217     4868   4727   4642    -97   -250    -60       C  
ATOM   1510  CD2 PHE A 217     -49.001 -12.412 -79.834  1.00 35.67           C  
ANISOU 1510  CD2 PHE A 217     4692   4443   4416    -20   -240    -94       C  
ATOM   1511  CE1 PHE A 217     -49.973 -14.578 -78.384  1.00 37.92           C  
ANISOU 1511  CE1 PHE A 217     4959   4747   4701   -115   -289    -48       C  
ATOM   1512  CE2 PHE A 217     -49.072 -13.666 -80.424  1.00 37.29           C  
ANISOU 1512  CE2 PHE A 217     4931   4613   4623    -35   -276    -83       C  
ATOM   1513  CZ  PHE A 217     -49.559 -14.749 -79.697  1.00 37.82           C  
ANISOU 1513  CZ  PHE A 217     4990   4688   4690    -83   -302    -61       C  
ATOM   1514  N   ILE A 218     -46.689 -12.535 -76.800  1.00 36.36           N  
ANISOU 1514  N   ILE A 218     4758   4551   4503    -45   -188    -73       N  
ATOM   1515  CA  ILE A 218     -45.528 -13.215 -77.354  1.00 35.95           C  
ANISOU 1515  CA  ILE A 218     4752   4452   4454    -27   -197    -74       C  
ATOM   1516  C   ILE A 218     -46.032 -14.556 -77.829  1.00 34.60           C  
ANISOU 1516  C   ILE A 218     4606   4256   4283    -52   -240    -61       C  
ATOM   1517  O   ILE A 218     -46.630 -15.299 -77.066  1.00 33.21           O  
ANISOU 1517  O   ILE A 218     4416   4094   4106    -94   -259    -42       O  
ATOM   1518  CB  ILE A 218     -44.385 -13.375 -76.325  1.00 36.40           C  
ANISOU 1518  CB  ILE A 218     4810   4507   4512    -31   -180    -67       C  
ATOM   1519  CG1 ILE A 218     -43.933 -11.999 -75.823  1.00 36.24           C  
ANISOU 1519  CG1 ILE A 218     4764   4512   4491     -8   -140    -80       C  
ATOM   1520  CG2 ILE A 218     -43.202 -14.089 -76.968  1.00 35.82           C  
ANISOU 1520  CG2 ILE A 218     4783   4387   4439     -8   -191    -71       C  
ATOM   1521  CD1 ILE A 218     -42.841 -12.026 -74.774  1.00 34.77           C  
ANISOU 1521  CD1 ILE A 218     4576   4326   4306    -10   -122    -74       C  
ATOM   1522  N   GLN A 219     -45.825 -14.840 -79.102  1.00 35.57           N  
ANISOU 1522  N   GLN A 219     4766   4342   4406    -26   -256    -71       N  
ATOM   1523  CA  GLN A 219     -46.307 -16.079 -79.674  1.00 37.20           C  
ANISOU 1523  CA  GLN A 219     5002   4520   4613    -44   -301    -62       C  
ATOM   1524  C   GLN A 219     -45.592 -17.301 -79.128  1.00 39.60           C  
ANISOU 1524  C   GLN A 219     5331   4796   4916    -63   -324    -48       C  
ATOM   1525  O   GLN A 219     -44.392 -17.444 -79.315  1.00 40.49           O  
ANISOU 1525  O   GLN A 219     5472   4882   5028    -34   -317    -57       O  
ATOM   1526  CB  GLN A 219     -46.183 -16.067 -81.181  1.00 37.41           C  
ANISOU 1526  CB  GLN A 219     5063   4512   4637     -7   -314    -79       C  
ATOM   1527  CG  GLN A 219     -47.083 -17.114 -81.805  1.00 37.69           C  
ANISOU 1527  CG  GLN A 219     5119   4526   4673    -29   -362    -70       C  
ATOM   1528  CD  GLN A 219     -46.884 -17.247 -83.286  1.00 38.69           C  
ANISOU 1528  CD  GLN A 219     5287   4617   4797      9   -378    -87       C  
ATOM   1529  NE2 GLN A 219     -47.382 -18.335 -83.818  1.00 38.31           N  
ANISOU 1529  NE2 GLN A 219     5267   4540   4749     -5   -424    -80       N  
ATOM   1530  OE1 GLN A 219     -46.273 -16.388 -83.953  1.00 39.86           O  
ANISOU 1530  OE1 GLN A 219     5442   4761   4940     51   -350   -105       O  
ATOM   1531  N   PRO A 220     -46.341 -18.195 -78.460  1.00 42.57           N  
ANISOU 1531  N   PRO A 220     5700   5179   5293   -112   -354    -25       N  
ATOM   1532  CA  PRO A 220     -45.773 -19.446 -77.956  1.00 42.73           C  
ANISOU 1532  CA  PRO A 220     5750   5170   5314   -134   -385    -10       C  
ATOM   1533  C   PRO A 220     -44.982 -20.135 -79.065  1.00 41.85           C  
ANISOU 1533  C   PRO A 220     5694   5005   5202    -98   -410    -24       C  
ATOM   1534  O   PRO A 220     -45.370 -20.081 -80.221  1.00 41.63           O  
ANISOU 1534  O   PRO A 220     5683   4960   5172    -77   -423    -36       O  
ATOM   1535  CB  PRO A 220     -47.016 -20.263 -77.587  1.00 45.53           C  
ANISOU 1535  CB  PRO A 220     6093   5536   5668   -191   -422     14       C  
ATOM   1536  CG  PRO A 220     -48.056 -19.231 -77.265  1.00 44.92           C  
ANISOU 1536  CG  PRO A 220     5962   5515   5591   -204   -395     15       C  
ATOM   1537  CD  PRO A 220     -47.803 -18.120 -78.242  1.00 42.40           C  
ANISOU 1537  CD  PRO A 220     5644   5194   5272   -150   -366    -13       C  
ATOM   1538  N   GLY A 221     -43.851 -20.732 -78.728  1.00 40.79           N  
ANISOU 1538  N   GLY A 221     5586   4843   5065    -87   -416    -25       N  
ATOM   1539  CA  GLY A 221     -42.965 -21.250 -79.759  1.00 40.20           C  
ANISOU 1539  CA  GLY A 221     5561   4724   4988    -44   -434    -43       C  
ATOM   1540  C   GLY A 221     -41.979 -20.239 -80.321  1.00 37.35           C  
ANISOU 1540  C   GLY A 221     5198   4368   4623      9   -390    -67       C  
ATOM   1541  O   GLY A 221     -40.960 -20.624 -80.853  1.00 39.78           O  
ANISOU 1541  O   GLY A 221     5540   4648   4926     45   -396    -80       O  
ATOM   1542  N   ALA A 222     -42.244 -18.946 -80.196  1.00 37.27           N  
ANISOU 1542  N   ALA A 222     5150   4396   4615     15   -348    -72       N  
ATOM   1543  CA  ALA A 222     -41.334 -17.936 -80.786  1.00 37.22           C  
ANISOU 1543  CA  ALA A 222     5143   4393   4605     63   -309    -92       C  
ATOM   1544  C   ALA A 222     -39.882 -18.014 -80.296  1.00 37.63           C  
ANISOU 1544  C   ALA A 222     5204   4438   4655     84   -291    -97       C  
ATOM   1545  O   ALA A 222     -38.974 -17.516 -80.960  1.00 37.58           O  
ANISOU 1545  O   ALA A 222     5207   4426   4642    125   -268   -113       O  
ATOM   1546  CB  ALA A 222     -41.875 -16.531 -80.576  1.00 34.95           C  
ANISOU 1546  CB  ALA A 222     4814   4146   4320     62   -270    -94       C  
ATOM   1547  N   PHE A 223     -39.669 -18.594 -79.117  1.00 37.42           N  
ANISOU 1547  N   PHE A 223     5172   4414   4632     54   -299    -82       N  
ATOM   1548  CA  PHE A 223     -38.335 -18.598 -78.507  1.00 37.07           C  
ANISOU 1548  CA  PHE A 223     5130   4365   4587     71   -280    -87       C  
ATOM   1549  C   PHE A 223     -37.843 -20.012 -78.300  1.00 37.53           C  
ANISOU 1549  C   PHE A 223     5226   4389   4644     65   -322    -82       C  
ATOM   1550  O   PHE A 223     -36.824 -20.238 -77.633  1.00 36.12           O  
ANISOU 1550  O   PHE A 223     5052   4206   4465     72   -315    -83       O  
ATOM   1551  CB  PHE A 223     -38.312 -17.798 -77.200  1.00 34.86           C  
ANISOU 1551  CB  PHE A 223     4809   4122   4313     48   -246    -77       C  
ATOM   1552  CG  PHE A 223     -38.268 -16.305 -77.409  1.00 34.11           C  
ANISOU 1552  CG  PHE A 223     4684   4056   4218     69   -202    -87       C  
ATOM   1553  CD1 PHE A 223     -39.447 -15.566 -77.524  1.00 33.94           C  
ANISOU 1553  CD1 PHE A 223     4636   4059   4198     55   -194    -85       C  
ATOM   1554  CD2 PHE A 223     -37.058 -15.637 -77.482  1.00 33.30           C  
ANISOU 1554  CD2 PHE A 223     4581   3955   4114    101   -171    -99       C  
ATOM   1555  CE1 PHE A 223     -39.412 -14.196 -77.728  1.00 33.23           C  
ANISOU 1555  CE1 PHE A 223     4523   3992   4109     75   -159    -96       C  
ATOM   1556  CE2 PHE A 223     -37.012 -14.269 -77.695  1.00 34.32           C  
ANISOU 1556  CE2 PHE A 223     4686   4107   4244    118   -135   -107       C  
ATOM   1557  CZ  PHE A 223     -38.193 -13.544 -77.815  1.00 33.91           C  
ANISOU 1557  CZ  PHE A 223     4612   4077   4194    106   -130   -106       C  
ATOM   1558  N   LYS A 224     -38.584 -20.959 -78.868  1.00 39.35           N  
ANISOU 1558  N   LYS A 224     5484   4593   4872     52   -367    -77       N  
ATOM   1559  CA  LYS A 224     -38.151 -22.338 -78.890  1.00 45.13           C  
ANISOU 1559  CA  LYS A 224     6259   5285   5601     52   -414    -76       C  
ATOM   1560  C   LYS A 224     -36.823 -22.383 -79.632  1.00 44.05           C  
ANISOU 1560  C   LYS A 224     6149   5130   5457    110   -406   -100       C  
ATOM   1561  O   LYS A 224     -36.680 -21.807 -80.720  1.00 41.46           O  
ANISOU 1561  O   LYS A 224     5824   4805   5122    147   -388   -117       O  
ATOM   1562  CB  LYS A 224     -39.185 -23.238 -79.564  1.00 50.11           C  
ANISOU 1562  CB  LYS A 224     6917   5888   6231     33   -466    -69       C  
ATOM   1563  CG  LYS A 224     -40.274 -23.739 -78.624  1.00 58.33           C  
ANISOU 1563  CG  LYS A 224     7944   6939   7279    -30   -491    -40       C  
ATOM   1564  CD  LYS A 224     -40.904 -25.045 -79.117  1.00 63.62           C  
ANISOU 1564  CD  LYS A 224     8655   7568   7948    -50   -556    -31       C  
ATOM   1565  CE  LYS A 224     -42.145 -25.398 -78.302  1.00 68.48           C  
ANISOU 1565  CE  LYS A 224     9249   8200   8568   -118   -578      0       C  
ATOM   1566  NZ  LYS A 224     -42.811 -26.661 -78.740  1.00 67.79           N1+
ANISOU 1566  NZ  LYS A 224     9202   8073   8480   -144   -645     12       N1+
ATOM   1567  N   GLU A 225     -35.845 -23.020 -78.998  1.00 44.08           N  
ANISOU 1567  N   GLU A 225     6168   5118   5459    116   -416   -102       N  
ATOM   1568  CA  GLU A 225     -34.476 -23.138 -79.521  1.00 45.13           C  
ANISOU 1568  CA  GLU A 225     6323   5239   5584    170   -408   -125       C  
ATOM   1569  C   GLU A 225     -33.731 -21.810 -79.654  1.00 43.70           C  
ANISOU 1569  C   GLU A 225     6109   5093   5401    199   -349   -136       C  
ATOM   1570  O   GLU A 225     -32.694 -21.752 -80.312  1.00 44.75           O  
ANISOU 1570  O   GLU A 225     6255   5222   5524    246   -338   -155       O  
ATOM   1571  CB  GLU A 225     -34.439 -23.914 -80.843  1.00 48.63           C  
ANISOU 1571  CB  GLU A 225     6811   5648   6015    206   -446   -142       C  
ATOM   1572  CG  GLU A 225     -35.026 -25.313 -80.745  1.00 52.71           C  
ANISOU 1572  CG  GLU A 225     7368   6125   6534    181   -512   -132       C  
ATOM   1573  CD  GLU A 225     -34.602 -26.184 -81.901  1.00 56.18           C  
ANISOU 1573  CD  GLU A 225     7857   6527   6961    228   -552   -155       C  
ATOM   1574  OE1 GLU A 225     -35.054 -25.932 -83.031  1.00 57.59           O  
ANISOU 1574  OE1 GLU A 225     8044   6704   7133    249   -553   -165       O  
ATOM   1575  OE2 GLU A 225     -33.802 -27.114 -81.673  1.00 62.47           O1-
ANISOU 1575  OE2 GLU A 225     8686   7296   7752    246   -584   -163       O1-
ATOM   1576  N   ILE A 226     -34.242 -20.751 -79.030  1.00 39.82           N  
ANISOU 1576  N   ILE A 226     5576   4635   4918    173   -312   -124       N  
ATOM   1577  CA  ILE A 226     -33.484 -19.508 -78.948  1.00 38.06           C  
ANISOU 1577  CA  ILE A 226     5323   4443   4695    194   -260   -132       C  
ATOM   1578  C   ILE A 226     -32.635 -19.545 -77.689  1.00 37.49           C  
ANISOU 1578  C   ILE A 226     5237   4379   4628    184   -247   -126       C  
ATOM   1579  O   ILE A 226     -33.079 -20.001 -76.633  1.00 37.04           O  
ANISOU 1579  O   ILE A 226     5173   4320   4577    145   -263   -109       O  
ATOM   1580  CB  ILE A 226     -34.383 -18.250 -78.969  1.00 38.10           C  
ANISOU 1580  CB  ILE A 226     5292   4478   4705    178   -228   -125       C  
ATOM   1581  CG1 ILE A 226     -35.207 -18.188 -80.266  1.00 37.00           C  
ANISOU 1581  CG1 ILE A 226     5167   4330   4560    190   -241   -132       C  
ATOM   1582  CG2 ILE A 226     -33.552 -16.983 -78.766  1.00 34.99           C  
ANISOU 1582  CG2 ILE A 226     4869   4111   4311    196   -178   -131       C  
ATOM   1583  CD1 ILE A 226     -34.382 -18.005 -81.529  1.00 37.57           C  
ANISOU 1583  CD1 ILE A 226     5260   4393   4619    241   -231   -152       C  
ATOM   1584  N   ARG A 227     -31.388 -19.119 -77.828  1.00 38.44           N  
ANISOU 1584  N   ARG A 227     5354   4508   4745    219   -219   -139       N  
ATOM   1585  CA  ARG A 227     -30.514 -18.971 -76.696  1.00 39.00           C  
ANISOU 1585  CA  ARG A 227     5407   4589   4820    213   -202   -135       C  
ATOM   1586  C   ARG A 227     -30.025 -17.552 -76.630  1.00 38.09           C  
ANISOU 1586  C   ARG A 227     5258   4507   4708    224   -151   -138       C  
ATOM   1587  O   ARG A 227     -29.466 -17.025 -77.591  1.00 36.82           O  
ANISOU 1587  O   ARG A 227     5098   4352   4539    259   -131   -151       O  
ATOM   1588  CB  ARG A 227     -29.323 -19.929 -76.740  1.00 46.00           C  
ANISOU 1588  CB  ARG A 227     6322   5453   5700    243   -222   -148       C  
ATOM   1589  CG  ARG A 227     -28.392 -19.741 -75.538  1.00 52.11           C  
ANISOU 1589  CG  ARG A 227     7078   6240   6481    237   -204   -144       C  
ATOM   1590  CD  ARG A 227     -27.279 -20.759 -75.497  1.00 58.12           C  
ANISOU 1590  CD  ARG A 227     7867   6980   7236    266   -229   -157       C  
ATOM   1591  NE  ARG A 227     -26.258 -20.478 -76.504  1.00 66.40           N  
ANISOU 1591  NE  ARG A 227     8918   8037   8273    317   -210   -178       N  
ATOM   1592  CZ  ARG A 227     -25.213 -21.267 -76.752  1.00 70.59           C  
ANISOU 1592  CZ  ARG A 227     9472   8555   8795    355   -229   -196       C  
ATOM   1593  NH1 ARG A 227     -25.051 -22.395 -76.068  1.00 72.11           N1+
ANISOU 1593  NH1 ARG A 227     9690   8719   8989    347   -269   -195       N1+
ATOM   1594  NH2 ARG A 227     -24.329 -20.934 -77.687  1.00 72.64           N  
ANISOU 1594  NH2 ARG A 227     9728   8830   9041    400   -208   -214       N  
ATOM   1595  N   LEU A 228     -30.242 -16.936 -75.479  1.00 36.56           N  
ANISOU 1595  N   LEU A 228     5033   4332   4523    195   -131   -125       N  
ATOM   1596  CA  LEU A 228     -29.780 -15.590 -75.222  1.00 35.00           C  
ANISOU 1596  CA  LEU A 228     4805   4164   4330    201    -87   -126       C  
ATOM   1597  C   LEU A 228     -28.819 -15.642 -74.054  1.00 33.93           C  
ANISOU 1597  C   LEU A 228     4657   4033   4199    196    -77   -123       C  
ATOM   1598  O   LEU A 228     -29.030 -16.376 -73.099  1.00 35.03           O  
ANISOU 1598  O   LEU A 228     4801   4164   4343    170    -98   -113       O  
ATOM   1599  CB  LEU A 228     -30.976 -14.720 -74.851  1.00 37.02           C  
ANISOU 1599  CB  LEU A 228     5034   4440   4592    172    -74   -116       C  
ATOM   1600  CG  LEU A 228     -31.778 -13.903 -75.884  1.00 40.46           C  
ANISOU 1600  CG  LEU A 228     5463   4883   5023    180    -64   -120       C  
ATOM   1601  CD1 LEU A 228     -31.413 -14.123 -77.350  1.00 38.22           C  
ANISOU 1601  CD1 LEU A 228     5206   4585   4730    216    -70   -134       C  
ATOM   1602  CD2 LEU A 228     -33.275 -14.058 -75.644  1.00 38.03           C  
ANISOU 1602  CD2 LEU A 228     5148   4581   4719    147    -82   -110       C  
ATOM   1603  N   HIS A 229     -27.754 -14.862 -74.116  1.00 33.57           N  
ANISOU 1603  N   HIS A 229     4597   4002   4153    219    -46   -130       N  
ATOM   1604  CA  HIS A 229     -26.975 -14.632 -72.921  1.00 33.58           C  
ANISOU 1604  CA  HIS A 229     4581   4013   4162    210    -32   -126       C  
ATOM   1605  C   HIS A 229     -27.782 -13.882 -71.882  1.00 33.31           C  
ANISOU 1605  C   HIS A 229     4520   3998   4137    176    -19   -113       C  
ATOM   1606  O   HIS A 229     -27.738 -14.173 -70.691  1.00 33.60           O  
ANISOU 1606  O   HIS A 229     4549   4037   4179    154    -24   -104       O  
ATOM   1607  CB  HIS A 229     -25.719 -13.861 -73.250  1.00 34.07           C  
ANISOU 1607  CB  HIS A 229     4631   4089   4222    240     -2   -135       C  
ATOM   1608  CG  HIS A 229     -24.780 -13.774 -72.099  1.00 34.61           C  
ANISOU 1608  CG  HIS A 229     4685   4165   4298    235      8   -132       C  
ATOM   1609  CD2 HIS A 229     -23.848 -14.669 -71.627  1.00 35.97           C  
ANISOU 1609  CD2 HIS A 229     4870   4325   4470    245     -6   -137       C  
ATOM   1610  ND1 HIS A 229     -24.777 -12.735 -71.250  1.00 37.83           N  
ANISOU 1610  ND1 HIS A 229     5065   4591   4714    218     33   -125       N  
ATOM   1611  CE1 HIS A 229     -23.862 -12.940 -70.300  1.00 37.16           C  
ANISOU 1611  CE1 HIS A 229     4974   4507   4634    217     35   -124       C  
ATOM   1612  NE2 HIS A 229     -23.290 -14.125 -70.532  1.00 36.83           N  
ANISOU 1612  NE2 HIS A 229     4956   4447   4587    234     10   -132       N  
ATOM   1613  N   LYS A 230     -28.553 -12.905 -72.320  1.00 33.53           N  
ANISOU 1613  N   LYS A 230     4532   4041   4165    172     -2   -112       N  
ATOM   1614  CA  LYS A 230     -29.270 -12.084 -71.363  1.00 33.85           C  
ANISOU 1614  CA  LYS A 230     4545   4103   4212    146     11   -103       C  
ATOM   1615  C   LYS A 230     -30.544 -11.559 -71.974  1.00 33.68           C  
ANISOU 1615  C   LYS A 230     4517   4091   4189    139     11   -103       C  
ATOM   1616  O   LYS A 230     -30.545 -11.149 -73.125  1.00 33.25           O  
ANISOU 1616  O   LYS A 230     4470   4032   4130    160     17   -111       O  
ATOM   1617  CB  LYS A 230     -28.402 -10.913 -70.924  1.00 32.38           C  
ANISOU 1617  CB  LYS A 230     4337   3934   4031    156     43   -106       C  
ATOM   1618  CG  LYS A 230     -28.936 -10.195 -69.713  1.00 32.73           C  
ANISOU 1618  CG  LYS A 230     4354   4000   4082    132     54    -99       C  
ATOM   1619  CD  LYS A 230     -27.995  -9.070 -69.355  1.00 32.57           C  
ANISOU 1619  CD  LYS A 230     4317   3991   4066    145     82   -102       C  
ATOM   1620  CE  LYS A 230     -28.583  -8.234 -68.248  1.00 33.34           C  
ANISOU 1620  CE  LYS A 230     4389   4109   4168    126     92    -98       C  
ATOM   1621  NZ  LYS A 230     -27.720  -7.047 -68.057  1.00 35.08           N1+
ANISOU 1621  NZ  LYS A 230     4596   4337   4393    139    115   -101       N1+
ATOM   1622  N   LEU A 231     -31.618 -11.576 -71.190  1.00 30.91           N  
ANISOU 1622  N   LEU A 231     4150   3754   3840    108      3    -93       N  
ATOM   1623  CA  LEU A 231     -32.836 -10.910 -71.575  1.00 30.48           C  
ANISOU 1623  CA  LEU A 231     4082   3715   3784    101      6    -94       C  
ATOM   1624  C   LEU A 231     -33.259 -10.038 -70.403  1.00 30.14           C  
ANISOU 1624  C   LEU A 231     4005   3701   3744     84     23    -90       C  
ATOM   1625  O   LEU A 231     -33.437 -10.534 -69.289  1.00 30.27           O  
ANISOU 1625  O   LEU A 231     4012   3727   3760     59     16    -80       O  
ATOM   1626  CB  LEU A 231     -33.935 -11.939 -71.876  1.00 29.79           C  
ANISOU 1626  CB  LEU A 231     4006   3618   3692     81    -25    -87       C  
ATOM   1627  CG  LEU A 231     -35.034 -11.680 -72.912  1.00 30.04           C  
ANISOU 1627  CG  LEU A 231     4040   3653   3721     84    -32    -91       C  
ATOM   1628  CD1 LEU A 231     -36.294 -12.487 -72.567  1.00 28.63           C  
ANISOU 1628  CD1 LEU A 231     3856   3480   3540     49    -59    -79       C  
ATOM   1629  CD2 LEU A 231     -35.368 -10.216 -73.137  1.00 28.13           C  
ANISOU 1629  CD2 LEU A 231     3775   3432   3480     97     -7    -99       C  
ATOM   1630  N   THR A 232     -33.424  -8.748 -70.657  1.00 30.70           N  
ANISOU 1630  N   THR A 232     4060   3787   3815     98     43    -98       N  
ATOM   1631  CA  THR A 232     -34.021  -7.851 -69.680  1.00 30.62           C  
ANISOU 1631  CA  THR A 232     4021   3807   3807     86     56    -97       C  
ATOM   1632  C   THR A 232     -35.370  -7.442 -70.199  1.00 29.48           C  
ANISOU 1632  C   THR A 232     3865   3676   3658     83     50   -101       C  
ATOM   1633  O   THR A 232     -35.484  -6.965 -71.320  1.00 30.39           O  
ANISOU 1633  O   THR A 232     3992   3782   3773    103     52   -109       O  
ATOM   1634  CB  THR A 232     -33.154  -6.611 -69.427  1.00 29.81           C  
ANISOU 1634  CB  THR A 232     3908   3709   3709    105     80   -105       C  
ATOM   1635  CG2 THR A 232     -33.708  -5.769 -68.262  1.00 29.84           C  
ANISOU 1635  CG2 THR A 232     3883   3743   3713     95     90   -106       C  
ATOM   1636  OG1 THR A 232     -31.853  -7.056 -69.072  1.00 32.24           O  
ANISOU 1636  OG1 THR A 232     4226   4002   4020    109     85   -101       O  
ATOM   1637  N   LEU A 233     -36.376  -7.673 -69.375  1.00 29.72           N  
ANISOU 1637  N   LEU A 233     3875   3733   3685     58     42    -95       N  
ATOM   1638  CA  LEU A 233     -37.773  -7.369 -69.676  1.00 31.52           C  
ANISOU 1638  CA  LEU A 233     4086   3982   3908     51     35    -98       C  
ATOM   1639  C   LEU A 233     -38.397  -6.608 -68.513  1.00 31.59           C  
ANISOU 1639  C   LEU A 233     4058   4030   3912     42     46   -100       C  
ATOM   1640  O   LEU A 233     -39.195  -7.161 -67.768  1.00 31.88           O  
ANISOU 1640  O   LEU A 233     4077   4092   3942     15     37    -90       O  
ATOM   1641  CB  LEU A 233     -38.578  -8.651 -69.847  1.00 31.14           C  
ANISOU 1641  CB  LEU A 233     4045   3931   3856     24      9    -86       C  
ATOM   1642  CG  LEU A 233     -38.636  -9.363 -71.192  1.00 33.07           C  
ANISOU 1642  CG  LEU A 233     4320   4143   4101     33    -10    -87       C  
ATOM   1643  CD1 LEU A 233     -39.342 -10.707 -70.976  1.00 31.95           C  
ANISOU 1643  CD1 LEU A 233     4184   4000   3956     -1    -39    -71       C  
ATOM   1644  CD2 LEU A 233     -39.352  -8.507 -72.239  1.00 30.63           C  
ANISOU 1644  CD2 LEU A 233     4008   3838   3790     53     -7    -99       C  
ATOM   1645  N   ARG A 234     -38.017  -5.355 -68.329  1.00 31.73           N  
ANISOU 1645  N   ARG A 234     4067   4055   3932     65     64   -112       N  
ATOM   1646  CA  ARG A 234     -38.548  -4.629 -67.188  1.00 31.83           C  
ANISOU 1646  CA  ARG A 234     4048   4106   3939     60     73   -116       C  
ATOM   1647  C   ARG A 234     -39.640  -3.701 -67.655  1.00 31.69           C  
ANISOU 1647  C   ARG A 234     4014   4109   3917     75     72   -130       C  
ATOM   1648  O   ARG A 234     -39.485  -3.003 -68.665  1.00 28.89           O  
ANISOU 1648  O   ARG A 234     3674   3734   3566     99     73   -141       O  
ATOM   1649  CB  ARG A 234     -37.449  -3.867 -66.449  1.00 30.87           C  
ANISOU 1649  CB  ARG A 234     3926   3981   3823     74     90   -121       C  
ATOM   1650  CG  ARG A 234     -36.338  -4.773 -65.941  1.00 32.16           C  
ANISOU 1650  CG  ARG A 234     4103   4124   3990     61     91   -108       C  
ATOM   1651  CD  ARG A 234     -35.286  -3.992 -65.181  1.00 30.32           C  
ANISOU 1651  CD  ARG A 234     3868   3890   3763     74    107   -113       C  
ATOM   1652  NE  ARG A 234     -35.889  -3.288 -64.062  1.00 31.15           N  
ANISOU 1652  NE  ARG A 234     3944   4030   3861     71    113   -118       N  
ATOM   1653  CZ  ARG A 234     -35.290  -2.314 -63.397  1.00 31.25           C  
ANISOU 1653  CZ  ARG A 234     3950   4047   3876     86    124   -126       C  
ATOM   1654  NH1 ARG A 234     -34.064  -1.936 -63.742  1.00 31.38           N1+
ANISOU 1654  NH1 ARG A 234     3985   4034   3903    101    131   -127       N1+
ATOM   1655  NH2 ARG A 234     -35.913  -1.727 -62.392  1.00 30.26           N  
ANISOU 1655  NH2 ARG A 234     3798   3956   3742     86    127   -133       N  
ATOM   1656  N   ASN A 235     -40.746  -3.717 -66.915  1.00 31.73           N  
ANISOU 1656  N   ASN A 235     3987   4154   3911     60     69   -130       N  
ATOM   1657  CA  ASN A 235     -41.838  -2.773 -67.111  1.00 32.35           C  
ANISOU 1657  CA  ASN A 235     4044   4262   3983     76     67   -146       C  
ATOM   1658  C   ASN A 235     -42.471  -2.871 -68.505  1.00 33.41           C  
ANISOU 1658  C   ASN A 235     4192   4379   4120     84     54   -151       C  
ATOM   1659  O   ASN A 235     -42.718  -1.861 -69.153  1.00 35.32           O  
ANISOU 1659  O   ASN A 235     4438   4618   4363    111     54   -167       O  
ATOM   1660  CB  ASN A 235     -41.346  -1.346 -66.843  1.00 30.94           C  
ANISOU 1660  CB  ASN A 235     3864   4083   3807    107     80   -164       C  
ATOM   1661  CG  ASN A 235     -42.387  -0.497 -66.170  1.00 31.52           C  
ANISOU 1661  CG  ASN A 235     3903   4202   3869    118     80   -179       C  
ATOM   1662  ND2 ASN A 235     -43.467  -0.206 -66.890  1.00 29.75           N  
ANISOU 1662  ND2 ASN A 235     3670   3992   3641    128     69   -190       N  
ATOM   1663  OD1 ASN A 235     -42.230  -0.111 -64.999  1.00 32.07           O  
ANISOU 1663  OD1 ASN A 235     3954   4298   3933    120     88   -183       O  
ATOM   1664  N   ASN A 236     -42.747  -4.095 -68.941  1.00 33.54           N  
ANISOU 1664  N   ASN A 236     4219   4386   4137     60     40   -136       N  
ATOM   1665  CA  ASN A 236     -43.289  -4.366 -70.259  1.00 33.13           C  
ANISOU 1665  CA  ASN A 236     4184   4315   4087     65     24   -138       C  
ATOM   1666  C   ASN A 236     -44.798  -4.578 -70.248  1.00 37.09           C  
ANISOU 1666  C   ASN A 236     4658   4854   4581     49     11   -139       C  
ATOM   1667  O   ASN A 236     -45.439  -4.545 -71.301  1.00 38.39           O  
ANISOU 1667  O   ASN A 236     4830   5009   4746     58     -1   -145       O  
ATOM   1668  CB  ASN A 236     -42.648  -5.634 -70.812  1.00 32.02           C  
ANISOU 1668  CB  ASN A 236     4076   4137   3952     50     13   -123       C  
ATOM   1669  CG  ASN A 236     -41.254  -5.401 -71.342  1.00 30.77           C  
ANISOU 1669  CG  ASN A 236     3949   3939   3801     73     23   -127       C  
ATOM   1670  ND2 ASN A 236     -40.279  -5.680 -70.528  1.00 29.92           N  
ANISOU 1670  ND2 ASN A 236     3845   3826   3697     66     33   -119       N  
ATOM   1671  OD1 ASN A 236     -41.063  -4.987 -72.478  1.00 31.92           O  
ANISOU 1671  OD1 ASN A 236     4116   4062   3950     96     23   -135       O  
ATOM   1672  N   PHE A 237     -45.369  -4.796 -69.064  1.00 37.74           N  
ANISOU 1672  N   PHE A 237     4706   4980   4654     26     13   -132       N  
ATOM   1673  CA  PHE A 237     -46.717  -5.327 -68.986  1.00 39.47           C  
ANISOU 1673  CA  PHE A 237     4896   5235   4863      1      0   -125       C  
ATOM   1674  C   PHE A 237     -47.619  -4.495 -68.124  1.00 41.50           C  
ANISOU 1674  C   PHE A 237     5108   5551   5107      7      8   -137       C  
ATOM   1675  O   PHE A 237     -47.225  -4.067 -67.044  1.00 40.33           O  
ANISOU 1675  O   PHE A 237     4944   5424   4954     10     23   -139       O  
ATOM   1676  CB  PHE A 237     -46.696  -6.762 -68.470  1.00 37.99           C  
ANISOU 1676  CB  PHE A 237     4712   5047   4673    -43    -13    -98       C  
ATOM   1677  CG  PHE A 237     -45.657  -7.627 -69.129  1.00 36.40           C  
ANISOU 1677  CG  PHE A 237     4556   4789   4483    -46    -23    -88       C  
ATOM   1678  CD1 PHE A 237     -44.619  -8.164 -68.390  1.00 36.08           C  
ANISOU 1678  CD1 PHE A 237     4530   4732   4445    -58    -17    -76       C  
ATOM   1679  CD2 PHE A 237     -45.714  -7.898 -70.491  1.00 36.42           C  
ANISOU 1679  CD2 PHE A 237     4589   4755   4493    -34    -38    -91       C  
ATOM   1680  CE1 PHE A 237     -43.655  -8.968 -68.982  1.00 35.26           C  
ANISOU 1680  CE1 PHE A 237     4468   4579   4351    -57    -27    -69       C  
ATOM   1681  CE2 PHE A 237     -44.749  -8.691 -71.099  1.00 34.75           C  
ANISOU 1681  CE2 PHE A 237     4419   4494   4290    -32    -47    -85       C  
ATOM   1682  CZ  PHE A 237     -43.721  -9.226 -70.345  1.00 34.94           C  
ANISOU 1682  CZ  PHE A 237     4455   4504   4316    -43    -42    -74       C  
ATOM   1683  N   ASP A 238     -48.831  -4.272 -68.632  1.00 48.10           N  
ANISOU 1683  N   ASP A 238     5923   6414   5938     10     -2   -146       N  
ATOM   1684  CA  ASP A 238     -49.871  -3.519 -67.945  1.00 52.11           C  
ANISOU 1684  CA  ASP A 238     6385   6984   6431     19      2   -160       C  
ATOM   1685  C   ASP A 238     -50.299  -4.260 -66.706  1.00 49.40           C  
ANISOU 1685  C   ASP A 238     6005   6688   6073    -20      5   -141       C  
ATOM   1686  O   ASP A 238     -50.428  -3.675 -65.638  1.00 52.67           O  
ANISOU 1686  O   ASP A 238     6389   7146   6475    -13     19   -149       O  
ATOM   1687  CB  ASP A 238     -51.093  -3.339 -68.852  1.00 61.20           C  
ANISOU 1687  CB  ASP A 238     7521   8151   7580     26    -13   -171       C  
ATOM   1688  CG  ASP A 238     -50.922  -2.203 -69.853  1.00 71.71           C  
ANISOU 1688  CG  ASP A 238     8876   9452   8919     73    -14   -196       C  
ATOM   1689  OD1 ASP A 238     -50.195  -2.379 -70.856  1.00 71.32           O  
ANISOU 1689  OD1 ASP A 238     8869   9345   8882     81    -19   -193       O  
ATOM   1690  OD2 ASP A 238     -51.537  -1.132 -69.647  1.00 80.71           O1-
ANISOU 1690  OD2 ASP A 238     9990  10624  10050    102    -12   -220       O1-
ATOM   1691  N   SER A 239     -50.501  -5.560 -66.856  1.00 45.42           N  
ANISOU 1691  N   SER A 239     5509   6177   5571    -62     -9   -115       N  
ATOM   1692  CA  SER A 239     -51.163  -6.347 -65.837  1.00 45.33           C  
ANISOU 1692  CA  SER A 239     5462   6217   5545   -107    -12    -93       C  
ATOM   1693  C   SER A 239     -50.531  -7.698 -65.680  1.00 45.81           C  
ANISOU 1693  C   SER A 239     5551   6243   5611   -148    -24    -62       C  
ATOM   1694  O   SER A 239     -49.744  -8.154 -66.531  1.00 45.41           O  
ANISOU 1694  O   SER A 239     5547   6130   5576   -143    -34    -59       O  
ATOM   1695  CB  SER A 239     -52.635  -6.525 -66.178  1.00 44.03           C  
ANISOU 1695  CB  SER A 239     5262   6096   5370   -123    -27    -91       C  
ATOM   1696  OG  SER A 239     -52.795  -6.542 -67.581  1.00 45.53           O  
ANISOU 1696  OG  SER A 239     5480   6245   5574   -108    -43    -99       O  
ATOM   1697  N   LEU A 240     -50.893  -8.325 -64.568  1.00 43.77           N  
ANISOU 1697  N   LEU A 240     5264   6027   5337   -189    -24    -41       N  
ATOM   1698  CA  LEU A 240     -50.399  -9.620 -64.186  1.00 44.53           C  
ANISOU 1698  CA  LEU A 240     5383   6100   5436   -233    -37    -10       C  
ATOM   1699  C   LEU A 240     -50.737 -10.651 -65.263  1.00 45.68           C  
ANISOU 1699  C   LEU A 240     5555   6208   5591   -257    -69      4       C  
ATOM   1700  O   LEU A 240     -49.873 -11.435 -65.657  1.00 46.40           O  
ANISOU 1700  O   LEU A 240     5692   6241   5694   -264    -83     15       O  
ATOM   1701  CB  LEU A 240     -50.996  -9.971 -62.826  1.00 46.94           C  
ANISOU 1701  CB  LEU A 240     5645   6471   5719   -273    -32      9       C  
ATOM   1702  CG  LEU A 240     -50.577 -11.176 -61.990  1.00 51.01           C  
ANISOU 1702  CG  LEU A 240     6172   6978   6229   -323    -43     43       C  
ATOM   1703  CD1 LEU A 240     -51.572 -12.314 -62.172  1.00 55.39           C  
ANISOU 1703  CD1 LEU A 240     6716   7550   6777   -379    -72     73       C  
ATOM   1704  CD2 LEU A 240     -49.144 -11.614 -62.274  1.00 49.90           C  
ANISOU 1704  CD2 LEU A 240     6089   6764   6108   -312    -48     45       C  
ATOM   1705  N   ASN A 241     -51.975 -10.619 -65.764  1.00 43.88           N  
ANISOU 1705  N   ASN A 241     5301   6012   5357   -267    -80      3       N  
ATOM   1706  CA  ASN A 241     -52.404 -11.535 -66.809  1.00 44.04           C  
ANISOU 1706  CA  ASN A 241     5345   6000   5387   -289   -112     16       C  
ATOM   1707  C   ASN A 241     -51.621 -11.390 -68.107  1.00 42.44           C  
ANISOU 1707  C   ASN A 241     5194   5727   5204   -250   -119      0       C  
ATOM   1708  O   ASN A 241     -51.292 -12.395 -68.749  1.00 41.97           O  
ANISOU 1708  O   ASN A 241     5174   5617   5153   -267   -144     13       O  
ATOM   1709  CB  ASN A 241     -53.909 -11.421 -67.055  1.00 49.95           C  
ANISOU 1709  CB  ASN A 241     6050   6802   6125   -304   -122     16       C  
ATOM   1710  CG  ASN A 241     -54.726 -11.981 -65.898  1.00 59.05           C  
ANISOU 1710  CG  ASN A 241     7156   8021   7257   -357   -124     43       C  
ATOM   1711  ND2 ASN A 241     -55.866 -11.349 -65.604  1.00 58.34           N  
ANISOU 1711  ND2 ASN A 241     7010   8003   7152   -355   -115     34       N  
ATOM   1712  OD1 ASN A 241     -54.330 -12.965 -65.263  1.00 63.09           O  
ANISOU 1712  OD1 ASN A 241     7681   8521   7766   -399   -135     72       O  
ATOM   1713  N   VAL A 242     -51.314 -10.146 -68.484  1.00 39.04           N  
ANISOU 1713  N   VAL A 242     4763   5291   4777   -199    -97    -30       N  
ATOM   1714  CA  VAL A 242     -50.513  -9.870 -69.676  1.00 36.39           C  
ANISOU 1714  CA  VAL A 242     4474   4895   4457   -160    -99    -46       C  
ATOM   1715  C   VAL A 242     -49.102 -10.412 -69.487  1.00 36.43           C  
ANISOU 1715  C   VAL A 242     4519   4850   4470   -160    -97    -38       C  
ATOM   1716  O   VAL A 242     -48.538 -11.023 -70.391  1.00 38.04           O  
ANISOU 1716  O   VAL A 242     4766   5002   4684   -154   -113    -35       O  
ATOM   1717  CB  VAL A 242     -50.470  -8.356 -70.032  1.00 35.16           C  
ANISOU 1717  CB  VAL A 242     4309   4747   4303   -108    -77    -78       C  
ATOM   1718  CG1 VAL A 242     -49.573  -8.113 -71.231  1.00 32.59           C  
ANISOU 1718  CG1 VAL A 242     4032   4360   3991    -73    -78    -91       C  
ATOM   1719  CG2 VAL A 242     -51.868  -7.828 -70.315  1.00 34.71           C  
ANISOU 1719  CG2 VAL A 242     4214   4735   4238   -104    -83    -90       C  
ATOM   1720  N   MET A 243     -48.535 -10.189 -68.305  1.00 37.87           N  
ANISOU 1720  N   MET A 243     4687   5052   4647   -164    -77    -34       N  
ATOM   1721  CA  MET A 243     -47.218 -10.712 -67.978  1.00 37.25           C  
ANISOU 1721  CA  MET A 243     4643   4933   4575   -165    -75    -26       C  
ATOM   1722  C   MET A 243     -47.168 -12.222 -68.176  1.00 37.79           C  
ANISOU 1722  C   MET A 243     4740   4971   4646   -203   -107     -1       C  
ATOM   1723  O   MET A 243     -46.307 -12.722 -68.897  1.00 38.16           O  
ANISOU 1723  O   MET A 243     4830   4964   4703   -189   -118     -2       O  
ATOM   1724  CB  MET A 243     -46.837 -10.372 -66.541  1.00 38.11           C  
ANISOU 1724  CB  MET A 243     4728   5076   4676   -172    -53    -22       C  
ATOM   1725  CG  MET A 243     -45.435 -10.813 -66.229  1.00 39.05           C  
ANISOU 1725  CG  MET A 243     4881   5153   4803   -169    -50    -16       C  
ATOM   1726  SD  MET A 243     -44.780 -10.173 -64.699  1.00 42.14           S  
ANISOU 1726  SD  MET A 243     5249   5575   5187   -165    -22    -18       S  
ATOM   1727  CE  MET A 243     -44.997 -11.574 -63.634  1.00 44.93           C  
ANISOU 1727  CE  MET A 243     5598   5943   5529   -224    -41     15       C  
ATOM   1728  N   LYS A 244     -48.110 -12.925 -67.552  1.00 38.56           N  
ANISOU 1728  N   LYS A 244     4812   5104   4733   -250   -122     20       N  
ATOM   1729  CA  LYS A 244     -48.178 -14.392 -67.581  1.00 40.64           C  
ANISOU 1729  CA  LYS A 244     5101   5342   4998   -294   -157     48       C  
ATOM   1730  C   LYS A 244     -48.290 -14.963 -68.987  1.00 40.47           C  
ANISOU 1730  C   LYS A 244     5116   5272   4986   -285   -186     45       C  
ATOM   1731  O   LYS A 244     -47.637 -15.960 -69.310  1.00 42.05           O  
ANISOU 1731  O   LYS A 244     5361   5423   5193   -294   -211     55       O  
ATOM   1732  CB  LYS A 244     -49.349 -14.886 -66.744  1.00 40.91           C  
ANISOU 1732  CB  LYS A 244     5094   5431   5016   -347   -169     73       C  
ATOM   1733  CG  LYS A 244     -49.124 -14.781 -65.255  1.00 43.61           C  
ANISOU 1733  CG  LYS A 244     5410   5813   5346   -368   -149     85       C  
ATOM   1734  CD  LYS A 244     -50.382 -15.207 -64.513  1.00 50.00           C  
ANISOU 1734  CD  LYS A 244     6174   6684   6136   -421   -159    110       C  
ATOM   1735  CE  LYS A 244     -50.768 -16.639 -64.829  1.00 50.31           C  
ANISOU 1735  CE  LYS A 244     6238   6698   6178   -472   -202    141       C  
ATOM   1736  NZ  LYS A 244     -51.883 -17.038 -63.932  1.00 56.58           N1+
ANISOU 1736  NZ  LYS A 244     6986   7557   6952   -529   -209    169       N1+
ATOM   1737  N   THR A 245     -49.099 -14.309 -69.819  1.00 38.58           N  
ANISOU 1737  N   THR A 245     4862   5047   4748   -266   -184     29       N  
ATOM   1738  CA  THR A 245     -49.300 -14.726 -71.190  1.00 38.11           C  
ANISOU 1738  CA  THR A 245     4835   4946   4697   -255   -210     24       C  
ATOM   1739  C   THR A 245     -48.025 -14.550 -71.999  1.00 38.19           C  
ANISOU 1739  C   THR A 245     4892   4900   4717   -210   -204      6       C  
ATOM   1740  O   THR A 245     -47.655 -15.430 -72.773  1.00 39.76           O  
ANISOU 1740  O   THR A 245     5133   5051   4922   -209   -231     10       O  
ATOM   1741  CB  THR A 245     -50.479 -13.961 -71.823  1.00 37.94           C  
ANISOU 1741  CB  THR A 245     4784   4957   4673   -243   -208     10       C  
ATOM   1742  CG2 THR A 245     -50.736 -14.393 -73.259  1.00 34.57           C  
ANISOU 1742  CG2 THR A 245     4391   4488   4255   -232   -236      5       C  
ATOM   1743  OG1 THR A 245     -51.648 -14.220 -71.039  1.00 38.52           O  
ANISOU 1743  OG1 THR A 245     4811   5087   4735   -288   -215     29       O  
ATOM   1744  N   CYS A 246     -47.351 -13.424 -71.807  1.00 36.41           N  
ANISOU 1744  N   CYS A 246     4657   4682   4492   -172   -169    -13       N  
ATOM   1745  CA  CYS A 246     -46.128 -13.147 -72.535  1.00 36.31           C  
ANISOU 1745  CA  CYS A 246     4683   4625   4489   -130   -159    -29       C  
ATOM   1746  C   CYS A 246     -44.954 -14.040 -72.105  1.00 37.11           C  
ANISOU 1746  C   CYS A 246     4815   4691   4592   -137   -166    -18       C  
ATOM   1747  O   CYS A 246     -44.119 -14.414 -72.934  1.00 35.87           O  
ANISOU 1747  O   CYS A 246     4698   4489   4440   -113   -176    -25       O  
ATOM   1748  CB  CYS A 246     -45.775 -11.670 -72.415  1.00 37.55           C  
ANISOU 1748  CB  CYS A 246     4820   4800   4646    -93   -122    -50       C  
ATOM   1749  SG  CYS A 246     -46.932 -10.580 -73.294  1.00 37.75           S  
ANISOU 1749  SG  CYS A 246     4824   4850   4670    -70   -118    -69       S  
ATOM   1750  N   ILE A 247     -44.900 -14.377 -70.814  1.00 37.40           N  
ANISOU 1750  N   ILE A 247     4834   4752   4625   -169   -163     -2       N  
ATOM   1751  CA  ILE A 247     -43.936 -15.343 -70.299  1.00 36.75           C  
ANISOU 1751  CA  ILE A 247     4781   4639   4544   -182   -177     10       C  
ATOM   1752  C   ILE A 247     -44.187 -16.730 -70.892  1.00 38.74           C  
ANISOU 1752  C   ILE A 247     5068   4854   4797   -206   -222     25       C  
ATOM   1753  O   ILE A 247     -43.240 -17.395 -71.309  1.00 41.34           O  
ANISOU 1753  O   ILE A 247     5439   5137   5131   -190   -237     22       O  
ATOM   1754  CB  ILE A 247     -43.892 -15.370 -68.754  1.00 36.90           C  
ANISOU 1754  CB  ILE A 247     4771   4693   4556   -213   -164     26       C  
ATOM   1755  CG1 ILE A 247     -43.307 -14.047 -68.244  1.00 37.14           C  
ANISOU 1755  CG1 ILE A 247     4778   4746   4587   -180   -123      8       C  
ATOM   1756  CG2 ILE A 247     -43.053 -16.545 -68.259  1.00 35.65           C  
ANISOU 1756  CG2 ILE A 247     4645   4500   4398   -232   -187     42       C  
ATOM   1757  CD1 ILE A 247     -43.258 -13.903 -66.744  1.00 38.00           C  
ANISOU 1757  CD1 ILE A 247     4858   4893   4688   -204   -107     19       C  
ATOM   1758  N   GLN A 248     -45.447 -17.151 -70.969  1.00 39.19           N  
ANISOU 1758  N   GLN A 248     5109   4931   4850   -242   -244     39       N  
ATOM   1759  CA  GLN A 248     -45.775 -18.387 -71.682  1.00 42.64           C  
ANISOU 1759  CA  GLN A 248     5581   5329   5288   -262   -291     52       C  
ATOM   1760  C   GLN A 248     -45.225 -18.370 -73.100  1.00 41.28           C  
ANISOU 1760  C   GLN A 248     5449   5110   5122   -217   -299     30       C  
ATOM   1761  O   GLN A 248     -44.812 -19.416 -73.623  1.00 40.18           O  
ANISOU 1761  O   GLN A 248     5355   4925   4986   -216   -334     34       O  
ATOM   1762  CB  GLN A 248     -47.274 -18.633 -71.717  1.00 47.18           C  
ANISOU 1762  CB  GLN A 248     6129   5936   5858   -303   -311     68       C  
ATOM   1763  CG  GLN A 248     -47.752 -19.550 -70.610  1.00 54.19           C  
ANISOU 1763  CG  GLN A 248     7005   6845   6739   -365   -334    101       C  
ATOM   1764  CD  GLN A 248     -49.251 -19.450 -70.405  1.00 61.02           C  
ANISOU 1764  CD  GLN A 248     7825   7763   7597   -404   -340    116       C  
ATOM   1765  NE2 GLN A 248     -49.734 -18.238 -70.169  1.00 63.51           N  
ANISOU 1765  NE2 GLN A 248     8093   8130   7907   -386   -302    101       N  
ATOM   1766  OE1 GLN A 248     -49.969 -20.448 -70.468  1.00 68.77           O  
ANISOU 1766  OE1 GLN A 248     8814   8739   8576   -450   -379    140       O  
ATOM   1767  N   GLY A 249     -45.185 -17.174 -73.694  1.00 38.11           N  
ANISOU 1767  N   GLY A 249     5034   4722   4724   -177   -267      7       N  
ATOM   1768  CA  GLY A 249     -44.664 -16.985 -75.043  1.00 37.02           C  
ANISOU 1768  CA  GLY A 249     4929   4547   4589   -131   -269    -13       C  
ATOM   1769  C   GLY A 249     -43.159 -17.160 -75.133  1.00 37.56           C  
ANISOU 1769  C   GLY A 249     5029   4580   4658    -99   -261    -23       C  
ATOM   1770  O   GLY A 249     -42.593 -17.241 -76.228  1.00 36.28           O  
ANISOU 1770  O   GLY A 249     4901   4386   4498    -63   -266    -38       O  
ATOM   1771  N   LEU A 250     -42.512 -17.195 -73.969  1.00 37.08           N  
ANISOU 1771  N   LEU A 250     4958   4531   4598   -111   -246    -14       N  
ATOM   1772  CA  LEU A 250     -41.068 -17.363 -73.875  1.00 35.82           C  
ANISOU 1772  CA  LEU A 250     4824   4344   4439    -84   -238    -23       C  
ATOM   1773  C   LEU A 250     -40.670 -18.839 -73.747  1.00 34.17           C  
ANISOU 1773  C   LEU A 250     4654   4097   4230   -101   -279    -11       C  
ATOM   1774  O   LEU A 250     -39.492 -19.164 -73.828  1.00 34.92           O  
ANISOU 1774  O   LEU A 250     4775   4165   4325    -75   -280    -20       O  
ATOM   1775  CB  LEU A 250     -40.553 -16.580 -72.673  1.00 36.12           C  
ANISOU 1775  CB  LEU A 250     4832   4414   4479    -86   -202    -22       C  
ATOM   1776  CG  LEU A 250     -40.013 -15.133 -72.749  1.00 36.25           C  
ANISOU 1776  CG  LEU A 250     4827   4448   4497    -50   -157    -40       C  
ATOM   1777  CD1 LEU A 250     -40.195 -14.439 -74.086  1.00 35.75           C  
ANISOU 1777  CD1 LEU A 250     4770   4377   4434    -16   -150    -57       C  
ATOM   1778  CD2 LEU A 250     -40.592 -14.302 -71.616  1.00 34.17           C  
ANISOU 1778  CD2 LEU A 250     4518   4233   4232    -71   -133    -34       C  
ATOM   1779  N   ALA A 251     -41.650 -19.722 -73.561  1.00 32.67           N  
ANISOU 1779  N   ALA A 251     4468   3906   4039   -144   -316      8       N  
ATOM   1780  CA  ALA A 251     -41.394 -21.155 -73.367  1.00 32.64           C  
ANISOU 1780  CA  ALA A 251     4502   3864   4034   -167   -362     22       C  
ATOM   1781  C   ALA A 251     -40.330 -21.643 -74.341  1.00 32.70           C  
ANISOU 1781  C   ALA A 251     4557   3824   4042   -120   -378      3       C  
ATOM   1782  O   ALA A 251     -40.363 -21.305 -75.542  1.00 32.70           O  
ANISOU 1782  O   ALA A 251     4569   3812   4041    -85   -375    -14       O  
ATOM   1783  CB  ALA A 251     -42.676 -21.968 -73.505  1.00 29.14           C  
ANISOU 1783  CB  ALA A 251     4062   3420   3590   -213   -404     43       C  
ATOM   1784  N   GLY A 252     -39.374 -22.397 -73.799  1.00 32.44           N  
ANISOU 1784  N   GLY A 252     4550   3766   4009   -119   -394      5       N  
ATOM   1785  CA  GLY A 252     -38.273 -22.979 -74.566  1.00 32.09           C  
ANISOU 1785  CA  GLY A 252     4550   3678   3962    -74   -412    -13       C  
ATOM   1786  C   GLY A 252     -37.011 -22.127 -74.638  1.00 32.57           C  
ANISOU 1786  C   GLY A 252     4603   3748   4023    -27   -368    -34       C  
ATOM   1787  O   GLY A 252     -35.942 -22.628 -74.987  1.00 33.25           O  
ANISOU 1787  O   GLY A 252     4720   3806   4106      7   -379    -49       O  
ATOM   1788  N   LEU A 253     -37.128 -20.840 -74.330  1.00 31.21           N  
ANISOU 1788  N   LEU A 253     4388   3615   3853    -24   -320    -37       N  
ATOM   1789  CA  LEU A 253     -35.977 -19.958 -74.351  1.00 31.16           C  
ANISOU 1789  CA  LEU A 253     4370   3620   3847     15   -278    -54       C  
ATOM   1790  C   LEU A 253     -34.889 -20.451 -73.407  1.00 31.45           C  
ANISOU 1790  C   LEU A 253     4417   3647   3885     15   -281    -52       C  
ATOM   1791  O   LEU A 253     -35.172 -20.876 -72.286  1.00 29.65           O  
ANISOU 1791  O   LEU A 253     4180   3424   3658    -23   -293    -33       O  
ATOM   1792  CB  LEU A 253     -36.381 -18.536 -73.932  1.00 31.00           C  
ANISOU 1792  CB  LEU A 253     4303   3643   3830      9   -232    -53       C  
ATOM   1793  CG  LEU A 253     -35.265 -17.501 -73.753  1.00 31.43           C  
ANISOU 1793  CG  LEU A 253     4341   3712   3886     41   -189    -67       C  
ATOM   1794  CD1 LEU A 253     -34.561 -17.217 -75.084  1.00 29.81           C  
ANISOU 1794  CD1 LEU A 253     4156   3492   3677     89   -180    -87       C  
ATOM   1795  CD2 LEU A 253     -35.795 -16.218 -73.118  1.00 31.10           C  
ANISOU 1795  CD2 LEU A 253     4256   3712   3848     28   -153    -63       C  
ATOM   1796  N   GLU A 254     -33.647 -20.375 -73.869  1.00 34.67           N  
ANISOU 1796  N   GLU A 254     4840   4041   4291     60   -269    -71       N  
ATOM   1797  CA  GLU A 254     -32.500 -20.582 -73.002  1.00 38.44           C  
ANISOU 1797  CA  GLU A 254     5320   4516   4770     67   -263    -72       C  
ATOM   1798  C   GLU A 254     -31.826 -19.240 -72.761  1.00 36.93           C  
ANISOU 1798  C   GLU A 254     5093   4355   4581     87   -210    -80       C  
ATOM   1799  O   GLU A 254     -31.350 -18.590 -73.692  1.00 37.44           O  
ANISOU 1799  O   GLU A 254     5157   4424   4643    123   -188    -96       O  
ATOM   1800  CB  GLU A 254     -31.521 -21.632 -73.558  1.00 40.90           C  
ANISOU 1800  CB  GLU A 254     5674   4790   5075    101   -295    -87       C  
ATOM   1801  CG  GLU A 254     -30.285 -21.794 -72.679  1.00 45.13           C  
ANISOU 1801  CG  GLU A 254     6209   5323   5612    112   -287    -90       C  
ATOM   1802  CD  GLU A 254     -29.385 -22.960 -73.054  1.00 52.78           C  
ANISOU 1802  CD  GLU A 254     7221   6255   6575    143   -325   -105       C  
ATOM   1803  OE1 GLU A 254     -28.356 -23.120 -72.356  1.00 57.57           O  
ANISOU 1803  OE1 GLU A 254     7829   6861   7183    155   -321   -109       O  
ATOM   1804  OE2 GLU A 254     -29.689 -23.712 -74.018  1.00 52.55           O1-
ANISOU 1804  OE2 GLU A 254     7226   6199   6539    158   -361   -112       O1-
ATOM   1805  N   VAL A 255     -31.823 -18.810 -71.510  1.00 35.46           N  
ANISOU 1805  N   VAL A 255     4880   4192   4400     61   -192    -69       N  
ATOM   1806  CA  VAL A 255     -31.188 -17.545 -71.165  1.00 35.02           C  
ANISOU 1806  CA  VAL A 255     4793   4163   4348     76   -146    -75       C  
ATOM   1807  C   VAL A 255     -30.226 -17.745 -70.042  1.00 33.26           C  
ANISOU 1807  C   VAL A 255     4567   3940   4128     73   -141    -72       C  
ATOM   1808  O   VAL A 255     -30.598 -18.270 -69.000  1.00 32.89           O  
ANISOU 1808  O   VAL A 255     4518   3895   4083     38   -157    -57       O  
ATOM   1809  CB  VAL A 255     -32.165 -16.490 -70.613  1.00 36.28           C  
ANISOU 1809  CB  VAL A 255     4914   4358   4511     51   -120    -66       C  
ATOM   1810  CG1 VAL A 255     -32.062 -15.205 -71.399  1.00 36.62           C  
ANISOU 1810  CG1 VAL A 255     4940   4417   4554     79    -87    -79       C  
ATOM   1811  CG2 VAL A 255     -33.589 -17.024 -70.460  1.00 36.19           C  
ANISOU 1811  CG2 VAL A 255     4901   4351   4497     12   -146    -50       C  
ATOM   1812  N   HIS A 256     -29.005 -17.266 -70.222  1.00 34.60           N  
ANISOU 1812  N   HIS A 256     4734   4112   4300    107   -118    -86       N  
ATOM   1813  CA  HIS A 256     -28.070 -17.273 -69.121  1.00 33.99           C  
ANISOU 1813  CA  HIS A 256     4649   4039   4226    105   -109    -84       C  
ATOM   1814  C   HIS A 256     -28.562 -16.379 -68.011  1.00 32.46           C  
ANISOU 1814  C   HIS A 256     4420   3874   4037     76    -85    -72       C  
ATOM   1815  O   HIS A 256     -28.568 -16.766 -66.847  1.00 32.57           O  
ANISOU 1815  O   HIS A 256     4430   3890   4052     50    -94    -61       O  
ATOM   1816  CB  HIS A 256     -26.669 -16.901 -69.566  1.00 35.45           C  
ANISOU 1816  CB  HIS A 256     4833   4223   4411    146    -89   -101       C  
ATOM   1817  CG  HIS A 256     -25.692 -16.807 -68.422  1.00 40.84           C  
ANISOU 1817  CG  HIS A 256     5505   4912   5099    145    -79   -100       C  
ATOM   1818  CD2 HIS A 256     -25.306 -15.720 -67.635  1.00 41.16           C  
ANISOU 1818  CD2 HIS A 256     5515   4978   5147    140    -45    -97       C  
ATOM   1819  ND1 HIS A 256     -25.031 -17.881 -67.943  1.00 43.39           N  
ANISOU 1819  ND1 HIS A 256     5851   5214   5421    148   -106   -101       N  
ATOM   1820  CE1 HIS A 256     -24.253 -17.502 -66.911  1.00 43.93           C  
ANISOU 1820  CE1 HIS A 256     5902   5293   5495    145    -89    -99       C  
ATOM   1821  NE2 HIS A 256     -24.429 -16.179 -66.721  1.00 43.25           N  
ANISOU 1821  NE2 HIS A 256     5783   5235   5414    139    -52    -96       N  
ATOM   1822  N   ARG A 257     -29.007 -15.182 -68.352  1.00 31.17           N  
ANISOU 1822  N   ARG A 257     4231   3734   3875     80    -56    -75       N  
ATOM   1823  CA  ARG A 257     -29.365 -14.220 -67.323  1.00 31.57           C  
ANISOU 1823  CA  ARG A 257     4248   3815   3930     61    -31    -68       C  
ATOM   1824  C   ARG A 257     -30.654 -13.516 -67.679  1.00 30.58           C  
ANISOU 1824  C   ARG A 257     4104   3709   3802     49    -23    -66       C  
ATOM   1825  O   ARG A 257     -30.699 -12.759 -68.628  1.00 32.66           O  
ANISOU 1825  O   ARG A 257     4365   3976   4066     71     -8    -76       O  
ATOM   1826  CB  ARG A 257     -28.222 -13.223 -67.105  1.00 30.29           C  
ANISOU 1826  CB  ARG A 257     4071   3662   3773     84      0    -77       C  
ATOM   1827  CG  ARG A 257     -28.580 -12.063 -66.207  1.00 31.49           C  
ANISOU 1827  CG  ARG A 257     4191   3844   3929     71     24    -74       C  
ATOM   1828  CD  ARG A 257     -27.373 -11.193 -65.861  1.00 29.95           C  
ANISOU 1828  CD  ARG A 257     3984   3655   3740     90     49    -81       C  
ATOM   1829  NE  ARG A 257     -27.716 -10.353 -64.722  1.00 29.12           N  
ANISOU 1829  NE  ARG A 257     3851   3574   3637     74     64    -76       N  
ATOM   1830  CZ  ARG A 257     -27.755 -10.767 -63.465  1.00 30.79           C  
ANISOU 1830  CZ  ARG A 257     4057   3792   3848     52     57    -67       C  
ATOM   1831  NH1 ARG A 257     -27.455 -12.026 -63.149  1.00 31.35           N1+
ANISOU 1831  NH1 ARG A 257     4148   3845   3917     41     34    -61       N1+
ATOM   1832  NH2 ARG A 257     -28.122  -9.920 -62.514  1.00 31.96           N  
ANISOU 1832  NH2 ARG A 257     4180   3965   3996     41     72    -65       N  
ATOM   1833  N   LEU A 258     -31.690 -13.775 -66.890  1.00 30.46           N  
ANISOU 1833  N   LEU A 258     4077   3710   3784     13    -34    -52       N  
ATOM   1834  CA  LEU A 258     -32.993 -13.169 -67.067  1.00 30.04           C  
ANISOU 1834  CA  LEU A 258     4003   3682   3729      0    -28    -50       C  
ATOM   1835  C   LEU A 258     -33.256 -12.093 -65.990  1.00 30.84           C  
ANISOU 1835  C   LEU A 258     4068   3820   3830     -8     -3    -48       C  
ATOM   1836  O   LEU A 258     -33.195 -12.365 -64.790  1.00 31.94           O  
ANISOU 1836  O   LEU A 258     4197   3971   3967    -31     -4    -38       O  
ATOM   1837  CB  LEU A 258     -34.092 -14.238 -67.036  1.00 28.48           C  
ANISOU 1837  CB  LEU A 258     3813   3482   3525    -33    -61    -35       C  
ATOM   1838  CG  LEU A 258     -35.543 -13.772 -67.266  1.00 30.34           C  
ANISOU 1838  CG  LEU A 258     4026   3745   3757    -50    -59    -32       C  
ATOM   1839  CD1 LEU A 258     -35.765 -13.435 -68.741  1.00 32.61           C  
ANISOU 1839  CD1 LEU A 258     4325   4019   4045    -22    -60    -45       C  
ATOM   1840  CD2 LEU A 258     -36.584 -14.790 -66.829  1.00 27.92           C  
ANISOU 1840  CD2 LEU A 258     3719   3446   3444    -93    -89    -12       C  
ATOM   1841  N   VAL A 259     -33.575 -10.885 -66.451  1.00 29.43           N  
ANISOU 1841  N   VAL A 259     3871   3656   3652      9     17    -60       N  
ATOM   1842  CA  VAL A 259     -33.883  -9.756 -65.602  1.00 27.93           C  
ANISOU 1842  CA  VAL A 259     3649   3499   3461      7     39    -63       C  
ATOM   1843  C   VAL A 259     -35.311  -9.332 -65.887  1.00 28.70           C  
ANISOU 1843  C   VAL A 259     3728   3622   3552     -1     37    -64       C  
ATOM   1844  O   VAL A 259     -35.644  -8.890 -66.999  1.00 28.06           O  
ANISOU 1844  O   VAL A 259     3653   3535   3473     16     38    -73       O  
ATOM   1845  CB  VAL A 259     -32.931  -8.560 -65.859  1.00 27.22           C  
ANISOU 1845  CB  VAL A 259     3558   3406   3379     39     64    -76       C  
ATOM   1846  CG1 VAL A 259     -33.308  -7.381 -64.970  1.00 26.43           C  
ANISOU 1846  CG1 VAL A 259     3427   3337   3277     38     81    -81       C  
ATOM   1847  CG2 VAL A 259     -31.479  -8.948 -65.623  1.00 25.60           C  
ANISOU 1847  CG2 VAL A 259     3369   3179   3179     49     67    -76       C  
ATOM   1848  N   LEU A 260     -36.158  -9.505 -64.878  1.00 27.77           N  
ANISOU 1848  N   LEU A 260     3586   3536   3427    -29     34    -54       N  
ATOM   1849  CA  LEU A 260     -37.511  -9.013 -64.893  1.00 26.52           C  
ANISOU 1849  CA  LEU A 260     3402   3412   3261    -38     34    -56       C  
ATOM   1850  C   LEU A 260     -37.637  -7.836 -63.943  1.00 27.90           C  
ANISOU 1850  C   LEU A 260     3545   3622   3432    -29     56    -65       C  
ATOM   1851  O   LEU A 260     -36.685  -7.470 -63.268  1.00 29.30           O  
ANISOU 1851  O   LEU A 260     3724   3795   3613    -20     69    -68       O  
ATOM   1852  CB  LEU A 260     -38.463 -10.106 -64.426  1.00 25.77           C  
ANISOU 1852  CB  LEU A 260     3299   3334   3157    -79     13    -37       C  
ATOM   1853  CG  LEU A 260     -38.561 -11.385 -65.254  1.00 25.36           C  
ANISOU 1853  CG  LEU A 260     3278   3249   3107    -93    -15    -26       C  
ATOM   1854  CD1 LEU A 260     -39.770 -12.159 -64.758  1.00 25.37           C  
ANISOU 1854  CD1 LEU A 260     3263   3278   3098   -137    -35     -7       C  
ATOM   1855  CD2 LEU A 260     -38.660 -11.109 -66.761  1.00 23.80           C  
ANISOU 1855  CD2 LEU A 260     3098   3028   2916    -66    -18    -40       C  
ATOM   1856  N   GLY A 261     -38.831  -7.252 -63.892  1.00 29.63           N  
ANISOU 1856  N   GLY A 261     3736   3877   3642    -31     58    -71       N  
ATOM   1857  CA  GLY A 261     -39.158  -6.240 -62.921  1.00 28.42           C  
ANISOU 1857  CA  GLY A 261     3552   3764   3482    -23     74    -80       C  
ATOM   1858  C   GLY A 261     -39.743  -5.055 -63.616  1.00 30.02           C  
ANISOU 1858  C   GLY A 261     3743   3976   3684      4     80    -99       C  
ATOM   1859  O   GLY A 261     -40.344  -5.191 -64.690  1.00 30.03           O  
ANISOU 1859  O   GLY A 261     3753   3968   3687      8     70   -102       O  
ATOM   1860  N   GLU A 262     -39.551  -3.880 -63.016  1.00 29.52           N  
ANISOU 1860  N   GLU A 262     3665   3929   3619     27     95   -114       N  
ATOM   1861  CA  GLU A 262     -40.207  -2.686 -63.506  1.00 30.46           C  
ANISOU 1861  CA  GLU A 262     3773   4062   3736     54     97   -134       C  
ATOM   1862  C   GLU A 262     -39.521  -1.463 -62.928  1.00 30.13           C  
ANISOU 1862  C   GLU A 262     3729   4020   3698     81    109   -149       C  
ATOM   1863  O   GLU A 262     -38.489  -1.565 -62.278  1.00 31.31           O  
ANISOU 1863  O   GLU A 262     3887   4156   3852     78    117   -143       O  
ATOM   1864  CB  GLU A 262     -41.728  -2.719 -63.216  1.00 30.07           C  
ANISOU 1864  CB  GLU A 262     3689   4064   3672     43     91   -137       C  
ATOM   1865  CG  GLU A 262     -42.067  -2.824 -61.743  1.00 32.23           C  
ANISOU 1865  CG  GLU A 262     3931   4384   3931     26     97   -132       C  
ATOM   1866  CD  GLU A 262     -43.524  -3.155 -61.420  1.00 34.73           C  
ANISOU 1866  CD  GLU A 262     4210   4754   4229      6     91   -128       C  
ATOM   1867  OE1 GLU A 262     -44.358  -3.485 -62.323  1.00 34.09           O  
ANISOU 1867  OE1 GLU A 262     4128   4675   4149      0     79   -126       O  
ATOM   1868  OE2 GLU A 262     -43.823  -3.100 -60.201  1.00 35.42           O1-
ANISOU 1868  OE2 GLU A 262     4269   4887   4302     -3     99   -126       O1-
ATOM   1869  N   PHE A 263     -40.084  -0.301 -63.191  1.00 30.28           N  
ANISOU 1869  N   PHE A 263     3737   4052   3713    108    109   -168       N  
ATOM   1870  CA  PHE A 263     -39.407   0.937 -62.865  1.00 30.52           C  
ANISOU 1870  CA  PHE A 263     3774   4074   3749    136    115   -183       C  
ATOM   1871  C   PHE A 263     -40.288   1.761 -61.951  1.00 33.29           C  
ANISOU 1871  C   PHE A 263     4092   4470   4084    150    115   -200       C  
ATOM   1872  O   PHE A 263     -41.515   1.869 -62.154  1.00 31.90           O  
ANISOU 1872  O   PHE A 263     3895   4327   3897    154    108   -209       O  
ATOM   1873  CB  PHE A 263     -39.067   1.712 -64.124  1.00 29.26           C  
ANISOU 1873  CB  PHE A 263     3639   3877   3599    159    112   -192       C  
ATOM   1874  CG  PHE A 263     -37.968   1.097 -64.957  1.00 28.71           C  
ANISOU 1874  CG  PHE A 263     3601   3763   3542    152    114   -177       C  
ATOM   1875  CD1 PHE A 263     -38.257   0.505 -66.181  1.00 28.48           C  
ANISOU 1875  CD1 PHE A 263     3588   3716   3515    148    108   -172       C  
ATOM   1876  CD2 PHE A 263     -36.633   1.149 -64.534  1.00 28.33           C  
ANISOU 1876  CD2 PHE A 263     3566   3693   3502    151    124   -171       C  
ATOM   1877  CE1 PHE A 263     -37.237  -0.031 -66.976  1.00 28.79           C  
ANISOU 1877  CE1 PHE A 263     3655   3718   3564    146    110   -162       C  
ATOM   1878  CE2 PHE A 263     -35.608   0.618 -65.310  1.00 28.47           C  
ANISOU 1878  CE2 PHE A 263     3610   3675   3530    148    127   -160       C  
ATOM   1879  CZ  PHE A 263     -35.907   0.032 -66.541  1.00 29.36           C  
ANISOU 1879  CZ  PHE A 263     3738   3772   3643    146    120   -156       C  
ATOM   1880  N   ARG A 264     -39.647   2.303 -60.917  1.00 33.84           N  
ANISOU 1880  N   ARG A 264     4158   4546   4153    159    122   -205       N  
ATOM   1881  CA  ARG A 264     -40.314   3.037 -59.872  1.00 33.39           C  
ANISOU 1881  CA  ARG A 264     4071   4534   4080    174    122   -221       C  
ATOM   1882  C   ARG A 264     -41.144   4.199 -60.401  1.00 32.57           C  
ANISOU 1882  C   ARG A 264     3962   4441   3972    208    111   -246       C  
ATOM   1883  O   ARG A 264     -42.197   4.495 -59.859  1.00 30.76           O  
ANISOU 1883  O   ARG A 264     3702   4261   3725    218    108   -260       O  
ATOM   1884  CB  ARG A 264     -39.271   3.540 -58.890  1.00 36.31           C  
ANISOU 1884  CB  ARG A 264     4447   4893   4453    183    128   -224       C  
ATOM   1885  CG  ARG A 264     -39.825   3.988 -57.557  1.00 37.34           C  
ANISOU 1885  CG  ARG A 264     4548   5075   4565    193    129   -237       C  
ATOM   1886  CD  ARG A 264     -38.666   4.260 -56.630  1.00 38.06           C  
ANISOU 1886  CD  ARG A 264     4650   5149   4661    196    134   -235       C  
ATOM   1887  NE  ARG A 264     -39.131   4.799 -55.361  1.00 42.30           N  
ANISOU 1887  NE  ARG A 264     5160   5732   5179    210    135   -250       N  
ATOM   1888  CZ  ARG A 264     -38.332   5.130 -54.347  1.00 40.64           C  
ANISOU 1888  CZ  ARG A 264     4953   5518   4968    216    138   -252       C  
ATOM   1889  NH1 ARG A 264     -37.014   4.982 -54.436  1.00 36.08           N1+
ANISOU 1889  NH1 ARG A 264     4403   4894   4410    208    140   -240       N1+
ATOM   1890  NH2 ARG A 264     -38.868   5.618 -53.244  1.00 40.67           N  
ANISOU 1890  NH2 ARG A 264     4932   5567   4951    233    137   -268       N  
ATOM   1891  N   ASN A 265     -40.659   4.843 -61.462  1.00 33.05           N  
ANISOU 1891  N   ASN A 265     4052   4458   4046    226    105   -252       N  
ATOM   1892  CA  ASN A 265     -41.318   6.011 -62.045  1.00 34.04           C  
ANISOU 1892  CA  ASN A 265     4179   4584   4168    259     91   -275       C  
ATOM   1893  C   ASN A 265     -42.131   5.683 -63.296  1.00 35.03           C  
ANISOU 1893  C   ASN A 265     4308   4705   4295    257     83   -275       C  
ATOM   1894  O   ASN A 265     -42.323   6.543 -64.151  1.00 34.91           O  
ANISOU 1894  O   ASN A 265     4309   4670   4283    281     71   -288       O  
ATOM   1895  CB  ASN A 265     -40.268   7.048 -62.419  1.00 33.47           C  
ANISOU 1895  CB  ASN A 265     4140   4466   4111    279     85   -281       C  
ATOM   1896  CG  ASN A 265     -39.297   6.519 -63.447  1.00 34.86           C  
ANISOU 1896  CG  ASN A 265     4347   4593   4302    262     91   -260       C  
ATOM   1897  ND2 ASN A 265     -38.922   7.360 -64.407  1.00 34.73           N  
ANISOU 1897  ND2 ASN A 265     4357   4541   4295    279     82   -265       N  
ATOM   1898  OD1 ASN A 265     -38.893   5.354 -63.385  1.00 36.04           O  
ANISOU 1898  OD1 ASN A 265     4496   4739   4455    235    102   -241       O  
ATOM   1899  N   GLU A 266     -42.573   4.438 -63.437  1.00 36.55           N  
ANISOU 1899  N   GLU A 266     4489   4912   4485    227     88   -258       N  
ATOM   1900  CA  GLU A 266     -43.491   4.101 -64.528  1.00 37.04           C  
ANISOU 1900  CA  GLU A 266     4551   4976   4546    224     79   -258       C  
ATOM   1901  C   GLU A 266     -44.703   3.365 -64.042  1.00 36.93           C  
ANISOU 1901  C   GLU A 266     4498   5015   4516    205     78   -255       C  
ATOM   1902  O   GLU A 266     -44.825   3.072 -62.846  1.00 36.84           O  
ANISOU 1902  O   GLU A 266     4461   5042   4494    192     86   -251       O  
ATOM   1903  CB  GLU A 266     -42.806   3.276 -65.608  1.00 40.46           C  
ANISOU 1903  CB  GLU A 266     5015   5362   4993    206     80   -239       C  
ATOM   1904  CG  GLU A 266     -42.611   4.065 -66.896  1.00 44.48           C  
ANISOU 1904  CG  GLU A 266     5555   5834   5512    230     71   -248       C  
ATOM   1905  CD  GLU A 266     -41.220   4.571 -66.964  1.00 45.03           C  
ANISOU 1905  CD  GLU A 266     5653   5863   5592    237     78   -243       C  
ATOM   1906  OE1 GLU A 266     -40.387   3.979 -66.250  1.00 49.83           O  
ANISOU 1906  OE1 GLU A 266     6260   6467   6204    219     89   -230       O  
ATOM   1907  OE2 GLU A 266     -40.956   5.529 -67.695  1.00 45.79           O1-
ANISOU 1907  OE2 GLU A 266     5770   5932   5693    259     70   -252       O1-
ATOM   1908  N   GLY A 267     -45.591   3.060 -64.983  1.00 39.17           N  
ANISOU 1908  N   GLY A 267     4780   5303   4800    202     68   -256       N  
ATOM   1909  CA  GLY A 267     -46.741   2.192 -64.726  1.00 39.26           C  
ANISOU 1909  CA  GLY A 267     4756   5361   4797    177     65   -248       C  
ATOM   1910  C   GLY A 267     -46.237   0.828 -64.299  1.00 39.16           C  
ANISOU 1910  C   GLY A 267     4747   5343   4787    134     72   -219       C  
ATOM   1911  O   GLY A 267     -45.284   0.298 -64.889  1.00 38.58           O  
ANISOU 1911  O   GLY A 267     4709   5220   4729    124     72   -205       O  
ATOM   1912  N   ASN A 268     -46.852   0.288 -63.252  1.00 37.30           N  
ANISOU 1912  N   ASN A 268     4476   5159   4536    110     76   -210       N  
ATOM   1913  CA  ASN A 268     -46.406  -0.944 -62.623  1.00 39.00           C  
ANISOU 1913  CA  ASN A 268     4693   5373   4751     69     80   -182       C  
ATOM   1914  C   ASN A 268     -47.538  -1.939 -62.518  1.00 42.54           C  
ANISOU 1914  C   ASN A 268     5112   5862   5186     32     72   -166       C  
ATOM   1915  O   ASN A 268     -48.714  -1.550 -62.507  1.00 42.99           O  
ANISOU 1915  O   ASN A 268     5135   5967   5230     40     69   -178       O  
ATOM   1916  CB  ASN A 268     -45.909  -0.671 -61.196  1.00 37.15           C  
ANISOU 1916  CB  ASN A 268     4443   5164   4507     69     94   -183       C  
ATOM   1917  CG  ASN A 268     -44.673   0.216 -61.142  1.00 36.39           C  
ANISOU 1917  CG  ASN A 268     4375   5026   4423     99    101   -195       C  
ATOM   1918  ND2 ASN A 268     -43.818   0.168 -62.162  1.00 34.31           N  
ANISOU 1918  ND2 ASN A 268     4151   4704   4179    105     98   -192       N  
ATOM   1919  OD1 ASN A 268     -44.497   0.931 -60.176  1.00 39.04           O  
ANISOU 1919  OD1 ASN A 268     4697   5385   4751    116    108   -207       O  
ATOM   1920  N   LEU A 269     -47.181  -3.214 -62.389  1.00 43.43           N  
ANISOU 1920  N   LEU A 269     5238   5959   5303     -8     68   -138       N  
ATOM   1921  CA  LEU A 269     -48.153  -4.284 -62.170  1.00 46.24           C  
ANISOU 1921  CA  LEU A 269     5570   6351   5647    -52     58   -116       C  
ATOM   1922  C   LEU A 269     -49.051  -4.028 -60.971  1.00 47.17           C  
ANISOU 1922  C   LEU A 269     5636   6547   5740    -60     66   -118       C  
ATOM   1923  O   LEU A 269     -48.570  -3.681 -59.904  1.00 46.36           O  
ANISOU 1923  O   LEU A 269     5523   6461   5629    -54     80   -121       O  
ATOM   1924  CB  LEU A 269     -47.433  -5.607 -61.966  1.00 47.02           C  
ANISOU 1924  CB  LEU A 269     5694   6418   5752    -92     50    -86       C  
ATOM   1925  CG  LEU A 269     -46.769  -6.177 -63.205  1.00 48.91           C  
ANISOU 1925  CG  LEU A 269     5981   6589   6011    -91     37    -81       C  
ATOM   1926  CD1 LEU A 269     -45.488  -6.900 -62.828  1.00 52.44           C  
ANISOU 1926  CD1 LEU A 269     6461   6995   6468   -104     37    -65       C  
ATOM   1927  CD2 LEU A 269     -47.736  -7.130 -63.869  1.00 50.71           C  
ANISOU 1927  CD2 LEU A 269     6206   6823   6238   -122     15    -65       C  
ATOM   1928  N   GLU A 270     -50.354  -4.227 -61.160  1.00 54.71           N  
ANISOU 1928  N   GLU A 270     6556   7548   6682    -75     58   -117       N  
ATOM   1929  CA  GLU A 270     -51.356  -3.969 -60.113  1.00 61.54           C  
ANISOU 1929  CA  GLU A 270     7364   8496   7519    -82     66   -120       C  
ATOM   1930  C   GLU A 270     -51.351  -5.049 -59.022  1.00 60.19           C  
ANISOU 1930  C   GLU A 270     7178   8357   7334   -135     69    -87       C  
ATOM   1931  O   GLU A 270     -51.529  -4.747 -57.843  1.00 61.65           O  
ANISOU 1931  O   GLU A 270     7330   8596   7498   -135     83    -89       O  
ATOM   1932  CB  GLU A 270     -52.777  -3.714 -60.702  1.00 68.71           C  
ANISOU 1932  CB  GLU A 270     8237   9451   8418    -76     57   -132       C  
ATOM   1933  CG  GLU A 270     -52.918  -3.809 -62.238  1.00 79.21           C  
ANISOU 1933  CG  GLU A 270     9598  10730   9769    -67     39   -136       C  
ATOM   1934  CD  GLU A 270     -54.363  -3.702 -62.772  1.00 85.04           C  
ANISOU 1934  CD  GLU A 270    10298  11515  10497    -67     28   -145       C  
ATOM   1935  OE1 GLU A 270     -54.541  -3.389 -63.975  1.00 80.14           O  
ANISOU 1935  OE1 GLU A 270     9699  10859   9891    -44     16   -159       O  
ATOM   1936  OE2 GLU A 270     -55.332  -3.933 -62.009  1.00 89.33           O1-
ANISOU 1936  OE2 GLU A 270    10790  12131  11017    -90     30   -137       O1-
ATOM   1937  N   LYS A 271     -51.144  -6.300 -59.426  1.00 61.78           N  
ANISOU 1937  N   LYS A 271     7405   8522   7546   -178     53    -57       N  
ATOM   1938  CA  LYS A 271     -50.958  -7.420 -58.494  1.00 61.57           C  
ANISOU 1938  CA  LYS A 271     7376   8508   7509   -231     50    -23       C  
ATOM   1939  C   LYS A 271     -49.710  -8.208 -58.862  1.00 60.54           C  
ANISOU 1939  C   LYS A 271     7302   8298   7400   -243     39     -7       C  
ATOM   1940  O   LYS A 271     -49.065  -7.908 -59.861  1.00 61.19           O  
ANISOU 1940  O   LYS A 271     7421   8321   7504   -212     36    -22       O  
ATOM   1941  CB  LYS A 271     -52.176  -8.358 -58.445  1.00 63.25           C  
ANISOU 1941  CB  LYS A 271     7557   8768   7706   -284     35      3       C  
ATOM   1942  CG  LYS A 271     -52.698  -8.846 -59.789  1.00 70.65           C  
ANISOU 1942  CG  LYS A 271     8510   9673   8658   -293     11      8       C  
ATOM   1943  CD  LYS A 271     -54.023  -8.186 -60.179  1.00 74.61           C  
ANISOU 1943  CD  LYS A 271     8966  10232   9148   -277     12     -9       C  
ATOM   1944  CE  LYS A 271     -55.237  -8.895 -59.582  1.00 74.77           C  
ANISOU 1944  CE  LYS A 271     8936  10326   9144   -330      5     16       C  
ATOM   1945  NZ  LYS A 271     -55.417 -10.286 -60.094  1.00 72.22           N1+
ANISOU 1945  NZ  LYS A 271     8637   9973   8831   -387    -24     52       N1+
ATOM   1946  N   PHE A 272     -49.376  -9.199 -58.037  1.00 56.60           N  
ANISOU 1946  N   PHE A 272     6809   7800   6893   -287     34     21       N  
ATOM   1947  CA  PHE A 272     -48.257 -10.099 -58.257  1.00 52.73           C  
ANISOU 1947  CA  PHE A 272     6371   7241   6421   -302     20     38       C  
ATOM   1948  C   PHE A 272     -48.401 -11.260 -57.285  1.00 57.25           C  
ANISOU 1948  C   PHE A 272     6937   7835   6979   -361      9     75       C  
ATOM   1949  O   PHE A 272     -47.917 -11.198 -56.153  1.00 60.38           O  
ANISOU 1949  O   PHE A 272     7326   8250   7364   -367     21     80       O  
ATOM   1950  CB  PHE A 272     -46.935  -9.396 -58.004  1.00 49.46           C  
ANISOU 1950  CB  PHE A 272     5982   6789   6019   -262     37     19       C  
ATOM   1951  CG  PHE A 272     -45.752 -10.075 -58.628  1.00 44.26           C  
ANISOU 1951  CG  PHE A 272     5379   6055   5383   -261     24     26       C  
ATOM   1952  CD1 PHE A 272     -45.109 -11.109 -57.983  1.00 42.76           C  
ANISOU 1952  CD1 PHE A 272     5210   5843   5192   -295     13     51       C  
ATOM   1953  CD2 PHE A 272     -45.264  -9.651 -59.855  1.00 43.68           C  
ANISOU 1953  CD2 PHE A 272     5334   5930   5329   -224     22      7       C  
ATOM   1954  CE1 PHE A 272     -44.001 -11.717 -58.550  1.00 42.68           C  
ANISOU 1954  CE1 PHE A 272     5249   5765   5201   -289      0     54       C  
ATOM   1955  CE2 PHE A 272     -44.158 -10.260 -60.432  1.00 42.79           C  
ANISOU 1955  CE2 PHE A 272     5270   5753   5235   -220     11     11       C  
ATOM   1956  CZ  PHE A 272     -43.526 -11.296 -59.776  1.00 41.32           C  
ANISOU 1956  CZ  PHE A 272     5103   5547   5047   -251      0     34       C  
ATOM   1957  N   ASP A 273     -49.083 -12.307 -57.730  1.00 57.02           N  
ANISOU 1957  N   ASP A 273     6912   7804   6948   -406    -17    100       N  
ATOM   1958  CA  ASP A 273     -49.340 -13.467 -56.900  1.00 58.19           C  
ANISOU 1958  CA  ASP A 273     7055   7972   7081   -468    -33    138       C  
ATOM   1959  C   ASP A 273     -48.397 -14.610 -57.270  1.00 57.19           C  
ANISOU 1959  C   ASP A 273     6987   7768   6972   -488    -61    157       C  
ATOM   1960  O   ASP A 273     -47.517 -14.450 -58.116  1.00 53.51           O  
ANISOU 1960  O   ASP A 273     6562   7239   6529   -451    -64    138       O  
ATOM   1961  CB  ASP A 273     -50.814 -13.894 -57.020  1.00 57.89           C  
ANISOU 1961  CB  ASP A 273     6977   7989   7027   -510    -47    158       C  
ATOM   1962  CG  ASP A 273     -51.226 -14.220 -58.450  1.00 61.34           C  
ANISOU 1962  CG  ASP A 273     7436   8387   7482   -508    -71    155       C  
ATOM   1963  OD1 ASP A 273     -50.351 -14.344 -59.338  1.00 64.30           O  
ANISOU 1963  OD1 ASP A 273     7861   8689   7881   -481    -81    143       O  
ATOM   1964  OD2 ASP A 273     -52.441 -14.366 -58.694  1.00 64.49           O1-
ANISOU 1964  OD2 ASP A 273     7800   8831   7870   -533    -80    164       O1-
ATOM   1965  N   LYS A 274     -48.614 -15.763 -56.645  1.00 59.51           N  
ANISOU 1965  N   LYS A 274     7286   8070   7255   -547    -84    194       N  
ATOM   1966  CA  LYS A 274     -47.776 -16.943 -56.832  1.00 60.58           C  
ANISOU 1966  CA  LYS A 274     7477   8137   7403   -570   -115    214       C  
ATOM   1967  C   LYS A 274     -47.747 -17.450 -58.263  1.00 57.71           C  
ANISOU 1967  C   LYS A 274     7153   7713   7061   -561   -144    209       C  
ATOM   1968  O   LYS A 274     -46.840 -18.173 -58.634  1.00 61.45           O  
ANISOU 1968  O   LYS A 274     7678   8120   7549   -559   -166    213       O  
ATOM   1969  CB  LYS A 274     -48.223 -18.065 -55.886  1.00 67.75           C  
ANISOU 1969  CB  LYS A 274     8379   9071   8292   -641   -138    257       C  
ATOM   1970  CG  LYS A 274     -49.682 -18.493 -56.033  1.00 70.41           C  
ANISOU 1970  CG  LYS A 274     8681   9459   8614   -690   -154    281       C  
ATOM   1971  CD  LYS A 274     -50.130 -19.380 -54.877  1.00 76.64           C  
ANISOU 1971  CD  LYS A 274     9453  10288   9377   -760   -169    324       C  
ATOM   1972  CE  LYS A 274     -50.108 -18.635 -53.546  1.00 77.04           C  
ANISOU 1972  CE  LYS A 274     9460  10407   9404   -754   -131    320       C  
ATOM   1973  NZ  LYS A 274     -50.344 -19.551 -52.399  1.00 77.63           N1+
ANISOU 1973  NZ  LYS A 274     9527  10514   9455   -821   -146    363       N1+
ATOM   1974  N   SER A 275     -48.739 -17.069 -59.062  1.00 57.04           N  
ANISOU 1974  N   SER A 275     7044   7651   6976   -555   -144    200       N  
ATOM   1975  CA  SER A 275     -48.827 -17.502 -60.455  1.00 51.35           C  
ANISOU 1975  CA  SER A 275     6357   6877   6273   -546   -171    195       C  
ATOM   1976  C   SER A 275     -47.980 -16.664 -61.420  1.00 49.41           C  
ANISOU 1976  C   SER A 275     6137   6586   6048   -479   -154    157       C  
ATOM   1977  O   SER A 275     -47.758 -17.057 -62.573  1.00 51.47           O  
ANISOU 1977  O   SER A 275     6436   6793   6324   -465   -176    151       O  
ATOM   1978  CB  SER A 275     -50.295 -17.518 -60.904  1.00 52.21           C  
ANISOU 1978  CB  SER A 275     6430   7032   6375   -571   -181    203       C  
ATOM   1979  OG  SER A 275     -50.744 -16.236 -61.299  1.00 52.56           O  
ANISOU 1979  OG  SER A 275     6440   7111   6419   -526   -152    171       O  
ATOM   1980  N   ALA A 276     -47.514 -15.512 -60.948  1.00 46.16           N  
ANISOU 1980  N   ALA A 276     5707   6196   5635   -439   -117    134       N  
ATOM   1981  CA  ALA A 276     -46.798 -14.540 -61.785  1.00 44.93           C  
ANISOU 1981  CA  ALA A 276     5567   6007   5495   -377    -98     99       C  
ATOM   1982  C   ALA A 276     -45.650 -15.119 -62.608  1.00 42.71           C  
ANISOU 1982  C   ALA A 276     5345   5649   5234   -358   -115     95       C  
ATOM   1983  O   ALA A 276     -45.424 -14.710 -63.735  1.00 43.38           O  
ANISOU 1983  O   ALA A 276     5448   5702   5331   -321   -114     74       O  
ATOM   1984  CB  ALA A 276     -46.294 -13.383 -60.928  1.00 43.26           C  
ANISOU 1984  CB  ALA A 276     5333   5825   5279   -345    -62     80       C  
ATOM   1985  N   LEU A 277     -44.929 -16.069 -62.032  1.00 43.60           N  
ANISOU 1985  N   LEU A 277     5485   5734   5346   -382   -132    114       N  
ATOM   1986  CA  LEU A 277     -43.713 -16.586 -62.626  1.00 43.63           C  
ANISOU 1986  CA  LEU A 277     5541   5670   5365   -360   -146    107       C  
ATOM   1987  C   LEU A 277     -43.817 -18.075 -62.987  1.00 44.05           C  
ANISOU 1987  C   LEU A 277     5632   5683   5420   -397   -192    131       C  
ATOM   1988  O   LEU A 277     -42.809 -18.735 -63.205  1.00 45.46           O  
ANISOU 1988  O   LEU A 277     5854   5810   5608   -386   -210    130       O  
ATOM   1989  CB  LEU A 277     -42.540 -16.325 -61.671  1.00 46.16           C  
ANISOU 1989  CB  LEU A 277     5866   5984   5686   -345   -126    103       C  
ATOM   1990  CG  LEU A 277     -41.670 -15.054 -61.775  1.00 47.26           C  
ANISOU 1990  CG  LEU A 277     6002   6121   5834   -291    -90     73       C  
ATOM   1991  CD1 LEU A 277     -42.446 -13.802 -62.118  1.00 45.16           C  
ANISOU 1991  CD1 LEU A 277     5699   5893   5565   -267    -66     54       C  
ATOM   1992  CD2 LEU A 277     -40.855 -14.839 -60.506  1.00 46.95           C  
ANISOU 1992  CD2 LEU A 277     5956   6092   5791   -292    -73     76       C  
ATOM   1993  N   GLU A 278     -45.042 -18.592 -63.041  1.00 45.08           N  
ANISOU 1993  N   GLU A 278     5745   5839   5541   -440   -214    151       N  
ATOM   1994  CA  GLU A 278     -45.327 -19.954 -63.496  1.00 45.70           C  
ANISOU 1994  CA  GLU A 278     5860   5881   5623   -477   -263    174       C  
ATOM   1995  C   GLU A 278     -44.639 -20.368 -64.791  1.00 41.75           C  
ANISOU 1995  C   GLU A 278     5411   5313   5138   -441   -285    157       C  
ATOM   1996  O   GLU A 278     -44.111 -21.467 -64.881  1.00 42.88           O  
ANISOU 1996  O   GLU A 278     5598   5409   5285   -455   -321    169       O  
ATOM   1997  CB  GLU A 278     -46.814 -20.108 -63.745  1.00 49.16           C  
ANISOU 1997  CB  GLU A 278     6267   6358   6052   -514   -277    190       C  
ATOM   1998  CG  GLU A 278     -47.601 -20.477 -62.520  1.00 55.36           C  
ANISOU 1998  CG  GLU A 278     7016   7199   6819   -574   -280    222       C  
ATOM   1999  CD  GLU A 278     -49.079 -20.545 -62.824  1.00 58.68           C  
ANISOU 1999  CD  GLU A 278     7401   7663   7231   -609   -292    236       C  
ATOM   2000  OE1 GLU A 278     -49.814 -21.063 -61.953  1.00 62.05           O  
ANISOU 2000  OE1 GLU A 278     7801   8134   7641   -666   -303    268       O  
ATOM   2001  OE2 GLU A 278     -49.488 -20.085 -63.927  1.00 56.54           O1-
ANISOU 2001  OE2 GLU A 278     7128   7384   6968   -579   -291    216       O1-
ATOM   2002  N   GLY A 279     -44.682 -19.506 -65.798  1.00 39.41           N  
ANISOU 2002  N   GLY A 279     5110   5013   4850   -397   -266    130       N  
ATOM   2003  CA  GLY A 279     -44.138 -19.833 -67.119  1.00 38.99           C  
ANISOU 2003  CA  GLY A 279     5103   4903   4809   -361   -285    114       C  
ATOM   2004  C   GLY A 279     -42.627 -19.992 -67.146  1.00 37.90           C  
ANISOU 2004  C   GLY A 279     5002   4720   4678   -326   -281    100       C  
ATOM   2005  O   GLY A 279     -42.076 -20.620 -68.044  1.00 37.97           O  
ANISOU 2005  O   GLY A 279     5055   4679   4693   -305   -306     92       O  
ATOM   2006  N   LEU A 280     -41.951 -19.432 -66.148  1.00 37.83           N  
ANISOU 2006  N   LEU A 280     4975   4731   4667   -318   -251     97       N  
ATOM   2007  CA  LEU A 280     -40.497 -19.544 -66.062  1.00 37.37           C  
ANISOU 2007  CA  LEU A 280     4947   4636   4615   -286   -246     85       C  
ATOM   2008  C   LEU A 280     -40.029 -20.986 -65.957  1.00 36.00           C  
ANISOU 2008  C   LEU A 280     4819   4416   4441   -307   -291    100       C  
ATOM   2009  O   LEU A 280     -38.924 -21.300 -66.354  1.00 34.42           O  
ANISOU 2009  O   LEU A 280     4654   4176   4248   -274   -299     86       O  
ATOM   2010  CB  LEU A 280     -39.964 -18.718 -64.901  1.00 37.10           C  
ANISOU 2010  CB  LEU A 280     4884   4634   4578   -280   -208     82       C  
ATOM   2011  CG  LEU A 280     -39.420 -17.317 -65.195  1.00 35.97           C  
ANISOU 2011  CG  LEU A 280     4721   4504   4440   -232   -165     55       C  
ATOM   2012  CD1 LEU A 280     -40.015 -16.653 -66.412  1.00 31.96           C  
ANISOU 2012  CD1 LEU A 280     4208   3999   3937   -206   -157     38       C  
ATOM   2013  CD2 LEU A 280     -39.551 -16.452 -63.951  1.00 35.94           C  
ANISOU 2013  CD2 LEU A 280     4676   4548   4430   -241   -133     57       C  
ATOM   2014  N   CYS A 281     -40.897 -21.853 -65.452  1.00 36.96           N  
ANISOU 2014  N   CYS A 281     4940   4547   4555   -362   -323    129       N  
ATOM   2015  CA  CYS A 281     -40.655 -23.297 -65.433  1.00 39.77           C  
ANISOU 2015  CA  CYS A 281     5343   4857   4911   -387   -375    146       C  
ATOM   2016  C   CYS A 281     -40.333 -23.873 -66.810  1.00 37.93           C  
ANISOU 2016  C   CYS A 281     5156   4569   4686   -355   -407    130       C  
ATOM   2017  O   CYS A 281     -39.755 -24.940 -66.890  1.00 37.96           O  
ANISOU 2017  O   CYS A 281     5205   4526   4690   -357   -447    134       O  
ATOM   2018  CB  CYS A 281     -41.865 -24.037 -64.827  1.00 43.68           C  
ANISOU 2018  CB  CYS A 281     5825   5374   5396   -456   -406    182       C  
ATOM   2019  SG  CYS A 281     -41.910 -24.046 -63.004  1.00 51.75           S  
ANISOU 2019  SG  CYS A 281     6816   6441   6404   -504   -391    210       S  
ATOM   2020  N   ASN A 282     -40.697 -23.154 -67.876  1.00 37.98           N  
ANISOU 2020  N   ASN A 282     5152   4582   4696   -324   -389    111       N  
ATOM   2021  CA  ASN A 282     -40.509 -23.602 -69.255  1.00 37.26           C  
ANISOU 2021  CA  ASN A 282     5100   4445   4610   -291   -416     94       C  
ATOM   2022  C   ASN A 282     -39.349 -22.967 -69.988  1.00 37.22           C  
ANISOU 2022  C   ASN A 282     5108   4422   4609   -226   -388     62       C  
ATOM   2023  O   ASN A 282     -39.222 -23.127 -71.210  1.00 35.42           O  
ANISOU 2023  O   ASN A 282     4907   4165   4384   -193   -402     45       O  
ATOM   2024  CB  ASN A 282     -41.755 -23.306 -70.080  1.00 38.95           C  
ANISOU 2024  CB  ASN A 282     5297   4676   4824   -301   -420     95       C  
ATOM   2025  CG  ASN A 282     -42.909 -24.200 -69.741  1.00 42.03           C  
ANISOU 2025  CG  ASN A 282     5686   5073   5209   -363   -461    127       C  
ATOM   2026  ND2 ASN A 282     -42.635 -25.460 -69.412  1.00 43.10           N  
ANISOU 2026  ND2 ASN A 282     5861   5171   5343   -390   -508    145       N  
ATOM   2027  OD1 ASN A 282     -44.047 -23.763 -69.789  1.00 49.08           O  
ANISOU 2027  OD1 ASN A 282     6543   6004   6100   -387   -452    135       O  
ATOM   2028  N   LEU A 283     -38.537 -22.192 -69.286  1.00 36.14           N  
ANISOU 2028  N   LEU A 283     4950   4305   4474   -208   -348     53       N  
ATOM   2029  CA  LEU A 283     -37.315 -21.723 -69.908  1.00 36.34           C  
ANISOU 2029  CA  LEU A 283     4990   4313   4504   -151   -326     26       C  
ATOM   2030  C   LEU A 283     -36.174 -22.301 -69.125  1.00 35.70           C  
ANISOU 2030  C   LEU A 283     4929   4211   4423   -146   -335     27       C  
ATOM   2031  O   LEU A 283     -36.364 -22.795 -68.021  1.00 37.92           O  
ANISOU 2031  O   LEU A 283     5206   4499   4701   -187   -349     48       O  
ATOM   2032  CB  LEU A 283     -37.181 -20.193 -69.937  1.00 35.74           C  
ANISOU 2032  CB  LEU A 283     4874   4274   4430   -124   -271     11       C  
ATOM   2033  CG  LEU A 283     -38.288 -19.164 -69.748  1.00 34.40           C  
ANISOU 2033  CG  LEU A 283     4659   4151   4259   -141   -244     15       C  
ATOM   2034  CD1 LEU A 283     -37.716 -17.801 -70.109  1.00 33.77           C  
ANISOU 2034  CD1 LEU A 283     4560   4087   4183    -98   -199     -6       C  
ATOM   2035  CD2 LEU A 283     -39.559 -19.461 -70.525  1.00 33.44           C  
ANISOU 2035  CD2 LEU A 283     4538   4030   4135   -159   -268     21       C  
ATOM   2036  N   THR A 284     -34.988 -22.250 -69.705  1.00 34.87           N  
ANISOU 2036  N   THR A 284     4846   4083   4320    -97   -328      5       N  
ATOM   2037  CA  THR A 284     -33.802 -22.629 -68.987  1.00 35.21           C  
ANISOU 2037  CA  THR A 284     4903   4110   4363    -86   -330      2       C  
ATOM   2038  C   THR A 284     -33.077 -21.350 -68.605  1.00 33.84           C  
ANISOU 2038  C   THR A 284     4694   3968   4193    -61   -276    -10       C  
ATOM   2039  O   THR A 284     -32.618 -20.594 -69.465  1.00 34.67           O  
ANISOU 2039  O   THR A 284     4794   4077   4300    -21   -250    -30       O  
ATOM   2040  CB  THR A 284     -32.942 -23.565 -69.833  1.00 35.51           C  
ANISOU 2040  CB  THR A 284     4989   4102   4399    -49   -365    -14       C  
ATOM   2041  CG2 THR A 284     -31.763 -24.081 -69.041  1.00 33.74           C  
ANISOU 2041  CG2 THR A 284     4781   3860   4175    -39   -374    -17       C  
ATOM   2042  OG1 THR A 284     -33.757 -24.664 -70.215  1.00 35.69           O  
ANISOU 2042  OG1 THR A 284     5043   4095   4419    -74   -417     -2       O  
ATOM   2043  N   ILE A 285     -33.024 -21.101 -67.307  1.00 32.79           N  
ANISOU 2043  N   ILE A 285     4538   3858   4061    -88   -262      2       N  
ATOM   2044  CA  ILE A 285     -32.450 -19.878 -66.795  1.00 32.49           C  
ANISOU 2044  CA  ILE A 285     4466   3850   4026    -71   -214     -6       C  
ATOM   2045  C   ILE A 285     -31.253 -20.200 -65.916  1.00 31.69           C  
ANISOU 2045  C   ILE A 285     4375   3737   3927    -63   -215     -7       C  
ATOM   2046  O   ILE A 285     -31.352 -20.988 -64.993  1.00 30.81           O  
ANISOU 2046  O   ILE A 285     4273   3619   3813    -95   -239      9       O  
ATOM   2047  CB  ILE A 285     -33.490 -19.046 -65.999  1.00 31.20           C  
ANISOU 2047  CB  ILE A 285     4260   3732   3861   -104   -189      7       C  
ATOM   2048  CG1 ILE A 285     -34.736 -18.803 -66.867  1.00 31.41           C  
ANISOU 2048  CG1 ILE A 285     4276   3770   3886   -112   -193      9       C  
ATOM   2049  CG2 ILE A 285     -32.863 -17.733 -65.533  1.00 29.71           C  
ANISOU 2049  CG2 ILE A 285     4039   3571   3677    -82   -143     -4       C  
ATOM   2050  CD1 ILE A 285     -35.969 -18.292 -66.141  1.00 30.05           C  
ANISOU 2050  CD1 ILE A 285     4065   3643   3709   -150   -180     24       C  
ATOM   2051  N   GLU A 286     -30.123 -19.578 -66.205  1.00 33.87           N  
ANISOU 2051  N   GLU A 286     4647   4013   4208    -21   -188    -26       N  
ATOM   2052  CA  GLU A 286     -28.966 -19.720 -65.338  1.00 38.93           C  
ANISOU 2052  CA  GLU A 286     5291   4648   4850    -12   -184    -29       C  
ATOM   2053  C   GLU A 286     -29.023 -18.742 -64.144  1.00 38.05           C  
ANISOU 2053  C   GLU A 286     5142   4573   4742    -31   -150    -21       C  
ATOM   2054  O   GLU A 286     -28.832 -19.139 -62.995  1.00 40.88           O  
ANISOU 2054  O   GLU A 286     5500   4932   5099    -54   -159     -9       O  
ATOM   2055  CB  GLU A 286     -27.675 -19.563 -66.152  1.00 41.76           C  
ANISOU 2055  CB  GLU A 286     5662   4993   5212     38   -174    -53       C  
ATOM   2056  CG  GLU A 286     -26.396 -19.889 -65.398  1.00 49.94           C  
ANISOU 2056  CG  GLU A 286     6706   6018   6250     52   -176    -58       C  
ATOM   2057  CD  GLU A 286     -26.310 -21.347 -64.976  1.00 56.36           C  
ANISOU 2057  CD  GLU A 286     7557   6797   7060     37   -226    -51       C  
ATOM   2058  OE1 GLU A 286     -25.678 -21.630 -63.940  1.00 58.63           O  
ANISOU 2058  OE1 GLU A 286     7847   7081   7349     29   -231    -46       O  
ATOM   2059  OE2 GLU A 286     -26.878 -22.213 -65.674  1.00 63.06           O1-
ANISOU 2059  OE2 GLU A 286     8434   7621   7903     33   -261    -49       O1-
ATOM   2060  N   GLU A 287     -29.280 -17.472 -64.432  1.00 35.94           N  
ANISOU 2060  N   GLU A 287     4843   4333   4477    -19   -113    -29       N  
ATOM   2061  CA  GLU A 287     -29.355 -16.411 -63.418  1.00 35.44           C  
ANISOU 2061  CA  GLU A 287     4744   4304   4416    -30    -81    -25       C  
ATOM   2062  C   GLU A 287     -30.634 -15.632 -63.604  1.00 33.81           C  
ANISOU 2062  C   GLU A 287     4511   4128   4207    -45    -66    -21       C  
ATOM   2063  O   GLU A 287     -31.073 -15.337 -64.740  1.00 32.88           O  
ANISOU 2063  O   GLU A 287     4395   4007   4089    -30    -64    -29       O  
ATOM   2064  CB  GLU A 287     -28.185 -15.430 -63.515  1.00 33.59           C  
ANISOU 2064  CB  GLU A 287     4498   4075   4189      5    -49    -41       C  
ATOM   2065  CG  GLU A 287     -26.852 -16.084 -63.790  1.00 35.51           C  
ANISOU 2065  CG  GLU A 287     4766   4289   4434     32    -61    -52       C  
ATOM   2066  CD  GLU A 287     -25.718 -15.091 -63.829  1.00 37.06           C  
ANISOU 2066  CD  GLU A 287     4946   4495   4637     63    -29    -65       C  
ATOM   2067  OE1 GLU A 287     -25.970 -13.882 -63.977  1.00 40.47           O  
ANISOU 2067  OE1 GLU A 287     5353   4949   5072     68      0    -68       O  
ATOM   2068  OE2 GLU A 287     -24.566 -15.522 -63.721  1.00 38.53           O1-
ANISOU 2068  OE2 GLU A 287     5145   4667   4826     82    -35    -72       O1-
ATOM   2069  N   PHE A 288     -31.224 -15.289 -62.478  1.00 31.77           N  
ANISOU 2069  N   PHE A 288     4227   3900   3944    -73    -57     -9       N  
ATOM   2070  CA  PHE A 288     -32.477 -14.578 -62.492  1.00 32.02           C  
ANISOU 2070  CA  PHE A 288     4230   3966   3970    -88    -44     -6       C  
ATOM   2071  C   PHE A 288     -32.371 -13.374 -61.605  1.00 31.63           C  
ANISOU 2071  C   PHE A 288     4147   3949   3921    -83    -12    -11       C  
ATOM   2072  O   PHE A 288     -31.843 -13.455 -60.487  1.00 31.91           O  
ANISOU 2072  O   PHE A 288     4178   3991   3955    -92     -9     -5       O  
ATOM   2073  CB  PHE A 288     -33.594 -15.471 -61.976  1.00 30.75           C  
ANISOU 2073  CB  PHE A 288     4067   3817   3800   -133    -70     15       C  
ATOM   2074  CG  PHE A 288     -34.910 -14.770 -61.850  1.00 30.72           C  
ANISOU 2074  CG  PHE A 288     4028   3855   3788   -150    -57     19       C  
ATOM   2075  CD1 PHE A 288     -35.700 -14.536 -62.975  1.00 28.97           C  
ANISOU 2075  CD1 PHE A 288     3804   3634   3567   -141    -59     12       C  
ATOM   2076  CD2 PHE A 288     -35.368 -14.355 -60.607  1.00 30.44           C  
ANISOU 2076  CD2 PHE A 288     3961   3861   3744   -172    -43     28       C  
ATOM   2077  CE1 PHE A 288     -36.912 -13.895 -62.855  1.00 29.82           C  
ANISOU 2077  CE1 PHE A 288     3879   3783   3668   -154    -49     14       C  
ATOM   2078  CE2 PHE A 288     -36.590 -13.703 -60.486  1.00 30.46           C  
ANISOU 2078  CE2 PHE A 288     3928   3906   3737   -184    -31     29       C  
ATOM   2079  CZ  PHE A 288     -37.360 -13.475 -61.608  1.00 29.57           C  
ANISOU 2079  CZ  PHE A 288     3814   3795   3627   -174    -34     21       C  
ATOM   2080  N   ARG A 289     -32.876 -12.259 -62.101  1.00 30.31           N  
ANISOU 2080  N   ARG A 289     3960   3802   3755    -66      7    -22       N  
ATOM   2081  CA  ARG A 289     -33.054 -11.115 -61.244  1.00 31.08           C  
ANISOU 2081  CA  ARG A 289     4025   3934   3850    -64     32    -27       C  
ATOM   2082  C   ARG A 289     -34.435 -10.484 -61.397  1.00 31.18           C  
ANISOU 2082  C   ARG A 289     4011   3981   3855    -71     38    -29       C  
ATOM   2083  O   ARG A 289     -34.978 -10.364 -62.502  1.00 32.25           O  
ANISOU 2083  O   ARG A 289     4150   4110   3991    -61     34    -34       O  
ATOM   2084  CB  ARG A 289     -31.948 -10.089 -61.429  1.00 30.01           C  
ANISOU 2084  CB  ARG A 289     3889   3789   3724    -29     55    -43       C  
ATOM   2085  CG  ARG A 289     -32.269  -8.746 -60.779  1.00 32.04           C  
ANISOU 2085  CG  ARG A 289     4115   4078   3979    -21     77    -51       C  
ATOM   2086  CD  ARG A 289     -31.186  -7.740 -61.095  1.00 31.70           C  
ANISOU 2086  CD  ARG A 289     4075   4021   3946     10     96    -65       C  
ATOM   2087  NE  ARG A 289     -30.050  -7.944 -60.200  1.00 32.69           N  
ANISOU 2087  NE  ARG A 289     4206   4137   4076     10     98    -62       N  
ATOM   2088  CZ  ARG A 289     -28.874  -7.332 -60.324  1.00 30.79           C  
ANISOU 2088  CZ  ARG A 289     3970   3881   3845     33    111    -70       C  
ATOM   2089  NH1 ARG A 289     -28.655  -6.473 -61.314  1.00 27.45           N1+
ANISOU 2089  NH1 ARG A 289     3548   3451   3428     56    122    -80       N1+
ATOM   2090  NH2 ARG A 289     -27.931  -7.568 -59.430  1.00 29.90           N  
ANISOU 2090  NH2 ARG A 289     3859   3762   3736     30    111    -67       N  
ATOM   2091  N   LEU A 290     -35.003 -10.123 -60.260  1.00 29.58           N  
ANISOU 2091  N   LEU A 290     3780   3817   3642    -88     47    -24       N  
ATOM   2092  CA  LEU A 290     -36.182  -9.295 -60.232  1.00 30.48           C  
ANISOU 2092  CA  LEU A 290     3861   3970   3746    -88     57    -30       C  
ATOM   2093  C   LEU A 290     -35.726  -7.917 -59.760  1.00 29.69           C  
ANISOU 2093  C   LEU A 290     3745   3885   3649    -59     81    -47       C  
ATOM   2094  O   LEU A 290     -35.360  -7.729 -58.610  1.00 30.01           O  
ANISOU 2094  O   LEU A 290     3774   3941   3685    -64     89    -45       O  
ATOM   2095  CB  LEU A 290     -37.255  -9.907 -59.321  1.00 30.18           C  
ANISOU 2095  CB  LEU A 290     3800   3971   3692   -128     47    -12       C  
ATOM   2096  CG  LEU A 290     -38.600  -9.158 -59.297  1.00 31.89           C  
ANISOU 2096  CG  LEU A 290     3981   4237   3897   -128     55    -19       C  
ATOM   2097  CD1 LEU A 290     -39.353  -9.289 -60.609  1.00 30.83           C  
ANISOU 2097  CD1 LEU A 290     3853   4092   3766   -125     44    -22       C  
ATOM   2098  CD2 LEU A 290     -39.466  -9.641 -58.144  1.00 32.44           C  
ANISOU 2098  CD2 LEU A 290     4023   4354   3948   -167     51     -1       C  
ATOM   2099  N   ALA A 291     -35.684  -6.974 -60.683  1.00 29.36           N  
ANISOU 2099  N   ALA A 291     3706   3834   3615    -29     90    -63       N  
ATOM   2100  CA  ALA A 291     -35.200  -5.640 -60.395  1.00 29.45           C  
ANISOU 2100  CA  ALA A 291     3706   3851   3630     -1    108    -80       C  
ATOM   2101  C   ALA A 291     -36.401  -4.707 -60.259  1.00 30.00           C  
ANISOU 2101  C   ALA A 291     3748   3961   3690      6    113    -91       C  
ATOM   2102  O   ALA A 291     -37.036  -4.344 -61.258  1.00 31.38           O  
ANISOU 2102  O   ALA A 291     3922   4133   3865     18    110    -99       O  
ATOM   2103  CB  ALA A 291     -34.270  -5.170 -61.505  1.00 27.26           C  
ANISOU 2103  CB  ALA A 291     3452   3536   3366     26    113    -89       C  
ATOM   2104  N   TYR A 292     -36.687  -4.341 -59.014  1.00 29.37           N  
ANISOU 2104  N   TYR A 292     3642   3916   3598      0    120    -93       N  
ATOM   2105  CA  TYR A 292     -37.799  -3.463 -58.611  1.00 30.50           C  
ANISOU 2105  CA  TYR A 292     3754   4107   3728     10    125   -106       C  
ATOM   2106  C   TYR A 292     -39.205  -4.013 -58.844  1.00 31.25           C  
ANISOU 2106  C   TYR A 292     3828   4235   3810    -10    116    -99       C  
ATOM   2107  O   TYR A 292     -39.569  -4.348 -59.962  1.00 33.23           O  
ANISOU 2107  O   TYR A 292     4091   4467   4067    -12    106    -97       O  
ATOM   2108  CB  TYR A 292     -37.688  -2.017 -59.150  1.00 28.91           C  
ANISOU 2108  CB  TYR A 292     3553   3896   3533     49    131   -129       C  
ATOM   2109  CG  TYR A 292     -38.776  -1.136 -58.541  1.00 31.35           C  
ANISOU 2109  CG  TYR A 292     3829   4256   3826     62    133   -144       C  
ATOM   2110  CD1 TYR A 292     -38.611  -0.543 -57.278  1.00 31.21           C  
ANISOU 2110  CD1 TYR A 292     3794   4265   3799     71    141   -152       C  
ATOM   2111  CD2 TYR A 292     -40.007  -0.962 -59.190  1.00 31.79           C  
ANISOU 2111  CD2 TYR A 292     3869   4335   3874     66    127   -152       C  
ATOM   2112  CE1 TYR A 292     -39.621   0.228 -56.709  1.00 32.21           C  
ANISOU 2112  CE1 TYR A 292     3889   4440   3908     86    142   -169       C  
ATOM   2113  CE2 TYR A 292     -41.016  -0.213 -58.624  1.00 32.15           C  
ANISOU 2113  CE2 TYR A 292     3881   4430   3903     81    128   -168       C  
ATOM   2114  CZ  TYR A 292     -40.818   0.391 -57.397  1.00 33.72           C  
ANISOU 2114  CZ  TYR A 292     4064   4655   4091     92    136   -177       C  
ATOM   2115  OH  TYR A 292     -41.835   1.149 -56.873  1.00 34.82           O  
ANISOU 2115  OH  TYR A 292     4170   4846   4212    111    136   -196       O  
ATOM   2116  N   LEU A 293     -39.998  -4.049 -57.776  1.00 32.69           N  
ANISOU 2116  N   LEU A 293     3978   4469   3974    -26    118    -96       N  
ATOM   2117  CA  LEU A 293     -41.383  -4.505 -57.824  1.00 33.96           C  
ANISOU 2117  CA  LEU A 293     4112   4672   4119    -48    111    -88       C  
ATOM   2118  C   LEU A 293     -42.162  -3.576 -56.929  1.00 35.75           C  
ANISOU 2118  C   LEU A 293     4298   4957   4326    -33    121   -104       C  
ATOM   2119  O   LEU A 293     -41.846  -3.440 -55.756  1.00 35.44           O  
ANISOU 2119  O   LEU A 293     4248   4940   4277    -36    130   -102       O  
ATOM   2120  CB  LEU A 293     -41.463  -5.929 -57.294  1.00 34.50           C  
ANISOU 2120  CB  LEU A 293     4181   4745   4179    -95    101    -59       C  
ATOM   2121  CG  LEU A 293     -42.580  -6.909 -57.648  1.00 37.22           C  
ANISOU 2121  CG  LEU A 293     4515   5111   4516   -132     85    -41       C  
ATOM   2122  CD1 LEU A 293     -43.423  -7.252 -56.444  1.00 38.80           C  
ANISOU 2122  CD1 LEU A 293     4677   5374   4691   -165     87    -26       C  
ATOM   2123  CD2 LEU A 293     -43.442  -6.474 -58.818  1.00 38.99           C  
ANISOU 2123  CD2 LEU A 293     4733   5338   4744   -115     80    -54       C  
ATOM   2124  N   ASP A 294     -43.161  -2.910 -57.480  1.00 36.87           N  
ANISOU 2124  N   ASP A 294     4421   5125   4462    -15    120   -120       N  
ATOM   2125  CA  ASP A 294     -43.895  -1.926 -56.714  1.00 41.18           C  
ANISOU 2125  CA  ASP A 294     4929   5726   4989      7    128   -140       C  
ATOM   2126  C   ASP A 294     -44.783  -2.587 -55.661  1.00 42.85           C  
ANISOU 2126  C   ASP A 294     5102   6003   5175    -26    130   -125       C  
ATOM   2127  O   ASP A 294     -44.839  -2.139 -54.518  1.00 46.53           O  
ANISOU 2127  O   ASP A 294     5545   6510   5624    -17    140   -132       O  
ATOM   2128  CB  ASP A 294     -44.727  -1.045 -57.643  1.00 45.27           C  
ANISOU 2128  CB  ASP A 294     5438   6253   5508     39    122   -164       C  
ATOM   2129  CG  ASP A 294     -45.340   0.135 -56.921  1.00 49.61           C  
ANISOU 2129  CG  ASP A 294     5955   6853   6039     73    128   -191       C  
ATOM   2130  OD1 ASP A 294     -46.572   0.146 -56.753  1.00 50.19           O  
ANISOU 2130  OD1 ASP A 294     5992   6984   6094     70    126   -196       O  
ATOM   2131  OD2 ASP A 294     -44.588   1.043 -56.501  1.00 54.63           O1-
ANISOU 2131  OD2 ASP A 294     6603   7472   6679    103    132   -207       O1-
ATOM   2132  N   TYR A 295     -45.433  -3.675 -56.057  1.00 44.07           N  
ANISOU 2132  N   TYR A 295     5251   6164   5326    -65    120   -102       N  
ATOM   2133  CA  TYR A 295     -46.318  -4.457 -55.214  1.00 45.88           C  
ANISOU 2133  CA  TYR A 295     5445   6454   5532   -106    120    -81       C  
ATOM   2134  C   TYR A 295     -45.605  -5.080 -54.018  1.00 46.60           C  
ANISOU 2134  C   TYR A 295     5542   6548   5615   -133    125    -61       C  
ATOM   2135  O   TYR A 295     -44.704  -5.894 -54.191  1.00 45.09           O  
ANISOU 2135  O   TYR A 295     5387   6305   5440   -153    117    -43       O  
ATOM   2136  CB  TYR A 295     -46.936  -5.558 -56.068  1.00 47.04           C  
ANISOU 2136  CB  TYR A 295     5597   6590   5683   -144    102    -59       C  
ATOM   2137  CG  TYR A 295     -48.102  -6.297 -55.448  1.00 50.99           C  
ANISOU 2137  CG  TYR A 295     6057   7156   6158   -189     98    -37       C  
ATOM   2138  CD1 TYR A 295     -49.384  -5.747 -55.449  1.00 53.66           C  
ANISOU 2138  CD1 TYR A 295     6349   7561   6479   -179    102    -50       C  
ATOM   2139  CD2 TYR A 295     -47.937  -7.567 -54.906  1.00 51.56           C  
ANISOU 2139  CD2 TYR A 295     6137   7226   6225   -242     89     -1       C  
ATOM   2140  CE1 TYR A 295     -50.458  -6.437 -54.909  1.00 54.52           C  
ANISOU 2140  CE1 TYR A 295     6417   7734   6563   -223     98    -28       C  
ATOM   2141  CE2 TYR A 295     -49.004  -8.262 -54.368  1.00 51.68           C  
ANISOU 2141  CE2 TYR A 295     6115   7302   6216   -288     83     21       C  
ATOM   2142  CZ  TYR A 295     -50.259  -7.692 -54.370  1.00 54.01           C  
ANISOU 2142  CZ  TYR A 295     6361   7666   6493   -279     89      9       C  
ATOM   2143  OH  TYR A 295     -51.320  -8.378 -53.824  1.00 57.24           O  
ANISOU 2143  OH  TYR A 295     6729   8141   6877   -327     85     34       O  
ATOM   2144  N   TYR A 296     -46.028  -4.692 -52.815  1.00 50.86           N  
ANISOU 2144  N   TYR A 296     6044   7151   6129   -131    137    -65       N  
ATOM   2145  CA  TYR A 296     -45.553  -5.267 -51.549  1.00 56.06           C  
ANISOU 2145  CA  TYR A 296     6701   7825   6774   -160    142    -46       C  
ATOM   2146  C   TYR A 296     -45.926  -6.740 -51.433  1.00 56.09           C  
ANISOU 2146  C   TYR A 296     6704   7835   6770   -222    129     -7       C  
ATOM   2147  O   TYR A 296     -47.096  -7.070 -51.255  1.00 55.38           O  
ANISOU 2147  O   TYR A 296     6577   7805   6659   -249    127      4       O  
ATOM   2148  CB  TYR A 296     -46.181  -4.538 -50.350  1.00 59.90           C  
ANISOU 2148  CB  TYR A 296     7141   8389   7229   -145    158    -59       C  
ATOM   2149  CG  TYR A 296     -45.714  -3.113 -50.110  1.00 66.86           C  
ANISOU 2149  CG  TYR A 296     8023   9266   8113    -86    168    -96       C  
ATOM   2150  CD1 TYR A 296     -44.997  -2.407 -51.085  1.00 69.92           C  
ANISOU 2150  CD1 TYR A 296     8446   9591   8530    -48    163   -116       C  
ATOM   2151  CD2 TYR A 296     -46.024  -2.457 -48.913  1.00 68.59           C  
ANISOU 2151  CD2 TYR A 296     8208   9546   8304    -67    180   -110       C  
ATOM   2152  CE1 TYR A 296     -44.591  -1.101 -50.871  1.00 73.04           C  
ANISOU 2152  CE1 TYR A 296     8844   9980   8927      2    169   -148       C  
ATOM   2153  CE2 TYR A 296     -45.623  -1.149 -48.688  1.00 72.27           C  
ANISOU 2153  CE2 TYR A 296     8678  10007   8773    -12    185   -145       C  
ATOM   2154  CZ  TYR A 296     -44.907  -0.474 -49.670  1.00 74.40           C  
ANISOU 2154  CZ  TYR A 296     8985  10210   9073     20    178   -163       C  
ATOM   2155  OH  TYR A 296     -44.496   0.827 -49.458  1.00 76.49           O  
ANISOU 2155  OH  TYR A 296     9256  10465   9341     72    179   -195       O  
ATOM   2156  N   LEU A 297     -44.937  -7.623 -51.509  1.00 55.17           N  
ANISOU 2156  N   LEU A 297     6629   7661   6670   -245    118     12       N  
ATOM   2157  CA  LEU A 297     -45.204  -9.042 -51.312  1.00 57.86           C  
ANISOU 2157  CA  LEU A 297     6975   8003   7003   -304    101     50       C  
ATOM   2158  C   LEU A 297     -45.424  -9.360 -49.842  1.00 60.85           C  
ANISOU 2158  C   LEU A 297     7328   8439   7353   -336    108     69       C  
ATOM   2159  O   LEU A 297     -44.692  -8.880 -48.977  1.00 58.38           O  
ANISOU 2159  O   LEU A 297     7018   8127   7036   -316    121     59       O  
ATOM   2160  CB  LEU A 297     -44.052  -9.883 -51.824  1.00 53.07           C  
ANISOU 2160  CB  LEU A 297     6424   7317   6423   -315     84     63       C  
ATOM   2161  CG  LEU A 297     -43.705  -9.691 -53.281  1.00 54.62           C  
ANISOU 2161  CG  LEU A 297     6652   7455   6647   -286     76     47       C  
ATOM   2162  CD1 LEU A 297     -42.362 -10.344 -53.544  1.00 50.34           C  
ANISOU 2162  CD1 LEU A 297     6160   6840   6126   -286     64     54       C  
ATOM   2163  CD2 LEU A 297     -44.810 -10.290 -54.148  1.00 57.77           C  
ANISOU 2163  CD2 LEU A 297     7041   7864   7043   -313     59     60       C  
ATOM   2164  N   ASP A 298     -46.436 -10.180 -49.576  1.00 68.79           N  
ANISOU 2164  N   ASP A 298     8307   9491   8338   -386     99     97       N  
ATOM   2165  CA  ASP A 298     -46.693 -10.701 -48.239  1.00 70.01           C  
ANISOU 2165  CA  ASP A 298     8438   9699   8461   -427    102    123       C  
ATOM   2166  C   ASP A 298     -45.657 -11.766 -47.926  1.00 68.94           C  
ANISOU 2166  C   ASP A 298     8350   9506   8338   -459     85    150       C  
ATOM   2167  O   ASP A 298     -44.927 -11.664 -46.944  1.00 73.30           O  
ANISOU 2167  O   ASP A 298     8909  10058   8882   -455     93    150       O  
ATOM   2168  CB  ASP A 298     -48.093 -11.311 -48.174  1.00 74.84           C  
ANISOU 2168  CB  ASP A 298     9009  10377   9049   -476     95    149       C  
ATOM   2169  CG  ASP A 298     -48.664 -11.322 -46.769  1.00 81.37           C  
ANISOU 2169  CG  ASP A 298     9791  11289   9836   -502    109    164       C  
ATOM   2170  OD1 ASP A 298     -49.838 -11.725 -46.642  1.00 87.52           O  
ANISOU 2170  OD1 ASP A 298    10529  12132  10591   -542    106    185       O  
ATOM   2171  OD2 ASP A 298     -47.963 -10.935 -45.797  1.00 82.97           O1-
ANISOU 2171  OD2 ASP A 298     9996  11496  10029   -484    123    156       O1-
ATOM   2172  N   GLY A 299     -45.597 -12.780 -48.782  1.00 69.44           N  
ANISOU 2172  N   GLY A 299     8446   9518   8418   -490     58    170       N  
ATOM   2173  CA  GLY A 299     -44.603 -13.837 -48.685  1.00 65.90           C  
ANISOU 2173  CA  GLY A 299     8048   9006   7983   -516     35    192       C  
ATOM   2174  C   GLY A 299     -44.236 -14.363 -50.057  1.00 64.23           C  
ANISOU 2174  C   GLY A 299     7879   8721   7802   -510     12    190       C  
ATOM   2175  O   GLY A 299     -44.941 -14.112 -51.035  1.00 64.66           O  
ANISOU 2175  O   GLY A 299     7924   8781   7864   -499     10    180       O  
ATOM   2176  N   ILE A 300     -43.129 -15.096 -50.116  1.00 64.01           N  
ANISOU 2176  N   ILE A 300     7901   8627   7791   -515     -6    198       N  
ATOM   2177  CA  ILE A 300     -42.589 -15.617 -51.372  1.00 64.52           C  
ANISOU 2177  CA  ILE A 300     8011   8618   7883   -503    -29    193       C  
ATOM   2178  C   ILE A 300     -42.834 -17.119 -51.558  1.00 66.59           C  
ANISOU 2178  C   ILE A 300     8304   8853   8145   -559    -69    229       C  
ATOM   2179  O   ILE A 300     -42.203 -17.771 -52.417  1.00 64.75           O  
ANISOU 2179  O   ILE A 300     8116   8552   7931   -552    -94    228       O  
ATOM   2180  CB  ILE A 300     -41.082 -15.312 -51.515  1.00 63.05           C  
ANISOU 2180  CB  ILE A 300     7864   8372   7720   -459    -23    172       C  
ATOM   2181  CG1 ILE A 300     -40.277 -15.971 -50.391  1.00 62.24           C  
ANISOU 2181  CG1 ILE A 300     7781   8257   7610   -482    -32    190       C  
ATOM   2182  CG2 ILE A 300     -40.842 -13.812 -51.549  1.00 62.39           C  
ANISOU 2182  CG2 ILE A 300     7756   8306   7641   -403     11    137       C  
ATOM   2183  CD1 ILE A 300     -38.961 -16.551 -50.862  1.00 66.22           C  
ANISOU 2183  CD1 ILE A 300     8339   8684   8138   -464    -51    185       C  
ATOM   2184  N   ILE A 301     -43.748 -17.654 -50.747  1.00 70.45           N  
ANISOU 2184  N   ILE A 301     8764   9394   8606   -613    -77    260       N  
ATOM   2185  CA  ILE A 301     -44.174 -19.061 -50.832  1.00 72.93           C  
ANISOU 2185  CA  ILE A 301     9102   9692   8916   -675   -118    299       C  
ATOM   2186  C   ILE A 301     -44.783 -19.344 -52.217  1.00 69.82           C  
ANISOU 2186  C   ILE A 301     8718   9272   8536   -675   -138    296       C  
ATOM   2187  O   ILE A 301     -45.792 -18.734 -52.585  1.00 71.50           O  
ANISOU 2187  O   ILE A 301     8890   9533   8743   -670   -123    288       O  
ATOM   2188  CB  ILE A 301     -45.140 -19.451 -49.658  1.00 78.10           C  
ANISOU 2188  CB  ILE A 301     9717  10420   9536   -736   -118    334       C  
ATOM   2189  CG1 ILE A 301     -45.743 -20.855 -49.854  1.00 79.46           C  
ANISOU 2189  CG1 ILE A 301     9909  10577   9702   -805   -164    376       C  
ATOM   2190  CG2 ILE A 301     -46.237 -18.400 -49.436  1.00 78.46           C  
ANISOU 2190  CG2 ILE A 301     9696  10551   9561   -725    -84    322       C  
ATOM   2191  CD1 ILE A 301     -46.613 -21.336 -48.704  1.00 80.07           C  
ANISOU 2191  CD1 ILE A 301     9952  10724   9745   -871   -167    417       C  
ATOM   2192  N   ASP A 302     -44.138 -20.233 -52.984  1.00 63.06           N  
ANISOU 2192  N   ASP A 302     7917   8341   7701   -676   -173    300       N  
ATOM   2193  CA  ASP A 302     -44.599 -20.651 -54.332  1.00 60.52           C  
ANISOU 2193  CA  ASP A 302     7614   7984   7393   -676   -199    298       C  
ATOM   2194  C   ASP A 302     -44.229 -19.694 -55.468  1.00 55.37           C  
ANISOU 2194  C   ASP A 302     6967   7308   6764   -610   -178    257       C  
ATOM   2195  O   ASP A 302     -44.198 -20.082 -56.639  1.00 52.97           O  
ANISOU 2195  O   ASP A 302     6693   6957   6475   -598   -201    251       O  
ATOM   2196  CB  ASP A 302     -46.121 -20.916 -54.373  1.00 61.90           C  
ANISOU 2196  CB  ASP A 302     7751   8216   7551   -726   -209    323       C  
ATOM   2197  CG  ASP A 302     -46.552 -22.081 -53.482  1.00 66.55           C  
ANISOU 2197  CG  ASP A 302     8343   8821   8120   -801   -241    370       C  
ATOM   2198  OD1 ASP A 302     -45.707 -22.646 -52.750  1.00 64.43           O  
ANISOU 2198  OD1 ASP A 302     8106   8523   7849   -814   -253    382       O  
ATOM   2199  OD2 ASP A 302     -47.755 -22.428 -53.511  1.00 70.57           O1-
ANISOU 2199  OD2 ASP A 302     8823   9374   8615   -848   -254    394       O1-
ATOM   2200  N   LEU A 303     -43.961 -18.446 -55.116  1.00 51.07           N  
ANISOU 2200  N   LEU A 303     6392   6793   6217   -567   -137    231       N  
ATOM   2201  CA  LEU A 303     -43.707 -17.407 -56.088  1.00 49.52           C  
ANISOU 2201  CA  LEU A 303     6195   6583   6038   -508   -114    194       C  
ATOM   2202  C   LEU A 303     -42.496 -17.729 -56.954  1.00 45.93           C  
ANISOU 2202  C   LEU A 303     5793   6050   5606   -474   -129    180       C  
ATOM   2203  O   LEU A 303     -42.462 -17.426 -58.140  1.00 43.80           O  
ANISOU 2203  O   LEU A 303     5536   5753   5351   -442   -129    160       O  
ATOM   2204  CB  LEU A 303     -43.442 -16.096 -55.359  1.00 52.90           C  
ANISOU 2204  CB  LEU A 303     6589   7051   6460   -471    -73    171       C  
ATOM   2205  CG  LEU A 303     -44.190 -14.850 -55.825  1.00 57.15           C  
ANISOU 2205  CG  LEU A 303     7088   7630   6996   -437    -46    146       C  
ATOM   2206  CD1 LEU A 303     -43.574 -13.630 -55.146  1.00 58.41           C  
ANISOU 2206  CD1 LEU A 303     7229   7809   7154   -395    -12    120       C  
ATOM   2207  CD2 LEU A 303     -44.182 -14.714 -57.343  1.00 55.27           C  
ANISOU 2207  CD2 LEU A 303     6872   7348   6778   -407    -55    128       C  
ATOM   2208  N   PHE A 304     -41.493 -18.340 -56.352  1.00 43.27           N  
ANISOU 2208  N   PHE A 304     5488   5680   5272   -481   -140    188       N  
ATOM   2209  CA  PHE A 304     -40.242 -18.493 -57.037  1.00 41.63           C  
ANISOU 2209  CA  PHE A 304     5324   5407   5084   -442   -147    170       C  
ATOM   2210  C   PHE A 304     -39.897 -19.939 -57.271  1.00 40.74           C  
ANISOU 2210  C   PHE A 304     5260   5241   4975   -469   -193    190       C  
ATOM   2211  O   PHE A 304     -38.771 -20.239 -57.598  1.00 39.90           O  
ANISOU 2211  O   PHE A 304     5192   5085   4883   -441   -203    177       O  
ATOM   2212  CB  PHE A 304     -39.130 -17.803 -56.252  1.00 41.47           C  
ANISOU 2212  CB  PHE A 304     5302   5386   5067   -411   -120    155       C  
ATOM   2213  CG  PHE A 304     -39.275 -16.306 -56.170  1.00 42.71           C  
ANISOU 2213  CG  PHE A 304     5419   5583   5223   -374    -78    130       C  
ATOM   2214  CD1 PHE A 304     -39.569 -15.687 -54.967  1.00 44.43           C  
ANISOU 2214  CD1 PHE A 304     5600   5854   5425   -383    -55    133       C  
ATOM   2215  CD2 PHE A 304     -39.097 -15.505 -57.296  1.00 45.34           C  
ANISOU 2215  CD2 PHE A 304     5756   5900   5572   -329    -64    103       C  
ATOM   2216  CE1 PHE A 304     -39.680 -14.296 -54.890  1.00 44.71           C  
ANISOU 2216  CE1 PHE A 304     5603   5923   5460   -346    -21    108       C  
ATOM   2217  CE2 PHE A 304     -39.224 -14.116 -57.223  1.00 44.14           C  
ANISOU 2217  CE2 PHE A 304     5571   5780   5418   -296    -30     81       C  
ATOM   2218  CZ  PHE A 304     -39.513 -13.516 -56.015  1.00 42.14           C  
ANISOU 2218  CZ  PHE A 304     5282   5577   5150   -303    -10     83       C  
ATOM   2219  N   ASN A 305     -40.854 -20.845 -57.123  1.00 43.96           N  
ANISOU 2219  N   ASN A 305     5668   5662   5372   -523   -224    220       N  
ATOM   2220  CA  ASN A 305     -40.489 -22.252 -57.191  1.00 48.12           C  
ANISOU 2220  CA  ASN A 305     6245   6136   5902   -552   -273    240       C  
ATOM   2221  C   ASN A 305     -40.145 -22.756 -58.595  1.00 47.26           C  
ANISOU 2221  C   ASN A 305     6179   5966   5809   -524   -301    225       C  
ATOM   2222  O   ASN A 305     -39.536 -23.820 -58.734  1.00 52.11           O  
ANISOU 2222  O   ASN A 305     6841   6527   6428   -530   -341    233       O  
ATOM   2223  CB  ASN A 305     -41.469 -23.158 -56.432  1.00 55.64           C  
ANISOU 2223  CB  ASN A 305     7189   7117   6836   -624   -302    281       C  
ATOM   2224  CG  ASN A 305     -42.892 -23.013 -56.908  1.00 60.98           C  
ANISOU 2224  CG  ASN A 305     7830   7833   7503   -651   -303    292       C  
ATOM   2225  ND2 ASN A 305     -43.832 -23.471 -56.090  1.00 61.37           N  
ANISOU 2225  ND2 ASN A 305     7854   7929   7533   -713   -314    327       N  
ATOM   2226  OD1 ASN A 305     -43.150 -22.497 -57.997  1.00 68.36           O  
ANISOU 2226  OD1 ASN A 305     8760   8762   8450   -617   -294    270       O  
ATOM   2227  N   CYS A 306     -40.483 -21.973 -59.620  1.00 44.74           N  
ANISOU 2227  N   CYS A 306     5845   5654   5498   -489   -281    203       N  
ATOM   2228  CA  CYS A 306     -39.961 -22.208 -60.968  1.00 43.40           C  
ANISOU 2228  CA  CYS A 306     5713   5430   5344   -449   -298    182       C  
ATOM   2229  C   CYS A 306     -38.482 -21.865 -61.079  1.00 41.84           C  
ANISOU 2229  C   CYS A 306     5538   5199   5157   -397   -281    156       C  
ATOM   2230  O   CYS A 306     -37.828 -22.258 -62.029  1.00 39.77           O  
ANISOU 2230  O   CYS A 306     5314   4890   4906   -365   -299    140       O  
ATOM   2231  CB  CYS A 306     -40.736 -21.421 -62.018  1.00 44.45           C  
ANISOU 2231  CB  CYS A 306     5824   5583   5482   -427   -281    165       C  
ATOM   2232  SG  CYS A 306     -42.349 -22.128 -62.438  1.00 47.45           S  
ANISOU 2232  SG  CYS A 306     6194   5979   5853   -481   -316    192       S  
ATOM   2233  N   LEU A 307     -37.963 -21.117 -60.113  1.00 42.62           N  
ANISOU 2233  N   LEU A 307     5612   5326   5254   -387   -247    151       N  
ATOM   2234  CA  LEU A 307     -36.562 -20.716 -60.120  1.00 43.27           C  
ANISOU 2234  CA  LEU A 307     5710   5382   5346   -340   -229    127       C  
ATOM   2235  C   LEU A 307     -35.748 -21.468 -59.082  1.00 45.01           C  
ANISOU 2235  C   LEU A 307     5953   5584   5563   -356   -247    140       C  
ATOM   2236  O   LEU A 307     -34.649 -21.044 -58.749  1.00 48.87           O  
ANISOU 2236  O   LEU A 307     6445   6064   6059   -325   -227    125       O  
ATOM   2237  CB  LEU A 307     -36.413 -19.221 -59.845  1.00 42.59           C  
ANISOU 2237  CB  LEU A 307     5583   5335   5261   -310   -178    108       C  
ATOM   2238  CG  LEU A 307     -36.589 -18.109 -60.875  1.00 43.18           C  
ANISOU 2238  CG  LEU A 307     5641   5420   5344   -269   -150     84       C  
ATOM   2239  CD1 LEU A 307     -36.360 -18.586 -62.307  1.00 44.78           C  
ANISOU 2239  CD1 LEU A 307     5878   5578   5556   -245   -171     72       C  
ATOM   2240  CD2 LEU A 307     -37.957 -17.503 -60.705  1.00 41.70           C  
ANISOU 2240  CD2 LEU A 307     5411   5284   5147   -291   -136     91       C  
ATOM   2241  N   THR A 308     -36.274 -22.578 -58.579  1.00 49.03           N  
ANISOU 2241  N   THR A 308     6479   6087   6064   -407   -285    169       N  
ATOM   2242  CA  THR A 308     -35.592 -23.354 -57.540  1.00 53.40           C  
ANISOU 2242  CA  THR A 308     7055   6621   6611   -428   -306    184       C  
ATOM   2243  C   THR A 308     -34.123 -23.733 -57.824  1.00 53.73           C  
ANISOU 2243  C   THR A 308     7139   6610   6666   -385   -319    164       C  
ATOM   2244  O   THR A 308     -33.323 -23.772 -56.899  1.00 57.96           O  
ANISOU 2244  O   THR A 308     7678   7142   7199   -383   -315    165       O  
ATOM   2245  CB  THR A 308     -36.394 -24.611 -57.148  1.00 56.01           C  
ANISOU 2245  CB  THR A 308     7406   6944   6931   -491   -354    221       C  
ATOM   2246  CG2 THR A 308     -35.888 -25.856 -57.891  1.00 57.77           C  
ANISOU 2246  CG2 THR A 308     7688   7099   7160   -485   -409    220       C  
ATOM   2247  OG1 THR A 308     -36.287 -24.817 -55.736  1.00 59.38           O  
ANISOU 2247  OG1 THR A 308     7824   7392   7345   -526   -354    242       O  
ATOM   2248  N   ASN A 309     -33.779 -23.984 -59.086  1.00 53.17           N  
ANISOU 2248  N   ASN A 309     7095   6500   6604   -349   -335    145       N  
ATOM   2249  CA  ASN A 309     -32.469 -24.519 -59.459  1.00 52.02           C  
ANISOU 2249  CA  ASN A 309     6991   6305   6467   -310   -354    126       C  
ATOM   2250  C   ASN A 309     -31.683 -23.556 -60.349  1.00 49.08           C  
ANISOU 2250  C   ASN A 309     6609   5932   6106   -248   -318     92       C  
ATOM   2251  O   ASN A 309     -30.737 -23.942 -61.046  1.00 49.04           O  
ANISOU 2251  O   ASN A 309     6635   5890   6108   -208   -332     73       O  
ATOM   2252  CB  ASN A 309     -32.620 -25.899 -60.135  1.00 61.29           C  
ANISOU 2252  CB  ASN A 309     8217   7429   7641   -321   -414    134       C  
ATOM   2253  CG  ASN A 309     -32.693 -25.822 -61.668  1.00 70.51           C  
ANISOU 2253  CG  ASN A 309     9398   8575   8815   -282   -418    112       C  
ATOM   2254  ND2 ASN A 309     -33.661 -25.061 -62.197  1.00 73.25           N  
ANISOU 2254  ND2 ASN A 309     9713   8956   9163   -288   -393    112       N  
ATOM   2255  OD1 ASN A 309     -31.878 -26.439 -62.368  1.00 76.98           O  
ANISOU 2255  OD1 ASN A 309    10257   9351   9639   -246   -445     94       O  
ATOM   2256  N   VAL A 310     -32.095 -22.295 -60.350  1.00 45.70           N  
ANISOU 2256  N   VAL A 310     6136   5547   5679   -240   -271     86       N  
ATOM   2257  CA  VAL A 310     -31.307 -21.262 -60.985  1.00 42.18           C  
ANISOU 2257  CA  VAL A 310     5677   5105   5242   -188   -234     58       C  
ATOM   2258  C   VAL A 310     -30.012 -21.158 -60.168  1.00 40.65           C  
ANISOU 2258  C   VAL A 310     5488   4905   5053   -169   -224     50       C  
ATOM   2259  O   VAL A 310     -30.054 -21.211 -58.943  1.00 38.78           O  
ANISOU 2259  O   VAL A 310     5239   4683   4810   -198   -222     65       O  
ATOM   2260  CB  VAL A 310     -32.096 -19.942 -61.014  1.00 43.49           C  
ANISOU 2260  CB  VAL A 310     5797   5319   5408   -189   -192     55       C  
ATOM   2261  CG1 VAL A 310     -31.854 -19.090 -59.766  1.00 40.80           C  
ANISOU 2261  CG1 VAL A 310     5424   5013   5065   -195   -159     57       C  
ATOM   2262  CG2 VAL A 310     -31.774 -19.164 -62.264  1.00 42.22           C  
ANISOU 2262  CG2 VAL A 310     5633   5152   5255   -143   -170     30       C  
ATOM   2263  N   SER A 311     -28.861 -21.062 -60.820  1.00 39.15           N  
ANISOU 2263  N   SER A 311     5312   4691   4870   -122   -218     27       N  
ATOM   2264  CA  SER A 311     -27.624 -20.997 -60.057  1.00 41.31           C  
ANISOU 2264  CA  SER A 311     5589   4958   5148   -105   -210     19       C  
ATOM   2265  C   SER A 311     -27.471 -19.657 -59.325  1.00 39.83           C  
ANISOU 2265  C   SER A 311     5359   4810   4964   -101   -164     16       C  
ATOM   2266  O   SER A 311     -26.883 -19.611 -58.256  1.00 39.83           O  
ANISOU 2266  O   SER A 311     5354   4815   4964   -108   -159     19       O  
ATOM   2267  CB  SER A 311     -26.409 -21.292 -60.921  1.00 43.29           C  
ANISOU 2267  CB  SER A 311     5864   5178   5404    -56   -218     -4       C  
ATOM   2268  OG  SER A 311     -25.807 -20.085 -61.336  1.00 48.74           O  
ANISOU 2268  OG  SER A 311     6527   5888   6101    -21   -175    -22       O  
ATOM   2269  N   SER A 312     -28.024 -18.585 -59.894  1.00 37.90           N  
ANISOU 2269  N   SER A 312     5087   4592   4721    -91   -132      9       N  
ATOM   2270  CA  SER A 312     -27.959 -17.260 -59.283  1.00 34.78           C  
ANISOU 2270  CA  SER A 312     4653   4232   4328    -86    -92      4       C  
ATOM   2271  C   SER A 312     -29.322 -16.583 -59.195  1.00 33.16           C  
ANISOU 2271  C   SER A 312     4418   4064   4117   -109    -76     13       C  
ATOM   2272  O   SER A 312     -30.013 -16.426 -60.201  1.00 32.98           O  
ANISOU 2272  O   SER A 312     4394   4042   4094   -104    -77      9       O  
ATOM   2273  CB  SER A 312     -26.981 -16.374 -60.036  1.00 35.33           C  
ANISOU 2273  CB  SER A 312     4716   4298   4407    -41    -65    -17       C  
ATOM   2274  OG  SER A 312     -26.940 -15.092 -59.465  1.00 37.50           O  
ANISOU 2274  OG  SER A 312     4958   4603   4685    -37    -30    -21       O  
ATOM   2275  N   PHE A 313     -29.692 -16.176 -57.982  1.00 30.47           N  
ANISOU 2275  N   PHE A 313     4053   3755   3770   -133    -64     23       N  
ATOM   2276  CA  PHE A 313     -30.991 -15.582 -57.729  1.00 30.85           C  
ANISOU 2276  CA  PHE A 313     4068   3843   3808   -156    -50     31       C  
ATOM   2277  C   PHE A 313     -30.815 -14.253 -57.036  1.00 30.18           C  
ANISOU 2277  C   PHE A 313     3951   3790   3724   -141    -15     21       C  
ATOM   2278  O   PHE A 313     -30.167 -14.153 -55.998  1.00 30.53           O  
ANISOU 2278  O   PHE A 313     3992   3839   3767   -143     -9     23       O  
ATOM   2279  CB  PHE A 313     -31.853 -16.503 -56.880  1.00 30.67           C  
ANISOU 2279  CB  PHE A 313     4046   3835   3772   -205    -74     57       C  
ATOM   2280  CG  PHE A 313     -33.244 -16.006 -56.649  1.00 31.90           C  
ANISOU 2280  CG  PHE A 313     4167   4037   3915   -229    -62     66       C  
ATOM   2281  CD1 PHE A 313     -34.275 -16.328 -57.533  1.00 31.39           C  
ANISOU 2281  CD1 PHE A 313     4102   3974   3848   -243    -76     71       C  
ATOM   2282  CD2 PHE A 313     -33.558 -15.268 -55.508  1.00 33.83           C  
ANISOU 2282  CD2 PHE A 313     4377   4325   4149   -239    -40     69       C  
ATOM   2283  CE1 PHE A 313     -35.578 -15.902 -57.298  1.00 31.29           C  
ANISOU 2283  CE1 PHE A 313     4054   4008   3823   -265    -67     79       C  
ATOM   2284  CE2 PHE A 313     -34.860 -14.837 -55.272  1.00 32.51           C  
ANISOU 2284  CE2 PHE A 313     4175   4207   3968   -260    -30     76       C  
ATOM   2285  CZ  PHE A 313     -35.869 -15.156 -56.174  1.00 31.99           C  
ANISOU 2285  CZ  PHE A 313     4108   4144   3900   -273    -43     81       C  
ATOM   2286  N   SER A 314     -31.409 -13.234 -57.628  1.00 29.06           N  
ANISOU 2286  N   SER A 314     3788   3670   3583   -125      4     10       N  
ATOM   2287  CA  SER A 314     -31.221 -11.892 -57.167  1.00 29.63           C  
ANISOU 2287  CA  SER A 314     3833   3767   3657   -106     34     -2       C  
ATOM   2288  C   SER A 314     -32.556 -11.157 -57.078  1.00 29.51           C  
ANISOU 2288  C   SER A 314     3785   3794   3631   -115     46     -3       C  
ATOM   2289  O   SER A 314     -33.357 -11.199 -58.010  1.00 28.14           O  
ANISOU 2289  O   SER A 314     3611   3622   3457   -115     40     -4       O  
ATOM   2290  CB  SER A 314     -30.278 -11.180 -58.111  1.00 28.57           C  
ANISOU 2290  CB  SER A 314     3707   3609   3537    -66     48    -21       C  
ATOM   2291  OG  SER A 314     -30.203  -9.826 -57.770  1.00 32.00           O  
ANISOU 2291  OG  SER A 314     4118   4066   3973    -48     73    -33       O  
ATOM   2292  N   LEU A 315     -32.809 -10.528 -55.938  1.00 28.79           N  
ANISOU 2292  N   LEU A 315     3668   3739   3531   -121     60     -2       N  
ATOM   2293  CA  LEU A 315     -33.915  -9.575 -55.837  1.00 29.71           C  
ANISOU 2293  CA  LEU A 315     3751   3898   3637   -118     74    -10       C  
ATOM   2294  C   LEU A 315     -33.344  -8.212 -55.517  1.00 29.69           C  
ANISOU 2294  C   LEU A 315     3736   3904   3641    -85     97    -29       C  
ATOM   2295  O   LEU A 315     -32.549  -8.050 -54.572  1.00 29.13           O  
ANISOU 2295  O   LEU A 315     3665   3831   3570    -82    103    -29       O  
ATOM   2296  CB  LEU A 315     -34.931  -9.970 -54.754  1.00 28.58           C  
ANISOU 2296  CB  LEU A 315     3583   3801   3473   -154     70      6       C  
ATOM   2297  CG  LEU A 315     -35.636 -11.318 -54.824  1.00 28.70           C  
ANISOU 2297  CG  LEU A 315     3607   3816   3479   -196     46     30       C  
ATOM   2298  CD1 LEU A 315     -36.472 -11.553 -53.572  1.00 29.16           C  
ANISOU 2298  CD1 LEU A 315     3637   3925   3515   -232     46     47       C  
ATOM   2299  CD2 LEU A 315     -36.507 -11.404 -56.073  1.00 29.79           C  
ANISOU 2299  CD2 LEU A 315     3746   3952   3621   -195     37     28       C  
ATOM   2300  N   VAL A 316     -33.718  -7.230 -56.317  1.00 29.87           N  
ANISOU 2300  N   VAL A 316     3750   3931   3667    -60    107    -45       N  
ATOM   2301  CA  VAL A 316     -33.358  -5.864 -55.973  1.00 30.87           C  
ANISOU 2301  CA  VAL A 316     3863   4068   3797    -31    124    -63       C  
ATOM   2302  C   VAL A 316     -34.594  -4.978 -55.872  1.00 32.69           C  
ANISOU 2302  C   VAL A 316     4064   4340   4015    -23    130    -74       C  
ATOM   2303  O   VAL A 316     -35.502  -5.075 -56.699  1.00 32.90           O  
ANISOU 2303  O   VAL A 316     4086   4375   4039    -26    125    -75       O  
ATOM   2304  CB  VAL A 316     -32.141  -5.297 -56.780  1.00 32.03           C  
ANISOU 2304  CB  VAL A 316     4031   4173   3962     -2    130    -74       C  
ATOM   2305  CG1 VAL A 316     -31.597  -6.266 -57.805  1.00 30.86           C  
ANISOU 2305  CG1 VAL A 316     3912   3988   3825     -5    119    -66       C  
ATOM   2306  CG2 VAL A 316     -32.382  -3.907 -57.355  1.00 33.07           C  
ANISOU 2306  CG2 VAL A 316     4154   4311   4098     26    140    -92       C  
ATOM   2307  N   SER A 317     -34.644  -4.183 -54.800  1.00 32.18           N  
ANISOU 2307  N   SER A 317     3978   4305   3941    -14    140    -83       N  
ATOM   2308  CA  SER A 317     -35.717  -3.223 -54.563  1.00 32.85           C  
ANISOU 2308  CA  SER A 317     4034   4433   4012      0    146    -97       C  
ATOM   2309  C   SER A 317     -37.097  -3.859 -54.545  1.00 33.55           C  
ANISOU 2309  C   SER A 317     4100   4563   4083    -25    140    -88       C  
ATOM   2310  O   SER A 317     -38.027  -3.393 -55.208  1.00 34.67           O  
ANISOU 2310  O   SER A 317     4229   4722   4221    -14    139    -98       O  
ATOM   2311  CB  SER A 317     -35.660  -2.088 -55.584  1.00 33.81           C  
ANISOU 2311  CB  SER A 317     4163   4536   4145     34    148   -117       C  
ATOM   2312  OG  SER A 317     -34.349  -1.551 -55.654  1.00 36.56           O  
ANISOU 2312  OG  SER A 317     4532   4847   4510     52    153   -123       O  
ATOM   2313  N   VAL A 318     -37.227  -4.925 -53.768  1.00 35.08           N  
ANISOU 2313  N   VAL A 318     4290   4772   4266    -61    135    -67       N  
ATOM   2314  CA  VAL A 318     -38.500  -5.620 -53.598  1.00 33.89           C  
ANISOU 2314  CA  VAL A 318     4116   4664   4097    -93    129    -52       C  
ATOM   2315  C   VAL A 318     -38.855  -5.505 -52.126  1.00 34.34           C  
ANISOU 2315  C   VAL A 318     4143   4773   4130   -105    137    -48       C  
ATOM   2316  O   VAL A 318     -37.975  -5.491 -51.273  1.00 35.62           O  
ANISOU 2316  O   VAL A 318     4314   4925   4293   -103    141    -46       O  
ATOM   2317  CB  VAL A 318     -38.377  -7.107 -54.010  1.00 33.93           C  
ANISOU 2317  CB  VAL A 318     4145   4640   4107   -130    111    -26       C  
ATOM   2318  CG1 VAL A 318     -39.674  -7.869 -53.779  1.00 36.26           C  
ANISOU 2318  CG1 VAL A 318     4415   4979   4382   -169    101     -8       C  
ATOM   2319  CG2 VAL A 318     -37.991  -7.228 -55.466  1.00 34.71           C  
ANISOU 2319  CG2 VAL A 318     4273   4689   4226   -115    103    -32       C  
ATOM   2320  N   THR A 319     -40.142  -5.414 -51.829  1.00 35.60           N  
ANISOU 2320  N   THR A 319     4267   4991   4268   -115    139    -48       N  
ATOM   2321  CA  THR A 319     -40.620  -5.388 -50.463  1.00 36.31           C  
ANISOU 2321  CA  THR A 319     4325   5140   4331   -129    147    -42       C  
ATOM   2322  C   THR A 319     -41.283  -6.716 -50.169  1.00 37.67           C  
ANISOU 2322  C   THR A 319     4488   5336   4488   -184    136    -10       C  
ATOM   2323  O   THR A 319     -42.144  -7.158 -50.917  1.00 38.62           O  
ANISOU 2323  O   THR A 319     4601   5466   4607   -202    127     -2       O  
ATOM   2324  CB  THR A 319     -41.598  -4.226 -50.240  1.00 36.53           C  
ANISOU 2324  CB  THR A 319     4313   5224   4340    -99    158    -67       C  
ATOM   2325  CG2 THR A 319     -42.150  -4.232 -48.809  1.00 34.24           C  
ANISOU 2325  CG2 THR A 319     3987   5003   4018   -112    167    -62       C  
ATOM   2326  OG1 THR A 319     -40.912  -2.995 -50.487  1.00 36.99           O  
ANISOU 2326  OG1 THR A 319     4385   5254   4414    -50    163    -96       O  
ATOM   2327  N   ILE A 320     -40.849  -7.361 -49.091  1.00 41.62           N  
ANISOU 2327  N   ILE A 320     4993   5844   4977   -211    135      8       N  
ATOM   2328  CA  ILE A 320     -41.403  -8.640 -48.664  1.00 45.20           C  
ANISOU 2328  CA  ILE A 320     5440   6319   5414   -267    122     43       C  
ATOM   2329  C   ILE A 320     -41.520  -8.607 -47.156  1.00 47.50           C  
ANISOU 2329  C   ILE A 320     5707   6664   5677   -282    132     51       C  
ATOM   2330  O   ILE A 320     -40.521  -8.437 -46.479  1.00 47.83           O  
ANISOU 2330  O   ILE A 320     5765   6682   5723   -269    137     47       O  
ATOM   2331  CB  ILE A 320     -40.490  -9.816 -49.048  1.00 43.54           C  
ANISOU 2331  CB  ILE A 320     5276   6042   5223   -293    101     64       C  
ATOM   2332  CG1 ILE A 320     -40.167  -9.785 -50.532  1.00 40.54           C  
ANISOU 2332  CG1 ILE A 320     4925   5606   4871   -271     93     52       C  
ATOM   2333  CG2 ILE A 320     -41.147 -11.145 -48.682  1.00 44.67           C  
ANISOU 2333  CG2 ILE A 320     5417   6205   5349   -354     83    101       C  
ATOM   2334  CD1 ILE A 320     -38.958 -10.608 -50.900  1.00 41.48           C  
ANISOU 2334  CD1 ILE A 320     5092   5655   5011   -276     76     61       C  
ATOM   2335  N   GLU A 321     -42.730  -8.759 -46.630  1.00 56.06           N  
ANISOU 2335  N   GLU A 321     6749   7819   6731   -308    136     63       N  
ATOM   2336  CA  GLU A 321     -42.928  -8.727 -45.171  1.00 64.77           C  
ANISOU 2336  CA  GLU A 321     7824   8982   7803   -323    148     72       C  
ATOM   2337  C   GLU A 321     -42.511 -10.043 -44.518  1.00 64.67           C  
ANISOU 2337  C   GLU A 321     7834   8953   7784   -377    132    110       C  
ATOM   2338  O   GLU A 321     -41.588 -10.062 -43.700  1.00 63.34           O  
ANISOU 2338  O   GLU A 321     7684   8766   7615   -373    134    111       O  
ATOM   2339  CB  GLU A 321     -44.376  -8.367 -44.795  1.00 70.58           C  
ANISOU 2339  CB  GLU A 321     8503   9809   8505   -330    159     70       C  
ATOM   2340  CG  GLU A 321     -44.652  -8.346 -43.288  1.00 73.12           C  
ANISOU 2340  CG  GLU A 321     8792  10200   8788   -345    172     80       C  
ATOM   2341  CD  GLU A 321     -46.137  -8.232 -42.940  1.00 80.63           C  
ANISOU 2341  CD  GLU A 321     9684  11247   9703   -361    182     85       C  
ATOM   2342  OE1 GLU A 321     -46.485  -8.415 -41.753  1.00 84.03           O  
ANISOU 2342  OE1 GLU A 321    10086  11743  10099   -384    191     99       O  
ATOM   2343  OE2 GLU A 321     -46.967  -7.958 -43.838  1.00 79.56           O1-
ANISOU 2343  OE2 GLU A 321     9529  11128   9572   -351    180     74       O1-
ATOM   2344  N   ARG A 322     -43.200 -11.125 -44.886  1.00 68.13           N  
ANISOU 2344  N   ARG A 322     8271   9396   8216   -428    114    141       N  
ATOM   2345  CA  ARG A 322     -42.962 -12.455 -44.317  1.00 73.29           C  
ANISOU 2345  CA  ARG A 322     8947  10036   8861   -486     94    180       C  
ATOM   2346  C   ARG A 322     -41.882 -13.181 -45.098  1.00 71.38           C  
ANISOU 2346  C   ARG A 322     8764   9702   8654   -487     70    185       C  
ATOM   2347  O   ARG A 322     -42.070 -13.533 -46.264  1.00 71.84           O  
ANISOU 2347  O   ARG A 322     8839   9725   8731   -489     55    186       O  
ATOM   2348  CB  ARG A 322     -44.252 -13.296 -44.287  1.00 74.47           C  
ANISOU 2348  CB  ARG A 322     9069  10238   8987   -545     82    214       C  
ATOM   2349  CG  ARG A 322     -45.266 -12.845 -43.247  1.00 79.56           C  
ANISOU 2349  CG  ARG A 322     9654  10983   9591   -556    103    217       C  
ATOM   2350  CD  ARG A 322     -46.116 -14.006 -42.748  1.00 81.71           C  
ANISOU 2350  CD  ARG A 322     9909  11299   9835   -631     87    264       C  
ATOM   2351  NE  ARG A 322     -46.401 -13.857 -41.319  1.00 85.15           N  
ANISOU 2351  NE  ARG A 322    10310  11810  10231   -647    104    275       N  
ATOM   2352  CZ  ARG A 322     -47.349 -14.515 -40.650  1.00 88.52           C  
ANISOU 2352  CZ  ARG A 322    10703  12306  10622   -706    101    312       C  
ATOM   2353  NH1 ARG A 322     -48.139 -15.386 -41.268  1.00 89.28           N1+
ANISOU 2353  NH1 ARG A 322    10795  12407  10718   -758     79    342       N1+
ATOM   2354  NH2 ARG A 322     -47.513 -14.294 -39.351  1.00 87.49           N  
ANISOU 2354  NH2 ARG A 322    10541  12244  10455   -714    119    318       N  
ATOM   2355  N   VAL A 323     -40.758 -13.419 -44.436  1.00 70.68           N  
ANISOU 2355  N   VAL A 323     8705   9577   8571   -483     66    188       N  
ATOM   2356  CA  VAL A 323     -39.567 -13.933 -45.105  1.00 71.06           C  
ANISOU 2356  CA  VAL A 323     8807   9541   8651   -472     48    185       C  
ATOM   2357  C   VAL A 323     -39.081 -15.261 -44.551  1.00 74.34           C  
ANISOU 2357  C   VAL A 323     9256   9925   9062   -519     20    218       C  
ATOM   2358  O   VAL A 323     -37.968 -15.702 -44.843  1.00 73.24           O  
ANISOU 2358  O   VAL A 323     9162   9719   8946   -507      4    215       O  
ATOM   2359  CB  VAL A 323     -38.422 -12.920 -45.026  1.00 70.78           C  
ANISOU 2359  CB  VAL A 323     8783   9474   8633   -415     66    152       C  
ATOM   2360  CG1 VAL A 323     -38.350 -12.124 -46.315  1.00 72.78           C  
ANISOU 2360  CG1 VAL A 323     9039   9700   8912   -371     74    123       C  
ATOM   2361  CG2 VAL A 323     -38.579 -12.022 -43.801  1.00 68.94           C  
ANISOU 2361  CG2 VAL A 323     8515   9300   8377   -400     90    141       C  
ATOM   2362  N   LYS A 324     -39.928 -15.895 -43.752  1.00 79.18           N  
ANISOU 2362  N   LYS A 324     9849  10588   9645   -572     12    250       N  
ATOM   2363  CA  LYS A 324     -39.634 -17.213 -43.220  1.00 81.09           C  
ANISOU 2363  CA  LYS A 324    10123  10804   9880   -623    -18    286       C  
ATOM   2364  C   LYS A 324     -39.703 -18.250 -44.343  1.00 80.93           C  
ANISOU 2364  C   LYS A 324    10140  10729   9879   -647    -53    301       C  
ATOM   2365  O   LYS A 324     -39.260 -19.385 -44.180  1.00 82.28           O  
ANISOU 2365  O   LYS A 324    10351  10858  10053   -681    -87    325       O  
ATOM   2366  CB  LYS A 324     -40.586 -17.547 -42.065  1.00 83.35           C  
ANISOU 2366  CB  LYS A 324    10374  11166  10126   -676    -15    318       C  
ATOM   2367  CG  LYS A 324     -40.558 -16.519 -40.935  1.00 84.41           C  
ANISOU 2367  CG  LYS A 324    10472  11360  10238   -650     19    301       C  
ATOM   2368  CD  LYS A 324     -40.727 -17.167 -39.568  1.00 84.53           C  
ANISOU 2368  CD  LYS A 324    10481  11416  10220   -700     12    336       C  
ATOM   2369  CE  LYS A 324     -40.804 -16.121 -38.467  1.00 82.28           C  
ANISOU 2369  CE  LYS A 324    10156  11196   9909   -672     47    318       C  
ATOM   2370  NZ  LYS A 324     -40.583 -16.733 -37.130  1.00 79.08           N1+
ANISOU 2370  NZ  LYS A 324     9758  10813   9476   -712     40    347       N1+
ATOM   2371  N   ASP A 325     -40.224 -17.826 -45.492  1.00 80.90           N  
ANISOU 2371  N   ASP A 325    10124  10723   9889   -625    -48    284       N  
ATOM   2372  CA  ASP A 325     -40.381 -18.679 -46.675  1.00 87.17           C  
ANISOU 2372  CA  ASP A 325    10950  11468  10701   -640    -80    293       C  
ATOM   2373  C   ASP A 325     -39.057 -19.086 -47.326  1.00 88.06           C  
ANISOU 2373  C   ASP A 325    11119  11494  10844   -610    -99    279       C  
ATOM   2374  O   ASP A 325     -39.017 -19.991 -48.167  1.00 88.29           O  
ANISOU 2374  O   ASP A 325    11184  11476  10887   -625   -133    289       O  
ATOM   2375  CB  ASP A 325     -41.259 -17.980 -47.717  1.00 85.51           C  
ANISOU 2375  CB  ASP A 325    10711  11280  10497   -618    -65    275       C  
ATOM   2376  CG  ASP A 325     -42.615 -17.599 -47.173  1.00 89.30           C  
ANISOU 2376  CG  ASP A 325    11133  11848  10948   -645    -48    286       C  
ATOM   2377  OD1 ASP A 325     -43.454 -18.511 -46.991  1.00 85.37           O  
ANISOU 2377  OD1 ASP A 325    10628  11374  10432   -704    -70    322       O  
ATOM   2378  OD2 ASP A 325     -42.837 -16.388 -46.928  1.00 87.38           O1-
ANISOU 2378  OD2 ASP A 325    10851  11650  10697   -607    -13    260       O1-
ATOM   2379  N   PHE A 326     -37.980 -18.410 -46.942  1.00 87.12           N  
ANISOU 2379  N   PHE A 326    11007  11358  10735   -567    -80    255       N  
ATOM   2380  CA  PHE A 326     -36.651 -18.718 -47.456  1.00 86.87           C  
ANISOU 2380  CA  PHE A 326    11023  11252  10729   -536    -94    240       C  
ATOM   2381  C   PHE A 326     -36.029 -19.936 -46.762  1.00 87.27           C  
ANISOU 2381  C   PHE A 326    11114  11268  10776   -571   -129    266       C  
ATOM   2382  O   PHE A 326     -34.903 -20.340 -47.084  1.00 84.15           O  
ANISOU 2382  O   PHE A 326    10759  10812  10399   -547   -146    255       O  
ATOM   2383  CB  PHE A 326     -35.743 -17.511 -47.283  1.00 91.57           C  
ANISOU 2383  CB  PHE A 326    11608  11846  11336   -480    -61    207       C  
ATOM   2384  CG  PHE A 326     -36.106 -16.340 -48.151  1.00 91.56           C  
ANISOU 2384  CG  PHE A 326    11581  11862  11346   -438    -34    179       C  
ATOM   2385  CD1 PHE A 326     -35.454 -16.134 -49.364  1.00 90.84           C  
ANISOU 2385  CD1 PHE A 326    11513  11721  11280   -399    -35    156       C  
ATOM   2386  CD2 PHE A 326     -37.076 -15.426 -47.746  1.00 88.89           C  
ANISOU 2386  CD2 PHE A 326    11194  11590  10990   -437     -7    173       C  
ATOM   2387  CE1 PHE A 326     -35.772 -15.044 -50.163  1.00 91.39           C  
ANISOU 2387  CE1 PHE A 326    11560  11804  11358   -363    -12    132       C  
ATOM   2388  CE2 PHE A 326     -37.399 -14.339 -48.542  1.00 89.23           C  
ANISOU 2388  CE2 PHE A 326    11215  11644  11041   -397     14    146       C  
ATOM   2389  CZ  PHE A 326     -36.746 -14.145 -49.751  1.00 88.35           C  
ANISOU 2389  CZ  PHE A 326    11130  11481  10956   -362     11    126       C  
ATOM   2390  N   SER A 327     -36.763 -20.509 -45.805  1.00 87.25           N  
ANISOU 2390  N   SER A 327    11098  11305  10746   -626   -140    299       N  
ATOM   2391  CA  SER A 327     -36.363 -21.757 -45.153  1.00 87.75           C  
ANISOU 2391  CA  SER A 327    11200  11336  10802   -668   -178    329       C  
ATOM   2392  C   SER A 327     -36.576 -22.934 -46.103  1.00 85.97           C  
ANISOU 2392  C   SER A 327    11016  11062  10588   -694   -224    345       C  
ATOM   2393  O   SER A 327     -36.076 -24.039 -45.862  1.00 83.32           O  
ANISOU 2393  O   SER A 327    10725  10680  10252   -720   -265    364       O  
ATOM   2394  CB  SER A 327     -37.121 -21.965 -43.835  1.00 87.49           C  
ANISOU 2394  CB  SER A 327    11140  11366  10734   -722   -175    362       C  
ATOM   2395  OG  SER A 327     -38.477 -22.298 -44.065  1.00 89.88           O  
ANISOU 2395  OG  SER A 327    11418  11712  11021   -769   -183    387       O  
ATOM   2396  N   TYR A 328     -37.328 -22.669 -47.175  1.00 87.75           N  
ANISOU 2396  N   TYR A 328    11225  11295  10820   -686   -219    337       N  
ATOM   2397  CA  TYR A 328     -37.513 -23.590 -48.294  1.00 86.73           C  
ANISOU 2397  CA  TYR A 328    11132  11116  10704   -698   -260    344       C  
ATOM   2398  C   TYR A 328     -36.155 -23.879 -48.924  1.00 82.78           C  
ANISOU 2398  C   TYR A 328    10681  10540  10229   -652   -277    320       C  
ATOM   2399  O   TYR A 328     -35.323 -22.982 -49.065  1.00 80.65           O  
ANISOU 2399  O   TYR A 328    10404  10264   9973   -597   -246    287       O  
ATOM   2400  CB  TYR A 328     -38.464 -22.974 -49.329  1.00 86.99           C  
ANISOU 2400  CB  TYR A 328    11133  11175  10741   -685   -242    332       C  
ATOM   2401  CG  TYR A 328     -39.014 -23.948 -50.350  1.00 94.41           C  
ANISOU 2401  CG  TYR A 328    12101  12079  11688   -711   -285    347       C  
ATOM   2402  CD1 TYR A 328     -40.203 -24.649 -50.112  1.00 93.90           C  
ANISOU 2402  CD1 TYR A 328    12024  12046  11605   -777   -308    384       C  
ATOM   2403  CD2 TYR A 328     -38.354 -24.162 -51.566  1.00 96.89           C  
ANISOU 2403  CD2 TYR A 328    12456  12331  12028   -670   -302    323       C  
ATOM   2404  CE1 TYR A 328     -40.711 -25.538 -51.052  1.00 96.65           C  
ANISOU 2404  CE1 TYR A 328    12401  12360  11960   -801   -351    398       C  
ATOM   2405  CE2 TYR A 328     -38.854 -25.053 -52.511  1.00 98.39           C  
ANISOU 2405  CE2 TYR A 328    12674  12486  12223   -691   -343    335       C  
ATOM   2406  CZ  TYR A 328     -40.031 -25.736 -52.253  1.00 99.65           C  
ANISOU 2406  CZ  TYR A 328    12823  12674  12366   -757   -368    372       C  
ATOM   2407  OH  TYR A 328     -40.522 -26.613 -53.198  1.00 99.92           O  
ANISOU 2407  OH  TYR A 328    12886  12671  12406   -778   -412    384       O  
ATOM   2408  N   ASN A 329     -35.941 -25.139 -49.293  1.00 80.75           N  
ANISOU 2408  N   ASN A 329    10474  10228   9977   -674   -328    335       N  
ATOM   2409  CA  ASN A 329     -34.660 -25.588 -49.821  1.00 77.14           C  
ANISOU 2409  CA  ASN A 329    10067   9701   9540   -633   -351    314       C  
ATOM   2410  C   ASN A 329     -34.490 -25.398 -51.348  1.00 72.90           C  
ANISOU 2410  C   ASN A 329     9542   9129   9024   -587   -352    286       C  
ATOM   2411  O   ASN A 329     -34.565 -26.364 -52.132  1.00 73.22           O  
ANISOU 2411  O   ASN A 329     9623   9124   9071   -595   -396    292       O  
ATOM   2412  CB  ASN A 329     -34.391 -27.040 -49.391  1.00 79.21           C  
ANISOU 2412  CB  ASN A 329    10382   9917   9797   -674   -409    342       C  
ATOM   2413  CG  ASN A 329     -32.964 -27.481 -49.670  1.00 82.81           C  
ANISOU 2413  CG  ASN A 329    10886  10307  10269   -629   -432    319       C  
ATOM   2414  ND2 ASN A 329     -32.802 -28.756 -50.016  1.00 80.84           N  
ANISOU 2414  ND2 ASN A 329    10691  10002  10023   -646   -490    331       N  
ATOM   2415  OD1 ASN A 329     -32.018 -26.685 -49.584  1.00 78.89           O  
ANISOU 2415  OD1 ASN A 329    10379   9810   9784   -578   -399    289       O  
ATOM   2416  N   PHE A 330     -34.261 -24.144 -51.749  1.00 59.93           N  
ANISOU 2416  N   PHE A 330     7868   7510   7392   -538   -304    255       N  
ATOM   2417  CA  PHE A 330     -33.899 -23.802 -53.126  1.00 54.44           C  
ANISOU 2417  CA  PHE A 330     7183   6784   6715   -488   -298    225       C  
ATOM   2418  C   PHE A 330     -32.475 -24.276 -53.401  1.00 49.96           C  
ANISOU 2418  C   PHE A 330     6660   6159   6163   -448   -318    206       C  
ATOM   2419  O   PHE A 330     -31.692 -24.436 -52.471  1.00 52.39           O  
ANISOU 2419  O   PHE A 330     6978   6459   6468   -449   -320    208       O  
ATOM   2420  CB  PHE A 330     -33.946 -22.280 -53.337  1.00 52.88           C  
ANISOU 2420  CB  PHE A 330     6939   6627   6523   -448   -243    200       C  
ATOM   2421  CG  PHE A 330     -35.278 -21.649 -53.052  1.00 51.63           C  
ANISOU 2421  CG  PHE A 330     6734   6532   6351   -477   -220    212       C  
ATOM   2422  CD1 PHE A 330     -36.286 -21.654 -54.010  1.00 51.08           C  
ANISOU 2422  CD1 PHE A 330     6654   6471   6281   -485   -226    214       C  
ATOM   2423  CD2 PHE A 330     -35.514 -21.009 -51.833  1.00 53.36           C  
ANISOU 2423  CD2 PHE A 330     6915   6802   6554   -492   -192    219       C  
ATOM   2424  CE1 PHE A 330     -37.514 -21.058 -53.751  1.00 52.33           C  
ANISOU 2424  CE1 PHE A 330     6766   6691   6426   -509   -204    223       C  
ATOM   2425  CE2 PHE A 330     -36.735 -20.402 -51.572  1.00 51.33           C  
ANISOU 2425  CE2 PHE A 330     6611   6608   6282   -513   -170    227       C  
ATOM   2426  CZ  PHE A 330     -37.738 -20.433 -52.532  1.00 52.33           C  
ANISOU 2426  CZ  PHE A 330     6727   6744   6409   -522   -176    229       C  
ATOM   2427  N   GLY A 331     -32.135 -24.479 -54.671  1.00 44.83           N  
ANISOU 2427  N   GLY A 331     6035   5471   5527   -413   -331    186       N  
ATOM   2428  CA  GLY A 331     -30.813 -24.958 -55.063  1.00 37.55           C  
ANISOU 2428  CA  GLY A 331     5153   4497   4616   -371   -350    165       C  
ATOM   2429  C   GLY A 331     -29.834 -23.860 -55.453  1.00 36.57           C  
ANISOU 2429  C   GLY A 331     5011   4378   4506   -312   -308    132       C  
ATOM   2430  O   GLY A 331     -28.768 -24.145 -55.999  1.00 36.44           O  
ANISOU 2430  O   GLY A 331     5022   4324   4498   -271   -319    111       O  
ATOM   2431  N   TRP A 332     -30.168 -22.604 -55.156  1.00 34.62           N  
ANISOU 2431  N   TRP A 332     4716   4178   4257   -306   -260    126       N  
ATOM   2432  CA  TRP A 332     -29.301 -21.458 -55.518  1.00 33.55           C  
ANISOU 2432  CA  TRP A 332     4561   4049   4133   -254   -219     97       C  
ATOM   2433  C   TRP A 332     -27.901 -21.581 -55.034  1.00 33.16           C  
ANISOU 2433  C   TRP A 332     4529   3977   4092   -227   -221     85       C  
ATOM   2434  O   TRP A 332     -27.650 -22.083 -53.943  1.00 33.41           O  
ANISOU 2434  O   TRP A 332     4571   4006   4117   -251   -236     99       O  
ATOM   2435  CB  TRP A 332     -29.851 -20.146 -54.973  1.00 33.33           C  
ANISOU 2435  CB  TRP A 332     4485   4076   4102   -258   -174     96       C  
ATOM   2436  CG  TRP A 332     -31.290 -19.910 -55.301  1.00 34.57           C  
ANISOU 2436  CG  TRP A 332     4618   4266   4251   -285   -169    108       C  
ATOM   2437  CD1 TRP A 332     -31.991 -20.334 -56.432  1.00 33.97           C  
ANISOU 2437  CD1 TRP A 332     4555   4176   4177   -288   -188    109       C  
ATOM   2438  CD2 TRP A 332     -32.260 -19.177 -54.500  1.00 34.89           C  
ANISOU 2438  CD2 TRP A 332     4616   4362   4279   -310   -144    119       C  
ATOM   2439  CE2 TRP A 332     -33.526 -19.221 -55.248  1.00 35.93           C  
ANISOU 2439  CE2 TRP A 332     4735   4510   4405   -329   -149    126       C  
ATOM   2440  CE3 TRP A 332     -32.214 -18.509 -53.286  1.00 34.47           C  
ANISOU 2440  CE3 TRP A 332     4534   4345   4216   -318   -119    122       C  
ATOM   2441  NE1 TRP A 332     -33.294 -19.932 -56.376  1.00 34.47           N  
ANISOU 2441  NE1 TRP A 332     4586   4281   4230   -316   -176    121       N  
ATOM   2442  CZ2 TRP A 332     -34.685 -18.616 -54.771  1.00 35.98           C  
ANISOU 2442  CZ2 TRP A 332     4700   4572   4398   -353   -130    136       C  
ATOM   2443  CZ3 TRP A 332     -33.384 -17.906 -52.810  1.00 35.48           C  
ANISOU 2443  CZ3 TRP A 332     4621   4528   4329   -341   -100    131       C  
ATOM   2444  CH2 TRP A 332     -34.590 -17.956 -53.538  1.00 37.19           C  
ANISOU 2444  CH2 TRP A 332     4825   4764   4542   -358   -105    138       C  
ATOM   2445  N   GLN A 333     -26.980 -21.071 -55.834  1.00 33.99           N  
ANISOU 2445  N   GLN A 333     4636   4069   4209   -178   -204     58       N  
ATOM   2446  CA  GLN A 333     -25.580 -21.052 -55.480  1.00 35.76           C  
ANISOU 2446  CA  GLN A 333     4869   4274   4440   -147   -201     43       C  
ATOM   2447  C   GLN A 333     -25.113 -19.643 -55.163  1.00 34.24           C  
ANISOU 2447  C   GLN A 333     4639   4113   4255   -124   -153     30       C  
ATOM   2448  O   GLN A 333     -24.106 -19.442 -54.484  1.00 31.94           O  
ANISOU 2448  O   GLN A 333     4347   3819   3968   -109   -146     22       O  
ATOM   2449  CB  GLN A 333     -24.763 -21.638 -56.615  1.00 39.38           C  
ANISOU 2449  CB  GLN A 333     5359   4695   4906   -107   -221     23       C  
ATOM   2450  CG  GLN A 333     -24.872 -23.155 -56.673  1.00 46.73           C  
ANISOU 2450  CG  GLN A 333     6337   5586   5831   -124   -277     34       C  
ATOM   2451  CD  GLN A 333     -24.093 -23.736 -57.826  1.00 50.49           C  
ANISOU 2451  CD  GLN A 333     6844   6025   6312    -80   -299     11       C  
ATOM   2452  NE2 GLN A 333     -22.932 -24.295 -57.522  1.00 54.38           N  
ANISOU 2452  NE2 GLN A 333     7359   6492   6807    -56   -318      0       N  
ATOM   2453  OE1 GLN A 333     -24.526 -23.679 -58.981  1.00 53.67           O  
ANISOU 2453  OE1 GLN A 333     7250   6425   6716    -66   -298      3       O  
ATOM   2454  N   HIS A 334     -25.859 -18.673 -55.670  1.00 34.31           N  
ANISOU 2454  N   HIS A 334     4619   4151   4264   -121   -124     26       N  
ATOM   2455  CA  HIS A 334     -25.617 -17.269 -55.403  1.00 35.41           C  
ANISOU 2455  CA  HIS A 334     4724   4321   4409   -103    -82     15       C  
ATOM   2456  C   HIS A 334     -26.968 -16.656 -55.141  1.00 34.73           C  
ANISOU 2456  C   HIS A 334     4608   4272   4313   -130    -67     26       C  
ATOM   2457  O   HIS A 334     -27.939 -16.861 -55.903  1.00 35.24           O  
ANISOU 2457  O   HIS A 334     4673   4341   4374   -141    -75     31       O  
ATOM   2458  CB  HIS A 334     -24.883 -16.615 -56.577  1.00 38.80           C  
ANISOU 2458  CB  HIS A 334     5151   4740   4850    -59    -64     -6       C  
ATOM   2459  CG  HIS A 334     -24.803 -15.105 -56.497  1.00 44.55           C  
ANISOU 2459  CG  HIS A 334     5845   5498   5583    -43    -24    -16       C  
ATOM   2460  CD2 HIS A 334     -24.031 -14.263 -55.684  1.00 45.27           C  
ANISOU 2460  CD2 HIS A 334     5918   5601   5680    -32     -2    -22       C  
ATOM   2461  ND1 HIS A 334     -25.554 -14.295 -57.278  1.00 46.41           N  
ANISOU 2461  ND1 HIS A 334     6063   5750   5818    -37     -6    -21       N  
ATOM   2462  CE1 HIS A 334     -25.277 -13.004 -56.983  1.00 46.41           C  
ANISOU 2462  CE1 HIS A 334     6038   5772   5824    -23     23    -30       C  
ATOM   2463  NE2 HIS A 334     -24.347 -12.987 -56.008  1.00 46.24           N  
ANISOU 2463  NE2 HIS A 334     6015   5747   5806    -20     25    -30       N  
ATOM   2464  N   LEU A 335     -27.062 -15.971 -54.010  1.00 31.42           N  
ANISOU 2464  N   LEU A 335     4163   3883   3888   -141    -47     31       N  
ATOM   2465  CA  LEU A 335     -28.248 -15.240 -53.643  1.00 30.92           C  
ANISOU 2465  CA  LEU A 335     4068   3864   3815   -160    -29     37       C  
ATOM   2466  C   LEU A 335     -27.841 -13.803 -53.384  1.00 32.55           C  
ANISOU 2466  C   LEU A 335     4247   4091   4027   -133      5     20       C  
ATOM   2467  O   LEU A 335     -26.856 -13.519 -52.683  1.00 32.75           O  
ANISOU 2467  O   LEU A 335     4272   4111   4058   -120     12     14       O  
ATOM   2468  CB  LEU A 335     -28.941 -15.855 -52.428  1.00 29.74           C  
ANISOU 2468  CB  LEU A 335     3913   3737   3648   -205    -43     61       C  
ATOM   2469  CG  LEU A 335     -30.157 -15.118 -51.835  1.00 29.26           C  
ANISOU 2469  CG  LEU A 335     3814   3730   3572   -225    -23     68       C
[truncated: 1,344,661 more chars]
