# Supplementary material for: A Novel Class of Small Molecule Agonists with Preference for Human over Mouse TLR4 Activation
Source: PLoS One. 2016 Oct 13;11(10):e0164632. doi: 10.1371/journal.pone.0164632 (PMC5063506; doi:10.1371/journal.pone.0164632)
Supplement: S1 File — Sequence and structure files used for bioinformatics analysis and docking, provided as a ZIP archive of a directory tree. To view, uncompress onto your local file system and open the file Readme.txt at the top directory level of the archive. That file describes individual directories and files inside the archive. (ZIP) [file pone.0164632.s007.zip › S1_File/docking.receptor_monomer_unbound/receptor/human/rec_lig.pdb]

ATOM      1  N   GLU C  17     -26.595  41.308 -68.003  1.00 54.82           N  
ATOM      2  CA  GLU C  17     -27.960  40.836 -67.623  1.00 53.34           C  
ATOM      3  C   GLU C  17     -28.030  40.235 -66.219  1.00 49.43           C  
ATOM      4  O   GLU C  17     -27.140  39.498 -65.801  1.00 42.24           O  
ATOM      5  CB  GLU C  17     -28.496  39.834 -68.648  1.00 58.70           C  
ATOM      6  CG  GLU C  17     -27.644  38.607 -68.799  1.00 63.88           C  
ATOM      7  CD  GLU C  17     -28.422  37.427 -69.351  1.00 70.46           C  
ATOM      8  OE1 GLU C  17     -28.046  36.915 -70.429  1.00 68.93           O  
ATOM      9  OE2 GLU C  17     -29.410  37.013 -68.702  1.00 72.95           O1-
ATOM     10  N   ALA C  18     -29.107  40.554 -65.508  1.00 48.65           N  
ATOM     11  CA  ALA C  18     -29.344  40.062 -64.150  1.00 47.47           C  
ATOM     12  C   ALA C  18     -29.501  38.545 -64.131  1.00 48.65           C  
ATOM     13  O   ALA C  18     -29.809  37.929 -65.154  1.00 44.25           O  
ATOM     14  CB  ALA C  18     -30.601  40.717 -63.576  1.00 49.75           C  
ATOM     15  N   GLN C  19     -29.308  37.937 -62.963  1.00 49.05           N  
ATOM     16  CA  GLN C  19     -29.401  36.487 -62.883  1.00 48.08           C  
ATOM     17  C   GLN C  19     -30.864  36.085 -62.871  1.00 45.48           C  
ATOM     18  O   GLN C  19     -31.704  36.774 -62.283  1.00 44.29           O  
ATOM     19  CB  GLN C  19     -28.640  35.920 -61.685  1.00 48.36           C  
ATOM     20  CG  GLN C  19     -29.194  36.327 -60.349  1.00 56.43           C  
ATOM     21  CD  GLN C  19     -28.918  35.288 -59.286  1.00 57.09           C  
ATOM     22  NE2 GLN C  19     -29.400  35.540 -58.071  1.00 54.96           N  
ATOM     23  OE1 GLN C  19     -28.292  34.258 -59.557  1.00 59.22           O  
ATOM     24  N   LYS C  20     -31.183  35.006 -63.575  1.00 40.89           N  
ATOM     25  CA  LYS C  20     -32.581  34.647 -63.758  1.00 37.81           C  
ATOM     26  C   LYS C  20     -33.112  33.808 -62.605  1.00 30.68           C  
ATOM     27  O   LYS C  20     -32.487  32.841 -62.184  1.00 31.10           O  
ATOM     28  CB  LYS C  20     -32.769  33.934 -65.099  1.00 44.87           C  
ATOM     29  CG  LYS C  20     -32.612  34.846 -66.311  1.00 46.18           C  
ATOM     30  CD  LYS C  20     -32.503  34.037 -67.598  1.00 48.05           C  
ATOM     31  CE  LYS C  20     -32.248  34.944 -68.782  1.00 53.24           C  
ATOM     32  NZ  LYS C  20     -32.004  34.158 -70.022  1.00 59.28           N1+
ATOM     33  N   GLN C  21     -34.257  34.208 -62.066  1.00 41.06           N  
ATOM     34  CA  GLN C  21     -34.882  33.458 -60.981  1.00 36.61           C  
ATOM     35  C   GLN C  21     -36.015  32.596 -61.502  1.00 36.49           C  
ATOM     36  O   GLN C  21     -36.830  33.056 -62.302  1.00 35.02           O  
ATOM     37  CB  GLN C  21     -35.386  34.387 -59.878  1.00 44.12           C  
ATOM     38  CG  GLN C  21     -36.052  33.631 -58.741  1.00 51.80           C  
ATOM     39  CD  GLN C  21     -35.584  34.078 -57.376  1.00 56.27           C  
ATOM     40  NE2 GLN C  21     -34.272  34.212 -57.214  1.00 62.71           N  
ATOM     41  OE1 GLN C  21     -36.389  34.288 -56.469  1.00 59.18           O  
ATOM     42  N   TYR C  22     -36.053  31.341 -61.067  1.00 30.09           N  
ATOM     43  CA  TYR C  22     -37.084  30.415 -61.529  1.00 29.05           C  
ATOM     44  C   TYR C  22     -38.029  30.073 -60.414  1.00 28.28           C  
ATOM     45  O   TYR C  22     -37.617  29.711 -59.321  1.00 36.86           O  
ATOM     46  CB  TYR C  22     -36.447  29.132 -62.082  1.00 23.76           C  
ATOM     47  CG  TYR C  22     -35.591  29.433 -63.276  1.00 21.77           C  
ATOM     48  CD1 TYR C  22     -34.239  29.730 -63.130  1.00 22.23           C  
ATOM     49  CD2 TYR C  22     -36.151  29.487 -64.548  1.00 20.39           C  
ATOM     50  CE1 TYR C  22     -33.461  30.070 -64.227  1.00 33.80           C  
ATOM     51  CE2 TYR C  22     -35.387  29.822 -65.648  1.00 28.29           C  
ATOM     52  CZ  TYR C  22     -34.048  30.109 -65.486  1.00 33.33           C  
ATOM     53  OH  TYR C  22     -33.297  30.413 -66.579  1.00 35.34           O  
ATOM     54  N   TRP C  23     -39.311  30.194 -60.688  1.00 31.31           N  
ATOM     55  CA  TRP C  23     -40.320  29.843 -59.712  1.00 32.50           C  
ATOM     56  C   TRP C  23     -40.939  28.485 -60.027  1.00 31.27           C  
ATOM     57  O   TRP C  23     -41.195  28.168 -61.188  1.00 28.97           O  
ATOM     58  CB  TRP C  23     -41.363  30.942 -59.637  1.00 38.17           C  
ATOM     59  CG  TRP C  23     -40.775  32.210 -59.128  1.00 45.80           C  
ATOM     60  CD1 TRP C  23     -40.176  33.194 -59.868  1.00 45.36           C  
ATOM     61  CD2 TRP C  23     -40.689  32.629 -57.760  1.00 46.60           C  
ATOM     62  CE2 TRP C  23     -40.043  33.885 -57.747  1.00 48.60           C  
ATOM     63  CE3 TRP C  23     -41.104  32.070 -56.546  1.00 48.54           C  
ATOM     64  NE1 TRP C  23     -39.744  34.208 -59.045  1.00 46.70           N  
ATOM     65  CZ2 TRP C  23     -39.808  34.591 -56.572  1.00 49.87           C  
ATOM     66  CZ3 TRP C  23     -40.868  32.771 -55.379  1.00 49.94           C  
ATOM     67  CH2 TRP C  23     -40.228  34.021 -55.400  1.00 50.80           C  
ATOM     68  N   VAL C  24     -41.107  27.665 -58.998  1.00 20.86           N  
ATOM     69  CA  VAL C  24     -41.604  26.301 -59.177  1.00 23.41           C  
ATOM     70  C   VAL C  24     -43.073  26.242 -58.804  1.00 24.98           C  
ATOM     71  O   VAL C  24     -43.907  25.855 -59.615  1.00 27.00           O  
ATOM     72  CB  VAL C  24     -40.855  25.286 -58.319  1.00 25.04           C  
ATOM     73  CG1 VAL C  24     -41.539  23.927 -58.414  1.00 25.58           C  
ATOM     74  CG2 VAL C  24     -39.398  25.160 -58.773  1.00 31.10           C  
ATOM     75  N   CYS C  25     -43.395  26.639 -57.575  1.00 19.88           N  
ATOM     76  CA  CYS C  25     -44.785  26.638 -57.129  1.00 20.87           C  
ATOM     77  C   CYS C  25     -44.903  27.345 -55.786  1.00 22.31           C  
ATOM     78  O   CYS C  25     -43.900  27.590 -55.138  1.00 20.59           O  
ATOM     79  CB  CYS C  25     -45.338  25.211 -57.068  1.00 23.75           C  
ATOM     80  SG  CYS C  25     -44.493  24.064 -55.916  1.00 30.22           S  
ATOM     81  N   ASN C  26     -46.122  27.744 -55.415  1.00 28.56           N  
ATOM     82  CA  ASN C  26     -46.439  28.172 -54.050  1.00 26.79           C  
ATOM     83  C   ASN C  26     -47.411  27.168 -53.444  1.00 31.71           C  
ATOM     84  O   ASN C  26     -48.373  26.754 -54.102  1.00 29.02           O  
ATOM     85  CB  ASN C  26     -47.135  29.546 -54.027  1.00 28.32           C  
ATOM     86  CG  ASN C  26     -46.164  30.701 -54.057  1.00 29.51           C  
ATOM     87  ND2 ASN C  26     -46.683  31.930 -53.874  1.00 36.34           N  
ATOM     88  OD1 ASN C  26     -44.961  30.501 -54.247  1.00 30.08           O  
ATOM     89  N   SER C  27     -47.194  26.794 -52.192  1.00 29.61           N  
ATOM     90  CA  SER C  27     -48.157  25.970 -51.504  1.00 24.17           C  
ATOM     91  C   SER C  27     -48.734  26.815 -50.399  1.00 26.94           C  
ATOM     92  O   SER C  27     -48.452  28.013 -50.318  1.00 27.93           O  
ATOM     93  CB  SER C  27     -47.518  24.726 -50.914  1.00 28.81           C  
ATOM     94  OG  SER C  27     -46.633  25.047 -49.864  1.00 26.84           O  
ATOM     95  N   SER C  28     -49.522  26.207 -49.525  1.00 26.22           N  
ATOM     96  CA  SER C  28     -50.167  27.001 -48.488  1.00 30.22           C  
ATOM     97  C   SER C  28     -49.121  27.537 -47.513  1.00 26.61           C  
ATOM     98  O   SER C  28     -49.325  28.578 -46.899  1.00 26.46           O  
ATOM     99  CB  SER C  28     -51.284  26.217 -47.758  1.00 28.63           C  
ATOM    100  OG  SER C  28     -50.776  25.085 -47.053  1.00 31.52           O  
ATOM    101  N   ASP C  29     -47.981  26.858 -47.391  1.00 27.25           N  
ATOM    102  CA  ASP C  29     -47.033  27.260 -46.365  1.00 29.00           C  
ATOM    103  C   ASP C  29     -45.628  27.465 -46.891  1.00 28.12           C  
ATOM    104  O   ASP C  29     -44.721  27.807 -46.133  1.00 24.43           O  
ATOM    105  CB  ASP C  29     -47.070  26.302 -45.165  1.00 23.57           C  
ATOM    106  CG  ASP C  29     -46.347  24.962 -45.417  1.00 30.91           C  
ATOM    107  OD1 ASP C  29     -45.720  24.799 -46.475  1.00 23.92           O  
ATOM    108  OD2 ASP C  29     -46.363  24.080 -44.510  1.00 28.80           O1-
ATOM    109  N   ALA C  30     -45.445  27.243 -48.187  1.00 24.09           N  
ATOM    110  CA  ALA C  30     -44.131  27.439 -48.788  1.00 19.99           C  
ATOM    111  C   ALA C  30     -44.143  28.173 -50.135  1.00 24.21           C  
ATOM    112  O   ALA C  30     -45.142  28.210 -50.855  1.00 21.19           O  
ATOM    113  CB  ALA C  30     -43.369  26.099 -48.901  1.00 19.81           C  
ATOM    114  N   SER C  31     -42.988  28.730 -50.475  1.00 25.83           N  
ATOM    115  CA  SER C  31     -42.778  29.312 -51.766  1.00 25.10           C  
ATOM    116  C   SER C  31     -41.450  28.793 -52.306  1.00 24.20           C  
ATOM    117  O   SER C  31     -40.406  29.004 -51.691  1.00 24.77           O  
ATOM    118  CB  SER C  31     -42.767  30.836 -51.634  1.00 29.01           C  
ATOM    119  OG  SER C  31     -42.764  31.423 -52.914  1.00 33.77           O  
ATOM    120  N   ILE C  32     -41.482  28.097 -53.443  1.00 23.85           N  
ATOM    121  CA  ILE C  32     -40.266  27.442 -53.975  1.00 19.21           C  
ATOM    122  C   ILE C  32     -39.746  28.040 -55.278  1.00 24.10           C  
ATOM    123  O   ILE C  32     -40.494  28.193 -56.251  1.00 22.55           O  
ATOM    124  CB  ILE C  32     -40.516  25.931 -54.192  1.00 20.23           C  
ATOM    125  CG1 ILE C  32     -41.157  25.322 -52.929  1.00 28.16           C  
ATOM    126  CG2 ILE C  32     -39.224  25.229 -54.589  1.00 24.19           C  
ATOM    127  CD1 ILE C  32     -41.578  23.879 -53.079  1.00 19.81           C  
ATOM    128  N   SER C  33     -38.462  28.389 -55.297  1.00 19.30           N  
ATOM    129  CA  SER C  33     -37.845  28.942 -56.484  1.00 18.01           C  
ATOM    130  C   SER C  33     -36.469  28.334 -56.540  1.00 22.72           C  
ATOM    131  O   SER C  33     -36.034  27.788 -55.559  1.00 22.48           O  
ATOM    132  CB  SER C  33     -37.698  30.469 -56.337  1.00 23.27           C  
ATOM    133  OG  SER C  33     -36.969  30.796 -55.166  1.00 25.53           O  
ATOM    134  N   TYR C  34     -35.757  28.500 -57.650  1.00 23.94           N  
ATOM    135  CA  TYR C  34     -34.351  28.136 -57.687  1.00 22.13           C  
ATOM    136  C   TYR C  34     -33.626  29.030 -58.657  1.00 18.20           C  
ATOM    137  O   TYR C  34     -34.258  29.744 -59.441  1.00 20.72           O  
ATOM    138  CB  TYR C  34     -34.183  26.666 -58.088  1.00 24.39           C  
ATOM    139  CG  TYR C  34     -34.653  26.335 -59.502  1.00 27.12           C  
ATOM    140  CD1 TYR C  34     -36.002  26.102 -59.784  1.00 26.74           C  
ATOM    141  CD2 TYR C  34     -33.741  26.218 -60.547  1.00 32.01           C  
ATOM    142  CE1 TYR C  34     -36.425  25.779 -61.080  1.00 21.57           C  
ATOM    143  CE2 TYR C  34     -34.155  25.896 -61.836  1.00 30.17           C  
ATOM    144  CZ  TYR C  34     -35.496  25.670 -62.086  1.00 27.48           C  
ATOM    145  OH  TYR C  34     -35.884  25.354 -63.361  1.00 30.30           O  
ATOM    146  N   THR C  35     -32.304  29.015 -58.580  1.00 21.60           N  
ATOM    147  CA  THR C  35     -31.457  29.584 -59.615  1.00 27.73           C  
ATOM    148  C   THR C  35     -30.471  28.500 -60.047  1.00 22.01           C  
ATOM    149  O   THR C  35     -30.312  27.481 -59.383  1.00 28.66           O  
ATOM    150  CB  THR C  35     -30.653  30.837 -59.099  1.00 26.59           C  
ATOM    151  CG2 THR C  35     -31.570  32.006 -58.756  1.00 33.35           C  
ATOM    152  OG1 THR C  35     -29.919  30.478 -57.934  1.00 27.06           O  
ATOM    153  N   TYR C  36     -29.783  28.721 -61.155  1.00 23.97           N  
ATOM    154  CA  TYR C  36     -28.709  27.820 -61.553  1.00 27.67           C  
ATOM    155  C   TYR C  36     -27.414  28.190 -60.860  1.00 31.11           C  
ATOM    156  O   TYR C  36     -26.974  29.329 -60.968  1.00 33.61           O  
ATOM    157  CB  TYR C  36     -28.516  27.875 -63.071  1.00 24.96           C  
ATOM    158  CG  TYR C  36     -29.643  27.212 -63.795  1.00 27.24           C  
ATOM    159  CD1 TYR C  36     -29.612  25.845 -64.073  1.00 33.35           C  
ATOM    160  CD2 TYR C  36     -30.755  27.940 -64.190  1.00 29.27           C  
ATOM    161  CE1 TYR C  36     -30.673  25.225 -64.737  1.00 35.45           C  
ATOM    162  CE2 TYR C  36     -31.812  27.339 -64.858  1.00 31.55           C  
ATOM    163  CZ  TYR C  36     -31.772  25.983 -65.124  1.00 35.16           C  
ATOM    164  OH  TYR C  36     -32.845  25.392 -65.757  1.00 28.98           O  
ATOM    165  N   CYS C  37     -26.817  27.254 -60.120  1.00 30.76           N  
ATOM    166  CA  CYS C  37     -25.487  27.509 -59.569  1.00 28.39           C  
ATOM    167  C   CYS C  37     -24.363  27.005 -60.472  1.00 32.31           C  
ATOM    168  O   CYS C  37     -24.587  26.368 -61.509  1.00 29.17           O  
ATOM    169  CB  CYS C  37     -25.296  26.987 -58.133  1.00 31.17           C  
ATOM    170  SG  CYS C  37     -26.076  25.429 -57.672  1.00 32.23           S  
ATOM    171  N   ASP C  38     -23.140  27.314 -60.065  1.00 32.13           N  
ATOM    172  CA  ASP C  38     -21.962  26.884 -60.783  1.00 28.19           C  
ATOM    173  C   ASP C  38     -21.982  27.260 -62.280  1.00 30.13           C  
ATOM    174  O   ASP C  38     -22.412  28.350 -62.650  1.00 31.45           O  
ATOM    175  CB  ASP C  38     -21.707  25.394 -60.563  1.00 29.45           C  
ATOM    176  CG  ASP C  38     -20.233  25.059 -60.662  1.00 37.69           C  
ATOM    177  OD1 ASP C  38     -19.422  25.819 -60.072  1.00 30.10           O  
ATOM    178  OD2 ASP C  38     -19.881  24.083 -61.360  1.00 41.37           O1-
ATOM    179  N   LYS C  39     -21.469  26.382 -63.131  1.00 25.18           N  
ATOM    180  CA  LYS C  39     -21.413  26.672 -64.542  1.00 35.47           C  
ATOM    181  C   LYS C  39     -22.829  26.474 -65.077  1.00 45.32           C  
ATOM    182  O   LYS C  39     -23.511  25.516 -64.691  1.00 43.99           O  
ATOM    183  CB  LYS C  39     -20.452  25.726 -65.243  1.00 35.66           C  
ATOM    184  CG  LYS C  39     -19.001  25.862 -64.823  1.00 39.71           C  
ATOM    185  CD  LYS C  39     -18.290  26.902 -65.647  1.00 41.91           C  
ATOM    186  CE  LYS C  39     -16.833  27.008 -65.243  1.00 46.84           C  
ATOM    187  NZ  LYS C  39     -16.104  28.051 -66.028  1.00 50.86           N1+
ATOM    188  N   MET C  40     -23.289  27.399 -65.918  1.00 47.71           N  
ATOM    189  CA  MET C  40     -24.611  27.263 -66.513  1.00 57.29           C  
ATOM    190  C   MET C  40     -24.504  26.154 -67.537  1.00 51.93           C  
ATOM    191  O   MET C  40     -23.591  26.153 -68.366  1.00 49.79           O  
ATOM    192  CB  MET C  40     -25.067  28.565 -67.184  1.00 64.66           C  
ATOM    193  CG  MET C  40     -26.400  28.456 -67.952  1.00 74.44           C  
ATOM    194  SD  MET C  40     -27.898  28.478 -66.919  1.00 82.24           S  
ATOM    195  CE  MET C  40     -29.172  28.030 -68.111  1.00 74.42           C  
ATOM    196  N   GLN C  41     -25.395  25.182 -67.437  1.00 49.39           N  
ATOM    197  CA  GLN C  41     -25.438  24.118 -68.418  1.00 49.19           C  
ATOM    198  C   GLN C  41     -26.806  24.112 -69.087  1.00 46.09           C  
ATOM    199  O   GLN C  41     -27.433  25.157 -69.223  1.00 45.89           O  
ATOM    200  CB  GLN C  41     -25.133  22.772 -67.758  1.00 61.33           C  
ATOM    201  CG  GLN C  41     -23.908  22.779 -66.825  1.00 67.55           C  
ATOM    202  CD  GLN C  41     -22.605  23.110 -67.538  1.00 69.87           C  
ATOM    203  NE2 GLN C  41     -22.543  24.285 -68.143  1.00 71.01           N  
ATOM    204  OE1 GLN C  41     -21.665  22.317 -67.532  1.00 75.17           O  
ATOM    205  N   TYR C  42     -27.268  22.941 -69.503  1.00 40.22           N  
ATOM    206  CA  TYR C  42     -28.566  22.842 -70.146  1.00 35.95           C  
ATOM    207  C   TYR C  42     -29.646  23.182 -69.137  1.00 29.39           C  
ATOM    208  O   TYR C  42     -29.513  22.879 -67.953  1.00 30.41           O  
ATOM    209  CB  TYR C  42     -28.781  21.428 -70.689  1.00 42.71           C  
ATOM    210  CG  TYR C  42     -27.992  21.106 -71.949  1.00 52.10           C  
ATOM    211  CD1 TYR C  42     -26.972  21.935 -72.385  1.00 51.63           C  
ATOM    212  CD2 TYR C  42     -28.242  19.941 -72.671  1.00 56.86           C  
ATOM    213  CE1 TYR C  42     -26.253  21.642 -73.521  1.00 55.98           C  
ATOM    214  CE2 TYR C  42     -27.521  19.636 -73.808  1.00 57.72           C  
ATOM    215  CZ  TYR C  42     -26.529  20.493 -74.227  1.00 59.22           C  
ATOM    216  OH  TYR C  42     -25.801  20.207 -75.357  1.00 63.68           O  
ATOM    217  N   PRO C  43     -30.748  23.777 -69.611  1.00 33.29           N  
ATOM    218  CA  PRO C  43     -31.824  24.093 -68.688  1.00 29.39           C  
ATOM    219  C   PRO C  43     -32.563  22.824 -68.239  1.00 30.33           C  
ATOM    220  O   PRO C  43     -32.328  21.744 -68.785  1.00 27.92           O  
ATOM    221  CB  PRO C  43     -32.723  25.053 -69.486  1.00 33.56           C  
ATOM    222  CG  PRO C  43     -32.294  24.943 -70.930  1.00 27.39           C  
ATOM    223  CD  PRO C  43     -31.052  24.119 -71.015  1.00 27.05           C  
ATOM    224  N   ILE C  44     -33.326  22.938 -67.161  1.00 25.18           N  
ATOM    225  CA  ILE C  44     -34.134  21.848 -66.665  1.00 22.82           C  
ATOM    226  C   ILE C  44     -35.506  22.419 -66.324  1.00 31.04           C  
ATOM    227  O   ILE C  44     -35.628  23.593 -65.961  1.00 28.18           O  
ATOM    228  CB  ILE C  44     -33.480  21.098 -65.454  1.00 30.25           C  
ATOM    229  CG1 ILE C  44     -34.259  19.820 -65.129  1.00 21.03           C  
ATOM    230  CG2 ILE C  44     -33.390  22.015 -64.211  1.00 30.11           C  
ATOM    231  CD1 ILE C  44     -33.500  18.801 -64.208  1.00 23.91           C  
ATOM    232  N   SER C  45     -36.550  21.618 -66.524  1.00 24.56           N  
ATOM    233  CA  SER C  45     -37.878  22.010 -66.113  1.00 26.77           C  
ATOM    234  C   SER C  45     -38.345  21.099 -64.985  1.00 28.71           C  
ATOM    235  O   SER C  45     -38.286  19.877 -65.088  1.00 29.79           O  
ATOM    236  CB  SER C  45     -38.854  21.909 -67.279  1.00 26.43           C  
ATOM    237  OG  SER C  45     -40.137  22.291 -66.871  1.00 31.29           O  
ATOM    238  N   ILE C  46     -38.837  21.700 -63.916  1.00 28.02           N  
ATOM    239  CA  ILE C  46     -39.196  20.949 -62.728  1.00 34.21           C  
ATOM    240  C   ILE C  46     -40.596  21.380 -62.367  1.00 36.12           C  
ATOM    241  O   ILE C  46     -40.901  22.583 -62.322  1.00 35.69           O  
ATOM    242  CB  ILE C  46     -38.253  21.314 -61.562  1.00 36.88           C  
ATOM    243  CG1 ILE C  46     -36.853  20.780 -61.818  1.00 41.10           C  
ATOM    244  CG2 ILE C  46     -38.759  20.777 -60.243  1.00 43.64           C  
ATOM    245  CD1 ILE C  46     -35.813  21.580 -61.066  1.00 41.26           C  
ATOM    246  N   ASN C  47     -41.457  20.414 -62.094  1.00 28.56           N  
ATOM    247  CA  ASN C  47     -42.766  20.756 -61.587  1.00 22.89           C  
ATOM    248  C   ASN C  47     -43.180  19.776 -60.514  1.00 23.99           C  
ATOM    249  O   ASN C  47     -42.834  18.614 -60.582  1.00 24.23           O  
ATOM    250  CB  ASN C  47     -43.788  20.859 -62.706  1.00 29.94           C  
ATOM    251  CG  ASN C  47     -43.538  22.074 -63.572  1.00 45.71           C  
ATOM    252  ND2 ASN C  47     -42.843  21.866 -64.697  1.00 47.91           N  
ATOM    253  OD1 ASN C  47     -43.907  23.204 -63.206  1.00 42.50           O  
ATOM    254  N   VAL C  48     -43.900  20.274 -59.524  1.00 23.09           N  
ATOM    255  CA  VAL C  48     -44.219  19.507 -58.334  1.00 24.91           C  
ATOM    256  C   VAL C  48     -45.738  19.534 -58.155  1.00 29.03           C  
ATOM    257  O   VAL C  48     -46.338  20.604 -58.165  1.00 27.12           O  
ATOM    258  CB  VAL C  48     -43.541  20.151 -57.112  1.00 25.29           C  
ATOM    259  CG1 VAL C  48     -43.673  19.245 -55.935  1.00 28.77           C  
ATOM    260  CG2 VAL C  48     -42.065  20.370 -57.433  1.00 24.06           C  
ATOM    261  N   ASN C  49     -46.356  18.367 -58.008  1.00 25.47           N  
ATOM    262  CA  ASN C  49     -47.817  18.288 -57.948  1.00 23.46           C  
ATOM    263  C   ASN C  49     -48.322  17.342 -56.842  1.00 24.01           C  
ATOM    264  O   ASN C  49     -48.035  16.127 -56.853  1.00 21.17           O  
ATOM    265  CB  ASN C  49     -48.346  17.867 -59.326  1.00 23.07           C  
ATOM    266  CG  ASN C  49     -49.840  17.636 -59.348  1.00 22.27           C  
ATOM    267  ND2 ASN C  49     -50.280  16.735 -60.234  1.00 23.51           N  
ATOM    268  OD1 ASN C  49     -50.594  18.260 -58.597  1.00 23.08           O  
ATOM    269  N   PRO C  50     -49.018  17.907 -55.846  1.00 28.00           N  
ATOM    270  CA  PRO C  50     -49.210  19.356 -55.675  1.00 23.31           C  
ATOM    271  C   PRO C  50     -47.965  19.996 -55.070  1.00 22.37           C  
ATOM    272  O   PRO C  50     -47.038  19.299 -54.678  1.00 26.66           O  
ATOM    273  CB  PRO C  50     -50.360  19.435 -54.660  1.00 24.12           C  
ATOM    274  CG  PRO C  50     -50.231  18.164 -53.848  1.00 23.85           C  
ATOM    275  CD  PRO C  50     -49.693  17.121 -54.792  1.00 23.87           C  
ATOM    276  N   CYS C  51     -47.942  21.318 -54.988  1.00 22.46           N  
ATOM    277  CA  CYS C  51     -46.770  21.981 -54.470  1.00 21.07           C  
ATOM    278  C   CYS C  51     -46.463  21.468 -53.057  1.00 24.08           C  
ATOM    279  O   CYS C  51     -47.366  21.178 -52.276  1.00 28.02           O  
ATOM    280  CB  CYS C  51     -46.971  23.498 -54.449  1.00 18.54           C  
ATOM    281  SG  CYS C  51     -45.420  24.388 -54.139  1.00 26.28           S  
ATOM    282  N   ILE C  52     -45.178  21.386 -52.731  1.00 23.00           N  
ATOM    283  CA  ILE C  52     -44.754  20.863 -51.437  1.00 29.44           C  
ATOM    284  C   ILE C  52     -45.102  21.787 -50.273  1.00 29.24           C  
ATOM    285  O   ILE C  52     -44.982  22.997 -50.381  1.00 31.32           O  
ATOM    286  CB  ILE C  52     -43.260  20.651 -51.413  1.00 30.13           C  
ATOM    287  CG1 ILE C  52     -42.898  19.463 -52.305  1.00 29.78           C  
ATOM    288  CG2 ILE C  52     -42.769  20.516 -49.982  1.00 32.17           C  
ATOM    289  CD1 ILE C  52     -41.438  19.036 -52.183  1.00 45.35           C  
ATOM    290  N   GLU C  53     -45.573  21.193 -49.189  1.00 24.46           N  
ATOM    291  CA  GLU C  53     -45.748  21.896 -47.931  1.00 34.45           C  
ATOM    292  C   GLU C  53     -44.614  21.581 -46.945  1.00 33.11           C  
ATOM    293  O   GLU C  53     -44.303  20.409 -46.682  1.00 34.50           O  
ATOM    294  CB  GLU C  53     -47.089  21.519 -47.323  1.00 35.67           C  
ATOM    295  CG  GLU C  53     -48.278  22.115 -48.059  1.00 43.42           C  
ATOM    296  CD  GLU C  53     -49.562  21.864 -47.318  1.00 54.85           C  
ATOM    297  OE1 GLU C  53     -49.909  20.682 -47.110  1.00 60.11           O  
ATOM    298  OE2 GLU C  53     -50.211  22.849 -46.916  1.00 61.79           O1-
ATOM    299  N   LEU C  54     -44.011  22.626 -46.385  1.00 30.80           N  
ATOM    300  CA  LEU C  54     -42.910  22.451 -45.439  1.00 30.04           C  
ATOM    301  C   LEU C  54     -43.296  21.510 -44.282  1.00 24.11           C  
ATOM    302  O   LEU C  54     -42.464  20.781 -43.752  1.00 33.81           O  
ATOM    303  CB  LEU C  54     -42.441  23.822 -44.934  1.00 27.28           C  
ATOM    304  CG  LEU C  54     -41.467  24.458 -45.926  1.00 24.84           C  
ATOM    305  CD1 LEU C  54     -41.434  25.990 -45.806  1.00 21.98           C  
ATOM    306  CD2 LEU C  54     -40.067  23.815 -45.814  1.00 25.73           C  
ATOM    307  N   LYS C  55     -44.564  21.588 -43.894  1.00 26.86           N  
ATOM    308  CA  LYS C  55     -45.230  20.707 -42.944  1.00 27.90           C  
ATOM    309  C   LYS C  55     -45.235  19.215 -43.315  1.00 34.04           C  
ATOM    310  O   LYS C  55     -45.541  18.382 -42.464  1.00 38.13           O  
ATOM    311  CB  LYS C  55     -46.691  21.163 -42.800  1.00 32.09           C  
ATOM    312  CG  LYS C  55     -46.976  22.128 -41.670  1.00 41.38           C  
ATOM    313  CD  LYS C  55     -48.328  22.842 -41.871  1.00 41.26           C  
ATOM    314  CE  LYS C  55     -48.109  24.223 -42.488  1.00 41.09           C  
ATOM    315  NZ  LYS C  55     -49.363  24.903 -42.824  1.00 40.25           N1+
ATOM    316  N   GLY C  56     -44.940  18.884 -44.576  1.00 37.94           N  
ATOM    317  CA  GLY C  56     -44.978  17.496 -45.058  1.00 27.62           C  
ATOM    318  C   GLY C  56     -46.106  17.297 -46.059  1.00 33.07           C  
ATOM    319  O   GLY C  56     -47.212  17.790 -45.844  1.00 29.97           O  
ATOM    320  N   SER C  57     -45.823  16.610 -47.169  1.00 28.14           N  
ATOM    321  CA  SER C  57     -46.846  16.362 -48.185  1.00 27.76           C  
ATOM    322  C   SER C  57     -46.301  15.358 -49.162  1.00 26.57           C  
ATOM    323  O   SER C  57     -45.096  15.105 -49.193  1.00 32.35           O  
ATOM    324  CB  SER C  57     -47.228  17.655 -48.920  1.00 27.30           C  
ATOM    325  OG  SER C  57     -46.133  18.117 -49.704  1.00 26.48           O  
ATOM    326  N   LYS C  58     -47.174  14.762 -49.960  1.00 27.64           N  
ATOM    327  CA  LYS C  58     -46.689  13.870 -51.017  1.00 29.50           C  
ATOM    328  C   LYS C  58     -47.223  14.276 -52.382  1.00 27.24           C  
ATOM    329  O   LYS C  58     -48.138  15.078 -52.480  1.00 24.70           O  
ATOM    330  CB  LYS C  58     -47.027  12.419 -50.715  1.00 37.38           C  
ATOM    331  CG  LYS C  58     -48.491  12.168 -50.482  1.00 42.29           C  
ATOM    332  CD  LYS C  58     -48.723  10.726 -50.021  1.00 49.06           C  
ATOM    333  CE  LYS C  58     -47.908  10.416 -48.779  1.00 52.43           C  
ATOM    334  NZ  LYS C  58     -47.964   8.969 -48.445  1.00 59.57           N1+
ATOM    335  N   GLY C  59     -46.645  13.721 -53.439  1.00 24.00           N  
ATOM    336  CA  GLY C  59     -47.071  14.081 -54.752  1.00 29.58           C  
ATOM    337  C   GLY C  59     -46.147  13.559 -55.810  1.00 28.57           C  
ATOM    338  O   GLY C  59     -45.502  12.518 -55.655  1.00 27.16           O  
ATOM    339  N   LEU C  60     -46.081  14.333 -56.884  1.00 25.88           N  
ATOM    340  CA  LEU C  60     -45.452  13.906 -58.097  1.00 22.99           C  
ATOM    341  C   LEU C  60     -44.468  14.964 -58.544  1.00 21.12           C  
ATOM    342  O   LEU C  60     -44.788  16.145 -58.614  1.00 21.98           O  
ATOM    343  CB  LEU C  60     -46.524  13.700 -59.168  1.00 20.73           C  
ATOM    344  CG  LEU C  60     -47.492  12.524 -58.958  1.00 18.89           C  
ATOM    345  CD1 LEU C  60     -48.370  12.450 -60.174  1.00 21.20           C  
ATOM    346  CD2 LEU C  60     -46.745  11.201 -58.779  1.00 16.68           C  
ATOM    347  N   LEU C  61     -43.268  14.526 -58.861  1.00 24.49           N  
ATOM    348  CA  LEU C  61     -42.268  15.405 -59.408  1.00 26.72           C  
ATOM    349  C   LEU C  61     -42.143  15.134 -60.901  1.00 29.25           C  
ATOM    350  O   LEU C  61     -41.844  14.004 -61.302  1.00 25.77           O  
ATOM    351  CB  LEU C  61     -40.951  15.141 -58.696  1.00 26.45           C  
ATOM    352  CG  LEU C  61     -39.690  15.796 -59.259  1.00 26.86           C  
ATOM    353  CD1 LEU C  61     -39.777  17.306 -59.084  1.00 25.88           C  
ATOM    354  CD2 LEU C  61     -38.489  15.194 -58.546  1.00 26.16           C  
ATOM    355  N   HIS C  62     -42.386  16.164 -61.717  1.00 27.87           N  
ATOM    356  CA  HIS C  62     -42.144  16.059 -63.147  1.00 29.68           C  
ATOM    357  C   HIS C  62     -40.861  16.765 -63.562  1.00 29.43           C  
ATOM    358  O   HIS C  62     -40.645  17.940 -63.242  1.00 26.59           O  
ATOM    359  CB  HIS C  62     -43.330  16.547 -64.007  1.00 26.95           C  
ATOM    360  CG  HIS C  62     -43.180  16.169 -65.451  1.00 34.29           C  
ATOM    361  CD2 HIS C  62     -43.376  14.987 -66.084  1.00 33.05           C  
ATOM    362  ND1 HIS C  62     -42.663  17.029 -66.401  1.00 29.99           N  
ATOM    363  CE1 HIS C  62     -42.572  16.396 -67.560  1.00 32.77           C  
ATOM    364  NE2 HIS C  62     -43.005  15.160 -67.396  1.00 32.35           N  
ATOM    365  N   ILE C  63     -40.010  16.020 -64.260  1.00 22.82           N  
ATOM    366  CA  ILE C  63     -38.749  16.508 -64.785  1.00 28.85           C  
ATOM    367  C   ILE C  63     -38.782  16.460 -66.307  1.00 28.66           C  
ATOM    368  O   ILE C  63     -39.086  15.407 -66.886  1.00 28.85           O  
ATOM    369  CB  ILE C  63     -37.586  15.579 -64.373  1.00 30.09           C  
ATOM    370  CG1 ILE C  63     -37.436  15.512 -62.845  1.00 34.59           C  
ATOM    371  CG2 ILE C  63     -36.277  16.076 -64.998  1.00 31.72           C  
ATOM    372  CD1 ILE C  63     -37.017  16.810 -62.218  1.00 28.85           C  
ATOM    373  N   PHE C  64     -38.523  17.590 -66.961  1.00 32.49           N  
ATOM    374  CA  PHE C  64     -38.212  17.566 -68.408  1.00 26.99           C  
ATOM    375  C   PHE C  64     -36.785  18.051 -68.561  1.00 31.70           C  
ATOM    376  O   PHE C  64     -36.483  19.188 -68.203  1.00 33.42           O  
ATOM    377  CB  PHE C  64     -39.178  18.407 -69.255  1.00 31.02           C  
ATOM    378  CG  PHE C  64     -38.996  18.215 -70.758  1.00 34.60           C  
ATOM    379  CD1 PHE C  64     -39.915  17.484 -71.491  1.00 36.85           C  
ATOM    380  CD2 PHE C  64     -37.887  18.743 -71.422  1.00 27.76           C  
ATOM    381  CE1 PHE C  64     -39.736  17.282 -72.854  1.00 33.95           C  
ATOM    382  CE2 PHE C  64     -37.711  18.552 -72.779  1.00 30.65           C  
ATOM    383  CZ  PHE C  64     -38.630  17.814 -73.493  1.00 35.04           C  
ATOM    384  N   TYR C  65     -35.901  17.175 -69.032  1.00 27.36           N  
ATOM    385  CA  TYR C  65     -34.472  17.474 -69.094  1.00 30.50           C  
ATOM    386  C   TYR C  65     -33.820  16.767 -70.276  1.00 39.14           C  
ATOM    387  O   TYR C  65     -33.991  15.570 -70.437  1.00 33.76           O  
ATOM    388  CB  TYR C  65     -33.799  16.967 -67.817  1.00 36.39           C  
ATOM    389  CG  TYR C  65     -32.349  17.375 -67.651  1.00 34.88           C  
ATOM    390  CD1 TYR C  65     -31.949  18.683 -67.901  1.00 35.91           C  
ATOM    391  CD2 TYR C  65     -31.391  16.465 -67.186  1.00 32.46           C  
ATOM    392  CE1 TYR C  65     -30.634  19.075 -67.736  1.00 32.50           C  
ATOM    393  CE2 TYR C  65     -30.071  16.847 -67.029  1.00 34.95           C  
ATOM    394  CZ  TYR C  65     -29.698  18.151 -67.302  1.00 38.00           C  
ATOM    395  OH  TYR C  65     -28.390  18.567 -67.114  1.00 42.11           O  
ATOM    396  N   ILE C  66     -33.071  17.500 -71.092  1.00 38.32           N  
ATOM    397  CA  ILE C  66     -32.195  16.884 -72.105  1.00 40.00           C  
ATOM    398  C   ILE C  66     -30.772  16.852 -71.525  1.00 33.52           C  
ATOM    399  O   ILE C  66     -30.127  17.897 -71.427  1.00 40.33           O  
ATOM    400  CB  ILE C  66     -32.250  17.697 -73.426  1.00 37.41           C  
ATOM    401  CG1 ILE C  66     -33.661  17.612 -74.026  1.00 40.16           C  
ATOM    402  CG2 ILE C  66     -31.237  17.202 -74.444  1.00 28.42           C  
ATOM    403  CD1 ILE C  66     -34.130  18.893 -74.656  1.00 40.71           C  
ATOM    404  N   PRO C  67     -30.292  15.670 -71.082  1.00 33.41           N  
ATOM    405  CA  PRO C  67     -29.088  15.767 -70.256  1.00 29.65           C  
ATOM    406  C   PRO C  67     -27.811  16.099 -71.011  1.00 39.31           C  
ATOM    407  O   PRO C  67     -27.691  15.824 -72.213  1.00 40.06           O  
ATOM    408  CB  PRO C  67     -29.007  14.399 -69.544  1.00 25.13           C  
ATOM    409  CG  PRO C  67     -29.855  13.483 -70.284  1.00 23.19           C  
ATOM    410  CD  PRO C  67     -30.739  14.278 -71.255  1.00 29.38           C  
ATOM    411  N   ARG C  68     -26.894  16.741 -70.292  1.00 49.51           N  
ATOM    412  CA  ARG C  68     -25.588  17.152 -70.809  1.00 57.81           C  
ATOM    413  C   ARG C  68     -24.727  15.923 -70.973  1.00 52.41           C  
ATOM    414  O   ARG C  68     -23.823  15.888 -71.809  1.00 56.68           O  
ATOM    415  CB  ARG C  68     -24.896  18.112 -69.822  1.00 62.68           C  
ATOM    416  CG  ARG C  68     -25.110  19.585 -70.098  1.00 69.22           C  
ATOM    417  CD  ARG C  68     -24.328  20.050 -71.325  1.00 72.96           C  
ATOM    418  NE  ARG C  68     -22.952  20.433 -71.011  1.00 77.63           N  
ATOM    419  CZ  ARG C  68     -21.875  19.729 -71.354  1.00 78.89           C  
ATOM    420  NH1 ARG C  68     -22.007  18.591 -72.023  1.00 81.82           N1+
ATOM    421  NH2 ARG C  68     -20.664  20.162 -71.032  1.00 78.65           N  
ATOM    422  N   ARG C  69     -25.014  14.919 -70.154  1.00 44.71           N  
ATOM    423  CA  ARG C  69     -24.276  13.672 -70.177  1.00 48.57           C  
ATOM    424  C   ARG C  69     -25.183  12.503 -69.826  1.00 48.14           C  
ATOM    425  O   ARG C  69     -26.341  12.699 -69.449  1.00 46.69           O  
ATOM    426  CB  ARG C  69     -23.117  13.777 -69.206  1.00 50.88           C  
ATOM    427  CG  ARG C  69     -22.215  14.944 -69.591  1.00 57.40           C  
ATOM    428  CD  ARG C  69     -21.187  15.295 -68.542  1.00 59.82           C  
ATOM    429  NE  ARG C  69     -20.036  15.940 -69.169  1.00 67.17           N  
ATOM    430  CZ  ARG C  69     -19.896  17.255 -69.316  1.00 67.68           C  
ATOM    431  NH1 ARG C  69     -20.822  18.091 -68.857  1.00 67.45           N1+
ATOM    432  NH2 ARG C  69     -18.811  17.735 -69.903  1.00 70.82           N  
ATOM    433  N   ASP C  70     -24.662  11.288 -69.973  1.00 50.14           N  
ATOM    434  CA  ASP C  70     -25.411  10.085 -69.595  1.00 46.64           C  
ATOM    435  C   ASP C  70     -25.787  10.135 -68.122  1.00 39.90           C  
ATOM    436  O   ASP C  70     -24.965  10.490 -67.306  1.00 40.44           O  
ATOM    437  CB  ASP C  70     -24.579   8.828 -69.853  1.00 45.23           C  
ATOM    438  CG  ASP C  70     -24.042   8.762 -71.264  1.00 42.55           C  
ATOM    439  OD1 ASP C  70     -24.557   9.480 -72.146  1.00 40.19           O  
ATOM    440  OD2 ASP C  70     -23.086   7.995 -71.484  1.00 44.03           O1-
ATOM    441  N   LEU C  71     -27.012   9.722 -67.793  1.00 37.73           N  
ATOM    442  CA  LEU C  71     -27.524   9.779 -66.429  1.00 33.25           C  
ATOM    443  C   LEU C  71     -27.075   8.624 -65.564  1.00 38.12           C  
ATOM    444  O   LEU C  71     -27.415   8.559 -64.381  1.00 33.27           O  
ATOM    445  CB  LEU C  71     -29.052   9.826 -66.425  1.00 30.65           C  
ATOM    446  CG  LEU C  71     -29.634  11.226 -66.286  1.00 41.49           C  
ATOM    447  CD1 LEU C  71     -28.670  12.306 -66.780  1.00 40.48           C  
ATOM    448  CD2 LEU C  71     -30.979  11.319 -66.979  1.00 36.36           C  
ATOM    449  N   LYS C  72     -26.296   7.712 -66.135  1.00 39.27           N  
ATOM    450  CA  LYS C  72     -25.968   6.509 -65.397  1.00 41.57           C  
ATOM    451  C   LYS C  72     -25.095   6.818 -64.179  1.00 40.83           C  
ATOM    452  O   LYS C  72     -24.163   7.625 -64.247  1.00 46.98           O  
ATOM    453  CB  LYS C  72     -25.364   5.440 -66.315  1.00 45.25           C  
ATOM    454  CG  LYS C  72     -24.064   5.825 -66.987  1.00 50.51           C  
ATOM    455  CD  LYS C  72     -23.571   4.670 -67.867  1.00 57.38           C  
ATOM    456  CE  LYS C  72     -22.292   5.041 -68.597  1.00 59.00           C  
ATOM    457  NZ  LYS C  72     -22.435   6.350 -69.295  1.00 59.27           N1+
ATOM    458  N   GLN C  73     -25.450   6.214 -63.054  1.00 37.73           N  
ATOM    459  CA  GLN C  73     -24.715   6.397 -61.799  1.00 46.14           C  
ATOM    460  C   GLN C  73     -25.012   7.750 -61.130  1.00 49.42           C  
ATOM    461  O   GLN C  73     -24.455   8.056 -60.076  1.00 47.14           O  
ATOM    462  CB  GLN C  73     -23.212   6.215 -62.018  1.00 42.41           C  
ATOM    463  CG  GLN C  73     -22.821   4.833 -62.528  1.00 51.65           C  
ATOM    464  CD  GLN C  73     -21.327   4.566 -62.402  1.00 59.92           C  
ATOM    465  NE2 GLN C  73     -20.571   4.914 -63.450  1.00 65.78           N  
ATOM    466  OE1 GLN C  73     -20.858   4.052 -61.375  1.00 66.03           O  
ATOM    467  N   LEU C  74     -25.891   8.540 -61.760  1.00 44.09           N  
ATOM    468  CA  LEU C  74     -26.397   9.819 -61.223  1.00 42.50           C  
ATOM    469  C   LEU C  74     -26.477   9.868 -59.693  1.00 36.73           C  
ATOM    470  O   LEU C  74     -27.101   9.015 -59.097  1.00 33.82           O  
ATOM    471  CB  LEU C  74     -27.823  10.048 -61.750  1.00 34.83           C  
ATOM    472  CG  LEU C  74     -28.373  11.465 -61.988  1.00 38.59           C  
ATOM    473  CD1 LEU C  74     -29.856  11.526 -61.638  1.00 27.17           C  
ATOM    474  CD2 LEU C  74     -27.583  12.545 -61.270  1.00 32.48           C  
ATOM    475  N   TYR C  75     -25.910  10.907 -59.074  1.00 38.20           N  
ATOM    476  CA  TYR C  75     -26.141  11.151 -57.636  1.00 33.22           C  
ATOM    477  C   TYR C  75     -26.121  12.656 -57.298  1.00 29.34           C  
ATOM    478  O   TYR C  75     -25.683  13.475 -58.122  1.00 35.56           O  
ATOM    479  CB  TYR C  75     -25.165  10.370 -56.748  1.00 33.63           C  
ATOM    480  CG  TYR C  75     -23.765  10.940 -56.737  1.00 36.42           C  
ATOM    481  CD1 TYR C  75     -22.779  10.425 -57.567  1.00 39.04           C  
ATOM    482  CD2 TYR C  75     -23.432  12.002 -55.899  1.00 42.34           C  
ATOM    483  CE1 TYR C  75     -21.500  10.948 -57.576  1.00 39.36           C  
ATOM    484  CE2 TYR C  75     -22.153  12.541 -55.901  1.00 44.51           C  
ATOM    485  CZ  TYR C  75     -21.194  12.012 -56.742  1.00 44.13           C  
ATOM    486  OH  TYR C  75     -19.921  12.529 -56.738  1.00 46.37           O  
ATOM    487  N   PHE C  76     -26.675  12.994 -56.133  1.00 33.33           N  
ATOM    488  CA  PHE C  76     -26.791  14.373 -55.630  1.00 34.15           C  
ATOM    489  C   PHE C  76     -25.994  14.578 -54.333  1.00 27.16           C  
ATOM    490  O   PHE C  76     -26.215  13.868 -53.359  1.00 29.22           O  
ATOM    491  CB  PHE C  76     -28.245  14.674 -55.256  1.00 24.24           C  
ATOM    492  CG  PHE C  76     -29.210  14.657 -56.430  1.00 25.02           C  
ATOM    493  CD1 PHE C  76     -30.567  14.484 -56.215  1.00 31.30           C  
ATOM    494  CD2 PHE C  76     -28.761  14.813 -57.725  1.00 20.20           C  
ATOM    495  CE1 PHE C  76     -31.466  14.502 -57.270  1.00 23.30           C  
ATOM    496  CE2 PHE C  76     -29.656  14.806 -58.789  1.00 26.82           C  
ATOM    497  CZ  PHE C  76     -31.005  14.635 -58.554  1.00 26.18           C  
ATOM    498  N   ASN C  77     -25.137  15.590 -54.293  1.00 32.51           N  
ATOM    499  CA  ASN C  77     -24.742  16.156 -52.993  1.00 29.46           C  
ATOM    500  C   ASN C  77     -25.760  17.210 -52.571  1.00 24.16           C  
ATOM    501  O   ASN C  77     -26.163  18.038 -53.377  1.00 27.46           O  
ATOM    502  CB  ASN C  77     -23.364  16.788 -53.070  1.00 27.13           C  
ATOM    503  CG  ASN C  77     -22.300  15.785 -53.399  1.00 28.16           C  
ATOM    504  ND2 ASN C  77     -21.424  16.128 -54.351  1.00 33.30           N  
ATOM    505  OD1 ASN C  77     -22.275  14.697 -52.827  1.00 31.06           O  
ATOM    506  N   LEU C  78     -26.207  17.147 -51.325  1.00 24.80           N  
ATOM    507  CA  LEU C  78     -27.189  18.094 -50.843  1.00 27.29           C  
ATOM    508  C   LEU C  78     -26.601  18.981 -49.766  1.00 22.78           C  
ATOM    509  O   LEU C  78     -26.202  18.519 -48.695  1.00 25.55           O  
ATOM    510  CB  LEU C  78     -28.409  17.358 -50.299  1.00 29.08           C  
ATOM    511  CG  LEU C  78     -29.068  16.421 -51.319  1.00 30.49           C  
ATOM    512  CD1 LEU C  78     -30.036  15.492 -50.611  1.00 31.62           C  
ATOM    513  CD2 LEU C  78     -29.780  17.235 -52.388  1.00 20.72           C  
ATOM    514  N   TYR C  79     -26.562  20.274 -50.042  1.00 27.54           N  
ATOM    515  CA  TYR C  79     -26.112  21.225 -49.017  1.00 17.69           C  
ATOM    516  C   TYR C  79     -27.303  22.021 -48.625  1.00 20.44           C  
ATOM    517  O   TYR C  79     -27.769  22.886 -49.375  1.00 19.86           O  
ATOM    518  CB  TYR C  79     -25.074  22.152 -49.589  1.00 22.87           C  
ATOM    519  CG  TYR C  79     -23.762  21.495 -49.920  1.00 27.18           C  
ATOM    520  CD1 TYR C  79     -23.557  20.897 -51.164  1.00 29.06           C  
ATOM    521  CD2 TYR C  79     -22.716  21.491 -48.995  1.00 31.19           C  
ATOM    522  CE1 TYR C  79     -22.356  20.326 -51.490  1.00 31.92           C  
ATOM    523  CE2 TYR C  79     -21.495  20.912 -49.313  1.00 32.97           C  
ATOM    524  CZ  TYR C  79     -21.329  20.321 -50.552  1.00 33.98           C  
ATOM    525  OH  TYR C  79     -20.126  19.744 -50.870  1.00 34.51           O  
ATOM    526  N   ILE C  80     -27.821  21.701 -47.460  1.00 23.28           N  
ATOM    527  CA  ILE C  80     -29.066  22.262 -46.997  1.00 22.34           C  
ATOM    528  C   ILE C  80     -28.735  23.369 -46.006  1.00 27.57           C  
ATOM    529  O   ILE C  80     -27.833  23.207 -45.190  1.00 22.80           O  
ATOM    530  CB  ILE C  80     -29.917  21.166 -46.295  1.00 26.99           C  
ATOM    531  CG1 ILE C  80     -30.396  20.118 -47.304  1.00 27.44           C  
ATOM    532  CG2 ILE C  80     -31.110  21.771 -45.601  1.00 18.79           C  
ATOM    533  CD1 ILE C  80     -30.754  18.762 -46.668  1.00 26.50           C  
ATOM    534  N   THR C  81     -29.415  24.511 -46.116  1.00 20.50           N  
ATOM    535  CA  THR C  81     -29.268  25.572 -45.113  1.00 22.29           C  
ATOM    536  C   THR C  81     -30.612  25.898 -44.486  1.00 25.57           C  
ATOM    537  O   THR C  81     -31.638  26.008 -45.195  1.00 25.53           O  
ATOM    538  CB  THR C  81     -28.630  26.853 -45.724  1.00 19.66           C  
ATOM    539  CG2 THR C  81     -28.426  27.938 -44.674  1.00 20.41           C  
ATOM    540  OG1 THR C  81     -27.365  26.526 -46.300  1.00 25.08           O  
ATOM    541  N   VAL C  82     -30.614  26.083 -43.163  1.00 23.00           N  
ATOM    542  CA  VAL C  82     -31.851  26.305 -42.393  1.00 22.58           C  
ATOM    543  C   VAL C  82     -31.723  27.632 -41.666  1.00 22.13           C  
ATOM    544  O   VAL C  82     -30.948  27.745 -40.720  1.00 22.06           O  
ATOM    545  CB  VAL C  82     -32.067  25.175 -41.364  1.00 26.30           C  
ATOM    546  CG1 VAL C  82     -33.293  25.434 -40.473  1.00 25.61           C  
ATOM    547  CG2 VAL C  82     -32.198  23.846 -42.076  1.00 25.44           C  
ATOM    548  N   ASN C  83     -32.352  28.670 -42.200  1.00 22.32           N  
ATOM    549  CA  ASN C  83     -32.181  30.026 -41.652  1.00 24.66           C  
ATOM    550  C   ASN C  83     -30.715  30.408 -41.389  1.00 27.27           C  
ATOM    551  O   ASN C  83     -30.330  30.742 -40.259  1.00 27.41           O  
ATOM    552  CB  ASN C  83     -33.049  30.187 -40.400  1.00 20.64           C  
ATOM    553  CG  ASN C  83     -34.522  30.089 -40.717  1.00 21.74           C  
ATOM    554  ND2 ASN C  83     -35.190  29.068 -40.194  1.00 26.70           N  
ATOM    555  OD1 ASN C  83     -35.046  30.902 -41.455  1.00 24.10           O  
ATOM    556  N   THR C  84     -29.912  30.331 -42.458  1.00 23.11           N  
ATOM    557  CA  THR C  84     -28.485  30.668 -42.478  1.00 21.78           C  
ATOM    558  C   THR C  84     -27.554  29.663 -41.843  1.00 21.62           C  
ATOM    559  O   THR C  84     -26.341  29.834 -41.927  1.00 32.63           O  
ATOM    560  CB  THR C  84     -28.154  32.067 -41.889  1.00 22.73           C  
ATOM    561  CG2 THR C  84     -29.244  33.079 -42.240  1.00 27.62           C  
ATOM    562  OG1 THR C  84     -27.987  31.958 -40.472  1.00 23.39           O  
ATOM    563  N   MET C  85     -28.094  28.637 -41.202  1.00 25.06           N  
ATOM    564  CA  MET C  85     -27.266  27.583 -40.610  1.00 28.08           C  
ATOM    565  C   MET C  85     -27.062  26.422 -41.575  1.00 26.01           C  
ATOM    566  O   MET C  85     -28.012  25.750 -41.949  1.00 23.67           O  
ATOM    567  CB  MET C  85     -27.895  27.076 -39.331  1.00 35.15           C  
ATOM    568  CG  MET C  85     -28.247  28.200 -38.375  1.00 51.46           C  
ATOM    569  SD  MET C  85     -28.329  27.612 -36.676  1.00 64.00           S  
ATOM    570  CE  MET C  85     -26.603  27.212 -36.368  1.00 63.81           C  
ATOM    571  N   ASN C  86     -25.816  26.201 -41.978  1.00 22.65           N  
ATOM    572  CA  ASN C  86     -25.481  25.194 -42.963  1.00 25.77           C  
ATOM    573  C   ASN C  86     -25.452  23.841 -42.284  1.00 30.60           C  
ATOM    574  O   ASN C  86     -24.903  23.707 -41.197  1.00 33.34           O  
ATOM    575  CB  ASN C  86     -24.099  25.479 -43.568  1.00 23.41           C  
ATOM    576  CG  ASN C  86     -24.074  26.725 -44.418  1.00 27.48           C  
ATOM    577  ND2 ASN C  86     -25.154  26.986 -45.135  1.00 25.16           N  
ATOM    578  OD1 ASN C  86     -23.061  27.415 -44.482  1.00 33.71           O  
ATOM    579  N   LEU C  87     -26.011  22.824 -42.927  1.00 28.10           N  
ATOM    580  CA  LEU C  87     -25.913  21.486 -42.374  1.00 25.17           C  
ATOM    581  C   LEU C  87     -24.806  20.694 -43.074  1.00 26.95           C  
ATOM    582  O   LEU C  87     -24.451  20.984 -44.204  1.00 23.18           O  
ATOM    583  CB  LEU C  87     -27.232  20.750 -42.510  1.00 27.43           C  
ATOM    584  CG  LEU C  87     -28.538  21.372 -42.038  1.00 24.59           C  
ATOM    585  CD1 LEU C  87     -29.660  20.371 -42.335  1.00 28.94           C  
ATOM    586  CD2 LEU C  87     -28.490  21.718 -40.570  1.00 32.59           C  
ATOM    587  N   PRO C  88     -24.260  19.667 -42.405  1.00 29.29           N  
ATOM    588  CA  PRO C  88     -23.234  18.872 -43.100  1.00 31.01           C  
ATOM    589  C   PRO C  88     -23.765  18.292 -44.416  1.00 26.12           C  
ATOM    590  O   PRO C  88     -24.942  17.961 -44.512  1.00 31.60           O  
ATOM    591  CB  PRO C  88     -22.911  17.745 -42.103  1.00 33.32           C  
ATOM    592  CG  PRO C  88     -23.404  18.221 -40.786  1.00 35.45           C  
ATOM    593  CD  PRO C  88     -24.554  19.167 -41.057  1.00 35.11           C  
ATOM    594  N   LYS C  89     -22.907  18.219 -45.434  1.00 26.24           N  
ATOM    595  CA  LYS C  89     -23.263  17.649 -46.723  1.00 34.66           C  
ATOM    596  C   LYS C  89     -24.086  16.354 -46.571  1.00 42.26           C  
ATOM    597  O   LYS C  89     -23.948  15.636 -45.570  1.00 37.77           O  
ATOM    598  CB  LYS C  89     -21.992  17.388 -47.529  1.00 35.49           C  
ATOM    599  CG  LYS C  89     -22.193  17.418 -49.027  1.00 37.98           C  
ATOM    600  CD  LYS C  89     -21.044  16.734 -49.749  1.00 41.99           C  
ATOM    601  CE  LYS C  89     -20.798  15.329 -49.209  1.00 43.05           C  
ATOM    602  NZ  LYS C  89     -19.687  14.629 -49.950  1.00 42.03           N1+
ATOM    603  N   ARG C  90     -25.008  16.116 -47.513  1.00 41.03           N  
ATOM    604  CA  ARG C  90     -25.683  14.816 -47.646  1.00 35.34           C  
ATOM    605  C   ARG C  90     -25.429  14.322 -49.064  1.00 37.04           C  
ATOM    606  O   ARG C  90     -25.205  15.118 -49.971  1.00 36.56           O  
ATOM    607  CB  ARG C  90     -27.185  14.912 -47.337  1.00 35.12           C  
ATOM    608  CG  ARG C  90     -27.504  15.345 -45.885  1.00 41.76           C  
ATOM    609  CD  ARG C  90     -29.016  15.588 -45.666  1.00 44.08           C  
ATOM    610  NE  ARG C  90     -29.355  16.133 -44.341  1.00 39.16           N  
ATOM    611  CZ  ARG C  90     -30.605  16.235 -43.876  1.00 44.40           C  
ATOM    612  NH1 ARG C  90     -31.613  15.836 -44.639  1.00 46.28           N1+
ATOM    613  NH2 ARG C  90     -30.863  16.736 -42.660  1.00 32.10           N  
ATOM    614  N   LYS C  91     -25.369  13.006 -49.254  1.00 42.76           N  
ATOM    615  CA  LYS C  91     -25.216  12.460 -50.603  1.00 35.80           C  
ATOM    616  C   LYS C  91     -26.329  11.462 -50.860  1.00 39.49           C  
ATOM    617  O   LYS C  91     -26.575  10.584 -50.040  1.00 37.39           O  
ATOM    618  CB  LYS C  91     -23.861  11.795 -50.795  1.00 39.89           C  
ATOM    619  CG  LYS C  91     -23.814  10.938 -52.042  1.00 46.46           C  
ATOM    620  CD  LYS C  91     -22.436  10.392 -52.333  1.00 51.52           C  
ATOM    621  CE  LYS C  91     -22.454   9.576 -53.611  1.00 54.21           C  
ATOM    622  NZ  LYS C  91     -21.078   9.258 -54.095  1.00 54.90           N1+
ATOM    623  N   GLU C  92     -27.016  11.602 -51.989  1.00 34.56           N  
ATOM    624  CA  GLU C  92     -28.132  10.727 -52.280  1.00 35.82           C  
ATOM    625  C   GLU C  92     -27.940  10.050 -53.618  1.00 36.21           C  
ATOM    626  O   GLU C  92     -27.952  10.716 -54.662  1.00 38.44           O  
ATOM    627  CB  GLU C  92     -29.457  11.497 -52.261  1.00 45.36           C  
ATOM    628  CG  GLU C  92     -29.849  12.011 -50.896  1.00 50.12           C  
ATOM    629  CD  GLU C  92     -29.908  10.909 -49.871  1.00 58.34           C  
ATOM    630  OE1 GLU C  92     -29.784   9.732 -50.265  1.00 62.31           O  
ATOM    631  OE2 GLU C  92     -30.088  11.216 -48.672  1.00 62.62           O1-
ATOM    632  N   VAL C  93     -27.734   8.730 -53.598  1.00 38.72           N  
ATOM    633  CA  VAL C  93     -27.669   7.975 -54.860  1.00 35.79           C  
ATOM    634  C   VAL C  93     -29.068   7.814 -55.466  1.00 33.59           C  
ATOM    635  O   VAL C  93     -30.032   7.473 -54.771  1.00 34.27           O  
ATOM    636  CB  VAL C  93     -26.926   6.629 -54.740  1.00 42.73           C  
ATOM    637  CG1 VAL C  93     -26.896   5.916 -56.096  1.00 44.69           C  
ATOM    638  CG2 VAL C  93     -25.497   6.860 -54.245  1.00 39.51           C  
ATOM    639  N   ILE C  94     -29.172   8.151 -56.747  1.00 34.74           N  
ATOM    640  CA  ILE C  94     -30.440   8.167 -57.483  1.00 33.70           C  
ATOM    641  C   ILE C  94     -30.502   6.966 -58.455  1.00 36.77           C  
ATOM    642  O   ILE C  94     -31.510   6.263 -58.531  1.00 35.26           O  
ATOM    643  CB  ILE C  94     -30.575   9.487 -58.290  1.00 31.68           C  
ATOM    644  CG1 ILE C  94     -30.401  10.690 -57.366  1.00 31.67           C  
ATOM    645  CG2 ILE C  94     -31.938   9.601 -58.961  1.00 28.34           C  
ATOM    646  CD1 ILE C  94     -31.432  10.725 -56.230  1.00 32.86           C  
ATOM    647  N   CYS C  95     -29.410   6.748 -59.184  1.00 43.09           N  
ATOM    648  CA  CYS C  95     -29.316   5.699 -60.194  1.00 42.19           C  
ATOM    649  C   CYS C  95     -28.268   4.690 -59.732  1.00 51.23           C  
ATOM    650  O   CYS C  95     -27.074   4.999 -59.728  1.00 49.38           O  
ATOM    651  CB  CYS C  95     -28.869   6.309 -61.518  1.00 35.41           C  
ATOM    652  SG  CYS C  95     -30.130   7.255 -62.422  1.00 38.11           S  
ATOM    653  N   ARG C  96     -28.713   3.486 -59.360  1.00 62.98           N  
ATOM    654  CA  ARG C  96     -27.834   2.472 -58.759  1.00 73.39           C  
ATOM    655  C   ARG C  96     -27.450   1.310 -59.678  1.00 77.10           C  
ATOM    656  O   ARG C  96     -27.005   1.508 -60.805  1.00 76.51           O  
ATOM    657  CB  ARG C  96     -28.454   1.909 -57.474  1.00 75.50           C  
ATOM    658  CG  ARG C  96     -28.442   2.874 -56.309  1.00 79.96           C  
ATOM    659  CD  ARG C  96     -28.250   2.147 -54.992  1.00 84.25           C  
ATOM    660  NE  ARG C  96     -27.885   3.070 -53.920  1.00 88.44           N  
ATOM    661  CZ  ARG C  96     -26.634   3.422 -53.627  1.00 89.44           C  
ATOM    662  NH1 ARG C  96     -25.618   2.922 -54.320  1.00 89.74           N1+
ATOM    663  NH2 ARG C  96     -26.396   4.269 -52.636  1.00 89.89           N  
ATOM    664  N   GLY C  97     -27.600   0.095 -59.162  1.00 84.10           N  
ATOM    665  CA  GLY C  97     -27.249  -1.113 -59.904  1.00 90.00           C  
ATOM    666  C   GLY C  97     -28.457  -1.980 -60.206  1.00 90.00           C  
ATOM    667  O   GLY C  97     -29.402  -2.058 -59.400  1.00 90.00           O  
ATOM    668  N   SER C  98     -28.419  -2.643 -61.367  1.00 90.00           N  
ATOM    669  CA  SER C  98     -29.541  -3.464 -61.836  1.00 90.00           C  
ATOM    670  C   SER C  98     -30.789  -2.606 -62.019  1.00 90.00           C  
ATOM    671  O   SER C  98     -30.715  -1.375 -62.001  1.00 90.00           O  
ATOM    672  CB  SER C  98     -29.829  -4.627 -60.868  1.00 90.00           C  
ATOM    673  OG  SER C  98     -28.982  -5.750 -61.124  1.00 90.00           O  
ATOM    674  N   ASP C  99     -31.933  -3.258 -62.192  1.00 90.00           N  
ATOM    675  CA  ASP C  99     -33.177  -2.525 -62.356  1.00 90.00           C  
ATOM    676  C   ASP C  99     -33.732  -1.799 -61.131  1.00 90.00           C  
ATOM    677  O   ASP C  99     -32.981  -1.354 -60.256  1.00 90.00           O  
ATOM    678  CB  ASP C  99     -34.188  -3.298 -63.207  1.00 90.00           C  
ATOM    679  CG  ASP C  99     -35.275  -2.396 -63.777  1.00 90.00           C  
ATOM    680  OD1 ASP C  99     -34.945  -1.278 -64.234  1.00 90.00           O  
ATOM    681  OD2 ASP C  99     -36.458  -2.799 -63.766  1.00 90.00           O1-
ATOM    682  N   ASP C 100     -35.058  -1.706 -61.079  1.00 90.00           N  
ATOM    683  CA  ASP C 100     -35.707  -0.995 -59.987  1.00 87.65           C  
ATOM    684  C   ASP C 100     -35.292   0.477 -60.062  1.00 81.21           C  
ATOM    685  O   ASP C 100     -35.870   1.335 -59.375  1.00 85.60           O  
ATOM    686  CB  ASP C 100     -35.342  -1.603 -58.627  1.00 90.00           C  
ATOM    687  CG  ASP C 100     -36.422  -1.371 -57.571  1.00 90.00           C  
ATOM    688  OD1 ASP C 100     -37.486  -0.798 -57.904  1.00 90.00           O  
ATOM    689  OD2 ASP C 100     -36.211  -1.774 -56.402  1.00 90.00           O1-
ATOM    690  N   ASP C 101     -34.279   0.752 -60.894  1.00 71.17           N  
ATOM    691  CA  ASP C 101     -33.838   2.122 -61.151  1.00 60.65           C  
ATOM    692  C   ASP C 101     -34.895   2.803 -61.992  1.00 55.50           C  
ATOM    693  O   ASP C 101     -35.696   2.145 -62.648  1.00 55.97           O  
ATOM    694  CB  ASP C 101     -32.507   2.149 -61.915  1.00 57.79           C  
ATOM    695  CG  ASP C 101     -31.292   2.142 -61.003  1.00 52.87           C  
ATOM    696  OD1 ASP C 101     -30.168   2.085 -61.539  1.00 55.48           O  
ATOM    697  OD2 ASP C 101     -31.442   2.195 -59.765  1.00 57.73           O1-
ATOM    698  N   TYR C 102     -34.915   4.127 -61.956  1.00 47.80           N  
ATOM    699  CA  TYR C 102     -35.857   4.858 -62.760  1.00 41.39           C  
ATOM    700  C   TYR C 102     -35.466   4.666 -64.213  1.00 42.75           C  
ATOM    701  O   TYR C 102     -34.300   4.470 -64.528  1.00 39.18           O  
ATOM    702  CB  TYR C 102     -35.821   6.343 -62.409  1.00 46.08           C  
ATOM    703  CG  TYR C 102     -36.242   6.662 -60.994  1.00 39.73           C  
ATOM    704  CD1 TYR C 102     -35.295   6.959 -60.021  1.00 42.68           C  
ATOM    705  CD2 TYR C 102     -37.583   6.669 -60.631  1.00 34.70           C  
ATOM    706  CE1 TYR C 102     -35.673   7.268 -58.735  1.00 41.37           C  
ATOM    707  CE2 TYR C 102     -37.967   6.979 -59.346  1.00 33.41           C  
ATOM    708  CZ  TYR C 102     -37.012   7.274 -58.406  1.00 35.78           C  
ATOM    709  OH  TYR C 102     -37.387   7.571 -57.123  1.00 35.22           O  
ATOM    710  N   SER C 103     -36.439   4.717 -65.110  1.00 44.51           N  
ATOM    711  CA  SER C 103     -36.118   4.521 -66.513  1.00 49.96           C  
ATOM    712  C   SER C 103     -35.177   5.607 -67.036  1.00 49.25           C  
ATOM    713  O   SER C 103     -34.549   5.427 -68.090  1.00 46.01           O  
ATOM    714  CB  SER C 103     -37.384   4.444 -67.361  1.00 49.28           C  
ATOM    715  OG  SER C 103     -38.152   3.306 -67.001  1.00 63.84           O  
ATOM    716  N   PHE C 104     -35.080   6.731 -66.315  1.00 40.56           N  
ATOM    717  CA  PHE C 104     -34.228   7.838 -66.771  1.00 38.02           C  
ATOM    718  C   PHE C 104     -32.757   7.545 -66.561  1.00 30.20           C  
ATOM    719  O   PHE C 104     -31.891   8.164 -67.184  1.00 33.10           O  
ATOM    720  CB  PHE C 104     -34.632   9.221 -66.187  1.00 31.10           C  
ATOM    721  CG  PHE C 104     -34.550   9.327 -64.689  1.00 30.10           C  
ATOM    722  CD1 PHE C 104     -35.712   9.397 -63.927  1.00 27.59           C  
ATOM    723  CD2 PHE C 104     -33.322   9.467 -64.050  1.00 29.22           C  
ATOM    724  CE1 PHE C 104     -35.654   9.522 -62.560  1.00 32.30           C  
ATOM    725  CE2 PHE C 104     -33.249   9.591 -62.668  1.00 30.53           C  
ATOM    726  CZ  PHE C 104     -34.426   9.607 -61.920  1.00 35.37           C  
ATOM    727  N   CYS C 105     -32.466   6.600 -65.680  1.00 29.68           N  
ATOM    728  CA  CYS C 105     -31.084   6.206 -65.451  1.00 32.41           C  
ATOM    729  C   CYS C 105     -30.365   5.664 -66.714  1.00 39.05           C  
ATOM    730  O   CYS C 105     -29.155   5.819 -66.868  1.00 38.32           O  
ATOM    731  CB  CYS C 105     -31.050   5.182 -64.329  1.00 36.31           C  
ATOM    732  SG  CYS C 105     -31.583   5.886 -62.761  1.00 43.89           S  
ATOM    733  N   ARG C 106     -31.122   5.060 -67.624  1.00 41.21           N  
ATOM    734  CA  ARG C 106     -30.577   4.544 -68.885  1.00 40.38           C  
ATOM    735  C   ARG C 106     -30.520   5.617 -69.988  1.00 38.09           C  
ATOM    736  O   ARG C 106     -30.177   5.311 -71.132  1.00 32.38           O  
ATOM    737  CB  ARG C 106     -31.403   3.328 -69.349  1.00 36.57           C  
ATOM    738  CG  ARG C 106     -31.693   2.335 -68.217  1.00 45.81           C  
ATOM    739  CD  ARG C 106     -32.734   1.271 -68.581  1.00 53.94           C  
ATOM    740  NE  ARG C 106     -33.714   1.053 -67.502  1.00 63.81           N  
ATOM    741  CZ  ARG C 106     -33.431   0.535 -66.304  1.00 66.20           C  
ATOM    742  NH1 ARG C 106     -32.185   0.178 -66.001  1.00 67.63           N1+
ATOM    743  NH2 ARG C 106     -34.394   0.377 -65.400  1.00 64.41           N  
ATOM    744  N   ALA C 107     -30.846   6.870 -69.652  1.00 31.61           N  
ATOM    745  CA  ALA C 107     -30.751   7.966 -70.634  1.00 32.89           C  
ATOM    746  C   ALA C 107     -29.295   8.306 -70.977  1.00 33.11           C  
ATOM    747  O   ALA C 107     -28.416   8.279 -70.115  1.00 38.03           O  
ATOM    748  CB  ALA C 107     -31.513   9.226 -70.161  1.00 29.57           C  
ATOM    749  N   LEU C 108     -29.037   8.570 -72.249  1.00 31.10           N  
ATOM    750  CA  LEU C 108     -27.706   8.976 -72.670  1.00 33.55           C  
ATOM    751  C   LEU C 108     -27.745  10.442 -72.997  1.00 31.30           C  
ATOM    752  O   LEU C 108     -28.816  11.013 -73.266  1.00 33.01           O  
ATOM    753  CB  LEU C 108     -27.269   8.236 -73.952  1.00 32.01           C  
ATOM    754  CG  LEU C 108     -27.158   6.702 -73.993  1.00 32.94           C  
ATOM    755  CD1 LEU C 108     -26.673   6.309 -75.385  1.00 38.80           C  
ATOM    756  CD2 LEU C 108     -26.219   6.140 -72.892  1.00 27.77           C  
ATOM    757  N   LYS C 109     -26.560  11.028 -73.070  1.00 34.20           N  
ATOM    758  CA  LYS C 109     -26.422  12.415 -73.454  1.00 35.72           C  
ATOM    759  C   LYS C 109     -27.268  12.684 -74.684  1.00 37.07           C  
ATOM    760  O   LYS C 109     -27.240  11.916 -75.637  1.00 43.08           O  
ATOM    761  CB  LYS C 109     -24.953  12.731 -73.747  1.00 45.05           C  
ATOM    762  CG  LYS C 109     -24.305  11.835 -74.801  1.00 44.42           C  
ATOM    763  CD  LYS C 109     -22.811  12.165 -74.983  1.00 51.01           C  
ATOM    764  CE  LYS C 109     -21.975  11.720 -73.787  1.00 50.52           C  
ATOM    765  NZ  LYS C 109     -21.745  10.247 -73.785  1.00 53.78           N1+
ATOM    766  N   GLY C 110     -28.040  13.764 -74.650  1.00 38.90           N  
ATOM    767  CA  GLY C 110     -28.827  14.176 -75.806  1.00 37.37           C  
ATOM    768  C   GLY C 110     -30.201  13.553 -75.881  1.00 36.44           C  
ATOM    769  O   GLY C 110     -31.046  14.010 -76.642  1.00 39.43           O  
ATOM    770  N   GLU C 111     -30.437  12.532 -75.061  1.00 35.99           N  
ATOM    771  CA  GLU C 111     -31.725  11.850 -75.034  1.00 37.87           C  
ATOM    772  C   GLU C 111     -32.743  12.397 -74.026  1.00 39.21           C  
ATOM    773  O   GLU C 111     -32.590  12.226 -72.826  1.00 47.15           O  
ATOM    774  CB  GLU C 111     -31.518  10.355 -74.804  1.00 39.67           C  
ATOM    775  CG  GLU C 111     -30.997   9.629 -76.029  1.00 42.22           C  
ATOM    776  CD  GLU C 111     -30.798   8.155 -75.754  1.00 47.54           C  
ATOM    777  OE1 GLU C 111     -30.640   7.789 -74.564  1.00 39.89           O  
ATOM    778  OE2 GLU C 111     -30.794   7.370 -76.726  1.00 51.70           O1-
ATOM    779  N   THR C 112     -33.821  12.975 -74.540  1.00 30.38           N  
ATOM    780  CA  THR C 112     -34.861  13.585 -73.731  1.00 31.41           C  
ATOM    781  C   THR C 112     -35.295  12.767 -72.535  1.00 35.75           C  
ATOM    782  O   THR C 112     -35.645  11.593 -72.670  1.00 37.49           O  
ATOM    783  CB  THR C 112     -36.095  13.903 -74.602  1.00 38.88           C  
ATOM    784  CG2 THR C 112     -37.184  14.579 -73.779  1.00 42.08           C  
ATOM    785  OG1 THR C 112     -35.705  14.777 -75.670  1.00 38.81           O  
ATOM    786  N   VAL C 113     -35.261  13.379 -71.353  1.00 33.16           N  
ATOM    787  CA  VAL C 113     -35.886  12.784 -70.157  1.00 30.93           C  
ATOM    788  C   VAL C 113     -37.187  13.511 -69.922  1.00 30.58           C  
ATOM    789  O   VAL C 113     -37.210  14.714 -69.783  1.00 31.63           O  
ATOM    790  CB  VAL C 113     -35.014  12.903 -68.879  1.00 33.33           C  
ATOM    791  CG1 VAL C 113     -35.789  12.393 -67.628  1.00 22.48           C  
ATOM    792  CG2 VAL C 113     -33.688  12.158 -69.050  1.00 33.89           C  
ATOM    793  N   ASN C 114     -38.283  12.779 -69.907  1.00 30.52           N  
ATOM    794  CA  ASN C 114     -39.575  13.395 -69.752  1.00 29.04           C  
ATOM    795  C   ASN C 114     -40.403  12.510 -68.843  1.00 37.36           C  
ATOM    796  O   ASN C 114     -41.258  11.773 -69.311  1.00 40.14           O  
ATOM    797  CB  ASN C 114     -40.245  13.565 -71.112  1.00 28.85           C  
ATOM    798  CG  ASN C 114     -41.570  14.257 -71.022  1.00 32.47           C  
ATOM    799  ND2 ASN C 114     -42.264  14.385 -72.163  1.00 33.71           N  
ATOM    800  OD1 ASN C 114     -41.948  14.725 -69.956  1.00 32.21           O  
ATOM    801  N   THR C 115     -40.139  12.566 -67.540  1.00 32.69           N  
ATOM    802  CA  THR C 115     -40.787  11.622 -66.637  1.00 39.14           C  
ATOM    803  C   THR C 115     -41.342  12.194 -65.320  1.00 33.23           C  
ATOM    804  O   THR C 115     -41.171  13.366 -65.012  1.00 31.22           O  
ATOM    805  CB  THR C 115     -39.909  10.368 -66.392  1.00 39.97           C  
ATOM    806  CG2 THR C 115     -38.807  10.650 -65.381  1.00 38.66           C  
ATOM    807  OG1 THR C 115     -40.742   9.281 -65.942  1.00 47.97           O  
ATOM    808  N   THR C 116     -42.037  11.336 -64.583  1.00 23.89           N  
ATOM    809  CA  THR C 116     -42.754  11.695 -63.392  1.00 24.90           C  
ATOM    810  C   THR C 116     -42.335  10.728 -62.297  1.00 27.09           C  
ATOM    811  O   THR C 116     -42.139   9.530 -62.556  1.00 30.42           O  
ATOM    812  CB  THR C 116     -44.242  11.617 -63.670  1.00 20.22           C  
ATOM    813  CG2 THR C 116     -45.023  11.825 -62.424  1.00 26.83           C  
ATOM    814  OG1 THR C 116     -44.575  12.625 -64.636  1.00 32.45           O  
ATOM    815  N   ILE C 117     -42.108  11.257 -61.100  1.00 23.19           N  
ATOM    816  CA  ILE C 117     -41.547  10.472 -59.980  1.00 29.02           C  
ATOM    817  C   ILE C 117     -42.412  10.683 -58.741  1.00 32.10           C  
ATOM    818  O   ILE C 117     -42.815  11.806 -58.464  1.00 31.17           O  
ATOM    819  CB  ILE C 117     -40.086  10.933 -59.671  1.00 35.28           C  
ATOM    820  CG1 ILE C 117     -39.174  10.666 -60.871  1.00 40.15           C  
ATOM    821  CG2 ILE C 117     -39.531  10.254 -58.434  1.00 37.56           C  
ATOM    822  CD1 ILE C 117     -38.176  11.758 -61.105  1.00 41.59           C  
ATOM    823  N   SER C 118     -42.701   9.627 -57.978  1.00 30.81           N  
ATOM    824  CA  SER C 118     -43.465   9.832 -56.753  1.00 26.52           C  
ATOM    825  C   SER C 118     -42.532  10.314 -55.663  1.00 31.91           C  
ATOM    826  O   SER C 118     -41.377   9.911 -55.594  1.00 36.94           O  
ATOM    827  CB  SER C 118     -44.200   8.566 -56.280  1.00 30.55           C  
ATOM    828  OG  SER C 118     -45.155   8.129 -57.234  1.00 40.56           O  
ATOM    829  N   PHE C 119     -43.048  11.156 -54.788  1.00 36.35           N  
ATOM    830  CA  PHE C 119     -42.264  11.620 -53.664  1.00 34.39           C  
ATOM    831  C   PHE C 119     -43.154  11.724 -52.442  1.00 30.11           C  
ATOM    832  O   PHE C 119     -44.375  11.880 -52.547  1.00 28.75           O  
ATOM    833  CB  PHE C 119     -41.573  12.960 -53.978  1.00 29.07           C  
ATOM    834  CG  PHE C 119     -42.489  14.136 -53.961  1.00 29.84           C  
ATOM    835  CD1 PHE C 119     -42.883  14.706 -52.761  1.00 31.41           C  
ATOM    836  CD2 PHE C 119     -42.947  14.694 -55.144  1.00 28.61           C  
ATOM    837  CE1 PHE C 119     -43.724  15.778 -52.742  1.00 23.24           C  
ATOM    838  CE2 PHE C 119     -43.796  15.782 -55.133  1.00 29.67           C  
ATOM    839  CZ  PHE C 119     -44.189  16.326 -53.925  1.00 30.89           C  
ATOM    840  N   SER C 120     -42.528  11.603 -51.277  1.00 32.71           N  
ATOM    841  CA  SER C 120     -43.186  11.792 -50.002  1.00 32.05           C  
ATOM    842  C   SER C 120     -42.214  12.583 -49.130  1.00 34.44           C  
ATOM    843  O   SER C 120     -41.141  12.099 -48.809  1.00 35.48           O  
ATOM    844  CB  SER C 120     -43.487  10.432 -49.351  1.00 38.15           C  
ATOM    845  OG  SER C 120     -44.333  10.584 -48.227  1.00 42.40           O  
ATOM    846  N   PHE C 121     -42.556  13.827 -48.812  1.00 34.45           N  
ATOM    847  CA  PHE C 121     -41.702  14.637 -47.942  1.00 37.14           C  
ATOM    848  C   PHE C 121     -42.257  14.584 -46.519  1.00 31.52           C  
ATOM    849  O   PHE C 121     -43.418  14.890 -46.312  1.00 28.50           O  
ATOM    850  CB  PHE C 121     -41.635  16.082 -48.440  1.00 33.80           C  
ATOM    851  CG  PHE C 121     -40.967  17.008 -47.473  1.00 39.14           C  
ATOM    852  CD1 PHE C 121     -41.640  18.103 -46.957  1.00 34.76           C  
ATOM    853  CD2 PHE C 121     -39.681  16.742 -47.020  1.00 37.89           C  
ATOM    854  CE1 PHE C 121     -41.028  18.947 -46.037  1.00 33.55           C  
ATOM    855  CE2 PHE C 121     -39.060  17.588 -46.103  1.00 43.98           C  
ATOM    856  CZ  PHE C 121     -39.739  18.688 -45.607  1.00 37.18           C  
ATOM    857  N   LYS C 122     -41.449  14.182 -45.537  1.00 41.94           N  
ATOM    858  CA  LYS C 122     -41.977  14.006 -44.174  1.00 40.47           C  
ATOM    859  C   LYS C 122     -42.415  15.292 -43.459  1.00 39.95           C  
ATOM    860  O   LYS C 122     -43.321  15.268 -42.632  1.00 40.88           O  
ATOM    861  CB  LYS C 122     -41.012  13.211 -43.288  1.00 45.57           C  
ATOM    862  CG  LYS C 122     -39.777  13.967 -42.835  1.00 47.58           C  
ATOM    863  CD  LYS C 122     -38.961  13.088 -41.908  1.00 56.89           C  
ATOM    864  CE  LYS C 122     -37.645  13.726 -41.512  1.00 60.03           C  
ATOM    865  NZ  LYS C 122     -36.998  12.915 -40.436  1.00 63.21           N1+
ATOM    866  N   GLY C 123     -41.773  16.411 -43.765  1.00 37.53           N  
ATOM    867  CA  GLY C 123     -42.148  17.672 -43.133  1.00 37.71           C  
ATOM    868  C   GLY C 123     -41.134  18.142 -42.097  1.00 41.24           C  
ATOM    869  O   GLY C 123     -40.344  17.350 -41.572  1.00 42.53           O  
ATOM    870  N   ILE C 124     -41.142  19.445 -41.835  1.00 40.48           N  
ATOM    871  CA  ILE C 124     -40.355  20.066 -40.775  1.00 36.89           C  
ATOM    872  C   ILE C 124     -41.359  20.702 -39.836  1.00 40.11           C  
ATOM    873  O   ILE C 124     -42.134  21.568 -40.251  1.00 39.80           O  
ATOM    874  CB  ILE C 124     -39.463  21.172 -41.347  1.00 35.22           C  
ATOM    875  CG1 ILE C 124     -38.475  20.582 -42.355  1.00 37.97           C  
ATOM    876  CG2 ILE C 124     -38.745  21.926 -40.235  1.00 34.21           C  
ATOM    877  CD1 ILE C 124     -37.727  21.627 -43.156  1.00 34.96           C  
ATOM    878  N   LYS C 125     -41.390  20.255 -38.583  1.00 44.55           N  
ATOM    879  CA  LYS C 125     -42.346  20.808 -37.618  1.00 44.02           C  
ATOM    880  C   LYS C 125     -41.884  22.174 -37.140  1.00 33.39           C  
ATOM    881  O   LYS C 125     -40.681  22.426 -37.045  1.00 35.46           O  
ATOM    882  CB  LYS C 125     -42.560  19.876 -36.411  1.00 53.39           C  
ATOM    883  CG  LYS C 125     -43.685  18.858 -36.591  1.00 59.04           C  
ATOM    884  CD  LYS C 125     -44.221  18.357 -35.244  1.00 62.87           C  
ATOM    885  CE  LYS C 125     -44.766  19.511 -34.400  1.00 65.23           C  
ATOM    886  NZ  LYS C 125     -45.584  19.046 -33.238  1.00 65.51           N1+
ATOM    887  N   PHE C 126     -42.848  23.037 -36.835  1.00 31.73           N  
ATOM    888  CA  PHE C 126     -42.580  24.413 -36.379  1.00 32.80           C  
ATOM    889  C   PHE C 126     -41.713  25.178 -37.379  1.00 31.69           C  
ATOM    890  O   PHE C 126     -40.962  26.072 -37.012  1.00 36.47           O  
ATOM    891  CB  PHE C 126     -41.928  24.433 -34.982  1.00 31.23           C  
ATOM    892  CG  PHE C 126     -42.695  23.656 -33.921  1.00 31.98           C  
ATOM    893  CD1 PHE C 126     -42.060  22.696 -33.151  1.00 33.53           C  
ATOM    894  CD2 PHE C 126     -44.035  23.890 -33.704  1.00 30.97           C  
ATOM    895  CE1 PHE C 126     -42.749  22.000 -32.161  1.00 36.41           C  
ATOM    896  CE2 PHE C 126     -44.739  23.191 -32.721  1.00 37.68           C  
ATOM    897  CZ  PHE C 126     -44.092  22.263 -31.937  1.00 32.26           C  
ATOM    898  N   SER C 127     -41.853  24.823 -38.646  1.00 37.38           N  
ATOM    899  CA  SER C 127     -41.188  25.491 -39.755  1.00 36.57           C  
ATOM    900  C   SER C 127     -41.435  26.996 -39.757  1.00 31.57           C  
ATOM    901  O   SER C 127     -42.542  27.452 -39.519  1.00 39.71           O  
ATOM    902  CB  SER C 127     -41.707  24.894 -41.074  1.00 30.76           C  
ATOM    903  OG  SER C 127     -40.796  25.125 -42.128  1.00 31.65           O  
ATOM    904  N   LYS C 128     -40.397  27.763 -40.065  1.00 32.55           N  
ATOM    905  CA  LYS C 128     -40.511  29.195 -40.260  1.00 24.53           C  
ATOM    906  C   LYS C 128     -39.224  29.710 -40.891  1.00 26.21           C  
ATOM    907  O   LYS C 128     -38.177  29.069 -40.793  1.00 29.02           O  
ATOM    908  CB  LYS C 128     -40.714  29.907 -38.931  1.00 35.58           C  
ATOM    909  CG  LYS C 128     -39.681  29.519 -37.877  1.00 38.12           C  
ATOM    910  CD  LYS C 128     -39.955  30.217 -36.531  1.00 47.96           C  
ATOM    911  CE  LYS C 128     -41.190  29.643 -35.836  1.00 53.55           C  
ATOM    912  NZ  LYS C 128     -41.567  30.448 -34.641  1.00 55.94           N1+
ATOM    913  N   GLY C 129     -39.296  30.892 -41.494  1.00 26.44           N  
ATOM    914  CA  GLY C 129     -38.118  31.511 -42.066  1.00 24.93           C  
ATOM    915  C   GLY C 129     -37.814  30.973 -43.444  1.00 25.95           C  
ATOM    916  O   GLY C 129     -38.695  30.823 -44.276  1.00 26.38           O  
ATOM    917  N   LYS C 130     -36.549  30.696 -43.700  1.00 24.40           N  
ATOM    918  CA  LYS C 130     -36.134  30.428 -45.077  1.00 26.61           C  
ATOM    919  C   LYS C 130     -35.168  29.281 -45.095  1.00 25.51           C  
ATOM    920  O   LYS C 130     -34.255  29.222 -44.254  1.00 23.81           O  
ATOM    921  CB  LYS C 130     -35.460  31.662 -45.667  1.00 26.20           C  
ATOM    922  CG  LYS C 130     -34.605  31.397 -46.895  1.00 35.69           C  
ATOM    923  CD  LYS C 130     -34.122  32.712 -47.511  1.00 42.94           C  
ATOM    924  CE  LYS C 130     -33.014  32.462 -48.530  1.00 51.61           C  
ATOM    925  NZ  LYS C 130     -32.598  33.689 -49.301  1.00 50.15           N1+
ATOM    926  N   TYR C 131     -35.364  28.377 -46.051  1.00 21.84           N  
ATOM    927  CA  TYR C 131     -34.480  27.220 -46.243  1.00 25.66           C  
ATOM    928  C   TYR C 131     -33.848  27.232 -47.633  1.00 23.83           C  
ATOM    929  O   TYR C 131     -34.460  27.691 -48.595  1.00 28.73           O  
ATOM    930  CB  TYR C 131     -35.288  25.929 -46.093  1.00 23.22           C  
ATOM    931  CG  TYR C 131     -36.046  25.855 -44.807  1.00 29.26           C  
ATOM    932  CD1 TYR C 131     -37.233  26.569 -44.631  1.00 31.41           C  
ATOM    933  CD2 TYR C 131     -35.578  25.081 -43.750  1.00 28.40           C  
ATOM    934  CE1 TYR C 131     -37.925  26.515 -43.427  1.00 34.54           C  
ATOM    935  CE2 TYR C 131     -36.268  25.021 -42.542  1.00 31.74           C  
ATOM    936  CZ  TYR C 131     -37.437  25.727 -42.396  1.00 32.19           C  
ATOM    937  OH  TYR C 131     -38.112  25.659 -41.207  1.00 38.09           O  
ATOM    938  N   LYS C 132     -32.632  26.724 -47.740  1.00 22.81           N  
ATOM    939  CA  LYS C 132     -31.977  26.557 -49.028  1.00 22.18           C  
ATOM    940  C   LYS C 132     -31.492  25.135 -49.158  1.00 22.14           C  
ATOM    941  O   LYS C 132     -31.136  24.495 -48.169  1.00 25.57           O  
ATOM    942  CB  LYS C 132     -30.793  27.526 -49.191  1.00 24.47           C  
ATOM    943  CG  LYS C 132     -31.215  28.986 -49.193  1.00 36.93           C  
ATOM    944  CD  LYS C 132     -30.031  29.960 -49.203  1.00 45.48           C  
ATOM    945  CE  LYS C 132     -30.561  31.392 -49.400  1.00 51.91           C  
ATOM    946  NZ  LYS C 132     -29.659  32.507 -48.942  1.00 51.94           N1+
ATOM    947  N   CYS C 133     -31.509  24.636 -50.383  1.00 21.32           N  
ATOM    948  CA  CYS C 133     -30.869  23.371 -50.696  1.00 22.05           C  
ATOM    949  C   CYS C 133     -30.192  23.512 -52.038  1.00 22.37           C  
ATOM    950  O   CYS C 133     -30.837  23.803 -53.072  1.00 20.48           O  
ATOM    951  CB  CYS C 133     -31.863  22.214 -50.752  1.00 29.37           C  
ATOM    952  SG  CYS C 133     -31.046  20.621 -51.054  1.00 32.39           S  
ATOM    953  N   VAL C 134     -28.879  23.377 -52.006  1.00 18.04           N  
ATOM    954  CA  VAL C 134     -28.115  23.235 -53.226  1.00 18.58           C  
ATOM    955  C   VAL C 134     -28.021  21.759 -53.645  1.00 17.38           C  
ATOM    956  O   VAL C 134     -27.613  20.918 -52.879  1.00 23.42           O  
ATOM    957  CB  VAL C 134     -26.750  23.841 -53.075  1.00 20.27           C  
ATOM    958  CG1 VAL C 134     -25.946  23.624 -54.324  1.00 20.09           C  
ATOM    959  CG2 VAL C 134     -26.878  25.341 -52.745  1.00 23.71           C  
ATOM    960  N   VAL C 135     -28.444  21.479 -54.873  1.00 23.44           N  
ATOM    961  CA  VAL C 135     -28.386  20.152 -55.456  1.00 26.30           C  
ATOM    962  C   VAL C 135     -27.273  20.097 -56.503  1.00 25.70           C  
ATOM    963  O   VAL C 135     -27.379  20.672 -57.583  1.00 26.83           O  
ATOM    964  CB  VAL C 135     -29.719  19.789 -56.114  1.00 25.32           C  
ATOM    965  CG1 VAL C 135     -29.650  18.407 -56.724  1.00 23.53           C  
ATOM    966  CG2 VAL C 135     -30.860  19.861 -55.074  1.00 20.65           C  
ATOM    967  N   GLU C 136     -26.183  19.444 -56.146  1.00 23.50           N  
ATOM    968  CA  GLU C 136     -25.065  19.233 -57.054  1.00 27.30           C  
ATOM    969  C   GLU C 136     -25.293  17.862 -57.728  1.00 24.59           C  
ATOM    970  O   GLU C 136     -25.119  16.821 -57.095  1.00 27.26           O  
ATOM    971  CB  GLU C 136     -23.781  19.166 -56.215  1.00 30.60           C  
ATOM    972  CG  GLU C 136     -22.532  19.758 -56.830  1.00 36.93           C  
ATOM    973  CD  GLU C 136     -21.430  19.972 -55.786  1.00 37.36           C  
ATOM    974  OE1 GLU C 136     -21.089  19.011 -55.061  1.00 29.94           O  
ATOM    975  OE2 GLU C 136     -20.908  21.108 -55.690  1.00 42.35           O1-
ATOM    976  N   ALA C 137     -25.685  17.852 -58.993  1.00 27.97           N  
ATOM    977  CA  ALA C 137     -25.959  16.568 -59.641  1.00 33.33           C  
ATOM    978  C   ALA C 137     -24.727  16.122 -60.420  1.00 30.59           C  
ATOM    979  O   ALA C 137     -24.241  16.843 -61.293  1.00 30.50           O  
ATOM    980  CB  ALA C 137     -27.182  16.651 -60.560  1.00 34.51           C  
ATOM    981  N   ILE C 138     -24.236  14.934 -60.081  1.00 36.07           N  
ATOM    982  CA  ILE C 138     -23.072  14.341 -60.727  1.00 41.71           C  
ATOM    983  C   ILE C 138     -23.409  12.984 -61.377  1.00 37.48           C  
ATOM    984  O   ILE C 138     -24.147  12.196 -60.809  1.00 34.27           O  
ATOM    985  CB  ILE C 138     -21.949  14.136 -59.682  1.00 46.50           C  
ATOM    986  CG1 ILE C 138     -21.605  15.483 -59.021  1.00 44.65           C  
ATOM    987  CG2 ILE C 138     -20.716  13.492 -60.338  1.00 51.35           C  
ATOM    988  CD1 ILE C 138     -21.140  15.358 -57.608  1.00 45.48           C  
ATOM    989  N   SER C 139     -22.862  12.708 -62.558  1.00 41.72           N  
ATOM    990  CA  SER C 139     -23.174  11.443 -63.247  1.00 46.66           C  
ATOM    991  C   SER C 139     -22.135  11.043 -64.295  1.00 50.80           C  
ATOM    992  O   SER C 139     -21.065  11.642 -64.390  1.00 44.28           O  
ATOM    993  CB  SER C 139     -24.549  11.518 -63.920  1.00 42.15           C  
ATOM    994  OG  SER C 139     -24.471  12.221 -65.159  1.00 47.13           O  
ATOM    995  N   GLY C 140     -22.474  10.011 -65.071  1.00 62.21           N  
ATOM    996  CA  GLY C 140     -21.683   9.590 -66.230  1.00 68.10           C  
ATOM    997  C   GLY C 140     -20.417   8.806 -65.918  1.00 74.74           C  
ATOM    998  O   GLY C 140     -19.752   8.306 -66.835  1.00 73.46           O  
ATOM    999  N   SER C 141     -20.093   8.703 -64.629  1.00 76.82           N  
ATOM   1000  CA  SER C 141     -18.850   8.086 -64.143  1.00 80.69           C  
ATOM   1001  C   SER C 141     -17.892   7.164 -64.930  1.00 83.04           C  
ATOM   1002  O   SER C 141     -18.179   5.969 -65.107  1.00 84.01           O  
ATOM   1003  CB  SER C 141     -19.148   7.216 -62.914  1.00 79.57           C  
ATOM   1004  OG  SER C 141     -18.042   6.386 -62.595  1.00 81.24           O  
ATOM   1005  N   PRO C 142     -16.733   7.701 -65.374  1.00 81.74           N  
ATOM   1006  CA  PRO C 142     -16.207   9.054 -65.178  1.00 79.33           C  
ATOM   1007  C   PRO C 142     -17.170  10.175 -64.792  1.00 77.79           C  
ATOM   1008  O   PRO C 142     -18.060  10.531 -65.567  1.00 78.57           O  
ATOM   1009  CB  PRO C 142     -15.378   9.464 -66.408  1.00 78.76           C  
ATOM   1010  CG  PRO C 142     -15.447   8.292 -67.378  1.00 79.86           C  
ATOM   1011  CD  PRO C 142     -16.079   7.143 -66.649  1.00 81.06           C  
ATOM   1012  N   GLU C 143     -16.950  10.743 -63.606  1.00 76.02           N  
ATOM   1013  CA  GLU C 143     -17.816  11.769 -63.020  1.00 67.42           C  
ATOM   1014  C   GLU C 143     -17.566  13.176 -63.557  1.00 64.00           C  
ATOM   1015  O   GLU C 143     -16.443  13.675 -63.543  1.00 64.63           O  
ATOM   1016  CB  GLU C 143     -17.645  11.786 -61.502  1.00 64.77           C  
ATOM   1017  CG  GLU C 143     -17.867  10.445 -60.841  1.00 62.46           C  
ATOM   1018  CD  GLU C 143     -17.944  10.556 -59.340  1.00 62.62           C  
ATOM   1019  OE1 GLU C 143     -17.614  11.643 -58.817  1.00 60.02           O  
ATOM   1020  OE2 GLU C 143     -18.347   9.569 -58.680  1.00 67.73           O1-
ATOM   1021  N   GLU C 144     -18.688  13.845 -64.006  1.00 60.03           N  
ATOM   1022  CA  GLU C 144     -18.694  15.259 -64.362  1.00 59.02           C  
ATOM   1023  C   GLU C 144     -19.956  15.860 -63.757  1.00 53.01           C  
ATOM   1024  O   GLU C 144     -20.927  15.153 -63.496  1.00 48.13           O  
ATOM   1025  CB  GLU C 144     -18.742  15.440 -65.886  1.00 65.70           C  
ATOM   1026  CG  GLU C 144     -17.402  15.693 -66.550  1.00 71.03           C  
ATOM   1027  CD  GLU C 144     -16.460  14.520 -66.419  1.00 73.28           C  
ATOM   1028  OE1 GLU C 144     -16.890  13.379 -66.686  1.00 75.14           O  
ATOM   1029  OE2 GLU C 144     -15.284  14.743 -66.059  1.00 76.23           O1-
ATOM   1030  N  AMET C 145     -19.875  17.121 -63.550  0.50 50.17           N  
ATOM   1031  N  BMET C 145     -19.906  17.122 -63.547  0.50 51.93           N  
ATOM   1032  CA AMET C 145     -21.063  17.826 -63.132  0.50 46.07           C  
ATOM   1033  CA BMET C 145     -21.099  17.744 -62.999  0.50 49.22           C  
ATOM   1034  C  AMET C 145     -22.122  17.556 -64.187  0.50 44.16           C  
ATOM   1035  C  BMET C 145     -22.156  17.853 -64.094  0.50 47.14           C  
ATOM   1036  O  AMET C 145     -21.814  17.425 -65.369  0.50 48.43           O  
ATOM   1037  O  BMET C 145     -21.879  18.281 -65.213  0.50 50.30           O  
ATOM   1038  CB AMET C 145     -20.789  19.330 -63.047  0.50 39.87           C  
ATOM   1039  CB BMET C 145     -20.801  19.106 -62.357  0.50 46.57           C  
ATOM   1040  CG AMET C 145     -22.038  20.196 -62.874  0.50 40.01           C  
ATOM   1041  CG BMET C 145     -21.803  19.505 -61.254  0.50 46.96           C  
ATOM   1042  SD AMET C 145     -21.993  21.688 -63.892  0.50 44.58           S  
ATOM   1043  SD BMET C 145     -21.177  20.796 -60.150  0.50 51.74           S  
ATOM   1044  CE AMET C 145     -23.121  22.748 -62.988  0.50 36.41           C  
ATOM   1045  CE BMET C 145     -19.524  20.161 -59.852  0.50 42.84           C  
ATOM   1046  N   LEU C 146     -23.367  17.438 -63.755  1.00 44.57           N  
ATOM   1047  CA  LEU C 146     -24.463  17.397 -64.687  1.00 37.52           C  
ATOM   1048  C   LEU C 146     -25.117  18.766 -64.622  1.00 34.67           C  
ATOM   1049  O   LEU C 146     -25.232  19.468 -65.625  1.00 30.25           O  
ATOM   1050  CB  LEU C 146     -25.421  16.284 -64.255  1.00 36.26           C  
ATOM   1051  CG  LEU C 146     -26.683  15.982 -65.043  1.00 37.81           C  
ATOM   1052  CD1 LEU C 146     -26.332  15.588 -66.467  1.00 38.38           C  
ATOM   1053  CD2 LEU C 146     -27.430  14.877 -64.317  1.00 26.36           C  
ATOM   1054  N   PHE C 147     -25.475  19.169 -63.406  1.00 38.83           N  
ATOM   1055  CA  PHE C 147     -26.102  20.455 -63.164  1.00 34.75           C  
ATOM   1056  C   PHE C 147     -25.919  20.836 -61.704  1.00 34.02           C  
ATOM   1057  O   PHE C 147     -25.441  20.033 -60.894  1.00 27.32           O  
ATOM   1058  CB  PHE C 147     -27.592  20.463 -63.599  1.00 37.54           C  
ATOM   1059  CG  PHE C 147     -28.498  19.543 -62.800  1.00 39.63           C  
ATOM   1060  CD1 PHE C 147     -29.087  18.437 -63.395  1.00 38.88           C  
ATOM   1061  CD2 PHE C 147     -28.832  19.832 -61.485  1.00 35.58           C  
ATOM   1062  CE1 PHE C 147     -29.949  17.612 -62.670  1.00 43.85           C  
ATOM   1063  CE2 PHE C 147     -29.691  19.016 -60.753  1.00 34.72           C  
ATOM   1064  CZ  PHE C 147     -30.249  17.899 -61.341  1.00 39.41           C  
ATOM   1065  N   CYS C 148     -26.205  22.090 -61.384  1.00 28.00           N  
ATOM   1066  CA  CYS C 148     -26.163  22.554 -59.995  1.00 26.13           C  
ATOM   1067  C   CYS C 148     -27.355  23.450 -59.850  1.00 24.31           C  
ATOM   1068  O   CYS C 148     -27.533  24.361 -60.649  1.00 26.66           O  
ATOM   1069  CB  CYS C 148     -24.911  23.389 -59.750  1.00 34.52           C  
ATOM   1070  SG  CYS C 148     -24.689  23.937 -58.041  1.00 32.27           S  
ATOM   1071  N   LEU C 149     -28.208  23.171 -58.884  1.00 24.56           N  
ATOM   1072  CA  LEU C 149     -29.364  24.012 -58.702  1.00 25.11           C  
ATOM   1073  C   LEU C 149     -29.368  24.465 -57.265  1.00 21.01           C  
ATOM   1074  O   LEU C 149     -29.061  23.692 -56.346  1.00 18.72           O  
ATOM   1075  CB  LEU C 149     -30.672  23.261 -59.029  1.00 25.33           C  
ATOM   1076  CG  LEU C 149     -30.808  22.707 -60.464  1.00 23.42           C  
ATOM   1077  CD1 LEU C 149     -31.997  21.767 -60.569  1.00 25.48           C  
ATOM   1078  CD2 LEU C 149     -30.919  23.805 -61.519  1.00 23.44           C  
ATOM   1079  N   GLU C 150     -29.747  25.711 -57.073  1.00 21.48           N  
ATOM   1080  CA  GLU C 150     -29.884  26.239 -55.727  1.00 20.83           C  
ATOM   1081  C   GLU C 150     -31.335  26.583 -55.466  1.00 17.20           C  
ATOM   1082  O   GLU C 150     -31.846  27.566 -55.987  1.00 19.64           O  
ATOM   1083  CB  GLU C 150     -28.984  27.476 -55.500  1.00 19.27           C  
ATOM   1084  CG  GLU C 150     -29.196  28.103 -54.124  1.00 24.98           C  
ATOM   1085  CD  GLU C 150     -28.046  29.010 -53.723  1.00 38.23           C  
ATOM   1086  OE1 GLU C 150     -27.385  29.584 -54.618  1.00 36.83           O  
ATOM   1087  OE2 GLU C 150     -27.775  29.105 -52.512  1.00 38.38           O1-
ATOM   1088  N   PHE C 151     -32.004  25.755 -54.672  1.00 15.43           N  
ATOM   1089  CA  PHE C 151     -33.430  25.967 -54.342  1.00 16.82           C  
ATOM   1090  C   PHE C 151     -33.567  26.845 -53.117  1.00 21.73           C  
ATOM   1091  O   PHE C 151     -32.851  26.694 -52.118  1.00 18.88           O  
ATOM   1092  CB  PHE C 151     -34.162  24.632 -54.073  1.00 18.72           C  
ATOM   1093  CG  PHE C 151     -34.332  23.763 -55.305  1.00 22.19           C  
ATOM   1094  CD1 PHE C 151     -33.422  22.752 -55.596  1.00 18.33           C  
ATOM   1095  CD2 PHE C 151     -35.444  23.913 -56.127  1.00 26.70           C  
ATOM   1096  CE1 PHE C 151     -33.577  21.949 -56.720  1.00 28.40           C  
ATOM   1097  CE2 PHE C 151     -35.606  23.109 -57.272  1.00 29.24           C  
ATOM   1098  CZ  PHE C 151     -34.673  22.146 -57.574  1.00 24.41           C  
ATOM   1099  N   VAL C 152     -34.494  27.777 -53.182  1.00 22.57           N  
ATOM   1100  CA  VAL C 152     -34.823  28.540 -52.005  1.00 24.77           C  
ATOM   1101  C   VAL C 152     -36.259  28.222 -51.622  1.00 25.37           C  
ATOM   1102  O   VAL C 152     -37.172  28.293 -52.444  1.00 27.90           O  
ATOM   1103  CB  VAL C 152     -34.693  30.015 -52.254  1.00 20.80           C  
ATOM   1104  CG1 VAL C 152     -35.362  30.798 -51.098  1.00 23.22           C  
ATOM   1105  CG2 VAL C 152     -33.238  30.382 -52.419  1.00 25.42           C  
ATOM   1106  N   ILE C 153     -36.465  27.817 -50.387  1.00 19.51           N  
ATOM   1107  CA  ILE C 153     -37.817  27.521 -49.966  1.00 23.87           C  
ATOM   1108  C   ILE C 153     -38.198  28.482 -48.864  1.00 27.96           C  
ATOM   1109  O   ILE C 153     -37.737  28.360 -47.739  1.00 30.03           O  
ATOM   1110  CB  ILE C 153     -37.969  26.064 -49.466  1.00 28.31           C  
ATOM   1111  CG1 ILE C 153     -37.507  25.073 -50.553  1.00 23.59           C  
ATOM   1112  CG2 ILE C 153     -39.419  25.795 -48.983  1.00 25.35           C  
ATOM   1113  CD1 ILE C 153     -36.023  24.699 -50.433  1.00 21.56           C  
ATOM   1114  N  ALEU C 154     -39.031  29.456 -49.200  0.50 24.68           N  
ATOM   1115  N  BLEU C 154     -39.073  29.431 -49.179  0.50 25.69           N  
ATOM   1116  CA ALEU C 154     -39.496  30.403 -48.206  0.50 18.69           C  
ATOM   1117  CA BLEU C 154     -39.467  30.455 -48.214  0.50 20.88           C  
ATOM   1118  C  ALEU C 154     -40.719  29.840 -47.513  0.50 19.57           C  
ATOM   1119  C  BLEU C 154     -40.790  30.112 -47.534  0.50 22.29           C  
ATOM   1120  O  ALEU C 154     -41.587  29.243 -48.145  0.50 20.45           O  
ATOM   1121  O  BLEU C 154     -41.809  29.948 -48.203  0.50 22.22           O  
ATOM   1122  CB ALEU C 154     -39.871  31.730 -48.866  0.50 21.22           C  
ATOM   1123  CB BLEU C 154     -39.597  31.808 -48.919  0.50 24.10           C  
ATOM   1124  CG ALEU C 154     -38.759  32.488 -49.581  0.50 26.62           C  
ATOM   1125  CG BLEU C 154     -40.198  32.949 -48.098  0.50 29.80           C  
ATOM   1126  CD1ALEU C 154     -39.262  33.868 -49.949  0.50 27.51           C  
ATOM   1127  CD2ALEU C 154     -37.496  32.582 -48.725  0.50 23.29           C  
ATOM   1128  CD1BLEU C 154     -39.465  33.079 -46.772  0.50 26.79           C  
ATOM   1129  CD2BLEU C 154     -40.135  34.253 -48.857  0.50 30.97           C  
ATOM   1130  N   HIS C 155     -40.791  30.032 -46.206  1.00 23.02           N  
ATOM   1131  CA  HIS C 155     -42.036  29.788 -45.499  1.00 26.09           C  
ATOM   1132  C   HIS C 155     -43.028  30.929 -45.743  1.00 22.13           C  
ATOM   1133  O   HIS C 155     -42.662  32.104 -45.650  1.00 28.51           O  
ATOM   1134  CB  HIS C 155     -41.803  29.618 -44.020  1.00 26.35           C  
ATOM   1135  CG  HIS C 155     -42.963  28.982 -43.338  1.00 29.55           C  
ATOM   1136  CD2 HIS C 155     -43.195  27.698 -42.984  1.00 25.05           C  
ATOM   1137  ND1 HIS C 155     -44.121  29.676 -43.058  1.00 32.08           N  
ATOM   1138  CE1 HIS C 155     -44.997  28.856 -42.505  1.00 33.57           C  
ATOM   1139  NE2 HIS C 155     -44.458  27.652 -42.446  1.00 29.16           N  
ATOM   1140  N   GLN C 156     -44.268  30.625 -46.116  1.00 22.74           N  
ATOM   1141  CA  GLN C 156     -45.219  31.724 -46.325  1.00 22.67           C  
ATOM   1142  C   GLN C 156     -45.291  32.510 -45.008  1.00 28.70           C  
ATOM   1143  O   GLN C 156     -45.374  31.919 -43.920  1.00 25.21           O  
ATOM   1144  CB  GLN C 156     -46.630  31.231 -46.736  1.00 24.50           C  
ATOM   1145  CG  GLN C 156     -46.748  30.600 -48.108  1.00 23.73           C  
ATOM   1146  CD  GLN C 156     -46.492  31.580 -49.242  1.00 41.05           C  
ATOM   1147  NE2 GLN C 156     -46.333  32.845 -48.892  1.00 39.70           N  
ATOM   1148  OE1 GLN C 156     -46.457  31.201 -50.422  1.00 35.71           O  
ATOM   1149  N   PRO C 157     -45.252  33.851 -45.095  1.00 31.11           N  
ATOM   1150  CA  PRO C 157     -45.192  34.591 -43.850  1.00 26.18           C  
ATOM   1151  C   PRO C 157     -46.549  34.635 -43.146  1.00 27.21           C  
ATOM   1152  O   PRO C 157     -46.587  34.886 -41.951  1.00 25.66           O  
ATOM   1153  CB  PRO C 157     -44.748  36.003 -44.284  1.00 28.79           C  
ATOM   1154  CG  PRO C 157     -45.191  36.134 -45.714  1.00 24.62           C  
ATOM   1155  CD  PRO C 157     -45.265  34.725 -46.285  1.00 31.96           C  
ATOM   1156  N   ASN C 158     -47.648  34.392 -43.866  1.00 18.73           N  
ATOM   1157  CA  ASN C 158     -48.980  34.403 -43.238  1.00 22.83           C  
ATOM   1158  C   ASN C 158     -49.548  33.011 -42.910  1.00 27.33           C  
ATOM   1159  O   ASN C 158     -50.766  32.823 -42.819  1.00 28.60           O  
ATOM   1160  CB  ASN C 158     -49.985  35.203 -44.081  1.00 22.08           C  
ATOM   1161  CG  ASN C 158     -50.112  34.665 -45.491  1.00 29.51           C  
ATOM   1162  ND2 ASN C 158     -51.115  35.152 -46.249  1.00 31.21           N  
ATOM   1163  OD1 ASN C 158     -49.325  33.827 -45.899  1.00 27.85           O  
ATOM   1164  N   SER C 159     -48.674  32.046 -42.691  1.00 26.90           N  
ATOM   1165  CA  SER C 159     -49.128  30.725 -42.336  1.00 28.28           C  
ATOM   1166  C   SER C 159     -48.190  30.074 -41.329  1.00 24.27           C  
ATOM   1167  O   SER C 159     -46.992  30.329 -41.334  1.00 30.18           O  
ATOM   1168  CB  SER C 159     -49.257  29.863 -43.606  1.00 34.74           C  
ATOM   1169  OG  SER C 159     -49.677  28.538 -43.293  1.00 40.62           O  
ATOM   1170  N   ASN C 160     -48.731  29.243 -40.445  1.00 29.03           N  
ATOM   1171  CA  ASN C 160     -47.888  28.349 -39.639  1.00 23.81           C  
ATOM   1172  C   ASN C 160     -47.625  27.068 -40.433  1.00 27.33           C  
ATOM   1173  O   ASN C 160     -47.155  26.071 -39.909  1.00 34.03           O  
ATOM   1174  CB  ASN C 160     -48.535  28.024 -38.270  1.00 24.23           C  
ATOM   1175  CG  ASN C 160     -48.533  29.217 -37.310  1.00 26.98           C  
ATOM   1176  ND2 ASN C 160     -47.526  29.290 -36.465  1.00 29.84           N  
ATOM   1177  OD1 ASN C 160     -49.435  30.043 -37.321  1.00 27.12           O  
ATOM   1178  OXT ASN C 160     -47.935  26.979 -41.620  1.00 31.21           O1-
TER    1179      ASN C 160 
ATOM   1180  N   GLU A  27     -10.161  27.324 -82.474  1.00 72.70           N  
ANISOU 1180  N   GLU A  27     9587   8972   9062   -421    -47    522       N  
ATOM   1181  CA  GLU A  27     -10.518  26.279 -81.465  1.00 72.87           C  
ANISOU 1181  CA  GLU A  27     9583   9000   9104   -371    -23    475       C  
ATOM   1182  C   GLU A  27     -11.139  26.911 -80.213  1.00 68.53           C  
ANISOU 1182  C   GLU A  27     9059   8395   8583   -354    -68    449       C  
ATOM   1183  O   GLU A  27     -10.414  27.264 -79.267  1.00 68.10           O  
ANISOU 1183  O   GLU A  27     8993   8333   8547   -374    -83    457       O  
ATOM   1184  CB  GLU A  27      -9.301  25.408 -81.065  1.00 73.79           C  
ANISOU 1184  CB  GLU A  27     9642   9171   9221   -379     19    483       C  
ATOM   1185  CG  GLU A  27      -8.445  24.878 -82.212  1.00 76.30           C  
ANISOU 1185  CG  GLU A  27     9929   9551   9508   -400     61    512       C  
ATOM   1186  CD  GLU A  27      -7.466  25.913 -82.760  1.00 77.75           C  
ANISOU 1186  CD  GLU A  27    10116   9746   9679   -464     45    568       C  
ATOM   1187  OE1 GLU A  27      -6.532  26.304 -82.027  1.00 78.76           O  
ANISOU 1187  OE1 GLU A  27    10225   9878   9821   -496     35    588       O  
ATOM   1188  OE2 GLU A  27      -7.623  26.335 -83.927  1.00 76.52           O1-
ANISOU 1188  OE2 GLU A  27     9981   9595   9498   -485     42    594       O1-
ATOM   1189  N   PRO A  28     -12.480  27.089 -80.218  1.00 61.32           N  
ANISOU 1189  N   PRO A  28     8181   7442   7673   -318    -92    417       N  
ATOM   1190  CA  PRO A  28     -13.193  27.254 -78.948  1.00 58.48           C  
ANISOU 1190  CA  PRO A  28     7833   7045   7339   -285   -120    378       C  
ATOM   1191  C   PRO A  28     -13.444  25.889 -78.271  1.00 59.40           C  
ANISOU 1191  C   PRO A  28     7913   7192   7465   -241    -78    340       C  
ATOM   1192  O   PRO A  28     -13.972  25.851 -77.149  1.00 56.63           O  
ANISOU 1192  O   PRO A  28     7564   6819   7133   -212    -93    308       O  
ATOM   1193  CB  PRO A  28     -14.508  27.918 -79.365  1.00 55.53           C  
ANISOU 1193  CB  PRO A  28     7508   6627   6961   -262   -158    360       C  
ATOM   1194  CG  PRO A  28     -14.719  27.474 -80.772  1.00 56.39           C  
ANISOU 1194  CG  PRO A  28     7619   6762   7044   -264   -131    373       C  
ATOM   1195  CD  PRO A  28     -13.349  27.352 -81.381  1.00 57.89           C  
ANISOU 1195  CD  PRO A  28     7782   6995   7219   -311   -102    418       C  
ATOM   1196  N   CYS A  29     -13.070  24.794 -78.955  1.00 59.44           N  
ANISOU 1196  N   CYS A  29     7884   7245   7453   -236    -28    344       N  
ATOM   1197  CA  CYS A  29     -13.101  23.426 -78.386  1.00 61.76           C  
ANISOU 1197  CA  CYS A  29     8140   7570   7753   -201     11    314       C  
ATOM   1198  C   CYS A  29     -12.116  23.286 -77.232  1.00 60.54           C  
ANISOU 1198  C   CYS A  29     7956   7427   7618   -213     16    317       C  
ATOM   1199  O   CYS A  29     -11.019  23.822 -77.299  1.00 61.19           O  
ANISOU 1199  O   CYS A  29     8029   7519   7699   -254     12    352       O  
ATOM   1200  CB  CYS A  29     -12.734  22.369 -79.435  1.00 61.24           C  
ANISOU 1200  CB  CYS A  29     8048   7554   7664   -197     59    322       C  
ATOM   1201  SG  CYS A  29     -13.758  22.281 -80.921  1.00 60.45           S  
ANISOU 1201  SG  CYS A  29     7977   7452   7539   -182     62    319       S  
ATOM   1202  N   VAL A  30     -12.508  22.558 -76.187  1.00 62.21           N  
ANISOU 1202  N   VAL A  30     8153   7637   7846   -179     25    282       N  
ATOM   1203  CA  VAL A  30     -11.614  22.275 -75.059  1.00 64.56           C  
ANISOU 1203  CA  VAL A  30     8420   7947   8160   -185     33    281       C  
ATOM   1204  C   VAL A  30     -10.601  21.182 -75.433  1.00 66.93           C  
ANISOU 1204  C   VAL A  30     8677   8301   8450   -190     80    292       C  
ATOM   1205  O   VAL A  30     -10.948  20.183 -76.067  1.00 65.85           O  
ANISOU 1205  O   VAL A  30     8529   8189   8299   -166    111    278       O  
ATOM   1206  CB  VAL A  30     -12.393  21.874 -73.777  1.00 63.72           C  
ANISOU 1206  CB  VAL A  30     8314   7822   8073   -147     25    239       C  
ATOM   1207  CG1 VAL A  30     -11.468  21.267 -72.733  1.00 60.00           C  
ANISOU 1207  CG1 VAL A  30     7807   7371   7616   -148     42    236       C  
ATOM   1208  CG2 VAL A  30     -13.127  23.064 -73.179  1.00 61.45           C  
ANISOU 1208  CG2 VAL A  30     8064   7484   7797   -143    -25    229       C  
ATOM   1209  N   GLU A  31      -9.348  21.388 -75.039  1.00 70.13           N  
ANISOU 1209  N   GLU A  31     9059   8724   8862   -221     83    316       N  
ATOM   1210  CA  GLU A  31      -8.293  20.406 -75.242  1.00 71.38           C  
ANISOU 1210  CA  GLU A  31     9173   8935   9012   -224    125    324       C  
ATOM   1211  C   GLU A  31      -8.246  19.467 -74.040  1.00 69.84           C  
ANISOU 1211  C   GLU A  31     8955   8745   8834   -194    138    293       C  
ATOM   1212  O   GLU A  31      -7.515  19.716 -73.085  1.00 73.98           O  
ANISOU 1212  O   GLU A  31     9465   9266   9376   -208    128    298       O  
ATOM   1213  CB  GLU A  31      -6.953  21.125 -75.417  1.00 71.27           C  
ANISOU 1213  CB  GLU A  31     9142   8940   8995   -274    120    367       C  
ATOM   1214  CG  GLU A  31      -5.814  20.239 -75.890  1.00 73.87           C  
ANISOU 1214  CG  GLU A  31     9425   9332   9310   -280    163    381       C  
ATOM   1215  CD  GLU A  31      -4.468  20.928 -75.807  1.00 73.49           C  
ANISOU 1215  CD  GLU A  31     9355   9304   9263   -329    157    420       C  
ATOM   1216  OE1 GLU A  31      -3.938  21.315 -76.868  1.00 72.06           O  
ANISOU 1216  OE1 GLU A  31     9168   9151   9060   -362    166    456       O  
ATOM   1217  OE2 GLU A  31      -3.948  21.085 -74.680  1.00 71.71           O1-
ANISOU 1217  OE2 GLU A  31     9117   9068   9060   -337    144    418       O1-
ATOM   1218  N   VAL A  32      -9.037  18.397 -74.079  1.00 69.91           N  
ANISOU 1218  N   VAL A  32     8961   8760   8839   -154    158    261       N  
ATOM   1219  CA  VAL A  32      -9.119  17.454 -72.950  1.00 66.56           C  
ANISOU 1219  CA  VAL A  32     8519   8338   8430   -125    169    231       C  
ATOM   1220  C   VAL A  32      -7.839  16.612 -72.827  1.00 65.25           C  
ANISOU 1220  C   VAL A  32     8312   8217   8263   -129    199    239       C  
ATOM   1221  O   VAL A  32      -7.276  16.499 -71.744  1.00 64.28           O  
ANISOU 1221  O   VAL A  32     8173   8093   8156   -131    195    233       O  
ATOM   1222  CB  VAL A  32     -10.387  16.567 -73.027  1.00 66.53           C  
ANISOU 1222  CB  VAL A  32     8527   8328   8422    -84    178    197       C  
ATOM   1223  CG1 VAL A  32     -10.355  15.456 -71.981  1.00 65.35           C  
ANISOU 1223  CG1 VAL A  32     8357   8188   8285    -58    192    170       C  
ATOM   1224  CG2 VAL A  32     -11.636  17.421 -72.861  1.00 64.15           C  
ANISOU 1224  CG2 VAL A  32     8263   7984   8127    -76    145    184       C  
ATOM   1225  N   VAL A  33      -7.392  16.023 -73.934  1.00 63.32           N  
ANISOU 1225  N   VAL A  33     8050   8012   7996   -129    228    250       N  
ATOM   1226  CA  VAL A  33      -6.102  15.348 -73.974  1.00 66.39           C  
ANISOU 1226  CA  VAL A  33     8398   8447   8378   -134    255    260       C  
ATOM   1227  C   VAL A  33      -5.387  15.783 -75.246  1.00 68.76           C  
ANISOU 1227  C   VAL A  33     8688   8781   8654   -163    268    294       C  
ATOM   1228  O   VAL A  33      -5.815  15.416 -76.346  1.00 66.34           O  
ANISOU 1228  O   VAL A  33     8389   8490   8325   -149    284    293       O  
ATOM   1229  CB  VAL A  33      -6.225  13.806 -73.950  1.00 68.58           C  
ANISOU 1229  CB  VAL A  33     8659   8749   8650    -92    283    230       C  
ATOM   1230  CG1 VAL A  33      -4.838  13.169 -73.945  1.00 65.88           C  
ANISOU 1230  CG1 VAL A  33     8274   8455   8301    -95    307    238       C  
ATOM   1231  CG2 VAL A  33      -7.033  13.336 -72.745  1.00 66.14           C  
ANISOU 1231  CG2 VAL A  33     8361   8407   8361    -66    270    197       C  
ATOM   1232  N   PRO A  34      -4.298  16.577 -75.103  1.00 70.85           N  
ANISOU 1232  N   PRO A  34     8935   9060   8922   -203    261    327       N  
ATOM   1233  CA  PRO A  34      -3.557  17.141 -76.245  1.00 70.45           C  
ANISOU 1233  CA  PRO A  34     8874   9045   8849   -239    270    366       C  
ATOM   1234  C   PRO A  34      -3.325  16.128 -77.357  1.00 70.63           C  
ANISOU 1234  C   PRO A  34     8874   9119   8841   -217    309    362       C  
ATOM   1235  O   PRO A  34      -2.961  14.987 -77.073  1.00 72.86           O  
ANISOU 1235  O   PRO A  34     9130   9429   9123   -186    332    339       O  
ATOM   1236  CB  PRO A  34      -2.230  17.563 -75.616  1.00 69.01           C  
ANISOU 1236  CB  PRO A  34     8660   8883   8678   -274    267    390       C  
ATOM   1237  CG  PRO A  34      -2.612  17.952 -74.224  1.00 69.15           C  
ANISOU 1237  CG  PRO A  34     8695   8849   8727   -270    235    373       C  
ATOM   1238  CD  PRO A  34      -3.732  17.031 -73.814  1.00 68.00           C  
ANISOU 1238  CD  PRO A  34     8566   8681   8588   -220    240    329       C  
ATOM   1239  N   ASN A  35      -3.568  16.543 -78.602  1.00 73.37           N  
ANISOU 1239  N   ASN A  35     9236   9477   9163   -231    313    382       N  
ATOM   1240  CA  ASN A  35      -3.414  15.689 -79.796  1.00 75.35           C  
ANISOU 1240  CA  ASN A  35     9471   9777   9382   -210    347    380       C  
ATOM   1241  C   ASN A  35      -4.365  14.482 -79.875  1.00 74.95           C  
ANISOU 1241  C   ASN A  35     9432   9717   9329   -155    359    338       C  
ATOM   1242  O   ASN A  35      -4.359  13.758 -80.867  1.00 77.78           O  
ANISOU 1242  O   ASN A  35     9782  10110   9660   -133    384    332       O  
ATOM   1243  CB  ASN A  35      -1.946  15.235 -79.975  1.00 78.79           C  
ANISOU 1243  CB  ASN A  35     9853  10280   9802   -219    377    396       C  
ATOM   1244  CG  ASN A  35      -1.004  16.383 -80.340  1.00 81.44           C  
ANISOU 1244  CG  ASN A  35    10175  10639  10128   -278    370    445       C  
ATOM   1245  ND2 ASN A  35       0.277  16.224 -80.012  1.00 78.18           N  
ANISOU 1245  ND2 ASN A  35     9716  10273   9715   -293    385    459       N  
ATOM   1246  OD1 ASN A  35      -1.418  17.388 -80.923  1.00 84.18           O  
ANISOU 1246  OD1 ASN A  35    10551  10963  10468   -309    351    471       O  
ATOM   1247  N   ILE A  36      -5.193  14.283 -78.847  1.00 73.91           N  
ANISOU 1247  N   ILE A  36     9320   9539   9224   -134    341    309       N  
ATOM   1248  CA  ILE A  36      -6.005  13.062 -78.716  1.00 69.71           C  
ANISOU 1248  CA  ILE A  36     8794   8998   8692    -85    351    269       C  
ATOM   1249  C   ILE A  36      -7.524  13.312 -78.626  1.00 66.16           C  
ANISOU 1249  C   ILE A  36     8387   8495   8253    -71    328    250       C  
ATOM   1250  O   ILE A  36      -8.283  12.883 -79.501  1.00 65.64           O  
ANISOU 1250  O   ILE A  36     8338   8430   8170    -49    334    239       O  
ATOM   1251  CB  ILE A  36      -5.539  12.217 -77.493  1.00 70.01           C  
ANISOU 1251  CB  ILE A  36     8808   9040   8751    -65    355    246       C  
ATOM   1252  CG1 ILE A  36      -4.054  11.825 -77.605  1.00 70.84           C  
ANISOU 1252  CG1 ILE A  36     8869   9201   8845    -72    379    259       C  
ATOM   1253  CG2 ILE A  36      -6.431  11.001 -77.280  1.00 66.56           C  
ANISOU 1253  CG2 ILE A  36     8383   8589   8317    -20    360    208       C  
ATOM   1254  CD1 ILE A  36      -3.672  11.059 -78.859  1.00 73.74           C  
ANISOU 1254  CD1 ILE A  36     9219   9620   9179    -53    409    260       C  
ATOM   1255  N   THR A  37      -7.953  13.996 -77.566  1.00 64.29           N  
ANISOU 1255  N   THR A  37     8167   8217   8043    -81    300    246       N  
ATOM   1256  CA  THR A  37      -9.371  14.144 -77.225  1.00 63.20           C  
ANISOU 1256  CA  THR A  37     8062   8032   7916    -63    278    222       C  
ATOM   1257  C   THR A  37      -9.802  15.618 -77.153  1.00 61.84           C  
ANISOU 1257  C   THR A  37     7920   7821   7752    -91    244    240       C  
ATOM   1258  O   THR A  37      -9.184  16.414 -76.444  1.00 59.17           O  
ANISOU 1258  O   THR A  37     7578   7473   7429   -118    227    256       O  
ATOM   1259  CB  THR A  37      -9.680  13.443 -75.885  1.00 62.66           C  
ANISOU 1259  CB  THR A  37     7988   7948   7872    -39    274    192       C  
ATOM   1260  CG2 THR A  37     -11.139  13.639 -75.472  1.00 60.96           C  
ANISOU 1260  CG2 THR A  37     7803   7690   7667    -21    251    169       C  
ATOM   1261  OG1 THR A  37      -9.417  12.043 -76.017  1.00 66.29           O  
ANISOU 1261  OG1 THR A  37     8426   8437   8322    -10    300    174       O  
ATOM   1262  N   TYR A  38     -10.867  15.962 -77.878  1.00 58.82           N  
ANISOU 1262  N   TYR A  38     7570   7417   7361    -83    232    235       N  
ATOM   1263  CA  TYR A  38     -11.376  17.331 -77.901  1.00 62.00           C  
ANISOU 1263  CA  TYR A  38     8006   7781   7770   -105    196    249       C  
ATOM   1264  C   TYR A  38     -12.901  17.447 -77.697  1.00 60.12           C  
ANISOU 1264  C   TYR A  38     7800   7503   7539    -78    174    220       C  
ATOM   1265  O   TYR A  38     -13.698  16.817 -78.404  1.00 58.31           O  
ANISOU 1265  O   TYR A  38     7579   7278   7298    -53    185    205       O  
ATOM   1266  CB  TYR A  38     -10.908  18.065 -79.173  1.00 65.81           C  
ANISOU 1266  CB  TYR A  38     8496   8276   8229   -137    196    285       C  
ATOM   1267  CG  TYR A  38      -9.398  18.234 -79.239  1.00 70.61           C  
ANISOU 1267  CG  TYR A  38     9073   8922   8831   -172    211    318       C  
ATOM   1268  CD1 TYR A  38      -8.592  17.241 -79.802  1.00 72.86           C  
ANISOU 1268  CD1 TYR A  38     9323   9261   9098   -164    250    322       C  
ATOM   1269  CD2 TYR A  38      -8.771  19.372 -78.715  1.00 70.16           C  
ANISOU 1269  CD2 TYR A  38     9020   8848   8787   -212    185    344       C  
ATOM   1270  CE1 TYR A  38      -7.213  17.373 -79.847  1.00 73.94           C  
ANISOU 1270  CE1 TYR A  38     9427   9438   9229   -194    265    350       C  
ATOM   1271  CE2 TYR A  38      -7.389  19.517 -78.763  1.00 70.02           C  
ANISOU 1271  CE2 TYR A  38     8971   8868   8765   -245    198    375       C  
ATOM   1272  CZ  TYR A  38      -6.615  18.514 -79.329  1.00 74.39           C  
ANISOU 1272  CZ  TYR A  38     9487   9479   9299   -236    239    378       C  
ATOM   1273  OH  TYR A  38      -5.240  18.624 -79.386  1.00 75.59           O  
ANISOU 1273  OH  TYR A  38     9602   9674   9444   -268    254    408       O  
ATOM   1274  N   GLN A  39     -13.278  18.263 -76.716  1.00 57.53           N  
ANISOU 1274  N   GLN A  39     7488   7139   7232    -82    142    213       N  
ATOM   1275  CA  GLN A  39     -14.667  18.536 -76.377  1.00 56.46           C  
ANISOU 1275  CA  GLN A  39     7379   6967   7103    -57    117    185       C  
ATOM   1276  C   GLN A  39     -15.160  19.750 -77.157  1.00 53.01           C  
ANISOU 1276  C   GLN A  39     6979   6502   6658    -72     86    201       C  
ATOM   1277  O   GLN A  39     -14.950  20.890 -76.744  1.00 53.13           O  
ANISOU 1277  O   GLN A  39     7013   6490   6683    -94     53    214       O  
ATOM   1278  CB  GLN A  39     -14.798  18.800 -74.870  1.00 57.47           C  
ANISOU 1278  CB  GLN A  39     7505   7074   7255    -49     96    167       C  
ATOM   1279  CG  GLN A  39     -16.221  18.786 -74.334  1.00 60.93           C  
ANISOU 1279  CG  GLN A  39     7961   7487   7700    -16     78    133       C  
ATOM   1280  CD  GLN A  39     -16.581  17.461 -73.671  1.00 70.73           C  
ANISOU 1280  CD  GLN A  39     9178   8747   8946     11    103    105       C  
ATOM   1281  NE2 GLN A  39     -17.704  16.879 -74.079  1.00 70.13           N  
ANISOU 1281  NE2 GLN A  39     9110   8672   8863     37    108     84       N  
ATOM   1282  OE1 GLN A  39     -15.859  16.971 -72.792  1.00 76.45           O  
ANISOU 1282  OE1 GLN A  39     9880   9485   9681      9    115    103       O  
ATOM   1283  N   CYS A  40     -15.821  19.502 -78.282  1.00 52.08           N  
ANISOU 1283  N   CYS A  40     6876   6389   6522    -61     94    199       N  
ATOM   1284  CA  CYS A  40     -16.368  20.581 -79.098  1.00 52.77           C  
ANISOU 1284  CA  CYS A  40     7001   6448   6600    -73     64    212       C  
ATOM   1285  C   CYS A  40     -17.864  20.718 -78.823  1.00 51.08           C  
ANISOU 1285  C   CYS A  40     6811   6202   6392    -39     40    178       C  
ATOM   1286  O   CYS A  40     -18.640  21.115 -79.691  1.00 53.56           O  
ANISOU 1286  O   CYS A  40     7153   6501   6694    -33     25    177       O  
ATOM   1287  CB  CYS A  40     -16.098  20.320 -80.580  1.00 52.62           C  
ANISOU 1287  CB  CYS A  40     6983   6454   6554    -84     86    234       C  
ATOM   1288  SG  CYS A  40     -14.349  20.293 -81.049  1.00 61.70           S  
ANISOU 1288  SG  CYS A  40     8103   7647   7690   -125    113    277       S  
ATOM   1289  N   MET A  41     -18.253  20.410 -77.594  1.00 49.75           N  
ANISOU 1289  N   MET A  41     6631   6028   6242    -17     35    150       N  
ATOM   1290  CA  MET A  41     -19.659  20.304 -77.223  1.00 49.44           C  
ANISOU 1290  CA  MET A  41     6604   5970   6207     17     20    114       C  
ATOM   1291  C   MET A  41     -20.321  21.665 -76.975  1.00 47.82           C  
ANISOU 1291  C   MET A  41     6436   5724   6009     19    -28    109       C  
ATOM   1292  O   MET A  41     -19.783  22.504 -76.261  1.00 49.71           O  
ANISOU 1292  O   MET A  41     6682   5945   6259      2    -52    118       O  
ATOM   1293  CB  MET A  41     -19.789  19.383 -76.010  1.00 48.93           C  
ANISOU 1293  CB  MET A  41     6512   5921   6158     39     36     88       C  
ATOM   1294  CG  MET A  41     -21.089  19.490 -75.247  1.00 52.58           C  
ANISOU 1294  CG  MET A  41     6982   6365   6627     71     15     54       C  
ATOM   1295  SD  MET A  41     -21.126  18.392 -73.821  1.00 54.51           S  
ANISOU 1295  SD  MET A  41     7192   6631   6886     89     36     29       S  
ATOM   1296  CE  MET A  41     -19.836  19.091 -72.796  1.00 56.31           C  
ANISOU 1296  CE  MET A  41     7414   6851   7129     64     24     46       C  
ATOM   1297  N   GLU A  42     -21.483  21.863 -77.589  1.00 47.97           N  
ANISOU 1297  N   GLU A  42     6477   5727   6018     40    -43     93       N  
ATOM   1298  CA  GLU A  42     -22.361  23.016 -77.348  1.00 48.78           C  
ANISOU 1298  CA  GLU A  42     6614   5792   6125     53    -91     78       C  
ATOM   1299  C   GLU A  42     -21.722  24.379 -77.641  1.00 49.88           C  
ANISOU 1299  C   GLU A  42     6786   5901   6265     20   -127    108       C  
ATOM   1300  O   GLU A  42     -21.682  25.264 -76.785  1.00 50.87           O  
ANISOU 1300  O   GLU A  42     6926   6000   6402     20   -163    102       O  
ATOM   1301  CB  GLU A  42     -22.947  22.980 -75.936  1.00 45.50           C  
ANISOU 1301  CB  GLU A  42     6189   5373   5727     81   -104     45       C  
ATOM   1302  CG  GLU A  42     -24.203  23.817 -75.817  1.00 46.74           C  
ANISOU 1302  CG  GLU A  42     6374   5500   5883    110   -146     18       C  
ATOM   1303  CD  GLU A  42     -25.249  23.198 -74.910  1.00 47.09           C  
ANISOU 1303  CD  GLU A  42     6399   5560   5933    149   -140    -21       C  
ATOM   1304  OE1 GLU A  42     -26.392  23.689 -74.917  1.00 45.44           O  
ANISOU 1304  OE1 GLU A  42     6208   5336   5720    177   -168    -47       O  
ATOM   1305  OE2 GLU A  42     -24.932  22.228 -74.192  1.00 47.97           O1-
ANISOU 1305  OE2 GLU A  42     6477   5699   6051    151   -109    -27       O1-
ATOM   1306  N   LEU A  43     -21.257  24.537 -78.874  1.00 49.70           N  
ANISOU 1306  N   LEU A  43     6775   5883   6226     -5   -120    139       N  
ATOM   1307  CA  LEU A  43     -20.505  25.708 -79.270  1.00 50.01           C  
ANISOU 1307  CA  LEU A  43     6841   5898   6261    -44   -150    175       C  
ATOM   1308  C   LEU A  43     -21.031  26.313 -80.564  1.00 50.59           C  
ANISOU 1308  C   LEU A  43     6951   5953   6317    -51   -170    187       C  
ATOM   1309  O   LEU A  43     -20.364  27.149 -81.165  1.00 51.90           O  
ANISOU 1309  O   LEU A  43     7140   6105   6475    -89   -189    224       O  
ATOM   1310  CB  LEU A  43     -19.022  25.353 -79.420  1.00 49.79           C  
ANISOU 1310  CB  LEU A  43     6785   5902   6231    -84   -117    211       C  
ATOM   1311  CG  LEU A  43     -18.220  25.158 -78.132  1.00 49.05           C  
ANISOU 1311  CG  LEU A  43     6662   5817   6155    -90   -110    209       C  
ATOM   1312  CD1 LEU A  43     -16.932  24.393 -78.404  1.00 47.41           C  
ANISOU 1312  CD1 LEU A  43     6417   5654   5942   -117    -66    236       C  
ATOM   1313  CD2 LEU A  43     -17.937  26.508 -77.478  1.00 47.96           C  
ANISOU 1313  CD2 LEU A  43     6553   5639   6031   -110   -161    220       C  
ATOM   1314  N   ASN A  44     -22.224  25.897 -80.986  1.00 50.65           N  
ANISOU 1314  N   ASN A  44     6966   5959   6317    -15   -168    159       N  
ATOM   1315  CA  ASN A  44     -22.863  26.479 -82.160  1.00 51.87           C  
ANISOU 1315  CA  ASN A  44     7159   6093   6456    -15   -191    166       C  
ATOM   1316  C   ASN A  44     -22.233  26.104 -83.490  1.00 49.47           C  
ANISOU 1316  C   ASN A  44     6852   5814   6129    -43   -161    200       C  
ATOM   1317  O   ASN A  44     -22.350  26.863 -84.448  1.00 46.12           O  
ANISOU 1317  O   ASN A  44     6463   5369   5690    -60   -185    220       O  
ATOM   1318  CB  ASN A  44     -22.849  28.004 -82.061  1.00 59.92           C  
ANISOU 1318  CB  ASN A  44     8223   7064   7478    -33   -250    179       C  
ATOM   1319  CG  ASN A  44     -24.225  28.590 -81.940  1.00 63.28           C  
ANISOU 1319  CG  ASN A  44     8680   7455   7906      5   -293    144       C  
ATOM   1320  ND2 ASN A  44     -24.945  28.643 -83.053  1.00 60.93           N  
ANISOU 1320  ND2 ASN A  44     8406   7149   7592     14   -299    142       N  
ATOM   1321  OD1 ASN A  44     -24.639  28.993 -80.854  1.00 69.89           O  
ANISOU 1321  OD1 ASN A  44     9521   8273   8759     28   -321    116       O  
ATOM   1322  N   PHE A  45     -21.554  24.961 -83.550  1.00 49.91           N  
ANISOU 1322  N   PHE A  45     6868   5915   6181    -46   -111    206       N  
ATOM   1323  CA  PHE A  45     -20.969  24.496 -84.813  1.00 52.44           C  
ANISOU 1323  CA  PHE A  45     7181   6266   6477    -66    -79    235       C  
ATOM   1324  C   PHE A  45     -22.074  24.174 -85.825  1.00 52.25           C  
ANISOU 1324  C   PHE A  45     7177   6237   6438    -39    -79    218       C  
ATOM   1325  O   PHE A  45     -22.948  23.342 -85.553  1.00 53.10           O  
ANISOU 1325  O   PHE A  45     7271   6351   6552     -1    -66    182       O  
ATOM   1326  CB  PHE A  45     -20.058  23.276 -84.595  1.00 50.40           C  
ANISOU 1326  CB  PHE A  45     6874   6055   6217    -69    -27    238       C  
ATOM   1327  CG  PHE A  45     -18.692  23.617 -84.074  1.00 50.38           C  
ANISOU 1327  CG  PHE A  45     6853   6067   6222   -107    -22    269       C  
ATOM   1328  CD1 PHE A  45     -18.328  23.289 -82.777  1.00 49.06           C  
ANISOU 1328  CD1 PHE A  45     6659   5904   6076   -100    -15    254       C  
ATOM   1329  CD2 PHE A  45     -17.763  24.267 -84.884  1.00 53.63           C  
ANISOU 1329  CD2 PHE A  45     7272   6486   6615   -151    -24    313       C  
ATOM   1330  CE1 PHE A  45     -17.070  23.604 -82.293  1.00 49.17           C  
ANISOU 1330  CE1 PHE A  45     6654   5930   6096   -135    -12    281       C  
ATOM   1331  CE2 PHE A  45     -16.500  24.586 -84.402  1.00 51.84           C  
ANISOU 1331  CE2 PHE A  45     7026   6275   6395   -188    -20    342       C  
ATOM   1332  CZ  PHE A  45     -16.157  24.253 -83.104  1.00 51.01           C  
ANISOU 1332  CZ  PHE A  45     6894   6172   6313   -179    -14    325       C  
ATOM   1333  N   TYR A  46     -22.054  24.882 -86.954  1.00 54.49           N  
ANISOU 1333  N   TYR A  46     7493   6508   6701    -60    -96    244       N  
ATOM   1334  CA  TYR A  46     -22.966  24.654 -88.090  1.00 57.79           C  
ANISOU 1334  CA  TYR A  46     7932   6923   7101    -40    -96    234       C  
ATOM   1335  C   TYR A  46     -22.310  23.590 -88.957  1.00 56.33           C  
ANISOU 1335  C   TYR A  46     7720   6786   6895    -46    -46    250       C  
ATOM   1336  O   TYR A  46     -22.959  22.948 -89.782  1.00 54.77           O  
ANISOU 1336  O   TYR A  46     7527   6598   6683    -22    -33    236       O  
ATOM   1337  CB  TYR A  46     -23.124  25.938 -88.934  1.00 61.42           C  
ANISOU 1337  CB  TYR A  46     8441   7347   7546    -64   -139    259       C  
ATOM   1338  CG  TYR A  46     -24.344  26.843 -88.693  1.00 66.59           C  
ANISOU 1338  CG  TYR A  46     9138   7952   8212    -40   -193    233       C  
ATOM   1339  CD1 TYR A  46     -24.822  27.128 -87.399  1.00 66.90           C  
ANISOU 1339  CD1 TYR A  46     9172   7967   8276    -17   -218    203       C  
ATOM   1340  CD2 TYR A  46     -24.990  27.469 -89.782  1.00 65.54           C  
ANISOU 1340  CD2 TYR A  46     9047   7792   8060    -40   -222    240       C  
ATOM   1341  CE1 TYR A  46     -25.921  27.972 -87.208  1.00 65.05           C  
ANISOU 1341  CE1 TYR A  46     8975   7690   8049      7   -268    177       C  
ATOM   1342  CE2 TYR A  46     -26.078  28.315 -89.598  1.00 62.00           C  
ANISOU 1342  CE2 TYR A  46     8636   7297   7620    -16   -274    216       C  
ATOM   1343  CZ  TYR A  46     -26.538  28.568 -88.314  1.00 64.14           C  
ANISOU 1343  CZ  TYR A  46     8902   7550   7916      8   -297    184       C  
ATOM   1344  OH  TYR A  46     -27.610  29.416 -88.145  1.00 66.79           O  
ANISOU 1344  OH  TYR A  46     9274   7843   8258     35   -349    157       O  
ATOM   1345  N   LYS A  47     -21.003  23.426 -88.776  1.00 55.89           N  
ANISOU 1345  N   LYS A  47     7637   6761   6836    -76    -21    278       N  
ATOM   1346  CA  LYS A  47     -20.249  22.404 -89.486  1.00 58.79           C  
ANISOU 1346  CA  LYS A  47     7974   7179   7182    -79     26    291       C  
ATOM   1347  C   LYS A  47     -19.096  21.855 -88.651  1.00 56.73           C  
ANISOU 1347  C   LYS A  47     7670   6953   6933    -92     56    298       C  
ATOM   1348  O   LYS A  47     -18.835  22.331 -87.540  1.00 55.42           O  
ANISOU 1348  O   LYS A  47     7497   6769   6789   -102     39    296       O  
ATOM   1349  CB  LYS A  47     -19.763  22.909 -90.850  1.00 61.48           C  
ANISOU 1349  CB  LYS A  47     8334   7533   7491   -111     28    330       C  
ATOM   1350  CG  LYS A  47     -19.035  24.245 -90.838  1.00 64.24           C  
ANISOU 1350  CG  LYS A  47     8703   7864   7838   -161     -1    371       C  
ATOM   1351  CD  LYS A  47     -18.325  24.519 -92.163  1.00 68.69           C  
ANISOU 1351  CD  LYS A  47     9274   8456   8366   -196     11    414       C  
ATOM   1352  CE  LYS A  47     -19.092  24.013 -93.383  1.00 71.38           C  
ANISOU 1352  CE  LYS A  47     9632   8804   8682   -170     22    403       C  
ATOM   1353  NZ  LYS A  47     -20.326  24.802 -93.656  1.00 71.74           N1+
ANISOU 1353  NZ  LYS A  47     9728   8795   8732   -157    -23    389       N1+
ATOM   1354  N   ILE A  48     -18.414  20.855 -89.199  1.00 54.21           N  
ANISOU 1354  N   ILE A  48     7320   6682   6595    -88     99    305       N  
ATOM   1355  CA  ILE A  48     -17.396  20.109 -88.465  1.00 58.74           C  
ANISOU 1355  CA  ILE A  48     7849   7291   7177    -91    131    305       C  
ATOM   1356  C   ILE A  48     -16.086  20.894 -88.374  1.00 60.46           C  
ANISOU 1356  C   ILE A  48     8056   7525   7390   -140    130    347       C  
ATOM   1357  O   ILE A  48     -15.618  21.425 -89.377  1.00 63.12           O  
ANISOU 1357  O   ILE A  48     8403   7876   7702   -170    131    382       O  
ATOM   1358  CB  ILE A  48     -17.181  18.699 -89.089  1.00 58.73           C  
ANISOU 1358  CB  ILE A  48     7821   7336   7157    -64    174    293       C  
ATOM   1359  CG1 ILE A  48     -18.403  17.803 -88.836  1.00 56.99           C  
ANISOU 1359  CG1 ILE A  48     7606   7099   6949    -18    173    250       C  
ATOM   1360  CG2 ILE A  48     -15.945  18.016 -88.528  1.00 55.67           C  
ANISOU 1360  CG2 ILE A  48     7388   6990   6772    -71    206    300       C  
ATOM   1361  CD1 ILE A  48     -19.461  17.844 -89.919  1.00 61.40           C  
ANISOU 1361  CD1 ILE A  48     8197   7641   7490      0    162    241       C  
ATOM   1362  N   PRO A  49     -15.497  20.977 -87.165  1.00 62.05           N  
ANISOU 1362  N   PRO A  49     8235   7724   7615   -150    127    346       N  
ATOM   1363  CA  PRO A  49     -14.206  21.647 -86.958  1.00 65.76           C  
ANISOU 1363  CA  PRO A  49     8689   8211   8084   -196    127    385       C  
ATOM   1364  C   PRO A  49     -13.107  21.146 -87.895  1.00 69.08           C  
ANISOU 1364  C   PRO A  49     9079   8691   8474   -214    167    413       C  
ATOM   1365  O   PRO A  49     -12.936  19.943 -88.072  1.00 70.03           O  
ANISOU 1365  O   PRO A  49     9171   8850   8585   -185    203    395       O  
ATOM   1366  CB  PRO A  49     -13.854  21.298 -85.510  1.00 62.70           C  
ANISOU 1366  CB  PRO A  49     8274   7821   7726   -187    130    366       C  
ATOM   1367  CG  PRO A  49     -15.162  21.072 -84.850  1.00 60.82           C  
ANISOU 1367  CG  PRO A  49     8054   7544   7508   -147    111    323       C  
ATOM   1368  CD  PRO A  49     -16.081  20.510 -85.895  1.00 60.08           C  
ANISOU 1368  CD  PRO A  49     7977   7455   7396   -118    121    307       C  
ATOM   1369  N   ASP A  50     -12.379  22.083 -88.487  1.00 75.77           N  
ANISOU 1369  N   ASP A  50     9934   9549   9305   -262    157    458       N  
ATOM   1370  CA  ASP A  50     -11.306  21.777 -89.423  1.00 76.82           C  
ANISOU 1370  CA  ASP A  50    10039   9744   9406   -285    192    490       C  
ATOM   1371  C   ASP A  50      -9.964  22.163 -88.812  1.00 75.28           C  
ANISOU 1371  C   ASP A  50     9809   9574   9216   -327    197    521       C  
ATOM   1372  O   ASP A  50      -8.912  21.929 -89.408  1.00 78.02           O  
ANISOU 1372  O   ASP A  50    10124   9980   9538   -348    228    548       O  
ATOM   1373  CB  ASP A  50     -11.523  22.560 -90.714  1.00 80.00           C  
ANISOU 1373  CB  ASP A  50    10475  10143   9778   -311    179    521       C  
ATOM   1374  CG  ASP A  50     -11.553  24.060 -90.478  1.00 86.20           C  
ANISOU 1374  CG  ASP A  50    11296  10880  10574   -357    129    551       C  
ATOM   1375  OD1 ASP A  50     -12.401  24.533 -89.684  1.00 85.81           O  
ANISOU 1375  OD1 ASP A  50    11276  10773  10554   -343     92    528       O  
ATOM   1376  OD2 ASP A  50     -10.717  24.767 -91.077  1.00 90.61           O1-
ANISOU 1376  OD2 ASP A  50    11853  11460  11111   -408    127    599       O1-
ATOM   1377  N   ASN A  51     -10.012  22.749 -87.621  1.00 73.96           N  
ANISOU 1377  N   ASN A  51     9651   9367   9083   -337    166    515       N  
ATOM   1378  CA  ASN A  51      -8.825  23.289 -86.968  1.00 74.64           C  
ANISOU 1378  CA  ASN A  51     9713   9467   9180   -380    161    545       C  
ATOM   1379  C   ASN A  51      -8.309  22.427 -85.815  1.00 71.07           C  
ANISOU 1379  C   ASN A  51     9219   9034   8750   -357    183    520       C  
ATOM   1380  O   ASN A  51      -7.738  22.928 -84.847  1.00 69.61           O  
ANISOU 1380  O   ASN A  51     9024   8835   8587   -381    165    530       O  
ATOM   1381  CB  ASN A  51      -9.056  24.758 -86.540  1.00 80.45           C  
ANISOU 1381  CB  ASN A  51    10490  10144   9933   -418    105    566       C  
ATOM   1382  CG  ASN A  51     -10.186  24.933 -85.512  1.00 84.34           C  
ANISOU 1382  CG  ASN A  51    11013  10574  10458   -383     71    525       C  
ATOM   1383  ND2 ASN A  51     -11.035  23.920 -85.352  1.00 81.24           N  
ANISOU 1383  ND2 ASN A  51    10615  10180  10071   -328     90    480       N  
ATOM   1384  OD1 ASN A  51     -10.288  25.986 -84.877  1.00 86.89           O  
ANISOU 1384  OD1 ASN A  51    11363  10849  10800   -405     26    534       O  
ATOM   1385  N   LEU A  52      -8.508  21.119 -85.930  1.00 70.51           N  
ANISOU 1385  N   LEU A  52     9125   8992   8673   -311    219    487       N  
ATOM   1386  CA  LEU A  52      -8.086  20.191 -84.879  1.00 69.75           C  
ANISOU 1386  CA  LEU A  52     8991   8912   8596   -285    239    460       C  
ATOM   1387  C   LEU A  52      -6.980  19.282 -85.397  1.00 67.48           C  
ANISOU 1387  C   LEU A  52     8656   8698   8285   -283    285    470       C  
ATOM   1388  O   LEU A  52      -6.907  19.056 -86.601  1.00 68.82           O  
ANISOU 1388  O   LEU A  52     8824   8901   8421   -282    305    482       O  
ATOM   1389  CB  LEU A  52      -9.276  19.369 -84.380  1.00 68.25           C  
ANISOU 1389  CB  LEU A  52     8815   8691   8423   -231    238    411       C  
ATOM   1390  CG  LEU A  52     -10.418  20.121 -83.690  1.00 69.17           C  
ANISOU 1390  CG  LEU A  52     8974   8742   8565   -225    195    393       C  
ATOM   1391  CD1 LEU A  52     -11.613  19.200 -83.497  1.00 68.27           C  
ANISOU 1391  CD1 LEU A  52     8869   8610   8458   -173    200    347       C  
ATOM   1392  CD2 LEU A  52      -9.981  20.706 -82.355  1.00 71.38           C  
ANISOU 1392  CD2 LEU A  52     9247   8997   8874   -243    172    395       C  
ATOM   1393  N   PRO A  53      -6.104  18.773 -84.499  1.00 67.61           N  
ANISOU 1393  N   PRO A  53     8634   8739   8316   -280    300    463       N  
ATOM   1394  CA  PRO A  53      -5.031  17.862 -84.918  1.00 67.48           C  
ANISOU 1394  CA  PRO A  53     8569   8793   8277   -272    342    468       C  
ATOM   1395  C   PRO A  53      -5.529  16.735 -85.808  1.00 70.91           C  
ANISOU 1395  C   PRO A  53     9001   9252   8686   -225    370    442       C  
ATOM   1396  O   PRO A  53      -6.673  16.302 -85.676  1.00 74.48           O  
ANISOU 1396  O   PRO A  53     9482   9666   9150   -189    360    408       O  
ATOM   1397  CB  PRO A  53      -4.523  17.293 -83.597  1.00 67.06           C  
ANISOU 1397  CB  PRO A  53     8486   8741   8252   -257    346    446       C  
ATOM   1398  CG  PRO A  53      -4.759  18.385 -82.608  1.00 69.70           C  
ANISOU 1398  CG  PRO A  53     8845   9020   8618   -286    305    455       C  
ATOM   1399  CD  PRO A  53      -5.972  19.150 -83.075  1.00 68.98           C  
ANISOU 1399  CD  PRO A  53     8805   8877   8526   -289    275    455       C  
ATOM   1400  N   PHE A  54      -4.677  16.278 -86.722  1.00 76.84           N  
ANISOU 1400  N   PHE A  54     9721  10070   9404   -226    403    457       N  
ATOM   1401  CA  PHE A  54      -5.000  15.140 -87.587  1.00 77.38           C  
ANISOU 1401  CA  PHE A  54     9785  10167   9445   -179    430    431       C  
ATOM   1402  C   PHE A  54      -5.124  13.863 -86.756  1.00 72.43           C  
ANISOU 1402  C   PHE A  54     9142   9538   8837   -129    440    387       C  
ATOM   1403  O   PHE A  54      -5.774  12.897 -87.168  1.00 69.98           O  
ANISOU 1403  O   PHE A  54     8842   9227   8517    -84    450    356       O  
ATOM   1404  CB  PHE A  54      -3.925  14.962 -88.670  1.00 85.64           C  
ANISOU 1404  CB  PHE A  54    10797  11292  10450   -190    463    458       C  
ATOM   1405  CG  PHE A  54      -3.965  16.007 -89.759  1.00 93.36           C  
ANISOU 1405  CG  PHE A  54    11794  12277  11401   -232    456    500       C  
ATOM   1406  CD1 PHE A  54      -3.281  17.218 -89.613  1.00 96.51           C  
ANISOU 1406  CD1 PHE A  54    12188  12678  11802   -294    441    545       C  
ATOM   1407  CD2 PHE A  54      -4.669  15.775 -90.942  1.00 95.44           C  
ANISOU 1407  CD2 PHE A  54    12082  12544  11634   -212    463    494       C  
ATOM   1408  CE1 PHE A  54      -3.311  18.178 -90.620  1.00 99.24           C  
ANISOU 1408  CE1 PHE A  54    12554  13029  12122   -336    432    586       C  
ATOM   1409  CE2 PHE A  54      -4.700  16.730 -91.951  1.00 97.98           C  
ANISOU 1409  CE2 PHE A  54    12424  12872  11930   -251    456    534       C  
ATOM   1410  CZ  PHE A  54      -4.021  17.932 -91.789  1.00 98.98           C  
ANISOU 1410  CZ  PHE A  54    12546  13000  12059   -314    440    580       C  
ATOM   1411  N   SER A  55      -4.511  13.896 -85.574  1.00 70.04           N  
ANISOU 1411  N   SER A  55     8818   9232   8562   -139    435    385       N  
ATOM   1412  CA  SER A  55      -4.388  12.744 -84.693  1.00 70.72           C  
ANISOU 1412  CA  SER A  55     8884   9320   8665    -99    445    348       C  
ATOM   1413  C   SER A  55      -5.465  12.689 -83.605  1.00 72.00           C  
ANISOU 1413  C   SER A  55     9077   9416   8864    -83    418    319       C  
ATOM   1414  O   SER A  55      -5.248  12.076 -82.551  1.00 71.84           O  
ANISOU 1414  O   SER A  55     9040   9390   8865    -66    418    297       O  
ATOM   1415  CB  SER A  55      -3.011  12.762 -84.030  1.00 68.83           C  
ANISOU 1415  CB  SER A  55     8598   9120   8431   -119    456    362       C  
ATOM   1416  OG  SER A  55      -2.912  13.862 -83.142  1.00 65.99           O  
ANISOU 1416  OG  SER A  55     8248   8724   8100   -160    429    382       O  
ATOM   1417  N   THR A  56      -6.614  13.323 -83.850  1.00 70.14           N  
ANISOU 1417  N   THR A  56     8882   9133   8633    -88    395    319       N  
ATOM   1418  CA  THR A  56      -7.724  13.300 -82.888  1.00 68.68           C  
ANISOU 1418  CA  THR A  56     8725   8889   8478    -71    370    291       C  
ATOM   1419  C   THR A  56      -8.329  11.897 -82.797  1.00 65.99           C  
ANISOU 1419  C   THR A  56     8385   8549   8139    -21    381    251       C  
ATOM   1420  O   THR A  56      -8.773  11.328 -83.805  1.00 63.29           O  
ANISOU 1420  O   THR A  56     8053   8219   7774      2    393    242       O  
ATOM   1421  CB  THR A  56      -8.823  14.335 -83.232  1.00 69.82           C  
ANISOU 1421  CB  THR A  56     8914   8986   8627    -87    341    299       C  
ATOM   1422  CG2 THR A  56      -9.946  14.316 -82.189  1.00 67.87           C  
ANISOU 1422  CG2 THR A  56     8690   8685   8410    -67    316    269       C  
ATOM   1423  OG1 THR A  56      -8.252  15.649 -83.280  1.00 72.81           O  
ANISOU 1423  OG1 THR A  56     9296   9361   9006   -135    325    337       O  
ATOM   1424  N   LYS A  57      -8.329  11.343 -81.587  1.00 62.91           N  
ANISOU 1424  N   LYS A  57     7984   8143   7773     -6    377    228       N  
ATOM   1425  CA  LYS A  57      -8.885  10.011 -81.365  1.00 64.34           C  
ANISOU 1425  CA  LYS A  57     8167   8321   7957     37    384    192       C  
ATOM   1426  C   LYS A  57     -10.331  10.081 -80.872  1.00 60.48           C  
ANISOU 1426  C   LYS A  57     7711   7779   7487     49    360    170       C  
ATOM   1427  O   LYS A  57     -11.191   9.380 -81.385  1.00 58.91           O  
ANISOU 1427  O   LYS A  57     7528   7572   7280     77    361    151       O  
ATOM   1428  CB  LYS A  57      -8.000   9.186 -80.418  1.00 65.07           C  
ANISOU 1428  CB  LYS A  57     8227   8433   8062     50    394    179       C  
ATOM   1429  CG  LYS A  57      -6.512   9.344 -80.693  1.00 68.49           C  
ANISOU 1429  CG  LYS A  57     8624   8919   8481     32    414    202       C  
ATOM   1430  CD  LYS A  57      -5.755   8.024 -80.749  1.00 72.82           C  
ANISOU 1430  CD  LYS A  57     9142   9507   9016     66    436    183       C  
ATOM   1431  CE  LYS A  57      -5.752   7.449 -82.161  1.00 77.42           C  
ANISOU 1431  CE  LYS A  57     9725  10126   9563     90    455    180       C  
ATOM   1432  NZ  LYS A  57      -4.509   6.689 -82.496  1.00 77.99           N1+
ANISOU 1432  NZ  LYS A  57     9758  10259   9613    108    480    178       N1+
ATOM   1433  N   ASN A  58     -10.587  10.944 -79.892  1.00 58.22           N  
ANISOU 1433  N   ASN A  58     7434   7459   7226     29    338    174       N  
ATOM   1434  CA  ASN A  58     -11.920  11.107 -79.334  1.00 56.34           C  
ANISOU 1434  CA  ASN A  58     7223   7176   7005     40    315    154       C  
ATOM   1435  C   ASN A  58     -12.455  12.503 -79.583  1.00 54.57           C  
ANISOU 1435  C   ASN A  58     7027   6922   6784     15    290    171       C  
ATOM   1436  O   ASN A  58     -11.913  13.477 -79.070  1.00 54.56           O  
ANISOU 1436  O   ASN A  58     7024   6912   6794    -13    277    190       O  
ATOM   1437  CB  ASN A  58     -11.911  10.814 -77.834  1.00 57.31           C  
ANISOU 1437  CB  ASN A  58     7337   7283   7155     45    306    137       C  
ATOM   1438  CG  ASN A  58     -11.301   9.465 -77.512  1.00 59.54           C  
ANISOU 1438  CG  ASN A  58     7594   7592   7436     68    326    121       C  
ATOM   1439  ND2 ASN A  58     -10.317   9.451 -76.612  1.00 57.51           N  
ANISOU 1439  ND2 ASN A  58     7312   7346   7191     58    329    126       N  
ATOM   1440  OD1 ASN A  58     -11.701   8.448 -78.073  1.00 60.26           O  
ANISOU 1440  OD1 ASN A  58     7688   7692   7514     96    336    104       O  
ATOM   1441  N   LEU A  59     -13.516  12.593 -80.381  1.00 52.07           N  
ANISOU 1441  N   LEU A  59     6737   6589   6456     27    282    164       N  
ATOM   1442  CA  LEU A  59     -14.138  13.875 -80.687  1.00 50.11           C  
ANISOU 1442  CA  LEU A  59     6519   6309   6209      8    256    177       C  
ATOM   1443  C   LEU A  59     -15.595  13.947 -80.241  1.00 48.79           C  
ANISOU 1443  C   LEU A  59     6377   6105   6056     28    233    151       C  
ATOM   1444  O   LEU A  59     -16.454  13.202 -80.724  1.00 50.92           O  
ANISOU 1444  O   LEU A  59     6655   6373   6318     54    238    131       O  
ATOM   1445  CB  LEU A  59     -14.039  14.201 -82.182  1.00 51.21           C  
ANISOU 1445  CB  LEU A  59     6671   6464   6320     -2    263    199       C  
ATOM   1446  CG  LEU A  59     -14.760  15.462 -82.690  1.00 52.72           C  
ANISOU 1446  CG  LEU A  59     6898   6622   6509    -19    234    212       C  
ATOM   1447  CD1 LEU A  59     -14.248  16.711 -81.994  1.00 51.39           C  
ANISOU 1447  CD1 LEU A  59     6734   6434   6355    -54    210    234       C  
ATOM   1448  CD2 LEU A  59     -14.653  15.601 -84.205  1.00 51.48           C  
ANISOU 1448  CD2 LEU A  59     6752   6484   6321    -27    244    233       C  
ATOM   1449  N   ASP A  60     -15.872  14.880 -79.343  1.00 44.55           N  
ANISOU 1449  N   ASP A  60     5851   5537   5538     17    206    150       N  
ATOM   1450  CA  ASP A  60     -17.224  15.122 -78.940  1.00 43.42           C  
ANISOU 1450  CA  ASP A  60     5730   5362   5406     35    182    126       C  
ATOM   1451  C   ASP A  60     -17.788  16.405 -79.565  1.00 44.05           C  
ANISOU 1451  C   ASP A  60     5844   5413   5480     23    153    138       C  
ATOM   1452  O   ASP A  60     -17.415  17.517 -79.175  1.00 42.58           O  
ANISOU 1452  O   ASP A  60     5668   5208   5302      0    130    154       O  
ATOM   1453  CB  ASP A  60     -17.337  15.127 -77.419  1.00 43.85           C  
ANISOU 1453  CB  ASP A  60     5774   5402   5483     41    171    108       C  
ATOM   1454  CG  ASP A  60     -18.745  15.356 -76.959  1.00 44.20           C  
ANISOU 1454  CG  ASP A  60     5837   5419   5536     63    148     82       C  
ATOM   1455  OD1 ASP A  60     -19.640  15.433 -77.826  1.00 43.35           O  
ANISOU 1455  OD1 ASP A  60     5750   5303   5418     74    141     76       O  
ATOM   1456  OD2 ASP A  60     -18.965  15.475 -75.743  1.00 45.41           O1-
ANISOU 1456  OD2 ASP A  60     5985   5561   5706     69    136     67       O1-
ATOM   1457  N   LEU A  61     -18.694  16.221 -80.533  1.00 43.24           N  
ANISOU 1457  N   LEU A  61     5759   5305   5362     38    152    130       N  
ATOM   1458  CA  LEU A  61     -19.402  17.318 -81.191  1.00 42.88           C  
ANISOU 1458  CA  LEU A  61     5749   5231   5311     32    123    136       C  
ATOM   1459  C   LEU A  61     -20.874  17.449 -80.794  1.00 42.67           C  
ANISOU 1459  C   LEU A  61     5741   5177   5294     60     99    105       C  
ATOM   1460  O   LEU A  61     -21.666  17.988 -81.563  1.00 42.28           O  
ANISOU 1460  O   LEU A  61     5719   5109   5235     65     80    103       O  
ATOM   1461  CB  LEU A  61     -19.307  17.183 -82.715  1.00 45.53           C  
ANISOU 1461  CB  LEU A  61     6096   5582   5620     27    136    153       C  
ATOM   1462  CG  LEU A  61     -18.137  17.849 -83.455  1.00 48.86           C  
ANISOU 1462  CG  LEU A  61     6518   6019   6026     -8    142    193       C  
ATOM   1463  CD1 LEU A  61     -18.058  17.394 -84.912  1.00 45.67           C  
ANISOU 1463  CD1 LEU A  61     6118   5640   5593     -6    163    205       C  
ATOM   1464  CD2 LEU A  61     -18.255  19.367 -83.365  1.00 49.87           C  
ANISOU 1464  CD2 LEU A  61     6677   6111   6160    -34    102    211       C  
ATOM   1465  N   SER A  62     -21.234  16.988 -79.594  1.00 43.21           N  
ANISOU 1465  N   SER A  62     5793   5244   5380     77     98     81       N  
ATOM   1466  CA  SER A  62     -22.635  16.995 -79.154  1.00 42.46           C  
ANISOU 1466  CA  SER A  62     5708   5131   5292    104     79     50       C  
ATOM   1467  C   SER A  62     -23.208  18.400 -79.013  1.00 42.72           C  
ANISOU 1467  C   SER A  62     5771   5130   5329    103     38     48       C  
ATOM   1468  O   SER A  62     -22.488  19.348 -78.653  1.00 42.54           O  
ANISOU 1468  O   SER A  62     5757   5093   5313     81     21     65       O  
ATOM   1469  CB  SER A  62     -22.789  16.326 -77.787  1.00 43.32           C  
ANISOU 1469  CB  SER A  62     5792   5248   5417    118     86     27       C  
ATOM   1470  OG  SER A  62     -21.597  15.724 -77.375  1.00 49.26           O  
ANISOU 1470  OG  SER A  62     6520   6023   6174    105    110     40       O  
ATOM   1471  N   PHE A  63     -24.516  18.507 -79.248  1.00 41.07           N  
ANISOU 1471  N   PHE A  63     5577   4907   5117    127     20     25       N  
ATOM   1472  CA  PHE A  63     -25.286  19.723 -78.961  1.00 41.52           C  
ANISOU 1472  CA  PHE A  63     5662   4933   5180    136    -21     13       C  
ATOM   1473  C   PHE A  63     -24.958  20.912 -79.855  1.00 42.10           C  
ANISOU 1473  C   PHE A  63     5769   4981   5244    114    -46     38       C  
ATOM   1474  O   PHE A  63     -25.125  22.053 -79.454  1.00 46.57           O  
ANISOU 1474  O   PHE A  63     6358   5518   5816    113    -84     36       O  
ATOM   1475  CB  PHE A  63     -25.166  20.110 -77.487  1.00 39.92           C  
ANISOU 1475  CB  PHE A  63     5449   4723   4995    140    -35      0       C  
ATOM   1476  CG  PHE A  63     -25.854  19.158 -76.564  1.00 38.78           C  
ANISOU 1476  CG  PHE A  63     5277   4599   4858    165    -21    -28       C  
ATOM   1477  CD1 PHE A  63     -25.219  17.990 -76.142  1.00 38.36           C  
ANISOU 1477  CD1 PHE A  63     5192   4573   4808    160     14    -25       C  
ATOM   1478  CD2 PHE A  63     -27.140  19.414 -76.125  1.00 37.38           C  
ANISOU 1478  CD2 PHE A  63     5106   4415   4683    194    -43    -59       C  
ATOM   1479  CE1 PHE A  63     -25.857  17.102 -75.301  1.00 36.99           C  
ANISOU 1479  CE1 PHE A  63     4996   4417   4640    180     25    -50       C  
ATOM   1480  CE2 PHE A  63     -27.780  18.529 -75.278  1.00 37.29           C  
ANISOU 1480  CE2 PHE A  63     5066   4425   4675    214    -29    -83       C  
ATOM   1481  CZ  PHE A  63     -27.139  17.376 -74.861  1.00 36.37           C  
ANISOU 1481  CZ  PHE A  63     4921   4333   4562    205      4    -77       C  
ATOM   1482  N   ASN A  64     -24.506  20.623 -81.068  1.00 43.13           N  
ANISOU 1482  N   ASN A  64     5905   5123   5358     99    -27     61       N  
ATOM   1483  CA  ASN A  64     -24.265  21.626 -82.093  1.00 43.60           C  
ANISOU 1483  CA  ASN A  64     5997   5162   5404     77    -49     88       C  
ATOM   1484  C   ASN A  64     -25.298  21.487 -83.195  1.00 42.78           C  
ANISOU 1484  C   ASN A  64     5915   5053   5285     96    -54     77       C  
ATOM   1485  O   ASN A  64     -25.700  20.382 -83.515  1.00 44.49           O  
ANISOU 1485  O   ASN A  64     6114   5292   5497    114    -27     63       O  
ATOM   1486  CB  ASN A  64     -22.868  21.436 -82.671  1.00 43.23           C  
ANISOU 1486  CB  ASN A  64     5938   5139   5346     41    -21    125       C  
ATOM   1487  CG  ASN A  64     -21.789  21.877 -81.716  1.00 43.70           C  
ANISOU 1487  CG  ASN A  64     5985   5199   5420     16    -25    142       C  
ATOM   1488  ND2 ASN A  64     -20.775  21.043 -81.543  1.00 45.25           N  
ANISOU 1488  ND2 ASN A  64     6147   5429   5616      4     11    154       N  
ATOM   1489  OD1 ASN A  64     -21.865  22.959 -81.136  1.00 44.30           O  
ANISOU 1489  OD1 ASN A  64     6082   5243   5507      9    -62    142       O  
ATOM   1490  N   PRO A  65     -25.746  22.606 -83.772  1.00 43.97           N  
ANISOU 1490  N   PRO A  65     6104   5171   5429     92    -92     83       N  
ATOM   1491  CA  PRO A  65     -26.678  22.505 -84.911  1.00 44.72           C  
ANISOU 1491  CA  PRO A  65     6221   5260   5508    108    -98     75       C  
ATOM   1492  C   PRO A  65     -26.019  22.046 -86.229  1.00 45.87           C  
ANISOU 1492  C   PRO A  65     6368   5427   5632     89    -70    104       C  
ATOM   1493  O   PRO A  65     -26.002  22.790 -87.206  1.00 48.46           O  
ANISOU 1493  O   PRO A  65     6728   5739   5944     73    -88    125       O  
ATOM   1494  CB  PRO A  65     -27.234  23.936 -85.039  1.00 44.63           C  
ANISOU 1494  CB  PRO A  65     6252   5205   5497    109   -151     74       C  
ATOM   1495  CG  PRO A  65     -26.168  24.799 -84.437  1.00 44.51           C  
ANISOU 1495  CG  PRO A  65     6244   5177   5491     76   -167     99       C  
ATOM   1496  CD  PRO A  65     -25.585  23.995 -83.305  1.00 42.76           C  
ANISOU 1496  CD  PRO A  65     5978   4982   5284     77   -136     92       C  
ATOM   1497  N   LEU A  66     -25.499  20.821 -86.262  1.00 47.15           N  
ANISOU 1497  N   LEU A  66     6496   5627   5791     90    -26    105       N  
ATOM   1498  CA  LEU A  66     -24.922  20.266 -87.493  1.00 45.21           C  
ANISOU 1498  CA  LEU A  66     6249   5406   5521     79      1    128       C  
ATOM   1499  C   LEU A  66     -25.981  20.044 -88.578  1.00 44.30           C  
ANISOU 1499  C   LEU A  66     6156   5284   5391    101     -5    115       C  
ATOM   1500  O   LEU A  66     -25.746  20.332 -89.755  1.00 40.64           O  
ANISOU 1500  O   LEU A  66     5713   4821   4905     87     -4    137       O  
ATOM   1501  CB  LEU A  66     -24.154  18.975 -87.199  1.00 44.03           C  
ANISOU 1501  CB  LEU A  66     6059   5297   5373     81     46    127       C  
ATOM   1502  CG  LEU A  66     -23.032  19.135 -86.173  1.00 43.88           C  
ANISOU 1502  CG  LEU A  66     6016   5289   5368     59     54    141       C  
ATOM   1503  CD1 LEU A  66     -22.274  17.834 -86.010  1.00 41.76           C  
ANISOU 1503  CD1 LEU A  66     5710   5060   5097     64     96    139       C  
ATOM   1504  CD2 LEU A  66     -22.075  20.255 -86.569  1.00 43.04           C  
ANISOU 1504  CD2 LEU A  66     5924   5175   5251     19     42    180       C  
ATOM   1505  N   ARG A  67     -27.138  19.526 -88.163  1.00 44.94           N  
ANISOU 1505  N   ARG A  67     6232   5358   5484    134    -11     79       N  
ATOM   1506  CA  ARG A  67     -28.344  19.423 -89.004  1.00 46.90           C  
ANISOU 1506  CA  ARG A  67     6502   5593   5722    159    -26     61       C  
ATOM   1507  C   ARG A  67     -28.196  18.464 -90.175  1.00 46.65           C  
ANISOU 1507  C   ARG A  67     6468   5587   5670    164      2     68       C  
ATOM   1508  O   ARG A  67     -29.157  17.806 -90.578  1.00 45.71           O  
ANISOU 1508  O   ARG A  67     6351   5468   5548    190      2     46       O  
ATOM   1509  CB  ARG A  67     -28.813  20.802 -89.506  1.00 50.01           C  
ANISOU 1509  CB  ARG A  67     6939   5951   6110    153    -69     68       C  
ATOM   1510  CG  ARG A  67     -29.135  21.777 -88.389  1.00 54.13           C  
ANISOU 1510  CG  ARG A  67     7468   6444   6652    156   -104     55       C  
ATOM   1511  CD  ARG A  67     -29.900  22.986 -88.883  1.00 59.45           C  
ANISOU 1511  CD  ARG A  67     8186   7079   7321    161   -152     52       C  
ATOM   1512  NE  ARG A  67     -30.093  23.947 -87.795  1.00 68.75           N  
ANISOU 1512  NE  ARG A  67     9373   8231   8517    165   -188     40       N  
ATOM   1513  CZ  ARG A  67     -31.199  24.056 -87.055  1.00 70.30           C  
ANISOU 1513  CZ  ARG A  67     9566   8418   8726    200   -210      2       C  
ATOM   1514  NH1 ARG A  67     -32.251  23.270 -87.279  1.00 69.24           N1+
ANISOU 1514  NH1 ARG A  67     9419   8296   8590    230   -201    -25       N1+
ATOM   1515  NH2 ARG A  67     -31.253  24.969 -86.092  1.00 70.45           N  
ANISOU 1515  NH2 ARG A  67     9595   8414   8759    203   -244     -7       N  
ATOM   1516  N   HIS A  68     -26.985  18.390 -90.710  1.00 47.12           N  
ANISOU 1516  N   HIS A  68     6521   5667   5712    139     26     99       N  
ATOM   1517  CA  HIS A  68     -26.736  17.719 -91.969  1.00 50.78           C  
ANISOU 1517  CA  HIS A  68     6988   6153   6150    141     49    110       C  
ATOM   1518  C   HIS A  68     -25.315  17.258 -91.978  1.00 51.88           C  
ANISOU 1518  C   HIS A  68     7101   6329   6279    121     84    134       C  
ATOM   1519  O   HIS A  68     -24.408  18.007 -91.597  1.00 52.47           O  
ANISOU 1519  O   HIS A  68     7172   6405   6357     91     82    159       O  
ATOM   1520  CB  HIS A  68     -27.013  18.683 -93.121  1.00 52.99           C  
ANISOU 1520  CB  HIS A  68     7309   6413   6410    130     25    128       C  
ATOM   1521  CG  HIS A  68     -26.779  18.097 -94.487  1.00 58.06           C  
ANISOU 1521  CG  HIS A  68     7958   7079   7022    133     47    141       C  
ATOM   1522  CD2 HIS A  68     -25.603  17.896 -95.212  1.00 60.16           C  
ANISOU 1522  CD2 HIS A  68     8215   7379   7262    113     76    171       C  
ATOM   1523  ND1 HIS A  68     -27.783  17.668 -95.267  1.00 60.60           N  
ANISOU 1523  ND1 HIS A  68     8297   7393   7334    160     40    122       N  
ATOM   1524  CE1 HIS A  68     -27.285  17.206 -96.432  1.00 60.42           C  
ANISOU 1524  CE1 HIS A  68     8279   7396   7282    158     62    138       C  
ATOM   1525  NE2 HIS A  68     -25.950  17.343 -96.396  1.00 62.45           N  
ANISOU 1525  NE2 HIS A  68     8518   7680   7528    130     85    168       N  
ATOM   1526  N   LEU A  69     -25.117  15.999 -92.367  1.00 50.24           N  
ANISOU 1526  N   LEU A  69     6874   6152   6061    139    115    126       N  
ATOM   1527  CA  LEU A  69     -23.785  15.434 -92.559  1.00 50.13           C  
ANISOU 1527  CA  LEU A  69     6834   6179   6032    126    150    146       C  
ATOM   1528  C   LEU A  69     -23.642  14.994 -94.007  1.00 50.92           C  
ANISOU 1528  C   LEU A  69     6946   6302   6099    134    166    155       C  
ATOM   1529  O   LEU A  69     -24.302  14.048 -94.446  1.00 50.82           O  
ANISOU 1529  O   LEU A  69     6935   6293   6081    164    172    133       O  
ATOM   1530  CB  LEU A  69     -23.561  14.242 -91.624  1.00 47.55           C  
ANISOU 1530  CB  LEU A  69     6473   5871   5723    144    172    124       C  
ATOM   1531  CG  LEU A  69     -22.821  14.383 -90.285  1.00 45.48           C  
ANISOU 1531  CG  LEU A  69     6184   5613   5483    128    176    127       C  
ATOM   1532  CD1 LEU A  69     -22.868  15.780 -89.716  1.00 42.25           C  
ANISOU 1532  CD1 LEU A  69     5790   5174   5088    104    148    140       C  
ATOM   1533  CD2 LEU A  69     -23.379  13.389 -89.281  1.00 43.71           C  
ANISOU 1533  CD2 LEU A  69     5940   5385   5280    153    180     95       C  
ATOM   1534  N   GLY A  70     -22.793  15.693 -94.752  1.00 51.45           N  
ANISOU 1534  N   GLY A  70     7019   6384   6142    105    172    190       N  
ATOM   1535  CA  GLY A  70     -22.561  15.352 -96.146  1.00 51.73           C  
ANISOU 1535  CA  GLY A  70     7065   6447   6142    111    189    203       C  
ATOM   1536  C   GLY A  70     -21.381  14.418 -96.245  1.00 51.79           C  
ANISOU 1536  C   GLY A  70     7037   6506   6134    114    228    209       C  
ATOM   1537  O   GLY A  70     -20.724  14.146 -95.240  1.00 51.60           O  
ANISOU 1537  O   GLY A  70     6982   6494   6127    108    240    207       O  
ATOM   1538  N   SER A  71     -21.104  13.944 -97.458  1.00 52.75           N  
ANISOU 1538  N   SER A  71     7162   6659   6220    125    247    217       N  
ATOM   1539  CA  SER A  71     -20.002  13.012 -97.706  1.00 54.87           C  
ANISOU 1539  CA  SER A  71     7398   6982   6469    134    284    220       C  
ATOM   1540  C   SER A  71     -18.698  13.472 -97.082  1.00 56.72           C  
ANISOU 1540  C   SER A  71     7601   7243   6705    100    300    248       C  
ATOM   1541  O   SER A  71     -18.409  14.662 -97.046  1.00 59.62           O  
ANISOU 1541  O   SER A  71     7978   7600   7073     61    286    278       O  
ATOM   1542  CB  SER A  71     -19.801  12.814 -99.202  1.00 54.69           C  
ANISOU 1542  CB  SER A  71     7387   6990   6402    143    299    233       C  
ATOM   1543  OG  SER A  71     -21.020  12.437 -99.803  1.00 55.65           O  
ANISOU 1543  OG  SER A  71     7539   7083   6521    173    281    208       O  
ATOM   1544  N   TYR A  72     -17.926  12.516 -96.576  1.00 58.98           N  
ANISOU 1544  N   TYR A  72     7850   7563   6993    115    325    236       N  
ATOM   1545  CA  TYR A  72     -16.604  12.787 -96.024  1.00 61.81           C  
ANISOU 1545  CA  TYR A  72     8175   7956   7353     87    343    260       C  
ATOM   1546  C   TYR A  72     -16.640  13.972 -95.069  1.00 61.11           C  
ANISOU 1546  C   TYR A  72     8092   7831   7293     50    319    276       C  
ATOM   1547  O   TYR A  72     -15.792  14.849 -95.161  1.00 62.26           O  
ANISOU 1547  O   TYR A  72     8231   7994   7430     10    321    312       O  
ATOM   1548  CB  TYR A  72     -15.584  13.063 -97.150  1.00 62.40           C  
ANISOU 1548  CB  TYR A  72     8239   8084   7385     68    367    294       C  
ATOM   1549  CG  TYR A  72     -15.342  11.905 -98.095  1.00 63.96           C  
ANISOU 1549  CG  TYR A  72     8426   8327   7549    106    394    279       C  
ATOM   1550  CD1 TYR A  72     -16.147  11.718 -99.230  1.00 65.69           C  
ANISOU 1550  CD1 TYR A  72     8677   8538   7745    128    387    271       C  
ATOM   1551  CD2 TYR A  72     -14.304  11.001 -97.864  1.00 64.45           C  
ANISOU 1551  CD2 TYR A  72     8447   8439   7601    123    423    272       C  
ATOM   1552  CE1 TYR A  72     -15.929  10.657-100.100  1.00 65.77           C  
ANISOU 1552  CE1 TYR A  72     8679   8587   7722    166    409    255       C  
ATOM   1553  CE2 TYR A  72     -14.073   9.938 -98.729  1.00 65.31           C  
ANISOU 1553  CE2 TYR A  72     8548   8589   7678    163    445    256       C  
ATOM   1554  CZ  TYR A  72     -14.886   9.767 -99.842  1.00 67.88           C  
ANISOU 1554  CZ  TYR A  72     8906   8904   7980    184    437    247       C  
ATOM   1555  OH  TYR A  72     -14.651   8.706-100.696  1.00 67.90           O  
ANISOU 1555  OH  TYR A  72     8902   8947   7950    226    457    229       O  
ATOM   1556  N   SER A  73     -17.621  14.009 -94.163  1.00 58.94           N  
ANISOU 1556  N   SER A  73     7832   7509   7053     62    294    251       N  
ATOM   1557  CA  SER A  73     -17.742  15.125 -93.220  1.00 54.77           C  
ANISOU 1557  CA  SER A  73     7312   6944   6553     32    267    262       C  
ATOM   1558  C   SER A  73     -16.604  15.097 -92.217  1.00 57.07           C  
ANISOU 1558  C   SER A  73     7566   7257   6858     13    281    272       C  
ATOM   1559  O   SER A  73     -16.301  16.108 -91.558  1.00 58.30           O  
ANISOU 1559  O   SER A  73     7724   7394   7030    -19    263    291       O  
ATOM   1560  CB  SER A  73     -19.089  15.110 -92.506  1.00 51.31           C  
ANISOU 1560  CB  SER A  73     6893   6455   6143     54    239    229       C  
ATOM   1561  OG  SER A  73     -20.143  15.459 -93.390  1.00 49.05           O  
ANISOU 1561  OG  SER A  73     6645   6144   5847     64    219    224       O  
ATOM   1562  N   PHE A  74     -15.953  13.938 -92.132  1.00 57.86           N  
ANISOU 1562  N   PHE A  74     7634   7397   6951     35    312    260       N  
ATOM   1563  CA  PHE A  74     -14.883  13.717 -91.161  1.00 60.33           C  
ANISOU 1563  CA  PHE A  74     7909   7733   7278     24    327    264       C  
ATOM   1564  C   PHE A  74     -13.538  13.367 -91.818  1.00 63.54           C  
ANISOU 1564  C   PHE A  74     8283   8203   7654     15    360    286       C  
ATOM   1565  O   PHE A  74     -12.636  12.818 -91.176  1.00 64.99           O  
ANISOU 1565  O   PHE A  74     8432   8417   7844     18    379    283       O  
ATOM   1566  CB  PHE A  74     -15.347  12.703 -90.101  1.00 54.75           C  
ANISOU 1566  CB  PHE A  74     7191   7012   6599     57    327    226       C  
ATOM   1567  CG  PHE A  74     -16.634  13.107 -89.431  1.00 51.48           C  
ANISOU 1567  CG  PHE A  74     6805   6543   6213     63    295    206       C  
ATOM   1568  CD1 PHE A  74     -16.621  13.923 -88.306  1.00 49.74           C  
ANISOU 1568  CD1 PHE A  74     6584   6294   6020     41    275    211       C  
ATOM   1569  CD2 PHE A  74     -17.864  12.725 -89.963  1.00 49.06           C  
ANISOU 1569  CD2 PHE A  74     6524   6214   5903     90    284    184       C  
ATOM   1570  CE1 PHE A  74     -17.808  14.330 -87.713  1.00 48.32           C  
ANISOU 1570  CE1 PHE A  74     6427   6069   5863     50    245    192       C  
ATOM   1571  CE2 PHE A  74     -19.048  13.135 -89.376  1.00 47.48           C  
ANISOU 1571  CE2 PHE A  74     6345   5968   5726     96    255    166       C  
ATOM   1572  CZ  PHE A  74     -19.022  13.935 -88.246  1.00 46.25           C  
ANISOU 1572  CZ  PHE A  74     6187   5787   5595     77    236    169       C  
ATOM   1573  N   PHE A  75     -13.415  13.740 -93.095  1.00 71.12           N  
ANISOU 1573  N   PHE A  75     9257   9186   8580      4    367    309       N  
ATOM   1574  CA  PHE A  75     -12.163  13.661 -93.864  1.00 73.16           C  
ANISOU 1574  CA  PHE A  75     9486   9508   8803    -10    397    337       C  
ATOM   1575  C   PHE A  75     -10.947  14.095 -93.041  1.00 68.87           C  
ANISOU 1575  C   PHE A  75     8906   8988   8271    -44    405    360       C  
ATOM   1576  O   PHE A  75      -9.876  13.512 -93.159  1.00 68.52           O  
ANISOU 1576  O   PHE A  75     8823   9000   8208    -40    434    365       O  
ATOM   1577  CB  PHE A  75     -12.273  14.497 -95.155  1.00 80.23           C  
ANISOU 1577  CB  PHE A  75    10406  10411   9665    -34    393    368       C  
ATOM   1578  CG  PHE A  75     -12.391  15.998 -94.924  1.00 92.10           C  
ANISOU 1578  CG  PHE A  75    11934  11877  11182    -85    362    401       C  
ATOM   1579  CD1 PHE A  75     -11.351  16.861 -95.292  1.00 97.41           C  
ANISOU 1579  CD1 PHE A  75    12593  12583  11834   -134    368    448       C  
ATOM   1580  CD2 PHE A  75     -13.540  16.562 -94.346  1.00 95.53           C  
ANISOU 1580  CD2 PHE A  75    12405  12244  11647    -83    325    386       C  
ATOM   1581  CE1 PHE A  75     -11.453  18.241 -95.086  1.00 95.48           C  
ANISOU 1581  CE1 PHE A  75    12375  12301  11601   -182    335    478       C  
ATOM   1582  CE2 PHE A  75     -13.646  17.939 -94.142  1.00 96.06           C  
ANISOU 1582  CE2 PHE A  75    12497  12275  11725   -126    292    413       C  
ATOM   1583  CZ  PHE A  75     -12.601  18.779 -94.513  1.00 94.85           C  
ANISOU 1583  CZ  PHE A  75    12334  12150  11552   -176    295    460       C  
ATOM   1584  N   SER A  76     -11.145  15.092 -92.182  1.00 67.51           N  
ANISOU 1584  N   SER A  76     8748   8773   8129    -76    377    372       N  
ATOM   1585  CA  SER A  76     -10.077  15.686 -91.385  1.00 68.89           C  
ANISOU 1585  CA  SER A  76     8895   8962   8316   -115    377    397       C  
ATOM   1586  C   SER A  76      -9.584  14.834 -90.226  1.00 69.77           C  
ANISOU 1586  C   SER A  76     8972   9084   8452    -94    390    373       C  
ATOM   1587  O   SER A  76      -8.574  15.166 -89.604  1.00 73.00           O  
ANISOU 1587  O   SER A  76     9353   9514   8870   -122    394    392       O  
ATOM   1588  CB  SER A  76     -10.523  17.043 -90.840  1.00 70.70           C  
ANISOU 1588  CB  SER A  76     9156   9136   8570   -152    337    415       C  
ATOM   1589  OG  SER A  76     -10.803  17.947 -91.893  1.00 75.59           O  
ANISOU 1589  OG  SER A  76     9807   9747   9166   -179    323    444       O  
ATOM   1590  N   PHE A  77     -10.285  13.745 -89.922  1.00 69.12           N  
ANISOU 1590  N   PHE A  77     8893   8988   8381    -46    393    331       N  
ATOM   1591  CA  PHE A  77      -9.970  12.970 -88.726  1.00 67.91           C  
ANISOU 1591  CA  PHE A  77     8714   8834   8253    -27    399    306       C  
ATOM   1592  C   PHE A  77      -9.700  11.500 -89.030  1.00 68.19           C  
ANISOU 1592  C   PHE A  77     8727   8908   8272     18    426    279       C  
ATOM   1593  O   PHE A  77     -10.446  10.632 -88.581  1.00 67.29           O  
ANISOU 1593  O   PHE A  77     8623   8769   8174     53    421    244       O  
ATOM   1594  CB  PHE A  77     -11.114  13.065 -87.713  1.00 67.77           C  
ANISOU 1594  CB  PHE A  77     8722   8754   8271    -15    370    280       C  
ATOM   1595  CG  PHE A  77     -11.462  14.465 -87.297  1.00 62.92           C  
ANISOU 1595  CG  PHE A  77     8133   8098   7675    -52    338    300       C  
ATOM   1596  CD1 PHE A  77     -10.949  14.996 -86.125  1.00 62.35           C  
ANISOU 1596  CD1 PHE A  77     8047   8012   7629    -75    326    308       C  
ATOM   1597  CD2 PHE A  77     -12.339  15.240 -88.060  1.00 63.52           C  
ANISOU 1597  CD2 PHE A  77     8247   8143   7742    -61    317    309       C  
ATOM   1598  CE1 PHE A  77     -11.279  16.285 -85.728  1.00 62.93           C  
ANISOU 1598  CE1 PHE A  77     8147   8043   7719   -106    292    324       C  
ATOM   1599  CE2 PHE A  77     -12.677  16.528 -87.669  1.00 61.11           C  
ANISOU 1599  CE2 PHE A  77     7969   7797   7454    -92    283    325       C  
ATOM   1600  CZ  PHE A  77     -12.144  17.052 -86.501  1.00 62.80           C  
ANISOU 1600  CZ  PHE A  77     8169   7997   7693   -114    270    332       C  
ATOM   1601  N   PRO A  78      -8.619  11.202 -89.768  1.00 69.82           N  
ANISOU 1601  N   PRO A  78     8904   9177   8447     17    455    295       N  
ATOM   1602  CA  PRO A  78      -8.419   9.807 -90.174  1.00 70.00           C  
ANISOU 1602  CA  PRO A  78     8910   9235   8451     65    477    266       C  
ATOM   1603  C   PRO A  78      -8.254   8.857 -88.983  1.00 66.50           C  
ANISOU 1603  C   PRO A  78     8448   8783   8034     92    477    235       C  
ATOM   1604  O   PRO A  78      -8.487   7.657 -89.109  1.00 67.71           O  
ANISOU 1604  O   PRO A  78     8601   8942   8181    136    483    204       O  
ATOM   1605  CB  PRO A  78      -7.119   9.867 -90.983  1.00 71.66           C  
ANISOU 1605  CB  PRO A  78     9084   9518   8623     53    506    292       C  
ATOM   1606  CG  PRO A  78      -6.387  11.047 -90.434  1.00 71.15           C  
ANISOU 1606  CG  PRO A  78     9005   9457   8572     -1    500    329       C  
ATOM   1607  CD  PRO A  78      -7.453  12.046 -90.093  1.00 71.61           C  
ANISOU 1607  CD  PRO A  78     9105   9447   8656    -26    467    337       C  
ATOM   1608  N   GLU A  79      -7.888   9.418 -87.836  1.00 65.84           N  
ANISOU 1608  N   GLU A  79     8353   8682   7981     64    467    245       N  
ATOM   1609  CA  GLU A  79      -7.421   8.665 -86.679  1.00 64.05           C  
ANISOU 1609  CA  GLU A  79     8101   8456   7776     81    469    223       C  
ATOM   1610  C   GLU A  79      -8.557   8.407 -85.689  1.00 63.05           C  
ANISOU 1610  C   GLU A  79     8002   8270   7684     95    444    196       C  
ATOM   1611  O   GLU A  79      -8.357   7.739 -84.662  1.00 59.63           O  
ANISOU 1611  O   GLU A  79     7554   7829   7271    110    443    176       O  
ATOM   1612  CB  GLU A  79      -6.320   9.480 -85.990  1.00 67.85           C  
ANISOU 1612  CB  GLU A  79     8554   8956   8269     40    471    251       C  
ATOM   1613  CG  GLU A  79      -5.225   8.668 -85.321  1.00 73.84           C  
ANISOU 1613  CG  GLU A  79     9270   9751   9031     56    487    240       C  
ATOM   1614  CD  GLU A  79      -4.234   8.099 -86.315  1.00 76.77           C  
ANISOU 1614  CD  GLU A  79     9610  10194   9364     73    517    245       C  
ATOM   1615  OE1 GLU A  79      -3.827   6.930 -86.143  1.00 78.21           O  
ANISOU 1615  OE1 GLU A  79     9772  10401   9540    113    529    217       O  
ATOM   1616  OE2 GLU A  79      -3.874   8.815 -87.272  1.00 76.82           O1-
ANISOU 1616  OE2 GLU A  79     9610  10232   9343     46    528    276       O1-
ATOM   1617  N   LEU A  80      -9.737   8.951 -86.007  1.00 58.09           N  
ANISOU 1617  N   LEU A  80     7410   7600   7061     90    425    196       N  
ATOM   1618  CA  LEU A  80     -10.903   8.953 -85.112  1.00 57.33           C  
ANISOU 1618  CA  LEU A  80     7339   7447   6994     97    401    174       C  
ATOM   1619  C   LEU A  80     -11.373   7.587 -84.643  1.00 55.18           C  
ANISOU 1619  C   LEU A  80     7066   7166   6731    137    401    138       C  
ATOM   1620  O   LEU A  80     -11.541   6.664 -85.443  1.00 52.66           O  
ANISOU 1620  O   LEU A  80     6752   6864   6392    168    411    123       O  
ATOM   1621  CB  LEU A  80     -12.093   9.666 -85.755  1.00 55.13           C  
ANISOU 1621  CB  LEU A  80     7099   7134   6714     90    382    178       C  
ATOM   1622  CG  LEU A  80     -12.594  10.996 -85.200  1.00 53.54           C  
ANISOU 1622  CG  LEU A  80     6918   6892   6533     58    355    192       C  
ATOM   1623  CD1 LEU A  80     -14.094  11.075 -85.463  1.00 51.39           C  
ANISOU 1623  CD1 LEU A  80     6681   6577   6265     74    334    174       C  
ATOM   1624  CD2 LEU A  80     -12.285  11.159 -83.721  1.00 51.86           C  
ANISOU 1624  CD2 LEU A  80     6689   6662   6351     48    345    187       C  
ATOM   1625  N   GLN A  81     -11.606   7.491 -83.340  1.00 52.84           N  
ANISOU 1625  N   GLN A  81     6768   6842   6465    136    388    125       N  
ATOM   1626  CA  GLN A  81     -12.047   6.256 -82.717  1.00 51.70           C  
ANISOU 1626  CA  GLN A  81     6625   6686   6333    168    384     93       C  
ATOM   1627  C   GLN A  81     -13.435   6.419 -82.093  1.00 50.63           C  
ANISOU 1627  C   GLN A  81     6515   6501   6219    169    360     78       C  
ATOM   1628  O   GLN A  81     -14.298   5.551 -82.270  1.00 47.31           O  
ANISOU 1628  O   GLN A  81     6110   6068   5797    194    354     56       O  
ATOM   1629  CB  GLN A  81     -11.023   5.795 -81.680  1.00 53.35           C  
ANISOU 1629  CB  GLN A  81     6803   6911   6555    168    392     89       C  
ATOM   1630  CG  GLN A  81      -9.681   5.387 -82.286  1.00 57.56           C  
ANISOU 1630  CG  GLN A  81     7306   7498   7064    176    416     97       C  
ATOM   1631  CD  GLN A  81      -8.649   4.966 -81.244  1.00 61.89           C  
ANISOU 1631  CD  GLN A  81     7825   8063   7626    177    421     93       C  
ATOM   1632  NE2 GLN A  81      -7.494   4.503 -81.716  1.00 63.65           N  
ANISOU 1632  NE2 GLN A  81     8018   8335   7828    189    442     96       N  
ATOM   1633  OE1 GLN A  81      -8.880   5.063 -80.035  1.00 61.85           O  
ANISOU 1633  OE1 GLN A  81     7820   8028   7649    169    407     86       O  
ATOM   1634  N   VAL A  82     -13.643   7.538 -81.390  1.00 47.97           N  
ANISOU 1634  N   VAL A  82     6184   6141   5902    142    345     90       N  
ATOM   1635  CA  VAL A  82     -14.914   7.830 -80.725  1.00 48.42           C  
ANISOU 1635  CA  VAL A  82     6261   6156   5978    142    323     76       C  
ATOM   1636  C   VAL A  82     -15.490   9.181 -81.159  1.00 51.16           C  
ANISOU 1636  C   VAL A  82     6631   6481   6324    121    306     92       C  
ATOM   1637  O   VAL A  82     -14.955  10.251 -80.821  1.00 52.54           O  
ANISOU 1637  O   VAL A  82     6803   6652   6506     94    299    112       O  
ATOM   1638  CB  VAL A  82     -14.799   7.765 -79.185  1.00 50.01           C  
ANISOU 1638  CB  VAL A  82     6450   6344   6206    138    314     66       C  
ATOM   1639  CG1 VAL A  82     -16.160   7.976 -78.541  1.00 46.13           C  
ANISOU 1639  CG1 VAL A  82     5978   5816   5730    142    292     50       C  
ATOM   1640  CG2 VAL A  82     -14.210   6.427 -78.741  1.00 48.68           C  
ANISOU 1640  CG2 VAL A  82     6262   6194   6038    158    327     51       C  
ATOM   1641  N   LEU A  83     -16.578   9.107 -81.922  1.00 48.36           N  
ANISOU 1641  N   LEU A  83     6301   6112   5961    135    298     82       N  
ATOM   1642  CA  LEU A  83     -17.276  10.272 -82.441  1.00 47.18           C  
ANISOU 1642  CA  LEU A  83     6177   5939   5808    121    279     93       C  
ATOM   1643  C   LEU A  83     -18.668  10.410 -81.799  1.00 48.06           C  
ANISOU 1643  C   LEU A  83     6306   6016   5938    132    256     71       C  
ATOM   1644  O   LEU A  83     -19.590   9.631 -82.088  1.00 49.07           O  
ANISOU 1644  O   LEU A  83     6443   6138   6062    155    254     51       O  
ATOM   1645  CB  LEU A  83     -17.404  10.166 -83.966  1.00 46.96           C  
ANISOU 1645  CB  LEU A  83     6164   5926   5753    128    288    101       C  
ATOM   1646  CG  LEU A  83     -18.184  11.237 -84.744  1.00 47.34           C  
ANISOU 1646  CG  LEU A  83     6243   5950   5793    117    268    112       C  
ATOM   1647  CD1 LEU A  83     -17.592  12.619 -84.524  1.00 48.36           C  
ANISOU 1647  CD1 LEU A  83     6376   6071   5927     82    256    139       C  
ATOM   1648  CD2 LEU A  83     -18.233  10.916 -86.231  1.00 46.35           C  
ANISOU 1648  CD2 LEU A  83     6129   5843   5637    127    280    118       C  
ATOM   1649  N   ASP A  84     -18.811  11.408 -80.933  1.00 45.83           N  
ANISOU 1649  N   ASP A  84     6028   5711   5672    116    236     74       N  
ATOM   1650  CA  ASP A  84     -20.087  11.694 -80.302  1.00 41.98           C  
ANISOU 1650  CA  ASP A  84     5555   5195   5200    127    213     54       C  
ATOM   1651  C   ASP A  84     -20.845  12.833 -81.005  1.00 41.98           C  
ANISOU 1651  C   ASP A  84     5584   5171   5193    121    190     60       C  
ATOM   1652  O   ASP A  84     -20.385  13.988 -81.071  1.00 39.91           O  
ANISOU 1652  O   ASP A  84     5332   4898   4931     98    177     80       O  
ATOM   1653  CB  ASP A  84     -19.873  11.992 -78.823  1.00 42.13           C  
ANISOU 1653  CB  ASP A  84     5561   5205   5241    120    204     48       C  
ATOM   1654  CG  ASP A  84     -21.177  12.108 -78.052  1.00 44.84           C  
ANISOU 1654  CG  ASP A  84     5912   5526   5597    135    183     24       C  
ATOM   1655  OD1 ASP A  84     -22.264  12.265 -78.672  1.00 40.99           O  
ANISOU 1655  OD1 ASP A  84     5444   5027   5103    147    171     14       O  
ATOM   1656  OD2 ASP A  84     -21.096  12.066 -76.806  1.00 45.75           O1-
ANISOU 1656  OD2 ASP A  84     6015   5639   5728    135    179     15       O1-
ATOM   1657  N   LEU A  85     -22.019  12.494 -81.522  1.00 40.42           N  
ANISOU 1657  N   LEU A  85     5402   4964   4991    141    182     43       N  
ATOM   1658  CA  LEU A  85     -22.820  13.440 -82.275  1.00 38.58           C  
ANISOU 1658  CA  LEU A  85     5198   4709   4750    141    160     45       C  
ATOM   1659  C   LEU A  85     -24.203  13.600 -81.671  1.00 38.58           C  
ANISOU 1659  C   LEU A  85     5206   4687   4762    159    136     19       C  
ATOM   1660  O   LEU A  85     -25.168  13.905 -82.380  1.00 39.19           O  
ANISOU 1660  O   LEU A  85     5306   4751   4832    170    121     11       O  
ATOM   1661  CB  LEU A  85     -22.929  12.976 -83.725  1.00 40.10           C  
ANISOU 1661  CB  LEU A  85     5402   4912   4919    148    172     51       C  
ATOM   1662  CG  LEU A  85     -21.654  13.021 -84.579  1.00 41.80           C  
ANISOU 1662  CG  LEU A  85     5613   5153   5116    130    192     80       C  
ATOM   1663  CD1 LEU A  85     -21.917  12.390 -85.941  1.00 41.59           C  
ANISOU 1663  CD1 LEU A  85     5598   5139   5065    145    204     79       C  
ATOM   1664  CD2 LEU A  85     -21.169  14.456 -84.742  1.00 40.66           C  
ANISOU 1664  CD2 LEU A  85     5483   4995   4969    100    176    106       C  
ATOM   1665  N   SER A  86     -24.292  13.393 -80.360  1.00 39.09           N  
ANISOU 1665  N   SER A  86     5253   4752   4844    163    134      5       N  
ATOM   1666  CA  SER A  86     -25.552  13.516 -79.618  1.00 40.09           C  
ANISOU 1666  CA  SER A  86     5382   4866   4982    181    114    -20       C  
ATOM   1667  C   SER A  86     -26.155  14.899 -79.774  1.00 39.40           C  
ANISOU 1667  C   SER A  86     5320   4752   4895    181     82    -21       C  
ATOM   1668  O   SER A  86     -25.470  15.902 -79.597  1.00 38.37           O  
ANISOU 1668  O   SER A  86     5200   4609   4768    163     70     -5       O  
ATOM   1669  CB  SER A  86     -25.355  13.235 -78.117  1.00 39.54           C  
ANISOU 1669  CB  SER A  86     5289   4802   4929    181    117    -31       C  
ATOM   1670  OG  SER A  86     -24.648  12.029 -77.891  1.00 40.81           O  
ANISOU 1670  OG  SER A  86     5428   4985   5091    179    144    -28       O  
ATOM   1671  N   ARG A  87     -27.440  14.924 -80.109  1.00 39.10           N  
ANISOU 1671  N   ARG A  87     5295   4706   4854    200     67    -41       N  
ATOM   1672  CA  ARG A  87     -28.247  16.129 -80.096  1.00 39.77           C  
ANISOU 1672  CA  ARG A  87     5403   4766   4941    208     32    -50       C  
ATOM   1673  C   ARG A  87     -27.737  17.187 -81.068  1.00 40.55           C  
ANISOU 1673  C   ARG A  87     5532   4846   5029    191     17    -26       C  
ATOM   1674  O   ARG A  87     -27.661  18.360 -80.721  1.00 39.67           O  
ANISOU 1674  O   ARG A  87     5437   4711   4922    185     -9    -23       O  
ATOM   1675  CB  ARG A  87     -28.320  16.710 -78.677  1.00 38.52           C  
ANISOU 1675  CB  ARG A  87     5235   4601   4797    212     15    -63       C  
ATOM   1676  CG  ARG A  87     -29.660  17.344 -78.382  1.00 39.53           C  
ANISOU 1676  CG  ARG A  87     5374   4718   4928    237    -14    -90       C  
ATOM   1677  CD  ARG A  87     -30.717  16.254 -78.427  1.00 39.60           C  
ANISOU 1677  CD  ARG A  87     5364   4746   4933    257     -2   -111       C  
ATOM   1678  NE  ARG A  87     -32.046  16.804 -78.362  1.00 40.43           N  
ANISOU 1678  NE  ARG A  87     5479   4845   5038    281    -30   -137       N  
ATOM   1679  CZ  ARG A  87     -33.107  16.159 -77.902  1.00 44.74           C  
ANISOU 1679  CZ  ARG A  87     6004   5410   5584    300    -28   -160       C  
ATOM   1680  NH1 ARG A  87     -33.005  14.920 -77.429  1.00 42.53           N1+
ANISOU 1680  NH1 ARG A  87     5696   5154   5307    295     -1   -161       N1+
ATOM   1681  NH2 ARG A  87     -34.281  16.782 -77.881  1.00 48.24           N  
ANISOU 1681  NH2 ARG A  87     6455   5848   6025    324    -56   -184       N  
ATOM   1682  N   CYS A  88     -27.382  16.772 -82.279  1.00 40.62           N  
ANISOU 1682  N   CYS A  88     5548   4863   5022    183     34     -9       N  
ATOM   1683  CA  CYS A  88     -26.834  17.708 -83.243  1.00 41.19           C  
ANISOU 1683  CA  CYS A  88     5647   4921   5082    163     23     16       C  
ATOM   1684  C   CYS A  88     -27.831  18.132 -84.296  1.00 42.09           C  
ANISOU 1684  C   CYS A  88     5791   5016   5183    176      2     10       C  
ATOM   1685  O   CYS A  88     -27.441  18.592 -85.370  1.00 41.21           O  
ANISOU 1685  O   CYS A  88     5702   4900   5056    160      0     33       O  
ATOM   1686  CB  CYS A  88     -25.590  17.139 -83.897  1.00 40.91           C  
ANISOU 1686  CB  CYS A  88     5599   4909   5033    143     55     43       C  
ATOM   1687  SG  CYS A  88     -24.212  17.058 -82.752  1.00 41.24           S  
ANISOU 1687  SG  CYS A  88     5612   4967   5089    121     72     58       S  
ATOM   1688  N   GLU A  89     -29.112  17.955 -83.984  1.00 42.78           N  
ANISOU 1688  N   GLU A  89     5878   5098   5277    204    -12    -20       N  
ATOM   1689  CA  GLU A  89     -30.214  18.343 -84.871  1.00 46.53           C  
ANISOU 1689  CA  GLU A  89     6380   5556   5743    221    -36    -31       C  
ATOM   1690  C   GLU A  89     -30.107  17.758 -86.284  1.00 45.18           C  
ANISOU 1690  C   GLU A  89     6220   5394   5552    218    -18    -18       C  
ATOM   1691  O   GLU A  89     -30.699  18.279 -87.219  1.00 45.54           O  
ANISOU 1691  O   GLU A  89     6295   5423   5586    224    -38    -17       O  
ATOM   1692  CB  GLU A  89     -30.385  19.866 -84.886  1.00 50.16           C  
ANISOU 1692  CB  GLU A  89     6872   5981   6202    216    -77    -27       C  
ATOM   1693  CG  GLU A  89     -31.016  20.377 -83.591  1.00 56.94           C  
ANISOU 1693  CG  GLU A  89     7724   6831   7079    234   -102    -54       C  
ATOM   1694  CD  GLU A  89     -30.685  21.831 -83.278  1.00 62.94           C  
ANISOU 1694  CD  GLU A  89     8512   7558   7842    223   -139    -44       C  
ATOM   1695  OE1 GLU A  89     -31.547  22.532 -82.707  1.00 70.54           O  
ANISOU 1695  OE1 GLU A  89     9485   8504   8811    246   -174    -69       O  
ATOM   1696  OE2 GLU A  89     -29.564  22.286 -83.580  1.00 65.77           O1-
ANISOU 1696  OE2 GLU A  89     8882   7910   8197    191   -137    -12       O1-
ATOM   1697  N   ILE A  90     -29.369  16.656 -86.410  1.00 42.21           N  
ANISOU 1697  N   ILE A  90     5821   5045   5171    212     17     -8       N  
ATOM   1698  CA  ILE A  90     -29.114  16.016 -87.686  1.00 39.86           C  
ANISOU 1698  CA  ILE A  90     5530   4760   4853    211     36      3       C  
ATOM   1699  C   ILE A  90     -30.354  15.359 -88.266  1.00 42.57           C  
ANISOU 1699  C   ILE A  90     5880   5102   5192    237     30    -19       C  
ATOM   1700  O   ILE A  90     -30.866  14.369 -87.714  1.00 41.58           O  
ANISOU 1700  O   ILE A  90     5733   4989   5076    253     40    -40       O  
ATOM   1701  CB  ILE A  90     -27.995  14.972 -87.565  1.00 38.37           C  
ANISOU 1701  CB  ILE A  90     5314   4603   4661    202     74     15       C  
ATOM   1702  CG1 ILE A  90     -26.688  15.644 -87.106  1.00 38.21           C  
ANISOU 1702  CG1 ILE A  90     5286   4587   4643    173     80     41       C  
ATOM   1703  CG2 ILE A  90     -27.795  14.261 -88.885  1.00 35.81           C  
ANISOU 1703  CG2 ILE A  90     4997   4295   4313    207     92     24       C  
ATOM   1704  CD1 ILE A  90     -25.625  14.680 -86.631  1.00 34.76           C  
ANISOU 1704  CD1 ILE A  90     4816   4180   4208    167    113     47       C  
ATOM   1705  N   GLN A  91     -30.826  15.899 -89.392  1.00 43.73           N  
ANISOU 1705  N   GLN A  91     6057   5233   5323    241     13    -14       N  
ATOM   1706  CA  GLN A  91     -31.967  15.319 -90.104  1.00 45.89           C  
ANISOU 1706  CA  GLN A  91     6340   5504   5590    265      6    -34       C  
ATOM   1707  C   GLN A  91     -31.580  14.362 -91.227  1.00 45.59           C  
ANISOU 1707  C   GLN A  91     6305   5484   5532    267     31    -25       C  
ATOM   1708  O   GLN A  91     -32.317  13.440 -91.554  1.00 44.75           O  
ANISOU 1708  O   GLN A  91     6195   5383   5424    287     33    -42       O  
ATOM   1709  CB  GLN A  91     -32.858  16.425 -90.663  1.00 49.87           C  
ANISOU 1709  CB  GLN A  91     6878   5979   6090    272    -30    -40       C  
ATOM   1710  CG  GLN A  91     -33.721  17.118 -89.619  1.00 54.07           C  
ANISOU 1710  CG  GLN A  91     7407   6495   6641    285    -59    -63       C  
ATOM   1711  CD  GLN A  91     -34.162  18.495 -90.066  1.00 60.25           C  
ANISOU 1711  CD  GLN A  91     8226   7245   7418    286    -98    -61       C  
ATOM   1712  NE2 GLN A  91     -34.675  19.291 -89.129  1.00 60.44           N  
ANISOU 1712  NE2 GLN A  91     8251   7254   7457    296   -126    -79       N  
ATOM   1713  OE1 GLN A  91     -34.039  18.844 -91.241  1.00 63.01           O  
ANISOU 1713  OE1 GLN A  91     8606   7584   7750    279   -104    -45       O  
ATOM   1714  N   THR A  92     -30.444  14.614 -91.856  1.00 47.00           N  
ANISOU 1714  N   THR A  92     6490   5672   5693    248     46      3       N  
ATOM   1715  CA  THR A  92     -30.035  13.818 -93.002  1.00 47.81           C  
ANISOU 1715  CA  THR A  92     6597   5794   5773    252     68     12       C  
ATOM   1716  C   THR A  92     -28.571  13.461 -92.825  1.00 46.68           C  
ANISOU 1716  C   THR A  92     6432   5680   5623    235    100     34       C  
ATOM   1717  O   THR A  92     -27.763  14.304 -92.409  1.00 44.23           O  
ANISOU 1717  O   THR A  92     6119   5369   5316    210     99     55       O  
ATOM   1718  CB  THR A  92     -30.214  14.577 -94.349  1.00 49.36           C  
ANISOU 1718  CB  THR A  92     6830   5977   5945    248     53     28       C  
ATOM   1719  CG2 THR A  92     -31.630  15.121 -94.539  1.00 47.27           C  
ANISOU 1719  CG2 THR A  92     6590   5682   5687    265     18      7       C  
ATOM   1720  OG1 THR A  92     -29.305  15.674 -94.393  1.00 55.04           O  
ANISOU 1720  OG1 THR A  92     7559   6694   6658    218     50     58       O  
ATOM   1721  N   ILE A  93     -28.242  12.203 -93.107  1.00 47.03           N  
ANISOU 1721  N   ILE A  93     6460   5748   5658    248    124     28       N  
ATOM   1722  CA  ILE A  93     -26.847  11.775 -93.218  1.00 49.81           C  
ANISOU 1722  CA  ILE A  93     6793   6133   5997    237    155     47       C  
ATOM   1723  C   ILE A  93     -26.627  11.192 -94.616  1.00 51.75           C  
ANISOU 1723  C   ILE A  93     7051   6398   6211    250    169     53       C  
ATOM   1724  O   ILE A  93     -27.277  10.220 -95.001  1.00 52.64           O  
ANISOU 1724  O   ILE A  93     7168   6511   6321    276    169     32       O  
ATOM   1725  CB  ILE A  93     -26.452  10.733 -92.134  1.00 49.82           C  
ANISOU 1725  CB  ILE A  93     6762   6151   6016    245    172     33       C  
ATOM   1726  CG1 ILE A  93     -26.776  11.251 -90.715  1.00 46.81           C  
ANISOU 1726  CG1 ILE A  93     6368   5751   5664    235    158     24       C  
ATOM   1727  CG2 ILE A  93     -24.981  10.346 -92.268  1.00 44.72           C  
ANISOU 1727  CG2 ILE A  93     6094   5540   5355    235    203     52       C  
ATOM   1728  CD1 ILE A  93     -26.461  10.277 -89.593  1.00 44.86           C  
ANISOU 1728  CD1 ILE A  93     6090   5517   5434    241    172     11       C  
ATOM   1729  N   GLU A  94     -25.712  11.792 -95.367  1.00 54.98           N  
ANISOU 1729  N   GLU A  94     7466   6825   6596    231    181     82       N  
ATOM   1730  CA  GLU A  94     -25.483  11.409 -96.754  1.00 57.49           C  
ANISOU 1730  CA  GLU A  94     7799   7164   6881    242    194     90       C  
ATOM   1731  C   GLU A  94     -24.580  10.183 -96.853  1.00 58.09           C  
ANISOU 1731  C   GLU A  94     7848   7279   6943    257    225     86       C  
ATOM   1732  O   GLU A  94     -23.894   9.821 -95.896  1.00 57.50           O  
ANISOU 1732  O   GLU A  94     7744   7218   6883    252    239     84       O  
ATOM   1733  CB  GLU A  94     -24.871  12.581 -97.544  1.00 60.12           C  
ANISOU 1733  CB  GLU A  94     8148   7503   7190    212    193    125       C  
ATOM   1734  CG  GLU A  94     -25.862  13.606 -98.091  1.00 63.45           C  
ANISOU 1734  CG  GLU A  94     8609   7888   7610    207    160    128       C  
ATOM   1735  CD  GLU A  94     -25.182  14.794 -98.792  1.00 71.97           C  
ANISOU 1735  CD  GLU A  94     9706   8972   8667    172    157    167       C  
ATOM   1736  OE1 GLU A  94     -24.045  14.648 -99.314  1.00 69.71           O  
ANISOU 1736  OE1 GLU A  94     9405   8726   8354    159    184    191       O  
ATOM   1737  OE2 GLU A  94     -25.791  15.892 -98.829  1.00 73.21           O1-
ANISOU 1737  OE2 GLU A  94     9892   9094   8830    159    125    173       O1-
ATOM   1738  N   ASP A  95     -24.594   9.554 -98.028  1.00 62.24           N  
ANISOU 1738  N   ASP A  95     8385   7822   7440    279    234     83       N  
ATOM   1739  CA  ASP A  95     -23.647   8.501 -98.385  1.00 61.28           C  
ANISOU 1739  CA  ASP A  95     8243   7742   7296    296    262     80       C  
ATOM   1740  C   ASP A  95     -22.230   8.928 -98.115  1.00 58.52           C  
ANISOU 1740  C   ASP A  95     7867   7429   6938    271    286    107       C  
ATOM   1741  O   ASP A  95     -21.804   9.985 -98.572  1.00 60.07           O  
ANISOU 1741  O   ASP A  95     8070   7632   7119    242    288    137       O  
ATOM   1742  CB  ASP A  95     -23.751   8.188 -99.872  1.00 67.03           C  
ANISOU 1742  CB  ASP A  95     8993   8486   7987    316    267     82       C  
ATOM   1743  CG  ASP A  95     -24.618   7.005-100.150  1.00 70.32           C  
ANISOU 1743  CG  ASP A  95     9422   8890   8406    354    256     49       C  
ATOM   1744  OD1 ASP A  95     -24.152   6.099-100.870  1.00 80.59           O  
ANISOU 1744  OD1 ASP A  95    10720  10219   9680    380    271     42       O  
ATOM   1745  OD2 ASP A  95     -25.760   6.974 -99.649  1.00 72.39           O1-
ANISOU 1745  OD2 ASP A  95     9695   9113   8694    359    232     31       O1-
ATOM   1746  N   GLY A  96     -21.498   8.106 -97.377  1.00 54.83           N  
ANISOU 1746  N   GLY A  96     7369   6984   6479    280    304     98       N  
ATOM   1747  CA  GLY A  96     -20.087   8.361 -97.156  1.00 53.16           C  
ANISOU 1747  CA  GLY A  96     7128   6813   6258    260    329    121       C  
ATOM   1748  C   GLY A  96     -19.853   9.472 -96.165  1.00 53.98           C  
ANISOU 1748  C   GLY A  96     7223   6899   6386    221    320    140       C  
ATOM   1749  O   GLY A  96     -18.741   9.993 -96.070  1.00 53.70           O  
ANISOU 1749  O   GLY A  96     7167   6893   6342    195    336    167       O  
ATOM   1750  N   ALA A  97     -20.893   9.832 -95.411  1.00 52.72           N  
ANISOU 1750  N   ALA A  97     7078   6693   6258    218    293    126       N  
ATOM   1751  CA  ALA A  97     -20.742  10.791 -94.316  1.00 53.72           C  
ANISOU 1751  CA  ALA A  97     7198   6801   6412    188    281    138       C  
ATOM   1752  C   ALA A  97     -19.524  10.493 -93.439  1.00 55.66           C  
ANISOU 1752  C   ALA A  97     7406   7075   6666    177    302    145       C  
ATOM   1753  O   ALA A  97     -18.818  11.413 -93.024  1.00 61.39           O  
ANISOU 1753  O   ALA A  97     8121   7804   7397    144    302    170       O  
ATOM   1754  CB  ALA A  97     -21.996  10.836 -93.468  1.00 52.48           C  
ANISOU 1754  CB  ALA A  97     7053   6598   6287    197    254    113       C  
ATOM   1755  N   TYR A  98     -19.267   9.214 -93.168  1.00 57.53           N  
ANISOU 1755  N   TYR A  98     7623   7331   6905    205    318    124       N  
ATOM   1756  CA  TYR A  98     -18.155   8.832 -92.290  1.00 56.62           C  
ANISOU 1756  CA  TYR A  98     7471   7241   6797    199    336    126       C  
ATOM   1757  C   TYR A  98     -17.059   8.047 -93.007  1.00 57.44           C  
ANISOU 1757  C   TYR A  98     7554   7398   6871    215    365    131       C  
ATOM   1758  O   TYR A  98     -16.210   7.444 -92.353  1.00 58.91           O  
ANISOU 1758  O   TYR A  98     7710   7608   7062    221    380    125       O  
ATOM   1759  CB  TYR A  98     -18.664   8.007 -91.110  1.00 52.58           C  
ANISOU 1759  CB  TYR A  98     6952   6708   6317    217    328     97       C  
ATOM   1760  CG  TYR A  98     -19.880   8.572 -90.413  1.00 51.88           C  
ANISOU 1760  CG  TYR A  98     6882   6572   6256    211    299     87       C  
ATOM   1761  CD1 TYR A  98     -21.163   8.126 -90.740  1.00 50.48           C  
ANISOU 1761  CD1 TYR A  98     6728   6370   6082    233    283     64       C  
ATOM   1762  CD2 TYR A  98     -19.749   9.534 -89.411  1.00 48.85           C  
ANISOU 1762  CD2 TYR A  98     6493   6172   5896    184    288     97       C  
ATOM   1763  CE1 TYR A  98     -22.277   8.636 -90.096  1.00 50.24           C  
ANISOU 1763  CE1 TYR A  98     6710   6302   6074    229    258     53       C  
ATOM   1764  CE2 TYR A  98     -20.854  10.045 -88.762  1.00 47.68           C  
ANISOU 1764  CE2 TYR A  98     6360   5984   5770    182    262     85       C  
ATOM   1765  CZ  TYR A  98     -22.114   9.596 -89.109  1.00 48.86           C  
ANISOU 1765  CZ  TYR A  98     6529   6114   5921    205    248     63       C  
ATOM   1766  OH  TYR A  98     -23.214  10.109 -88.468  1.00 48.24           O  
ANISOU 1766  OH  TYR A  98     6463   6002   5863    204    223     50       O  
ATOM   1767  N   GLN A  99     -17.073   8.082 -94.339  1.00 58.80           N  
ANISOU 1767  N   GLN A  99     7741   7590   7009    223    373    139       N  
ATOM   1768  CA  GLN A  99     -16.193   7.266 -95.184  1.00 59.17           C  
ANISOU 1768  CA  GLN A  99     7770   7689   7021    246    399    139       C  
ATOM   1769  C   GLN A  99     -14.726   7.144 -94.744  1.00 58.48           C  
ANISOU 1769  C   GLN A  99     7641   7649   6927    235    424    152       C  
ATOM   1770  O   GLN A  99     -14.149   6.059 -94.801  1.00 60.11           O  
ANISOU 1770  O   GLN A  99     7828   7888   7122    267    440    134       O  
ATOM   1771  CB  GLN A  99     -16.257   7.744 -96.633  1.00 60.12           C  
ANISOU 1771  CB  GLN A  99     7910   7827   7104    242    404    157       C  
ATOM   1772  CG  GLN A  99     -15.603   6.790 -97.619  1.00 64.30           C  
ANISOU 1772  CG  GLN A  99     8427   8408   7594    276    428    149       C  
ATOM   1773  CD  GLN A  99     -16.453   5.565 -97.883  1.00 64.44           C  
ANISOU 1773  CD  GLN A  99     8465   8407   7612    323    417    112       C  
ATOM   1774  NE2 GLN A  99     -15.991   4.412 -97.414  1.00 62.11           N  
ANISOU 1774  NE2 GLN A  99     8149   8129   7321    353    425     88       N  
ATOM   1775  OE1 GLN A  99     -17.511   5.655 -98.506  1.00 63.52           O  
ANISOU 1775  OE1 GLN A  99     8381   8259   7492    332    399    104       O  
ATOM   1776  N   SER A 100     -14.129   8.245 -94.307  1.00 56.58           N  
ANISOU 1776  N   SER A 100     7388   7412   6695    193    425    182       N  
ATOM   1777  CA  SER A 100     -12.714   8.240 -93.952  1.00 57.44           C  
ANISOU 1777  CA  SER A 100     7456   7570   6797    179    448    198       C  
ATOM   1778  C   SER A 100     -12.403   7.544 -92.625  1.00 55.02           C  
ANISOU 1778  C   SER A 100     7127   7256   6522    191    448    177       C  
ATOM   1779  O   SER A 100     -11.243   7.287 -92.330  1.00 53.53           O  
ANISOU 1779  O   SER A 100     6902   7109   6326    189    468    183       O  
ATOM   1780  CB  SER A 100     -12.158   9.676 -93.922  1.00 60.19           C  
ANISOU 1780  CB  SER A 100     7800   7923   7145    125    447    240       C  
ATOM   1781  OG  SER A 100     -12.324  10.283 -92.643  1.00 61.61           O  
ANISOU 1781  OG  SER A 100     7979   8063   7364    100    428    242       O  
ATOM   1782  N   LEU A 101     -13.427   7.259 -91.824  1.00 56.91           N  
ANISOU 1782  N   LEU A 101     7385   7445   6793    202    426    153       N  
ATOM   1783  CA  LEU A 101     -13.217   6.830 -90.433  1.00 58.25           C  
ANISOU 1783  CA  LEU A 101     7536   7601   6995    205    422    137       C  
ATOM   1784  C   LEU A 101     -13.162   5.314 -90.257  1.00 59.60           C  
ANISOU 1784  C   LEU A 101     7698   7782   7164    249    427    104       C  
ATOM   1785  O   LEU A 101     -13.959   4.715 -89.536  1.00 61.47           O  
ANISOU 1785  O   LEU A 101     7946   7983   7425    264    411     80       O  
ATOM   1786  CB  LEU A 101     -14.265   7.449 -89.509  1.00 56.78           C  
ANISOU 1786  CB  LEU A 101     7371   7358   6844    188    395    132       C  
ATOM   1787  CG  LEU A 101     -14.527   8.949 -89.612  1.00 56.02           C  
ANISOU 1787  CG  LEU A 101     7292   7240   6753    149    380    160       C  
ATOM   1788  CD1 LEU A 101     -15.569   9.354 -88.582  1.00 54.79           C  
ANISOU 1788  CD1 LEU A 101     7154   7032   6632    144    352    146       C  
ATOM   1789  CD2 LEU A 101     -13.248   9.739 -89.420  1.00 53.71           C  
ANISOU 1789  CD2 LEU A 101     6972   6977   6455    113    392    192       C  
ATOM   1790  N   SER A 102     -12.192   4.703 -90.917  1.00 58.29           N  
ANISOU 1790  N   SER A 102     7511   7667   6969    268    450    104       N  
ATOM   1791  CA  SER A 102     -11.992   3.271 -90.843  1.00 57.67           C  
ANISOU 1791  CA  SER A 102     7423   7601   6884    312    453     73       C  
ATOM   1792  C   SER A 102     -11.615   2.801 -89.429  1.00 52.78           C  
ANISOU 1792  C   SER A 102     6785   6971   6295    313    449     60       C  
ATOM   1793  O   SER A 102     -11.668   1.612 -89.145  1.00 50.33           O  
ANISOU 1793  O   SER A 102     6476   6658   5989    347    443     32       O  
ATOM   1794  CB  SER A 102     -10.903   2.874 -91.841  1.00 60.99           C  
ANISOU 1794  CB  SER A 102     7822   8086   7264    332    479     77       C  
ATOM   1795  OG  SER A 102      -9.729   3.629 -91.591  1.00 60.97           O  
ANISOU 1795  OG  SER A 102     7785   8123   7257    301    498    105       O  
ATOM   1796  N   HIS A 103     -11.232   3.726 -88.552  1.00 52.68           N  
ANISOU 1796  N   HIS A 103     6757   6952   6305    275    448     80       N  
ATOM   1797  CA  HIS A 103     -10.819   3.372 -87.182  1.00 50.88           C  
ANISOU 1797  CA  HIS A 103     6510   6715   6105    273    444     70       C  
ATOM   1798  C   HIS A 103     -11.917   3.582 -86.177  1.00 46.42           C  
ANISOU 1798  C   HIS A 103     5967   6094   5576    262    420     61       C  
ATOM   1799  O   HIS A 103     -11.767   3.243 -85.003  1.00 44.77           O  
ANISOU 1799  O   HIS A 103     5747   5871   5391    261    413     50       O  
ATOM   1800  CB  HIS A 103      -9.604   4.186 -86.745  1.00 54.45           C  
ANISOU 1800  CB  HIS A 103     6929   7198   6560    241    458     96       C  
ATOM   1801  CG  HIS A 103      -8.359   3.908 -87.543  1.00 61.56           C  
ANISOU 1801  CG  HIS A 103     7800   8163   7427    252    484    105       C  
ATOM   1802  CD2 HIS A 103      -8.056   4.152 -88.888  1.00 61.75           C  
ANISOU 1802  CD2 HIS A 103     7821   8227   7413    254    501    120       C  
ATOM   1803  ND1 HIS A 103      -7.267   3.328 -87.002  1.00 63.75           N  
ANISOU 1803  ND1 HIS A 103     8043   8475   7705    264    496     98       N  
ATOM   1804  CE1 HIS A 103      -6.316   3.203 -87.951  1.00 65.29           C  
ANISOU 1804  CE1 HIS A 103     8213   8731   7863    275    520    107       C  
ATOM   1805  NE2 HIS A 103      -6.804   3.704 -89.104  1.00 64.93           N  
ANISOU 1805  NE2 HIS A 103     8186   8689   7793    268    523    121       N  
ATOM   1806  N   LEU A 104     -13.025   4.163 -86.617  1.00 45.81           N  
ANISOU 1806  N   LEU A 104     5919   5985   5500    253    406     64       N  
ATOM   1807  CA  LEU A 104     -14.084   4.538 -85.694  1.00 46.08           C  
ANISOU 1807  CA  LEU A 104     5971   5971   5565    240    383     57       C  
ATOM   1808  C   LEU A 104     -14.684   3.285 -85.071  1.00 44.36           C  
ANISOU 1808  C   LEU A 104     5759   5733   5361    268    372     27       C  
ATOM   1809  O   LEU A 104     -15.223   2.445 -85.784  1.00 43.87           O  
ANISOU 1809  O   LEU A 104     5713   5668   5285    295    368     11       O  
ATOM   1810  CB  LEU A 104     -15.161   5.374 -86.397  1.00 46.62           C  
ANISOU 1810  CB  LEU A 104     6069   6013   5630    229    370     65       C  
ATOM   1811  CG  LEU A 104     -16.105   6.129 -85.441  1.00 46.19           C  
ANISOU 1811  CG  LEU A 104     6028   5915   5605    210    347     63       C  
ATOM   1812  CD1 LEU A 104     -15.361   7.217 -84.677  1.00 45.71           C  
ANISOU 1812  CD1 LEU A 104     5953   5856   5559    176    347     85       C  
ATOM   1813  CD2 LEU A 104     -17.292   6.709 -86.188  1.00 43.05           C  
ANISOU 1813  CD2 LEU A 104     5662   5490   5202    208    331     64       C  
ATOM   1814  N   SER A 105     -14.545   3.154 -83.755  1.00 42.84           N  
ANISOU 1814  N   SER A 105     5555   5528   5195    260    366     21       N  
ATOM   1815  CA  SER A 105     -15.144   2.031 -83.022  1.00 44.69           C  
ANISOU 1815  CA  SER A 105     5795   5740   5443    280    353     -4       C  
ATOM   1816  C   SER A 105     -16.469   2.366 -82.294  1.00 43.54           C  
ANISOU 1816  C   SER A 105     5667   5554   5321    268    331    -10       C  
ATOM   1817  O   SER A 105     -17.285   1.486 -82.077  1.00 44.82           O  
ANISOU 1817  O   SER A 105     5842   5698   5490    284    318    -29       O  
ATOM   1818  CB  SER A 105     -14.128   1.397 -82.067  1.00 43.50           C  
ANISOU 1818  CB  SER A 105     5619   5604   5302    285    359    -10       C  
ATOM   1819  OG  SER A 105     -13.830   2.263 -81.004  1.00 41.75           O  
ANISOU 1819  OG  SER A 105     5384   5374   5102    257    357      2       O  
ATOM   1820  N   THR A 106     -16.678   3.640 -81.958  1.00 46.20           N  
ANISOU 1820  N   THR A 106     6005   5878   5669    241    327      4       N  
ATOM   1821  CA  THR A 106     -17.912   4.116 -81.331  1.00 43.49           C  
ANISOU 1821  CA  THR A 106     5677   5501   5345    232    307     -2       C  
ATOM   1822  C   THR A 106     -18.487   5.340 -82.049  1.00 43.33           C  
ANISOU 1822  C   THR A 106     5674   5468   5319    218    299     11       C  
ATOM   1823  O   THR A 106     -17.823   6.375 -82.182  1.00 43.17           O  
ANISOU 1823  O   THR A 106     5649   5455   5296    197    304     32       O  
ATOM   1824  CB  THR A 106     -17.681   4.465 -79.850  1.00 44.62           C  
ANISOU 1824  CB  THR A 106     5805   5634   5513    216    301     -1       C  
ATOM   1825  CG2 THR A 106     -18.970   4.952 -79.181  1.00 44.03           C  
ANISOU 1825  CG2 THR A 106     5744   5530   5455    209    281    -10       C  
ATOM   1826  OG1 THR A 106     -17.202   3.306 -79.159  1.00 48.15           O  
ANISOU 1826  OG1 THR A 106     6238   6089   5965    229    305    -14       O  
ATOM   1827  N   LEU A 107     -19.731   5.212 -82.499  1.00 40.13           N  
ANISOU 1827  N   LEU A 107     5291   5044   4912    228    285      0       N  
ATOM   1828  CA  LEU A 107     -20.482   6.327 -83.054  1.00 40.64           C  
ANISOU 1828  CA  LEU A 107     5376   5091   4974    218    273      7       C  
ATOM   1829  C   LEU A 107     -21.746   6.588 -82.230  1.00 38.67           C  
ANISOU 1829  C   LEU A 107     5134   4814   4744    217    251     -7       C  
ATOM   1830  O   LEU A 107     -22.540   5.682 -81.998  1.00 37.48           O  
ANISOU 1830  O   LEU A 107     4985   4656   4598    232    245    -25       O  
ATOM   1831  CB  LEU A 107     -20.845   6.056 -84.530  1.00 40.30           C  
ANISOU 1831  CB  LEU A 107     5352   5054   4907    233    275      7       C  
ATOM   1832  CG  LEU A 107     -21.540   7.190 -85.292  1.00 38.92           C  
ANISOU 1832  CG  LEU A 107     5200   4862   4725    223    262     17       C  
ATOM   1833  CD1 LEU A 107     -20.705   8.458 -85.289  1.00 38.51           C  
ANISOU 1833  CD1 LEU A 107     5144   4815   4671    195    264     43       C  
ATOM   1834  CD2 LEU A 107     -21.858   6.780 -86.717  1.00 39.19           C  
ANISOU 1834  CD2 LEU A 107     5252   4902   4734    240    265     15       C  
ATOM   1835  N   ILE A 108     -21.935   7.830 -81.802  1.00 40.03           N  
ANISOU 1835  N   ILE A 108     5310   4970   4926    200    239      0       N  
ATOM   1836  CA  ILE A 108     -23.071   8.179 -80.953  1.00 37.62           C  
ANISOU 1836  CA  ILE A 108     5010   4644   4638    202    218    -14       C  
ATOM   1837  C   ILE A 108     -23.982   9.190 -81.652  1.00 39.64           C  
ANISOU 1837  C   ILE A 108     5290   4881   4888    201    199    -13       C  
ATOM   1838  O   ILE A 108     -23.579  10.327 -81.920  1.00 39.29           O  
ANISOU 1838  O   ILE A 108     5256   4830   4841    186    193      3       O  
ATOM   1839  CB  ILE A 108     -22.605   8.705 -79.583  1.00 38.06           C  
ANISOU 1839  CB  ILE A 108     5051   4696   4713    188    214    -12       C  
ATOM   1840  CG1 ILE A 108     -21.588   7.740 -78.972  1.00 37.94           C  
ANISOU 1840  CG1 ILE A 108     5012   4700   4701    188    233    -11       C  
ATOM   1841  CG2 ILE A 108     -23.790   8.865 -78.626  1.00 38.39           C  
ANISOU 1841  CG2 ILE A 108     5093   4722   4769    194    196    -31       C  
ATOM   1842  CD1 ILE A 108     -20.932   8.244 -77.710  1.00 38.12           C  
ANISOU 1842  CD1 ILE A 108     5020   4722   4741    174    231     -7       C  
ATOM   1843  N   LEU A 109     -25.210   8.767 -81.947  1.00 38.90           N  
ANISOU 1843  N   LEU A 109     5207   4778   4793    218    188    -30       N  
ATOM   1844  CA  LEU A 109     -26.168   9.616 -82.670  1.00 40.14           C  
ANISOU 1844  CA  LEU A 109     5388   4918   4945    221    169    -33       C  
ATOM   1845  C   LEU A 109     -27.437   9.992 -81.891  1.00 39.63           C  
ANISOU 1845  C   LEU A 109     5324   4838   4894    229    146    -53       C  
ATOM   1846  O   LEU A 109     -28.400  10.495 -82.475  1.00 43.42           O  
ANISOU 1846  O   LEU A 109     5822   5304   5369    238    128    -60       O  
ATOM   1847  CB  LEU A 109     -26.551   8.968 -83.995  1.00 39.46           C  
ANISOU 1847  CB  LEU A 109     5316   4834   4840    235    173    -35       C  
ATOM   1848  CG  LEU A 109     -25.416   8.902 -85.018  1.00 42.24           C  
ANISOU 1848  CG  LEU A 109     5672   5203   5172    229    192    -14       C  
ATOM   1849  CD1 LEU A 109     -25.798   7.943 -86.130  1.00 43.12           C  
ANISOU 1849  CD1 LEU A 109     5795   5321   5267    249    197    -22       C  
ATOM   1850  CD2 LEU A 109     -25.111  10.277 -85.588  1.00 42.81           C  
ANISOU 1850  CD2 LEU A 109     5762   5266   5237    212    183      5       C  
ATOM   1851  N   THR A 110     -27.412   9.754 -80.583  1.00 36.65           N  
ANISOU 1851  N   THR A 110     4926   4465   4531    227    147    -61       N  
ATOM   1852  CA  THR A 110     -28.524   9.985 -79.679  1.00 34.22           C  
ANISOU 1852  CA  THR A 110     4613   4152   4235    235    129    -81       C  
ATOM   1853  C   THR A 110     -29.226  11.310 -79.944  1.00 35.92           C  
ANISOU 1853  C   THR A 110     4848   4349   4450    239    104    -85       C  
ATOM   1854  O   THR A 110     -28.579  12.354 -80.037  1.00 34.85           O  
ANISOU 1854  O   THR A 110     4724   4201   4314    228     97    -71       O  
ATOM   1855  CB  THR A 110     -28.019   9.988 -78.215  1.00 33.51           C  
ANISOU 1855  CB  THR A 110     4502   4069   4160    228    133    -83       C  
ATOM   1856  CG2 THR A 110     -29.187  10.058 -77.213  1.00 32.76           C  
ANISOU 1856  CG2 THR A 110     4396   3975   4074    238    118   -105       C  
ATOM   1857  OG1 THR A 110     -27.211   8.823 -77.956  1.00 32.19           O  
ANISOU 1857  OG1 THR A 110     4319   3917   3994    223    155    -78       O  
ATOM   1858  N   GLY A 111     -30.551  11.262 -80.067  1.00 36.89           N  
ANISOU 1858  N   GLY A 111     4974   4468   4572    255     89   -104       N  
ATOM   1859  CA  GLY A 111     -31.364  12.475 -79.998  1.00 37.46           C  
ANISOU 1859  CA  GLY A 111     5061   4525   4646    264     61   -115       C  
ATOM   1860  C   GLY A 111     -31.296  13.364 -81.219  1.00 39.85           C  
ANISOU 1860  C   GLY A 111     5394   4808   4937    263     47   -103       C  
ATOM   1861  O   GLY A 111     -31.499  14.564 -81.129  1.00 43.66           O  
ANISOU 1861  O   GLY A 111     5893   5272   5421    264     23   -104       O  
ATOM   1862  N   ASN A 112     -31.002  12.772 -82.366  1.00 40.49           N  
ANISOU 1862  N   ASN A 112     5485   4892   5006    260     62    -91       N  
ATOM   1863  CA  ASN A 112     -31.038  13.478 -83.622  1.00 39.86           C  
ANISOU 1863  CA  ASN A 112     5435   4797   4912    259     50    -80       C  
ATOM   1864  C   ASN A 112     -32.294  13.092 -84.368  1.00 40.84           C  
ANISOU 1864  C   ASN A 112     5568   4917   5028    278     39    -97       C  
ATOM   1865  O   ASN A 112     -32.536  11.905 -84.575  1.00 38.15           O  
ANISOU 1865  O   ASN A 112     5216   4591   4686    285     54   -103       O  
ATOM   1866  CB  ASN A 112     -29.823  13.098 -84.458  1.00 40.44           C  
ANISOU 1866  CB  ASN A 112     5512   4880   4972    243     74    -55       C  
ATOM   1867  CG  ASN A 112     -28.560  13.756 -83.969  1.00 39.71           C  
ANISOU 1867  CG  ASN A 112     5415   4787   4883    221     81    -33       C  
ATOM   1868  ND2 ASN A 112     -27.634  12.954 -83.465  1.00 38.93           N  
ANISOU 1868  ND2 ASN A 112     5292   4708   4788    213    106    -27       N  
ATOM   1869  OD1 ASN A 112     -28.415  14.973 -84.049  1.00 40.66           O  
ANISOU 1869  OD1 ASN A 112     5554   4890   5004    210     61    -23       O  
ATOM   1870  N   PRO A 113     -33.078  14.095 -84.810  1.00 43.50           N  
ANISOU 1870  N   PRO A 113     5929   5235   5363    287     11   -104       N  
ATOM   1871  CA  PRO A 113     -34.350  13.828 -85.463  1.00 44.17           C  
ANISOU 1871  CA  PRO A 113     6023   5317   5443    307     -2   -122       C  
ATOM   1872  C   PRO A 113     -34.105  13.430 -86.917  1.00 49.12           C  
ANISOU 1872  C   PRO A 113     6669   5941   6051    305      6   -108       C  
ATOM   1873  O   PRO A 113     -34.437  14.186 -87.847  1.00 52.00           O  
ANISOU 1873  O   PRO A 113     7063   6288   6405    309    -12   -105       O  
ATOM   1874  CB  PRO A 113     -35.088  15.167 -85.349  1.00 42.13           C  
ANISOU 1874  CB  PRO A 113     5783   5037   5186    318    -37   -134       C  
ATOM   1875  CG  PRO A 113     -34.014  16.201 -85.263  1.00 42.94           C  
ANISOU 1875  CG  PRO A 113     5901   5124   5288    299    -42   -112       C  
ATOM   1876  CD  PRO A 113     -32.715  15.523 -84.896  1.00 42.93           C  
ANISOU 1876  CD  PRO A 113     5881   5141   5289    278    -10    -92       C  
ATOM   1877  N   ILE A 114     -33.517  12.246 -87.097  1.00 48.19           N  
ANISOU 1877  N   ILE A 114     6538   5841   5929    301     33   -101       N  
ATOM   1878  CA  ILE A 114     -33.145  11.739 -88.411  1.00 50.55           C  
ANISOU 1878  CA  ILE A 114     6853   6143   6210    301     45    -89       C  
ATOM   1879  C   ILE A 114     -34.375  11.448 -89.280  1.00 54.95           C  
ANISOU 1879  C   ILE A 114     7426   6692   6760    320     29   -105       C  
ATOM   1880  O   ILE A 114     -35.269  10.688 -88.882  1.00 56.72           O  
ANISOU 1880  O   ILE A 114     7634   6922   6992    332     24   -124       O  
ATOM   1881  CB  ILE A 114     -32.229  10.505 -88.289  1.00 50.22           C  
ANISOU 1881  CB  ILE A 114     6792   6123   6165    297     75    -81       C  
ATOM   1882  CG1 ILE A 114     -30.924  10.897 -87.579  1.00 47.93           C  
ANISOU 1882  CG1 ILE A 114     6489   5841   5880    277     91    -63       C  
ATOM   1883  CG2 ILE A 114     -31.955   9.897 -89.660  1.00 50.76           C  
ANISOU 1883  CG2 ILE A 114     6877   6196   6212    303     86    -73       C  
ATOM   1884  CD1 ILE A 114     -29.978   9.747 -87.319  1.00 49.40           C  
ANISOU 1884  CD1 ILE A 114     6654   6049   6065    274    119    -58       C  
ATOM   1885  N   GLN A 115     -34.416  12.086 -90.451  1.00 56.91           N  
ANISOU 1885  N   GLN A 115     7705   6926   6992    322     18    -95       N  
ATOM   1886  CA  GLN A 115     -35.492  11.920 -91.424  1.00 59.36           C  
ANISOU 1886  CA  GLN A 115     8033   7226   7292    339      1   -108       C  
ATOM   1887  C   GLN A 115     -34.980  11.055 -92.562  1.00 62.29           C  
ANISOU 1887  C   GLN A 115     8415   7606   7644    342     19    -97       C  
ATOM   1888  O   GLN A 115     -35.608  10.070 -92.939  1.00 62.55           O  
ANISOU 1888  O   GLN A 115     8447   7644   7676    356     19   -110       O  
ATOM   1889  CB  GLN A 115     -35.932  13.272 -91.995  1.00 63.69           C  
ANISOU 1889  CB  GLN A 115     8612   7750   7834    341    -26   -105       C  
ATOM   1890  CG  GLN A 115     -36.103  14.399 -90.986  1.00 67.08           C  
ANISOU 1890  CG  GLN A 115     9039   8167   8278    338    -46   -111       C  
ATOM   1891  CD  GLN A 115     -37.401  14.306 -90.213  1.00 68.78           C  
ANISOU 1891  CD  GLN A 115     9237   8384   8509    357    -65   -141       C  
ATOM   1892  NE2 GLN A 115     -37.504  15.068 -89.126  1.00 67.86           N  
ANISOU 1892  NE2 GLN A 115     9111   8265   8406    358    -78   -150       N  
ATOM   1893  OE1 GLN A 115     -38.303  13.556 -90.586  1.00 72.03           O  
ANISOU 1893  OE1 GLN A 115     9645   8803   8921    372    -68   -157       O  
ATOM   1894  N   SER A 116     -33.819  11.420 -93.097  1.00 67.47           N  
ANISOU 1894  N   SER A 116     9082   8268   8285    328     35    -72       N  
ATOM   1895  CA  SER A 116     -33.261  10.724 -94.238  1.00 68.67           C  
ANISOU 1895  CA  SER A 116     9244   8432   8413    332     52    -61       C  
ATOM   1896  C   SER A 116     -31.964  10.001 -93.901  1.00 69.68           C  
ANISOU 1896  C   SER A 116     9351   8586   8538    323     84    -49       C  
ATOM   1897  O   SER A 116     -31.027  10.595 -93.354  1.00 66.78           O  
ANISOU 1897  O   SER A 116     8973   8226   8175    304     95    -32       O  
ATOM   1898  CB  SER A 116     -33.045  11.691 -95.402  1.00 72.64           C  
ANISOU 1898  CB  SER A 116     9780   8925   8894    325     44    -42       C  
ATOM   1899  OG  SER A 116     -32.941  10.968 -96.617  1.00 78.65           O  
ANISOU 1899  OG  SER A 116    10555   9696   9632    338     54    -40       O  
ATOM   1900  N   LEU A 117     -31.924   8.714 -94.242  1.00 70.44           N  
ANISOU 1900  N   LEU A 117     9440   8695   8627    339     96    -58       N  
ATOM   1901  CA  LEU A 117     -30.728   7.891 -94.087  1.00 67.39           C  
ANISOU 1901  CA  LEU A 117     9035   8335   8234    337    124    -49       C  
ATOM   1902  C   LEU A 117     -30.573   7.007 -95.329  1.00 70.21           C  
ANISOU 1902  C   LEU A 117     9406   8703   8565    356    133    -51       C  
ATOM   1903  O   LEU A 117     -31.443   6.174 -95.619  1.00 70.10           O  
ANISOU 1903  O   LEU A 117     9399   8680   8552    375    120    -70       O  
ATOM   1904  CB  LEU A 117     -30.853   7.044 -92.825  1.00 64.41           C  
ANISOU 1904  CB  LEU A 117     8631   7961   7880    338    127    -64       C  
ATOM   1905  CG  LEU A 117     -29.619   6.771 -91.971  1.00 61.54           C  
ANISOU 1905  CG  LEU A 117     8241   7617   7522    327    150    -55       C  
ATOM   1906  CD1 LEU A 117     -28.945   8.069 -91.566  1.00 60.21           C  
ANISOU 1906  CD1 LEU A 117     8069   7449   7357    303    153    -35       C  
ATOM   1907  CD2 LEU A 117     -30.023   5.970 -90.741  1.00 56.98           C  
ANISOU 1907  CD2 LEU A 117     7642   7039   6968    329    147    -72       C  
ATOM   1908  N   ALA A 118     -29.491   7.216 -96.078  1.00 69.92           N  
ANISOU 1908  N   ALA A 118     9374   8687   8504    351    152    -31       N  
ATOM   1909  CA  ALA A 118     -29.214   6.422 -97.284  1.00 73.98           C  
ANISOU 1909  CA  ALA A 118     9900   9217   8988    372    162    -32       C  
ATOM   1910  C   ALA A 118     -28.310   5.237 -96.933  1.00 73.15           C  
ANISOU 1910  C   ALA A 118     9774   9138   8881    383    183    -38       C  
ATOM   1911  O   ALA A 118     -27.701   5.233 -95.858  1.00 70.67           O  
ANISOU 1911  O   ALA A 118     9434   8832   8583    370    194    -34       O  
ATOM   1912  CB  ALA A 118     -28.582   7.292 -98.359  1.00 74.27           C  
ANISOU 1912  CB  ALA A 118     9955   9267   8996    362    171     -7       C  
ATOM   1913  N   LEU A 119     -28.218   4.243 -97.821  1.00 72.02           N  
ANISOU 1913  N   LEU A 119     9640   9006   8716    410    187    -47       N  
ATOM   1914  CA  LEU A 119     -27.484   3.004 -97.507  1.00 72.56           C  
ANISOU 1914  CA  LEU A 119     9691   9095   8781    426    200    -58       C  
ATOM   1915  C   LEU A 119     -26.014   3.222 -97.141  1.00 69.79           C  
ANISOU 1915  C   LEU A 119     9314   8778   8423    414    229    -40       C  
ATOM   1916  O   LEU A 119     -25.473   2.548 -96.249  1.00 70.24           O  
ANISOU 1916  O   LEU A 119     9349   8844   8493    417    237    -47       O  
ATOM   1917  CB  LEU A 119     -27.606   1.969 -98.634  1.00 78.31           C  
ANISOU 1917  CB  LEU A 119    10438   9830   9484    460    197    -72       C  
ATOM   1918  CG  LEU A 119     -26.954   0.558 -98.528  1.00 87.98           C  
ANISOU 1918  CG  LEU A 119    11653  11072  10701    486    204    -88       C  
ATOM   1919  CD1 LEU A 119     -25.448   0.533 -98.867  1.00 87.75           C  
ANISOU 1919  CD1 LEU A 119    11608  11088  10646    492    234    -75       C  
ATOM   1920  CD2 LEU A 119     -27.251  -0.161 -97.204  1.00 83.20           C  
ANISOU 1920  CD2 LEU A 119    11032  10451  10129    481    193   -102       C  
ATOM   1921  N   GLY A 120     -25.380   4.169 -97.825  1.00 64.38           N  
ANISOU 1921  N   GLY A 120     8633   8111   7716    400    243    -17       N  
ATOM   1922  CA  GLY A 120     -23.965   4.447 -97.615  1.00 63.46           C  
ANISOU 1922  CA  GLY A 120     8491   8031   7588    386    270      2       C  
ATOM   1923  C   GLY A 120     -23.713   5.334 -96.417  1.00 58.60           C  
ANISOU 1923  C   GLY A 120     7857   7406   7000    353    270     15       C  
ATOM   1924  O   GLY A 120     -22.564   5.706 -96.144  1.00 62.48           O  
ANISOU 1924  O   GLY A 120     8327   7926   7486    336    290     34       O  
ATOM   1925  N   ALA A 121     -24.787   5.671 -95.704  1.00 53.99           N  
ANISOU 1925  N   ALA A 121     7282   6786   6446    345    247      5       N  
ATOM   1926  CA  ALA A 121     -24.709   6.492 -94.498  1.00 51.78           C  
ANISOU 1926  CA  ALA A 121     6986   6492   6193    318    243     13       C  
ATOM   1927  C   ALA A 121     -23.608   6.028 -93.562  1.00 51.22           C  
ANISOU 1927  C   ALA A 121     6884   6445   6131    313    262     16       C  
ATOM   1928  O   ALA A 121     -22.896   6.849 -93.000  1.00 54.36           O  
ANISOU 1928  O   ALA A 121     7267   6849   6536    287    269     34       O  
ATOM   1929  CB  ALA A 121     -26.047   6.520 -93.775  1.00 51.66           C  
ANISOU 1929  CB  ALA A 121     6979   6441   6206    321    217     -5       C  
ATOM   1930  N   PHE A 122     -23.455   4.716 -93.406  1.00 52.75           N  
ANISOU 1930  N   PHE A 122     7067   6648   6324    337    268     -2       N  
ATOM   1931  CA  PHE A 122     -22.400   4.182 -92.540  1.00 53.14           C  
ANISOU 1931  CA  PHE A 122     7088   6720   6382    336    285     -2       C  
ATOM   1932  C   PHE A 122     -21.298   3.429 -93.289  1.00 52.75           C  
ANISOU 1932  C   PHE A 122     7028   6711   6303    356    307     -1       C  
ATOM   1933  O   PHE A 122     -20.524   2.673 -92.680  1.00 51.83           O  
ANISOU 1933  O   PHE A 122     6889   6611   6190    365    317     -8       O  
ATOM   1934  CB  PHE A 122     -22.996   3.307 -91.432  1.00 52.99           C  
ANISOU 1934  CB  PHE A 122     7062   6681   6390    345    271    -25       C  
ATOM   1935  CG  PHE A 122     -24.107   3.968 -90.676  1.00 53.92           C  
ANISOU 1935  CG  PHE A 122     7187   6765   6535    329    251    -29       C  
ATOM   1936  CD1 PHE A 122     -23.870   5.123 -89.937  1.00 52.63           C  
ANISOU 1936  CD1 PHE A 122     7013   6596   6385    302    251    -14       C  
ATOM   1937  CD2 PHE A 122     -25.391   3.441 -90.708  1.00 52.62           C  
ANISOU 1937  CD2 PHE A 122     7037   6576   6379    342    230    -48       C  
ATOM   1938  CE1 PHE A 122     -24.893   5.734 -89.240  1.00 53.80           C  
ANISOU 1938  CE1 PHE A 122     7168   6717   6556    292    230    -20       C  
ATOM   1939  CE2 PHE A 122     -26.421   4.048 -90.016  1.00 54.04           C  
ANISOU 1939  CE2 PHE A 122     7219   6731   6580    329    211    -53       C  
ATOM   1940  CZ  PHE A 122     -26.170   5.195 -89.277  1.00 53.80           C  
ANISOU 1940  CZ  PHE A 122     7180   6697   6564    306    212    -40       C  
ATOM   1941  N   SER A 123     -21.208   3.645 -94.598  1.00 52.53           N  
ANISOU 1941  N   SER A 123     7015   6699   6244    364    313      7       N  
ATOM   1942  CA  SER A 123     -20.134   3.026 -95.359  1.00 56.09           C  
ANISOU 1942  CA  SER A 123     7454   7194   6662    385    335      9       C  
ATOM   1943  C   SER A 123     -18.807   3.562 -94.831  1.00 55.03           C  
ANISOU 1943  C   SER A 123     7287   7093   6526    362    358     30       C  
ATOM   1944  O   SER A 123     -18.704   4.734 -94.460  1.00 53.88           O  
ANISOU 1944  O   SER A 123     7138   6940   6393    326    357     53       O  
ATOM   1945  CB  SER A 123     -20.293   3.243 -96.864  1.00 57.13           C  
ANISOU 1945  CB  SER A 123     7608   7340   6758    396    338     16       C  
ATOM   1946  OG  SER A 123     -19.611   4.405 -97.300  1.00 62.26           O  
ANISOU 1946  OG  SER A 123     8252   8014   7391    367    354     48       O  
ATOM   1947  N   GLY A 124     -17.825   2.675 -94.728  1.00 55.69           N  
ANISOU 1947  N   GLY A 124     7348   7212   6599    382    375     22       N  
ATOM   1948  CA  GLY A 124     -16.487   3.058 -94.312  1.00 54.67           C  
ANISOU 1948  CA  GLY A 124     7185   7122   6466    364    397     41       C  
ATOM   1949  C   GLY A 124     -16.175   2.900 -92.845  1.00 55.54           C  
ANISOU 1949  C   GLY A 124     7273   7219   6609    353    395     35       C  
ATOM   1950  O   GLY A 124     -15.034   3.124 -92.436  1.00 58.39           O  
ANISOU 1950  O   GLY A 124     7604   7612   6968    340    412     49       O  
ATOM   1951  N   LEU A 125     -17.172   2.528 -92.040  1.00 56.08           N  
ANISOU 1951  N   LEU A 125     7355   7243   6707    357    372     16       N  
ATOM   1952  CA  LEU A 125     -16.934   2.308 -90.607  1.00 56.10           C  
ANISOU 1952  CA  LEU A 125     7339   7234   6741    347    369     10       C  
ATOM   1953  C   LEU A 125     -16.548   0.860 -90.362  1.00 56.43           C  
ANISOU 1953  C   LEU A 125     7372   7287   6780    382    369    -14       C  
ATOM   1954  O   LEU A 125     -17.286   0.100 -89.724  1.00 55.10           O  
ANISOU 1954  O   LEU A 125     7214   7088   6631    393    351    -35       O  
ATOM   1955  CB  LEU A 125     -18.149   2.673 -89.753  1.00 55.66           C  
ANISOU 1955  CB  LEU A 125     7298   7129   6718    332    345      3       C  
ATOM   1956  CG  LEU A 125     -18.531   4.099 -89.343  1.00 57.59           C  
ANISOU 1956  CG  LEU A 125     7548   7353   6979    296    337     23       C  
ATOM   1957  CD1 LEU A 125     -17.350   5.059 -89.317  1.00 56.36           C  
ANISOU 1957  CD1 LEU A 125     7372   7225   6817    268    354     51       C  
ATOM   1958  CD2 LEU A 125     -19.628   4.618 -90.248  1.00 56.55           C  
ANISOU 1958  CD2 LEU A 125     7446   7199   6838    296    322     24       C  
ATOM   1959  N   SER A 126     -15.376   0.486 -90.857  1.00 54.69           N  
ANISOU 1959  N   SER A 126     7132   7113   6534    398    390    -12       N  
ATOM   1960  CA  SER A 126     -14.980  -0.913 -90.864  1.00 54.28           C  
ANISOU 1960  CA  SER A 126     7076   7075   6473    438    388    -38       C  
ATOM   1961  C   SER A 126     -14.427  -1.399 -89.538  1.00 51.19           C  
ANISOU 1961  C   SER A 126     6663   6679   6105    436    386    -47       C  
ATOM   1962  O   SER A 126     -14.204  -2.590 -89.378  1.00 54.51           O  
ANISOU 1962  O   SER A 126     7084   7102   6523    468    378    -70       O  
ATOM   1963  CB  SER A 126     -14.016  -1.210 -92.020  1.00 57.10           C  
ANISOU 1963  CB  SER A 126     7421   7484   6788    464    409    -37       C  
ATOM   1964  OG  SER A 126     -13.444  -0.020 -92.520  1.00 57.67           O  
ANISOU 1964  OG  SER A 126     7479   7588   6845    435    430     -7       O  
ATOM   1965  N   SER A 127     -14.229  -0.489 -88.588  1.00 48.71           N  
ANISOU 1965  N   SER A 127     6333   6358   5816    400    390    -29       N  
ATOM   1966  CA  SER A 127     -13.823  -0.875 -87.237  1.00 48.59           C  
ANISOU 1966  CA  SER A 127     6301   6334   5827    395    385    -37       C  
ATOM   1967  C   SER A 127     -14.942  -0.779 -86.220  1.00 45.46           C  
ANISOU 1967  C   SER A 127     5920   5888   5463    378    363    -42       C  
ATOM   1968  O   SER A 127     -14.710  -1.045 -85.038  1.00 46.11           O  
ANISOU 1968  O   SER A 127     5990   5961   5568    372    358    -48       O  
ATOM   1969  CB  SER A 127     -12.658  -0.016 -86.732  1.00 50.21           C  
ANISOU 1969  CB  SER A 127     6472   6568   6035    368    404    -14       C  
ATOM   1970  OG  SER A 127     -11.435  -0.412 -87.312  1.00 54.84           O  
ANISOU 1970  OG  SER A 127     7035   7206   6594    388    425    -14       O  
ATOM   1971  N   LEU A 128     -16.135  -0.384 -86.659  1.00 43.48           N  
ANISOU 1971  N   LEU A 128     5695   5610   5216    371    350    -41       N  
ATOM   1972  CA  LEU A 128     -17.174   0.066 -85.710  1.00 44.62           C  
ANISOU 1972  CA  LEU A 128     5848   5715   5389    349    333    -42       C  
ATOM   1973  C   LEU A 128     -17.703  -1.040 -84.805  1.00 44.46           C  
ANISOU 1973  C   LEU A 128     5833   5670   5387    360    315    -63       C  
ATOM   1974  O   LEU A 128     -18.255  -2.027 -85.282  1.00 44.49           O  
ANISOU 1974  O   LEU A 128     5855   5664   5383    384    302    -80       O  
ATOM   1975  CB  LEU A 128     -18.335   0.771 -86.423  1.00 43.23           C  
ANISOU 1975  CB  LEU A 128     5697   5517   5210    340    322    -37       C  
ATOM   1976  CG  LEU A 128     -19.196   1.657 -85.515  1.00 42.99           C  
ANISOU 1976  CG  LEU A 128     5671   5456   5207    313    308    -32       C  
ATOM   1977  CD1 LEU A 128     -18.504   2.990 -85.235  1.00 40.35           C  
ANISOU 1977  CD1 LEU A 128     5322   5131   4877    284    319     -8       C  
ATOM   1978  CD2 LEU A 128     -20.591   1.848 -86.102  1.00 42.23           C  
ANISOU 1978  CD2 LEU A 128     5601   5333   5110    316    291    -38       C  
ATOM   1979  N   GLN A 129     -17.539  -0.852 -83.499  1.00 44.94           N  
ANISOU 1979  N   GLN A 129     5879   5722   5472    342    312    -61       N  
ATOM   1980  CA  GLN A 129     -17.965  -1.847 -82.527  1.00 45.78           C  
ANISOU 1980  CA  GLN A 129     5989   5808   5596    349    296    -77       C  
ATOM   1981  C   GLN A 129     -19.230  -1.452 -81.762  1.00 45.01           C  
ANISOU 1981  C   GLN A 129     5901   5680   5521    329    279    -78       C  
ATOM   1982  O   GLN A 129     -19.973  -2.321 -81.284  1.00 44.20           O  
ANISOU 1982  O   GLN A 129     5808   5558   5427    334    261    -92       O  
ATOM   1983  CB  GLN A 129     -16.817  -2.174 -81.568  1.00 49.44           C  
ANISOU 1983  CB  GLN A 129     6429   6287   6068    348    303    -78       C  
ATOM   1984  CG  GLN A 129     -15.704  -2.985 -82.228  1.00 55.47           C  
ANISOU 1984  CG  GLN A 129     7184   7080   6809    377    314    -85       C  
ATOM   1985  CD  GLN A 129     -14.565  -3.306 -81.283  1.00 59.21           C  
ANISOU 1985  CD  GLN A 129     7635   7570   7292    378    320    -87       C  
ATOM   1986  NE2 GLN A 129     -14.078  -4.536 -81.350  1.00 66.99           N  
ANISOU 1986  NE2 GLN A 129     8622   8563   8268    409    314   -105       N  
ATOM   1987  OE1 GLN A 129     -14.122  -2.460 -80.507  1.00 60.56           O  
ANISOU 1987  OE1 GLN A 129     7787   7745   7478    353    329    -73       O  
ATOM   1988  N   LYS A 130     -19.476  -0.146 -81.650  1.00 42.23           N  
ANISOU 1988  N   LYS A 130     5546   5324   5176    306    283    -64       N  
ATOM   1989  CA  LYS A 130     -20.579   0.351 -80.836  1.00 40.85           C  
ANISOU 1989  CA  LYS A 130     5375   5125   5021    289    268    -66       C  
ATOM   1990  C   LYS A 130     -21.349   1.436 -81.571  1.00 41.67           C  
ANISOU 1990  C   LYS A 130     5493   5219   5119    281    264    -59       C  
ATOM   1991  O   LYS A 130     -20.797   2.495 -81.887  1.00 44.87           O  
ANISOU 1991  O   LYS A 130     5894   5633   5520    268    273    -43       O  
ATOM   1992  CB  LYS A 130     -20.058   0.865 -79.495  1.00 37.57           C  
ANISOU 1992  CB  LYS A 130     4939   4709   4624    270    271    -60       C  
ATOM   1993  CG  LYS A 130     -21.131   1.414 -78.560  1.00 38.13           C  
ANISOU 1993  CG  LYS A 130     5013   4760   4714    255    257    -64       C  
ATOM   1994  CD  LYS A 130     -20.532   2.000 -77.280  1.00 37.64           C  
ANISOU 1994  CD  LYS A 130     4932   4699   4668    238    260    -57       C  
ATOM   1995  CE  LYS A 130     -21.586   2.679 -76.405  1.00 37.21           C  
ANISOU 1995  CE  LYS A 130     4879   4628   4628    226    245    -62       C  
ATOM   1996  NZ  LYS A 130     -21.267   2.633 -74.942  1.00 35.05           N1+
ANISOU 1996  NZ  LYS A 130     4589   4355   4371    217    244    -64       N1+
ATOM   1997  N   LEU A 131     -22.620   1.170 -81.843  1.00 38.79           N  
ANISOU 1997  N   LEU A 131     5145   4837   4756    287    248    -69       N  
ATOM   1998  CA  LEU A 131     -23.472   2.143 -82.516  1.00 39.01           C  
ANISOU 1998  CA  LEU A 131     5187   4853   4779    281    240    -65       C  
ATOM   1999  C   LEU A 131     -24.675   2.523 -81.649  1.00 41.29           C  
ANISOU 1999  C   LEU A 131     5476   5124   5086    271    223    -73       C  
ATOM   2000  O   LEU A 131     -25.577   1.709 -81.414  1.00 41.68           O  
ANISOU 2000  O   LEU A 131     5529   5165   5140    277    210    -86       O  
ATOM   2001  CB  LEU A 131     -23.926   1.628 -83.888  1.00 38.29           C  
ANISOU 2001  CB  LEU A 131     5116   4761   4668    300    237    -71       C  
ATOM   2002  CG  LEU A 131     -24.866   2.518 -84.700  1.00 37.41           C  
ANISOU 2002  CG  LEU A 131     5024   4637   4551    298    226    -68       C  
ATOM   2003  CD1 LEU A 131     -24.257   3.889 -84.948  1.00 37.47           C  
ANISOU 2003  CD1 LEU A 131     5031   4651   4555    282    235    -49       C  
ATOM   2004  CD2 LEU A 131     -25.220   1.847 -86.015  1.00 36.56           C  
ANISOU 2004  CD2 LEU A 131     4936   4530   4423    319    223    -74       C  
ATOM   2005  N   VAL A 132     -24.668   3.768 -81.173  1.00 42.59           N  
ANISOU 2005  N   VAL A 132     5636   5284   5260    256    221    -65       N  
ATOM   2006  CA  VAL A 132     -25.756   4.302 -80.365  1.00 39.44           C  
ANISOU 2006  CA  VAL A 132     5236   4872   4876    250    205    -74       C  
ATOM   2007  C   VAL A 132     -26.638   5.194 -81.237  1.00 39.96           C  
ANISOU 2007  C   VAL A 132     5321   4926   4935    252    192    -74       C  
ATOM   2008  O   VAL A 132     -26.229   6.262 -81.690  1.00 41.13           O  
ANISOU 2008  O   VAL A 132     5477   5071   5078    245    193    -61       O  
ATOM   2009  CB  VAL A 132     -25.247   5.071 -79.133  1.00 38.72           C  
ANISOU 2009  CB  VAL A 132     5129   4781   4799    235    206    -68       C  
ATOM   2010  CG1 VAL A 132     -26.421   5.610 -78.334  1.00 37.23           C  
ANISOU 2010  CG1 VAL A 132     4939   4582   4622    233    189    -80       C  
ATOM   2011  CG2 VAL A 132     -24.386   4.173 -78.260  1.00 38.40           C  
ANISOU 2011  CG2 VAL A 132     5071   4752   4766    233    217    -69       C  
ATOM   2012  N   ALA A 133     -27.844   4.716 -81.484  1.00 37.78           N  
ANISOU 2012  N   ALA A 133     5052   4642   4658    262    179    -88       N  
ATOM   2013  CA  ALA A 133     -28.839   5.454 -82.225  1.00 37.37           C  
ANISOU 2013  CA  ALA A 133     5018   4579   4601    267    164    -92       C  
ATOM   2014  C   ALA A 133     -30.120   5.615 -81.375  1.00 36.23           C  
ANISOU 2014  C   ALA A 133     4866   4431   4470    268    146   -107       C  
ATOM   2015  O   ALA A 133     -31.236   5.564 -81.892  1.00 35.13           O  
ANISOU 2015  O   ALA A 133     4736   4285   4327    277    132   -118       O  
ATOM   2016  CB  ALA A 133     -29.122   4.755 -83.549  1.00 37.74           C  
ANISOU 2016  CB  ALA A 133     5082   4624   4631    281    163    -94       C  
ATOM   2017  N   VAL A 134     -29.935   5.821 -80.070  1.00 34.98           N  
ANISOU 2017  N   VAL A 134     4688   4276   4323    259    147   -109       N  
ATOM   2018  CA  VAL A 134     -31.033   6.068 -79.144  1.00 35.20           C  
ANISOU 2018  CA  VAL A 134     4704   4306   4361    260    133   -124       C  
ATOM   2019  C   VAL A 134     -31.756   7.341 -79.567  1.00 35.21           C  
ANISOU 2019  C   VAL A 134     4719   4296   4360    267    116   -129       C  
ATOM   2020  O   VAL A 134     -31.102   8.319 -79.918  1.00 36.50           O  
ANISOU 2020  O   VAL A 134     4895   4450   4521    263    115   -118       O  
ATOM   2021  CB  VAL A 134     -30.504   6.205 -77.688  1.00 34.29           C  
ANISOU 2021  CB  VAL A 134     4568   4199   4258    250    139   -123       C  
ATOM   2022  CG1 VAL A 134     -31.564   6.743 -76.743  1.00 32.73           C  
ANISOU 2022  CG1 VAL A 134     4360   4007   4069    253    124   -138       C  
ATOM   2023  CG2 VAL A 134     -29.995   4.879 -77.184  1.00 32.43           C  
ANISOU 2023  CG2 VAL A 134     4321   3974   4026    245    151   -121       C  
ATOM   2024  N   GLU A 135     -33.090   7.316 -79.524  1.00 34.79           N  
ANISOU 2024  N   GLU A 135     4663   4245   4308    276    100   -145       N  
ATOM   2025  CA  GLU A 135     -33.943   8.458 -79.891  1.00 34.71           C  
ANISOU 2025  CA  GLU A 135     4665   4225   4295    287     79   -154       C  
ATOM   2026  C   GLU A 135     -33.521   9.127 -81.199  1.00 36.74           C  
ANISOU 2026  C   GLU A 135     4952   4465   4542    289     77   -142       C  
ATOM   2027  O   GLU A 135     -33.163  10.314 -81.234  1.00 34.68           O  
ANISOU 2027  O   GLU A 135     4703   4191   4281    287     68   -136       O  
ATOM   2028  CB  GLU A 135     -34.027   9.496 -78.765  1.00 35.81           C  
ANISOU 2028  CB  GLU A 135     4795   4366   4443    288     69   -161       C  
ATOM   2029  CG  GLU A 135     -35.222  10.439 -78.867  1.00 35.44           C  
ANISOU 2029  CG  GLU A 135     4755   4315   4395    304     44   -179       C  
ATOM   2030  CD  GLU A 135     -35.156  11.596 -77.884  1.00 39.86           C  
ANISOU 2030  CD  GLU A 135     5311   4872   4961    309     30   -187       C  
ATOM   2031  OE1 GLU A 135     -34.260  11.599 -77.019  1.00 40.55           O  
ANISOU 2031  OE1 GLU A 135     5389   4963   5056    298     41   -179       O  
ATOM   2032  OE2 GLU A 135     -36.008  12.515 -77.962  1.00 43.09           O1-
ANISOU 2032  OE2 GLU A 135     5729   5274   5368    326      6   -202       O1-
ATOM   2033  N   THR A 136     -33.577   8.363 -82.278  1.00 37.14           N  
ANISOU 2033  N   THR A 136     5014   4514   4583    292     82   -139       N  
ATOM   2034  CA  THR A 136     -33.196   8.897 -83.570  1.00 40.44           C  
ANISOU 2034  CA  THR A 136     5458   4919   4987    294     81   -127       C  
ATOM   2035  C   THR A 136     -34.338   8.785 -84.552  1.00 40.79           C  
ANISOU 2035  C   THR A 136     5518   4956   5023    308     65   -138       C  
ATOM   2036  O   THR A 136     -34.101   8.673 -85.752  1.00 42.18           O  
ANISOU 2036  O   THR A 136     5715   5125   5186    312     68   -129       O  
ATOM   2037  CB  THR A 136     -31.997   8.159 -84.174  1.00 39.42           C  
ANISOU 2037  CB  THR A 136     5331   4796   4848    288    104   -110       C  
ATOM   2038  CG2 THR A 136     -30.737   8.424 -83.382  1.00 38.52           C  
ANISOU 2038  CG2 THR A 136     5205   4690   4741    273    119    -96       C  
ATOM   2039  OG1 THR A 136     -32.282   6.755 -84.200  1.00 40.41           O  
ANISOU 2039  OG1 THR A 136     5448   4930   4973    294    110   -118       O  
ATOM   2040  N   ASN A 137     -35.567   8.794 -84.052  1.00 40.29           N  
ANISOU 2040  N   ASN A 137     5444   4896   4967    317     48   -157       N  
ATOM   2041  CA  ASN A 137     -36.717   8.773 -84.929  1.00 43.47           C  
ANISOU 2041  CA  ASN A 137     5859   5291   5363    331     31   -169       C  
ATOM   2042  C   ASN A 137     -36.661   7.513 -85.805  1.00 45.19           C  
ANISOU 2042  C   ASN A 137     6084   5512   5572    333     40   -165       C  
ATOM   2043  O   ASN A 137     -37.037   7.532 -86.982  1.00 46.53           O  
ANISOU 2043  O   ASN A 137     6277   5672   5731    342     31   -165       O  
ATOM   2044  CB  ASN A 137     -36.683  10.041 -85.788  1.00 46.86           C  
ANISOU 2044  CB  ASN A 137     6319   5702   5784    336     16   -164       C  
ATOM   2045  CG  ASN A 137     -38.027  10.393 -86.378  1.00 49.77           C  
ANISOU 2045  CG  ASN A 137     6698   6061   6148    354     -9   -181       C  
ATOM   2046  ND2 ASN A 137     -38.084  10.479 -87.702  1.00 49.56           N  
ANISOU 2046  ND2 ASN A 137     6699   6021   6108    359    -14   -175       N  
ATOM   2047  OD1 ASN A 137     -38.995  10.610 -85.655  1.00 53.27           O  
ANISOU 2047  OD1 ASN A 137     7125   6513   6600    363    -23   -199       O  
ATOM   2048  N   LEU A 138     -36.157   6.422 -85.223  1.00 44.33           N  
ANISOU 2048  N   LEU A 138     5958   5415   5468    324     56   -161       N  
ATOM   2049  CA  LEU A 138     -36.021   5.148 -85.913  1.00 42.28           C  
ANISOU 2049  CA  LEU A 138     5705   5157   5200    327     62   -159       C  
ATOM   2050  C   LEU A 138     -37.321   4.355 -85.789  1.00 41.35           C  
ANISOU 2050  C   LEU A 138     5578   5044   5088    330     46   -173       C  
ATOM   2051  O   LEU A 138     -37.735   3.976 -84.688  1.00 40.19           O  
ANISOU 2051  O   LEU A 138     5406   4909   4952    322     44   -179       O  
ATOM   2052  CB  LEU A 138     -34.883   4.347 -85.298  1.00 43.66           C  
ANISOU 2052  CB  LEU A 138     5868   5342   5379    317     82   -149       C  
ATOM   2053  CG  LEU A 138     -33.870   3.589 -86.154  1.00 48.83           C  
ANISOU 2053  CG  LEU A 138     6536   5996   6020    322     97   -139       C  
ATOM   2054  CD1 LEU A 138     -33.453   2.302 -85.452  1.00 47.96           C  
ANISOU 2054  CD1 LEU A 138     6411   5894   5915    318    104   -140       C  
ATOM   2055  CD2 LEU A 138     -34.372   3.317 -87.565  1.00 47.14           C  
ANISOU 2055  CD2 LEU A 138     6347   5773   5791    337     87   -143       C  
ATOM   2056  N   ALA A 139     -37.964   4.113 -86.924  1.00 41.06           N  
ANISOU 2056  N   ALA A 139     5560   4997   5041    341     33   -178       N  
ATOM   2057  CA  ALA A 139     -39.250   3.420 -86.969  1.00 41.12           C  
ANISOU 2057  CA  ALA A 139     5561   5008   5053    344     14   -191       C  
ATOM   2058  C   ALA A 139     -39.067   1.945 -87.315  1.00 41.35           C  
ANISOU 2058  C   ALA A 139     5596   5036   5079    342     15   -188       C  
ATOM   2059  O   ALA A 139     -39.885   1.099 -86.960  1.00 43.26           O  
ANISOU 2059  O   ALA A 139     5825   5283   5327    335      2   -194       O  
ATOM   2060  CB  ALA A 139     -40.190   4.098 -87.962  1.00 38.28           C  
ANISOU 2060  CB  ALA A 139     5219   4637   4686    358     -4   -200       C  
ATOM   2061  N   SER A 140     -37.991   1.629 -88.010  1.00 44.75           N  
ANISOU 2061  N   SER A 140     6044   5459   5498    348     28   -179       N  
ATOM   2062  CA  SER A 140     -37.759   0.250 -88.384  1.00 49.79           C  
ANISOU 2062  CA  SER A 140     6691   6093   6131    350     26   -178       C  
ATOM   2063  C   SER A 140     -36.284  -0.062 -88.478  1.00 50.12           C  
ANISOU 2063  C   SER A 140     6739   6138   6165    354     47   -168       C  
ATOM   2064  O   SER A 140     -35.481   0.771 -88.900  1.00 49.85           O  
ANISOU 2064  O   SER A 140     6713   6105   6121    358     62   -160       O  
ATOM   2065  CB  SER A 140     -38.451  -0.080 -89.708  1.00 50.56           C  
ANISOU 2065  CB  SER A 140     6815   6178   6217    365      8   -185       C  
ATOM   2066  OG  SER A 140     -38.441  -1.484 -89.916  1.00 56.91           O  
ANISOU 2066  OG  SER A 140     7626   6977   7019    368      0   -187       O  
ATOM   2067  N   LEU A 141     -35.945  -1.276 -88.073  1.00 51.96           N  
ANISOU 2067  N   LEU A 141     6967   6372   6400    351     47   -168       N  
ATOM   2068  CA  LEU A 141     -34.610  -1.814 -88.266  1.00 52.93           C  
ANISOU 2068  CA  LEU A 141     7097   6499   6513    359     63   -162       C  
ATOM   2069  C   LEU A 141     -34.350  -2.132 -89.731  1.00 52.91           C  
ANISOU 2069  C   LEU A 141     7123   6490   6490    381     61   -164       C  
ATOM   2070  O   LEU A 141     -33.205  -2.176 -90.158  1.00 50.66           O  
ANISOU 2070  O   LEU A 141     6844   6213   6192    392     78   -158       O  
ATOM   2071  CB  LEU A 141     -34.439  -3.059 -87.406  1.00 50.94           C  
ANISOU 2071  CB  LEU A 141     6836   6248   6271    351     57   -164       C  
ATOM   2072  CG  LEU A 141     -33.630  -2.913 -86.122  1.00 52.69           C  
ANISOU 2072  CG  LEU A 141     7034   6482   6504    337     74   -158       C  
ATOM   2073  CD1 LEU A 141     -33.200  -1.475 -85.851  1.00 50.12           C  
ANISOU 2073  CD1 LEU A 141     6697   6165   6180    331     92   -150       C  
ATOM   2074  CD2 LEU A 141     -34.404  -3.497 -84.953  1.00 50.72           C  
ANISOU 2074  CD2 LEU A 141     6767   6234   6270    317     60   -160       C  
ATOM   2075  N   GLU A 142     -35.427  -2.350 -90.489  1.00 60.00           N  
ANISOU 2075  N   GLU A 142     8037   7376   7385    388     39   -172       N  
ATOM   2076  CA  GLU A 142     -35.336  -2.668 -91.922  1.00 67.02           C  
ANISOU 2076  CA  GLU A 142     8954   8257   8252    411     33   -176       C  
ATOM   2077  C   GLU A 142     -34.708  -1.509 -92.685  1.00 66.73           C  
ANISOU 2077  C   GLU A 142     8926   8227   8199    418     52   -167       C  
ATOM   2078  O   GLU A 142     -33.901  -1.714 -93.583  1.00 68.83           O  
ANISOU 2078  O   GLU A 142     9208   8499   8445    435     62   -164       O  
ATOM   2079  CB  GLU A 142     -36.715  -2.994 -92.523  1.00 69.55           C  
ANISOU 2079  CB  GLU A 142     9289   8561   8574    415      4   -186       C  
ATOM   2080  CG  GLU A 142     -37.550  -4.010 -91.750  1.00 73.64           C  
ANISOU 2080  CG  GLU A 142     9797   9074   9109    401    -17   -192       C  
ATOM   2081  CD  GLU A 142     -37.043  -5.442 -91.860  1.00 79.45           C  
ANISOU 2081  CD  GLU A 142    10545   9802   9838    410    -26   -195       C  
ATOM   2082  OE1 GLU A 142     -36.196  -5.722 -92.735  1.00 78.77           O  
ANISOU 2082  OE1 GLU A 142    10480   9716   9734    433    -19   -197       O  
ATOM   2083  OE2 GLU A 142     -37.501  -6.296 -91.064  1.00 83.87           O1-
ANISOU 2083  OE2 GLU A 142    11096  10358  10413    394    -43   -197       O1-
ATOM   2084  N   ASN A 143     -35.076  -0.293 -92.301  1.00 71.19           N  
ANISOU 2084  N   ASN A 143     9481   8792   8773    405     54   -162       N  
ATOM   2085  CA  ASN A 143     -34.556   0.913 -92.925  1.00 72.84           C  
ANISOU 2085  CA  ASN A 143     9700   9005   8970    406     68   -151       C  
ATOM   2086  C   ASN A 143     -33.425   1.520 -92.126  1.00 69.43           C  
ANISOU 2086  C   ASN A 143     9249   8587   8542    392     91   -138       C  
ATOM   2087  O   ASN A 143     -33.408   2.720 -91.845  1.00 74.38           O  
ANISOU 2087  O   ASN A 143     9872   9214   9175    380     94   -130       O  
ATOM   2088  CB  ASN A 143     -35.691   1.913 -93.164  1.00 79.15           C  
ANISOU 2088  CB  ASN A 143    10506   9791   9774    403     50   -155       C  
ATOM   2089  CG  ASN A 143     -36.513   1.551 -94.388  1.00 85.97           C  
ANISOU 2089  CG  ASN A 143    11396  10643  10625    420     31   -164       C  
ATOM   2090  ND2 ASN A 143     -37.846   1.757 -94.300  1.00 89.19           N  
ANISOU 2090  ND2 ASN A 143    11802  11039  11044    419      8   -175       N  
ATOM   2091  OD1 ASN A 143     -35.969   1.067 -95.385  1.00 89.04           O  
ANISOU 2091  OD1 ASN A 143    11803  11032  10992    435     36   -162       O  
ATOM   2092  N   PHE A 144     -32.484   0.665 -91.751  1.00 60.04           N  
ANISOU 2092  N   PHE A 144     8049   7410   7352    394    105   -136       N  
ATOM   2093  CA  PHE A 144     -31.348   1.083 -90.968  1.00 56.93           C  
ANISOU 2093  CA  PHE A 144     7636   7031   6962    381    126   -124       C  
ATOM   2094  C   PHE A 144     -30.127   0.392 -91.558  1.00 53.47           C  
ANISOU 2094  C   PHE A 144     7201   6610   6505    396    144   -120       C  
ATOM   2095  O   PHE A 144     -29.902  -0.789 -91.317  1.00 55.72           O  
ANISOU 2095  O   PHE A 144     7483   6896   6790    406    141   -129       O  
ATOM   2096  CB  PHE A 144     -31.567   0.743 -89.486  1.00 50.91           C  
ANISOU 2096  CB  PHE A 144     6850   6268   6225    367    123   -129       C  
ATOM   2097  CG  PHE A 144     -30.719   1.542 -88.539  1.00 46.39           C  
ANISOU 2097  CG  PHE A 144     6257   5706   5662    350    140   -118       C  
ATOM   2098  CD1 PHE A 144     -30.696   2.931 -88.601  1.00 47.22           C  
ANISOU 2098  CD1 PHE A 144     6364   5809   5768    340    142   -108       C  
ATOM   2099  CD2 PHE A 144     -29.975   0.908 -87.550  1.00 44.48           C  
ANISOU 2099  CD2 PHE A 144     5996   5474   5430    345    150   -117       C  
ATOM   2100  CE1 PHE A 144     -29.918   3.669 -87.717  1.00 44.89           C  
ANISOU 2100  CE1 PHE A 144     6052   5520   5481    324    154    -97       C  
ATOM   2101  CE2 PHE A 144     -29.208   1.640 -86.662  1.00 42.99           C  
ANISOU 2101  CE2 PHE A 144     5789   5293   5250    329    164   -107       C  
ATOM   2102  CZ  PHE A 144     -29.167   3.021 -86.757  1.00 43.01           C  
ANISOU 2102  CZ  PHE A 144     5794   5293   5253    319    166    -97       C  
ATOM   2103  N   PRO A 145     -29.352   1.135 -92.362  1.00 53.61           N  
ANISOU 2103  N   PRO A 145     7225   6639   6502    397    160   -106       N  
ATOM   2104  CA  PRO A 145     -28.249   0.632 -93.192  1.00 50.98           C  
ANISOU 2104  CA  PRO A 145     6897   6329   6144    414    177   -102       C  
ATOM   2105  C   PRO A 145     -27.004   0.248 -92.407  1.00 47.95           C  
ANISOU 2105  C   PRO A 145     6488   5966   5762    411    196    -97       C  
ATOM   2106  O   PRO A 145     -25.995   0.946 -92.457  1.00 48.17           O  
ANISOU 2106  O   PRO A 145     6504   6014   5781    402    217    -81       O  
ATOM   2107  CB  PRO A 145     -27.941   1.812 -94.109  1.00 50.40           C  
ANISOU 2107  CB  PRO A 145     6833   6263   6050    408    187    -84       C  
ATOM   2108  CG  PRO A 145     -28.344   3.001 -93.319  1.00 53.31           C  
ANISOU 2108  CG  PRO A 145     7194   6619   6440    382    182    -76       C  
ATOM   2109  CD  PRO A 145     -29.585   2.573 -92.585  1.00 52.12           C  
ANISOU 2109  CD  PRO A 145     7043   6446   6314    382    159    -93       C  
ATOM   2110  N   ILE A 146     -27.065  -0.872 -91.703  1.00 48.16           N  
ANISOU 2110  N   ILE A 146     6508   5988   5802    419    188   -111       N  
ATOM   2111  CA  ILE A 146     -25.941  -1.290 -90.864  1.00 46.17           C  
ANISOU 2111  CA  ILE A 146     6233   5753   5554    417    204   -109       C  
ATOM   2112  C   ILE A 146     -25.554  -2.724 -91.163  1.00 46.64           C  
ANISOU 2112  C   ILE A 146     6299   5818   5602    445    198   -124       C  
ATOM   2113  O   ILE A 146     -24.706  -3.292 -90.472  1.00 46.99           O  
ANISOU 2113  O   ILE A 146     6328   5873   5650    448    206   -127       O  
ATOM   2114  CB  ILE A 146     -26.272  -1.150 -89.362  1.00 46.38           C  
ANISOU 2114  CB  ILE A 146     6241   5767   5612    394    198   -109       C  
ATOM   2115  CG1 ILE A 146     -27.582  -1.881 -89.028  1.00 44.87           C  
ANISOU 2115  CG1 ILE A 146     6060   5552   5435    395    171   -124       C  
ATOM   2116  CG2 ILE A 146     -26.391   0.319 -88.983  1.00 45.35           C  
ANISOU 2116  CG2 ILE A 146     6103   5635   5492    370    204    -95       C  
ATOM   2117  CD1 ILE A 146     -27.632  -2.428 -87.618  1.00 42.61           C  
ANISOU 2117  CD1 ILE A 146     5757   5261   5172    382    166   -128       C  
ATOM   2118  N   GLY A 147     -26.179  -3.294 -92.198  1.00 46.14           N  
ANISOU 2118  N   GLY A 147     6262   5745   5524    466    183   -135       N  
ATOM   2119  CA  GLY A 147     -26.007  -4.698 -92.553  1.00 49.24           C  
ANISOU 2119  CA  GLY A 147     6667   6136   5904    496    169   -153       C  
ATOM   2120  C   GLY A 147     -24.574  -5.108 -92.831  1.00 52.56           C  
ANISOU 2120  C   GLY A 147     7077   6588   6303    518    189   -154       C  
ATOM   2121  O   GLY A 147     -24.249  -6.299 -92.826  1.00 53.73           O  
ANISOU 2121  O   GLY A 147     7232   6736   6445    543    177   -170       O  
ATOM   2122  N   HIS A 148     -23.718  -4.111 -93.049  1.00 51.56           N  
ANISOU 2122  N   HIS A 148     6934   6490   6165    508    217   -137       N  
ATOM   2123  CA  HIS A 148     -22.339  -4.323 -93.469  1.00 52.04           C  
ANISOU 2123  CA  HIS A 148     6982   6590   6201    528    239   -135       C  
ATOM   2124  C   HIS A 148     -21.338  -4.026 -92.379  1.00 53.14           C  
ANISOU 2124  C   HIS A 148     7089   6747   6354    511    258   -125       C  
ATOM   2125  O   HIS A 148     -20.133  -4.158 -92.597  1.00 57.04           O  
ANISOU 2125  O   HIS A 148     7566   7277   6829    524    277   -123       O  
ATOM   2126  CB  HIS A 148     -22.053  -3.434 -94.672  1.00 53.67           C  
ANISOU 2126  CB  HIS A 148     7192   6820   6378    529    258   -121       C  
ATOM   2127  CG  HIS A 148     -22.144  -1.970 -94.356  1.00 54.22           C  
ANISOU 2127  CG  HIS A 148     7251   6889   6460    491    270    -96       C  
ATOM   2128  CD2 HIS A 148     -21.153  -1.037 -94.072  1.00 53.87           C  
ANISOU 2128  CD2 HIS A 148     7181   6871   6413    469    295    -74       C  
ATOM   2129  ND1 HIS A 148     -23.329  -1.324 -94.240  1.00 53.69           N  
ANISOU 2129  ND1 HIS A 148     7198   6789   6410    471    254    -93       N  
ATOM   2130  CE1 HIS A 148     -23.105  -0.038 -93.926  1.00 54.97           C  
ANISOU 2130  CE1 HIS A 148     7349   6956   6581    441    266    -71       C  
ATOM   2131  NE2 HIS A 148     -21.771   0.140 -93.823  1.00 57.34           N  
ANISOU 2131  NE2 HIS A 148     7625   7291   6869    437    290    -59       N  
ATOM   2132  N   LEU A 149     -21.808  -3.620 -91.200  1.00 51.24           N  
ANISOU 2132  N   LEU A 149     6838   6483   6144    481    251   -120       N  
ATOM   2133  CA  LEU A 149     -20.904  -3.327 -90.076  1.00 51.97           C  
ANISOU 2133  CA  LEU A 149     6902   6590   6253    463    266   -111       C  
ATOM   2134  C   LEU A 149     -20.575  -4.590 -89.277  1.00 53.13           C  
ANISOU 2134  C   LEU A 149     7045   6732   6410    479    255   -128       C  
ATOM   2135  O   LEU A 149     -20.911  -4.708 -88.091  1.00 49.40           O  
ANISOU 2135  O   LEU A 149     6564   6239   5964    461    245   -129       O  
ATOM   2136  CB  LEU A 149     -21.495  -2.236 -89.170  1.00 49.18           C  
ANISOU 2136  CB  LEU A 149     6540   6217   5927    426    265    -97       C  
ATOM   2137  CG  LEU A 149     -21.752  -0.867 -89.805  1.00 50.58           C  
ANISOU 2137  CG  LEU A 149     6723   6397   6098    407    273    -78       C  
ATOM   2138  CD1 LEU A 149     -22.635  -0.004 -88.913  1.00 50.06           C  
ANISOU 2138  CD1 LEU A 149     6655   6304   6059    378    262    -73       C  
ATOM   2139  CD2 LEU A 149     -20.452  -0.145 -90.156  1.00 48.95           C  
ANISOU 2139  CD2 LEU A 149     6497   6226   5873    399    300    -59       C  
ATOM   2140  N   LYS A 150     -19.892  -5.528 -89.932  1.00 55.53           N  
ANISOU 2140  N   LYS A 150     7353   7054   6690    514    255   -142       N  
ATOM   2141  CA  LYS A 150     -19.747  -6.879 -89.403  1.00 54.77           C  
ANISOU 2141  CA  LYS A 150     7263   6947   6600    536    236   -162       C  
ATOM   2142  C   LYS A 150     -19.010  -6.900 -88.066  1.00 54.44           C  
ANISOU 2142  C   LYS A 150     7196   6910   6579    521    243   -159       C  
ATOM   2143  O   LYS A 150     -19.131  -7.846 -87.297  1.00 58.17           O  
ANISOU 2143  O   LYS A 150     7674   7363   7065    526    223   -171       O  
ATOM   2144  CB  LYS A 150     -19.139  -7.819 -90.461  1.00 63.39           C  
ANISOU 2144  CB  LYS A 150     8366   8059   7658    582    233   -180       C  
ATOM   2145  CG  LYS A 150     -17.645  -8.130 -90.365  1.00 70.76           C  
ANISOU 2145  CG  LYS A 150     9276   9033   8577    604    251   -185       C  
ATOM   2146  CD  LYS A 150     -17.379  -9.486 -89.695  1.00 76.61           C  
ANISOU 2146  CD  LYS A 150    10023   9758   9324    627    227   -207       C  
ATOM   2147  CE  LYS A 150     -17.680 -10.692 -90.595  1.00 78.24           C  
ANISOU 2147  CE  LYS A 150    10263   9955   9510    671    200   -232       C  
ATOM   2148  NZ  LYS A 150     -16.558 -11.005 -91.536  1.00 82.49           N1+
ANISOU 2148  NZ  LYS A 150    10792  10537  10010    715    214   -244       N1+
ATOM   2149  N   THR A 151     -18.281  -5.830 -87.776  1.00 50.76           N  
ANISOU 2149  N   THR A 151     6703   6468   6115    499    269   -140       N  
ATOM   2150  CA  THR A 151     -17.551  -5.707 -86.524  1.00 47.65           C  
ANISOU 2150  CA  THR A 151     6283   6079   5740    483    277   -135       C  
ATOM   2151  C   THR A 151     -18.424  -5.293 -85.336  1.00 44.30           C  
ANISOU 2151  C   THR A 151     5859   5623   5349    449    265   -128       C  
ATOM   2152  O   THR A 151     -17.937  -5.196 -84.213  1.00 42.84           O  
ANISOU 2152  O   THR A 151     5656   5439   5181    434    269   -125       O  
ATOM   2153  CB  THR A 151     -16.420  -4.672 -86.663  1.00 49.85           C  
ANISOU 2153  CB  THR A 151     6533   6396   6009    470    307   -116       C  
ATOM   2154  CG2 THR A 151     -15.385  -5.141 -87.668  1.00 50.48           C  
ANISOU 2154  CG2 THR A 151     6606   6518   6055    504    322   -123       C  
ATOM   2155  OG1 THR A 151     -16.972  -3.425 -87.100  1.00 52.67           O  
ANISOU 2155  OG1 THR A 151     6894   6750   6366    444    316    -97       O  
ATOM   2156  N   LEU A 152     -19.703  -5.029 -85.597  1.00 45.42           N  
ANISOU 2156  N   LEU A 152     6021   5740   5497    438    251   -128       N  
ATOM   2157  CA  LEU A 152     -20.619  -4.428 -84.623  1.00 43.05           C  
ANISOU 2157  CA  LEU A 152     5718   5415   5223    407    243   -121       C  
ATOM   2158  C   LEU A 152     -20.849  -5.319 -83.428  1.00 43.34           C  
ANISOU 2158  C   LEU A 152     5753   5433   5279    402    225   -130       C  
ATOM   2159  O   LEU A 152     -21.271  -6.464 -83.592  1.00 42.81           O  
ANISOU 2159  O   LEU A 152     5704   5351   5209    419    204   -144       O  
ATOM   2160  CB  LEU A 152     -21.958  -4.135 -85.287  1.00 44.03           C  
ANISOU 2160  CB  LEU A 152     5863   5519   5346    403    229   -121       C  
ATOM   2161  CG  LEU A 152     -22.768  -2.938 -84.782  1.00 46.64           C  
ANISOU 2161  CG  LEU A 152     6189   5837   5694    373    229   -110       C  
ATOM   2162  CD1 LEU A 152     -21.997  -1.634 -84.925  1.00 44.54           C  
ANISOU 2162  CD1 LEU A 152     5908   5589   5424    359    251    -92       C  
ATOM   2163  CD2 LEU A 152     -24.093  -2.871 -85.531  1.00 46.29           C  
ANISOU 2163  CD2 LEU A 152     6167   5774   5647    376    212   -115       C  
ATOM   2164  N   LYS A 153     -20.555  -4.786 -82.240  1.00 42.82           N  
ANISOU 2164  N   LYS A 153     5667   5368   5232    379    232   -122       N  
ATOM   2165  CA  LYS A 153     -20.710  -5.496 -80.972  1.00 43.10           C  
ANISOU 2165  CA  LYS A 153     5699   5390   5287    370    218   -128       C  
ATOM   2166  C   LYS A 153     -21.902  -4.987 -80.160  1.00 41.73           C  
ANISOU 2166  C   LYS A 153     5525   5197   5133    343    208   -123       C  
ATOM   2167  O   LYS A 153     -22.625  -5.769 -79.554  1.00 40.97           O  
ANISOU 2167  O   LYS A 153     5436   5084   5045    338    188   -130       O  
ATOM   2168  CB  LYS A 153     -19.416  -5.439 -80.152  1.00 47.14           C  
ANISOU 2168  CB  LYS A 153     6188   5918   5804    369    232   -124       C  
ATOM   2169  CG  LYS A 153     -18.470  -6.596 -80.483  1.00 54.76           C  
ANISOU 2169  CG  LYS A 153     7156   6895   6755    399    229   -137       C  
ATOM   2170  CD  LYS A 153     -16.998  -6.208 -80.548  1.00 56.89           C  
ANISOU 2170  CD  LYS A 153     7401   7197   7015    407    252   -132       C  
ATOM   2171  CE  LYS A 153     -16.350  -6.118 -79.176  1.00 61.18           C  
ANISOU 2171  CE  LYS A 153     7925   7742   7579    392    255   -128       C  
ATOM   2172  NZ  LYS A 153     -16.200  -7.452 -78.535  1.00 66.06           N1+
ANISOU 2172  NZ  LYS A 153     8552   8346   8200    407    234   -144       N1+
ATOM   2173  N   GLU A 154     -22.119  -3.681 -80.147  1.00 40.58           N  
ANISOU 2173  N   GLU A 154     5371   5056   4992    327    220   -112       N  
ATOM   2174  CA  GLU A 154     -23.300  -3.168 -79.484  1.00 40.49           C  
ANISOU 2174  CA  GLU A 154     5359   5030   4996    306    209   -111       C  
ATOM   2175  C   GLU A 154     -24.089  -2.215 -80.330  1.00 40.18           C  
ANISOU 2175  C   GLU A 154     5329   4987   4951    304    209   -107       C  
ATOM   2176  O   GLU A 154     -23.523  -1.336 -80.991  1.00 41.70           O  
ANISOU 2176  O   GLU A 154     5519   5189   5134    305    223    -97       O  
ATOM   2177  CB  GLU A 154     -23.021  -2.549 -78.119  1.00 41.04           C  
ANISOU 2177  CB  GLU A 154     5408   5102   5083    286    215   -104       C  
ATOM   2178  CG  GLU A 154     -21.587  -2.258 -77.778  1.00 44.30           C  
ANISOU 2178  CG  GLU A 154     5804   5530   5496    286    232    -97       C  
ATOM   2179  CD  GLU A 154     -21.406  -1.965 -76.302  1.00 47.21           C  
ANISOU 2179  CD  GLU A 154     6156   5898   5884    268    232    -94       C  
ATOM   2180  OE1 GLU A 154     -20.422  -2.473 -75.727  1.00 50.06           O  
ANISOU 2180  OE1 GLU A 154     6507   6266   6247    271    237    -95       O  
ATOM   2181  OE2 GLU A 154     -22.249  -1.244 -75.718  1.00 48.14           O1-
ANISOU 2181  OE2 GLU A 154     6270   6007   6011    253    226    -93       O1-
ATOM   2182  N   LEU A 155     -25.403  -2.436 -80.311  1.00 36.57           N  
ANISOU 2182  N   LEU A 155     4881   4515   4498    299    191   -113       N  
ATOM   2183  CA  LEU A 155     -26.373  -1.625 -81.028  1.00 35.78           C  
ANISOU 2183  CA  LEU A 155     4790   4408   4394    298    186   -113       C  
ATOM   2184  C   LEU A 155     -27.373  -1.136 -80.006  1.00 34.91           C  
ANISOU 2184  C   LEU A 155     4669   4293   4300    280    176   -115       C  
ATOM   2185  O   LEU A 155     -28.042  -1.925 -79.347  1.00 36.08           O  
ANISOU 2185  O   LEU A 155     4814   4436   4455    274    163   -121       O  
ATOM   2186  CB  LEU A 155     -27.120  -2.445 -82.076  1.00 33.40           C  
ANISOU 2186  CB  LEU A 155     4510   4097   4081    313    171   -122       C  
ATOM   2187  CG  LEU A 155     -27.541  -1.812 -83.399  1.00 34.66           C  
ANISOU 2187  CG  LEU A 155     4687   4255   4227    323    171   -120       C  
ATOM   2188  CD1 LEU A 155     -28.925  -2.293 -83.814  1.00 34.09           C  
ANISOU 2188  CD1 LEU A 155     4629   4167   4154    326    149   -130       C  
ATOM   2189  CD2 LEU A 155     -27.473  -0.294 -83.431  1.00 34.59           C  
ANISOU 2189  CD2 LEU A 155     4672   4249   4220    312    181   -110       C  
ATOM   2190  N   ASN A 156     -27.466   0.172 -79.868  1.00 34.50           N  
ANISOU 2190  N   ASN A 156     4612   4242   4252    272    181   -109       N  
ATOM   2191  CA  ASN A 156     -28.417   0.738 -78.969  1.00 33.69           C  
ANISOU 2191  CA  ASN A 156     4499   4138   4162    260    172   -114       C  
ATOM   2192  C   ASN A 156     -29.385   1.565 -79.783  1.00 34.36           C  
ANISOU 2192  C   ASN A 156     4596   4215   4242    265    162   -117       C  
ATOM   2193  O   ASN A 156     -29.033   2.633 -80.274  1.00 33.82           O  
ANISOU 2193  O   ASN A 156     4534   4145   4169    266    167   -110       O  
ATOM   2194  CB  ASN A 156     -27.726   1.589 -77.913  1.00 33.60           C  
ANISOU 2194  CB  ASN A 156     4472   4132   4162    249    181   -108       C  
ATOM   2195  CG  ASN A 156     -28.661   1.955 -76.773  1.00 36.90           C  
ANISOU 2195  CG  ASN A 156     4875   4551   4591    240    170   -115       C  
ATOM   2196  ND2 ASN A 156     -29.960   1.771 -76.988  1.00 34.97           N  
ANISOU 2196  ND2 ASN A 156     4635   4306   4345    242    156   -124       N  
ATOM   2197  OD1 ASN A 156     -28.225   2.411 -75.718  1.00 38.89           O  
ANISOU 2197  OD1 ASN A 156     5115   4809   4853    231    175   -113       O  
ATOM   2198  N   VAL A 157     -30.598   1.040 -79.932  1.00 33.50           N  
ANISOU 2198  N   VAL A 157     4491   4103   4133    267    146   -127       N  
ATOM   2199  CA  VAL A 157     -31.667   1.740 -80.629  1.00 33.38           C  
ANISOU 2199  CA  VAL A 157     4486   4082   4114    273    134   -132       C  
ATOM   2200  C   VAL A 157     -32.849   1.947 -79.681  1.00 32.97           C  
ANISOU 2200  C   VAL A 157     4418   4036   4072    266    121   -142       C  
ATOM   2201  O   VAL A 157     -34.004   1.942 -80.096  1.00 32.37           O  
ANISOU 2201  O   VAL A 157     4345   3959   3994    270    106   -151       O  
ATOM   2202  CB  VAL A 157     -32.069   1.031 -81.960  1.00 33.70           C  
ANISOU 2202  CB  VAL A 157     4547   4114   4142    286    126   -136       C  
ATOM   2203  CG1 VAL A 157     -30.943   1.152 -82.965  1.00 33.14           C  
ANISOU 2203  CG1 VAL A 157     4492   4042   4058    296    140   -126       C  
ATOM   2204  CG2 VAL A 157     -32.392  -0.445 -81.753  1.00 33.32           C  
ANISOU 2204  CG2 VAL A 157     4499   4066   4095    284    117   -140       C  
ATOM   2205  N   ALA A 158     -32.534   2.122 -78.396  1.00 33.49           N  
ANISOU 2205  N   ALA A 158     4464   4111   4147    255    127   -141       N  
ATOM   2206  CA  ALA A 158     -33.517   2.471 -77.367  1.00 31.74           C  
ANISOU 2206  CA  ALA A 158     4224   3902   3934    249    117   -150       C  
ATOM   2207  C   ALA A 158     -34.190   3.781 -77.728  1.00 33.50           C  
ANISOU 2207  C   ALA A 158     4451   4121   4154    259    107   -158       C  
ATOM   2208  O   ALA A 158     -33.630   4.594 -78.492  1.00 33.42           O  
ANISOU 2208  O   ALA A 158     4459   4099   4141    266    110   -152       O  
ATOM   2209  CB  ALA A 158     -32.849   2.584 -76.005  1.00 29.19           C  
ANISOU 2209  CB  ALA A 158     3882   3588   3619    239    127   -147       C  
ATOM   2210  N   HIS A 159     -35.400   3.972 -77.202  1.00 34.60           N  
ANISOU 2210  N   HIS A 159     4576   4273   4296    261     95   -170       N  
ATOM   2211  CA  HIS A 159     -36.090   5.250 -77.293  1.00 34.56           C  
ANISOU 2211  CA  HIS A 159     4573   4268   4290    273     82   -181       C  
ATOM   2212  C   HIS A 159     -36.337   5.663 -78.736  1.00 34.82           C  
ANISOU 2212  C   HIS A 159     4632   4283   4315    285     74   -181       C  
ATOM   2213  O   HIS A 159     -36.035   6.777 -79.158  1.00 33.58           O  
ANISOU 2213  O   HIS A 159     4490   4113   4156    292     69   -180       O  
ATOM   2214  CB  HIS A 159     -35.297   6.300 -76.504  1.00 37.33           C  
ANISOU 2214  CB  HIS A 159     4920   4615   4645    273     87   -179       C  
ATOM   2215  CG  HIS A 159     -36.102   7.505 -76.090  1.00 39.55           C  
ANISOU 2215  CG  HIS A 159     5197   4902   4928    286     70   -194       C  
ATOM   2216  CD2 HIS A 159     -37.374   7.936 -76.463  1.00 40.07           C  
ANISOU 2216  CD2 HIS A 159     5263   4972   4989    300     52   -210       C  
ATOM   2217  ND1 HIS A 159     -35.641   8.404 -75.205  1.00 40.76           N  
ANISOU 2217  ND1 HIS A 159     5345   5054   5086    287     68   -196       N  
ATOM   2218  CE1 HIS A 159     -36.559   9.371 -75.029  1.00 39.84           C  
ANISOU 2218  CE1 HIS A 159     5228   4942   4967    304     49   -213       C  
ATOM   2219  NE2 HIS A 159     -37.626   9.073 -75.789  1.00 39.84           N  
ANISOU 2219  NE2 HIS A 159     5229   4946   4961    312     39   -222       N  
ATOM   2220  N   ASN A 160     -36.925   4.753 -79.504  1.00 36.58           N  
ANISOU 2220  N   ASN A 160     4860   4504   4532    286     69   -182       N  
ATOM   2221  CA  ASN A 160     -37.336   5.033 -80.878  1.00 34.66           C  
ANISOU 2221  CA  ASN A 160     4640   4246   4280    298     58   -184       C  
ATOM   2222  C   ASN A 160     -38.775   4.613 -81.134  1.00 36.02           C  
ANISOU 2222  C   ASN A 160     4806   4427   4451    302     41   -197       C  
ATOM   2223  O   ASN A 160     -39.569   4.547 -80.193  1.00 39.49           O  
ANISOU 2223  O   ASN A 160     5221   4887   4896    299     35   -207       O  
ATOM   2224  CB  ASN A 160     -36.376   4.337 -81.840  1.00 33.22           C  
ANISOU 2224  CB  ASN A 160     4478   4051   4091    297     70   -171       C  
ATOM   2225  CG  ASN A 160     -35.076   5.057 -81.939  1.00 32.12           C  
ANISOU 2225  CG  ASN A 160     4349   3905   3950    295     84   -158       C  
ATOM   2226  ND2 ASN A 160     -34.019   4.431 -81.488  1.00 31.58           N  
ANISOU 2226  ND2 ASN A 160     4273   3841   3884    286    101   -149       N  
ATOM   2227  OD1 ASN A 160     -35.027   6.184 -82.402  1.00 34.16           O  
ANISOU 2227  OD1 ASN A 160     4621   4153   4205    300     79   -157       O  
ATOM   2228  N   LEU A 161     -39.114   4.308 -82.390  1.00 34.92           N  
ANISOU 2228  N   LEU A 161     4688   4275   4304    310     33   -198       N  
ATOM   2229  CA  LEU A 161     -40.505   4.064 -82.764  1.00 36.25           C  
ANISOU 2229  CA  LEU A 161     4852   4450   4471    316     13   -210       C  
ATOM   2230  C   LEU A 161     -40.691   2.676 -83.366  1.00 35.73           C  
ANISOU 2230  C   LEU A 161     4793   4380   4403    310     10   -206       C  
ATOM   2231  O   LEU A 161     -41.700   2.384 -83.994  1.00 35.97           O  
ANISOU 2231  O   LEU A 161     4827   4410   4430    315     -6   -213       O  
ATOM   2232  CB  LEU A 161     -41.014   5.159 -83.722  1.00 37.36           C  
ANISOU 2232  CB  LEU A 161     5013   4577   4606    334      0   -218       C  
ATOM   2233  CG  LEU A 161     -40.898   6.619 -83.252  1.00 40.05           C  
ANISOU 2233  CG  LEU A 161     5352   4915   4948    343     -4   -224       C  
ATOM   2234  CD1 LEU A 161     -40.905   7.596 -84.424  1.00 39.24           C  
ANISOU 2234  CD1 LEU A 161     5281   4789   4837    357    -16   -224       C  
ATOM   2235  CD2 LEU A 161     -41.989   6.960 -82.243  1.00 38.57           C  
ANISOU 2235  CD2 LEU A 161     5136   4752   4766    347    -16   -242       C  
ATOM   2236  N   ILE A 162     -39.716   1.816 -83.143  1.00 35.64           N  
ANISOU 2236  N   ILE A 162     4784   4365   4391    300     24   -194       N  
ATOM   2237  CA  ILE A 162     -39.764   0.455 -83.639  1.00 35.73           C  
ANISOU 2237  CA  ILE A 162     4805   4370   4400    296     17   -191       C  
ATOM   2238  C   ILE A 162     -40.993  -0.298 -83.115  1.00 37.47           C  
ANISOU 2238  C   ILE A 162     5005   4605   4626    282      1   -196       C  
ATOM   2239  O   ILE A 162     -41.212  -0.366 -81.894  1.00 39.29           O  
ANISOU 2239  O   ILE A 162     5208   4855   4863    268      4   -196       O  
ATOM   2240  CB  ILE A 162     -38.463  -0.283 -83.294  1.00 32.95           C  
ANISOU 2240  CB  ILE A 162     4457   4014   4048    289     34   -179       C  
ATOM   2241  CG1 ILE A 162     -37.287   0.429 -83.972  1.00 31.63           C  
ANISOU 2241  CG1 ILE A 162     4308   3836   3873    302     50   -173       C  
ATOM   2242  CG2 ILE A 162     -38.567  -1.754 -83.697  1.00 32.32           C  
ANISOU 2242  CG2 ILE A 162     4388   3926   3966    286     22   -177       C  
ATOM   2243  CD1 ILE A 162     -35.941   0.213 -83.298  1.00 31.23           C  
ANISOU 2243  CD1 ILE A 162     4251   3790   3825    295     70   -163       C  
ATOM   2244  N   GLN A 163     -41.781  -0.854 -84.040  1.00 38.37           N  
ANISOU 2244  N   GLN A 163     5132   4710   4734    286    -17   -200       N  
ATOM   2245  CA  GLN A 163     -43.050  -1.535 -83.708  1.00 41.21           C  
ANISOU 2245  CA  GLN A 163     5473   5085   5099    272    -36   -204       C  
ATOM   2246  C   GLN A 163     -42.958  -3.042 -83.791  1.00 39.52           C  
ANISOU 2246  C   GLN A 163     5268   4861   4884    257    -47   -195       C  
ATOM   2247  O   GLN A 163     -43.758  -3.762 -83.212  1.00 40.53           O  
ANISOU 2247  O   GLN A 163     5378   5004   5017    237    -61   -192       O  
ATOM   2248  CB  GLN A 163     -44.188  -1.043 -84.599  1.00 41.54           C  
ANISOU 2248  CB  GLN A 163     5520   5125   5136    285    -55   -215       C  
ATOM   2249  CG  GLN A 163     -44.731   0.308 -84.166  1.00 45.27           C  
ANISOU 2249  CG  GLN A 163     5975   5615   5611    294    -53   -227       C  
ATOM   2250  CD  GLN A 163     -45.883   0.802 -85.021  1.00 48.11           C  
ANISOU 2250  CD  GLN A 163     6339   5974   5967    309    -73   -240       C  
ATOM   2251  NE2 GLN A 163     -46.900  -0.033 -85.187  1.00 49.03           N  
ANISOU 2251  NE2 GLN A 163     6445   6099   6085    298    -92   -242       N  
ATOM   2252  OE1 GLN A 163     -45.858   1.927 -85.525  1.00 51.05           O  
ANISOU 2252  OE1 GLN A 163     6723   6336   6335    329    -74   -248       O  
ATOM   2253  N   SER A 164     -41.966  -3.513 -84.515  1.00 41.47           N  
ANISOU 2253  N   SER A 164     5543   5086   5126    268    -42   -191       N  
ATOM   2254  CA  SER A 164     -41.836  -4.919 -84.800  1.00 41.72           C  
ANISOU 2254  CA  SER A 164     5592   5103   5156    261    -57   -185       C  
ATOM   2255  C   SER A 164     -40.518  -5.411 -84.241  1.00 40.69           C  
ANISOU 2255  C   SER A 164     5465   4968   5026    259    -42   -177       C  
ATOM   2256  O   SER A 164     -39.508  -4.715 -84.316  1.00 41.42           O  
ANISOU 2256  O   SER A 164     5562   5060   5115    272    -20   -176       O  
ATOM   2257  CB  SER A 164     -41.900  -5.148 -86.309  1.00 43.46           C  
ANISOU 2257  CB  SER A 164     5845   5300   5365    282    -70   -191       C  
ATOM   2258  OG  SER A 164     -41.346  -6.401 -86.649  1.00 46.82           O  
ANISOU 2258  OG  SER A 164     6293   5708   5787    284    -81   -187       O  
ATOM   2259  N   PHE A 165     -40.551  -6.600 -83.652  1.00 42.39           N  
ANISOU 2259  N   PHE A 165     5679   5181   5245    240    -55   -171       N  
ATOM   2260  CA  PHE A 165     -39.348  -7.284 -83.186  1.00 43.83           C  
ANISOU 2260  CA  PHE A 165     5869   5356   5427    239    -47   -164       C  
ATOM   2261  C   PHE A 165     -38.665  -8.101 -84.286  1.00 43.17           C  
ANISOU 2261  C   PHE A 165     5820   5247   5333    261    -57   -167       C  
ATOM   2262  O   PHE A 165     -37.676  -8.766 -84.016  1.00 43.40           O  
ANISOU 2262  O   PHE A 165     5858   5269   5360    264    -53   -165       O  
ATOM   2263  CB  PHE A 165     -39.675  -8.195 -81.996  1.00 45.51           C  
ANISOU 2263  CB  PHE A 165     6065   5577   5648    209    -59   -155       C  
ATOM   2264  CG  PHE A 165     -38.467  -8.851 -81.388  1.00 48.56           C  
ANISOU 2264  CG  PHE A 165     6458   5956   6036    208    -52   -150       C  
ATOM   2265  CD1 PHE A 165     -38.380 -10.232 -81.304  1.00 48.60           C  
ANISOU 2265  CD1 PHE A 165     6481   5943   6040    198    -77   -145       C  
ATOM   2266  CD2 PHE A 165     -37.402  -8.087 -80.918  1.00 49.48           C  
ANISOU 2266  CD2 PHE A 165     6565   6081   6153    217    -24   -149       C  
ATOM   2267  CE1 PHE A 165     -37.268 -10.843 -80.742  1.00 49.14           C  
ANISOU 2267  CE1 PHE A 165     6557   6004   6109    199    -73   -141       C  
ATOM   2268  CE2 PHE A 165     -36.281  -8.694 -80.369  1.00 49.92           C  
ANISOU 2268  CE2 PHE A 165     6626   6130   6210    218    -18   -145       C  
ATOM   2269  CZ  PHE A 165     -36.213 -10.073 -80.277  1.00 48.34           C  
ANISOU 2269  CZ  PHE A 165     6443   5914   6009    210    -42   -142       C  
ATOM   2270  N   LYS A 166     -39.192  -8.056 -85.512  1.00 45.05           N  
ANISOU 2270  N   LYS A 166     6078   5473   5563    277    -70   -174       N  
ATOM   2271  CA  LYS A 166     -38.575  -8.755 -86.642  1.00 49.10           C  
ANISOU 2271  CA  LYS A 166     6626   5965   6064    301    -79   -180       C  
ATOM   2272  C   LYS A 166     -37.172  -8.211 -86.860  1.00 47.49           C  
ANISOU 2272  C   LYS A 166     6426   5766   5851    323    -50   -180       C  
ATOM   2273  O   LYS A 166     -37.000  -7.024 -87.139  1.00 48.87           O  
ANISOU 2273  O   LYS A 166     6595   5951   6022    331    -29   -180       O  
ATOM   2274  CB  LYS A 166     -39.399  -8.572 -87.919  1.00 52.29           C  
ANISOU 2274  CB  LYS A 166     7049   6358   6459    316    -95   -187       C  
ATOM   2275  CG  LYS A 166     -39.097  -9.568 -89.035  1.00 55.88           C  
ANISOU 2275  CG  LYS A 166     7541   6790   6901    339   -115   -194       C  
ATOM   2276  CD  LYS A 166     -39.452  -8.955 -90.385  1.00 61.82           C  
ANISOU 2276  CD  LYS A 166     8311   7536   7640    362   -116   -202       C  
ATOM   2277  CE  LYS A 166     -40.500  -9.755 -91.146  1.00 63.40           C  
ANISOU 2277  CE  LYS A 166     8533   7717   7839    363   -154   -207       C  
ATOM   2278  NZ  LYS A 166     -40.108 -11.182 -91.321  1.00 69.99           N1+
ANISOU 2278  NZ  LYS A 166     9392   8530   8668    370   -179   -210       N1+
ATOM   2279  N   LEU A 167     -36.168  -9.056 -86.679  1.00 45.21           N  
ANISOU 2279  N   LEU A 167     6148   5471   5558    331    -50   -180       N  
ATOM   2280  CA  LEU A 167     -34.820  -8.660 -87.044  1.00 48.24           C  
ANISOU 2280  CA  LEU A 167     6536   5862   5930    353    -24   -181       C  
ATOM   2281  C   LEU A 167     -34.631  -8.889 -88.529  1.00 49.82           C  
ANISOU 2281  C   LEU A 167     6766   6051   6110    384    -31   -189       C  
ATOM   2282  O   LEU A 167     -34.845  -9.999 -89.028  1.00 49.95           O  
ANISOU 2282  O   LEU A 167     6806   6051   6121    394    -57   -196       O  
ATOM   2283  CB  LEU A 167     -33.773  -9.436 -86.265  1.00 50.57           C  
ANISOU 2283  CB  LEU A 167     6829   6157   6228    353    -20   -179       C  
ATOM   2284  CG  LEU A 167     -33.988  -9.443 -84.756  1.00 53.21           C  
ANISOU 2284  CG  LEU A 167     7137   6499   6579    322    -19   -170       C  
ATOM   2285  CD1 LEU A 167     -32.950 -10.347 -84.128  1.00 52.55           C  
ANISOU 2285  CD1 LEU A 167     7057   6412   6497    325    -21   -170       C  
ATOM   2286  CD2 LEU A 167     -33.928  -8.036 -84.173  1.00 52.50           C  
ANISOU 2286  CD2 LEU A 167     7019   6429   6497    312      8   -165       C  
ATOM   2287  N   PRO A 168     -34.234  -7.830 -89.245  1.00 51.66           N  
ANISOU 2287  N   PRO A 168     6999   6295   6332    398     -8   -188       N  
ATOM   2288  CA  PRO A 168     -33.968  -7.884 -90.679  1.00 50.96           C  
ANISOU 2288  CA  PRO A 168     6937   6202   6222    428     -9   -195       C  
ATOM   2289  C   PRO A 168     -32.979  -8.978 -91.042  1.00 49.57           C  
ANISOU 2289  C   PRO A 168     6778   6023   6031    453    -14   -202       C  
ATOM   2290  O   PRO A 168     -32.193  -9.435 -90.194  1.00 49.03           O  
ANISOU 2290  O   PRO A 168     6698   5960   5968    449     -8   -200       O  
ATOM   2291  CB  PRO A 168     -33.347  -6.517 -90.973  1.00 51.90           C  
ANISOU 2291  CB  PRO A 168     7045   6339   6333    431     22   -187       C  
ATOM   2292  CG  PRO A 168     -33.879  -5.624 -89.909  1.00 53.46           C  
ANISOU 2292  CG  PRO A 168     7217   6543   6551    403     29   -179       C  
ATOM   2293  CD  PRO A 168     -33.996  -6.486 -88.687  1.00 52.25           C  
ANISOU 2293  CD  PRO A 168     7050   6387   6414    385     18   -179       C  
ATOM   2294  N   GLU A 169     -33.012  -9.378 -92.305  1.00 50.70           N  
ANISOU 2294  N   GLU A 169     6949   6159   6154    480    -26   -211       N  
ATOM   2295  CA  GLU A 169     -32.105 -10.387 -92.795  1.00 51.38           C  
ANISOU 2295  CA  GLU A 169     7054   6244   6222    511    -33   -222       C  
ATOM   2296  C   GLU A 169     -30.632 -10.028 -92.551  1.00 48.15           C  
ANISOU 2296  C   GLU A 169     6629   5863   5804    522      0   -218       C  
ATOM   2297  O   GLU A 169     -29.827 -10.914 -92.258  1.00 46.68           O  
ANISOU 2297  O   GLU A 169     6445   5677   5613    537     -4   -225       O  
ATOM   2298  CB  GLU A 169     -32.384 -10.680 -94.268  1.00 57.37           C  
ANISOU 2298  CB  GLU A 169     7845   6995   6959    542    -48   -233       C  
ATOM   2299  CG  GLU A 169     -33.178 -11.953 -94.496  1.00 63.40           C  
ANISOU 2299  CG  GLU A 169     8635   7727   7724    548    -93   -244       C  
ATOM   2300  CD  GLU A 169     -32.306 -13.206 -94.469  1.00 70.23           C  
ANISOU 2300  CD  GLU A 169     9518   8587   8579    574   -109   -257       C  
ATOM   2301  OE1 GLU A 169     -31.798 -13.584 -93.385  1.00 73.01           O  
ANISOU 2301  OE1 GLU A 169     9854   8940   8943    561   -107   -253       O  
ATOM   2302  OE2 GLU A 169     -32.129 -13.825 -95.543  1.00 73.48           O1-
ANISOU 2302  OE2 GLU A 169     9958   8991   8968    609   -125   -271       O1-
ATOM   2303  N   TYR A 170     -30.290  -8.739 -92.616  1.00 44.75           N  
ANISOU 2303  N   TYR A 170     6179   5452   5370    513     31   -207       N  
ATOM   2304  CA  TYR A 170     -28.884  -8.321 -92.483  1.00 45.08           C  
ANISOU 2304  CA  TYR A 170     6204   5523   5401    522     63   -201       C  
ATOM   2305  C   TYR A 170     -28.244  -8.626 -91.131  1.00 47.33           C  
ANISOU 2305  C   TYR A 170     6466   5812   5704    507     70   -198       C  
ATOM   2306  O   TYR A 170     -27.019  -8.639 -91.008  1.00 49.63           O  
ANISOU 2306  O   TYR A 170     6745   6125   5985    519     90   -197       O  
ATOM   2307  CB  TYR A 170     -28.689  -6.850 -92.854  1.00 45.88           C  
ANISOU 2307  CB  TYR A 170     6293   5642   5496    511     92   -186       C  
ATOM   2308  CG  TYR A 170     -29.307  -5.838 -91.918  1.00 44.70           C  
ANISOU 2308  CG  TYR A 170     6123   5487   5371    476     98   -174       C  
ATOM   2309  CD1 TYR A 170     -28.774  -5.605 -90.658  1.00 44.85           C  
ANISOU 2309  CD1 TYR A 170     6116   5515   5408    456    111   -167       C  
ATOM   2310  CD2 TYR A 170     -30.402  -5.086 -92.316  1.00 45.81           C  
ANISOU 2310  CD2 TYR A 170     6272   5617   5517    466     89   -172       C  
ATOM   2311  CE1 TYR A 170     -29.330  -4.667 -89.809  1.00 46.19           C  
ANISOU 2311  CE1 TYR A 170     6269   5681   5598    428    115   -158       C  
ATOM   2312  CE2 TYR A 170     -30.969  -4.141 -91.479  1.00 47.80           C  
ANISOU 2312  CE2 TYR A 170     6506   5865   5789    438     92   -164       C  
ATOM   2313  CZ  TYR A 170     -30.432  -3.930 -90.225  1.00 47.51           C  
ANISOU 2313  CZ  TYR A 170     6443   5837   5768    420    105   -157       C  
ATOM   2314  OH  TYR A 170     -31.002  -2.988 -89.389  1.00 48.22           O  
ANISOU 2314  OH  TYR A 170     6517   5926   5877    396    107   -151       O  
ATOM   2315  N   PHE A 171     -29.070  -8.887 -90.126  1.00 46.03           N  
ANISOU 2315  N   PHE A 171     6296   5629   5564    481     52   -196       N  
ATOM   2316  CA  PHE A 171     -28.571  -9.305 -88.823  1.00 46.90           C  
ANISOU 2316  CA  PHE A 171     6389   5741   5691    467     54   -193       C  
ATOM   2317  C   PHE A 171     -27.699 -10.554 -88.857  1.00 46.15           C  
ANISOU 2317  C   PHE A 171     6305   5643   5584    493     41   -206       C  
ATOM   2318  O   PHE A 171     -26.831 -10.709 -88.005  1.00 45.83           O  
ANISOU 2318  O   PHE A 171     6249   5614   5551    490     52   -204       O  
ATOM   2319  CB  PHE A 171     -29.715  -9.442 -87.802  1.00 48.43           C  
ANISOU 2319  CB  PHE A 171     6574   5917   5908    434     35   -189       C  
ATOM   2320  CG  PHE A 171     -29.958  -8.187 -87.021  1.00 49.45           C  
ANISOU 2320  CG  PHE A 171     6677   6058   6054    407     56   -177       C  
ATOM   2321  CD1 PHE A 171     -30.667  -7.126 -87.581  1.00 49.43           C  
ANISOU 2321  CD1 PHE A 171     6673   6057   6049    401     62   -173       C  
ATOM   2322  CD2 PHE A 171     -29.440  -8.040 -85.745  1.00 47.92           C  
ANISOU 2322  CD2 PHE A 171     6460   5873   5874    389     67   -170       C  
ATOM   2323  CE1 PHE A 171     -30.869  -5.959 -86.868  1.00 49.76           C  
ANISOU 2323  CE1 PHE A 171     6693   6109   6104    380     78   -164       C  
ATOM   2324  CE2 PHE A 171     -29.646  -6.876 -85.030  1.00 46.67           C  
ANISOU 2324  CE2 PHE A 171     6278   5724   5728    367     84   -161       C  
ATOM   2325  CZ  PHE A 171     -30.360  -5.836 -85.586  1.00 46.73           C  
ANISOU 2325  CZ  PHE A 171     6286   5733   5734    363     89   -158       C  
ATOM   2326  N   SER A 172     -27.925 -11.438 -89.830  1.00 47.38           N  
ANISOU 2326  N   SER A 172     6491   5786   5724    520     17   -219       N  
ATOM   2327  CA  SER A 172     -27.058 -12.622 -90.007  1.00 48.13           C  
ANISOU 2327  CA  SER A 172     6601   5879   5805    552      2   -234       C  
ATOM   2328  C   SER A 172     -25.616 -12.244 -90.348  1.00 51.23           C  
ANISOU 2328  C   SER A 172     6979   6307   6178    578     35   -236       C  
ATOM   2329  O   SER A 172     -24.683 -13.021 -90.099  1.00 47.50           O  
ANISOU 2329  O   SER A 172     6508   5841   5699    600     30   -247       O  
ATOM   2330  CB  SER A 172     -27.622 -13.594 -91.041  1.00 45.97           C  
ANISOU 2330  CB  SER A 172     6365   5583   5517    579    -32   -250       C  
ATOM   2331  OG  SER A 172     -28.211 -12.910 -92.125  1.00 45.72           O  
ANISOU 2331  OG  SER A 172     6342   5555   5473    585    -25   -248       O  
ATOM   2332  N   ASN A 173     -25.447 -11.034 -90.887  1.00 53.37           N  
ANISOU 2332  N   ASN A 173     7235   6601   6439    573     66   -225       N  
ATOM   2333  CA  ASN A 173     -24.133 -10.492 -91.181  1.00 57.42           C  
ANISOU 2333  CA  ASN A 173     7729   7151   6934    589    100   -222       C  
ATOM   2334  C   ASN A 173     -23.512  -9.891 -89.919  1.00 55.91           C  
ANISOU 2334  C   ASN A 173     7506   6973   6764    561    121   -208       C  
ATOM   2335  O   ASN A 173     -22.299  -9.690 -89.839  1.00 56.03           O  
ANISOU 2335  O   ASN A 173     7501   7019   6769    572    145   -206       O  
ATOM   2336  CB  ASN A 173     -24.250  -9.434 -92.281  1.00 65.05           C  
ANISOU 2336  CB  ASN A 173     8696   8136   7882    590    121   -212       C  
ATOM   2337  CG  ASN A 173     -23.191  -9.580 -93.362  1.00 78.97           C  
ANISOU 2337  CG  ASN A 173    10461   9932   9610    628    137   -219       C  
ATOM   2338  ND2 ASN A 173     -23.152  -8.602 -94.278  1.00 89.19           N  
ANISOU 2338  ND2 ASN A 173    11753  11246  10886    627    158   -208       N  
ATOM   2339  OD1 ASN A 173     -22.419 -10.546 -93.382  1.00 78.19           O  
ANISOU 2339  OD1 ASN A 173    10365   9844   9499    659    130   -235       O  
ATOM   2340  N   LEU A 174     -24.350  -9.611 -88.926  1.00 53.60           N  
ANISOU 2340  N   LEU A 174     7206   6659   6498    526    113   -200       N  
ATOM   2341  CA  LEU A 174     -23.893  -8.965 -87.709  1.00 51.38           C  
ANISOU 2341  CA  LEU A 174     6895   6388   6236    499    132   -187       C  
ATOM   2342  C   LEU A 174     -23.481 -10.029 -86.721  1.00 51.01           C  
ANISOU 2342  C   LEU A 174     6847   6331   6200    501    116   -195       C  
ATOM   2343  O   LEU A 174     -24.108 -10.231 -85.683  1.00 52.56           O  
ANISOU 2343  O   LEU A 174     7041   6509   6420    476    102   -192       O  
ATOM   2344  CB  LEU A 174     -24.983  -8.055 -87.152  1.00 50.51           C  
ANISOU 2344  CB  LEU A 174     6778   6264   6148    463    132   -175       C  
ATOM   2345  CG  LEU A 174     -25.385  -6.935 -88.112  1.00 51.68           C  
ANISOU 2345  CG  LEU A 174     6929   6419   6285    460    145   -166       C  
ATOM   2346  CD1 LEU A 174     -26.484  -6.089 -87.496  1.00 48.26           C  
ANISOU 2346  CD1 LEU A 174     6488   5972   5873    429    141   -158       C  
ATOM   2347  CD2 LEU A 174     -24.175  -6.085 -88.492  1.00 52.11           C  
ANISOU 2347  CD2 LEU A 174     6967   6506   6325    465    177   -156       C  
ATOM   2348  N   THR A 175     -22.390 -10.695 -87.059  1.00 51.21           N  
ANISOU 2348  N   THR A 175     6875   6373   6209    533    118   -207       N  
ATOM   2349  CA  THR A 175     -22.031 -11.970 -86.456  1.00 51.20           C  
ANISOU 2349  CA  THR A 175     6884   6358   6212    548     93   -220       C  
ATOM   2350  C   THR A 175     -21.250 -11.808 -85.144  1.00 49.25           C  
ANISOU 2350  C   THR A 175     6610   6120   5981    531    106   -214       C  
ATOM   2351  O   THR A 175     -20.995 -12.788 -84.418  1.00 45.95           O  
ANISOU 2351  O   THR A 175     6200   5688   5571    536     85   -223       O  
ATOM   2352  CB  THR A 175     -21.266 -12.845 -87.476  1.00 55.50           C  
ANISOU 2352  CB  THR A 175     7444   6914   6726    597     85   -240       C  
ATOM   2353  CG2 THR A 175     -20.015 -12.133 -88.009  1.00 54.84           C  
ANISOU 2353  CG2 THR A 175     7337   6877   6623    615    122   -237       C  
ATOM   2354  OG1 THR A 175     -20.877 -14.060 -86.843  1.00 64.60           O  
ANISOU 2354  OG1 THR A 175     8609   8051   7883    612     58   -254       O  
ATOM   2355  N   ASN A 176     -20.892 -10.560 -84.847  1.00 44.79           N  
ANISOU 2355  N   ASN A 176     6018   5577   5423    509    138   -198       N  
ATOM   2356  CA  ASN A 176     -20.182 -10.212 -83.621  1.00 41.10           C  
ANISOU 2356  CA  ASN A 176     5523   5119   4971    491    153   -189       C  
ATOM   2357  C   ASN A 176     -21.054  -9.481 -82.600  1.00 38.33           C  
ANISOU 2357  C   ASN A 176     5162   4753   4646    449    153   -175       C  
ATOM   2358  O   ASN A 176     -20.611  -9.223 -81.483  1.00 37.91           O  
ANISOU 2358  O   ASN A 176     5090   4704   4609    431    162   -169       O  
ATOM   2359  CB  ASN A 176     -18.928  -9.399 -83.947  1.00 40.61           C  
ANISOU 2359  CB  ASN A 176     5436   5096   4897    499    187   -183       C  
ATOM   2360  CG  ASN A 176     -17.975 -10.153 -84.839  1.00 41.37           C  
ANISOU 2360  CG  ASN A 176     5537   5214   4966    542    187   -198       C  
ATOM   2361  ND2 ASN A 176     -17.923  -9.771 -86.107  1.00 40.42           N  
ANISOU 2361  ND2 ASN A 176     5421   5113   4822    559    200   -198       N  
ATOM   2362  OD1 ASN A 176     -17.306 -11.085 -84.396  1.00 43.11           O  
ANISOU 2362  OD1 ASN A 176     5759   5436   5186    562    175   -212       O  
ATOM   2363  N   LEU A 177     -22.290  -9.167 -82.988  1.00 38.51           N  
ANISOU 2363  N   LEU A 177     5197   4760   4672    436    144   -172       N  
ATOM   2364  CA  LEU A 177     -23.265  -8.500 -82.110  1.00 38.51           C  
ANISOU 2364  CA  LEU A 177     5188   4748   4694    401    143   -161       C  
ATOM   2365  C   LEU A 177     -23.443  -9.223 -80.789  1.00 36.81           C  
ANISOU 2365  C   LEU A 177     4969   4518   4496    384    126   -161       C  
ATOM   2366  O   LEU A 177     -23.651 -10.424 -80.771  1.00 36.65           O  
ANISOU 2366  O   LEU A 177     4969   4481   4474    393     99   -171       O  
ATOM   2367  CB  LEU A 177     -24.616  -8.422 -82.790  1.00 37.91           C  
ANISOU 2367  CB  LEU A 177     5130   4656   4616    396    127   -162       C  
ATOM   2368  CG  LEU A 177     -25.550  -7.351 -82.244  1.00 39.96           C  
ANISOU 2368  CG  LEU A 177     5376   4913   4892    366    133   -151       C  
ATOM   2369  CD1 LEU A 177     -24.905  -5.965 -82.290  1.00 35.76           C  
ANISOU 2369  CD1 LEU A 177     4826   4401   4359    360    161   -140       C  
ATOM   2370  CD2 LEU A 177     -26.829  -7.417 -83.066  1.00 39.29           C  
ANISOU 2370  CD2 LEU A 177     5310   4814   4802    367    115   -155       C  
ATOM   2371  N   GLU A 178     -23.363  -8.481 -79.695  1.00 36.35           N  
ANISOU 2371  N   GLU A 178     4890   4467   4454    359    139   -151       N  
ATOM   2372  CA  GLU A 178     -23.455  -9.068 -78.375  1.00 40.57           C  
ANISOU 2372  CA  GLU A 178     5418   4990   5003    342    125   -150       C  
ATOM   2373  C   GLU A 178     -24.513  -8.392 -77.529  1.00 40.52           C  
ANISOU 2373  C   GLU A 178     5401   4981   5013    310    125   -141       C  
ATOM   2374  O   GLU A 178     -25.087  -9.015 -76.629  1.00 39.56           O  
ANISOU 2374  O   GLU A 178     5280   4849   4901    293    107   -140       O  
ATOM   2375  CB  GLU A 178     -22.114  -8.973 -77.647  1.00 44.57           C  
ANISOU 2375  CB  GLU A 178     5908   5512   5514    346    141   -149       C  
ATOM   2376  CG  GLU A 178     -20.995  -9.763 -78.296  1.00 50.13           C  
ANISOU 2376  CG  GLU A 178     6620   6223   6202    379    140   -160       C  
ATOM   2377  CD  GLU A 178     -19.867 -10.059 -77.329  1.00 56.54           C  
ANISOU 2377  CD  GLU A 178     7417   7043   7021    381    144   -162       C  
ATOM   2378  OE1 GLU A 178     -19.474 -11.249 -77.229  1.00 60.28           O  
ANISOU 2378  OE1 GLU A 178     7906   7507   7490    399    123   -173       O  
ATOM   2379  OE2 GLU A 178     -19.393  -9.112 -76.657  1.00 57.61           O1-
ANISOU 2379  OE2 GLU A 178     7530   7193   7167    365    165   -152       O1-
ATOM   2380  N   HIS A 179     -24.732  -7.106 -77.802  1.00 40.32           N  
ANISOU 2380  N   HIS A 179     5363   4966   4988    304    143   -135       N  
ATOM   2381  CA  HIS A 179     -25.676  -6.290 -77.049  1.00 40.01           C  
ANISOU 2381  CA  HIS A 179     5311   4928   4962    279    144   -129       C  
ATOM   2382  C   HIS A 179     -26.612  -5.599 -77.991  1.00 39.32           C  
ANISOU 2382  C   HIS A 179     5231   4839   4869    281    143   -129       C  
ATOM   2383  O   HIS A 179     -26.198  -4.818 -78.864  1.00 38.44           O  
ANISOU 2383  O   HIS A 179     5121   4734   4749    292    158   -127       O  
ATOM   2384  CB  HIS A 179     -24.948  -5.277 -76.176  1.00 41.43           C  
ANISOU 2384  CB  HIS A 179     5468   5120   5151    269    164   -122       C  
ATOM   2385  CG  HIS A 179     -23.971  -5.900 -75.215  1.00 44.11           C  
ANISOU 2385  CG  HIS A 179     5800   5463   5497    267    165   -122       C  
ATOM   2386  CD2 HIS A 179     -22.633  -6.276 -75.382  1.00 45.39           C  
ANISOU 2386  CD2 HIS A 179     5960   5631   5653    284    174   -124       C  
ATOM   2387  ND1 HIS A 179     -24.298  -6.205 -73.936  1.00 44.24           N  
ANISOU 2387  ND1 HIS A 179     5808   5476   5525    249    157   -120       N  
ATOM   2388  CE1 HIS A 179     -23.227  -6.751 -73.320  1.00 45.05           C  
ANISOU 2388  CE1 HIS A 179     5906   5579   5629    253    158   -121       C  
ATOM   2389  NE2 HIS A 179     -22.208  -6.788 -74.207  1.00 46.62           N  
ANISOU 2389  NE2 HIS A 179     6109   5785   5819    276    169   -124       N  
ATOM   2390  N   LEU A 180     -27.889  -5.919 -77.848  1.00 37.72           N  
ANISOU 2390  N   LEU A 180     5032   4628   4670    269    125   -132       N  
ATOM   2391  CA  LEU A 180     -28.931  -5.204 -78.560  1.00 37.27           C  
ANISOU 2391  CA  LEU A 180     4979   4570   4610    269    122   -133       C  
ATOM   2392  C   LEU A 180     -29.915  -4.559 -77.566  1.00 34.98           C  
ANISOU 2392  C   LEU A 180     4671   4287   4332    247    120   -131       C  
ATOM   2393  O   LEU A 180     -30.562  -5.245 -76.790  1.00 34.00           O  
ANISOU 2393  O   LEU A 180     4541   4164   4214    232    106   -131       O  
ATOM   2394  CB  LEU A 180     -29.651  -6.130 -79.546  1.00 36.08           C  
ANISOU 2394  CB  LEU A 180     4851   4406   4450    278    101   -139       C  
ATOM   2395  CG  LEU A 180     -30.807  -5.534 -80.361  1.00 37.30           C  
ANISOU 2395  CG  LEU A 180     5011   4557   4601    279     94   -142       C  
ATOM   2396  CD1 LEU A 180     -30.357  -4.352 -81.214  1.00 37.84           C  
ANISOU 2396  CD1 LEU A 180     5083   4632   4662    292    113   -140       C  
ATOM   2397  CD2 LEU A 180     -31.460  -6.590 -81.232  1.00 37.21           C  
ANISOU 2397  CD2 LEU A 180     5024   4532   4583    288     71   -148       C  
ATOM   2398  N   ASP A 181     -30.005  -3.234 -77.602  1.00 35.14           N  
ANISOU 2398  N   ASP A 181     4681   4314   4354    247    131   -130       N  
ATOM   2399  CA  ASP A 181     -30.937  -2.494 -76.757  1.00 35.22           C  
ANISOU 2399  CA  ASP A 181     4674   4334   4373    233    128   -131       C  
ATOM   2400  C   ASP A 181     -32.153  -2.011 -77.557  1.00 34.33           C  
ANISOU 2400  C   ASP A 181     4567   4219   4255    238    118   -137       C  
ATOM   2401  O   ASP A 181     -32.066  -1.048 -78.332  1.00 34.14           O  
ANISOU 2401  O   ASP A 181     4551   4191   4227    248    123   -138       O  
ATOM   2402  CB  ASP A 181     -30.233  -1.324 -76.068  1.00 34.57           C  
ANISOU 2402  CB  ASP A 181     4578   4259   4297    231    144   -128       C  
ATOM   2403  CG  ASP A 181     -31.060  -0.721 -74.943  1.00 37.99           C  
ANISOU 2403  CG  ASP A 181     4991   4704   4738    219    140   -131       C  
ATOM   2404  OD1 ASP A 181     -32.312  -0.838 -74.933  1.00 36.49           O  
ANISOU 2404  OD1 ASP A 181     4797   4519   4547    215    127   -137       O  
ATOM   2405  OD2 ASP A 181     -30.448  -0.112 -74.051  1.00 42.40           O1-
ANISOU 2405  OD2 ASP A 181     5538   5268   5303    214    149   -129       O1-
ATOM   2406  N   LEU A 182     -33.283  -2.684 -77.353  1.00 31.97           N  
ANISOU 2406  N   LEU A 182     4265   3922   3957    228    101   -141       N  
ATOM   2407  CA  LEU A 182     -34.510  -2.332 -78.045  1.00 32.75           C  
ANISOU 2407  CA  LEU A 182     4368   4022   4053    232     88   -147       C  
ATOM   2408  C   LEU A 182     -35.545  -1.714 -77.106  1.00 32.60           C  
ANISOU 2408  C   LEU A 182     4324   4021   4039    221     84   -152       C  
ATOM   2409  O   LEU A 182     -36.727  -1.633 -77.441  1.00 32.80           O  
ANISOU 2409  O   LEU A 182     4346   4052   4063    221     70   -158       O  
ATOM   2410  CB  LEU A 182     -35.097  -3.561 -78.722  1.00 34.40           C  
ANISOU 2410  CB  LEU A 182     4591   4220   4257    231     69   -148       C  
ATOM   2411  CG  LEU A 182     -34.570  -3.906 -80.112  1.00 35.48           C  
ANISOU 2411  CG  LEU A 182     4756   4340   4384    250     68   -149       C  
ATOM   2412  CD1 LEU A 182     -34.979  -5.331 -80.431  1.00 36.07           C  
ANISOU 2412  CD1 LEU A 182     4845   4403   4456    247     46   -150       C  
ATOM   2413  CD2 LEU A 182     -35.129  -2.938 -81.146  1.00 37.56           C  
ANISOU 2413  CD2 LEU A 182     5029   4601   4641    264     67   -155       C  
ATOM   2414  N   SER A 183     -35.094  -1.269 -75.938  1.00 31.21           N  
ANISOU 2414  N   SER A 183     4131   3858   3870    213     94   -150       N  
ATOM   2415  CA  SER A 183     -35.998  -0.798 -74.911  1.00 30.71           C  
ANISOU 2415  CA  SER A 183     4042   3816   3809    205     91   -156       C  
ATOM   2416  C   SER A 183     -36.600   0.548 -75.259  1.00 30.35           C  
ANISOU 2416  C   SER A 183     3994   3775   3762    219     88   -166       C  
ATOM   2417  O   SER A 183     -36.115   1.250 -76.128  1.00 31.70           O  
ANISOU 2417  O   SER A 183     4183   3930   3932    233     92   -166       O  
ATOM   2418  CB  SER A 183     -35.285  -0.755 -73.566  1.00 31.42           C  
ANISOU 2418  CB  SER A 183     4116   3917   3905    194    102   -151       C  
ATOM   2419  OG  SER A 183     -34.231   0.171 -73.622  1.00 30.97           O  
ANISOU 2419  OG  SER A 183     4066   3850   3851    205    115   -150       O  
ATOM   2420  N   SER A 184     -37.684   0.893 -74.578  1.00 32.16           N  
ANISOU 2420  N   SER A 184     4201   4026   3991    216     81   -175       N  
ATOM   2421  CA  SER A 184     -38.412   2.125 -74.829  1.00 31.56           C  
ANISOU 2421  CA  SER A 184     4122   3956   3913    233     73   -188       C  
ATOM   2422  C   SER A 184     -38.726   2.326 -76.305  1.00 31.90           C  
ANISOU 2422  C   SER A 184     4189   3980   3951    246     64   -191       C  
ATOM   2423  O   SER A 184     -38.584   3.416 -76.842  1.00 32.62           O  
ANISOU 2423  O   SER A 184     4292   4059   4041    262     62   -196       O  
ATOM   2424  CB  SER A 184     -37.660   3.307 -74.267  1.00 30.41           C  
ANISOU 2424  CB  SER A 184     3976   3807   3770    242     81   -191       C  
ATOM   2425  OG  SER A 184     -37.492   3.107 -72.882  1.00 35.35           O  
ANISOU 2425  OG  SER A 184     4579   4453   4399    231     88   -190       O  
ATOM   2426  N   ASN A 185     -39.146   1.249 -76.952  1.00 32.08           N  
ANISOU 2426  N   ASN A 185     4218   3998   3970    239     57   -187       N  
ATOM   2427  CA  ASN A 185     -39.709   1.342 -78.291  1.00 33.78           C  
ANISOU 2427  CA  ASN A 185     4453   4199   4181    252     45   -192       C  
ATOM   2428  C   ASN A 185     -41.213   1.102 -78.215  1.00 34.60           C  
ANISOU 2428  C   ASN A 185     4539   4324   4283    248     28   -201       C  
ATOM   2429  O   ASN A 185     -41.815   1.309 -77.168  1.00 34.82           O  
ANISOU 2429  O   ASN A 185     4538   4379   4312    241     27   -207       O  
ATOM   2430  CB  ASN A 185     -38.990   0.394 -79.257  1.00 31.22           C  
ANISOU 2430  CB  ASN A 185     4154   3852   3853    251     47   -182       C  
ATOM   2431  CG  ASN A 185     -37.680   0.969 -79.749  1.00 32.67           C  
ANISOU 2431  CG  ASN A 185     4358   4019   4035    262     62   -176       C  
ATOM   2432  ND2 ASN A 185     -37.769   1.826 -80.736  1.00 31.91           N  
ANISOU 2432  ND2 ASN A 185     4279   3911   3933    277     58   -179       N  
ATOM   2433  OD1 ASN A 185     -36.596   0.671 -79.222  1.00 33.68           O  
ANISOU 2433  OD1 ASN A 185     4484   4146   4166    256     76   -167       O  
ATOM   2434  N   LYS A 186     -41.817   0.678 -79.315  1.00 38.92           N  
ANISOU 2434  N   LYS A 186     5100   4859   4826    252     14   -203       N  
ATOM   2435  CA  LYS A 186     -43.269   0.520 -79.363  1.00 41.92           C  
ANISOU 2435  CA  LYS A 186     5464   5260   5205    249     -3   -212       C  
ATOM   2436  C   LYS A 186     -43.629  -0.908 -79.723  1.00 38.24           C  
ANISOU 2436  C   LYS A 186     5002   4789   4738    232    -15   -204       C  
ATOM   2437  O   LYS A 186     -44.612  -1.141 -80.391  1.00 38.91           O  
ANISOU 2437  O   LYS A 186     5088   4875   4820    233    -32   -209       O  
ATOM   2438  CB  LYS A 186     -43.901   1.516 -80.359  1.00 45.29           C  
ANISOU 2438  CB  LYS A 186     5903   5677   5627    273    -15   -226       C  
ATOM   2439  CG  LYS A 186     -43.636   2.999 -80.087  1.00 47.71           C  
ANISOU 2439  CG  LYS A 186     6209   5984   5933    291    -10   -236       C  
ATOM   2440  CD  LYS A 186     -44.125   3.418 -78.698  1.00 59.95           C  
ANISOU 2440  CD  LYS A 186     7724   7569   7485    288     -8   -244       C  
ATOM   2441  CE  LYS A 186     -43.843   4.891 -78.360  1.00 61.05           C  
ANISOU 2441  CE  LYS A 186     7865   7706   7625    308     -7   -256       C  
ATOM   2442  NZ  LYS A 186     -44.854   5.780 -79.015  1.00 70.21           N1+
ANISOU 2442  NZ  LYS A 186     9030   8867   8780    331    -27   -274       N1+
ATOM   2443  N   ILE A 187     -42.825  -1.871 -79.290  1.00 37.05           N  
ANISOU 2443  N   ILE A 187     4856   4630   4589    216     -8   -190       N  
ATOM   2444  CA  ILE A 187     -43.094  -3.241 -79.682  1.00 35.35           C  
ANISOU 2444  CA  ILE A 187     4652   4405   4373    200    -24   -182       C  
ATOM   2445  C   ILE A 187     -44.184  -3.806 -78.777  1.00 36.41           C  
ANISOU 2445  C   ILE A 187     4755   4570   4509    174    -36   -178       C  
ATOM   2446  O   ILE A 187     -44.034  -3.832 -77.547  1.00 33.70           O  
ANISOU 2446  O   ILE A 187     4387   4249   4167    158    -26   -173       O  
ATOM   2447  CB  ILE A 187     -41.840  -4.124 -79.660  1.00 34.30           C  
ANISOU 2447  CB  ILE A 187     4540   4251   4242    196    -18   -171       C  
ATOM   2448  CG1 ILE A 187     -40.764  -3.560 -80.593  1.00 34.28           C  
ANISOU 2448  CG1 ILE A 187     4565   4224   4235    221     -5   -173       C  
ATOM   2449  CG2 ILE A 187     -42.193  -5.538 -80.121  1.00 34.25           C  
ANISOU 2449  CG2 ILE A 187     4549   4230   4234    182    -40   -164       C  
ATOM   2450  CD1 ILE A 187     -39.402  -4.197 -80.417  1.00 30.91           C  
ANISOU 2450  CD1 ILE A 187     4152   3783   3808    221      6   -165       C  
ATOM   2451  N   GLN A 188     -45.285  -4.230 -79.395  1.00 35.64           N  
ANISOU 2451  N   GLN A 188     4655   4475   4409    168    -57   -180       N  
ATOM   2452  CA  GLN A 188     -46.450  -4.730 -78.652  1.00 37.51           C  
ANISOU 2452  CA  GLN A 188     4860   4747   4646    141    -70   -176       C  
ATOM   2453  C   GLN A 188     -46.539  -6.242 -78.636  1.00 35.42           C  
ANISOU 2453  C   GLN A 188     4604   4470   4381    111    -89   -159       C  
ATOM   2454  O   GLN A 188     -47.124  -6.832 -77.732  1.00 36.63           O  
ANISOU 2454  O   GLN A 188     4731   4650   4534     81    -96   -148       O  
ATOM   2455  CB  GLN A 188     -47.752  -4.164 -79.229  1.00 37.96           C  
ANISOU 2455  CB  GLN A 188     4902   4821   4699    150    -84   -189       C  
ATOM   2456  CG  GLN A 188     -47.880  -2.654 -79.127  1.00 40.11           C  
ANISOU 2456  CG  GLN A 188     5161   5107   4969    178    -71   -207       C  
ATOM   2457  CD  GLN A 188     -49.184  -2.158 -79.720  1.00 40.55           C  
ANISOU 2457  CD  GLN A 188     5204   5180   5022    190    -88   -221       C  
ATOM   2458  NE2 GLN A 188     -49.099  -1.560 -80.897  1.00 40.12           N  
ANISOU 2458  NE2 GLN A 188     5178   5097   4967    217    -94   -232       N  
ATOM   2459  OE1 GLN A 188     -50.255  -2.323 -79.135  1.00 38.88           O  
ANISOU 2459  OE1 GLN A 188     4957   5008   4808    175    -97   -223       O  
ATOM   2460  N   SER A 189     -45.975  -6.876 -79.641  1.00 34.26           N  
ANISOU 2460  N   SER A 189     4496   4285   4236    121   -100   -157       N  
ATOM   2461  CA  SER A 189     -46.115  -8.304 -79.748  1.00 38.11           C  
ANISOU 2461  CA  SER A 189     4998   4757   4724     96   -124   -143       C  
ATOM   2462  C   SER A 189     -44.927  -8.922 -80.455  1.00 36.16           C  
ANISOU 2462  C   SER A 189     4793   4468   4476    112   -126   -142       C  
ATOM   2463  O   SER A 189     -44.210  -8.245 -81.177  1.00 36.18           O  
ANISOU 2463  O   SER A 189     4815   4455   4477    143   -111   -152       O  
ATOM   2464  CB  SER A 189     -47.447  -8.680 -80.428  1.00 41.47           C  
ANISOU 2464  CB  SER A 189     5420   5188   5148     85   -152   -144       C  
ATOM   2465  OG  SER A 189     -47.625  -7.946 -81.627  1.00 47.38           O  
ANISOU 2465  OG  SER A 189     6185   5921   5895    117   -153   -159       O  
ATOM   2466  N   ILE A 190     -44.705 -10.206 -80.209  1.00 34.87           N  
ANISOU 2466  N   ILE A 190     4644   4289   4313     91   -145   -129       N  
ATOM   2467  CA  ILE A 190     -43.574 -10.911 -80.799  1.00 34.56           C  
ANISOU 2467  CA  ILE A 190     4645   4213   4273    108   -151   -129       C  
ATOM   2468  C   ILE A 190     -44.113 -12.195 -81.393  1.00 33.92           C  
ANISOU 2468  C   ILE A 190     4588   4109   4191     93   -190   -123       C  
ATOM   2469  O   ILE A 190     -44.761 -12.985 -80.712  1.00 33.38           O  
ANISOU 2469  O   ILE A 190     4508   4048   4125     57   -211   -108       O  
ATOM   2470  CB  ILE A 190     -42.460 -11.206 -79.754  1.00 34.54           C  
ANISOU 2470  CB  ILE A 190     4640   4210   4272    100   -136   -121       C  
ATOM   2471  CG1 ILE A 190     -41.886  -9.893 -79.200  1.00 32.45           C  
ANISOU 2471  CG1 ILE A 190     4352   3966   4008    115    -99   -128       C  
ATOM   2472  CG2 ILE A 190     -41.374 -12.123 -80.337  1.00 32.89           C  
ANISOU 2472  CG2 ILE A 190     4471   3965   4060    117   -147   -122       C  
ATOM   2473  CD1 ILE A 190     -40.701 -10.039 -78.258  1.00 30.39           C  
ANISOU 2473  CD1 ILE A 190     4091   3705   3750    113    -83   -122       C  
ATOM   2474  N   TYR A 191     -43.867 -12.375 -82.681  1.00 37.52           N  
ANISOU 2474  N   TYR A 191     5078   4534   4641    121   -201   -133       N  
ATOM   2475  CA  TYR A 191     -44.330 -13.553 -83.407  1.00 41.34           C  
ANISOU 2475  CA  TYR A 191     5591   4990   5123    114   -242   -129       C  
ATOM   2476  C   TYR A 191     -43.142 -14.432 -83.749  1.00 41.46           C  
ANISOU 2476  C   TYR A 191     5645   4972   5134    133   -251   -132       C  
ATOM   2477  O   TYR A 191     -42.011 -13.951 -83.768  1.00 42.08           O  
ANISOU 2477  O   TYR A 191     5729   5050   5209    159   -224   -139       O  
ATOM   2478  CB  TYR A 191     -45.081 -13.122 -84.662  1.00 41.58           C  
ANISOU 2478  CB  TYR A 191     5632   5015   5150    133   -251   -141       C  
ATOM   2479  CG  TYR A 191     -46.240 -12.210 -84.338  1.00 44.42           C  
ANISOU 2479  CG  TYR A 191     5952   5409   5514    119   -242   -142       C  
ATOM   2480  CD1 TYR A 191     -46.129 -10.830 -84.508  1.00 43.85           C  
ANISOU 2480  CD1 TYR A 191     5866   5355   5441    144   -212   -154       C  
ATOM   2481  CD2 TYR A 191     -47.440 -12.721 -83.825  1.00 45.16           C  
ANISOU 2481  CD2 TYR A 191     6023   5521   5612     81   -266   -130       C  
ATOM   2482  CE1 TYR A 191     -47.187  -9.996 -84.212  1.00 45.35           C  
ANISOU 2482  CE1 TYR A 191     6020   5576   5633    135   -207   -157       C  
ATOM   2483  CE2 TYR A 191     -48.505 -11.887 -83.514  1.00 43.93           C  
ANISOU 2483  CE2 TYR A 191     5828   5402   5458     71   -258   -133       C  
ATOM   2484  CZ  TYR A 191     -48.370 -10.528 -83.718  1.00 46.30           C  
ANISOU 2484  CZ  TYR A 191     6116   5717   5757    101   -229   -148       C  
ATOM   2485  OH  TYR A 191     -49.403  -9.677 -83.411  1.00 47.46           O  
ANISOU 2485  OH  TYR A 191     6226   5901   5905     96   -223   -154       O  
ATOM   2486  N   CYS A 192     -43.401 -15.713 -83.999  1.00 42.72           N  
ANISOU 2486  N   CYS A 192     5833   5106   5294    120   -292   -126       N  
ATOM   2487  CA  CYS A 192     -42.345 -16.673 -84.324  1.00 42.42           C  
ANISOU 2487  CA  CYS A 192     5833   5033   5249    140   -309   -130       C  
ATOM   2488  C   CYS A 192     -41.510 -16.231 -85.512  1.00 40.01           C  
ANISOU 2488  C   CYS A 192     5552   4714   4932    190   -293   -149       C  
ATOM   2489  O   CYS A 192     -40.289 -16.334 -85.490  1.00 41.32           O  
ANISOU 2489  O   CYS A 192     5731   4873   5093    214   -279   -155       O  
ATOM   2490  CB  CYS A 192     -42.928 -18.052 -84.595  1.00 45.24           C  
ANISOU 2490  CB  CYS A 192     6221   5360   5607    120   -362   -123       C  
ATOM   2491  SG  CYS A 192     -43.781 -18.745 -83.178  1.00 50.95           S  
ANISOU 2491  SG  CYS A 192     6918   6098   6340     57   -385    -96       S  
ATOM   2492  N   THR A 193     -42.158 -15.719 -86.542  1.00 40.74           N  
ANISOU 2492  N   THR A 193     5650   4806   5021    205   -295   -158       N  
ATOM   2493  CA  THR A 193     -41.435 -15.355 -87.758  1.00 41.85           C  
ANISOU 2493  CA  THR A 193     5815   4935   5148    251   -283   -174       C  
ATOM   2494  C   THR A 193     -40.505 -14.184 -87.509  1.00 43.64           C  
ANISOU 2494  C   THR A 193     6022   5185   5372    269   -235   -177       C  
ATOM   2495  O   THR A 193     -39.560 -13.967 -88.279  1.00 44.73           O  
ANISOU 2495  O   THR A 193     6179   5318   5497    305   -220   -188       O  
ATOM   2496  CB  THR A 193     -42.378 -15.041 -88.923  1.00 43.04           C  
ANISOU 2496  CB  THR A 193     5977   5079   5294    263   -297   -182       C  
ATOM   2497  CG2 THR A 193     -43.098 -16.311 -89.400  1.00 42.43           C  
ANISOU 2497  CG2 THR A 193     5930   4973   5218    252   -349   -180       C  
ATOM   2498  OG1 THR A 193     -43.344 -14.071 -88.505  1.00 44.30           O  
ANISOU 2498  OG1 THR A 193     6100   5267   5463    241   -282   -177       O  
ATOM   2499  N   ASP A 194     -40.759 -13.442 -86.425  1.00 43.86           N  
ANISOU 2499  N   ASP A 194     6013   5241   5411    244   -212   -169       N  
ATOM   2500  CA  ASP A 194     -39.862 -12.358 -85.999  1.00 45.32           C  
ANISOU 2500  CA  ASP A 194     6177   5445   5595    256   -170   -170       C  
ATOM   2501  C   ASP A 194     -38.445 -12.825 -85.721  1.00 44.81           C  
ANISOU 2501  C   ASP A 194     6125   5374   5526    271   -159   -171       C  
ATOM   2502  O   ASP A 194     -37.498 -12.054 -85.863  1.00 46.93           O  
ANISOU 2502  O   ASP A 194     6388   5653   5788    292   -128   -175       O  
ATOM   2503  CB  ASP A 194     -40.377 -11.688 -84.727  1.00 48.38           C  
ANISOU 2503  CB  ASP A 194     6525   5862   5995    225   -153   -160       C  
ATOM   2504  CG  ASP A 194     -41.587 -10.841 -84.969  1.00 49.66           C  
ANISOU 2504  CG  ASP A 194     6667   6039   6160    218   -153   -163       C  
ATOM   2505  OD1 ASP A 194     -42.395 -10.718 -84.037  1.00 53.57           O  
ANISOU 2505  OD1 ASP A 194     7132   6555   6663    189   -155   -156       O  
ATOM   2506  OD2 ASP A 194     -41.729 -10.298 -86.083  1.00 49.63           O1-
ANISOU 2506  OD2 ASP A 194     6678   6028   6149    242   -151   -173       O1-
ATOM   2507  N   LEU A 195     -38.314 -14.079 -85.305  1.00 42.71           N  
ANISOU 2507  N   LEU A 195     5874   5091   5262    260   -187   -167       N  
ATOM   2508  CA  LEU A 195     -37.049 -14.585 -84.820  1.00 44.82           C  
ANISOU 2508  CA  LEU A 195     6148   5352   5526    271   -180   -168       C  
ATOM   2509  C   LEU A 195     -36.246 -15.369 -85.858  1.00 46.75           C  
ANISOU 2509  C   LEU A 195     6432   5574   5756    309   -196   -181       C  
ATOM   2510  O   LEU A 195     -35.120 -15.799 -85.574  1.00 44.62           O  
ANISOU 2510  O   LEU A 195     6170   5301   5482    324   -192   -185       O  
ATOM   2511  CB  LEU A 195     -37.291 -15.409 -83.548  1.00 47.60           C  
ANISOU 2511  CB  LEU A 195     6493   5702   5890    234   -200   -155       C  
ATOM   2512  CG  LEU A 195     -37.404 -14.406 -82.396  1.00 48.71           C  
ANISOU 2512  CG  LEU A 195     6591   5874   6041    210   -167   -145       C  
ATOM   2513  CD1 LEU A 195     -38.676 -14.578 -81.586  1.00 47.69           C  
ANISOU 2513  CD1 LEU A 195     6441   5757   5921    168   -183   -132       C  
ATOM   2514  CD2 LEU A 195     -36.146 -14.392 -81.538  1.00 47.71           C  
ANISOU 2514  CD2 LEU A 195     6457   5753   5915    215   -147   -144       C  
ATOM   2515  N   ARG A 196     -36.815 -15.512 -87.061  1.00 48.01           N  
ANISOU 2515  N   ARG A 196     6614   5720   5907    326   -215   -189       N  
ATOM   2516  CA  ARG A 196     -36.197 -16.264 -88.153  1.00 51.45           C  
ANISOU 2516  CA  ARG A 196     7087   6134   6325    365   -233   -204       C  
ATOM   2517  C   ARG A 196     -34.680 -16.057 -88.237  1.00 50.15           C  
ANISOU 2517  C   ARG A 196     6923   5982   6148    398   -205   -213       C  
ATOM   2518  O   ARG A 196     -33.921 -17.018 -88.184  1.00 51.52           O  
ANISOU 2518  O   ARG A 196     7117   6141   6315    416   -223   -220       O  
ATOM   2519  CB  ARG A 196     -36.877 -15.948 -89.491  1.00 57.75           C  
ANISOU 2519  CB  ARG A 196     7902   6925   7112    384   -241   -213       C  
ATOM   2520  CG  ARG A 196     -36.618 -16.982 -90.576  1.00 67.89           C  
ANISOU 2520  CG  ARG A 196     9231   8184   8381    418   -275   -228       C  
ATOM   2521  CD  ARG A 196     -37.240 -16.603 -91.922  1.00 79.03           C  
ANISOU 2521  CD  ARG A 196    10658   9589   9779    439   -280   -236       C  
ATOM   2522  NE  ARG A 196     -36.828 -15.282 -92.421  1.00 84.53           N  
ANISOU 2522  NE  ARG A 196    11338  10313  10467    456   -236   -238       N  
ATOM   2523  CZ  ARG A 196     -35.709 -15.023 -93.105  1.00 87.78           C  
ANISOU 2523  CZ  ARG A 196    11758  10736  10858    494   -213   -247       C  
ATOM   2524  NH1 ARG A 196     -34.834 -15.986 -93.387  1.00 85.70           N1+
ANISOU 2524  NH1 ARG A 196    11519  10463  10580    524   -228   -259       N1+
ATOM   2525  NH2 ARG A 196     -35.456 -13.780 -93.498  1.00 84.86           N  
ANISOU 2525  NH2 ARG A 196    11372  10389  10480    501   -176   -245       N  
ATOM   2526  N   VAL A 197     -34.231 -14.813 -88.325  1.00 48.88           N  
ANISOU 2526  N   VAL A 197     6738   5847   5984    405   -162   -211       N  
ATOM   2527  CA  VAL A 197     -32.793 -14.544 -88.472  1.00 49.97           C  
ANISOU 2527  CA  VAL A 197     6874   6002   6110    435   -133   -217       C  
ATOM   2528  C   VAL A 197     -31.929 -15.165 -87.366  1.00 50.65           C  
ANISOU 2528  C   VAL A 197     6952   6087   6202    428   -134   -215       C  
ATOM   2529  O   VAL A 197     -30.913 -15.806 -87.655  1.00 50.59           O  
ANISOU 2529  O   VAL A 197     6960   6077   6182    459   -139   -227       O  
ATOM   2530  CB  VAL A 197     -32.515 -13.040 -88.656  1.00 49.56           C  
ANISOU 2530  CB  VAL A 197     6797   5978   6056    435    -90   -212       C  
ATOM   2531  CG1 VAL A 197     -31.023 -12.738 -88.591  1.00 49.43           C  
ANISOU 2531  CG1 VAL A 197     6770   5982   6028    457    -59   -214       C  
ATOM   2532  CG2 VAL A 197     -33.087 -12.602 -89.994  1.00 50.52           C  
ANISOU 2532  CG2 VAL A 197     6934   6096   6163    453    -92   -218       C  
ATOM   2533  N   LEU A 198     -32.356 -14.994 -86.115  1.00 50.28           N  
ANISOU 2533  N   LEU A 198     6882   6045   6176    390   -132   -202       N  
ATOM   2534  CA  LEU A 198     -31.684 -15.584 -84.967  1.00 49.49           C  
ANISOU 2534  CA  LEU A 198     6775   5943   6083    379   -135   -198       C  
ATOM   2535  C   LEU A 198     -31.656 -17.107 -84.994  1.00 51.81           C  
ANISOU 2535  C   LEU A 198     7104   6207   6375    386   -181   -205       C  
ATOM   2536  O   LEU A 198     -30.682 -17.704 -84.539  1.00 53.03           O  
ANISOU 2536  O   LEU A 198     7264   6357   6526    399   -185   -210       O  
ATOM   2537  CB  LEU A 198     -32.341 -15.132 -83.671  1.00 52.24           C  
ANISOU 2537  CB  LEU A 198     7095   6302   6452    335   -127   -182       C  
ATOM   2538  CG  LEU A 198     -32.178 -13.674 -83.264  1.00 57.06           C  
ANISOU 2538  CG  LEU A 198     7670   6941   7068    326    -85   -175       C  
ATOM   2539  CD1 LEU A 198     -32.862 -13.443 -81.925  1.00 60.07           C  
ANISOU 2539  CD1 LEU A 198     8025   7332   7466    285    -83   -162       C  
ATOM   2540  CD2 LEU A 198     -30.710 -13.261 -83.197  1.00 56.36           C  
ANISOU 2540  CD2 LEU A 198     7572   6867   6972    349    -55   -179       C  
ATOM   2541  N   HIS A 199     -32.717 -17.738 -85.505  1.00 51.64           N  
ANISOU 2541  N   HIS A 199     7105   6162   6353    377   -217   -205       N  
ATOM   2542  CA  HIS A 199     -32.734 -19.198 -85.646  1.00 51.34           C  
ANISOU 2542  CA  HIS A 199     7105   6091   6311    385   -267   -211       C  
ATOM   2543  C   HIS A 199     -31.627 -19.662 -86.538  1.00 51.27           C  
ANISOU 2543  C   HIS A 199     7121   6075   6281    438   -271   -232       C  
ATOM   2544  O   HIS A 199     -31.088 -20.740 -86.330  1.00 49.79           O  
ANISOU 2544  O   HIS A 199     6959   5868   6091    452   -302   -240       O  
ATOM   2545  CB  HIS A 199     -34.063 -19.715 -86.179  1.00 51.69           C  
ANISOU 2545  CB  HIS A 199     7169   6111   6358    368   -306   -208       C  
ATOM   2546  CG  HIS A 199     -35.155 -19.774 -85.149  1.00 50.84           C  
ANISOU 2546  CG  HIS A 199     7043   6005   6269    313   -318   -187       C  
ATOM   2547  CD2 HIS A 199     -36.371 -19.091 -85.063  1.00 51.08           C  
ANISOU 2547  CD2 HIS A 199     7049   6049   6309    281   -311   -175       C  
ATOM   2548  ND1 HIS A 199     -35.100 -20.592 -84.084  1.00 50.26           N  
ANISOU 2548  ND1 HIS A 199     6972   5918   6204    285   -342   -176       N  
ATOM   2549  CE1 HIS A 199     -36.217 -20.438 -83.343  1.00 50.50           C  
ANISOU 2549  CE1 HIS A 199     6980   5958   6247    236   -347   -156       C  
ATOM   2550  NE2 HIS A 199     -36.994 -19.517 -83.945  1.00 51.18           N  
ANISOU 2550  NE2 HIS A 199     7049   6062   6334    236   -328   -157       N  
ATOM   2551  N   GLN A 200     -31.275 -18.836 -87.525  1.00 52.42           N  
ANISOU 2551  N   GLN A 200     7261   6242   6413    468   -240   -241       N  
ATOM   2552  CA  GLN A 200     -30.168 -19.108 -88.456  1.00 54.38           C  
ANISOU 2552  CA  GLN A 200     7528   6496   6638    521   -236   -261       C  
ATOM   2553  C   GLN A 200     -28.806 -18.657 -87.897  1.00 53.03           C  
ANISOU 2553  C   GLN A 200     7331   6353   6463    535   -199   -263       C  
ATOM   2554  O   GLN A 200     -27.779 -18.856 -88.528  1.00 55.03           O  
ANISOU 2554  O   GLN A 200     7593   6619   6697    578   -191   -279       O  
ATOM   2555  CB  GLN A 200     -30.441 -18.449 -89.820  1.00 59.65           C  
ANISOU 2555  CB  GLN A 200     8200   7173   7287    546   -222   -269       C  
ATOM   2556  CG  GLN A 200     -31.734 -18.917 -90.493  1.00 67.74           C  
ANISOU 2556  CG  GLN A 200     9252   8170   8314    537   -260   -269       C  
ATOM   2557  CD  GLN A 200     -32.184 -18.055 -91.679  1.00 74.61           C  
ANISOU 2557  CD  GLN A 200    10123   9052   9172    552   -242   -272       C  
ATOM   2558  NE2 GLN A 200     -31.928 -16.743 -91.616  1.00 73.33           N  
ANISOU 2558  NE2 GLN A 200     9929   8921   9010    544   -195   -263       N  
ATOM   2559  OE1 GLN A 200     -32.775 -18.570 -92.636  1.00 76.40           O  
ANISOU 2559  OE1 GLN A 200    10381   9258   9389    568   -273   -282       O  
ATOM   2560  N   MET A 201     -28.801 -18.053 -86.712  1.00 52.18           N  
ANISOU 2560  N   MET A 201     7191   6259   6375    499   -176   -247       N  
ATOM   2561  CA  MET A 201     -27.554 -17.682 -86.034  1.00 54.12           C  
ANISOU 2561  CA  MET A 201     7413   6529   6620    507   -145   -247       C  
ATOM   2562  C   MET A 201     -27.383 -18.370 -84.662  1.00 54.04           C  
ANISOU 2562  C   MET A 201     7400   6505   6627    482   -163   -240       C  
ATOM   2563  O   MET A 201     -27.340 -17.697 -83.626  1.00 49.36           O  
ANISOU 2563  O   MET A 201     6777   5927   6049    452   -139   -226       O  
ATOM   2564  CB  MET A 201     -27.459 -16.163 -85.860  1.00 54.83           C  
ANISOU 2564  CB  MET A 201     7465   6651   6716    490    -96   -234       C  
ATOM   2565  CG  MET A 201     -27.652 -15.340 -87.129  1.00 57.51           C  
ANISOU 2565  CG  MET A 201     7805   7004   7039    508    -76   -237       C  
ATOM   2566  SD  MET A 201     -27.830 -13.597 -86.685  1.00 57.19           S  
ANISOU 2566  SD  MET A 201     7725   6991   7011    477    -30   -218       S  
ATOM   2567  CE  MET A 201     -26.101 -13.184 -86.450  1.00 56.52           C  
ANISOU 2567  CE  MET A 201     7617   6938   6916    498      5   -220       C  
ATOM   2568  N   PRO A 202     -27.235 -19.712 -84.651  1.00 54.31           N  
ANISOU 2568  N   PRO A 202     7467   6510   6656    497   -207   -251       N  
ATOM   2569  CA  PRO A 202     -27.211 -20.453 -83.384  1.00 54.12           C  
ANISOU 2569  CA  PRO A 202     7447   6469   6648    470   -231   -243       C  
ATOM   2570  C   PRO A 202     -26.041 -20.080 -82.451  1.00 56.00           C  
ANISOU 2570  C   PRO A 202     7658   6729   6890    473   -201   -242       C  
ATOM   2571  O   PRO A 202     -26.129 -20.316 -81.240  1.00 54.84           O  
ANISOU 2571  O   PRO A 202     7504   6574   6758    441   -209   -230       O  
ATOM   2572  CB  PRO A 202     -27.087 -21.922 -83.826  1.00 51.13           C  
ANISOU 2572  CB  PRO A 202     7115   6054   6258    498   -286   -259       C  
ATOM   2573  CG  PRO A 202     -27.199 -21.928 -85.310  1.00 52.57           C  
ANISOU 2573  CG  PRO A 202     7317   6235   6420    536   -290   -275       C  
ATOM   2574  CD  PRO A 202     -26.837 -20.562 -85.784  1.00 54.23           C  
ANISOU 2574  CD  PRO A 202     7493   6487   6625    546   -234   -274       C  
ATOM   2575  N   LEU A 203     -24.975 -19.496 -83.011  1.00 57.44           N  
ANISOU 2575  N   LEU A 203     7825   6939   7058    509   -168   -253       N  
ATOM   2576  CA  LEU A 203     -23.775 -19.120 -82.243  1.00 58.04           C  
ANISOU 2576  CA  LEU A 203     7874   7039   7137    514   -139   -253       C  
ATOM   2577  C   LEU A 203     -23.728 -17.680 -81.717  1.00 57.93           C  
ANISOU 2577  C   LEU A 203     7819   7056   7135    487    -91   -236       C  
ATOM   2578  O   LEU A 203     -22.771 -17.290 -81.044  1.00 56.89           O  
ANISOU 2578  O   LEU A 203     7663   6943   7006    488    -67   -235       O  
ATOM   2579  CB  LEU A 203     -22.517 -19.395 -83.062  1.00 63.37           C  
ANISOU 2579  CB  LEU A 203     8556   7732   7789    569   -133   -275       C  
ATOM   2580  CG  LEU A 203     -21.972 -20.824 -83.017  1.00 66.23           C  
ANISOU 2580  CG  LEU A 203     8951   8070   8143    601   -177   -295       C  
ATOM   2581  CD1 LEU A 203     -20.894 -21.002 -84.076  1.00 67.97           C  
ANISOU 2581  CD1 LEU A 203     9176   8314   8335    661   -169   -319       C  
ATOM   2582  CD2 LEU A 203     -21.435 -21.157 -81.631  1.00 68.50           C  
ANISOU 2582  CD2 LEU A 203     9230   8351   8446    583   -184   -290       C  
ATOM   2583  N   LEU A 204     -24.750 -16.891 -82.028  1.00 56.19           N  
ANISOU 2583  N   LEU A 204     7589   6838   6919    464    -79   -225       N  
ATOM   2584  CA  LEU A 204     -24.827 -15.512 -81.557  1.00 55.60           C  
ANISOU 2584  CA  LEU A 204     7479   6789   6856    438    -39   -210       C  
ATOM   2585  C   LEU A 204     -24.926 -15.477 -80.036  1.00 52.70           C  
ANISOU 2585  C   LEU A 204     7094   6418   6508    402    -38   -197       C  
ATOM   2586  O   LEU A 204     -25.740 -16.176 -79.447  1.00 55.66           O  
ANISOU 2586  O   LEU A 204     7482   6772   6893    377    -68   -191       O  
ATOM   2587  CB  LEU A 204     -26.029 -14.815 -82.194  1.00 54.71           C  
ANISOU 2587  CB  LEU A 204     7366   6675   6744    422    -34   -203       C  
ATOM   2588  CG  LEU A 204     -25.856 -13.439 -82.840  1.00 55.98           C  
ANISOU 2588  CG  LEU A 204     7507   6862   6899    428      3   -198       C  
ATOM   2589  CD1 LEU A 204     -26.674 -12.398 -82.100  1.00 57.61           C  
ANISOU 2589  CD1 LEU A 204     7689   7075   7122    390     19   -183       C  
ATOM   2590  CD2 LEU A 204     -24.404 -13.005 -82.999  1.00 52.46           C  
ANISOU 2590  CD2 LEU A 204     7045   6443   6442    452     33   -202       C  
ATOM   2591  N   ASN A 205     -24.060 -14.683 -79.419  1.00 51.21           N  
ANISOU 2591  N   ASN A 205     6878   6253   6325    399     -6   -192       N  
ATOM   2592  CA  ASN A 205     -24.022 -14.479 -77.976  1.00 49.42           C  
ANISOU 2592  CA  ASN A 205     6632   6029   6116    368     -1   -181       C  
ATOM   2593  C   ASN A 205     -24.693 -13.129 -77.653  1.00 46.52           C  
ANISOU 2593  C   ASN A 205     6238   5678   5759    340     25   -167       C  
ATOM   2594  O   ASN A 205     -24.027 -12.107 -77.504  1.00 45.34           O  
ANISOU 2594  O   ASN A 205     6065   5549   5611    342     56   -164       O  
ATOM   2595  CB  ASN A 205     -22.564 -14.473 -77.517  1.00 52.09           C  
ANISOU 2595  CB  ASN A 205     6957   6381   6452    386     14   -186       C  
ATOM   2596  CG  ASN A 205     -22.412 -14.450 -76.011  1.00 58.42           C  
ANISOU 2596  CG  ASN A 205     7743   7182   7271    358     14   -177       C  
ATOM   2597  ND2 ASN A 205     -21.386 -13.729 -75.526  1.00 65.00           N  
ANISOU 2597  ND2 ASN A 205     8551   8036   8107    362     42   -175       N  
ATOM   2598  OD1 ASN A 205     -23.198 -15.072 -75.285  1.00 57.74           O  
ANISOU 2598  OD1 ASN A 205     7668   7077   7193    333    -10   -170       O  
ATOM   2599  N   LEU A 206     -26.019 -13.136 -77.567  1.00 44.31           N  
ANISOU 2599  N   LEU A 206     5962   5388   5485    316     11   -160       N  
ATOM   2600  CA  LEU A 206     -26.789 -11.893 -77.544  1.00 41.22           C  
ANISOU 2600  CA  LEU A 206     5550   5011   5100    297     32   -152       C  
ATOM   2601  C   LEU A 206     -27.381 -11.566 -76.188  1.00 38.65           C  
ANISOU 2601  C   LEU A 206     5204   4691   4789    262     34   -141       C  
ATOM   2602  O   LEU A 206     -28.031 -12.404 -75.558  1.00 38.17           O  
ANISOU 2602  O   LEU A 206     5150   4619   4732    241      9   -136       O  
ATOM   2603  CB  LEU A 206     -27.893 -11.951 -78.593  1.00 40.43           C  
ANISOU 2603  CB  LEU A 206     5466   4901   4993    299     17   -154       C  
ATOM   2604  CG  LEU A 206     -28.322 -10.740 -79.435  1.00 41.42           C  
ANISOU 2604  CG  LEU A 206     5582   5039   5114    304     38   -154       C  
ATOM   2605  CD1 LEU A 206     -29.790 -10.484 -79.235  1.00 41.07           C  
ANISOU 2605  CD1 LEU A 206     5533   4992   5077    279     27   -148       C  
ATOM   2606  CD2 LEU A 206     -27.482  -9.474 -79.268  1.00 40.41           C  
ANISOU 2606  CD2 LEU A 206     5432   4932   4988    308     73   -150       C  
ATOM   2607  N   SER A 207     -27.106 -10.348 -75.737  1.00 37.25           N  
ANISOU 2607  N   SER A 207     5002   4533   4618    256     62   -136       N  
ATOM   2608  CA  SER A 207     -27.801  -9.756 -74.611  1.00 37.02           C  
ANISOU 2608  CA  SER A 207     4951   4514   4600    227     67   -127       C  
ATOM   2609  C   SER A 207     -28.829  -8.765 -75.148  1.00 36.33           C  
ANISOU 2609  C   SER A 207     4855   4435   4512    222     75   -127       C  
ATOM   2610  O   SER A 207     -28.498  -7.882 -75.941  1.00 36.35           O  
ANISOU 2610  O   SER A 207     4857   4443   4510    238     92   -130       O  
ATOM   2611  CB  SER A 207     -26.814  -9.083 -73.655  1.00 37.72           C  
ANISOU 2611  CB  SER A 207     5018   4616   4695    224     89   -124       C  
ATOM   2612  OG  SER A 207     -25.969 -10.068 -73.065  1.00 39.58           O  
ANISOU 2612  OG  SER A 207     5261   4843   4932    227     79   -125       O  
ATOM   2613  N   LEU A 208     -30.077  -8.928 -74.721  1.00 33.71           N  
ANISOU 2613  N   LEU A 208     4517   4105   4183    200     60   -123       N  
ATOM   2614  CA  LEU A 208     -31.182  -8.216 -75.321  1.00 33.30           C  
ANISOU 2614  CA  LEU A 208     4461   4059   4129    198     60   -125       C  
ATOM   2615  C   LEU A 208     -32.027  -7.482 -74.302  1.00 33.43           C  
ANISOU 2615  C   LEU A 208     4451   4095   4153    176     66   -121       C  
ATOM   2616  O   LEU A 208     -32.514  -8.070 -73.337  1.00 34.89           O  
ANISOU 2616  O   LEU A 208     4627   4287   4341    154     55   -115       O  
ATOM   2617  CB  LEU A 208     -32.049  -9.195 -76.101  1.00 34.09           C  
ANISOU 2617  CB  LEU A 208     4582   4145   4225    197     33   -126       C  
ATOM   2618  CG  LEU A 208     -33.330  -8.681 -76.754  1.00 34.23           C  
ANISOU 2618  CG  LEU A 208     4596   4167   4240    193     27   -129       C  
ATOM   2619  CD1 LEU A 208     -32.996  -7.727 -77.902  1.00 34.97           C  
ANISOU 2619  CD1 LEU A 208     4698   4261   4328    219     43   -136       C  
ATOM   2620  CD2 LEU A 208     -34.155  -9.873 -77.228  1.00 32.61           C  
ANISOU 2620  CD2 LEU A 208     4410   3947   4032    185     -3   -128       C  
ATOM   2621  N   ASP A 209     -32.193  -6.186 -74.512  1.00 32.50           N  
ANISOU 2621  N   ASP A 209     4322   3989   4036    184     82   -125       N  
ATOM   2622  CA  ASP A 209     -33.021  -5.397 -73.621  1.00 33.37           C  
ANISOU 2622  CA  ASP A 209     4407   4119   4151    170     86   -125       C  
ATOM   2623  C   ASP A 209     -34.270  -5.000 -74.371  1.00 31.54           C  
ANISOU 2623  C   ASP A 209     4176   3892   3916    172     77   -130       C  
ATOM   2624  O   ASP A 209     -34.210  -4.317 -75.385  1.00 33.73           O  
ANISOU 2624  O   ASP A 209     4464   4162   4189    190     81   -135       O  
ATOM   2625  CB  ASP A 209     -32.271  -4.174 -73.070  1.00 32.08           C  
ANISOU 2625  CB  ASP A 209     4230   3964   3992    177    107   -126       C  
ATOM   2626  CG  ASP A 209     -32.993  -3.519 -71.887  1.00 34.98           C  
ANISOU 2626  CG  ASP A 209     4572   4354   4363    163    109   -127       C  
ATOM   2627  OD1 ASP A 209     -34.208  -3.789 -71.666  1.00 33.89           O  
ANISOU 2627  OD1 ASP A 209     4424   4230   4223    151     97   -128       O  
ATOM   2628  OD2 ASP A 209     -32.331  -2.727 -71.166  1.00 35.56           O1-
ANISOU 2628  OD2 ASP A 209     4635   4434   4442    166    122   -128       O1-
ATOM   2629  N   LEU A 210     -35.405  -5.458 -73.870  1.00 32.81           N  
ANISOU 2629  N   LEU A 210     4323   4066   4076    153     62   -128       N  
ATOM   2630  CA  LEU A 210     -36.689  -5.163 -74.486  1.00 33.40           C  
ANISOU 2630  CA  LEU A 210     4394   4148   4147    153     51   -134       C  
ATOM   2631  C   LEU A 210     -37.547  -4.372 -73.504  1.00 32.65           C  
ANISOU 2631  C   LEU A 210     4268   4084   4053    144     56   -137       C  
ATOM   2632  O   LEU A 210     -38.766  -4.244 -73.687  1.00 33.52           O  
ANISOU 2632  O   LEU A 210     4366   4209   4159    139     45   -141       O  
ATOM   2633  CB  LEU A 210     -37.390  -6.471 -74.888  1.00 35.10           C  
ANISOU 2633  CB  LEU A 210     4621   4355   4359    139     27   -128       C  
ATOM   2634  CG  LEU A 210     -36.969  -7.168 -76.193  1.00 36.69           C  
ANISOU 2634  CG  LEU A 210     4855   4526   4556    155     16   -130       C  
ATOM   2635  CD1 LEU A 210     -37.573  -8.563 -76.337  1.00 35.61           C  
ANISOU 2635  CD1 LEU A 210     4731   4379   4418    137    -12   -123       C  
ATOM   2636  CD2 LEU A 210     -37.366  -6.316 -77.390  1.00 38.33           C  
ANISOU 2636  CD2 LEU A 210     5072   4730   4760    176     18   -140       C  
ATOM   2637  N   SER A 211     -36.909  -3.847 -72.463  1.00 30.26           N  
ANISOU 2637  N   SER A 211     3950   3791   3753    142     70   -136       N  
ATOM   2638  CA  SER A 211     -37.621  -3.155 -71.392  1.00 30.91           C  
ANISOU 2638  CA  SER A 211     4002   3905   3834    135     74   -141       C  
ATOM   2639  C   SER A 211     -38.481  -2.013 -71.925  1.00 31.05           C  
ANISOU 2639  C   SER A 211     4014   3934   3850    153     73   -154       C  
ATOM   2640  O   SER A 211     -38.153  -1.408 -72.939  1.00 32.93           O  
ANISOU 2640  O   SER A 211     4270   4152   4088    172     75   -160       O  
ATOM   2641  CB  SER A 211     -36.624  -2.611 -70.357  1.00 29.94           C  
ANISOU 2641  CB  SER A 211     3871   3786   3715    137     91   -140       C  
ATOM   2642  OG  SER A 211     -36.060  -3.663 -69.590  1.00 30.22           O  
ANISOU 2642  OG  SER A 211     3909   3820   3753    118     90   -128       O  
ATOM   2643  N   LEU A 212     -39.587  -1.732 -71.250  1.00 32.32           N  
ANISOU 2643  N   LEU A 212     4147   4127   4006    146     68   -160       N  
ATOM   2644  CA  LEU A 212     -40.406  -0.553 -71.540  1.00 31.69           C  
ANISOU 2644  CA  LEU A 212     4055   4060   3922    165     65   -176       C  
ATOM   2645  C   LEU A 212     -41.000  -0.567 -72.951  1.00 31.88           C  
ANISOU 2645  C   LEU A 212     4097   4069   3945    176     53   -181       C  
ATOM   2646  O   LEU A 212     -41.152   0.460 -73.592  1.00 33.88           O  
ANISOU 2646  O   LEU A 212     4359   4315   4197    198     51   -193       O  
ATOM   2647  CB  LEU A 212     -39.594   0.727 -71.286  1.00 31.47           C  
ANISOU 2647  CB  LEU A 212     4033   4025   3898    186     76   -184       C  
ATOM   2648  CG  LEU A 212     -39.556   1.244 -69.845  1.00 31.82           C  
ANISOU 2648  CG  LEU A 212     4052   4096   3940    185     84   -189       C  
ATOM   2649  CD1 LEU A 212     -38.507   2.339 -69.719  1.00 31.63           C  
ANISOU 2649  CD1 LEU A 212     4041   4054   3922    202     92   -193       C  
ATOM   2650  CD2 LEU A 212     -40.920   1.751 -69.401  1.00 30.38           C  
ANISOU 2650  CD2 LEU A 212     3841   3952   3749    191     75   -204       C  
ATOM   2651  N   ASN A 213     -41.292  -1.756 -73.440  1.00 32.82           N  
ANISOU 2651  N   ASN A 213     4225   4180   4063    160     42   -171       N  
ATOM   2652  CA  ASN A 213     -42.076  -1.919 -74.636  1.00 33.42           C  
ANISOU 2652  CA  ASN A 213     4313   4246   4137    167     27   -176       C  
ATOM   2653  C   ASN A 213     -43.448  -2.382 -74.160  1.00 34.87           C  
ANISOU 2653  C   ASN A 213     4468   4465   4316    147     13   -176       C  
ATOM   2654  O   ASN A 213     -43.530  -3.246 -73.304  1.00 35.96           O  
ANISOU 2654  O   ASN A 213     4592   4618   4453    121     12   -164       O  
ATOM   2655  CB  ASN A 213     -41.434  -2.952 -75.557  1.00 32.19           C  
ANISOU 2655  CB  ASN A 213     4189   4057   3982    163     20   -166       C  
ATOM   2656  CG  ASN A 213     -40.325  -2.360 -76.408  1.00 33.87           C  
ANISOU 2656  CG  ASN A 213     4430   4241   4197    187     32   -168       C  
ATOM   2657  ND2 ASN A 213     -39.073  -2.725 -76.122  1.00 32.76           N  
ANISOU 2657  ND2 ASN A 213     4301   4087   4059    185     43   -160       N  
ATOM   2658  OD1 ASN A 213     -40.593  -1.588 -77.313  1.00 33.67           O  
ANISOU 2658  OD1 ASN A 213     4416   4207   4169    206     29   -177       O  
ATOM   2659  N   PRO A 214     -44.527  -1.789 -74.698  1.00 36.16           N  
ANISOU 2659  N   PRO A 214     4621   4642   4475    160      3   -189       N  
ATOM   2660  CA  PRO A 214     -45.897  -2.097 -74.274  1.00 36.76           C  
ANISOU 2660  CA  PRO A 214     4663   4756   4544    143     -8   -190       C  
ATOM   2661  C   PRO A 214     -46.342  -3.461 -74.806  1.00 39.12           C  
ANISOU 2661  C   PRO A 214     4972   5046   4844    118    -26   -176       C  
ATOM   2662  O   PRO A 214     -47.243  -3.570 -75.646  1.00 42.51           O  
ANISOU 2662  O   PRO A 214     5402   5475   5272    120    -43   -180       O  
ATOM   2663  CB  PRO A 214     -46.713  -0.957 -74.893  1.00 37.09           C  
ANISOU 2663  CB  PRO A 214     4700   4808   4584    172    -15   -211       C  
ATOM   2664  CG  PRO A 214     -45.932  -0.565 -76.115  1.00 37.61           C  
ANISOU 2664  CG  PRO A 214     4806   4827   4654    194    -14   -214       C  
ATOM   2665  CD  PRO A 214     -44.484  -0.828 -75.822  1.00 35.57           C  
ANISOU 2665  CD  PRO A 214     4568   4545   4401    190      1   -202       C  
ATOM   2666  N   MET A 215     -45.701  -4.499 -74.304  1.00 40.52           N  
ANISOU 2666  N   MET A 215     5157   5213   5023     94    -26   -158       N  
ATOM   2667  CA  MET A 215     -45.882  -5.838 -74.817  1.00 42.16           C  
ANISOU 2667  CA  MET A 215     5382   5401   5233     71    -46   -144       C  
ATOM   2668  C   MET A 215     -47.197  -6.448 -74.348  1.00 40.00           C  
ANISOU 2668  C   MET A 215     5078   5165   4954     39    -63   -135       C  
ATOM   2669  O   MET A 215     -47.429  -6.535 -73.148  1.00 38.46           O  
ANISOU 2669  O   MET A 215     4852   5005   4753     18    -56   -127       O  
ATOM   2670  CB  MET A 215     -44.756  -6.698 -74.285  1.00 48.09           C  
ANISOU 2670  CB  MET A 215     6152   6132   5988     56    -42   -129       C  
ATOM   2671  CG  MET A 215     -44.458  -7.914 -75.129  1.00 55.68           C  
ANISOU 2671  CG  MET A 215     7148   7055   6951     48    -63   -119       C  
ATOM   2672  SD  MET A 215     -43.300  -7.429 -76.407  1.00 65.15           S  
ANISOU 2672  SD  MET A 215     8388   8212   8154     88    -54   -131       S  
ATOM   2673  CE  MET A 215     -41.856  -7.078 -75.400  1.00 57.94           C  
ANISOU 2673  CE  MET A 215     7474   7297   7244     94    -27   -129       C  
ATOM   2674  N   ASN A 216     -48.044  -6.893 -75.274  1.00 38.32           N  
ANISOU 2674  N   ASN A 216     4872   4946   4741     34    -85   -135       N  
ATOM   2675  CA  ASN A 216     -49.258  -7.617 -74.873  1.00 40.15           C  
ANISOU 2675  CA  ASN A 216     5074   5211   4968     -2   -103   -122       C  
ATOM   2676  C   ASN A 216     -49.336  -9.062 -75.363  1.00 36.12           C  
ANISOU 2676  C   ASN A 216     4590   4672   4460    -31   -132   -104       C  
ATOM   2677  O   ASN A 216     -50.261  -9.803 -75.038  1.00 36.59           O  
ANISOU 2677  O   ASN A 216     4629   4756   4516    -67   -151    -89       O  
ATOM   2678  CB  ASN A 216     -50.535  -6.832 -75.243  1.00 41.48           C  
ANISOU 2678  CB  ASN A 216     5214   5414   5131     10   -108   -138       C  
ATOM   2679  CG  ASN A 216     -50.655  -6.578 -76.726  1.00 44.39           C  
ANISOU 2679  CG  ASN A 216     5613   5747   5505     37   -121   -151       C  
ATOM   2680  ND2 ASN A 216     -51.434  -5.568 -77.089  1.00 46.25           N  
ANISOU 2680  ND2 ASN A 216     5831   6003   5737     61   -120   -170       N  
ATOM   2681  OD1 ASN A 216     -50.054  -7.277 -77.541  1.00 46.37           O  
ANISOU 2681  OD1 ASN A 216     5904   5953   5761     38   -132   -145       O  
ATOM   2682  N   PHE A 217     -48.351  -9.467 -76.136  1.00 35.74           N  
ANISOU 2682  N   PHE A 217     4586   4573   4418    -15   -137   -104       N  
ATOM   2683  CA  PHE A 217     -48.364 -10.800 -76.723  1.00 36.18           C  
ANISOU 2683  CA  PHE A 217     4673   4596   4476    -35   -168    -90       C  
ATOM   2684  C   PHE A 217     -47.000 -11.305 -77.181  1.00 35.12           C  
ANISOU 2684  C   PHE A 217     4584   4412   4346    -17   -168    -90       C  
ATOM   2685  O   PHE A 217     -46.244 -10.605 -77.856  1.00 34.06           O  
ANISOU 2685  O   PHE A 217     4469   4257   4213     19   -151   -105       O  
ATOM   2686  CB  PHE A 217     -49.355 -10.869 -77.896  1.00 36.06           C  
ANISOU 2686  CB  PHE A 217     4664   4573   4461    -30   -191    -97       C  
ATOM   2687  CG  PHE A 217     -49.428 -12.222 -78.530  1.00 36.19           C  
ANISOU 2687  CG  PHE A 217     4715   4554   4480    -49   -227    -83       C  
ATOM   2688  CD1 PHE A 217     -49.909 -13.318 -77.807  1.00 37.47           C  
ANISOU 2688  CD1 PHE A 217     4868   4727   4642    -97   -250    -60       C  
ATOM   2689  CD2 PHE A 217     -49.001 -12.412 -79.834  1.00 35.67           C  
ANISOU 2689  CD2 PHE A 217     4692   4443   4416    -20   -240    -94       C  
ATOM   2690  CE1 PHE A 217     -49.973 -14.578 -78.384  1.00 37.92           C  
ANISOU 2690  CE1 PHE A 217     4959   4747   4701   -115   -289    -48       C  
ATOM   2691  CE2 PHE A 217     -49.072 -13.666 -80.424  1.00 37.29           C  
ANISOU 2691  CE2 PHE A 217     4931   4613   4623    -35   -276    -83       C  
ATOM   2692  CZ  PHE A 217     -49.559 -14.749 -79.697  1.00 37.82           C  
ANISOU 2692  CZ  PHE A 217     4990   4688   4690    -83   -302    -61       C  
ATOM   2693  N   ILE A 218     -46.689 -12.535 -76.800  1.00 36.36           N  
ANISOU 2693  N   ILE A 218     4758   4551   4503    -45   -188    -73       N  
ATOM   2694  CA  ILE A 218     -45.528 -13.215 -77.354  1.00 35.95           C  
ANISOU 2694  CA  ILE A 218     4752   4452   4454    -27   -197    -74       C  
ATOM   2695  C   ILE A 218     -46.032 -14.556 -77.829  1.00 34.60           C  
ANISOU 2695  C   ILE A 218     4606   4256   4283    -52   -240    -61       C  
ATOM   2696  O   ILE A 218     -46.630 -15.299 -77.066  1.00 33.21           O  
ANISOU 2696  O   ILE A 218     4416   4094   4106    -94   -259    -42       O  
ATOM   2697  CB  ILE A 218     -44.385 -13.375 -76.325  1.00 36.40           C  
ANISOU 2697  CB  ILE A 218     4810   4507   4512    -31   -180    -67       C  
ATOM   2698  CG1 ILE A 218     -43.933 -11.999 -75.823  1.00 36.24           C  
ANISOU 2698  CG1 ILE A 218     4764   4512   4491     -8   -140    -80       C  
ATOM   2699  CG2 ILE A 218     -43.202 -14.089 -76.968  1.00 35.82           C  
ANISOU 2699  CG2 ILE A 218     4783   4387   4439     -8   -191    -71       C  
ATOM   2700  CD1 ILE A 218     -42.841 -12.026 -74.774  1.00 34.77           C  
ANISOU 2700  CD1 ILE A 218     4576   4326   4306    -10   -122    -74       C  
ATOM   2701  N   GLN A 219     -45.825 -14.840 -79.102  1.00 35.57           N  
ANISOU 2701  N   GLN A 219     4766   4342   4406    -26   -256    -71       N  
ATOM   2702  CA  GLN A 219     -46.307 -16.079 -79.674  1.00 37.20           C  
ANISOU 2702  CA  GLN A 219     5002   4520   4613    -44   -301    -62       C  
ATOM   2703  C   GLN A 219     -45.592 -17.301 -79.128  1.00 39.60           C  
ANISOU 2703  C   GLN A 219     5331   4796   4916    -63   -324    -48       C  
ATOM   2704  O   GLN A 219     -44.392 -17.444 -79.315  1.00 40.49           O  
ANISOU 2704  O   GLN A 219     5472   4882   5028    -34   -317    -57       O  
ATOM   2705  CB  GLN A 219     -46.183 -16.067 -81.181  1.00 37.41           C  
ANISOU 2705  CB  GLN A 219     5063   4512   4637     -7   -314    -79       C  
ATOM   2706  CG  GLN A 219     -47.083 -17.114 -81.805  1.00 37.69           C  
ANISOU 2706  CG  GLN A 219     5119   4526   4673    -29   -362    -70       C  
ATOM   2707  CD  GLN A 219     -46.884 -17.247 -83.286  1.00 38.69           C  
ANISOU 2707  CD  GLN A 219     5287   4617   4797      9   -378    -87       C  
ATOM   2708  NE2 GLN A 219     -47.382 -18.335 -83.818  1.00 38.31           N  
ANISOU 2708  NE2 GLN A 219     5267   4540   4749     -5   -424    -80       N  
ATOM   2709  OE1 GLN A 219     -46.273 -16.388 -83.953  1.00 39.86           O  
ANISOU 2709  OE1 GLN A 219     5442   4761   4940     51   -350   -105       O  
ATOM   2710  N   PRO A 220     -46.341 -18.195 -78.460  1.00 42.57           N  
ANISOU 2710  N   PRO A 220     5700   5179   5293   -112   -354    -25       N  
ATOM   2711  CA  PRO A 220     -45.773 -19.446 -77.956  1.00 42.73           C  
ANISOU 2711  CA  PRO A 220     5750   5170   5314   -134   -385    -10       C  
ATOM   2712  C   PRO A 220     -44.982 -20.135 -79.065  1.00 41.85           C  
ANISOU 2712  C   PRO A 220     5694   5005   5202    -98   -410    -24       C  
ATOM   2713  O   PRO A 220     -45.370 -20.081 -80.221  1.00 41.63           O  
ANISOU 2713  O   PRO A 220     5683   4960   5172    -77   -423    -36       O  
ATOM   2714  CB  PRO A 220     -47.016 -20.263 -77.587  1.00 45.53           C  
ANISOU 2714  CB  PRO A 220     6093   5536   5668   -191   -422     14       C  
ATOM   2715  CG  PRO A 220     -48.056 -19.231 -77.265  1.00 44.92           C  
ANISOU 2715  CG  PRO A 220     5962   5515   5591   -204   -395     15       C  
ATOM   2716  CD  PRO A 220     -47.803 -18.120 -78.242  1.00 42.40           C  
ANISOU 2716  CD  PRO A 220     5644   5194   5272   -150   -366    -13       C  
ATOM   2717  N   GLY A 221     -43.851 -20.732 -78.728  1.00 40.79           N  
ANISOU 2717  N   GLY A 221     5586   4843   5065    -87   -416    -25       N  
ATOM   2718  CA  GLY A 221     -42.965 -21.250 -79.759  1.00 40.20           C  
ANISOU 2718  CA  GLY A 221     5561   4724   4988    -44   -434    -43       C  
ATOM   2719  C   GLY A 221     -41.979 -20.239 -80.321  1.00 37.35           C  
ANISOU 2719  C   GLY A 221     5198   4368   4623      9   -390    -67       C  
ATOM   2720  O   GLY A 221     -40.960 -20.624 -80.853  1.00 39.78           O  
ANISOU 2720  O   GLY A 221     5540   4648   4926     45   -396    -80       O  
ATOM   2721  N   ALA A 222     -42.244 -18.946 -80.196  1.00 37.27           N  
ANISOU 2721  N   ALA A 222     5150   4396   4615     15   -348    -72       N  
ATOM   2722  CA  ALA A 222     -41.334 -17.936 -80.786  1.00 37.22           C  
ANISOU 2722  CA  ALA A 222     5143   4393   4605     63   -309    -92       C  
ATOM   2723  C   ALA A 222     -39.882 -18.014 -80.296  1.00 37.63           C  
ANISOU 2723  C   ALA A 222     5204   4438   4655     84   -291    -97       C  
ATOM   2724  O   ALA A 222     -38.974 -17.516 -80.960  1.00 37.58           O  
ANISOU 2724  O   ALA A 222     5207   4426   4642    125   -268   -113       O  
ATOM   2725  CB  ALA A 222     -41.875 -16.531 -80.576  1.00 34.95           C  
ANISOU 2725  CB  ALA A 222     4814   4146   4320     62   -270    -94       C  
ATOM   2726  N   PHE A 223     -39.669 -18.594 -79.117  1.00 37.42           N  
ANISOU 2726  N   PHE A 223     5172   4414   4632     54   -299    -82       N  
ATOM   2727  CA  PHE A 223     -38.335 -18.598 -78.507  1.00 37.07           C  
ANISOU 2727  CA  PHE A 223     5130   4365   4587     71   -280    -87       C  
ATOM   2728  C   PHE A 223     -37.843 -20.012 -78.300  1.00 37.53           C  
ANISOU 2728  C   PHE A 223     5226   4389   4644     65   -322    -82       C  
ATOM   2729  O   PHE A 223     -36.824 -20.238 -77.633  1.00 36.12           O  
ANISOU 2729  O   PHE A 223     5052   4206   4465     72   -315    -83       O  
ATOM   2730  CB  PHE A 223     -38.312 -17.798 -77.200  1.00 34.86           C  
ANISOU 2730  CB  PHE A 223     4809   4122   4313     48   -246    -77       C  
ATOM   2731  CG  PHE A 223     -38.268 -16.305 -77.409  1.00 34.11           C  
ANISOU 2731  CG  PHE A 223     4684   4056   4218     69   -202    -87       C  
ATOM   2732  CD1 PHE A 223     -39.447 -15.566 -77.524  1.00 33.94           C  
ANISOU 2732  CD1 PHE A 223     4636   4059   4198     55   -194    -85       C  
ATOM   2733  CD2 PHE A 223     -37.058 -15.637 -77.482  1.00 33.30           C  
ANISOU 2733  CD2 PHE A 223     4581   3955   4114    101   -171    -99       C  
ATOM   2734  CE1 PHE A 223     -39.412 -14.196 -77.728  1.00 33.23           C  
ANISOU 2734  CE1 PHE A 223     4523   3992   4109     75   -159    -96       C  
ATOM   2735  CE2 PHE A 223     -37.012 -14.269 -77.695  1.00 34.32           C  
ANISOU 2735  CE2 PHE A 223     4686   4107   4244    118   -135   -107       C  
ATOM   2736  CZ  PHE A 223     -38.193 -13.544 -77.815  1.00 33.91           C  
ANISOU 2736  CZ  PHE A 223     4612   4077   4194    106   -130   -106       C  
ATOM   2737  N   LYS A 224     -38.584 -20.959 -78.868  1.00 39.35           N  
ANISOU 2737  N   LYS A 224     5484   4593   4872     52   -367    -77       N  
ATOM   2738  CA  LYS A 224     -38.151 -22.338 -78.890  1.00 45.13           C  
ANISOU 2738  CA  LYS A 224     6259   5285   5601     52   -414    -76       C  
ATOM   2739  C   LYS A 224     -36.823 -22.383 -79.632  1.00 44.05           C  
ANISOU 2739  C   LYS A 224     6149   5130   5457    110   -406   -100       C  
ATOM   2740  O   LYS A 224     -36.680 -21.807 -80.720  1.00 41.46           O  
ANISOU 2740  O   LYS A 224     5824   4805   5122    147   -388   -117       O  
ATOM   2741  CB  LYS A 224     -39.185 -23.238 -79.564  1.00 50.11           C  
ANISOU 2741  CB  LYS A 224     6917   5888   6231     33   -466    -69       C  
ATOM   2742  CG  LYS A 224     -40.274 -23.739 -78.624  1.00 58.33           C  
ANISOU 2742  CG  LYS A 224     7944   6939   7279    -30   -491    -40       C  
ATOM   2743  CD  LYS A 224     -40.904 -25.045 -79.117  1.00 63.62           C  
ANISOU 2743  CD  LYS A 224     8655   7568   7948    -50   -556    -31       C  
ATOM   2744  CE  LYS A 224     -42.145 -25.398 -78.302  1.00 68.48           C  
ANISOU 2744  CE  LYS A 224     9249   8200   8568   -118   -578      0       C  
ATOM   2745  NZ  LYS A 224     -42.811 -26.661 -78.740  1.00 67.79           N1+
ANISOU 2745  NZ  LYS A 224     9202   8073   8480   -144   -645     12       N1+
ATOM   2746  N   GLU A 225     -35.845 -23.020 -78.998  1.00 44.08           N  
ANISOU 2746  N   GLU A 225     6168   5118   5459    116   -416   -102       N  
ATOM   2747  CA  GLU A 225     -34.476 -23.138 -79.521  1.00 45.13           C  
ANISOU 2747  CA  GLU A 225     6323   5239   5584    170   -408   -125       C  
ATOM   2748  C   GLU A 225     -33.731 -21.810 -79.654  1.00 43.70           C  
ANISOU 2748  C   GLU A 225     6109   5093   5401    199   -349   -136       C  
ATOM   2749  O   GLU A 225     -32.694 -21.752 -80.312  1.00 44.75           O  
ANISOU 2749  O   GLU A 225     6255   5222   5524    246   -338   -155       O  
ATOM   2750  CB  GLU A 225     -34.439 -23.914 -80.843  1.00 48.63           C  
ANISOU 2750  CB  GLU A 225     6811   5648   6015    206   -446   -142       C  
ATOM   2751  CG  GLU A 225     -35.026 -25.313 -80.745  1.00 52.71           C  
ANISOU 2751  CG  GLU A 225     7368   6125   6534    181   -512   -132       C  
ATOM   2752  CD  GLU A 225     -34.602 -26.184 -81.901  1.00 56.18           C  
ANISOU 2752  CD  GLU A 225     7857   6527   6961    228   -552   -155       C  
ATOM   2753  OE1 GLU A 225     -35.054 -25.932 -83.031  1.00 57.59           O  
ANISOU 2753  OE1 GLU A 225     8044   6704   7133    249   -553   -165       O  
ATOM   2754  OE2 GLU A 225     -33.802 -27.114 -81.673  1.00 62.47           O1-
ANISOU 2754  OE2 GLU A 225     8686   7296   7752    246   -584   -163       O1-
ATOM   2755  N   ILE A 226     -34.242 -20.751 -79.030  1.00 39.82           N  
ANISOU 2755  N   ILE A 226     5576   4635   4918    173   -312   -124       N  
ATOM   2756  CA  ILE A 226     -33.484 -19.508 -78.948  1.00 38.06           C  
ANISOU 2756  CA  ILE A 226     5323   4443   4695    194   -260   -132       C  
ATOM   2757  C   ILE A 226     -32.635 -19.545 -77.689  1.00 37.49           C  
ANISOU 2757  C   ILE A 226     5237   4379   4628    184   -247   -126       C  
ATOM   2758  O   ILE A 226     -33.079 -20.001 -76.633  1.00 37.04           O  
ANISOU 2758  O   ILE A 226     5173   4320   4577    145   -263   -109       O  
ATOM   2759  CB  ILE A 226     -34.383 -18.250 -78.969  1.00 38.10           C  
ANISOU 2759  CB  ILE A 226     5292   4478   4705    178   -228   -125       C  
ATOM   2760  CG1 ILE A 226     -35.207 -18.188 -80.266  1.00 37.00           C  
ANISOU 2760  CG1 ILE A 226     5167   4330   4560    190   -241   -132       C  
ATOM   2761  CG2 ILE A 226     -33.552 -16.983 -78.766  1.00 34.99           C  
ANISOU 2761  CG2 ILE A 226     4869   4111   4311    196   -178   -131       C  
ATOM   2762  CD1 ILE A 226     -34.382 -18.005 -81.529  1.00 37.57           C  
ANISOU 2762  CD1 ILE A 226     5260   4393   4619    241   -231   -152       C  
ATOM   2763  N   ARG A 227     -31.388 -19.119 -77.828  1.00 38.44           N  
ANISOU 2763  N   ARG A 227     5354   4508   4745    219   -219   -139       N  
ATOM   2764  CA  ARG A 227     -30.514 -18.971 -76.696  1.00 39.00           C  
ANISOU 2764  CA  ARG A 227     5407   4589   4820    213   -202   -135       C  
ATOM   2765  C   ARG A 227     -30.025 -17.552 -76.630  1.00 38.09           C  
ANISOU 2765  C   ARG A 227     5258   4507   4708    224   -151   -138       C  
ATOM   2766  O   ARG A 227     -29.466 -17.025 -77.591  1.00 36.82           O  
ANISOU 2766  O   ARG A 227     5098   4352   4539    259   -131   -151       O  
ATOM   2767  CB  ARG A 227     -29.323 -19.929 -76.740  1.00 46.00           C  
ANISOU 2767  CB  ARG A 227     6322   5453   5700    243   -222   -148       C  
ATOM   2768  CG  ARG A 227     -28.392 -19.741 -75.538  1.00 52.11           C  
ANISOU 2768  CG  ARG A 227     7078   6240   6481    237   -204   -144       C  
ATOM   2769  CD  ARG A 227     -27.279 -20.759 -75.497  1.00 58.12           C  
ANISOU 2769  CD  ARG A 227     7867   6980   7236    266   -229   -157       C  
ATOM   2770  NE  ARG A 227     -26.258 -20.478 -76.504  1.00 66.40           N  
ANISOU 2770  NE  ARG A 227     8918   8037   8273    317   -210   -178       N  
ATOM   2771  CZ  ARG A 227     -25.213 -21.267 -76.752  1.00 70.59           C  
ANISOU 2771  CZ  ARG A 227     9472   8555   8795    355   -229   -196       C  
ATOM   2772  NH1 ARG A 227     -25.051 -22.395 -76.068  1.00 72.11           N1+
ANISOU 2772  NH1 ARG A 227     9690   8719   8989    347   -269   -195       N1+
ATOM   2773  NH2 ARG A 227     -24.329 -20.934 -77.687  1.00 72.64           N  
ANISOU 2773  NH2 ARG A 227     9728   8830   9041    400   -208   -214       N  
ATOM   2774  N   LEU A 228     -30.242 -16.936 -75.479  1.00 36.56           N  
ANISOU 2774  N   LEU A 228     5033   4332   4523    195   -131   -125       N  
ATOM   2775  CA  LEU A 228     -29.780 -15.590 -75.222  1.00 35.00           C  
ANISOU 2775  CA  LEU A 228     4805   4164   4330    201    -87   -126       C  
ATOM   2776  C   LEU A 228     -28.819 -15.642 -74.054  1.00 33.93           C  
ANISOU 2776  C   LEU A 228     4657   4033   4199    196    -77   -123       C  
ATOM   2777  O   LEU A 228     -29.030 -16.376 -73.099  1.00 35.03           O  
ANISOU 2777  O   LEU A 228     4801   4164   4343    170    -98   -113       O  
ATOM   2778  CB  LEU A 228     -30.976 -14.720 -74.851  1.00 37.02           C  
ANISOU 2778  CB  LEU A 228     5034   4440   4592    172    -74   -116       C  
ATOM   2779  CG  LEU A 228     -31.778 -13.903 -75.884  1.00 40.46           C  
ANISOU 2779  CG  LEU A 228     5463   4883   5023    180    -64   -120       C  
ATOM   2780  CD1 LEU A 228     -31.413 -14.123 -77.350  1.00 38.22           C  
ANISOU 2780  CD1 LEU A 228     5206   4585   4730    216    -70   -134       C  
ATOM   2781  CD2 LEU A 228     -33.275 -14.058 -75.644  1.00 38.03           C  
ANISOU 2781  CD2 LEU A 228     5148   4581   4719    147    -82   -110       C  
ATOM   2782  N   HIS A 229     -27.754 -14.862 -74.116  1.00 33.57           N  
ANISOU 2782  N   HIS A 229     4597   4002   4153    219    -46   -130       N  
ATOM   2783  CA  HIS A 229     -26.975 -14.632 -72.921  1.00 33.58           C  
ANISOU 2783  CA  HIS A 229     4581   4013   4162    210    -32   -126       C  
ATOM   2784  C   HIS A 229     -27.782 -13.882 -71.882  1.00 33.31           C  
ANISOU 2784  C   HIS A 229     4520   3998   4137    176    -19   -113       C  
ATOM   2785  O   HIS A 229     -27.738 -14.173 -70.691  1.00 33.60           O  
ANISOU 2785  O   HIS A 229     4549   4037   4179    154    -24   -104       O  
ATOM   2786  CB  HIS A 229     -25.719 -13.861 -73.250  1.00 34.07           C  
ANISOU 2786  CB  HIS A 229     4631   4089   4222    240     -2   -135       C  
ATOM   2787  CG  HIS A 229     -24.780 -13.774 -72.099  1.00 34.61           C  
ANISOU 2787  CG  HIS A 229     4685   4165   4298    235      8   -132       C  
ATOM   2788  CD2 HIS A 229     -23.848 -14.669 -71.627  1.00 35.97           C  
ANISOU 2788  CD2 HIS A 229     4870   4325   4470    245     -6   -137       C  
ATOM   2789  ND1 HIS A 229     -24.777 -12.735 -71.250  1.00 37.83           N  
ANISOU 2789  ND1 HIS A 229     5065   4591   4714    218     33   -125       N  
ATOM   2790  CE1 HIS A 229     -23.862 -12.940 -70.300  1.00 37.16           C  
ANISOU 2790  CE1 HIS A 229     4974   4507   4634    217     35   -124       C  
ATOM   2791  NE2 HIS A 229     -23.290 -14.125 -70.532  1.00 36.83           N  
ANISOU 2791  NE2 HIS A 229     4956   4447   4587    234     10   -132       N  
ATOM   2792  N   LYS A 230     -28.553 -12.905 -72.320  1.00 33.53           N  
ANISOU 2792  N   LYS A 230     4532   4041   4165    172     -2   -112       N  
ATOM   2793  CA  LYS A 230     -29.270 -12.084 -71.363  1.00 33.85           C  
ANISOU 2793  CA  LYS A 230     4545   4103   4212    146     11   -103       C  
ATOM   2794  C   LYS A 230     -30.544 -11.559 -71.974  1.00 33.68           C  
ANISOU 2794  C   LYS A 230     4517   4091   4189    139     11   -103       C  
ATOM   2795  O   LYS A 230     -30.545 -11.149 -73.125  1.00 33.25           O  
ANISOU 2795  O   LYS A 230     4470   4032   4130    160     17   -111       O  
ATOM   2796  CB  LYS A 230     -28.402 -10.913 -70.924  1.00 32.38           C  
ANISOU 2796  CB  LYS A 230     4337   3934   4031    156     43   -106       C  
ATOM   2797  CG  LYS A 230     -28.936 -10.195 -69.713  1.00 32.73           C  
ANISOU 2797  CG  LYS A 230     4354   4000   4082    132     54    -99       C  
ATOM   2798  CD  LYS A 230     -27.995  -9.070 -69.355  1.00 32.57           C  
ANISOU 2798  CD  LYS A 230     4317   3991   4066    145     82   -102       C  
ATOM   2799  CE  LYS A 230     -28.583  -8.234 -68.248  1.00 33.34           C  
ANISOU 2799  CE  LYS A 230     4389   4109   4168    126     92    -98       C  
ATOM   2800  NZ  LYS A 230     -27.720  -7.047 -68.057  1.00 35.08           N1+
ANISOU 2800  NZ  LYS A 230     4596   4337   4393    139    115   -101       N1+
ATOM   2801  N   LEU A 231     -31.618 -11.576 -71.190  1.00 30.91           N  
ANISOU 2801  N   LEU A 231     4150   3754   3840    108      3    -93       N  
ATOM   2802  CA  LEU A 231     -32.836 -10.910 -71.575  1.00 30.48           C  
ANISOU 2802  CA  LEU A 231     4082   3715   3784    101      6    -94       C  
ATOM   2803  C   LEU A 231     -33.259 -10.038 -70.403  1.00 30.14           C  
ANISOU 2803  C   LEU A 231     4005   3701   3744     84     23    -90       C  
ATOM   2804  O   LEU A 231     -33.437 -10.534 -69.289  1.00 30.27           O  
ANISOU 2804  O   LEU A 231     4012   3727   3760     59     16    -80       O  
ATOM   2805  CB  LEU A 231     -33.935 -11.939 -71.876  1.00 29.79           C  
ANISOU 2805  CB  LEU A 231     4006   3618   3692     81    -25    -87       C  
ATOM   2806  CG  LEU A 231     -35.034 -11.680 -72.912  1.00 30.04           C  
ANISOU 2806  CG  LEU A 231     4040   3653   3721     84    -32    -91       C  
ATOM   2807  CD1 LEU A 231     -36.294 -12.487 -72.567  1.00 28.63           C  
ANISOU 2807  CD1 LEU A 231     3856   3480   3540     49    -59    -79       C  
ATOM   2808  CD2 LEU A 231     -35.368 -10.216 -73.137  1.00 28.13           C  
ANISOU 2808  CD2 LEU A 231     3775   3432   3480     97     -7    -99       C  
ATOM   2809  N   THR A 232     -33.424  -8.748 -70.657  1.00 30.70           N  
ANISOU 2809  N   THR A 232     4060   3787   3815     98     43    -98       N  
ATOM   2810  CA  THR A 232     -34.021  -7.851 -69.680  1.00 30.62           C  
ANISOU 2810  CA  THR A 232     4021   3807   3807     86     56    -97       C  
ATOM   2811  C   THR A 232     -35.370  -7.442 -70.199  1.00 29.48           C  
ANISOU 2811  C   THR A 232     3865   3676   3658     83     50   -101       C  
ATOM   2812  O   THR A 232     -35.484  -6.965 -71.320  1.00 30.39           O  
ANISOU 2812  O   THR A 232     3992   3782   3773    103     52   -109       O  
ATOM   2813  CB  THR A 232     -33.154  -6.611 -69.427  1.00 29.81           C  
ANISOU 2813  CB  THR A 232     3908   3709   3709    105     80   -105       C  
ATOM   2814  CG2 THR A 232     -33.708  -5.769 -68.262  1.00 29.84           C  
ANISOU 2814  CG2 THR A 232     3883   3743   3713     95     90   -106       C  
ATOM   2815  OG1 THR A 232     -31.853  -7.056 -69.072  1.00 32.24           O  
ANISOU 2815  OG1 THR A 232     4226   4002   4020    109     85   -101       O  
ATOM   2816  N   LEU A 233     -36.376  -7.673 -69.375  1.00 29.72           N  
ANISOU 2816  N   LEU A 233     3875   3733   3685     58     42    -95       N  
ATOM   2817  CA  LEU A 233     -37.773  -7.369 -69.676  1.00 31.52           C  
ANISOU 2817  CA  LEU A 233     4086   3982   3908     51     35    -98       C  
ATOM   2818  C   LEU A 233     -38.397  -6.608 -68.513  1.00 31.59           C  
ANISOU 2818  C   LEU A 233     4058   4030   3912     42     46   -100       C  
ATOM   2819  O   LEU A 233     -39.195  -7.161 -67.768  1.00 31.88           O  
ANISOU 2819  O   LEU A 233     4077   4092   3942     15     37    -90       O  
ATOM   2820  CB  LEU A 233     -38.578  -8.651 -69.847  1.00 31.14           C  
ANISOU 2820  CB  LEU A 233     4045   3931   3856     24      9    -86       C  
ATOM   2821  CG  LEU A 233     -38.636  -9.363 -71.192  1.00 33.07           C  
ANISOU 2821  CG  LEU A 233     4320   4143   4101     33    -10    -87       C  
ATOM   2822  CD1 LEU A 233     -39.342 -10.707 -70.976  1.00 31.95           C  
ANISOU 2822  CD1 LEU A 233     4184   4000   3956     -1    -39    -71       C  
ATOM   2823  CD2 LEU A 233     -39.352  -8.507 -72.239  1.00 30.63           C  
ANISOU 2823  CD2 LEU A 233     4008   3838   3790     53     -7    -99       C  
ATOM   2824  N   ARG A 234     -38.017  -5.355 -68.329  1.00 31.73           N  
ANISOU 2824  N   ARG A 234     4067   4055   3932     65     64   -112       N  
ATOM   2825  CA  ARG A 234     -38.548  -4.629 -67.188  1.00 31.83           C  
ANISOU 2825  CA  ARG A 234     4048   4106   3939     60     73   -116       C  
ATOM   2826  C   ARG A 234     -39.640  -3.701 -67.655  1.00 31.69           C  
ANISOU 2826  C   ARG A 234     4014   4109   3917     75     72   -130       C  
ATOM   2827  O   ARG A 234     -39.485  -3.003 -68.665  1.00 28.89           O  
ANISOU 2827  O   ARG A 234     3674   3734   3566     99     73   -141       O  
ATOM   2828  CB  ARG A 234     -37.449  -3.867 -66.449  1.00 30.87           C  
ANISOU 2828  CB  ARG A 234     3926   3981   3823     74     90   -121       C  
ATOM   2829  CG  ARG A 234     -36.338  -4.773 -65.941  1.00 32.16           C  
ANISOU 2829  CG  ARG A 234     4103   4124   3990     61     91   -108       C  
ATOM   2830  CD  ARG A 234     -35.286  -3.992 -65.181  1.00 30.32           C  
ANISOU 2830  CD  ARG A 234     3868   3890   3763     74    107   -113       C  
ATOM   2831  NE  ARG A 234     -35.889  -3.288 -64.062  1.00 31.15           N  
ANISOU 2831  NE  ARG A 234     3944   4030   3861     71    113   -118       N  
ATOM   2832  CZ  ARG A 234     -35.290  -2.314 -63.397  1.00 31.25           C  
ANISOU 2832  CZ  ARG A 234     3950   4047   3876     86    124   -126       C  
ATOM   2833  NH1 ARG A 234     -34.064  -1.936 -63.742  1.00 31.38           N1+
ANISOU 2833  NH1 ARG A 234     3985   4034   3903    101    131   -127       N1+
ATOM   2834  NH2 ARG A 234     -35.913  -1.727 -62.392  1.00 30.26           N  
ANISOU 2834  NH2 ARG A 234     3798   3956   3742     86    127   -133       N  
ATOM   2835  N   ASN A 235     -40.746  -3.717 -66.915  1.00 31.73           N  
ANISOU 2835  N   ASN A 235     3987   4154   3911     60     69   -130       N  
ATOM   2836  CA  ASN A 235     -41.838  -2.773 -67.111  1.00 32.35           C  
ANISOU 2836  CA  ASN A 235     4044   4262   3983     76     67   -146       C  
ATOM   2837  C   ASN A 235     -42.471  -2.871 -68.505  1.00 33.41           C  
ANISOU 2837  C   ASN A 235     4192   4379   4120     84     54   -151       C  
ATOM   2838  O   ASN A 235     -42.718  -1.861 -69.153  1.00 35.32           O  
ANISOU 2838  O   ASN A 235     4438   4618   4363    111     54   -167       O  
ATOM   2839  CB  ASN A 235     -41.346  -1.346 -66.843  1.00 30.94           C  
ANISOU 2839  CB  ASN A 235     3864   4083   3807    107     80   -164       C  
ATOM   2840  CG  ASN A 235     -42.387  -0.497 -66.170  1.00 31.52           C  
ANISOU 2840  CG  ASN A 235     3903   4202   3869    118     80   -179       C  
ATOM   2841  ND2 ASN A 235     -43.467  -0.206 -66.890  1.00 29.75           N  
ANISOU 2841  ND2 ASN A 235     3670   3992   3641    128     69   -190       N  
ATOM   2842  OD1 ASN A 235     -42.230  -0.111 -64.999  1.00 32.07           O  
ANISOU 2842  OD1 ASN A 235     3954   4298   3933    120     88   -183       O  
ATOM   2843  N   ASN A 236     -42.747  -4.095 -68.941  1.00 33.54           N  
ANISOU 2843  N   ASN A 236     4219   4386   4137     60     40   -136       N  
ATOM   2844  CA  ASN A 236     -43.289  -4.366 -70.259  1.00 33.13           C  
ANISOU 2844  CA  ASN A 236     4184   4315   4087     65     24   -138       C  
ATOM   2845  C   ASN A 236     -44.798  -4.578 -70.248  1.00 37.09           C  
ANISOU 2845  C   ASN A 236     4658   4854   4581     49     11   -139       C  
ATOM   2846  O   ASN A 236     -45.439  -4.545 -71.301  1.00 38.39           O  
ANISOU 2846  O   ASN A 236     4830   5009   4746     58     -1   -145       O  
ATOM   2847  CB  ASN A 236     -42.648  -5.634 -70.812  1.00 32.02           C  
ANISOU 2847  CB  ASN A 236     4076   4137   3952     50     13   -123       C  
ATOM   2848  CG  ASN A 236     -41.254  -5.401 -71.342  1.00 30.77           C  
ANISOU 2848  CG  ASN A 236     3949   3939   3801     73     23   -127       C  
ATOM   2849  ND2 ASN A 236     -40.279  -5.680 -70.528  1.00 29.92           N  
ANISOU 2849  ND2 ASN A 236     3845   3826   3697     66     33   -119       N  
ATOM   2850  OD1 ASN A 236     -41.063  -4.987 -72.478  1.00 31.92           O  
ANISOU 2850  OD1 ASN A 236     4116   4062   3950     96     23   -135       O  
ATOM   2851  N   PHE A 237     -45.369  -4.796 -69.064  1.00 37.74           N  
ANISOU 2851  N   PHE A 237     4706   4980   4654     26     13   -132       N  
ATOM   2852  CA  PHE A 237     -46.717  -5.327 -68.986  1.00 39.47           C  
ANISOU 2852  CA  PHE A 237     4896   5235   4863      1      0   -125       C  
ATOM   2853  C   PHE A 237     -47.619  -4.495 -68.124  1.00 41.50           C  
ANISOU 2853  C   PHE A 237     5108   5551   5107      7      8   -137       C  
ATOM   2854  O   PHE A 237     -47.225  -4.067 -67.044  1.00 40.33           O  
ANISOU 2854  O   PHE A 237     4944   5424   4954     10     23   -139       O  
ATOM   2855  CB  PHE A 237     -46.696  -6.762 -68.470  1.00 37.99           C  
ANISOU 2855  CB  PHE A 237     4712   5047   4673    -43    -13    -98       C  
ATOM   2856  CG  PHE A 237     -45.657  -7.627 -69.129  1.00 36.40           C  
ANISOU 2856  CG  PHE A 237     4556   4789   4483    -46    -23    -88       C  
ATOM   2857  CD1 PHE A 237     -44.619  -8.164 -68.390  1.00 36.08           C  
ANISOU 2857  CD1 PHE A 237     4530   4732   4445    -58    -17    -76       C  
ATOM   2858  CD2 PHE A 237     -45.714  -7.898 -70.491  1.00 36.42           C  
ANISOU 2858  CD2 PHE A 237     4589   4755   4493    -34    -38    -91       C  
ATOM   2859  CE1 PHE A 237     -43.655  -8.968 -68.982  1.00 35.26           C  
ANISOU 2859  CE1 PHE A 237     4468   4579   4351    -57    -27    -69       C  
ATOM   2860  CE2 PHE A 237     -44.749  -8.691 -71.099  1.00 34.75           C  
ANISOU 2860  CE2 PHE A 237     4419   4494   4290    -32    -47    -85       C  
ATOM   2861  CZ  PHE A 237     -43.721  -9.226 -70.345  1.00 34.94           C  
ANISOU 2861  CZ  PHE A 237     4455   4504   4316    -43    -42    -74       C  
ATOM   2862  N   ASP A 238     -48.831  -4.272 -68.632  1.00 48.10           N  
ANISOU 2862  N   ASP A 238     5923   6414   5938     10     -2   -146       N  
ATOM   2863  CA  ASP A 238     -49.871  -3.519 -67.945  1.00 52.11           C  
ANISOU 2863  CA  ASP A 238     6385   6984   6431     19      2   -160       C  
ATOM   2864  C   ASP A 238     -50.299  -4.260 -66.706  1.00 49.40           C  
ANISOU 2864  C   ASP A 238     6005   6688   6073    -20      5   -141       C  
ATOM   2865  O   ASP A 238     -50.428  -3.675 -65.638  1.00 52.67           O  
ANISOU 2865  O   ASP A 238     6389   7146   6475    -13     19   -149       O  
ATOM   2866  CB  ASP A 238     -51.093  -3.339 -68.852  1.00 61.20           C  
ANISOU 2866  CB  ASP A 238     7521   8151   7580     26    -13   -171       C  
ATOM   2867  CG  ASP A 238     -50.922  -2.203 -69.853  1.00 71.71           C  
ANISOU 2867  CG  ASP A 238     8876   9452   8919     73    -14   -196       C  
ATOM   2868  OD1 ASP A 238     -50.195  -2.379 -70.856  1.00 71.32           O  
ANISOU 2868  OD1 ASP A 238     8869   9345   8882     81    -19   -193       O  
ATOM   2869  OD2 ASP A 238     -51.537  -1.132 -69.647  1.00 80.71           O1-
ANISOU 2869  OD2 ASP A 238     9990  10624  10050    102    -12   -220       O1-
ATOM   2870  N   SER A 239     -50.501  -5.560 -66.856  1.00 45.42           N  
ANISOU 2870  N   SER A 239     5509   6177   5571    -62     -9   -115       N  
ATOM   2871  CA  SER A 239     -51.163  -6.347 -65.837  1.00 45.33           C  
ANISOU 2871  CA  SER A 239     5462   6217   5545   -107    -12    -93       C  
ATOM   2872  C   SER A 239     -50.531  -7.698 -65.680  1.00 45.81           C  
ANISOU 2872  C   SER A 239     5551   6243   5611   -148    -24    -62       C  
ATOM   2873  O   SER A 239     -49.744  -8.154 -66.531  1.00 45.41           O  
ANISOU 2873  O   SER A 239     5547   6130   5576   -143    -34    -59       O  
ATOM   2874  CB  SER A 239     -52.635  -6.525 -66.178  1.00 44.03           C  
ANISOU 2874  CB  SER A 239     5262   6096   5370   -123    -27    -91       C  
ATOM   2875  OG  SER A 239     -52.795  -6.542 -67.581  1.00 45.53           O  
ANISOU 2875  OG  SER A 239     5480   6245   5574   -108    -43    -99       O  
ATOM   2876  N   LEU A 240     -50.893  -8.325 -64.568  1.00 43.77           N  
ANISOU 2876  N   LEU A 240     5264   6027   5337   -189    -24    -41       N  
ATOM   2877  CA  LEU A 240     -50.399  -9.620 -64.186  1.00 44.53           C  
ANISOU 2877  CA  LEU A 240     5383   6100   5436   -233    -37    -10       C  
ATOM   2878  C   LEU A 240     -50.737 -10.651 -65.263  1.00 45.68           C  
ANISOU 2878  C   LEU A 240     5555   6208   5591   -257    -69      4       C  
ATOM   2879  O   LEU A 240     -49.873 -11.435 -65.657  1.00 46.40           O  
ANISOU 2879  O   LEU A 240     5692   6241   5694   -264    -83     15       O  
ATOM   2880  CB  LEU A 240     -50.996  -9.971 -62.826  1.00 46.94           C  
ANISOU 2880  CB  LEU A 240     5645   6471   5719   -273    -32      9       C  
ATOM   2881  CG  LEU A 240     -50.577 -11.176 -61.990  1.00 51.01           C  
ANISOU 2881  CG  LEU A 240     6172   6978   6229   -323    -43     43       C  
ATOM   2882  CD1 LEU A 240     -51.572 -12.314 -62.172  1.00 55.39           C  
ANISOU 2882  CD1 LEU A 240     6716   7550   6777   -379    -72     73       C  
ATOM   2883  CD2 LEU A 240     -49.144 -11.614 -62.274  1.00 49.90           C  
ANISOU 2883  CD2 LEU A 240     6089   6764   6108   -312    -48     45       C  
ATOM   2884  N   ASN A 241     -51.975 -10.619 -65.764  1.00 43.88           N  
ANISOU 2884  N   ASN A 241     5301   6012   5357   -267    -80      3       N  
ATOM   2885  CA  ASN A 241     -52.404 -11.535 -66.809  1.00 44.04           C  
ANISOU 2885  CA  ASN A 241     5345   6000   5387   -289   -112     16       C  
ATOM   2886  C   ASN A 241     -51.621 -11.390 -68.107  1.00 42.44           C  
ANISOU 2886  C   ASN A 241     5194   5727   5204   -250   -119      0       C  
ATOM   2887  O   ASN A 241     -51.292 -12.395 -68.749  1.00 41.97           O  
ANISOU 2887  O   ASN A 241     5174   5617   5153   -267   -144     13       O  
ATOM   2888  CB  ASN A 241     -53.909 -11.421 -67.055  1.00 49.95           C  
ANISOU 2888  CB  ASN A 241     6050   6802   6125   -304   -122     16       C  
ATOM   2889  CG  ASN A 241     -54.726 -11.981 -65.898  1.00 59.05           C  
ANISOU 2889  CG  ASN A 241     7156   8021   7257   -357   -124     43       C  
ATOM   2890  ND2 ASN A 241     -55.866 -11.349 -65.604  1.00 58.34           N  
ANISOU 2890  ND2 ASN A 241     7010   8003   7152   -355   -115     34       N  
ATOM   2891  OD1 ASN A 241     -54.330 -12.965 -65.263  1.00 63.09           O  
ANISOU 2891  OD1 ASN A 241     7681   8521   7766   -399   -135     72       O  
ATOM   2892  N   VAL A 242     -51.314 -10.146 -68.484  1.00 39.04           N  
ANISOU 2892  N   VAL A 242     4763   5291   4777   -199    -97    -30       N  
ATOM   2893  CA  VAL A 242     -50.513  -9.870 -69.676  1.00 36.39           C  
ANISOU 2893  CA  VAL A 242     4474   4895   4457   -160    -99    -46       C  
ATOM   2894  C   VAL A 242     -49.102 -10.412 -69.487  1.00 36.43           C  
ANISOU 2894  C   VAL A 242     4519   4850   4470   -160    -97    -38       C  
ATOM   2895  O   VAL A 242     -48.538 -11.023 -70.391  1.00 38.04           O  
ANISOU 2895  O   VAL A 242     4766   5002   4684   -154   -113    -35       O  
ATOM   2896  CB  VAL A 242     -50.470  -8.356 -70.032  1.00 35.16           C  
ANISOU 2896  CB  VAL A 242     4309   4747   4303   -108    -77    -78       C  
ATOM   2897  CG1 VAL A 242     -49.573  -8.113 -71.231  1.00 32.59           C  
ANISOU 2897  CG1 VAL A 242     4032   4360   3991    -73    -78    -91       C  
ATOM   2898  CG2 VAL A 242     -51.868  -7.828 -70.315  1.00 34.71           C  
ANISOU 2898  CG2 VAL A 242     4214   4735   4238   -104    -83    -90       C  
ATOM   2899  N   MET A 243     -48.535 -10.189 -68.305  1.00 37.87           N  
ANISOU 2899  N   MET A 243     4687   5052   4647   -164    -77    -34       N  
ATOM   2900  CA  MET A 243     -47.218 -10.712 -67.978  1.00 37.25           C  
ANISOU 2900  CA  MET A 243     4643   4933   4575   -165    -75    -26       C  
ATOM   2901  C   MET A 243     -47.168 -12.222 -68.176  1.00 37.79           C  
ANISOU 2901  C   MET A 243     4740   4971   4646   -203   -107     -1       C  
ATOM   2902  O   MET A 243     -46.307 -12.722 -68.897  1.00 38.16           O  
ANISOU 2902  O   MET A 243     4830   4964   4703   -189   -118     -2       O  
ATOM   2903  CB  MET A 243     -46.837 -10.372 -66.541  1.00 38.11           C  
ANISOU 2903  CB  MET A 243     4728   5076   4676   -172    -53    -22       C  
ATOM   2904  CG  MET A 243     -45.435 -10.813 -66.229  1.00 39.05           C  
ANISOU 2904  CG  MET A 243     4881   5153   4803   -169    -50    -16       C  
ATOM   2905  SD  MET A 243     -44.780 -10.173 -64.699  1.00 42.14           S  
ANISOU 2905  SD  MET A 243     5249   5575   5187   -165    -22    -18       S  
ATOM   2906  CE  MET A 243     -44.997 -11.574 -63.634  1.00 44.93           C  
ANISOU 2906  CE  MET A 243     5598   5943   5529   -224    -41     15       C  
ATOM   2907  N   LYS A 244     -48.110 -12.925 -67.552  1.00 38.56           N  
ANISOU 2907  N   LYS A 244     4812   5104   4733   -250   -122     20       N  
ATOM   2908  CA  LYS A 244     -48.178 -14.392 -67.581  1.00 40.64           C  
ANISOU 2908  CA  LYS A 244     5101   5342   4998   -294   -157     48       C  
ATOM   2909  C   LYS A 244     -48.290 -14.963 -68.987  1.00 40.47           C  
ANISOU 2909  C   LYS A 244     5116   5272   4986   -285   -186     45       C  
ATOM   2910  O   LYS A 244     -47.637 -15.960 -69.310  1.00 42.05           O  
ANISOU 2910  O   LYS A 244     5361   5423   5193   -294   -211     55       O  
ATOM   2911  CB  LYS A 244     -49.349 -14.886 -66.744  1.00 40.91           C  
ANISOU 2911  CB  LYS A 244     5094   5431   5016   -347   -169     73       C  
ATOM   2912  CG  LYS A 244     -49.124 -14.781 -65.255  1.00 43.61           C  
ANISOU 2912  CG  LYS A 244     5410   5813   5346   -368   -149     85       C  
ATOM   2913  CD  LYS A 244     -50.382 -15.207 -64.513  1.00 50.00           C  
ANISOU 2913  CD  LYS A 244     6174   6684   6136   -421   -159    110       C  
ATOM   2914  CE  LYS A 244     -50.768 -16.639 -64.829  1.00 50.31           C  
ANISOU 2914  CE  LYS A 244     6238   6698   6178   -472   -202    141       C  
ATOM   2915  NZ  LYS A 244     -51.883 -17.038 -63.932  1.00 56.58           N1+
ANISOU 2915  NZ  LYS A 244     6986   7557   6952   -529   -209    169       N1+
ATOM   2916  N   THR A 245     -49.099 -14.309 -69.819  1.00 38.58           N  
ANISOU 2916  N   THR A 245     4862   5047   4748   -266   -184     29       N  
ATOM   2917  CA  THR A 245     -49.300 -14.726 -71.190  1.00 38.11           C  
ANISOU 2917  CA  THR A 245     4835   4946   4697   -255   -210     24       C  
ATOM   2918  C   THR A 245     -48.025 -14.550 -71.999  1.00 38.19           C  
ANISOU 2918  C   THR A 245     4892   4900   4717   -210   -204      6       C  
ATOM   2919  O   THR A 245     -47.655 -15.430 -72.773  1.00 39.76           O  
ANISOU 2919  O   THR A 245     5133   5051   4922   -209   -231     10       O  
ATOM   2920  CB  THR A 245     -50.479 -13.961 -71.823  1.00 37.94           C  
ANISOU 2920  CB  THR A 245     4784   4957   4673   -243   -208     10       C  
ATOM   2921  CG2 THR A 245     -50.736 -14.393 -73.259  1.00 34.57           C  
ANISOU 2921  CG2 THR A 245     4391   4488   4255   -232   -236      5       C  
ATOM   2922  OG1 THR A 245     -51.648 -14.220 -71.039  1.00 38.52           O  
ANISOU 2922  OG1 THR A 245     4811   5087   4735   -288   -215     29       O  
ATOM   2923  N   CYS A 246     -47.351 -13.424 -71.807  1.00 36.41           N  
ANISOU 2923  N   CYS A 246     4657   4682   4492   -172   -169    -13       N  
ATOM   2924  CA  CYS A 246     -46.128 -13.147 -72.535  1.00 36.31           C  
ANISOU 2924  CA  CYS A 246     4683   4625   4489   -130   -159    -29       C  
ATOM   2925  C   CYS A 246     -44.954 -14.040 -72.105  1.00 37.11           C  
ANISOU 2925  C   CYS A 246     4815   4691   4592   -137   -166    -18       C  
ATOM   2926  O   CYS A 246     -44.119 -14.414 -72.934  1.00 35.87           O  
ANISOU 2926  O   CYS A 246     4698   4489   4440   -113   -176    -25       O  
ATOM   2927  CB  CYS A 246     -45.775 -11.670 -72.415  1.00 37.55           C  
ANISOU 2927  CB  CYS A 246     4820   4800   4646    -93   -122    -50       C  
ATOM   2928  SG  CYS A 246     -46.932 -10.580 -73.294  1.00 37.75           S  
ANISOU 2928  SG  CYS A 246     4824   4850   4670    -70   -118    -69       S  
ATOM   2929  N   ILE A 247     -44.900 -14.377 -70.814  1.00 37.40           N  
ANISOU 2929  N   ILE A 247     4834   4752   4625   -169   -163     -2       N  
ATOM   2930  CA  ILE A 247     -43.936 -15.343 -70.299  1.00 36.75           C  
ANISOU 2930  CA  ILE A 247     4781   4639   4544   -182   -177     10       C  
ATOM   2931  C   ILE A 247     -44.187 -16.730 -70.892  1.00 38.74           C  
ANISOU 2931  C   ILE A 247     5068   4854   4797   -206   -222     25       C  
ATOM   2932  O   ILE A 247     -43.240 -17.395 -71.309  1.00 41.34           O  
ANISOU 2932  O   ILE A 247     5439   5137   5131   -190   -237     22       O  
ATOM   2933  CB  ILE A 247     -43.892 -15.370 -68.754  1.00 36.90           C  
ANISOU 2933  CB  ILE A 247     4771   4693   4556   -213   -164     26       C  
ATOM   2934  CG1 ILE A 247     -43.307 -14.047 -68.244  1.00 37.14           C  
ANISOU 2934  CG1 ILE A 247     4778   4746   4587   -180   -123      8       C  
ATOM   2935  CG2 ILE A 247     -43.053 -16.545 -68.259  1.00 35.65           C  
ANISOU 2935  CG2 ILE A 247     4645   4500   4398   -232   -187     42       C  
ATOM   2936  CD1 ILE A 247     -43.258 -13.903 -66.744  1.00 38.00           C  
ANISOU 2936  CD1 ILE A 247     4858   4893   4688   -204   -107     19       C  
ATOM   2937  N   GLN A 248     -45.447 -17.151 -70.969  1.00 39.19           N  
ANISOU 2937  N   GLN A 248     5109   4931   4850   -242   -244     39       N  
ATOM   2938  CA  GLN A 248     -45.775 -18.387 -71.682  1.00 42.64           C  
ANISOU 2938  CA  GLN A 248     5581   5329   5288   -262   -291     52       C  
ATOM   2939  C   GLN A 248     -45.225 -18.370 -73.100  1.00 41.28           C  
ANISOU 2939  C   GLN A 248     5449   5110   5122   -217   -299     30       C  
ATOM   2940  O   GLN A 248     -44.812 -19.416 -73.623  1.00 40.18           O  
ANISOU 2940  O   GLN A 248     5355   4925   4986   -216   -334     34       O  
ATOM   2941  CB  GLN A 248     -47.274 -18.633 -71.717  1.00 47.18           C  
ANISOU 2941  CB  GLN A 248     6129   5936   5858   -303   -311     68       C  
ATOM   2942  CG  GLN A 248     -47.752 -19.550 -70.610  1.00 54.19           C  
ANISOU 2942  CG  GLN A 248     7005   6845   6739   -365   -334    101       C  
ATOM   2943  CD  GLN A 248     -49.251 -19.450 -70.405  1.00 61.02           C  
ANISOU 2943  CD  GLN A 248     7825   7763   7597   -404   -340    116       C  
ATOM   2944  NE2 GLN A 248     -49.734 -18.238 -70.169  1.00 63.51           N  
ANISOU 2944  NE2 GLN A 248     8093   8130   7907   -386   -302    101       N  
ATOM   2945  OE1 GLN A 248     -49.969 -20.448 -70.468  1.00 68.77           O  
ANISOU 2945  OE1 GLN A 248     8814   8739   8576   -450   -379    140       O  
ATOM   2946  N   GLY A 249     -45.185 -17.174 -73.694  1.00 38.11           N  
ANISOU 2946  N   GLY A 249     5034   4722   4724   -177   -267      7       N  
ATOM   2947  CA  GLY A 249     -44.664 -16.985 -75.043  1.00 37.02           C  
ANISOU 2947  CA  GLY A 249     4929   4547   4589   -131   -269    -13       C  
ATOM   2948  C   GLY A 249     -43.159 -17.160 -75.133  1.00 37.56           C  
ANISOU 2948  C   GLY A 249     5029   4580   4658    -99   -261    -23       C  
ATOM   2949  O   GLY A 249     -42.593 -17.241 -76.228  1.00 36.28           O  
ANISOU 2949  O   GLY A 249     4901   4386   4498    -63   -266    -38       O  
ATOM   2950  N   LEU A 250     -42.512 -17.195 -73.969  1.00 37.08           N  
ANISOU 2950  N   LEU A 250     4958   4531   4598   -111   -246    -14       N  
ATOM   2951  CA  LEU A 250     -41.068 -17.363 -73.875  1.00 35.82           C  
ANISOU 2951  CA  LEU A 250     4824   4344   4439    -84   -238    -23       C  
ATOM   2952  C   LEU A 250     -40.670 -18.839 -73.747  1.00 34.17           C  
ANISOU 2952  C   LEU A 250     4654   4097   4230   -101   -279    -11       C  
ATOM   2953  O   LEU A 250     -39.492 -19.164 -73.828  1.00 34.92           O  
ANISOU 2953  O   LEU A 250     4775   4165   4325    -75   -280    -20       O  
ATOM   2954  CB  LEU A 250     -40.553 -16.580 -72.673  1.00 36.12           C  
ANISOU 2954  CB  LEU A 250     4832   4414   4479    -86   -202    -22       C  
ATOM   2955  CG  LEU A 250     -40.013 -15.133 -72.749  1.00 36.25           C  
ANISOU 2955  CG  LEU A 250     4827   4448   4497    -50   -157    -40       C  
ATOM   2956  CD1 LEU A 250     -40.195 -14.439 -74.086  1.00 35.75           C  
ANISOU 2956  CD1 LEU A 250     4770   4377   4434    -16   -150    -57       C  
ATOM   2957  CD2 LEU A 250     -40.592 -14.302 -71.616  1.00 34.17           C  
ANISOU 2957  CD2 LEU A 250     4518   4233   4232    -71   -133    -34       C  
ATOM   2958  N   ALA A 251     -41.650 -19.722 -73.561  1.00 32.67           N  
ANISOU 2958  N   ALA A 251     4468   3906   4039   -144   -316      8       N  
ATOM   2959  CA  ALA A 251     -41.394 -21.155 -73.367  1.00 32.64           C  
ANISOU 2959  CA  ALA A 251     4502   3864   4034   -167   -362     22       C  
ATOM   2960  C   ALA A 251     -40.330 -21.643 -74.341  1.00 32.70           C  
ANISOU 2960  C   ALA A 251     4557   3824   4042   -120   -378      3       C  
ATOM   2961  O   ALA A 251     -40.363 -21.305 -75.542  1.00 32.70           O  
ANISOU 2961  O   ALA A 251     4569   3812   4041    -85   -375    -14       O  
ATOM   2962  CB  ALA A 251     -42.676 -21.968 -73.505  1.00 29.14           C  
ANISOU 2962  CB  ALA A 251     4062   3420   3590   -213   -404     43       C  
ATOM   2963  N   GLY A 252     -39.374 -22.397 -73.799  1.00 32.44           N  
ANISOU 2963  N   GLY A 252     4550   3766   4009   -119   -394      5       N  
ATOM   2964  CA  GLY A 252     -38.273 -22.979 -74.566  1.00 32.09           C  
ANISOU 2964  CA  GLY A 252     4550   3678   3962    -74   -412    -13       C  
ATOM   2965  C   GLY A 252     -37.011 -22.127 -74.638  1.00 32.57           C  
ANISOU 2965  C   GLY A 252     4603   3748   4023    -27   -368    -34       C  
ATOM   2966  O   GLY A 252     -35.942 -22.628 -74.987  1.00 33.25           O  
ANISOU 2966  O   GLY A 252     4720   3806   4106      7   -379    -49       O  
ATOM   2967  N   LEU A 253     -37.128 -20.840 -74.330  1.00 31.21           N  
ANISOU 2967  N   LEU A 253     4388   3615   3853    -24   -320    -37       N  
ATOM   2968  CA  LEU A 253     -35.977 -19.958 -74.351  1.00 31.16           C  
ANISOU 2968  CA  LEU A 253     4370   3620   3847     15   -278    -54       C  
ATOM   2969  C   LEU A 253     -34.889 -20.451 -73.407  1.00 31.45           C  
ANISOU 2969  C   LEU A 253     4417   3647   3885     15   -281    -52       C  
ATOM   2970  O   LEU A 253     -35.172 -20.876 -72.286  1.00 29.65           O  
ANISOU 2970  O   LEU A 253     4180   3424   3658    -23   -293    -33       O  
ATOM   2971  CB  LEU A 253     -36.381 -18.536 -73.932  1.00 31.00           C  
ANISOU 2971  CB  LEU A 253     4303   3643   3830      9   -232    -53       C  
ATOM   2972  CG  LEU A 253     -35.265 -17.501 -73.753  1.00 31.43           C  
ANISOU 2972  CG  LEU A 253     4341   3712   3886     41   -189    -67       C  
ATOM   2973  CD1 LEU A 253     -34.561 -17.217 -75.084  1.00 29.81           C  
ANISOU 2973  CD1 LEU A 253     4156   3492   3677     89   -180    -87       C  
ATOM   2974  CD2 LEU A 253     -35.795 -16.218 -73.118  1.00 31.10           C  
ANISOU 2974  CD2 LEU A 253     4256   3712   3848     28   -153    -63       C  
ATOM   2975  N   GLU A 254     -33.647 -20.375 -73.869  1.00 34.67           N  
ANISOU 2975  N   GLU A 254     4840   4041   4291     60   -269    -71       N  
ATOM   2976  CA  GLU A 254     -32.500 -20.582 -73.002  1.00 38.44           C  
ANISOU 2976  CA  GLU A 254     5320   4516   4770     67   -263    -72       C  
ATOM   2977  C   GLU A 254     -31.826 -19.240 -72.761  1.00 36.93           C  
ANISOU 2977  C   GLU A 254     5093   4355   4581     87   -210    -80       C  
ATOM   2978  O   GLU A 254     -31.350 -18.590 -73.692  1.00 37.44           O  
ANISOU 2978  O   GLU A 254     5157   4424   4643    123   -188    -96       O  
ATOM   2979  CB  GLU A 254     -31.521 -21.632 -73.558  1.00 40.90           C  
ANISOU 2979  CB  GLU A 254     5674   4790   5075    101   -295    -87       C  
ATOM   2980  CG  GLU A 254     -30.285 -21.794 -72.679  1.00 45.13           C  
ANISOU 2980  CG  GLU A 254     6209   5323   5612    112   -287    -90       C  
ATOM   2981  CD  GLU A 254     -29.385 -22.960 -73.054  1.00 52.78           C  
ANISOU 2981  CD  GLU A 254     7221   6255   6575    143   -325   -105       C  
ATOM   2982  OE1 GLU A 254     -28.356 -23.120 -72.356  1.00 57.57           O  
ANISOU 2982  OE1 GLU A 254     7829   6861   7183    155   -321   -109       O  
ATOM   2983  OE2 GLU A 254     -29.689 -23.712 -74.018  1.00 52.55           O1-
ANISOU 2983  OE2 GLU A 254     7226   6199   6539    158   -361   -112       O1-
ATOM   2984  N   VAL A 255     -31.823 -18.810 -71.510  1.00 35.46           N  
ANISOU 2984  N   VAL A 255     4880   4192   4400     61   -192    -69       N  
ATOM   2985  CA  VAL A 255     -31.188 -17.545 -71.165  1.00 35.02           C  
ANISOU 2985  CA  VAL A 255     4793   4163   4348     76   -146    -75       C  
ATOM   2986  C   VAL A 255     -30.226 -17.745 -70.042  1.00 33.26           C  
ANISOU 2986  C   VAL A 255     4567   3940   4128     73   -141    -72       C  
ATOM   2987  O   VAL A 255     -30.598 -18.270 -69.000  1.00 32.89           O  
ANISOU 2987  O   VAL A 255     4518   3895   4083     38   -157    -57       O  
ATOM   2988  CB  VAL A 255     -32.165 -16.490 -70.613  1.00 36.28           C  
ANISOU 2988  CB  VAL A 255     4914   4358   4511     51   -120    -66       C  
ATOM   2989  CG1 VAL A 255     -32.062 -15.205 -71.399  1.00 36.62           C  
ANISOU 2989  CG1 VAL A 255     4940   4417   4554     79    -87    -79       C  
ATOM   2990  CG2 VAL A 255     -33.589 -17.024 -70.460  1.00 36.19           C  
ANISOU 2990  CG2 VAL A 255     4901   4351   4497     12   -146    -50       C  
ATOM   2991  N   HIS A 256     -29.005 -17.266 -70.222  1.00 34.60           N  
ANISOU 2991  N   HIS A 256     4734   4112   4300    107   -118    -86       N  
ATOM   2992  CA  HIS A 256     -28.070 -17.273 -69.121  1.00 33.99           C  
ANISOU 2992  CA  HIS A 256     4649   4039   4226    105   -109    -84       C  
ATOM   2993  C   HIS A 256     -28.562 -16.379 -68.011  1.00 32.46           C  
ANISOU 2993  C   HIS A 256     4420   3874   4037     76    -85    -72       C  
ATOM   2994  O   HIS A 256     -28.568 -16.766 -66.847  1.00 32.57           O  
ANISOU 2994  O   HIS A 256     4430   3890   4052     50    -94    -61       O  
ATOM   2995  CB  HIS A 256     -26.669 -16.901 -69.566  1.00 35.45           C  
ANISOU 2995  CB  HIS A 256     4833   4223   4411    146    -89   -101       C  
ATOM   2996  CG  HIS A 256     -25.692 -16.807 -68.422  1.00 40.84           C  
ANISOU 2996  CG  HIS A 256     5505   4912   5099    145    -79   -100       C  
ATOM   2997  CD2 HIS A 256     -25.306 -15.720 -67.635  1.00 41.16           C  
ANISOU 2997  CD2 HIS A 256     5515   4978   5147    140    -45    -97       C  
ATOM   2998  ND1 HIS A 256     -25.031 -17.881 -67.943  1.00 43.39           N  
ANISOU 2998  ND1 HIS A 256     5851   5214   5421    148   -106   -101       N  
ATOM   2999  CE1 HIS A 256     -24.253 -17.502 -66.911  1.00 43.93           C  
ANISOU 2999  CE1 HIS A 256     5902   5293   5495    145    -89    -99       C  
ATOM   3000  NE2 HIS A 256     -24.429 -16.179 -66.721  1.00 43.25           N  
ANISOU 3000  NE2 HIS A 256     5783   5235   5414    139    -52    -96       N  
ATOM   3001  N   ARG A 257     -29.007 -15.182 -68.352  1.00 31.17           N  
ANISOU 3001  N   ARG A 257     4231   3734   3875     80    -56    -75       N  
ATOM   3002  CA  ARG A 257     -29.365 -14.220 -67.323  1.00 31.57           C  
ANISOU 3002  CA  ARG A 257     4248   3815   3930     61    -31    -68       C  
ATOM   3003  C   ARG A 257     -30.654 -13.516 -67.679  1.00 30.58           C  
ANISOU 3003  C   ARG A 257     4104   3709   3802     49    -23    -66       C  
ATOM   3004  O   ARG A 257     -30.699 -12.759 -68.628  1.00 32.66           O  
ANISOU 3004  O   ARG A 257     4365   3976   4066     71     -8    -76       O  
ATOM   3005  CB  ARG A 257     -28.222 -13.223 -67.105  1.00 30.29           C  
ANISOU 3005  CB  ARG A 257     4071   3662   3773     84      0    -77       C  
ATOM   3006  CG  ARG A 257     -28.580 -12.063 -66.207  1.00 31.49           C  
ANISOU 3006  CG  ARG A 257     4191   3844   3929     71     24    -74       C  
ATOM   3007  CD  ARG A 257     -27.373 -11.193 -65.861  1.00 29.95           C  
ANISOU 3007  CD  ARG A 257     3984   3655   3740     90     49    -81       C  
ATOM   3008  NE  ARG A 257     -27.716 -10.353 -64.722  1.00 29.12           N  
ANISOU 3008  NE  ARG A 257     3851   3574   3637     74     64    -76       N  
ATOM   3009  CZ  ARG A 257     -27.755 -10.767 -63.465  1.00 30.79           C  
ANISOU 3009  CZ  ARG A 257     4057   3792   3848     52     57    -67       C  
ATOM   3010  NH1 ARG A 257     -27.455 -12.026 -63.149  1.00 31.35           N1+
ANISOU 3010  NH1 ARG A 257     4148   3845   3917     41     34    -61       N1+
ATOM   3011  NH2 ARG A 257     -28.122  -9.920 -62.514  1.00 31.96           N  
ANISOU 3011  NH2 ARG A 257     4180   3965   3996     41     72    -65       N  
ATOM   3012  N   LEU A 258     -31.690 -13.775 -66.890  1.00 30.46           N  
ANISOU 3012  N   LEU A 258     4077   3710   3784     13    -34    -52       N  
ATOM   3013  CA  LEU A 258     -32.993 -13.169 -67.067  1.00 30.04           C  
ANISOU 3013  CA  LEU A 258     4003   3682   3729      0    -28    -50       C  
ATOM   3014  C   LEU A 258     -33.256 -12.093 -65.990  1.00 30.84           C  
ANISOU 3014  C   LEU A 258     4068   3820   3830     -8     -3    -48       C  
ATOM   3015  O   LEU A 258     -33.195 -12.365 -64.790  1.00 31.94           O  
ANISOU 3015  O   LEU A 258     4197   3971   3967    -31     -4    -38       O  
ATOM   3016  CB  LEU A 258     -34.092 -14.238 -67.036  1.00 28.48           C  
ANISOU 3016  CB  LEU A 258     3813   3482   3525    -33    -61    -35       C  
ATOM   3017  CG  LEU A 258     -35.543 -13.772 -67.266  1.00 30.34           C  
ANISOU 3017  CG  LEU A 258     4026   3745   3757    -50    -59    -32       C  
ATOM   3018  CD1 LEU A 258     -35.765 -13.435 -68.741  1.00 32.61           C  
ANISOU 3018  CD1 LEU A 258     4325   4019   4045    -22    -60    -45       C  
ATOM   3019  CD2 LEU A 258     -36.584 -14.790 -66.829  1.00 27.92           C  
ANISOU 3019  CD2 LEU A 258     3719   3446   3444    -93    -89    -12       C  
ATOM   3020  N   VAL A 259     -33.575 -10.885 -66.451  1.00 29.43           N  
ANISOU 3020  N   VAL A 259     3871   3656   3652      9     17    -60       N  
ATOM   3021  CA  VAL A 259     -33.883  -9.756 -65.602  1.00 27.93           C  
ANISOU 3021  CA  VAL A 259     3649   3499   3461      7     39    -63       C  
ATOM   3022  C   VAL A 259     -35.311  -9.332 -65.887  1.00 28.70           C  
ANISOU 3022  C   VAL A 259     3728   3622   3552     -1     37    -64       C  
ATOM   3023  O   VAL A 259     -35.644  -8.890 -66.999  1.00 28.06           O  
ANISOU 3023  O   VAL A 259     3653   3535   3473     16     38    -73       O  
ATOM   3024  CB  VAL A 259     -32.931  -8.560 -65.859  1.00 27.22           C  
ANISOU 3024  CB  VAL A 259     3558   3406   3379     39     64    -76       C  
ATOM   3025  CG1 VAL A 259     -33.308  -7.381 -64.970  1.00 26.43           C  
ANISOU 3025  CG1 VAL A 259     3427   3337   3277     38     81    -81       C  
ATOM   3026  CG2 VAL A 259     -31.479  -8.948 -65.623  1.00 25.60           C  
ANISOU 3026  CG2 VAL A 259     3369   3179   3179     49     67    -76       C  
ATOM   3027  N   LEU A 260     -36.158  -9.505 -64.878  1.00 27.77           N  
ANISOU 3027  N   LEU A 260     3586   3536   3427    -29     34    -54       N  
ATOM   3028  CA  LEU A 260     -37.511  -9.013 -64.893  1.00 26.52           C  
ANISOU 3028  CA  LEU A 260     3402   3412   3261    -38     34    -56       C  
ATOM   3029  C   LEU A 260     -37.637  -7.836 -63.943  1.00 27.90           C  
ANISOU 3029  C   LEU A 260     3545   3622   3432    -29     56    -65       C  
ATOM   3030  O   LEU A 260     -36.685  -7.470 -63.268  1.00 29.30           O  
ANISOU 3030  O   LEU A 260     3724   3795   3613    -20     69    -68       O  
ATOM   3031  CB  LEU A 260     -38.463 -10.106 -64.426  1.00 25.77           C  
ANISOU 3031  CB  LEU A 260     3299   3334   3157    -79     13    -37       C  
ATOM   3032  CG  LEU A 260     -38.561 -11.385 -65.254  1.00 25.36           C  
ANISOU 3032  CG  LEU A 260     3278   3249   3107    -93    -15    -26       C  
ATOM   3033  CD1 LEU A 260     -39.770 -12.159 -64.758  1.00 25.37           C  
ANISOU 3033  CD1 LEU A 260     3263   3278   3098   -137    -35     -7       C  
ATOM   3034  CD2 LEU A 260     -38.660 -11.109 -66.761  1.00 23.80           C  
ANISOU 3034  CD2 LEU A 260     3098   3028   2916    -66    -18    -40       C  
ATOM   3035  N   GLY A 261     -38.831  -7.252 -63.892  1.00 29.63           N  
ANISOU 3035  N   GLY A 261     3736   3877   3642    -31     58    -71       N  
ATOM   3036  CA  GLY A 261     -39.158  -6.240 -62.921  1.00 28.42           C  
ANISOU 3036  CA  GLY A 261     3552   3764   3482    -23     74    -80       C  
ATOM   3037  C   GLY A 261     -39.743  -5.055 -63.616  1.00 30.02           C  
ANISOU 3037  C   GLY A 261     3743   3976   3684      4     80    -99       C  
ATOM   3038  O   GLY A 261     -40.344  -5.191 -64.690  1.00 30.03           O  
ANISOU 3038  O   GLY A 261     3753   3968   3687      8     70   -102       O  
ATOM   3039  N   GLU A 262     -39.551  -3.880 -63.016  1.00 29.52           N  
ANISOU 3039  N   GLU A 262     3665   3929   3619     27     95   -114       N  
ATOM   3040  CA  GLU A 262     -40.207  -2.686 -63.506  1.00 30.46           C  
ANISOU 3040  CA  GLU A 262     3773   4062   3736     54     97   -134       C  
ATOM   3041  C   GLU A 262     -39.521  -1.463 -62.928  1.00 30.13           C  
ANISOU 3041  C   GLU A 262     3729   4020   3698     81    109   -149       C  
ATOM   3042  O   GLU A 262     -38.489  -1.565 -62.278  1.00 31.31           O  
ANISOU 3042  O   GLU A 262     3887   4156   3852     78    117   -143       O  
ATOM   3043  CB  GLU A 262     -41.728  -2.719 -63.216  1.00 30.07           C  
ANISOU 3043  CB  GLU A 262     3689   4064   3672     43     91   -137       C  
ATOM   3044  CG  GLU A 262     -42.067  -2.824 -61.743  1.00 32.23           C  
ANISOU 3044  CG  GLU A 262     3931   4384   3931     26     97   -132       C  
ATOM   3045  CD  GLU A 262     -43.524  -3.155 -61.420  1.00 34.73           C  
ANISOU 3045  CD  GLU A 262     4210   4754   4229      6     91   -128       C  
ATOM   3046  OE1 GLU A 262     -44.358  -3.485 -62.323  1.00 34.09           O  
ANISOU 3046  OE1 GLU A 262     4128   4675   4149      0     79   -126       O  
ATOM   3047  OE2 GLU A 262     -43.823  -3.100 -60.201  1.00 35.42           O1-
ANISOU 3047  OE2 GLU A 262     4269   4887   4302     -3     99   -126       O1-
ATOM   3048  N   PHE A 263     -40.084  -0.301 -63.191  1.00 30.28           N  
ANISOU 3048  N   PHE A 263     3737   4052   3713    108    109   -168       N  
ATOM   3049  CA  PHE A 263     -39.407   0.937 -62.865  1.00 30.52           C  
ANISOU 3049  CA  PHE A 263     3774   4074   3749    136    115   -183       C  
ATOM   3050  C   PHE A 263     -40.288   1.761 -61.951  1.00 33.29           C  
ANISOU 3050  C   PHE A 263     4092   4470   4084    150    115   -200       C  
ATOM   3051  O   PHE A 263     -41.515   1.869 -62.154  1.00 31.90           O  
ANISOU 3051  O   PHE A 263     3895   4327   3897    154    108   -209       O  
ATOM   3052  CB  PHE A 263     -39.067   1.712 -64.124  1.00 29.26           C  
ANISOU 3052  CB  PHE A 263     3639   3877   3599    159    112   -192       C  
ATOM   3053  CG  PHE A 263     -37.968   1.097 -64.957  1.00 28.71           C  
ANISOU 3053  CG  PHE A 263     3601   3763   3542    152    114   -177       C  
ATOM   3054  CD1 PHE A 263     -38.257   0.505 -66.181  1.00 28.48           C  
ANISOU 3054  CD1 PHE A 263     3588   3716   3515    148    108   -172       C  
ATOM   3055  CD2 PHE A 263     -36.633   1.149 -64.534  1.00 28.33           C  
ANISOU 3055  CD2 PHE A 263     3566   3693   3502    151    124   -171       C  
ATOM   3056  CE1 PHE A 263     -37.237  -0.031 -66.976  1.00 28.79           C  
ANISOU 3056  CE1 PHE A 263     3655   3718   3564    146    110   -162       C  
ATOM   3057  CE2 PHE A 263     -35.608   0.618 -65.310  1.00 28.47           C  
ANISOU 3057  CE2 PHE A 263     3610   3675   3530    148    127   -160       C  
ATOM   3058  CZ  PHE A 263     -35.907   0.032 -66.541  1.00 29.36           C  
ANISOU 3058  CZ  PHE A 263     3738   3772   3643    146    120   -156       C  
ATOM   3059  N   ARG A 264     -39.647   2.303 -60.917  1.00 33.84           N
[truncated: 487,182 more chars]
