# Supplementary material for: A Novel Class of Small Molecule Agonists with Preference for Human over Mouse TLR4 Activation
Source: PLoS One. 2016 Oct 13;11(10):e0164632. doi: 10.1371/journal.pone.0164632 (PMC5063506; doi:10.1371/journal.pone.0164632)
Supplement: S1 File — Sequence and structure files used for bioinformatics analysis and docking, provided as a ZIP archive of a directory tree. To view, uncompress onto your local file system and open the file Readme.txt at the top directory level of the archive. That file describes individual directories and files inside the archive. (ZIP) [file pone.0164632.s007.zip › S1_File/docking.receptor_dimer/receptor/mouse/rec_lig.pdb]

ATOM      1  N   PRO A  27     -11.173  26.562 -79.367  1.00121.19           N  
ANISOU    1  N   PRO A  27    19634  13305  13105   -855   1556   -885       N  
ATOM      2  CA  PRO A  27     -12.188  26.747 -78.335  1.00113.74           C  
ANISOU    2  CA  PRO A  27    18690  12349  12175   -685   1459   -858       C  
ATOM      3  C   PRO A  27     -12.449  25.473 -77.529  1.00114.72           C  
ANISOU    3  C   PRO A  27    18501  12620  12465   -590   1414   -861       C  
ATOM      4  O   PRO A  27     -13.361  25.439 -76.695  1.00115.23           O  
ANISOU    4  O   PRO A  27    18527  12699  12553   -440   1332   -840       O  
ATOM      5  CB  PRO A  27     -13.433  27.143 -79.138  1.00112.17           C  
ANISOU    5  CB  PRO A  27    18688  12060  11872   -517   1403   -829       C  
ATOM      6  CG  PRO A  27     -13.217  26.590 -80.510  1.00116.39           C  
ANISOU    6  CG  PRO A  27    19210  12612  12398   -560   1455   -840       C  
ATOM      7  CD  PRO A  27     -11.761  26.242 -80.678  1.00129.34           C  
ANISOU    7  CD  PRO A  27    20733  14315  14094   -779   1555   -876       C  
ATOM      8  N   CYS A  28     -11.648  24.441 -77.772  1.00101.94           N  
ANISOU    8  N   CYS A  28    16665  11110  10955   -679   1466   -889       N  
ATOM      9  CA  CYS A  28     -11.791  23.181 -77.053  1.00 91.57           C  
ANISOU    9  CA  CYS A  28    15061   9931   9798   -604   1427   -892       C  
ATOM     10  C   CYS A  28     -10.934  23.167 -75.784  1.00 81.94           C  
ANISOU   10  C   CYS A  28    13706   8775   8653   -698   1440   -906       C  
ATOM     11  O   CYS A  28      -9.935  23.880 -75.687  1.00 98.83           O  
ANISOU   11  O   CYS A  28    15925  10884  10742   -862   1502   -927       O  
ATOM     12  CB  CYS A  28     -11.451  21.995 -77.970  1.00 82.86           C  
ANISOU   12  CB  CYS A  28    13795   8911   8774   -625   1467   -915       C  
ATOM     13  SG  CYS A  28     -12.455  21.917 -79.479  1.00102.22           S  
ANISOU   13  SG  CYS A  28    16391  11302  11144   -515   1451   -900       S  
ATOM     14  N   ILE A  29     -11.353  22.366 -74.811  1.00 72.14           N  
ANISOU   14  N   ILE A  29    12264   7622   7523   -597   1378   -895       N  
ATOM     15  CA  ILE A  29     -10.582  22.127 -73.600  1.00 81.29           C  
ANISOU   15  CA  ILE A  29    13254   8861   8769   -668   1384   -908       C  
ATOM     16  C   ILE A  29      -9.620  20.954 -73.828  1.00 95.26           C  
ANISOU   16  C   ILE A  29    14789  10747  10655   -748   1435   -941       C  
ATOM     17  O   ILE A  29     -10.027  19.901 -74.322  1.00100.55           O  
ANISOU   17  O   ILE A  29    15337  11469  11397   -663   1416   -939       O  
ATOM     18  CB  ILE A  29     -11.527  21.853 -72.404  1.00 80.85           C  
ANISOU   18  CB  ILE A  29    13106   8843   8771   -516   1290   -877       C  
ATOM     19  CG1 ILE A  29     -12.212  23.158 -71.960  1.00 83.89           C  
ANISOU   19  CG1 ILE A  29    13718   9120   9035   -460   1247   -856       C  
ATOM     20  CG2 ILE A  29     -10.791  21.198 -71.239  1.00 69.32           C  
ANISOU   20  CG2 ILE A  29    11415   7493   7430   -569   1288   -890       C  
ATOM     21  CD1 ILE A  29     -13.564  22.973 -71.298  1.00 78.55           C  
ANISOU   21  CD1 ILE A  29    13010   8462   8372   -266   1150   -823       C  
ATOM     22  N   GLU A  30      -8.346  21.145 -73.485  1.00 97.96           N  
ANISOU   22  N   GLU A  30    15074  11133  11011   -910   1497   -974       N  
ATOM     23  CA  GLU A  30      -7.349  20.075 -73.554  1.00 97.58           C  
ANISOU   23  CA  GLU A  30    14793  11210  11073   -981   1542  -1010       C  
ATOM     24  C   GLU A  30      -7.280  19.350 -72.212  1.00102.67           C  
ANISOU   24  C   GLU A  30    15220  11951  11836   -925   1491  -1004       C  
ATOM     25  O   GLU A  30      -6.854  19.939 -71.217  1.00121.91           O  
ANISOU   25  O   GLU A  30    17659  14397  14262   -988   1487  -1006       O  
ATOM     26  CB  GLU A  30      -5.970  20.639 -73.931  1.00 99.25           C  
ANISOU   26  CB  GLU A  30    15043  11438  11229  -1188   1640  -1055       C  
ATOM     27  CG  GLU A  30      -4.832  19.624 -73.882  1.00110.75           C  
ANISOU   27  CG  GLU A  30    16251  13036  12790  -1262   1689  -1101       C  
ATOM     28  CD  GLU A  30      -3.468  20.211 -74.217  1.00115.68           C  
ANISOU   28  CD  GLU A  30    16902  13697  13352  -1474   1786  -1149       C  
ATOM     29  OE1 GLU A  30      -3.277  20.727 -75.345  1.00 83.68           O  
ANISOU   29  OE1 GLU A  30    13002   9588   9202  -1559   1847  -1162       O  
ATOM     30  OE2 GLU A  30      -2.571  20.132 -73.348  1.00119.23           O1-
ANISOU   30  OE2 GLU A  30    17212  14240  13848  -1556   1802  -1175       O1-
ATOM     31  N   VAL A  31      -7.698  18.083 -72.177  1.00 85.53           N  
ANISOU   31  N   VAL A  31    12872   9849   9775   -812   1450   -995       N  
ATOM     32  CA  VAL A  31      -7.651  17.321 -70.921  1.00 93.23           C  
ANISOU   32  CA  VAL A  31    13644  10916  10864   -757   1398   -984       C  
ATOM     33  C   VAL A  31      -6.404  16.431 -70.810  1.00 93.33           C  
ANISOU   33  C   VAL A  31    13445  11045  10971   -838   1444  -1027       C  
ATOM     34  O   VAL A  31      -5.794  16.344 -69.744  1.00110.61           O  
ANISOU   34  O   VAL A  31    15514  13301  13210   -875   1435  -1033       O  
ATOM     35  CB  VAL A  31      -8.969  16.549 -70.605  1.00 84.89           C  
ANISOU   35  CB  VAL A  31    12524   9863   9866   -579   1309   -941       C  
ATOM     36  CG1 VAL A  31     -10.105  17.004 -71.514  1.00 82.87           C  
ANISOU   36  CG1 VAL A  31    12451   9512   9521   -495   1287   -919       C  
ATOM     37  CG2 VAL A  31      -8.780  15.040 -70.682  1.00 86.79           C  
ANISOU   37  CG2 VAL A  31    12547  10194  10232   -531   1299   -951       C  
ATOM     38  N   VAL A  32      -6.038  15.773 -71.908  1.00100.74           N  
ANISOU   38  N   VAL A  32    14339  12008  11930   -857   1492  -1056       N  
ATOM     39  CA  VAL A  32      -4.793  15.002 -71.990  1.00 98.93           C  
ANISOU   39  CA  VAL A  32    13927  11890  11772   -933   1545  -1104       C  
ATOM     40  C   VAL A  32      -4.089  15.430 -73.278  1.00 97.18           C  
ANISOU   40  C   VAL A  32    13800  11653  11469  -1054   1637  -1146       C  
ATOM     41  O   VAL A  32      -4.657  15.299 -74.364  1.00 93.33           O  
ANISOU   41  O   VAL A  32    13404  11109  10946  -1010   1646  -1141       O  
ATOM     42  CB  VAL A  32      -5.030  13.469 -71.946  1.00 87.13           C  
ANISOU   42  CB  VAL A  32    12242  10460  10402   -813   1502  -1102       C  
ATOM     43  CG1 VAL A  32      -3.729  12.711 -72.156  1.00 92.06           C  
ANISOU   43  CG1 VAL A  32    12692  11197  11089   -881   1560  -1158       C  
ATOM     44  CG2 VAL A  32      -5.631  13.052 -70.615  1.00 85.59           C  
ANISOU   44  CG2 VAL A  32    11949  10288  10282   -711   1416  -1060       C  
ATOM     45  N   PRO A  33      -2.857  15.966 -73.156  1.00113.84           N  
ANISOU   45  N   PRO A  33    15889  13820  13545  -1213   1707  -1189       N  
ATOM     46  CA  PRO A  33      -2.194  16.652 -74.272  1.00102.71           C  
ANISOU   46  CA  PRO A  33    14604  12388  12032  -1356   1798  -1226       C  
ATOM     47  C   PRO A  33      -1.853  15.731 -75.441  1.00 88.74           C  
ANISOU   47  C   PRO A  33    12751  10672  10295  -1345   1846  -1263       C  
ATOM     48  O   PRO A  33      -1.204  14.701 -75.254  1.00 83.46           O  
ANISOU   48  O   PRO A  33    11870  10118   9721  -1324   1852  -1297       O  
ATOM     49  CB  PRO A  33      -0.924  17.230 -73.632  1.00109.92           C  
ANISOU   49  CB  PRO A  33    15461  13382  12921  -1523   1852  -1265       C  
ATOM     50  CG  PRO A  33      -0.673  16.383 -72.436  1.00116.27           C  
ANISOU   50  CG  PRO A  33    16040  14291  13847  -1453   1800  -1267       C  
ATOM     51  CD  PRO A  33      -2.023  15.956 -71.940  1.00123.61           C  
ANISOU   51  CD  PRO A  33    16982  15150  14832  -1271   1702  -1206       C  
ATOM     52  N   ASN A  34      -2.304  16.122 -76.633  1.00 77.50           N  
ANISOU   52  N   ASN A  34    11498   9162   8785  -1355   1875  -1257       N  
ATOM     53  CA  ASN A  34      -2.146  15.337 -77.865  1.00 94.62           C  
ANISOU   53  CA  ASN A  34    13621  11362  10968  -1338   1918  -1289       C  
ATOM     54  C   ASN A  34      -2.991  14.048 -77.900  1.00106.43           C  
ANISOU   54  C   ASN A  34    15001  12864  12570  -1157   1847  -1270       C  
ATOM     55  O   ASN A  34      -2.916  13.273 -78.860  1.00104.27           O  
ANISOU   55  O   ASN A  34    14679  12618  12320  -1127   1873  -1298       O  
ATOM     56  CB  ASN A  34      -0.661  15.044 -78.160  1.00 93.62           C  
ANISOU   56  CB  ASN A  34    13351  11367  10852  -1472   2007  -1361       C  
ATOM     57  CG  ASN A  34       0.134  16.299 -78.491  1.00106.46           C  
ANISOU   57  CG  ASN A  34    15117  12981  12350  -1671   2091  -1384       C  
ATOM     58  ND2 ASN A  34       1.435  16.263 -78.220  1.00109.35           N  
ANISOU   58  ND2 ASN A  34    15344  13478  12724  -1800   2153  -1440       N  
ATOM     59  OD1 ASN A  34      -0.411  17.285 -78.990  1.00103.57           O  
ANISOU   59  OD1 ASN A  34    14984  12492  11873  -1710   2099  -1354       O  
ATOM     60  N   ILE A  35      -3.804  13.841 -76.861  1.00 94.56           N  
ANISOU   60  N   ILE A  35    13462  11338  11127  -1044   1759  -1224       N  
ATOM     61  CA  ILE A  35      -4.585  12.613 -76.712  1.00 85.03           C  
ANISOU   61  CA  ILE A  35    12137  10145  10024   -885   1688  -1202       C  
ATOM     62  C   ILE A  35      -6.100  12.865 -76.609  1.00 83.14           C  
ANISOU   62  C   ILE A  35    12025   9807   9757   -764   1609  -1142       C  
ATOM     63  O   ILE A  35      -6.861  12.335 -77.419  1.00 71.85           O  
ANISOU   63  O   ILE A  35    10626   8344   8329   -682   1588  -1134       O  
ATOM     64  CB  ILE A  35      -4.072  11.759 -75.524  1.00 93.73           C  
ANISOU   64  CB  ILE A  35    13020  11346  11247   -849   1652  -1209       C  
ATOM     65  CG1 ILE A  35      -2.678  11.195 -75.833  1.00 91.75           C  
ANISOU   65  CG1 ILE A  35    12617  11209  11033   -930   1724  -1278       C  
ATOM     66  CG2 ILE A  35      -5.052  10.644 -75.164  1.00 76.87           C  
ANISOU   66  CG2 ILE A  35    10796   9204   9206   -690   1566  -1174       C  
ATOM     67  CD1 ILE A  35      -2.056  10.420 -74.688  1.00 96.09           C  
ANISOU   67  CD1 ILE A  35    12957  11862  11691   -897   1692  -1288       C  
ATOM     68  N   THR A  36      -6.524  13.672 -75.631  1.00 78.31           N  
ANISOU   68  N   THR A  36    11482   9155   9116   -755   1565  -1105       N  
ATOM     69  CA  THR A  36      -7.950  13.878 -75.339  1.00 66.53           C  
ANISOU   69  CA  THR A  36    10082   7592   7602   -630   1483  -1050       C  
ATOM     70  C   THR A  36      -8.358  15.343 -75.363  1.00 69.64           C  
ANISOU   70  C   THR A  36    10706   7888   7866   -663   1485  -1027       C  
ATOM     71  O   THR A  36      -7.704  16.183 -74.748  1.00 92.01           O  
ANISOU   71  O   THR A  36    13581  10715  10661   -761   1511  -1035       O  
ATOM     72  CB  THR A  36      -8.330  13.284 -73.968  1.00 70.35           C  
ANISOU   72  CB  THR A  36    10420   8126   8181   -543   1406  -1020       C  
ATOM     73  CG2 THR A  36      -9.845  13.343 -73.748  1.00 60.63           C  
ANISOU   73  CG2 THR A  36     9262   6842   6930   -407   1322   -969       C  
ATOM     74  OG1 THR A  36      -7.886  11.921 -73.892  1.00 73.65           O  
ANISOU   74  OG1 THR A  36    10637   8628   8717   -513   1403  -1041       O  
ATOM     75  N   TYR A  37      -9.446  15.644 -76.069  1.00 79.04           N  
ANISOU   75  N   TYR A  37    12044   8999   8987   -578   1454  -1001       N  
ATOM     76  CA  TYR A  37      -9.910  17.023 -76.243  1.00 77.61           C  
ANISOU   76  CA  TYR A  37    12103   8712   8672   -591   1452   -980       C  
ATOM     77  C   TYR A  37     -11.432  17.181 -76.144  1.00 79.66           C  
ANISOU   77  C   TYR A  37    12452   8920   8896   -430   1366   -935       C  
ATOM     78  O   TYR A  37     -12.192  16.447 -76.786  1.00 85.37           O  
ANISOU   78  O   TYR A  37    13141   9654   9641   -334   1336   -928       O  
ATOM     79  CB  TYR A  37      -9.368  17.611 -77.558  1.00 83.97           C  
ANISOU   79  CB  TYR A  37    13065   9462   9377   -699   1533  -1006       C  
ATOM     80  CG  TYR A  37      -7.862  17.804 -77.544  1.00 98.34           C  
ANISOU   80  CG  TYR A  37    14831  11331  11199   -878   1622  -1051       C  
ATOM     81  CD1 TYR A  37      -7.000  16.720 -77.731  1.00 97.96           C  
ANISOU   81  CD1 TYR A  37    14579  11393  11250   -918   1662  -1091       C  
ATOM     82  CD2 TYR A  37      -7.294  19.063 -77.327  1.00 91.68           C  
ANISOU   82  CD2 TYR A  37    14143  10432  10256  -1006   1664  -1055       C  
ATOM     83  CE1 TYR A  37      -5.626  16.876 -77.696  1.00 98.43           C  
ANISOU   83  CE1 TYR A  37    14572  11517  11308  -1076   1742  -1137       C  
ATOM     84  CE2 TYR A  37      -5.915  19.228 -77.304  1.00 88.11           C  
ANISOU   84  CE2 TYR A  37    13632  10042   9802  -1179   1746  -1099       C  
ATOM     85  CZ  TYR A  37      -5.089  18.127 -77.489  1.00 96.11           C  
ANISOU   85  CZ  TYR A  37    14424  11177  10914  -1211   1785  -1141       C  
ATOM     86  OH  TYR A  37      -3.721  18.254 -77.469  1.00 95.12           O  
ANISOU   86  OH  TYR A  37    14222  11132  10785  -1376   1865  -1190       O  
ATOM     87  N   GLN A  38     -11.850  18.164 -75.343  1.00 81.05           N  
ANISOU   87  N   GLN A  38    12742   9043   9010   -404   1328   -910       N  
ATOM     88  CA  GLN A  38     -13.255  18.436 -75.011  1.00 76.01           C  
ANISOU   88  CA  GLN A  38    12180   8370   8331   -247   1242   -870       C  
ATOM     89  C   GLN A  38     -13.852  19.650 -75.745  1.00 70.91           C  
ANISOU   89  C   GLN A  38    11804   7606   7531   -218   1240   -858       C  
ATOM     90  O   GLN A  38     -13.686  20.792 -75.321  1.00 79.84           O  
ANISOU   90  O   GLN A  38    13092   8666   8579   -259   1247   -852       O  
ATOM     91  CB  GLN A  38     -13.384  18.640 -73.502  1.00 82.14           C  
ANISOU   91  CB  GLN A  38    12885   9177   9144   -217   1192   -852       C  
ATOM     92  CG  GLN A  38     -14.118  17.541 -72.766  1.00 97.60           C  
ANISOU   92  CG  GLN A  38    14647  11225  11209   -100   1121   -830       C  
ATOM     93  CD  GLN A  38     -15.618  17.763 -72.753  1.00104.36           C  
ANISOU   93  CD  GLN A  38    15581  12061  12007     59   1043   -799       C  
ATOM     94  NE2 GLN A  38     -16.258  17.389 -71.653  1.00104.36           N  
ANISOU   94  NE2 GLN A  38    15465  12124  12061    146    975   -775       N  
ATOM     95  OE1 GLN A  38     -16.196  18.262 -73.721  1.00 99.90           O  
ANISOU   95  OE1 GLN A  38    15177  11431  11347    106   1042   -796       O  
ATOM     96  N   CYS A  39     -14.565  19.384 -76.832  1.00 73.77           N  
ANISOU   96  N   CYS A  39    12226   7947   7854   -142   1228   -853       N  
ATOM     97  CA  CYS A  39     -15.160  20.421 -77.671  1.00 72.01           C  
ANISOU   97  CA  CYS A  39    12259   7617   7484   -100   1224   -841       C  
ATOM     98  C   CYS A  39     -16.673  20.549 -77.444  1.00 76.76           C  
ANISOU   98  C   CYS A  39    12907   8213   8043     91   1128   -810       C  
ATOM     99  O   CYS A  39     -17.402  21.107 -78.283  1.00 70.74           O  
ANISOU   99  O   CYS A  39    12323   7383   7170    167   1110   -799       O  
ATOM    100  CB  CYS A  39     -14.881  20.123 -79.148  1.00 72.16           C  
ANISOU  100  CB  CYS A  39    12328   7616   7471   -151   1281   -860       C  
ATOM    101  SG  CYS A  39     -13.130  19.992 -79.571  1.00106.51           S  
ANISOU  101  SG  CYS A  39    16628  11987  11855   -373   1397   -904       S  
ATOM    102  N   MET A  40     -17.145  20.037 -76.310  1.00 72.62           N  
ANISOU  102  N   MET A  40    12223   7767   7602    168   1068   -795       N  
ATOM    103  CA  MET A  40     -18.565  20.112 -75.985  1.00 74.45           C  
ANISOU  103  CA  MET A  40    12472   8019   7797    346    978   -770       C  
ATOM    104  C   MET A  40     -19.039  21.561 -75.862  1.00 94.32           C  
ANISOU  104  C   MET A  40    15237  10432  10167    406    952   -757       C  
ATOM    105  O   MET A  40     -18.310  22.433 -75.368  1.00 85.30           O  
ANISOU  105  O   MET A  40    14199   9222   8986    316    985   -761       O  
ATOM    106  CB  MET A  40     -18.872  19.366 -74.685  1.00 71.69           C  
ANISOU  106  CB  MET A  40    11906   7774   7555    397    925   -757       C  
ATOM    107  CG  MET A  40     -20.326  18.943 -74.553  1.00 79.08           C  
ANISOU  107  CG  MET A  40    12785   8777   8485    567    839   -738       C  
ATOM    108  SD  MET A  40     -20.877  18.449 -72.906  1.00 80.58           S  
ANISOU  108  SD  MET A  40    12782   9073   8758    640    768   -717       S  
ATOM    109  CE  MET A  40     -19.441  17.581 -72.283  1.00 74.68           C  
ANISOU  109  CE  MET A  40    11841   8372   8162    481    827   -729       C  
ATOM    110  N   ASP A  41     -20.263  21.793 -76.339  1.00 85.69           N  
ANISOU  110  N   ASP A  41    14238   9328   8990    561    891   -743       N  
ATOM    111  CA  ASP A  41     -21.040  22.996 -76.038  1.00 84.70           C  
ANISOU  111  CA  ASP A  41    14315   9131   8735    678    839   -729       C  
ATOM    112  C   ASP A  41     -20.351  24.309 -76.405  1.00 92.18           C  
ANISOU  112  C   ASP A  41    15531   9928   9565    589    889   -733       C  
ATOM    113  O   ASP A  41     -20.402  25.291 -75.664  1.00 84.49           O  
ANISOU  113  O   ASP A  41    14689   8889   8522    612    868   -728       O  
ATOM    114  CB  ASP A  41     -21.485  23.008 -74.566  1.00 83.21           C  
ANISOU  114  CB  ASP A  41    14017   9008   8590    753    780   -719       C  
ATOM    115  CG  ASP A  41     -22.706  23.891 -74.326  1.00 91.85           C  
ANISOU  115  CG  ASP A  41    15261  10076   9561    936    702   -706       C  
ATOM    116  OD1 ASP A  41     -23.474  24.139 -75.288  1.00 75.99           O  
ANISOU  116  OD1 ASP A  41    13376   8039   7459   1040    676   -704       O  
ATOM    117  OD2 ASP A  41     -22.898  24.332 -73.171  1.00100.88           O1-
ANISOU  117  OD2 ASP A  41    16397  11232  10700    981    666   -702       O1-
ATOM    118  N   GLN A  42     -19.697  24.327 -77.553  1.00 78.90           N  
ANISOU  118  N   GLN A  42    13935   8190   7851    482    956   -744       N  
ATOM    119  CA  GLN A  42     -19.281  25.597 -78.101  1.00 85.90           C  
ANISOU  119  CA  GLN A  42    15109   8927   8599    418    995   -743       C  
ATOM    120  C   GLN A  42     -20.419  26.010 -79.017  1.00 89.42           C  
ANISOU  120  C   GLN A  42    15729   9323   8921    578    942   -730       C  
ATOM    121  O   GLN A  42     -21.586  25.867 -78.645  1.00119.64           O  
ANISOU  121  O   GLN A  42    19508  13209  12740    759    859   -718       O  
ATOM    122  CB  GLN A  42     -17.930  25.486 -78.806  1.00 80.30           C  
ANISOU  122  CB  GLN A  42    14412   8188   7911    206   1099   -764       C  
ATOM    123  CG  GLN A  42     -16.816  24.900 -77.936  1.00 79.85           C  
ANISOU  123  CG  GLN A  42    14143   8209   7986     58   1148   -782       C  
ATOM    124  CD  GLN A  42     -16.599  25.654 -76.628  1.00 82.14           C  
ANISOU  124  CD  GLN A  42    14473   8469   8265     37   1128   -778       C  
ATOM    125  NE2 GLN A  42     -16.900  26.949 -76.624  1.00 86.05           N  
ANISOU  125  NE2 GLN A  42    15239   8836   8619     70   1110   -767       N  
ATOM    126  OE1 GLN A  42     -16.164  25.075 -75.637  1.00 81.36           O  
ANISOU  126  OE1 GLN A  42    14171   8461   8281     -5   1128   -786       O  
ATOM    127  N   LYS A  43     -20.107  26.515 -80.198  1.00 81.67           N  
ANISOU  127  N   LYS A  43    14945   8243   7842    518    989   -730       N  
ATOM    128  CA  LYS A  43     -21.139  26.740 -81.204  1.00 91.72           C  
ANISOU  128  CA  LYS A  43    16361   9483   9005    668    942   -718       C  
ATOM    129  C   LYS A  43     -20.571  26.353 -82.553  1.00 87.43           C  
ANISOU  129  C   LYS A  43    15843   8922   8453    558   1012   -728       C  
ATOM    130  O   LYS A  43     -20.852  26.996 -83.566  1.00 87.64           O  
ANISOU  130  O   LYS A  43    16094   8854   8348    593   1013   -719       O  
ATOM    131  CB  LYS A  43     -21.622  28.197 -81.201  1.00 87.09           C  
ANISOU  131  CB  LYS A  43    16088   8753   8247    759    904   -703       C  
ATOM    132  CG  LYS A  43     -22.586  28.538 -80.078  1.00 83.77           C  
ANISOU  132  CG  LYS A  43    15652   8366   7810    937    813   -694       C  
ATOM    133  CD  LYS A  43     -22.702  30.044 -79.902  1.00112.72           C  
ANISOU  133  CD  LYS A  43    19638  11872  11318    982    792   -684       C  
ATOM    134  CE  LYS A  43     -23.146  30.414 -78.493  1.00108.19           C  
ANISOU  134  CE  LYS A  43    19026  11323  10755   1081    731   -684       C  
ATOM    135  NZ  LYS A  43     -23.205  31.891 -78.310  1.00113.04           N1+
ANISOU  135  NZ  LYS A  43    19966  11771  11213   1122    712   -678       N1+
ATOM    136  N   LEU A  44     -19.768  25.292 -82.545  1.00 84.03           N  
ANISOU  136  N   LEU A  44    15183   8584   8160    431   1069   -749       N  
ATOM    137  CA  LEU A  44     -19.038  24.845 -83.725  1.00 76.85           C  
ANISOU  137  CA  LEU A  44    14270   7671   7258    305   1146   -765       C  
ATOM    138  C   LEU A  44     -19.981  24.254 -84.764  1.00 85.38           C  
ANISOU  138  C   LEU A  44    15332   8793   8313    431   1107   -764       C  
ATOM    139  O   LEU A  44     -20.865  23.461 -84.439  1.00 79.34           O  
ANISOU  139  O   LEU A  44    14394   8131   7617    562   1041   -761       O  
ATOM    140  CB  LEU A  44     -17.964  23.822 -83.340  1.00 70.17           C  
ANISOU  140  CB  LEU A  44    13168   6924   6570    156   1210   -792       C  
ATOM    141  CG  LEU A  44     -17.196  24.075 -82.034  1.00 81.20           C  
ANISOU  141  CG  LEU A  44    14490   8329   8030     62   1227   -796       C  
ATOM    142  CD1 LEU A  44     -16.434  22.834 -81.595  1.00 89.66           C  
ANISOU  142  CD1 LEU A  44    15269   9528   9269    -26   1263   -820       C  
ATOM    143  CD2 LEU A  44     -16.262  25.275 -82.124  1.00 76.02           C  
ANISOU  143  CD2 LEU A  44    14057   7554   7271    -93   1293   -799       C  
ATOM    144  N   SER A  45     -19.793  24.669 -86.014  1.00 96.63           N  
ANISOU  144  N   SER A  45    16941  10139   9632    387   1149   -764       N  
ATOM    145  CA  SER A  45     -20.546  24.119 -87.135  1.00 94.90           C  
ANISOU  145  CA  SER A  45    16716   9957   9384    483   1122   -765       C  
ATOM    146  C   SER A  45     -19.710  23.085 -87.884  1.00 98.00           C  
ANISOU  146  C   SER A  45    16953  10413   9867    348   1200   -794       C  
ATOM    147  O   SER A  45     -20.205  22.414 -88.791  1.00 95.56           O  
ANISOU  147  O   SER A  45    16596  10152   9558    407   1187   -803       O  
ATOM    148  CB  SER A  45     -21.006  25.235 -88.076  1.00 95.05           C  
ANISOU  148  CB  SER A  45    17049   9849   9216    546   1109   -746       C  
ATOM    149  OG  SER A  45     -21.870  26.135 -87.399  1.00 92.46           O  
ANISOU  149  OG  SER A  45    16860   9467   8800    698   1028   -722       O  
ATOM    150  N   LYS A  46     -18.447  22.953 -87.480  1.00 90.61           N  
ANISOU  150  N   LYS A  46    15936   9485   9006    172   1279   -813       N  
ATOM    151  CA  LYS A  46     -17.496  22.056 -88.133  1.00100.87           C  
ANISOU  151  CA  LYS A  46    17094  10845  10385     33   1360   -847       C  
ATOM    152  C   LYS A  46     -16.455  21.546 -87.144  1.00 94.86           C  
ANISOU  152  C   LYS A  46    16129  10153   9759    -89   1405   -868       C  
ATOM    153  O   LYS A  46     -16.231  22.148 -86.094  1.00 85.28           O  
ANISOU  153  O   LYS A  46    14937   8914   8550   -113   1394   -857       O  
ATOM    154  CB  LYS A  46     -16.784  22.762 -89.297  1.00120.95           C  
ANISOU  154  CB  LYS A  46    19850  13296  12807    -95   1442   -853       C  
ATOM    155  CG  LYS A  46     -17.486  22.672 -90.643  1.00132.85           C  
ANISOU  155  CG  LYS A  46    21471  14782  14225    -14   1427   -849       C  
ATOM    156  CD  LYS A  46     -16.658  23.340 -91.733  1.00149.42           C  
ANISOU  156  CD  LYS A  46    23771  16794  16205   -163   1516   -855       C  
ATOM    157  CE  LYS A  46     -17.286  23.169 -93.109  1.00151.15           C  
ANISOU  157  CE  LYS A  46    24089  17000  16339    -90   1505   -854       C  
ATOM    158  NZ  LYS A  46     -16.497  23.843 -94.179  1.00122.99           N1+
ANISOU  158  NZ  LYS A  46    20730  13348  12649   -239   1593   -857       N1+
ATOM    159  N   VAL A  47     -15.825  20.433 -87.503  1.00 92.82           N  
ANISOU  159  N   VAL A  47    15675   9985   9606   -162   1453   -901       N  
ATOM    160  CA  VAL A  47     -14.731  19.852 -86.743  1.00 89.05           C  
ANISOU  160  CA  VAL A  47    14998   9582   9254   -281   1503   -928       C  
ATOM    161  C   VAL A  47     -13.549  20.818 -86.778  1.00 97.78           C  
ANISOU  161  C   VAL A  47    16238  10625  10288   -462   1589   -939       C  
ATOM    162  O   VAL A  47     -13.007  21.083 -87.857  1.00 94.95           O  
ANISOU  162  O   VAL A  47    15992  10230   9852   -562   1659   -955       O  
ATOM    163  CB  VAL A  47     -14.287  18.509 -87.367  1.00 90.39           C  
ANISOU  163  CB  VAL A  47    14966   9849   9528   -315   1541   -966       C  
ATOM    164  CG1 VAL A  47     -13.574  17.642 -86.338  1.00 95.20           C  
ANISOU  164  CG1 VAL A  47    15324  10556  10290   -361   1552   -988       C  
ATOM    165  CG2 VAL A  47     -15.472  17.769 -87.981  1.00 70.45           C  
ANISOU  165  CG2 VAL A  47    12403   7353   7012   -163   1476   -959       C  
ATOM    166  N   PRO A  48     -13.145  21.351 -85.608  1.00102.93           N  
ANISOU  166  N   PRO A  48    16880  11267  10961   -511   1585   -931       N  
ATOM    167  CA  PRO A  48     -12.047  22.328 -85.538  1.00109.85           C  
ANISOU  167  CA  PRO A  48    17888  12084  11763   -693   1663   -942       C  
ATOM    168  C   PRO A  48     -10.725  21.731 -86.027  1.00125.24           C  
ANISOU  168  C   PRO A  48    19703  14116  13767   -863   1764   -990       C  
ATOM    169  O   PRO A  48     -10.383  20.602 -85.660  1.00131.41           O  
ANISOU  169  O   PRO A  48    20230  15012  14684   -855   1765  -1016       O  
ATOM    170  CB  PRO A  48     -11.961  22.673 -84.044  1.00110.31           C  
ANISOU  170  CB  PRO A  48    17891  12150  11870   -689   1625   -931       C  
ATOM    171  CG  PRO A  48     -13.210  22.135 -83.426  1.00102.30           C  
ANISOU  171  CG  PRO A  48    16777  11170  10920   -487   1522   -904       C  
ATOM    172  CD  PRO A  48     -13.631  20.973 -84.271  1.00 93.73           C  
ANISOU  172  CD  PRO A  48    15559  10157   9895   -413   1511   -916       C  
ATOM    173  N   ASP A  49      -9.993  22.494 -86.838  1.00130.90           N  
ANISOU  173  N   ASP A  49    20592  14774  14368  -1015   1845  -1002       N  
ATOM    174  CA  ASP A  49      -8.857  21.964 -87.604  1.00119.57           C  
ANISOU  174  CA  ASP A  49    19055  13417  12957  -1165   1944  -1050       C  
ATOM    175  C   ASP A  49      -7.465  22.214 -87.009  1.00114.07           C  
ANISOU  175  C   ASP A  49    18280  12779  12283  -1361   2023  -1084       C  
ATOM    176  O   ASP A  49      -6.462  21.792 -87.589  1.00109.87           O  
ANISOU  176  O   ASP A  49    17650  12328  11765  -1489   2108  -1129       O  
ATOM    177  CB  ASP A  49      -8.913  22.477 -89.048  1.00120.72           C  
ANISOU  177  CB  ASP A  49    19419  13486  12962  -1215   1993  -1047       C  
ATOM    178  CG  ASP A  49      -8.690  23.980 -89.149  1.00142.21           C  
ANISOU  178  CG  ASP A  49    22436  16074  15523  -1327   2023  -1023       C  
ATOM    179  OD1 ASP A  49      -9.023  24.715 -88.192  1.00142.53           O  
ANISOU  179  OD1 ASP A  49    22568  16047  15539  -1292   1972   -993       O  
ATOM    180  OD2 ASP A  49      -8.179  24.424 -90.200  1.00148.57           O1-
ANISOU  180  OD2 ASP A  49    23391  16840  16218  -1452   2098  -1033       O1-
ATOM    181  N   ASP A  50      -7.404  22.894 -85.866  1.00110.84           N  
ANISOU  181  N   ASP A  50    17907  12334  11870  -1382   1994  -1066       N  
ATOM    182  CA  ASP A  50      -6.124  23.152 -85.203  1.00122.13           C  
ANISOU  182  CA  ASP A  50    19255  13826  13320  -1565   2061  -1100       C  
ATOM    183  C   ASP A  50      -5.757  22.048 -84.203  1.00120.85           C  
ANISOU  183  C   ASP A  50    18780  13807  13330  -1524   2038  -1125       C  
ATOM    184  O   ASP A  50      -4.694  22.087 -83.579  1.00132.62           O  
ANISOU  184  O   ASP A  50    20156  15376  14855  -1658   2087  -1157       O  
ATOM    185  CB  ASP A  50      -6.128  24.532 -84.529  1.00131.79           C  
ANISOU  185  CB  ASP A  50    20700  14936  14439  -1635   2049  -1071       C  
ATOM    186  CG  ASP A  50      -7.161  24.648 -83.414  1.00149.47           C  
ANISOU  186  CG  ASP A  50    22938  17132  16722  -1461   1942  -1032       C  
ATOM    187  OD1 ASP A  50      -8.235  24.012 -83.506  1.00163.84           O  
ANISOU  187  OD1 ASP A  50    24700  18956  18593  -1270   1868  -1010       O  
ATOM    188  OD2 ASP A  50      -6.900  25.391 -82.445  1.00156.83           O1-
ANISOU  188  OD2 ASP A  50    23927  18028  17630  -1521   1932  -1025       O1-
ATOM    189  N   ILE A  51      -6.640  21.062 -84.078  1.00115.38           N  
ANISOU  189  N   ILE A  51    17952  13150  12736  -1342   1964  -1110       N  
ATOM    190  CA  ILE A  51      -6.502  19.980 -83.102  1.00104.28           C  
ANISOU  190  CA  ILE A  51    16269  11860  11490  -1274   1926  -1124       C  
ATOM    191  C   ILE A  51      -5.474  18.932 -83.560  1.00 97.81           C  
ANISOU  191  C   ILE A  51    15236  11174  10754  -1347   1994  -1181       C  
ATOM    192  O   ILE A  51      -5.527  18.477 -84.701  1.00 74.96           O  
ANISOU  192  O   ILE A  51    12353   8288   7842  -1337   2026  -1199       O  
ATOM    193  CB  ILE A  51      -7.888  19.345 -82.805  1.00103.97           C  
ANISOU  193  CB  ILE A  51    16182  11805  11515  -1058   1820  -1085       C  
ATOM    194  CG1 ILE A  51      -8.708  20.289 -81.918  1.00 97.69           C  
ANISOU  194  CG1 ILE A  51    15530  10919  10666   -985   1749  -1039       C  
ATOM    195  CG2 ILE A  51      -7.759  17.969 -82.154  1.00 96.10           C  
ANISOU  195  CG2 ILE A  51    14898  10931  10683   -986   1789  -1103       C  
ATOM    196  CD1 ILE A  51     -10.207  20.119 -82.041  1.00114.38           C  
ANISOU  196  CD1 ILE A  51    17703  12986  12770   -788   1656   -998       C  
ATOM    197  N   PRO A  52      -4.533  18.557 -82.664  1.00 93.60           N  
ANISOU  197  N   PRO A  52    14508  10746  10307  -1416   2015  -1212       N  
ATOM    198  CA  PRO A  52      -3.468  17.571 -82.908  1.00 90.38           C  
ANISOU  198  CA  PRO A  52    13878  10479   9981  -1478   2075  -1271       C  
ATOM    199  C   PRO A  52      -3.880  16.326 -83.705  1.00100.39           C  
ANISOU  199  C   PRO A  52    15035  11786  11322  -1358   2060  -1286       C  
ATOM    200  O   PRO A  52      -5.020  15.864 -83.610  1.00113.30           O  
ANISOU  200  O   PRO A  52    16672  13375  13000  -1199   1979  -1249       O  
ATOM    201  CB  PRO A  52      -3.045  17.171 -81.498  1.00 86.46           C  
ANISOU  201  CB  PRO A  52    13185  10068   9595  -1464   2041  -1277       C  
ATOM    202  CG  PRO A  52      -3.296  18.388 -80.677  1.00 84.98           C  
ANISOU  202  CG  PRO A  52    13155   9796   9336  -1507   2014  -1240       C  
ATOM    203  CD  PRO A  52      -4.392  19.184 -81.336  1.00 80.93           C  
ANISOU  203  CD  PRO A  52    12903   9133   8712  -1447   1984  -1194       C  
ATOM    204  N   SER A  53      -2.935  15.798 -84.476  1.00102.10           N  
ANISOU  204  N   SER A  53    15154  12092  11548  -1440   2139  -1343       N  
ATOM    205  CA  SER A  53      -3.161  14.652 -85.355  1.00 92.60           C  
ANISOU  205  CA  SER A  53    13854  10926  10400  -1349   2138  -1368       C  
ATOM    206  C   SER A  53      -3.196  13.323 -84.599  1.00 82.14           C  
ANISOU  206  C   SER A  53    12287   9687   9232  -1227   2082  -1379       C  
ATOM    207  O   SER A  53      -3.811  12.371 -85.054  1.00 72.76           O  
ANISOU  207  O   SER A  53    11045   8498   8102  -1108   2044  -1379       O  
ATOM    208  CB  SER A  53      -2.082  14.613 -86.443  1.00 97.18           C  
ANISOU  208  CB  SER A  53    14420  11578  10923  -1484   2247  -1430       C  
ATOM    209  OG  SER A  53      -2.060  13.360 -87.105  1.00117.01           O  
ANISOU  209  OG  SER A  53    16792  14155  13511  -1399   2251  -1468       O  
ATOM    210  N   SER A  54      -2.544  13.272 -83.443  1.00 82.08           N  
ANISOU  210  N   SER A  54    12144   9751   9291  -1261   2075  -1389       N  
ATOM    211  CA  SER A  54      -2.435  12.036 -82.672  1.00 82.50           C  
ANISOU  211  CA  SER A  54    11970   9889   9487  -1157   2026  -1401       C  
ATOM    212  C   SER A  54      -3.624  11.740 -81.749  1.00 79.21           C  
ANISOU  212  C   SER A  54    11545   9413   9138  -1009   1915  -1340       C  
ATOM    213  O   SER A  54      -3.625  10.714 -81.069  1.00 84.67           O  
ANISOU  213  O   SER A  54    12062  10162   9945   -921   1868  -1342       O  
ATOM    214  CB  SER A  54      -1.141  12.058 -81.847  1.00 88.05           C  
ANISOU  214  CB  SER A  54    12516  10709  10228  -1257   2067  -1443       C  
ATOM    215  OG  SER A  54      -1.093  13.197 -81.003  1.00 82.34           O  
ANISOU  215  OG  SER A  54    11887   9947   9450  -1339   2059  -1412       O  
ATOM    216  N   THR A  55      -4.624  12.626 -81.723  1.00 79.25           N  
ANISOU  216  N   THR A  55    11736   9307   9065   -981   1875  -1286       N  
ATOM    217  CA  THR A  55      -5.686  12.582 -80.696  1.00 81.56           C  
ANISOU  217  CA  THR A  55    12028   9555   9403   -861   1776  -1228       C  
ATOM    218  C   THR A  55      -6.524  11.308 -80.719  1.00 86.03           C  
ANISOU  218  C   THR A  55    12484  10135  10066   -710   1706  -1216       C  
ATOM    219  O   THR A  55      -7.002  10.873 -81.774  1.00 81.74           O  
ANISOU  219  O   THR A  55    11984   9565   9506   -663   1710  -1223       O  
ATOM    220  CB  THR A  55      -6.631  13.806 -80.743  1.00 94.45           C  
ANISOU  220  CB  THR A  55    13891  11070  10924   -847   1746  -1179       C  
ATOM    221  CG2 THR A  55      -5.844  15.091 -80.655  1.00113.14           C  
ANISOU  221  CG2 THR A  55    16386  13411  13191  -1001   1809  -1189       C  
ATOM    222  OG1 THR A  55      -7.395  13.797 -81.957  1.00 94.28           O  
ANISOU  222  OG1 THR A  55    13997  10985  10838   -795   1745  -1171       O  
ATOM    223  N   LYS A  56      -6.715  10.735 -79.538  1.00 73.18           N  
ANISOU  223  N   LYS A  56    10722   8545   8537   -639   1643  -1193       N  
ATOM    224  CA  LYS A  56      -7.377   9.450 -79.399  1.00 66.78           C  
ANISOU  224  CA  LYS A  56     9792   7754   7825   -512   1578  -1182       C  
ATOM    225  C   LYS A  56      -8.844   9.597 -79.016  1.00 79.44           C  
ANISOU  225  C   LYS A  56    11470   9295   9414   -403   1489  -1122       C  
ATOM    226  O   LYS A  56      -9.669   8.721 -79.311  1.00 75.34           O  
ANISOU  226  O   LYS A  56    10916   8771   8939   -306   1440  -1110       O  
ATOM    227  CB  LYS A  56      -6.630   8.589 -78.379  1.00 65.71           C  
ANISOU  227  CB  LYS A  56     9451   7708   7807   -502   1563  -1198       C  
ATOM    228  CG  LYS A  56      -5.271   8.115 -78.883  1.00 66.39           C  
ANISOU  228  CG  LYS A  56     9428   7876   7919   -578   1641  -1266       C  
ATOM    229  CD  LYS A  56      -4.595   7.162 -77.910  1.00 70.09           C  
ANISOU  229  CD  LYS A  56     9693   8432   8503   -544   1617  -1282       C  
ATOM    230  CE  LYS A  56      -3.331   6.578 -78.525  1.00 70.36           C  
ANISOU  230  CE  LYS A  56     9614   8557   8562   -593   1690  -1355       C  
ATOM    231  NZ  LYS A  56      -2.914   5.338 -77.813  1.00 82.68           N1+
ANISOU  231  NZ  LYS A  56    10984  10187  10240   -514   1651  -1370       N1+
ATOM    232  N   ASN A  57      -9.172  10.710 -78.365  1.00 73.50           N  
ANISOU  232  N   ASN A  57    10827   8501   8600   -419   1469  -1088       N  
ATOM    233  CA  ASN A  57     -10.505  10.894 -77.827  1.00 61.75           C  
ANISOU  233  CA  ASN A  57     9393   6971   7097   -310   1385  -1034       C  
ATOM    234  C   ASN A  57     -10.991  12.304 -78.073  1.00 65.59           C  
ANISOU  234  C   ASN A  57    10094   7374   7453   -327   1388  -1012       C  
ATOM    235  O   ASN A  57     -10.316  13.263 -77.713  1.00 85.81           O  
ANISOU  235  O   ASN A  57    12725   9916   9963   -420   1428  -1017       O  
ATOM    236  CB  ASN A  57     -10.525  10.569 -76.326  1.00 67.65           C  
ANISOU  236  CB  ASN A  57    10006   7767   7928   -276   1329  -1009       C  
ATOM    237  CG  ASN A  57      -9.916   9.208 -76.003  1.00 69.74           C  
ANISOU  237  CG  ASN A  57    10067   8109   8320   -262   1326  -1031       C  
ATOM    238  ND2 ASN A  57      -8.867   9.212 -75.193  1.00 69.42           N  
ANISOU  238  ND2 ASN A  57     9924   8126   8326   -327   1350  -1049       N  
ATOM    239  OD1 ASN A  57     -10.381   8.168 -76.479  1.00 72.98           O  
ANISOU  239  OD1 ASN A  57    10419   8529   8781   -194   1299  -1034       O  
ATOM    240  N   ILE A  58     -12.156  12.434 -78.701  1.00 61.36           N  
ANISOU  240  N   ILE A  58     9669   6787   6857   -237   1348   -988       N  
ATOM    241  CA  ILE A  58     -12.765  13.743 -78.884  1.00 67.96           C  
ANISOU  241  CA  ILE A  58    10715   7539   7564   -224   1336   -962       C  
ATOM    242  C   ILE A  58     -14.275  13.761 -78.602  1.00 65.14           C  
ANISOU  242  C   ILE A  58    10399   7167   7185    -76   1244   -921       C  
ATOM    243  O   ILE A  58     -15.038  12.976 -79.166  1.00 66.53           O  
ANISOU  243  O   ILE A  58    10533   7363   7381      4   1209   -918       O  
ATOM    244  CB  ILE A  58     -12.390  14.383 -80.253  1.00 78.94           C  
ANISOU  244  CB  ILE A  58    12275   8867   8848   -299   1407   -986       C  
ATOM    245  CG1 ILE A  58     -12.694  15.886 -80.253  1.00106.56           C  
ANISOU  245  CG1 ILE A  58    16005  12270  12211   -315   1407   -963       C  
ATOM    246  CG2 ILE A  58     -13.083  13.702 -81.418  1.00 85.83           C  
ANISOU  246  CG2 ILE A  58    13160   9737   9711   -228   1395   -992       C  
ATOM    247  CD1 ILE A  58     -11.970  16.662 -81.333  1.00120.45           C  
ANISOU  247  CD1 ILE A  58    17929  13969  13865   -434   1491   -986       C  
ATOM    248  N   ASP A  59     -14.685  14.663 -77.714  1.00 65.00           N  
ANISOU  248  N   ASP A  59    10458   7119   7117    -45   1205   -891       N  
ATOM    249  CA  ASP A  59     -16.096  14.901 -77.427  1.00 59.15           C  
ANISOU  249  CA  ASP A  59     9774   6367   6332     94   1122   -856       C  
ATOM    250  C   ASP A  59     -16.514  16.181 -78.141  1.00 64.19           C  
ANISOU  250  C   ASP A  59    10659   6909   6818    113   1129   -847       C  
ATOM    251  O   ASP A  59     -16.002  17.254 -77.853  1.00 69.26           O  
ANISOU  251  O   ASP A  59    11431   7489   7394     48   1159   -847       O  
ATOM    252  CB  ASP A  59     -16.308  15.022 -75.912  1.00 59.59           C  
ANISOU  252  CB  ASP A  59     9747   6461   6432    131   1070   -831       C  
ATOM    253  CG  ASP A  59     -17.771  15.237 -75.520  1.00 67.38           C  
ANISOU  253  CG  ASP A  59    10772   7457   7372    279    982   -797       C  
ATOM    254  OD1 ASP A  59     -18.662  15.276 -76.400  1.00 63.97           O  
ANISOU  254  OD1 ASP A  59    10424   7007   6873    360    957   -793       O  
ATOM    255  OD2 ASP A  59     -18.029  15.366 -74.301  1.00 72.47           O1-
ANISOU  255  OD2 ASP A  59    11356   8136   8043    316    937   -776       O1-
ATOM    256  N   LEU A  60     -17.443  16.060 -79.077  1.00 68.06           N  
ANISOU  256  N   LEU A  60    11221   7385   7253    202   1100   -842       N  
ATOM    257  CA  LEU A  60     -17.875  17.189 -79.891  1.00 68.08           C  
ANISOU  257  CA  LEU A  60    11465   7294   7106    232   1103   -834       C  
ATOM    258  C   LEU A  60     -19.385  17.337 -79.796  1.00 69.59           C  
ANISOU  258  C   LEU A  60    11701   7498   7241    403   1012   -808       C  
ATOM    259  O   LEU A  60     -20.049  17.802 -80.735  1.00 62.83           O  
ANISOU  259  O   LEU A  60    10998   6595   6278    470    998   -804       O  
ATOM    260  CB  LEU A  60     -17.480  16.942 -81.351  1.00 70.06           C  
ANISOU  260  CB  LEU A  60    11776   7518   7324    172   1164   -859       C  
ATOM    261  CG  LEU A  60     -16.144  17.488 -81.854  1.00 81.25           C  
ANISOU  261  CG  LEU A  60    13282   8881   8706      8   1262   -884       C  
ATOM    262  CD1 LEU A  60     -15.478  16.516 -82.815  1.00 87.28           C  
ANISOU  262  CD1 LEU A  60    13944   9689   9529    -64   1321   -921       C  
ATOM    263  CD2 LEU A  60     -16.341  18.847 -82.508  1.00 77.02           C  
ANISOU  263  CD2 LEU A  60    13024   8230   8009      3   1276   -872       C  
ATOM    264  N   SER A  61     -19.931  16.904 -78.666  1.00 71.26           N  
ANISOU  264  N   SER A  61    11771   7784   7521    473    951   -791       N  
ATOM    265  CA  SER A  61     -21.378  16.857 -78.496  1.00 64.63           C  
ANISOU  265  CA  SER A  61    10926   6988   6641    633    863   -770       C  
ATOM    266  C   SER A  61     -21.918  18.249 -78.205  1.00 60.74           C  
ANISOU  266  C   SER A  61    10634   6426   6017    713    830   -753       C  
ATOM    267  O   SER A  61     -21.169  19.127 -77.763  1.00 62.98           O  
ANISOU  267  O   SER A  61    11023   6638   6269    639    865   -754       O  
ATOM    268  CB  SER A  61     -21.764  15.869 -77.393  1.00 53.52           C  
ANISOU  268  CB  SER A  61     9294   5690   5348    672    813   -758       C  
ATOM    269  OG  SER A  61     -21.265  16.295 -76.142  1.00 50.25           O  
ANISOU  269  OG  SER A  61     8850   5276   4968    634    813   -748       O  
ATOM    270  N   PHE A  62     -23.207  18.443 -78.485  1.00 60.29           N  
ANISOU  270  N   PHE A  62    10634   6392   5879    863    761   -742       N  
ATOM    271  CA  PHE A  62     -23.920  19.698 -78.186  1.00 67.94           C  
ANISOU  271  CA  PHE A  62    11787   7308   6717    977    713   -728       C  
ATOM    272  C   PHE A  62     -23.485  20.928 -79.028  1.00 62.56           C  
ANISOU  272  C   PHE A  62    11381   6482   5903    942    757   -731       C  
ATOM    273  O   PHE A  62     -23.692  22.071 -78.634  1.00 78.93           O  
ANISOU  273  O   PHE A  62    13629   8482   7878    997    734   -722       O  
ATOM    274  CB  PHE A  62     -23.896  19.987 -76.674  1.00 61.39           C  
ANISOU  274  CB  PHE A  62    10891   6507   5925    992    683   -717       C  
ATOM    275  CG  PHE A  62     -24.676  18.997 -75.857  1.00 67.78           C  
ANISOU  275  CG  PHE A  62    11473   7457   6823   1066    622   -707       C  
ATOM    276  CD1 PHE A  62     -24.051  17.873 -75.311  1.00 66.41           C  
ANISOU  276  CD1 PHE A  62    11082   7352   6796    969    645   -708       C  
ATOM    277  CD2 PHE A  62     -26.041  19.182 -75.627  1.00 64.27           C  
ANISOU  277  CD2 PHE A  62    11031   7079   6308   1234    540   -698       C  
ATOM    278  CE1 PHE A  62     -24.773  16.950 -74.557  1.00 57.40           C  
ANISOU  278  CE1 PHE A  62     9745   6334   5730   1029    589   -697       C  
ATOM    279  CE2 PHE A  62     -26.766  18.259 -74.880  1.00 62.86           C  
ANISOU  279  CE2 PHE A  62    10642   7037   6205   1289    486   -690       C  
ATOM    280  CZ  PHE A  62     -26.132  17.145 -74.341  1.00 58.02           C  
ANISOU  280  CZ  PHE A  62     9826   6481   5737   1182    512   -687       C  
ATOM    281  N   ASN A  63     -22.888  20.666 -80.185  1.00 71.91           N  
ANISOU  281  N   ASN A  63    12610   7626   7084    850    817   -745       N  
ATOM    282  CA  ASN A  63     -22.543  21.692 -81.163  1.00 65.50           C  
ANISOU  282  CA  ASN A  63    12058   6687   6144    812    859   -747       C  
ATOM    283  C   ASN A  63     -23.460  21.562 -82.380  1.00 76.01           C  
ANISOU  283  C   ASN A  63    13464   8023   7392    922    827   -747       C  
ATOM    284  O   ASN A  63     -23.741  20.446 -82.823  1.00 80.46           O  
ANISOU  284  O   ASN A  63    13862   8678   8029    933    819   -757       O  
ATOM    285  CB  ASN A  63     -21.085  21.542 -81.598  1.00 64.86           C  
ANISOU  285  CB  ASN A  63    11973   6560   6110    611    961   -765       C  
ATOM    286  CG  ASN A  63     -20.110  21.691 -80.446  1.00 67.25           C  
ANISOU  286  CG  ASN A  63    12201   6864   6487    495    997   -769       C  
ATOM    287  ND2 ASN A  63     -19.266  20.695 -80.257  1.00 74.19           N  
ANISOU  287  ND2 ASN A  63    12875   7814   7498    384   1043   -787       N  
ATOM    288  OD1 ASN A  63     -20.111  22.690 -79.743  1.00 74.92           O  
ANISOU  288  OD1 ASN A  63    13301   7770   7396    508    981   -758       O  
ATOM    289  N   PRO A  64     -23.930  22.696 -82.931  1.00 79.12           N  
ANISOU  289  N   PRO A  64    14113   8319   7629   1004    805   -735       N  
ATOM    290  CA  PRO A  64     -24.777  22.599 -84.119  1.00 80.49           C  
ANISOU  290  CA  PRO A  64    14364   8501   7717   1109    773   -736       C  
ATOM    291  C   PRO A  64     -23.961  22.311 -85.394  1.00 88.35           C  
ANISOU  291  C   PRO A  64    15410   9449   8708    976    854   -750       C  
ATOM    292  O   PRO A  64     -23.430  23.236 -86.008  1.00104.09           O  
ANISOU  292  O   PRO A  64    17633  11319  10596    911    900   -746       O  
ATOM    293  CB  PRO A  64     -25.438  23.977 -84.187  1.00 81.84           C  
ANISOU  293  CB  PRO A  64    14804   8573   7719   1238    724   -720       C  
ATOM    294  CG  PRO A  64     -24.495  24.898 -83.481  1.00 74.51           C  
ANISOU  294  CG  PRO A  64    14004   7533   6772   1129    770   -713       C  
ATOM    295  CD  PRO A  64     -23.589  24.093 -82.599  1.00 70.86           C  
ANISOU  295  CD  PRO A  64    13308   7140   6472    986    817   -724       C  
ATOM    296  N   LEU A  65     -23.868  21.033 -85.770  1.00 81.61           N  
ANISOU  296  N   LEU A  65    14349   8693   7964    934    870   -769       N  
ATOM    297  CA  LEU A  65     -23.093  20.598 -86.936  1.00 71.23           C  
ANISOU  297  CA  LEU A  65    13048   7354   6660    811    948   -788       C  
ATOM    298  C   LEU A  65     -23.983  20.286 -88.136  1.00 86.08           C  
ANISOU  298  C   LEU A  65    14972   9263   8471    912    912   -793       C  
ATOM    299  O   LEU A  65     -23.506  20.257 -89.273  1.00 80.84           O  
ANISOU  299  O   LEU A  65    14395   8555   7764    837    969   -805       O  
ATOM    300  CB  LEU A  65     -22.277  19.355 -86.601  1.00 72.37           C  
ANISOU  300  CB  LEU A  65    12941   7584   6972    691    995   -810       C  
ATOM    301  CG  LEU A  65     -21.204  19.374 -85.514  1.00 79.79           C  
ANISOU  301  CG  LEU A  65    13789   8520   8007    567   1041   -814       C  
ATOM    302  CD1 LEU A  65     -20.729  17.950 -85.257  1.00 71.67           C  
ANISOU  302  CD1 LEU A  65    12494   7595   7142    502   1063   -836       C  
ATOM    303  CD2 LEU A  65     -20.038  20.265 -85.911  1.00 70.88           C  
ANISOU  303  CD2 LEU A  65    12834   7284   6812    417   1128   -821       C  
ATOM    304  N   LYS A  66     -25.264  20.017 -87.869  1.00 95.40           N  
ANISOU  304  N   LYS A  66    16079  10527   9638   1078    821   -786       N  
ATOM    305  CA  LYS A  66     -26.301  19.793 -88.898  1.00 88.15           C  
ANISOU  305  CA  LYS A  66    15199   9651   8640   1198    770   -791       C  
ATOM    306  C   LYS A  66     -26.036  18.639 -89.883  1.00 78.14           C  
ANISOU  306  C   LYS A  66    13810   8437   7439   1123    809   -817       C  
ATOM    307  O   LYS A  66     -26.952  17.895 -90.231  1.00 79.18           O  
ANISOU  307  O   LYS A  66    13834   8666   7581   1212    755   -826       O  
ATOM    308  CB  LYS A  66     -26.586  21.081 -89.694  1.00 81.33           C  
ANISOU  308  CB  LYS A  66    14635   8673   7594   1269    759   -775       C  
ATOM    309  CG  LYS A  66     -26.290  22.387 -88.973  1.00 90.52           C  
ANISOU  309  CG  LYS A  66    15990   9722   8681   1273    761   -752       C  
ATOM    310  CD  LYS A  66     -27.480  22.917 -88.190  1.00 98.89           C  
ANISOU  310  CD  LYS A  66    17074  10821   9678   1468    661   -738       C  
ATOM    311  CE  LYS A  66     -27.263  24.375 -87.807  1.00 89.54           C  
ANISOU  311  CE  LYS A  66    16150   9494   8376   1490    660   -718       C  
ATOM    312  NZ  LYS A  66     -27.091  25.234 -89.013  1.00 93.67           N1+
ANISOU  312  NZ  LYS A  66    16956   9885   8747   1482    686   -708       N1+
ATOM    313  N   ILE A  67     -24.794  18.524 -90.349  1.00 71.87           N  
ANISOU  313  N   ILE A  67    13039   7585   6684    960    904   -831       N  
ATOM    314  CA  ILE A  67     -24.424  17.626 -91.449  1.00 76.33           C  
ANISOU  314  CA  ILE A  67    13538   8177   7284    884    951   -859       C  
ATOM    315  C   ILE A  67     -22.978  17.176 -91.254  1.00 74.76           C  
ANISOU  315  C   ILE A  67    13244   7964   7195    702   1047   -880       C  
ATOM    316  O   ILE A  67     -22.143  17.933 -90.747  1.00 74.35           O  
ANISOU  316  O   ILE A  67    13274   7841   7132    615   1094   -871       O  
ATOM    317  CB  ILE A  67     -24.536  18.328 -92.834  1.00 84.21           C  
ANISOU  317  CB  ILE A  67    14770   9097   8129    899    972   -858       C  
ATOM    318  CG1 ILE A  67     -25.872  19.070 -92.982  1.00 89.25           C  
ANISOU  318  CG1 ILE A  67    15548   9729   8631   1087    878   -835       C  
ATOM    319  CG2 ILE A  67     -24.361  17.336 -93.986  1.00 75.24           C  
ANISOU  319  CG2 ILE A  67    13555   8006   7025    846   1008   -890       C  
ATOM    320  CD1 ILE A  67     -25.778  20.375 -93.753  1.00 98.06           C  
ANISOU  320  CD1 ILE A  67    16967  10714   9575   1101    895   -816       C  
ATOM    321  N   LEU A  68     -22.691  15.937 -91.647  1.00 75.10           N  
ANISOU  321  N   LEU A  68    13113   8078   7341    649   1074   -910       N  
ATOM    322  CA  LEU A  68     -21.328  15.413 -91.643  1.00 79.14           C  
ANISOU  322  CA  LEU A  68    13529   8589   7950    489   1165   -938       C  
ATOM    323  C   LEU A  68     -20.818  15.311 -93.068  1.00 85.08           C  
ANISOU  323  C   LEU A  68    14369   9311   8645    416   1233   -965       C  
ATOM    324  O   LEU A  68     -21.155  14.379 -93.803  1.00 83.26           O  
ANISOU  324  O   LEU A  68    14055   9136   8444    441   1223   -989       O  
ATOM    325  CB  LEU A  68     -21.257  14.054 -90.939  1.00 73.63           C  
ANISOU  325  CB  LEU A  68    12567   7991   7417    481   1148   -956       C  
ATOM    326  CG  LEU A  68     -20.596  13.935 -89.555  1.00 77.26           C  
ANISOU  326  CG  LEU A  68    12896   8471   7988    426   1158   -949       C  
ATOM    327  CD1 LEU A  68     -20.598  15.212 -88.728  1.00 62.03           C  
ANISOU  327  CD1 LEU A  68    11098   6479   5991    438   1144   -916       C  
ATOM    328  CD2 LEU A  68     -21.257  12.810 -88.788  1.00 74.95           C  
ANISOU  328  CD2 LEU A  68    12391   8273   7810    495   1091   -947       C  
ATOM    329  N   LYS A  69     -20.016  16.298 -93.448  1.00 99.78           N  
ANISOU  329  N   LYS A  69    16408  11083  10418    319   1301   -961       N  
ATOM    330  CA  LYS A  69     -19.440  16.376 -94.780  1.00106.24           C  
ANISOU  330  CA  LYS A  69    17334  11866  11165    233   1374   -984       C  
ATOM    331  C   LYS A  69     -18.477  15.207 -94.999  1.00 98.62           C  
ANISOU  331  C   LYS A  69    16175  10971  10324    125   1442  -1031       C  
ATOM    332  O   LYS A  69     -17.818  14.741 -94.065  1.00 90.13           O  
ANISOU  332  O   LYS A  69    14937   9938   9368     68   1461  -1043       O  
ATOM    333  CB  LYS A  69     -18.746  17.740 -94.977  1.00106.06           C  
ANISOU  333  CB  LYS A  69    17545  11731  11018    138   1434   -967       C  
ATOM    334  CG  LYS A  69     -18.032  17.930 -96.311  1.00129.81           C  
ANISOU  334  CG  LYS A  69    20678  14699  13942     26   1521   -988       C  
ATOM    335  CD  LYS A  69     -18.995  18.165 -97.468  1.00133.07           C  
ANISOU  335  CD  LYS A  69    21249  15081  14228    130   1480   -976       C  
ATOM    336  CE  LYS A  69     -18.567  17.417 -98.726  1.00120.88           C  
ANISOU  336  CE  LYS A  69    19666  13576  12684     63   1541  -1016       C  
ATOM    337  NZ  LYS A  69     -17.146  17.642 -99.119  1.00105.74           N1+
ANISOU  337  NZ  LYS A  69    17785  11636  10755   -129   1659  -1041       N1+
ATOM    338  N   SER A  70     -18.423  14.724 -96.234  1.00 87.55           N  
ANISOU  338  N   SER A  70    14791   9583   8890    107   1476  -1060       N  
ATOM    339  CA  SER A  70     -17.487  13.678 -96.614  1.00 86.14           C  
ANISOU  339  CA  SER A  70    14455   9466   8809     10   1546  -1111       C  
ATOM    340  C   SER A  70     -16.032  14.071 -96.318  1.00 87.10           C  
ANISOU  340  C   SER A  70    14572   9572   8949   -151   1643  -1128       C  
ATOM    341  O   SER A  70     -15.608  15.185 -96.627  1.00 91.87           O  
ANISOU  341  O   SER A  70    15363  10104   9440   -228   1690  -1114       O  
ATOM    342  CB  SER A  70     -17.667  13.356 -98.090  1.00 79.10           C  
ANISOU  342  CB  SER A  70    13632   8575   7846     12   1569  -1138       C  
ATOM    343  OG  SER A  70     -17.176  12.063 -98.373  1.00102.27           O  
ANISOU  343  OG  SER A  70    16381  11584  10890    -24   1603  -1188       O  
ATOM    344  N   TYR A  71     -15.293  13.150 -95.698  1.00 84.81           N  
ANISOU  344  N   TYR A  71    14068   9355   8799   -201   1670  -1161       N  
ATOM    345  CA  TYR A  71     -13.863  13.315 -95.363  1.00 83.06           C  
ANISOU  345  CA  TYR A  71    13793   9150   8614   -351   1761  -1188       C  
ATOM    346  C   TYR A  71     -13.553  14.271 -94.196  1.00 80.63           C  
ANISOU  346  C   TYR A  71    13531   8803   8299   -394   1757  -1155       C  
ATOM    347  O   TYR A  71     -12.404  14.680 -94.017  1.00 89.84           O  
ANISOU  347  O   TYR A  71    14699   9976   9461   -531   1835  -1174       O  
ATOM    348  CB  TYR A  71     -13.025  13.652 -96.610  1.00 89.61           C  
ANISOU  348  CB  TYR A  71    14732   9963   9348   -472   1861  -1220       C  
ATOM    349  CG  TYR A  71     -13.079  12.587 -97.690  1.00 97.03           C  
ANISOU  349  CG  TYR A  71    15595  10956  10313   -449   1878  -1265       C  
ATOM    350  CD1 TYR A  71     -14.044  12.632 -98.697  1.00 98.08           C  
ANISOU  350  CD1 TYR A  71    15851  11056  10358   -367   1840  -1254       C  
ATOM    351  CD2 TYR A  71     -12.164  11.533 -97.704  1.00100.99           C  
ANISOU  351  CD2 TYR A  71    15902  11544  10925   -503   1931  -1322       C  
ATOM    352  CE1 TYR A  71     -14.101  11.660 -99.685  1.00 98.74           C  
ANISOU  352  CE1 TYR A  71    15868  11185  10461   -348   1856  -1297       C  
ATOM    353  CE2 TYR A  71     -12.206  10.559 -98.689  1.00 93.69           C  
ANISOU  353  CE2 TYR A  71    14915  10662  10020   -479   1947  -1367       C  
ATOM    354  CZ  TYR A  71     -13.177  10.623 -99.675  1.00109.41           C  
ANISOU  354  CZ  TYR A  71    17031  12615  11923   -405   1910  -1355       C  
ATOM    355  OH  TYR A  71     -13.218   9.649-100.654  1.00104.12           O  
ANISOU  355  OH  TYR A  71    16301  11988  11271   -383   1925  -1401       O  
ATOM    356  N   SER A  72     -14.573  14.572 -93.385  1.00 83.97           N  
ANISOU  356  N   SER A  72    13978   9201   8724   -278   1666  -1110       N  
ATOM    357  CA  SER A  72     -14.462  15.470 -92.210  1.00 84.31           C  
ANISOU  357  CA  SER A  72    14070   9205   8759   -294   1647  -1077       C  
ATOM    358  C   SER A  72     -13.372  15.125 -91.187  1.00 86.10           C  
ANISOU  358  C   SER A  72    14122   9489   9101   -390   1687  -1098       C  
ATOM    359  O   SER A  72     -12.724  16.022 -90.645  1.00 84.98           O  
ANISOU  359  O   SER A  72    14055   9311   8920   -483   1723  -1089       O  
ATOM    360  CB  SER A  72     -15.797  15.531 -91.469  1.00 79.81           C  
ANISOU  360  CB  SER A  72    13499   8628   8197   -134   1535  -1035       C  
ATOM    361  OG  SER A  72     -16.875  15.757 -92.358  1.00 80.92           O  
ANISOU  361  OG  SER A  72    13776   8732   8237    -28   1488  -1018       O  
ATOM    362  N   PHE A  73     -13.195  13.830 -90.924  1.00 79.59           N  
ANISOU  362  N   PHE A  73    13074   8755   8412   -364   1678  -1127       N  
ATOM    363  CA  PHE A  73     -12.308  13.342 -89.866  1.00 72.78           C  
ANISOU  363  CA  PHE A  73    12022   7958   7669   -422   1698  -1146       C  
ATOM    364  C   PHE A  73     -11.023  12.714 -90.406  1.00 88.66           C  
ANISOU  364  C   PHE A  73    13922  10034   9726   -536   1790  -1206       C  
ATOM    365  O   PHE A  73     -10.353  11.951 -89.706  1.00 94.39           O  
ANISOU  365  O   PHE A  73    14458  10836  10569   -557   1800  -1231       O  
ATOM    366  CB  PHE A  73     -13.062  12.336 -88.985  1.00 71.86           C  
ANISOU  366  CB  PHE A  73    11732   7893   7676   -300   1611  -1132       C  
ATOM    367  CG  PHE A  73     -14.262  12.922 -88.297  1.00 65.96           C  
ANISOU  367  CG  PHE A  73    11064   7104   6890   -190   1521  -1078       C  
ATOM    368  CD1 PHE A  73     -14.124  13.639 -87.113  1.00 61.85           C  
ANISOU  368  CD1 PHE A  73    10557   6567   6374   -205   1502  -1051       C  
ATOM    369  CD2 PHE A  73     -15.526  12.775 -88.839  1.00 58.18           C  
ANISOU  369  CD2 PHE A  73    10141   6103   5859    -69   1455  -1058       C  
ATOM    370  CE1 PHE A  73     -15.228  14.193 -86.482  1.00 72.06           C  
ANISOU  370  CE1 PHE A  73    11923   7827   7627    -96   1421  -1006       C  
ATOM    371  CE2 PHE A  73     -16.635  13.322 -88.207  1.00 63.06           C  
ANISOU  371  CE2 PHE A  73    10826   6698   6436     39   1372  -1014       C  
ATOM    372  CZ  PHE A  73     -16.489  14.034 -87.033  1.00 61.71           C  
ANISOU  372  CZ  PHE A  73    10668   6508   6269     30   1355   -988       C  
ATOM    373  N   SER A  74     -10.680  13.059 -91.647  1.00108.87           N  
ANISOU  373  N   SER A  74    16604  12571  12189   -607   1858  -1229       N  
ATOM    374  CA  SER A  74      -9.509  12.511 -92.341  1.00103.96           C  
ANISOU  374  CA  SER A  74    15891  12017  11589   -712   1951  -1290       C  
ATOM    375  C   SER A  74      -8.189  12.658 -91.572  1.00 99.77           C  
ANISOU  375  C   SER A  74    15251  11550  11106   -838   2013  -1318       C  
ATOM    376  O   SER A  74      -7.381  11.732 -91.545  1.00 97.00           O  
ANISOU  376  O   SER A  74    14718  11291  10845   -863   2051  -1369       O  
ATOM    377  CB  SER A  74      -9.377  13.152 -93.723  1.00 99.41           C  
ANISOU  377  CB  SER A  74    15503  11394  10873   -784   2015  -1301       C  
ATOM    378  OG  SER A  74      -8.264  12.624 -94.421  1.00113.39           O  
ANISOU  378  OG  SER A  74    17180  13242  12658   -885   2106  -1364       O  
ATOM    379  N   ASN A  75      -7.988  13.817 -90.947  1.00104.57           N  
ANISOU  379  N   ASN A  75    15972  12109  11650   -909   2022  -1288       N  
ATOM    380  CA  ASN A  75      -6.733  14.133 -90.265  1.00111.89           C  
ANISOU  380  CA  ASN A  75    16820  13094  12598  -1046   2085  -1315       C  
ATOM    381  C   ASN A  75      -6.490  13.348 -88.977  1.00115.34           C  
ANISOU  381  C   ASN A  75    17033  13609  13182   -996   2042  -1321       C  
ATOM    382  O   ASN A  75      -5.344  13.215 -88.543  1.00110.63           O  
ANISOU  382  O   ASN A  75    16307  13096  12628  -1094   2097  -1360       O  
ATOM    383  CB  ASN A  75      -6.641  15.638 -89.981  1.00126.13           C  
ANISOU  383  CB  ASN A  75    18829  14813  14282  -1142   2103  -1280       C  
ATOM    384  CG  ASN A  75      -6.345  16.461 -91.229  1.00130.65           C  
ANISOU  384  CG  ASN A  75    19608  15328  14702  -1255   2180  -1288       C  
ATOM    385  ND2 ASN A  75      -5.640  17.573 -91.045  1.00129.19           N  
ANISOU  385  ND2 ASN A  75    19549  15110  14426  -1408   2236  -1285       N  
ATOM    386  OD1 ASN A  75      -6.752  16.109 -92.339  1.00129.71           O  
ANISOU  386  OD1 ASN A  75    19542  15197  14547  -1210   2187  -1296       O  
ATOM    387  N   PHE A  76      -7.566  12.831 -88.378  1.00121.29           N  
ANISOU  387  N   PHE A  76    17737  14340  14006   -846   1944  -1284       N  
ATOM    388  CA  PHE A  76      -7.487  12.126 -87.092  1.00111.71           C  
ANISOU  388  CA  PHE A  76    16332  13187  12925   -789   1893  -1279       C  
ATOM    389  C   PHE A  76      -7.410  10.607 -87.252  1.00100.60           C  
ANISOU  389  C   PHE A  76    14729  11855  11639   -713   1877  -1315       C  
ATOM    390  O   PHE A  76      -8.313   9.878 -86.844  1.00103.04           O  
ANISOU  390  O   PHE A  76    14974  12158  12020   -588   1796  -1289       O  
ATOM    391  CB  PHE A  76      -8.658  12.524 -86.184  1.00106.88           C  
ANISOU  391  CB  PHE A  76    15781  12512  12317   -683   1796  -1216       C  
ATOM    392  CG  PHE A  76      -8.925  14.003 -86.148  1.00 93.49           C  
ANISOU  392  CG  PHE A  76    14307  10723  10490   -730   1800  -1180       C  
ATOM    393  CD1 PHE A  76      -8.007  14.881 -85.574  1.00102.11           C  
ANISOU  393  CD1 PHE A  76    15436  11814  11545   -860   1850  -1187       C  
ATOM    394  CD2 PHE A  76     -10.093  14.520 -86.693  1.00 92.46           C  
ANISOU  394  CD2 PHE A  76    14355  10505  10269   -643   1752  -1142       C  
ATOM    395  CE1 PHE A  76      -8.252  16.251 -85.548  1.00105.68           C  
ANISOU  395  CE1 PHE A  76    16111  12168  11872   -905   1853  -1154       C  
ATOM    396  CE2 PHE A  76     -10.346  15.887 -86.669  1.00104.97           C  
ANISOU  396  CE2 PHE A  76    16159  11994  11728   -676   1752  -1109       C  
ATOM    397  CZ  PHE A  76      -9.424  16.753 -86.095  1.00103.03           C  
ANISOU  397  CZ  PHE A  76    15961  11737  11447   -808   1803  -1114       C  
ATOM    398  N   SER A  77      -6.308  10.137 -87.827  1.00105.60           N  
ANISOU  398  N   SER A  77    15270  12562  12288   -790   1956  -1375       N  
ATOM    399  CA  SER A  77      -6.157   8.726 -88.179  1.00100.67           C  
ANISOU  399  CA  SER A  77    14487  12001  11762   -720   1951  -1418       C  
ATOM    400  C   SER A  77      -6.076   7.780 -86.973  1.00 93.33           C  
ANISOU  400  C   SER A  77    13363  11124  10971   -644   1892  -1414       C  
ATOM    401  O   SER A  77      -6.272   6.572 -87.121  1.00 99.41           O  
ANISOU  401  O   SER A  77    14023  11921  11826   -557   1861  -1434       O  
ATOM    402  CB  SER A  77      -4.948   8.532 -89.106  1.00 90.28           C  
ANISOU  402  CB  SER A  77    13125  10759  10418   -821   2054  -1489       C  
ATOM    403  OG  SER A  77      -3.731   8.606 -88.386  1.00 87.98           O  
ANISOU  403  OG  SER A  77    12706  10556  10164   -907   2101  -1523       O  
ATOM    404  N   GLU A  78      -5.798   8.318 -85.787  1.00 87.53           N  
ANISOU  404  N   GLU A  78    12596  10403  10258   -677   1875  -1390       N  
ATOM    405  CA  GLU A  78      -5.629   7.469 -84.593  1.00 84.87           C  
ANISOU  405  CA  GLU A  78    12076  10123  10047   -613   1822  -1385       C  
ATOM    406  C   GLU A  78      -6.793   7.545 -83.581  1.00 66.36           C  
ANISOU  406  C   GLU A  78     9753   7724   7736   -518   1722  -1317       C  
ATOM    407  O   GLU A  78      -6.756   6.915 -82.523  1.00 64.33           O  
ANISOU  407  O   GLU A  78     9361   7503   7576   -465   1673  -1304       O  
ATOM    408  CB  GLU A  78      -4.261   7.720 -83.942  1.00 84.48           C  
ANISOU  408  CB  GLU A  78    11917  10161  10017   -715   1879  -1422       C  
ATOM    409  CG  GLU A  78      -3.098   7.382 -84.872  1.00112.37           C  
ANISOU  409  CG  GLU A  78    15384  13776  13534   -790   1973  -1498       C  
ATOM    410  CD  GLU A  78      -1.729   7.615 -84.255  1.00140.37           C  
ANISOU  410  CD  GLU A  78    18808  17431  17094   -894   2029  -1541       C  
ATOM    411  OE1 GLU A  78      -1.546   8.628 -83.541  1.00159.44           O  
ANISOU  411  OE1 GLU A  78    21277  19836  19466   -975   2035  -1516       O  
ATOM    412  OE2 GLU A  78      -0.825   6.786 -84.499  1.00142.46           O1-
ANISOU  412  OE2 GLU A  78    18923  17794  17408   -891   2069  -1604       O1-
ATOM    413  N   LEU A  79      -7.832   8.291 -83.947  1.00 58.11           N  
ANISOU  413  N   LEU A  79     8877   6596   6606   -492   1692  -1274       N  
ATOM    414  CA  LEU A  79      -9.030   8.476 -83.136  1.00 63.25           C  
ANISOU  414  CA  LEU A  79     9565   7200   7266   -399   1601  -1213       C  
ATOM    415  C   LEU A  79      -9.696   7.145 -82.745  1.00 66.06           C  
ANISOU  415  C   LEU A  79     9788   7579   7730   -284   1526  -1201       C  
ATOM    416  O   LEU A  79      -9.902   6.273 -83.589  1.00 60.38           O  
ANISOU  416  O   LEU A  79     9042   6864   7034   -244   1528  -1226       O  
ATOM    417  CB  LEU A  79     -10.016   9.364 -83.898  1.00 62.77           C  
ANISOU  417  CB  LEU A  79     9709   7054   7085   -376   1588  -1183       C  
ATOM    418  CG  LEU A  79     -11.133  10.068 -83.130  1.00 71.57           C  
ANISOU  418  CG  LEU A  79    10912   8118   8163   -304   1511  -1122       C  
ATOM    419  CD1 LEU A  79     -10.556  11.166 -82.247  1.00 59.10           C  
ANISOU  419  CD1 LEU A  79     9384   6525   6546   -383   1531  -1109       C  
ATOM    420  CD2 LEU A  79     -12.147  10.642 -84.109  1.00 68.64           C  
ANISOU  420  CD2 LEU A  79    10723   7675   7679   -255   1493  -1102       C  
ATOM    421  N   GLN A  80     -10.015   7.004 -81.460  1.00 59.82           N  
ANISOU  421  N   GLN A  80     8919   6805   7003   -238   1464  -1164       N  
ATOM    422  CA  GLN A  80     -10.546   5.757 -80.905  1.00 59.53           C  
ANISOU  422  CA  GLN A  80     8750   6794   7070   -146   1393  -1149       C  
ATOM    423  C   GLN A  80     -11.982   5.906 -80.391  1.00 60.61           C  
ANISOU  423  C   GLN A  80     8937   6897   7191    -58   1306  -1091       C  
ATOM    424  O   GLN A  80     -12.767   4.949 -80.442  1.00 66.01           O  
ANISOU  424  O   GLN A  80     9569   7587   7923     17   1250  -1079       O  
ATOM    425  CB  GLN A  80      -9.633   5.237 -79.787  1.00 56.64           C  
ANISOU  425  CB  GLN A  80     8223   6492   6803   -162   1392  -1159       C  
ATOM    426  CG  GLN A  80      -8.368   4.539 -80.284  1.00 56.94           C  
ANISOU  426  CG  GLN A  80     8159   6585   6889   -205   1457  -1224       C  
ATOM    427  CD  GLN A  80      -7.417   4.114 -79.166  1.00 64.04           C  
ANISOU  427  CD  GLN A  80     8901   7555   7875   -216   1454  -1235       C  
ATOM    428  NE2 GLN A  80      -6.219   3.712 -79.547  1.00 76.67           N  
ANISOU  428  NE2 GLN A  80    10414   9217   9500   -260   1518  -1296       N  
ATOM    429  OE1 GLN A  80      -7.754   4.146 -77.984  1.00 68.56           O  
ANISOU  429  OE1 GLN A  80     9429   8132   8486   -185   1396  -1192       O  
ATOM    430  N   TRP A  81     -12.308   7.114 -79.922  1.00 55.02           N  
ANISOU  430  N   TRP A  81     8335   6161   6410    -71   1296  -1058       N  
ATOM    431  CA  TRP A  81     -13.585   7.442 -79.288  1.00 51.87           C  
ANISOU  431  CA  TRP A  81     7981   5743   5983     11   1216  -1005       C  
ATOM    432  C   TRP A  81     -14.050   8.760 -79.830  1.00 60.47           C  
ANISOU  432  C   TRP A  81     9262   6771   6942      5   1228   -992       C  
ATOM    433  O   TRP A  81     -13.313   9.758 -79.793  1.00 67.39           O  
ANISOU  433  O   TRP A  81    10222   7620   7760    -76   1281  -1001       O  
ATOM    434  CB  TRP A  81     -13.404   7.522 -77.763  1.00 52.90           C  
ANISOU  434  CB  TRP A  81     8017   5908   6172     13   1179   -977       C  
ATOM    435  CG  TRP A  81     -14.655   7.681 -76.913  1.00 56.88           C  
ANISOU  435  CG  TRP A  81     8530   6414   6667    101   1093   -925       C  
ATOM    436  CD1 TRP A  81     -15.494   6.672 -76.436  1.00 56.79           C  
ANISOU  436  CD1 TRP A  81     8416   6439   6721    177   1023   -900       C  
ATOM    437  CD2 TRP A  81     -15.210   8.927 -76.340  1.00 69.77           C  
ANISOU  437  CD2 TRP A  81    10275   8018   8214    122   1068   -893       C  
ATOM    438  CE2 TRP A  81     -16.401   8.532 -75.567  1.00 62.49           C  
ANISOU  438  CE2 TRP A  81     9296   7130   7314    218    982   -852       C  
ATOM    439  CE3 TRP A  81     -14.857  10.276 -76.392  1.00 81.55           C  
ANISOU  439  CE3 TRP A  81    11910   9461   9612     70   1106   -894       C  
ATOM    440  NE1 TRP A  81     -16.512   7.192 -75.668  1.00 60.09           N  
ANISOU  440  NE1 TRP A  81     8866   6864   7100    239    960   -857       N  
ATOM    441  CZ2 TRP A  81     -17.183   9.463 -74.885  1.00 70.79           C  
ANISOU  441  CZ2 TRP A  81    10424   8173   8298    270    936   -819       C  
ATOM    442  CZ3 TRP A  81     -15.660  11.207 -75.702  1.00 78.50           C  
ANISOU  442  CZ3 TRP A  81    11613   9052   9159    126   1057   -858       C  
ATOM    443  CH2 TRP A  81     -16.793  10.806 -74.966  1.00 71.28           C  
ANISOU  443  CH2 TRP A  81    10634   8178   8269    228    974   -823       C  
ATOM    444  N   LEU A  82     -15.278   8.777 -80.338  1.00 56.09           N  
ANISOU  444  N   LEU A  82     8783   6194   6333     89   1178   -971       N  
ATOM    445  CA  LEU A  82     -15.857   9.966 -80.935  1.00 51.97           C  
ANISOU  445  CA  LEU A  82     8453   5610   5679    107   1180   -956       C  
ATOM    446  C   LEU A  82     -17.281  10.141 -80.471  1.00 56.03           C  
ANISOU  446  C   LEU A  82     8997   6131   6159    222   1092   -915       C  
ATOM    447  O   LEU A  82     -18.135   9.295 -80.756  1.00 59.95           O  
ANISOU  447  O   LEU A  82     9433   6663   6683    292   1043   -911       O  
ATOM    448  CB  LEU A  82     -15.816   9.884 -82.466  1.00 53.17           C  
ANISOU  448  CB  LEU A  82     8697   5732   5772     88   1224   -987       C  
ATOM    449  CG  LEU A  82     -16.456  10.993 -83.319  1.00 53.63           C  
ANISOU  449  CG  LEU A  82     8967   5723   5686    115   1225   -974       C  
ATOM    450  CD1 LEU A  82     -15.856  12.347 -83.012  1.00 58.31           C  
ANISOU  450  CD1 LEU A  82     9697   6258   6199     44   1266   -966       C  
ATOM    451  CD2 LEU A  82     -16.281  10.698 -84.803  1.00 57.90           C  
ANISOU  451  CD2 LEU A  82     9568   6246   6185     87   1274  -1008       C  
ATOM    452  N   ASP A  83     -17.533  11.252 -79.776  1.00 53.10           N  
ANISOU  452  N   ASP A  83     8720   5731   5723    241   1071   -888       N  
ATOM    453  CA  ASP A  83     -18.856  11.560 -79.248  1.00 52.66           C  
ANISOU  453  CA  ASP A  83     8694   5691   5623    356    988   -852       C  
ATOM    454  C   ASP A  83     -19.508  12.718 -80.011  1.00 57.48           C  
ANISOU  454  C   ASP A  83     9517   6236   6087    407    982   -844       C  
ATOM    455  O   ASP A  83     -19.041  13.855 -79.955  1.00 57.08           O  
ANISOU  455  O   ASP A  83     9607   6119   5961    365   1016   -842       O  
ATOM    456  CB  ASP A  83     -18.748  11.879 -77.756  1.00 49.91           C  
ANISOU  456  CB  ASP A  83     8283   5366   5312    359    958   -828       C  
ATOM    457  CG  ASP A  83     -20.098  11.888 -77.045  1.00 60.30           C  
ANISOU  457  CG  ASP A  83     9572   6728   6608    481    869   -793       C  
ATOM    458  OD1 ASP A  83     -21.155  11.900 -77.714  1.00 61.44           O  
ANISOU  458  OD1 ASP A  83     9777   6881   6687    567    830   -788       O  
ATOM    459  OD2 ASP A  83     -20.097  11.878 -75.790  1.00 63.15           O1-
ANISOU  459  OD2 ASP A  83     9849   7126   7016    490    838   -773       O1-
ATOM    460  N   LEU A  84     -20.599  12.424 -80.716  1.00 63.14           N  
ANISOU  460  N   LEU A  84    10258   6971   6758    500    936   -840       N  
ATOM    461  CA  LEU A  84     -21.317  13.446 -81.485  1.00 58.58           C  
ANISOU  461  CA  LEU A  84     9880   6339   6037    569    920   -832       C  
ATOM    462  C   LEU A  84     -22.762  13.629 -81.037  1.00 56.04           C  
ANISOU  462  C   LEU A  84     9560   6065   5664    713    827   -806       C  
ATOM    463  O   LEU A  84     -23.615  14.017 -81.836  1.00 54.51           O  
ANISOU  463  O   LEU A  84     9481   5861   5368    798    797   -805       O  
ATOM    464  CB  LEU A  84     -21.289  13.109 -82.982  1.00 58.10           C  
ANISOU  464  CB  LEU A  84     9880   6257   5938    550    955   -857       C  
ATOM    465  CG  LEU A  84     -19.921  13.163 -83.663  1.00 62.88           C  
ANISOU  465  CG  LEU A  84    10524   6811   6556    414   1052   -887       C  
ATOM    466  CD1 LEU A  84     -19.868  12.204 -84.842  1.00 57.17           C  
ANISOU  466  CD1 LEU A  84     9753   6110   5858    396   1077   -917       C  
ATOM    467  CD2 LEU A  84     -19.587  14.574 -84.098  1.00 58.89           C  
ANISOU  467  CD2 LEU A  84    10245   6208   5921    378   1092   -882       C  
ATOM    468  N   SER A  85     -23.041  13.351 -79.765  1.00 63.06           N  
ANISOU  468  N   SER A  85    10324   7017   6619    743    782   -787       N  
ATOM    469  CA  SER A  85     -24.419  13.392 -79.252  1.00 59.41           C  
ANISOU  469  CA  SER A  85     9830   6625   6115    876    695   -766       C  
ATOM    470  C   SER A  85     -24.997  14.783 -79.380  1.00 57.82           C  
ANISOU  470  C   SER A  85     9829   6371   5768    968    669   -756       C  
ATOM    471  O   SER A  85     -24.295  15.771 -79.172  1.00 64.98           O  
ANISOU  471  O   SER A  85    10865   7190   6631    922    707   -753       O  
ATOM    472  CB  SER A  85     -24.475  12.956 -77.786  1.00 55.08           C  
ANISOU  472  CB  SER A  85     9121   6148   5658    878    659   -747       C  
ATOM    473  OG  SER A  85     -23.838  11.713 -77.599  1.00 59.71           O  
ANISOU  473  OG  SER A  85     9537   6772   6378    794    684   -755       O  
ATOM    474  N   ARG A  86     -26.280  14.858 -79.715  1.00 62.91           N  
ANISOU  474  N   ARG A  86    10499   7067   6334   1098    603   -751       N  
ATOM    475  CA  ARG A  86     -27.015  16.138 -79.759  1.00 61.43           C  
ANISOU  475  CA  ARG A  86    10494   6842   6001   1219    562   -741       C  
ATOM    476  C   ARG A  86     -26.317  17.227 -80.601  1.00 59.04           C  
ANISOU  476  C   ARG A  86    10430   6400   5601   1176    618   -747       C  
ATOM    477  O   ARG A  86     -26.166  18.370 -80.166  1.00 71.10           O  
ANISOU  477  O   ARG A  86    12107   7853   7052   1197    618   -737       O  
ATOM    478  CB  ARG A  86     -27.291  16.648 -78.336  1.00 53.96           C  
ANISOU  478  CB  ARG A  86     9516   5929   5057   1273    520   -723       C  
ATOM    479  CG  ARG A  86     -28.615  17.394 -78.211  1.00 58.06           C  
ANISOU  479  CG  ARG A  86    10120   6490   5450   1450    441   -717       C  
ATOM    480  CD  ARG A  86     -29.716  16.371 -78.042  1.00 60.67           C  
ANISOU  480  CD  ARG A  86    10258   6974   5816   1523    377   -717       C  
ATOM    481  NE  ARG A  86     -30.964  16.738 -78.691  1.00 71.42           N  
ANISOU  481  NE  ARG A  86    11694   8388   7053   1675    315   -724       N  
ATOM    482  CZ  ARG A  86     -32.022  15.936 -78.754  1.00 70.77           C  
ANISOU  482  CZ  ARG A  86    11466   8447   6975   1743    258   -729       C  
ATOM    483  NH1 ARG A  86     -31.974  14.733 -78.193  1.00 56.36           N1+
ANISOU  483  NH1 ARG A  86     9428   6711   5275   1666    256   -725       N1+
ATOM    484  NH2 ARG A  86     -33.128  16.336 -79.371  1.00 61.58           N  
ANISOU  484  NH2 ARG A  86    10373   7337   5687   1885    201   -740       N  
ATOM    485  N   CYS A  87     -25.888  16.851 -81.799  1.00 57.81           N  
ANISOU  485  N   CYS A  87    10308   6210   5445   1109    667   -764       N  
ATOM    486  CA  CYS A  87     -25.223  17.755 -82.718  1.00 65.47           C  
ANISOU  486  CA  CYS A  87    11497   7055   6322   1053    725   -770       C  
ATOM    487  C   CYS A  87     -26.153  18.137 -83.881  1.00 73.53           C  
ANISOU  487  C   CYS A  87    12664   8061   7212   1166    689   -771       C  
ATOM    488  O   CYS A  87     -25.696  18.618 -84.925  1.00 80.78           O  
ANISOU  488  O   CYS A  87    13747   8888   8054   1118    737   -778       O  
ATOM    489  CB  CYS A  87     -23.920  17.121 -83.232  1.00 68.39           C  
ANISOU  489  CB  CYS A  87    11807   7395   6780    884    816   -790       C  
ATOM    490  SG  CYS A  87     -22.597  16.972 -81.999  1.00 60.89           S  
ANISOU  490  SG  CYS A  87    10738   6441   5954    740    870   -792       S  
ATOM    491  N   GLU A  88     -27.456  17.917 -83.686  1.00 71.54           N  
ANISOU  491  N   GLU A  88    12347   7906   6927   1314    604   -765       N  
ATOM    492  CA  GLU A  88     -28.511  18.287 -84.652  1.00 69.65           C  
ANISOU  492  CA  GLU A  88    12229   7677   6556   1449    552   -768       C  
ATOM    493  C   GLU A  88     -28.350  17.726 -86.083  1.00 69.68           C  
ANISOU  493  C   GLU A  88    12256   7670   6548   1400    589   -787       C  
ATOM    494  O   GLU A  88     -28.815  18.339 -87.046  1.00 73.03           O  
ANISOU  494  O   GLU A  88    12850   8052   6843   1477    573   -787       O  
ATOM    495  CB  GLU A  88     -28.678  19.813 -84.706  1.00 71.52           C  
ANISOU  495  CB  GLU A  88    12728   7805   6642   1534    537   -754       C  
ATOM    496  CG  GLU A  88     -29.461  20.430 -83.555  1.00 80.96           C  
ANISOU  496  CG  GLU A  88    13924   9040   7795   1668    465   -741       C  
ATOM    497  CD  GLU A  88     -29.653  21.934 -83.717  1.00 88.37           C  
ANISOU  497  CD  GLU A  88    15145   9859   8571   1763    446   -730       C  
ATOM    498  OE1 GLU A  88     -30.402  22.540 -82.918  1.00 77.58           O  
ANISOU  498  OE1 GLU A  88    13808   8523   7146   1900    380   -723       O  
ATOM    499  OE2 GLU A  88     -29.058  22.516 -84.650  1.00 91.59           O1-
ANISOU  499  OE2 GLU A  88    15750  10142   8905   1702    497   -728       O1-
ATOM    500  N   ILE A  89     -27.719  16.564 -86.225  1.00 60.07           N  
ANISOU  500  N   ILE A  89    10870   6493   5460   1281    635   -803       N  
ATOM    501  CA  ILE A  89     -27.351  16.079 -87.546  1.00 54.47           C  
ANISOU  501  CA  ILE A  89    10193   5759   4744   1214    683   -824       C  
ATOM    502  C   ILE A  89     -28.514  15.359 -88.234  1.00 66.05           C  
ANISOU  502  C   ILE A  89    11585   7327   6182   1313    620   -837       C  
ATOM    503  O   ILE A  89     -29.108  14.434 -87.674  1.00 71.94           O  
ANISOU  503  O   ILE A  89    12138   8187   7009   1341    573   -840       O  
ATOM    504  CB  ILE A  89     -26.091  15.198 -87.501  1.00 63.04           C  
ANISOU  504  CB  ILE A  89    11149   6834   5968   1047    762   -842       C  
ATOM    505  CG1 ILE A  89     -24.965  15.901 -86.725  1.00 66.90           C  
ANISOU  505  CG1 ILE A  89    11692   7242   6484    948    820   -832       C  
ATOM    506  CG2 ILE A  89     -25.630  14.840 -88.906  1.00 68.04           C  
ANISOU  506  CG2 ILE A  89    11837   7432   6580    978    819   -868       C  
ATOM    507  CD1 ILE A  89     -23.886  14.961 -86.214  1.00 61.54           C  
ANISOU  507  CD1 ILE A  89    10832   6590   5959    814    876   -848       C  
ATOM    508  N   GLU A  90     -28.835  15.805 -89.450  1.00 75.46           N  
ANISOU  508  N   GLU A  90    12936   8480   7255   1361    619   -843       N  
ATOM    509  CA  GLU A  90     -29.940  15.252 -90.231  1.00 68.19           C  
ANISOU  509  CA  GLU A  90    11970   7653   6285   1457    559   -857       C  
ATOM    510  C   GLU A  90     -29.435  14.348 -91.321  1.00 66.27           C  
ANISOU  510  C   GLU A  90    11683   7406   6087   1357    612   -886       C  
ATOM    511  O   GLU A  90     -30.163  13.483 -91.801  1.00 62.95           O  
ANISOU  511  O   GLU A  90    11157   7081   5679   1393    574   -904       O  
ATOM    512  CB  GLU A  90     -30.773  16.358 -90.873  1.00 81.74           C  
ANISOU  512  CB  GLU A  90    13893   9339   7822   1602    510   -848       C  
ATOM    513  CG  GLU A  90     -31.916  16.873 -90.012  1.00103.46           C  
ANISOU  513  CG  GLU A  90    16630  12166  10512   1767    418   -834       C  
ATOM    514  CD  GLU A  90     -32.942  17.661 -90.807  1.00105.68           C  
ANISOU  514  CD  GLU A  90    17077  12456  10619   1933    355   -832       C  
ATOM    515  OE1 GLU A  90     -33.706  18.432 -90.193  1.00128.29           O  
ANISOU  515  OE1 GLU A  90    19997  15346  13401   2076    288   -821       O  
ATOM    516  OE2 GLU A  90     -32.990  17.513 -92.047  1.00114.21           O1-
ANISOU  516  OE2 GLU A  90    18234  13519  11642   1926    368   -846       O1-
ATOM    517  N   THR A  91     -28.176  14.550 -91.699  1.00 70.32           N  
ANISOU  517  N   THR A  91    12276   7818   6625   1227    703   -891       N  
ATOM    518  CA  THR A  91     -27.601  13.924 -92.886  1.00 71.29           C  
ANISOU  518  CA  THR A  91    12403   7920   6763   1136    763   -919       C  
ATOM    519  C   THR A  91     -26.168  13.492 -92.599  1.00 71.44           C  
ANISOU  519  C   THR A  91    12347   7895   6902    974    855   -933       C  
ATOM    520  O   THR A  91     -25.376  14.253 -92.040  1.00 71.83           O  
ANISOU  520  O   THR A  91    12472   7870   6950    914    897   -918       O  
ATOM    521  CB  THR A  91     -27.639  14.909 -94.096  1.00 82.93           C  
ANISOU  521  CB  THR A  91    14124   9308   8076   1167    782   -916       C  
ATOM    522  CG2 THR A  91     -26.978  14.333 -95.335  1.00 76.10           C  
ANISOU  522  CG2 THR A  91    13274   8421   7219   1066    850   -947       C  
ATOM    523  OG1 THR A  91     -28.999  15.232 -94.416  1.00 96.90           O  
ANISOU  523  OG1 THR A  91    15952  11131   9732   1331    692   -908       O  
ATOM    524  N   ILE A  92     -25.856  12.253 -92.962  1.00 70.97           N  
ANISOU  524  N   ILE A  92    12137   7885   6942    906    880   -965       N  
ATOM    525  CA  ILE A  92     -24.491  11.763 -92.969  1.00 67.75           C  
ANISOU  525  CA  ILE A  92    11664   7443   6634    761    970   -988       C  
ATOM    526  C   ILE A  92     -24.196  11.533 -94.433  1.00 73.65           C  
ANISOU  526  C   ILE A  92    12489   8166   7327    717   1019  -1019       C  
ATOM    527  O   ILE A  92     -24.987  10.911 -95.145  1.00 76.69           O  
ANISOU  527  O   ILE A  92    12842   8604   7692    774    978  -1035       O  
ATOM    528  CB  ILE A  92     -24.321  10.430 -92.187  1.00 67.34           C  
ANISOU  528  CB  ILE A  92    11373   7466   6745    724    959  -1003       C  
ATOM    529  CG1 ILE A  92     -24.468  10.651 -90.682  1.00 79.05           C  
ANISOU  529  CG1 ILE A  92    12775   8973   8286    753    919   -972       C  
ATOM    530  CG2 ILE A  92     -22.961   9.799 -92.473  1.00 65.39           C  
ANISOU  530  CG2 ILE A  92    11060   7196   6587    592   1049  -1037       C  
ATOM    531  CD1 ILE A  92     -24.459   9.365 -89.877  1.00 85.78           C  
ANISOU  531  CD1 ILE A  92    13406   9901   9286    730    896   -979       C  
ATOM    532  N   GLU A  93     -23.067  12.047 -94.891  1.00 79.31           N  
ANISOU  532  N   GLU A  93    13308   8807   8017    610   1108  -1029       N  
ATOM    533  CA  GLU A  93     -22.710  11.882 -96.281  1.00 84.11           C  
ANISOU  533  CA  GLU A  93    13996   9393   8567    560   1162  -1059       C  
ATOM    534  C   GLU A  93     -21.795  10.672 -96.402  1.00 82.59           C  
ANISOU  534  C   GLU A  93    13634   9240   8506    459   1221  -1104       C  
ATOM    535  O   GLU A  93     -21.187  10.237 -95.415  1.00 84.87           O  
ANISOU  535  O   GLU A  93    13783   9550   8913    411   1237  -1107       O  
ATOM    536  CB  GLU A  93     -22.051  13.157 -96.815  1.00 88.82           C  
ANISOU  536  CB  GLU A  93    14816   9890   9042    498   1225  -1046       C  
ATOM    537  CG  GLU A  93     -22.497  13.523 -98.222  1.00117.57           C  
ANISOU  537  CG  GLU A  93    18627  13500  12544    533   1227  -1050       C  
ATOM    538  CD  GLU A  93     -21.873  14.811 -98.733  1.00131.76           C  
ANISOU  538  CD  GLU A  93    20662  15190  14210    467   1287  -1032       C  
ATOM    539  OE1 GLU A  93     -21.822  15.804 -97.971  1.00103.29           O  
ANISOU  539  OE1 GLU A  93    17157  11524  10563    476   1276   -998       O  
ATOM    540  OE2 GLU A  93     -21.442  14.828 -99.910  1.00125.44           O1-
ANISOU  540  OE2 GLU A  93    19954  14363  13343    403   1346  -1053       O1-
ATOM    541  N   ASP A  94     -21.723  10.116 -97.606  1.00 82.20           N  
ANISOU  541  N   ASP A  94    13598   9201   8431    437   1251  -1140       N  
ATOM    542  CA  ASP A  94     -20.852   8.982 -97.883  1.00 80.12           C  
ANISOU  542  CA  ASP A  94    13193   8971   8275    352   1310  -1188       C  
ATOM    543  C   ASP A  94     -19.397   9.358 -97.630  1.00 74.67           C  
ANISOU  543  C   ASP A  94    12508   8246   7616    226   1406  -1201       C  
ATOM    544  O   ASP A  94     -18.958  10.439 -98.009  1.00 76.12           O  
ANISOU  544  O   ASP A  94    12855   8369   7696    175   1455  -1188       O  
ATOM    545  CB  ASP A  94     -21.046   8.509 -99.326  1.00 91.82           C  
ANISOU  545  CB  ASP A  94    14725  10463   9699    354   1329  -1225       C  
ATOM    546  CG  ASP A  94     -22.451   7.981 -99.584  1.00 99.40           C  
ANISOU  546  CG  ASP A  94    15654  11475  10637    469   1233  -1221       C  
ATOM    547  OD1 ASP A  94     -23.037   8.349-100.622  1.00101.42           O  
ANISOU  547  OD1 ASP A  94    16039  11722  10773    513   1218  -1222       O  
ATOM    548  OD2 ASP A  94     -22.971   7.207 -98.748  1.00 97.50           O1-
ANISOU  548  OD2 ASP A  94    15261  11289  10493    511   1173  -1216       O1-
ATOM    549  N   LYS A  95     -18.670   8.466 -96.965  1.00 83.94           N  
ANISOU  549  N   LYS A  95    13504   9461   8928    177   1430  -1227       N  
ATOM    550  CA  LYS A  95     -17.248   8.663 -96.631  1.00 85.61           C  
ANISOU  550  CA  LYS A  95    13678   9663   9182     58   1518  -1246       C  
ATOM    551  C   LYS A  95     -16.953   9.767 -95.588  1.00 70.73           C  
ANISOU  551  C   LYS A  95    11854   7742   7279     29   1521  -1206       C  
ATOM    552  O   LYS A  95     -15.833  10.280 -95.487  1.00 66.24           O  
ANISOU  552  O   LYS A  95    11311   7156   6701    -81   1598  -1217       O  
ATOM    553  CB  LYS A  95     -16.389   8.783 -97.902  1.00 90.05           C  
ANISOU  553  CB  LYS A  95    14324  10214   9678    -34   1613  -1289       C  
ATOM    554  CG  LYS A  95     -16.239   7.452 -98.632  1.00120.78           C  
ANISOU  554  CG  LYS A  95    18097  14157  13638    -31   1628  -1344       C  
ATOM    555  CD  LYS A  95     -15.865   7.606-100.100  1.00121.10           C  
ANISOU  555  CD  LYS A  95    18248  14185  13579    -85   1697  -1380       C  
ATOM    556  CE  LYS A  95     -17.076   7.479-101.011  1.00119.87           C  
ANISOU  556  CE  LYS A  95    18181  14019  13343      6   1638  -1372       C  
ATOM    557  NZ  LYS A  95     -16.684   7.234-102.431  1.00 98.96           N1+
ANISOU  557  NZ  LYS A  95    15593  11376  10628    -41   1702  -1420       N1+
ATOM    558  N   ALA A  96     -17.962  10.093 -94.786  1.00 63.13           N  
ANISOU  558  N   ALA A  96    10903   6773   6310    125   1435  -1160       N  
ATOM    559  CA  ALA A  96     -17.779  10.979 -93.642  1.00 67.37           C  
ANISOU  559  CA  ALA A  96    11469   7280   6844    113   1425  -1124       C  
ATOM    560  C   ALA A  96     -16.655  10.492 -92.720  1.00 68.03           C  
ANISOU  560  C   ALA A  96    11391   7402   7055     28   1469  -1143       C  
ATOM    561  O   ALA A  96     -15.880  11.300 -92.213  1.00 69.66           O  
ANISOU  561  O   ALA A  96    11646   7579   7241    -52   1513  -1134       O  
ATOM    562  CB  ALA A  96     -19.078  11.112 -92.869  1.00 63.66           C  
ANISOU  562  CB  ALA A  96    10992   6824   6371    242   1320  -1081       C  
ATOM    563  N   TRP A  97     -16.553   9.171 -92.544  1.00 74.28           N  
ANISOU  563  N   TRP A  97    11997   8257   7969     42   1456  -1171       N  
ATOM    564  CA  TRP A  97     -15.623   8.572 -91.575  1.00 70.41           C  
ANISOU  564  CA  TRP A  97    11336   7811   7605    -11   1481  -1188       C  
ATOM    565  C   TRP A  97     -14.379   7.983 -92.179  1.00 72.64           C  
ANISOU  565  C   TRP A  97    11545   8123   7930   -105   1569  -1246       C  
ATOM    566  O   TRP A  97     -13.652   7.229 -91.511  1.00 65.14           O  
ANISOU  566  O   TRP A  97    10434   7222   7093   -130   1583  -1268       O  
ATOM    567  CB  TRP A  97     -16.304   7.460 -90.800  1.00 71.53           C  
ANISOU  567  CB  TRP A  97    11315   8002   7861     72   1402  -1178       C  
ATOM    568  CG  TRP A  97     -17.769   7.633 -90.507  1.00 63.83           C  
ANISOU  568  CG  TRP A  97    10379   7024   6846    184   1307  -1135       C  
ATOM    569  CD1 TRP A  97     -18.837   6.997 -91.135  1.00 59.57           C  
ANISOU  569  CD1 TRP A  97     9836   6505   6291    262   1251  -1137       C  
ATOM    570  CD2 TRP A  97     -18.377   8.475 -89.474  1.00 51.25           C  
ANISOU  570  CD2 TRP A  97     8828   5419   5224    234   1251  -1085       C  
ATOM    571  CE2 TRP A  97     -19.832   8.261 -89.576  1.00 52.92           C  
ANISOU  571  CE2 TRP A  97     9050   5654   5400    348   1163  -1062       C  
ATOM    572  CE3 TRP A  97     -17.890   9.352 -88.524  1.00 51.34           C  
ANISOU  572  CE3 TRP A  97     8867   5407   5230    198   1266  -1061       C  
ATOM    573  NE1 TRP A  97     -20.034   7.382 -90.581  1.00 53.75           N  
ANISOU  573  NE1 TRP A  97     9126   5779   5514    354   1168  -1094       N  
ATOM    574  CZ2 TRP A  97     -20.731   8.905 -88.748  1.00 46.66           C  
ANISOU  574  CZ2 TRP A  97     8291   4868   4570    428   1095  -1019       C  
ATOM    575  CZ3 TRP A  97     -18.810  10.000 -87.690  1.00 58.04           C  
ANISOU  575  CZ3 TRP A  97     9758   6250   6041    279   1195  -1016       C  
ATOM    576  CH2 TRP A  97     -20.195   9.778 -87.800  1.00 54.20           C  
ANISOU  576  CH2 TRP A  97     9278   5792   5521    394   1111   -996       C  
ATOM    577  N   HIS A  98     -14.108   8.344 -93.429  1.00 73.19           N  
ANISOU  577  N   HIS A  98    11734   8169   7905   -153   1628  -1271       N  
ATOM    578  CA  HIS A  98     -13.153   7.639 -94.272  1.00 82.46           C  
ANISOU  578  CA  HIS A  98    12843   9381   9105   -220   1705  -1332       C  
ATOM    579  C   HIS A  98     -11.874   7.170 -93.616  1.00 88.78           C  
ANISOU  579  C   HIS A  98    13485  10239  10005   -292   1759  -1369       C  
ATOM    580  O   HIS A  98     -11.571   5.970 -93.649  1.00107.97           O  
ANISOU  580  O   HIS A  98    15768  12719  12533   -268   1759  -1409       O  
ATOM    581  CB  HIS A  98     -12.866   8.442 -95.535  1.00 90.65           C  
ANISOU  581  CB  HIS A  98    14053  10381  10006   -290   1775  -1346       C  
ATOM    582  CG  HIS A  98     -12.120   7.665 -96.584  1.00 92.42           C  
ANISOU  582  CG  HIS A  98    14222  10650  10243   -339   1845  -1411       C  
ATOM    583  CD2 HIS A  98     -10.840   7.832 -97.110  1.00103.22           C  
ANISOU  583  CD2 HIS A  98    15583  12051  11583   -459   1950  -1459       C  
ATOM    584  ND1 HIS A  98     -12.652   6.594 -97.202  1.00 97.19           N  
ANISOU  584  ND1 HIS A  98    14766  11274  10885   -267   1814  -1438       N  
ATOM    585  CE1 HIS A  98     -11.761   6.100 -98.082  1.00119.57           C  
ANISOU  585  CE1 HIS A  98    17562  14149  13719   -329   1893  -1501       C  
ATOM    586  NE2 HIS A  98     -10.652   6.860 -98.025  1.00115.02           N  
ANISOU  586  NE2 HIS A  98    17014  13585  13101   -445   1977  -1513       N  
ATOM    587  N   GLY A  99     -11.127   8.082 -93.001  1.00 67.88           N  
ANISOU  587  N   GLY A  99    10869   7589   7334   -378   1801  -1357       N  
ATOM    588  CA  GLY A  99      -9.809   7.733 -92.464  1.00 72.97           C  
ANISOU  588  CA  GLY A  99    11366   8301   8057   -456   1861  -1397       C  
ATOM    589  C   GLY A  99      -9.768   7.012 -91.121  1.00 80.47           C  
ANISOU  589  C   GLY A  99    12141   9292   9140   -403   1804  -1387       C  
ATOM    590  O   GLY A  99      -8.695   6.573 -90.695  1.00 80.73           O  
ANISOU  590  O   GLY A  99    12037   9390   9245   -451   1847  -1425       O  
ATOM    591  N   LEU A 100     -10.923   6.868 -90.464  1.00 76.43           N  
ANISOU  591  N   LEU A 100    11630   8748   8659   -302   1710  -1337       N  
ATOM    592  CA  LEU A 100     -10.987   6.377 -89.068  1.00 72.96           C  
ANISOU  592  CA  LEU A 100    11049   8339   8331   -256   1652  -1313       C  
ATOM    593  C   LEU A 100     -10.929   4.854 -88.868  1.00 66.32           C  
ANISOU  593  C   LEU A 100    10037   7545   7617   -194   1621  -1341       C  
ATOM    594  O   LEU A 100     -11.888   4.256 -88.375  1.00 68.27           O  
ANISOU  594  O   LEU A 100    10240   7782   7914   -106   1538  -1310       O  
ATOM    595  CB  LEU A 100     -12.228   6.928 -88.369  1.00 69.66           C  
ANISOU  595  CB  LEU A 100    10703   7877   7886   -180   1566  -1248       C  
ATOM    596  CG  LEU A 100     -12.503   8.429 -88.369  1.00 71.47           C  
ANISOU  596  CG  LEU A 100    11115   8046   7994   -212   1573  -1211       C  
ATOM    597  CD1 LEU A 100     -13.872   8.674 -87.759  1.00 66.90           C  
ANISOU  597  CD1 LEU A 100    10580   7438   7398   -104   1476  -1156       C  
ATOM    598  CD2 LEU A 100     -11.429   9.160 -87.585  1.00 72.62           C  
ANISOU  598  CD2 LEU A 100    11247   8203   8142   -312   1623  -1214       C  
ATOM    599  N   HIS A 101      -9.792   4.251 -89.218  1.00 66.99           N  
ANISOU  599  N   HIS A 101    10025   7681   7744   -242   1686  -1402       N  
ATOM    600  CA  HIS A 101      -9.577   2.806 -89.102  1.00 60.23           C  
ANISOU  600  CA  HIS A 101     9018   6864   7001   -184   1664  -1436       C  
ATOM    601  C   HIS A 101      -9.491   2.290 -87.697  1.00 63.12           C  
ANISOU  601  C   HIS A 101     9251   7255   7474   -143   1609  -1411       C  
ATOM    602  O   HIS A 101      -9.673   1.089 -87.490  1.00 57.69           O  
ANISOU  602  O   HIS A 101     8464   6577   6876    -75   1566  -1422       O  
ATOM    603  CB  HIS A 101      -8.318   2.383 -89.846  1.00 69.91           C  
ANISOU  603  CB  HIS A 101    10181   8145   8234   -238   1752  -1511       C  
ATOM    604  CG  HIS A 101      -8.219   2.944 -91.241  1.00 84.54           C  
ANISOU  604  CG  HIS A 101    12163   9983   9975   -296   1819  -1540       C  
ATOM    605  CD2 HIS A 101      -7.406   3.944 -91.766  1.00 95.88           C  
ANISOU  605  CD2 HIS A 101    13676  11436  11316   -408   1908  -1560       C  
ATOM    606  ND1 HIS A 101      -8.984   2.500 -92.259  1.00 87.12           N  
ANISOU  606  ND1 HIS A 101    12558  10275  10269   -247   1802  -1549       N  
ATOM    607  CE1 HIS A 101      -8.677   3.181 -93.379  1.00 92.39           C  
ANISOU  607  CE1 HIS A 101    13339  10935  10827   -318   1874  -1573       C  
ATOM    608  NE2 HIS A 101      -7.711   4.065 -93.076  1.00118.73           N  
ANISOU  608  NE2 HIS A 101    16682  14302  14125   -420   1940  -1579       N  
ATOM    609  N   HIS A 102      -9.218   3.173 -86.726  1.00 62.70           N  
ANISOU  609  N   HIS A 102     9200   7211   7412   -186   1610  -1379       N  
ATOM    610  CA  HIS A 102      -9.005   2.763 -85.322  1.00 60.52           C  
ANISOU  610  CA  HIS A 102     8792   6967   7234   -156   1563  -1356       C  
ATOM    611  C   HIS A 102     -10.160   3.039 -84.398  1.00 54.81           C  
ANISOU  611  C   HIS A 102     8099   6208   6516    -99   1476  -1286       C  
ATOM    612  O   HIS A 102     -10.113   2.660 -83.232  1.00 59.54           O  
ANISOU  612  O   HIS A 102     8596   6831   7195    -70   1431  -1263       O  
ATOM    613  CB  HIS A 102      -7.709   3.352 -84.743  1.00 52.60           C  
ANISOU  613  CB  HIS A 102     7730   6020   6233   -243   1624  -1379       C  
ATOM    614  CG  HIS A 102      -6.459   2.884 -85.462  1.00 71.45           C  
ANISOU  614  CG  HIS A 102    10042   8472   8633   -291   1706  -1455       C  
ATOM    615  CD2 HIS A 102      -5.655   3.517 -86.412  1.00 73.38           C  
ANISOU  615  CD2 HIS A 102    10343   8743   8793   -388   1800  -1501       C  
ATOM    616  ND1 HIS A 102      -5.928   1.660 -85.274  1.00 79.88           N  
ANISOU  616  ND1 HIS A 102    10963   9589   9797   -237   1697  -1493       N  
ATOM    617  CE1 HIS A 102      -4.839   1.515 -86.060  1.00 70.89           C  
ANISOU  617  CE1 HIS A 102     9783   8511   8639   -289   1780  -1564       C  
ATOM    618  NE2 HIS A 102      -4.678   2.648 -86.760  1.00 68.98           N  
ANISOU  618  NE2 HIS A 102     9662   8259   8286   -387   1844  -1569       N  
ATOM    619  N   LEU A 103     -11.209   3.682 -84.901  1.00 49.41           N  
ANISOU  619  N   LEU A 103     7553   5471   5747    -78   1451  -1255       N  
ATOM    620  CA  LEU A 103     -12.340   4.054 -84.061  1.00 47.23           C  
ANISOU  620  CA  LEU A 103     7311   5172   5462    -20   1371  -1192       C  
ATOM    621  C   LEU A 103     -13.049   2.794 -83.532  1.00 50.79           C  
ANISOU  621  C   LEU A 103     7653   5639   6007     62   1293  -1174       C  
ATOM    622  O   LEU A 103     -13.391   1.884 -84.294  1.00 48.25           O  
ANISOU  622  O   LEU A 103     7317   5310   5705     97   1281  -1197       O  
ATOM    623  CB  LEU A 103     -13.308   4.945 -84.843  1.00 46.26           C  
ANISOU  623  CB  LEU A 103     7358   4997   5219     -1   1360  -1168       C  
ATOM    624  CG  LEU A 103     -14.324   5.729 -84.000  1.00 52.71           C  
ANISOU  624  CG  LEU A 103     8237   5794   5995     49   1292  -1109       C  
ATOM    625  CD1 LEU A 103     -13.708   7.011 -83.481  1.00 51.85           C  
ANISOU  625  CD1 LEU A 103     8202   5666   5830    -18   1331  -1097       C  
ATOM    626  CD2 LEU A 103     -15.579   6.052 -84.787  1.00 47.44           C  
ANISOU  626  CD2 LEU A 103     7693   5093   5236    113   1252  -1090       C  
ATOM    627  N   SER A 104     -13.227   2.715 -82.223  1.00 52.57           N  
ANISOU  627  N   SER A 104     7801   5883   6290     87   1241  -1136       N  
ATOM    628  CA  SER A 104     -13.926   1.567 -81.647  1.00 57.35           C  
ANISOU  628  CA  SER A 104     8312   6501   6975    154   1166  -1113       C  
ATOM    629  C   SER A 104     -15.288   1.977 -81.076  1.00 51.63           C  
ANISOU  629  C   SER A 104     7632   5771   6212    207   1090  -1055       C  
ATOM    630  O   SER A 104     -16.185   1.153 -80.939  1.00 53.74           O  
ANISOU  630  O   SER A 104     7859   6046   6513    258   1027  -1037       O  
ATOM    631  CB  SER A 104     -13.055   0.837 -80.614  1.00 50.74           C  
ANISOU  631  CB  SER A 104     7331   5701   6247    149   1161  -1118       C  
ATOM    632  OG  SER A 104     -12.462   1.750 -79.713  1.00 55.88           O  
ANISOU  632  OG  SER A 104     7971   6372   6889    108   1179  -1102       O  
ATOM    633  N   ASN A 105     -15.448   3.268 -80.813  1.00 49.19           N  
ANISOU  633  N   ASN A 105     7414   5449   5825    193   1098  -1031       N  
ATOM    634  CA  ASN A 105     -16.671   3.796 -80.233  1.00 53.33           C  
ANISOU  634  CA  ASN A 105     7982   5977   6301    250   1029   -981       C  
ATOM    635  C   ASN A 105     -17.217   4.988 -80.992  1.00 53.45           C  
ANISOU  635  C   ASN A 105     8162   5955   6190    261   1042   -975       C  
ATOM    636  O   ASN A 105     -16.535   5.994 -81.152  1.00 60.68           O  
ANISOU  636  O   ASN A 105     9164   6841   7050    208   1096   -985       O  
ATOM    637  CB  ASN A 105     -16.434   4.198 -78.772  1.00 54.92           C  
ANISOU  637  CB  ASN A 105     8124   6202   6540    245   1006   -947       C  
ATOM    638  CG  ASN A 105     -16.282   2.995 -77.860  1.00 56.97           C  
ANISOU  638  CG  ASN A 105     8228   6500   6915    260    967   -937       C  
ATOM    639  ND2 ASN A 105     -15.068   2.441 -77.800  1.00 50.06           N  
ANISOU  639  ND2 ASN A 105     7272   5634   6113    216   1011   -970       N  
ATOM    640  OD1 ASN A 105     -17.251   2.560 -77.227  1.00 47.42           O  
ANISOU  640  OD1 ASN A 105     6976   5314   5726    311    896   -900       O  
ATOM    641  N   LEU A 106     -18.459   4.890 -81.442  1.00 49.34           N  
ANISOU  641  N   LEU A 106     7688   5438   5618    329    989   -959       N  
ATOM    642  CA  LEU A 106     -19.079   6.009 -82.126  1.00 49.83           C  
ANISOU  642  CA  LEU A 106     7911   5468   5553    358    990   -951       C  
ATOM    643  C   LEU A 106     -20.422   6.277 -81.476  1.00 55.73           C  
ANISOU  643  C   LEU A 106     8663   6249   6261    446    907   -909       C  
ATOM    644  O   LEU A 106     -21.277   5.381 -81.389  1.00 60.80           O  
ANISOU  644  O   LEU A 106     9225   6938   6938    492    849   -900       O  
ATOM    645  CB  LEU A 106     -19.192   5.744 -83.647  1.00 48.88           C  
ANISOU  645  CB  LEU A 106     7864   5324   5383    354   1020   -986       C  
ATOM    646  CG  LEU A 106     -19.813   6.830 -84.547  1.00 53.25           C  
ANISOU  646  CG  LEU A 106     8596   5839   5797    387   1023   -980       C  
ATOM    647  CD1 LEU A 106     -19.141   8.190 -84.385  1.00 58.64           C  
ANISOU  647  CD1 LEU A 106     9402   6469   6408    341   1071   -973       C  
ATOM    648  CD2 LEU A 106     -19.789   6.419 -86.009  1.00 48.90           C  
ANISOU  648  CD2 LEU A 106     8098   5273   5210    375   1056  -1017       C  
ATOM    649  N   ILE A 107     -20.583   7.510 -80.996  1.00 48.41           N  
ANISOU  649  N   ILE A 107     7833   5301   5259    466    899   -886       N  
ATOM    650  CA  ILE A 107     -21.767   7.917 -80.247  1.00 46.93           C  
ANISOU  650  CA  ILE A 107     7652   5152   5027    556    823   -849       C  
ATOM    651  C   ILE A 107     -22.519   9.014 -80.997  1.00 53.29           C  
ANISOU  651  C   ILE A 107     8631   5924   5691    621    811   -844       C  
ATOM    652  O   ILE A 107     -22.001  10.126 -81.184  1.00 64.68           O  
ANISOU  652  O   ILE A 107    10212   7301   7062    594    852   -846       O  
ATOM    653  CB  ILE A 107     -21.390   8.349 -78.805  1.00 58.47           C  
ANISOU  653  CB  ILE A 107     9062   6624   6529    542    813   -823       C  
ATOM    654  CG1 ILE A 107     -20.694   7.198 -78.063  1.00 57.71           C  
ANISOU  654  CG1 ILE A 107     8792   6564   6569    489    818   -825       C  
ATOM    655  CG2 ILE A 107     -22.616   8.767 -78.011  1.00 43.87           C  
ANISOU  655  CG2 ILE A 107     7214   4824   4629    639    735   -788       C  
ATOM    656  CD1 ILE A 107     -19.820   7.646 -76.914  1.00 67.10           C  
ANISOU  656  CD1 ILE A 107     9943   7749   7800    441    838   -814       C  
ATOM    657  N   LEU A 108     -23.742   8.690 -81.426  1.00 59.52           N  
ANISOU  657  N   LEU A 108     9417   6762   6436    704    751   -839       N  
ATOM    658  CA  LEU A 108     -24.551   9.574 -82.283  1.00 52.68           C  
ANISOU  658  CA  LEU A 108     8708   5874   5431    781    731   -839       C  
ATOM    659  C   LEU A 108     -25.902   9.970 -81.677  1.00 56.67           C  
ANISOU  659  C   LEU A 108     9212   6446   5871    902    646   -813       C  
ATOM    660  O   LEU A 108     -26.724  10.596 -82.346  1.00 58.37           O  
ANISOU  660  O   LEU A 108     9542   6663   5971    987    617   -813       O  
ATOM    661  CB  LEU A 108     -24.778   8.924 -83.658  1.00 48.01           C  
ANISOU  661  CB  LEU A 108     8136   5285   4821    778    744   -867       C  
ATOM    662  CG  LEU A 108     -23.553   8.429 -84.455  1.00 55.98           C  
ANISOU  662  CG  LEU A 108     9143   6241   5884    671    826   -902       C  
ATOM    663  CD1 LEU A 108     -23.956   7.596 -85.670  1.00 45.84           C  
ANISOU  663  CD1 LEU A 108     7849   4976   4591    678    824   -930       C  
ATOM    664  CD2 LEU A 108     -22.638   9.576 -84.869  1.00 53.18           C  
ANISOU  664  CD2 LEU A 108     8946   5799   5461    616    896   -908       C  
ATOM    665  N   THR A 109     -26.122   9.597 -80.414  1.00 59.58           N  
ANISOU  665  N   THR A 109     9450   6878   6309    911    607   -791       N  
ATOM    666  CA  THR A 109     -27.352   9.889 -79.657  1.00 48.91           C  
ANISOU  666  CA  THR A 109     8068   5609   4905   1018    529   -768       C  
ATOM    667  C   THR A 109     -27.993  11.254 -79.950  1.00 56.58           C  
ANISOU  667  C   THR A 109     9213   6554   5729   1123    504   -763       C  
ATOM    668  O   THR A 109     -27.339  12.295 -79.861  1.00 53.78           O  
ANISOU  668  O   THR A 109     8994   6110   5329   1108    541   -760       O  
ATOM    669  CB  THR A 109     -27.052   9.861 -78.142  1.00 49.69           C  
ANISOU  669  CB  THR A 109     8064   5735   5078    997    516   -743       C  
ATOM    670  CG2 THR A 109     -28.318   9.979 -77.293  1.00 44.11           C  
ANISOU  670  CG2 THR A 109     7295   5133   4329   1100    435   -722       C  
ATOM    671  OG1 THR A 109     -26.380   8.648 -77.812  1.00 57.20           O  
ANISOU  671  OG1 THR A 109     8866   6701   6164    904    538   -746       O  
ATOM    672  N   GLY A 110     -29.282  11.234 -80.267  1.00 57.39           N  
ANISOU  672  N   GLY A 110     9313   6738   5753   1232    439   -763       N  
ATOM    673  CA  GLY A 110     -30.084  12.438 -80.246  1.00 61.08           C  
ANISOU  673  CA  GLY A 110     9914   7207   6083   1361    396   -756       C  
ATOM    674  C   GLY A 110     -30.049  13.248 -81.528  1.00 67.37           C  
ANISOU  674  C   GLY A 110    10912   7919   6764   1396    418   -770       C  
ATOM    675  O   GLY A 110     -30.644  14.325 -81.588  1.00 68.56           O  
ANISOU  675  O   GLY A 110    11203   8055   6792   1509    383   -764       O  
ATOM    676  N   ASN A 111     -29.351  12.737 -82.543  1.00 66.17           N  
ANISOU  676  N   ASN A 111    10780   7712   6647   1304    475   -788       N  
ATOM    677  CA  ASN A 111     -29.325  13.356 -83.866  1.00 61.36           C  
ANISOU  677  CA  ASN A 111    10352   7029   5931   1327    498   -802       C  
ATOM    678  C   ASN A 111     -30.446  12.820 -84.743  1.00 64.78           C  
ANISOU  678  C   ASN A 111    10753   7550   6309   1408    445   -817       C  
ATOM    679  O   ASN A 111     -30.580  11.604 -84.893  1.00 70.67           O  
ANISOU  679  O   ASN A 111    11345   8366   7138   1358    440   -830       O  
ATOM    680  CB  ASN A 111     -27.991  13.095 -84.552  1.00 59.48           C  
ANISOU  680  CB  ASN A 111    10151   6696   5751   1185    590   -818       C  
ATOM    681  CG  ASN A 111     -26.829  13.678 -83.797  1.00 63.58           C  
ANISOU  681  CG  ASN A 111    10710   7133   6313   1096    646   -808       C  
ATOM    682  ND2 ASN A 111     -26.900  14.965 -83.529  1.00 63.70           N  
ANISOU  682  ND2 ASN A 111    10889   7083   6228   1148    638   -793       N  
ATOM    683  OD1 ASN A 111     -25.872  12.975 -83.455  1.00 63.01           O  
ANISOU  683  OD1 ASN A 111    10524   7056   6359    982    695   -816       O  
ATOM    684  N   PRO A 112     -31.247  13.717 -85.340  1.00 65.04           N  
ANISOU  684  N   PRO A 112    10935   7579   6194   1532    404   -816       N  
ATOM    685  CA  PRO A 112     -32.371  13.244 -86.153  1.00 65.22           C  
ANISOU  685  CA  PRO A 112    10922   7701   6155   1616    349   -833       C  
ATOM    686  C   PRO A 112     -31.982  12.764 -87.558  1.00 73.66           C  
ANISOU  686  C   PRO A 112    12041   8726   7218   1549    394   -856       C  
ATOM    687  O   PRO A 112     -32.560  13.218 -88.542  1.00 81.58           O  
ANISOU  687  O   PRO A 112    13167   9728   8102   1631    371   -865       O  
ATOM    688  CB  PRO A 112     -33.301  14.462 -86.212  1.00 55.52           C  
ANISOU  688  CB  PRO A 112     9844   6484   4768   1784    288   -825       C  
ATOM    689  CG  PRO A 112     -32.401  15.632 -86.015  1.00 55.99           C  
ANISOU  689  CG  PRO A 112    10091   6393   4788   1759    336   -808       C  
ATOM    690  CD  PRO A 112     -31.263  15.179 -85.151  1.00 56.74           C  
ANISOU  690  CD  PRO A 112    10083   6446   5028   1613    397   -801       C  
ATOM    691  N   ILE A 113     -31.027  11.837 -87.641  1.00 78.92           N  
ANISOU  691  N   ILE A 113    12613   9362   8011   1408    455   -868       N  
ATOM    692  CA  ILE A 113     -30.652  11.202 -88.905  1.00 76.21           C  
ANISOU  692  CA  ILE A 113    12287   8991   7678   1339    499   -895       C  
ATOM    693  C   ILE A 113     -31.683  10.112 -89.189  1.00 93.27           C  
ANISOU  693  C   ILE A 113    14302  11279   9853   1373    440   -914       C  
ATOM    694  O   ILE A 113     -31.458   8.943 -88.873  1.00130.65           O  
ANISOU  694  O   ILE A 113    18878  16055  14709   1291    449   -923       O  
ATOM    695  CB  ILE A 113     -29.255  10.539 -88.816  1.00 85.95           C  
ANISOU  695  CB  ILE A 113    13457  10157   9043   1183    584   -906       C  
ATOM    696  CG1 ILE A 113     -28.217  11.487 -88.197  1.00 93.26           C  
ANISOU  696  CG1 ILE A 113    14478  10981   9975   1131    638   -889       C  
ATOM    697  CG2 ILE A 113     -28.802  10.019 -90.180  1.00 77.06           C  
ANISOU  697  CG2 ILE A 113    12373   8994   7912   1118    634   -939       C  
ATOM    698  CD1 ILE A 113     -27.038  10.771 -87.560  1.00 79.69           C  
ANISOU  698  CD1 ILE A 113    12633   9242   8403   1001    698   -895       C  
ATOM    699  N   GLN A 114     -32.815  10.491 -89.771  1.00 84.64           N  
ANISOU  699  N   GLN A 114    13270  10251   8638   1493    378   -919       N  
ATOM    700  CA  GLN A 114     -33.929   9.559 -89.991  1.00 93.25           C  
ANISOU  700  CA  GLN A 114    14223  11483   9725   1532    312   -937       C  
ATOM    701  C   GLN A 114     -33.544   8.379 -90.900  1.00 95.87           C  
ANISOU  701  C   GLN A 114    14492  11807  10125   1426    350   -968       C  
ATOM    702  O   GLN A 114     -33.971   7.239 -90.693  1.00 86.85           O  
ANISOU  702  O   GLN A 114    13188  10753   9055   1386    322   -981       O  
ATOM    703  CB  GLN A 114     -35.118  10.318 -90.582  1.00100.27           C  
ANISOU  703  CB  GLN A 114    15207  12437  10450   1687    245   -941       C  
ATOM    704  CG  GLN A 114     -36.483   9.813 -90.149  1.00111.68           C  
ANISOU  704  CG  GLN A 114    16501  14061  11871   1767    156   -948       C  
ATOM    705  CD  GLN A 114     -37.511  10.930 -90.029  1.00120.14           C  
ANISOU  705  CD  GLN A 114    17659  15196  12791   1945     86   -940       C  
ATOM    706  NE2 GLN A 114     -38.759  10.623 -90.369  1.00134.51           N  
ANISOU  706  NE2 GLN A 114    19403  17171  14534   2034     11   -961       N  
ATOM    707  OE1 GLN A 114     -37.188  12.050 -89.627  1.00111.20           O  
ANISOU  707  OE1 GLN A 114    16660  13979  11609   2004     95   -919       O  
ATOM    708  N   SER A 115     -32.708   8.665 -91.891  1.00 86.41           N  
ANISOU  708  N   SER A 115    13426  10501   8903   1376    415   -981       N  
ATOM    709  CA  SER A 115     -32.349   7.690 -92.897  1.00 71.80           C  
ANISOU  709  CA  SER A 115    11543   8638   7096   1292    453  -1015       C  
ATOM    710  C   SER A 115     -30.843   7.608 -93.073  1.00 74.00           C  
ANISOU  710  C   SER A 115    11864   8796   7456   1171    551  -1022       C  
ATOM    711  O   SER A 115     -30.160   8.623 -93.230  1.00 79.75           O  
ANISOU  711  O   SER A 115    12739   9430   8132   1163    598  -1010       O  
ATOM    712  CB  SER A 115     -33.016   8.045 -94.219  1.00 76.92           C  
ANISOU  712  CB  SER A 115    12312   9305   7608   1365    429  -1034       C  
ATOM    713  OG  SER A 115     -34.423   7.971 -94.090  1.00 96.84           O  
ANISOU  713  OG  SER A 115    14771  11962  10060   1474    338  -1034       O  
ATOM    714  N   PHE A 116     -30.334   6.385 -93.034  1.00 70.70           N  
ANISOU  714  N   PHE A 116    11316   8385   7160   1074    579  -1045       N  
ATOM    715  CA  PHE A 116     -28.911   6.146 -93.160  1.00 70.49           C  
ANISOU  715  CA  PHE A 116    11297   8267   7219    961    669  -1059       C  
ATOM    716  C   PHE A 116     -28.700   5.536 -94.531  1.00 75.05           C  
ANISOU  716  C   PHE A 116    11910   8828   7778    920    704  -1102       C  
ATOM    717  O   PHE A 116     -29.279   4.497 -94.844  1.00 72.73           O  
ANISOU  717  O   PHE A 116    11521   8597   7514    916    668  -1125       O  
ATOM    718  CB  PHE A 116     -28.426   5.202 -92.053  1.00 62.84           C  
ANISOU  718  CB  PHE A 116    10158   7315   6402    894    674  -1056       C  
ATOM    719  CG  PHE A 116     -28.499   5.791 -90.665  1.00 54.34           C  
ANISOU  719  CG  PHE A 116     9046   6250   5350    924    648  -1014       C  
ATOM    720  CD1 PHE A 116     -29.683   5.775 -89.943  1.00 57.45           C  
ANISOU  720  CD1 PHE A 116     9368   6738   5719   1004    564   -993       C  
ATOM    721  CD2 PHE A 116     -27.370   6.351 -90.075  1.00 59.61           C  
ANISOU  721  CD2 PHE A 116     9745   6842   6061    869    707  -1002       C  
ATOM    722  CE1 PHE A 116     -29.746   6.310 -88.661  1.00 63.72           C  
ANISOU  722  CE1 PHE A 116    10129   7548   6533   1033    541   -958       C  
ATOM    723  CE2 PHE A 116     -27.417   6.879 -88.792  1.00 52.21           C  
ANISOU  723  CE2 PHE A 116     8776   5915   5146    894    683   -968       C  
ATOM    724  CZ  PHE A 116     -28.612   6.867 -88.088  1.00 61.04           C  
ANISOU  724  CZ  PHE A 116     9828   7123   6239    979    599   -945       C  
ATOM    725  N   SER A 117     -27.902   6.209 -95.358  1.00 81.50           N  
ANISOU  725  N   SER A 117    12868   9560   8537    885    773  -1111       N  
ATOM    726  CA  SER A 117     -27.616   5.748 -96.712  1.00 83.79           C  
ANISOU  726  CA  SER A 117    13207   9831   8799    844    814  -1153       C  
ATOM    727  C   SER A 117     -26.739   4.511 -96.640  1.00 81.24           C  
ANISOU  727  C   SER A 117    12754   9499   8613    745    862  -1187       C  
ATOM    728  O   SER A 117     -25.983   4.355 -95.680  1.00 80.75           O  
ANISOU  728  O   SER A 117    12612   9417   8652    696    890  -1177       O  
ATOM    729  CB  SER A 117     -26.858   6.826 -97.491  1.00 85.81           C  
ANISOU  729  CB  SER A 117    13647   9996   8959    818    884  -1151       C  
ATOM    730  OG  SER A 117     -26.883   8.067 -96.808  1.00 94.60           O  
ANISOU  730  OG  SER A 117    14858  11070  10013    859    874  -1109       O  
ATOM    731  N   PRO A 118     -26.828   3.622 -97.645  1.00 82.60           N  
ANISOU  731  N   PRO A 118    12906   9689   8790    721    871  -1230       N  
ATOM    732  CA  PRO A 118     -25.736   2.661 -97.750  1.00 77.77           C  
ANISOU  732  CA  PRO A 118    12212   9046   8290    629    935  -1269       C  
ATOM    733  C   PRO A 118     -24.443   3.448 -97.946  1.00 85.42           C  
ANISOU  733  C   PRO A 118    13270   9938   9244    567   1028  -1272       C  
ATOM    734  O   PRO A 118     -24.407   4.389 -98.747  1.00 98.45           O  
ANISOU  734  O   PRO A 118    15071  11554  10777    577   1056  -1268       O  
ATOM    735  CB  PRO A 118     -26.085   1.845 -99.005  1.00 77.08           C  
ANISOU  735  CB  PRO A 118    12135   8979   8171    624    932  -1316       C  
ATOM    736  CG  PRO A 118     -27.170   2.591 -99.703  1.00 80.83           C  
ANISOU  736  CG  PRO A 118    12722   9486   8502    704    882  -1302       C  
ATOM    737  CD  PRO A 118     -27.879   3.392 -98.652  1.00 89.49           C  
ANISOU  737  CD  PRO A 118    13817  10613   9570    776    821  -1249       C  
ATOM    738  N   GLY A 119     -23.405   3.098 -97.195  1.00 78.11           N  
ANISOU  738  N   GLY A 119    12255   8992   8431    503   1074  -1278       N  
ATOM    739  CA  GLY A 119     -22.152   3.839 -97.250  1.00 65.41           C  
ANISOU  739  CA  GLY A 119    10712   7328   6812    433   1163  -1282       C  
ATOM    740  C   GLY A 119     -22.016   4.857 -96.134  1.00 65.22           C  
ANISOU  740  C   GLY A 119    10714   7283   6782    440   1156  -1234       C  
ATOM    741  O   GLY A 119     -21.011   5.570 -96.066  1.00 80.93           O  
ANISOU  741  O   GLY A 119    12763   9229   8757    375   1225  -1233       O  
ATOM    742  N   SER A 120     -23.022   4.928 -95.257  1.00 64.78           N  
ANISOU  742  N   SER A 120    10614   7265   6734    514   1071  -1195       N  
ATOM    743  CA  SER A 120     -22.972   5.799 -94.062  1.00 72.94           C  
ANISOU  743  CA  SER A 120    11658   8285   7770    530   1056  -1150       C  
ATOM    744  C   SER A 120     -21.830   5.428 -93.132  1.00 68.31           C  
ANISOU  744  C   SER A 120    10957   7689   7307    454   1101  -1156       C  
ATOM    745  O   SER A 120     -21.189   6.309 -92.576  1.00 66.96           O  
ANISOU  745  O   SER A 120    10835   7483   7123    420   1136  -1136       O  
ATOM    746  CB  SER A 120     -24.276   5.745 -93.261  1.00 62.83           C  
ANISOU  746  CB  SER A 120    10321   7063   6486    625    956  -1115       C  
ATOM    747  OG  SER A 120     -25.397   5.970 -94.089  1.00 78.33           O  
ANISOU  747  OG  SER A 120    12366   9054   8339    704    906  -1114       O  
ATOM    748  N   PHE A 121     -21.586   4.123 -92.986  1.00 61.93           N  
ANISOU  748  N   PHE A 121    10005   6913   6612    430   1099  -1183       N  
ATOM    749  CA  PHE A 121     -20.614   3.594 -92.032  1.00 60.90           C  
ANISOU  749  CA  PHE A 121     9746   6785   6605    377   1127  -1189       C  
ATOM    750  C   PHE A 121     -19.310   3.080 -92.642  1.00 65.47           C  
ANISOU  750  C   PHE A 121    10294   7347   7232    298   1214  -1242       C  
ATOM    751  O   PHE A 121     -18.493   2.467 -91.947  1.00 69.68           O  
ANISOU  751  O   PHE A 121    10710   7892   7871    263   1235  -1255       O  
ATOM    752  CB  PHE A 121     -21.281   2.532 -91.136  1.00 53.79           C  
ANISOU  752  CB  PHE A 121     8701   5933   5803    416   1053  -1175       C  
ATOM    753  CG  PHE A 121     -22.402   3.096 -90.298  1.00 53.24           C  
ANISOU  753  CG  PHE A 121     8638   5895   5693    486    975  -1123       C  
ATOM    754  CD1 PHE A 121     -22.149   4.113 -89.382  1.00 47.83           C  
ANISOU  754  CD1 PHE A 121     7984   5194   4992    487    980  -1088       C  
ATOM    755  CD2 PHE A 121     -23.710   2.664 -90.467  1.00 51.97           C  
ANISOU  755  CD2 PHE A 121     8458   5785   5502    549    900  -1114       C  
ATOM    756  CE1 PHE A 121     -23.173   4.666 -88.632  1.00 52.89           C  
ANISOU  756  CE1 PHE A 121     8637   5868   5591    560    909  -1045       C  
ATOM    757  CE2 PHE A 121     -24.745   3.212 -89.710  1.00 48.19           C  
ANISOU  757  CE2 PHE A 121     7981   5350   4979    618    829  -1072       C  
ATOM    758  CZ  PHE A 121     -24.476   4.208 -88.792  1.00 53.02           C  
ANISOU  758  CZ  PHE A 121     8623   5944   5576    629    834  -1038       C  
ATOM    759  N   SER A 122     -19.091   3.343 -93.926  1.00 62.78           N  
ANISOU  759  N   SER A 122    10058   6985   6810    274   1265  -1273       N  
ATOM    760  CA  SER A 122     -17.882   2.834 -94.554  1.00 69.63           C  
ANISOU  760  CA  SER A 122    10891   7849   7716    202   1348  -1328       C  
ATOM    761  C   SER A 122     -16.671   3.583 -94.004  1.00 55.70           C  
ANISOU  761  C   SER A 122     9128   6073   5962    127   1417  -1327       C  
ATOM    762  O   SER A 122     -16.761   4.751 -93.671  1.00 58.07           O  
ANISOU  762  O   SER A 122     9524   6347   6193    117   1419  -1290       O  
ATOM    763  CB  SER A 122     -17.963   2.857 -96.091  1.00 71.59           C  
ANISOU  763  CB  SER A 122    11244   8082   7872    191   1385  -1366       C  
ATOM    764  OG  SER A 122     -17.662   4.131 -96.614  1.00 78.16           O  
ANISOU  764  OG  SER A 122    12229   8880   8588    152   1436  -1353       O  
ATOM    765  N   GLY A 123     -15.554   2.882 -93.866  1.00 66.01           N  
ANISOU  765  N   GLY A 123    10322   7402   7355     77   1470  -1370       N  
ATOM    766  CA  GLY A 123     -14.356   3.456 -93.277  1.00 67.12           C  
ANISOU  766  CA  GLY A 123    10436   7550   7516      1   1534  -1375       C  
ATOM    767  C   GLY A 123     -14.157   3.055 -91.832  1.00 59.54           C  
ANISOU  767  C   GLY A 123     9337   6616   6668     18   1495  -1353       C  
ATOM    768  O   GLY A 123     -13.045   3.125 -91.312  1.00 63.74           O  
ANISOU  768  O   GLY A 123     9797   7172   7247    -39   1545  -1371       O  
ATOM    769  N   LEU A 124     -15.235   2.644 -91.171  1.00 59.50           N  
ANISOU  769  N   LEU A 124     9293   6611   6703     94   1405  -1314       N  
ATOM    770  CA  LEU A 124     -15.142   2.208 -89.780  1.00 55.95           C  
ANISOU  770  CA  LEU A 124     8715   6185   6356    114   1362  -1288       C  
ATOM    771  C   LEU A 124     -14.772   0.723 -89.695  1.00 57.74           C  
ANISOU  771  C   LEU A 124     8805   6436   6697    132   1353  -1326       C  
ATOM    772  O   LEU A 124     -15.615  -0.113 -89.378  1.00 61.86           O  
ANISOU  772  O   LEU A 124     9275   6961   7269    188   1281  -1309       O  
ATOM    773  CB  LEU A 124     -16.452   2.469 -89.043  1.00 51.40           C  
ANISOU  773  CB  LEU A 124     8157   5606   5764    182   1271  -1229       C  
ATOM    774  CG  LEU A 124     -16.925   3.853 -88.587  1.00 58.13           C  
ANISOU  774  CG  LEU A 124     9118   6438   6529    192   1253  -1180       C  
ATOM    775  CD1 LEU A 124     -15.829   4.925 -88.533  1.00 60.58           C  
ANISOU  775  CD1 LEU A 124     9494   6726   6796    110   1330  -1188       C  
ATOM    776  CD2 LEU A 124     -18.108   4.300 -89.426  1.00 54.97           C  
ANISOU  776  CD2 LEU A 124     8844   6021   6021    248   1215  -1165       C  
ATOM    777  N   THR A 125     -13.506   0.410 -89.971  1.00 52.84           N  
ANISOU  777  N   THR A 125     8128   5835   6114     84   1425  -1378       N  
ATOM    778  CA  THR A 125     -13.042  -0.966 -90.028  1.00 52.66           C  
ANISOU  778  CA  THR A 125     7991   5829   6188    107   1424  -1422       C  
ATOM    779  C   THR A 125     -12.861  -1.674 -88.674  1.00 49.15           C  
ANISOU  779  C   THR A 125     7415   5402   5857    138   1374  -1401       C  
ATOM    780  O   THR A 125     -12.811  -2.903 -88.628  1.00 59.75           O  
ANISOU  780  O   THR A 125     8679   6744   7278    177   1348  -1424       O  
ATOM    781  CB  THR A 125     -11.781  -1.106 -90.929  1.00 67.90           C  
ANISOU  781  CB  THR A 125     9907   7784   8105     57   1518  -1494       C  
ATOM    782  CG2 THR A 125     -12.040  -0.519 -92.324  1.00 62.58           C  
ANISOU  782  CG2 THR A 125     9369   7090   7315     28   1563  -1514       C  
ATOM    783  OG1 THR A 125     -10.661  -0.443 -90.341  1.00 49.54           O  
ANISOU  783  OG1 THR A 125     7539   5496   5788     -4   1575  -1501       O  
ATOM    784  N   SER A 126     -12.793  -0.917 -87.584  1.00 54.25           N  
ANISOU  784  N   SER A 126     8044   6059   6508    124   1359  -1356       N  
ATOM    785  CA  SER A 126     -12.544  -1.478 -86.246  1.00 51.10           C  
ANISOU  785  CA  SER A 126     7522   5682   6212    147   1316  -1333       C  
ATOM    786  C   SER A 126     -13.656  -1.190 -85.243  1.00 51.81           C  
ANISOU  786  C   SER A 126     7619   5763   6303    183   1235  -1262       C  
ATOM    787  O   SER A 126     -13.468  -1.375 -84.027  1.00 51.11           O  
ANISOU  787  O   SER A 126     7444   5693   6282    193   1202  -1234       O  
ATOM    788  CB  SER A 126     -11.243  -0.910 -85.668  1.00 46.18           C  
ANISOU  788  CB  SER A 126     6842   5098   5605     92   1376  -1349       C  
ATOM    789  OG  SER A 126     -10.133  -1.418 -86.364  1.00 59.76           O  
ANISOU  789  OG  SER A 126     8513   6847   7345     70   1444  -1418       O  
ATOM    790  N   LEU A 127     -14.798  -0.715 -85.728  1.00 44.54           N  
ANISOU  790  N   LEU A 127     6798   4820   5303    204   1202  -1235       N  
ATOM    791  CA  LEU A 127     -15.824  -0.249 -84.813  1.00 44.76           C  
ANISOU  791  CA  LEU A 127     6838   4853   5314    237   1132  -1172       C  
ATOM    792  C   LEU A 127     -16.336  -1.415 -83.969  1.00 50.31           C  
ANISOU  792  C   LEU A 127     7435   5569   6109    278   1059  -1150       C  
ATOM    793  O   LEU A 127     -16.560  -2.518 -84.487  1.00 44.64           O  
ANISOU  793  O   LEU A 127     6691   4840   5428    297   1041  -1174       O  
ATOM    794  CB  LEU A 127     -16.957   0.447 -85.561  1.00 42.75           C  
ANISOU  794  CB  LEU A 127     6708   4583   4951    263   1110  -1154       C  
ATOM    795  CG  LEU A 127     -17.875   1.272 -84.651  1.00 44.83           C  
ANISOU  795  CG  LEU A 127     7000   4858   5173    298   1051  -1095       C  
ATOM    796  CD1 LEU A 127     -17.125   2.467 -84.081  1.00 39.13           C  
ANISOU  796  CD1 LEU A 127     6318   4126   4421    258   1093  -1083       C  
ATOM    797  CD2 LEU A 127     -19.110   1.734 -85.407  1.00 42.80           C  
ANISOU  797  CD2 LEU A 127     6851   4598   4813    344   1015  -1082       C  
ATOM    798  N   GLU A 128     -16.476  -1.170 -82.668  1.00 50.19           N  
ANISOU  798  N   GLU A 128     7366   5575   6128    288   1020  -1104       N  
ATOM    799  CA  GLU A 128     -16.878  -2.197 -81.721  1.00 49.70           C  
ANISOU  799  CA  GLU A 128     7205   5526   6150    317    952  -1075       C  
ATOM    800  C   GLU A 128     -18.157  -1.816 -81.001  1.00 45.05           C  
ANISOU  800  C   GLU A 128     6629   4962   5525    349    881  -1017       C  
ATOM    801  O   GLU A 128     -18.902  -2.677 -80.548  1.00 48.27           O  
ANISOU  801  O   GLU A 128     6983   5384   5972    371    818   -994       O  
ATOM    802  CB  GLU A 128     -15.782  -2.411 -80.675  1.00 60.06           C  
ANISOU  802  CB  GLU A 128     8419   6854   7547    302    968  -1075       C  
ATOM    803  CG  GLU A 128     -14.509  -3.063 -81.187  1.00 62.76           C  
ANISOU  803  CG  GLU A 128     8713   7189   7941    284   1026  -1134       C  
ATOM    804  CD  GLU A 128     -13.508  -3.307 -80.076  1.00 74.34           C  
ANISOU  804  CD  GLU A 128    10073   8682   9487    280   1031  -1131       C  
ATOM    805  OE1 GLU A 128     -13.571  -2.598 -79.051  1.00 93.75           O  
ANISOU  805  OE1 GLU A 128    12515  11164  11942    270   1011  -1089       O  
ATOM    806  OE2 GLU A 128     -12.653  -4.205 -80.227  1.00 87.32           O1-
ANISOU  806  OE2 GLU A 128    11654  10328  11197    291   1050  -1173       O1-
ATOM    807  N   ASN A 129     -18.385  -0.520 -80.862  1.00 43.62           N  
ANISOU  807  N   ASN A 129     6519   4787   5266    350    891   -996       N  
ATOM    808  CA  ASN A 129     -19.512  -0.018 -80.104  1.00 47.97           C  
ANISOU  808  CA  ASN A 129     7079   5371   5775    389    827   -945       C  
ATOM    809  C   ASN A 129     -20.207   1.110 -80.858  1.00 48.19           C  
ANISOU  809  C   ASN A 129     7235   5392   5681    414    832   -943       C  
ATOM    810  O   ASN A 129     -19.681   2.226 -80.929  1.00 54.08           O  
ANISOU  810  O   ASN A 129     8059   6115   6374    395    876   -946       O  
ATOM    811  CB  ASN A 129     -19.025   0.431 -78.718  1.00 42.40           C  
ANISOU  811  CB  ASN A 129     6315   4684   5110    379    820   -914       C  
ATOM    812  CG  ASN A 129     -20.070   1.213 -77.941  1.00 57.52           C  
ANISOU  812  CG  ASN A 129     8255   6635   6966    421    764   -866       C  
ATOM    813  ND2 ASN A 129     -21.341   0.830 -78.076  1.00 58.70           N  
ANISOU  813  ND2 ASN A 129     8401   6817   7085    463    704   -848       N  
ATOM    814  OD1 ASN A 129     -19.731   2.157 -77.216  1.00 67.27           O  
ANISOU  814  OD1 ASN A 129     9508   7871   8181    414    776   -849       O  
ATOM    815  N   LEU A 130     -21.375   0.801 -81.424  1.00 43.10           N  
ANISOU  815  N   LEU A 130     6616   4768   4988    454    785   -940       N  
ATOM    816  CA  LEU A 130     -22.202   1.784 -82.166  1.00 43.69           C  
ANISOU  816  CA  LEU A 130     6812   4846   4941    496    777   -936       C  
ATOM    817  C   LEU A 130     -23.414   2.235 -81.350  1.00 38.71           C  
ANISOU  817  C   LEU A 130     6173   4272   4262    558    703   -892       C  
ATOM    818  O   LEU A 130     -24.309   1.440 -81.041  1.00 47.72           O  
ANISOU  818  O   LEU A 130     7238   5467   5426    579    644   -877       O  
ATOM    819  CB  LEU A 130     -22.685   1.218 -83.523  1.00 37.61           C  
ANISOU  819  CB  LEU A 130     6086   4070   4134    503    777   -970       C  
ATOM    820  CG  LEU A 130     -23.481   2.123 -84.502  1.00 43.25           C  
ANISOU  820  CG  LEU A 130     6932   4784   4716    550    770   -974       C  
ATOM    821  CD1 LEU A 130     -22.891   3.528 -84.741  1.00 36.98           C  
ANISOU  821  CD1 LEU A 130     6266   3942   3844    543    823   -972       C  
ATOM    822  CD2 LEU A 130     -23.640   1.424 -85.842  1.00 46.34           C  
ANISOU  822  CD2 LEU A 130     7352   5165   5089    540    784  -1015       C  
ATOM    823  N   VAL A 131     -23.459   3.509 -81.015  1.00 47.02           N  
ANISOU  823  N   VAL A 131     7305   5315   5243    585    708   -874       N  
ATOM    824  CA  VAL A 131     -24.600   4.052 -80.265  1.00 50.67           C  
ANISOU  824  CA  VAL A 131     7766   5836   5648    656    641   -837       C  
ATOM    825  C   VAL A 131     -25.421   5.014 -81.127  1.00 53.12           C  
ANISOU  825  C   VAL A 131     8212   6146   5823    725    627   -841       C  
ATOM    826  O   VAL A 131     -24.971   6.130 -81.438  1.00 54.55           O  
ANISOU  826  O   VAL A 131     8519   6268   5936    727    666   -845       O  
ATOM    827  CB  VAL A 131     -24.157   4.752 -78.959  1.00 47.87           C  
ANISOU  827  CB  VAL A 131     7391   5480   5314    653    642   -808       C  
ATOM    828  CG1 VAL A 131     -25.375   5.258 -78.186  1.00 40.74           C  
ANISOU  828  CG1 VAL A 131     6481   4647   4350    734    571   -775       C  
ATOM    829  CG2 VAL A 131     -23.300   3.820 -78.101  1.00 35.54           C  
ANISOU  829  CG2 VAL A 131     5699   3921   3883    590    653   -804       C  
ATOM    830  N   ALA A 132     -26.619   4.567 -81.506  1.00 48.31           N  
ANISOU  830  N   ALA A 132     7578   5603   5173    777    570   -841       N  
ATOM    831  CA  ALA A 132     -27.515   5.345 -82.364  1.00 46.17           C  
ANISOU  831  CA  ALA A 132     7424   5346   4771    856    546   -848       C  
ATOM    832  C   ALA A 132     -28.858   5.479 -81.698  1.00 46.69           C  
ANISOU  832  C   ALA A 132     7438   5516   4784    940    465   -823       C  
ATOM    833  O   ALA A 132     -29.902   5.201 -82.293  1.00 48.94           O  
ANISOU  833  O   ALA A 132     7716   5869   5007    989    419   -833       O  
ATOM    834  CB  ALA A 132     -27.653   4.691 -83.729  1.00 49.04           C  
ANISOU  834  CB  ALA A 132     7814   5702   5117    837    560   -882       C  
ATOM    835  N   VAL A 133     -28.807   5.866 -80.428  1.00 51.92           N  
ANISOU  835  N   VAL A 133     8055   6199   5470    954    447   -794       N  
ATOM    836  CA  VAL A 133     -29.979   6.113 -79.600  1.00 45.76           C  
ANISOU  836  CA  VAL A 133     7222   5524   4640   1035    375   -771       C  
ATOM    837  C   VAL A 133     -30.658   7.375 -80.112  1.00 51.71           C  
ANISOU  837  C   VAL A 133     8118   6278   5249   1144    353   -774       C  
ATOM    838  O   VAL A 133     -29.977   8.379 -80.372  1.00 47.43           O  
ANISOU  838  O   VAL A 133     7715   5642   4664   1149    396   -776       O  
ATOM    839  CB  VAL A 133     -29.554   6.279 -78.106  1.00 50.62           C  
ANISOU  839  CB  VAL A 133     7766   6145   5321   1015    372   -740       C  
ATOM    840  CG1 VAL A 133     -30.679   6.832 -77.226  1.00 42.38           C  
ANISOU  840  CG1 VAL A 133     6693   5203   4207   1111    303   -719       C  
ATOM    841  CG2 VAL A 133     -29.054   4.950 -77.556  1.00 51.09           C  
ANISOU  841  CG2 VAL A 133     7680   6216   5515    923    378   -733       C  
ATOM    842  N   GLU A 134     -31.991   7.309 -80.239  1.00 55.36           N  
ANISOU  842  N   GLU A 134     8546   6853   5634   1230    286   -776       N  
ATOM    843  CA  GLU A 134     -32.840   8.450 -80.574  1.00 46.61           C  
ANISOU  843  CA  GLU A 134     7554   5773   4381   1359    247   -779       C  
ATOM    844  C   GLU A 134     -32.314   9.128 -81.826  1.00 56.46           C  
ANISOU  844  C   GLU A 134     8979   6909   5561   1364    295   -797       C  
ATOM    845  O   GLU A 134     -31.921  10.293 -81.797  1.00 56.26           O  
ANISOU  845  O   GLU A 134     9100   6803   5474   1402    316   -790       O  
ATOM    846  CB  GLU A 134     -32.945   9.435 -79.401  1.00 53.60           C  
ANISOU  846  CB  GLU A 134     8463   6667   5231   1426    226   -755       C  
ATOM    847  CG  GLU A 134     -34.173  10.348 -79.430  1.00 57.96           C  
ANISOU  847  CG  GLU A 134     9079   7301   5639   1583    161   -758       C  
ATOM    848  CD  GLU A 134     -34.171  11.439 -78.354  1.00 63.43           C  
ANISOU  848  CD  GLU A 134     9827   7982   6289   1655    146   -740       C  
ATOM    849  OE1 GLU A 134     -35.076  12.295 -78.380  1.00 76.42           O  
ANISOU  849  OE1 GLU A 134    11545   9679   7809   1794     95   -745       O  
ATOM    850  OE2 GLU A 134     -33.290  11.460 -77.469  1.00 70.21           O1-
ANISOU  850  OE2 GLU A 134    10658   8782   7234   1580    181   -723       O1-
ATOM    851  N   THR A 135     -32.262   8.361 -82.912  1.00 55.11           N  
ANISOU  851  N   THR A 135     8800   6731   5406   1316    313   -821       N  
ATOM    852  CA  THR A 135     -31.861   8.883 -84.211  1.00 57.05           C  
ANISOU  852  CA  THR A 135     9205   6886   5582   1318    355   -841       C  
ATOM    853  C   THR A 135     -32.997   8.706 -85.235  1.00 56.72           C  
ANISOU  853  C   THR A 135     9181   6925   5443   1397    305   -862       C  
ATOM    854  O   THR A 135     -32.755   8.624 -86.436  1.00 60.00           O  
ANISOU  854  O   THR A 135     9680   7289   5825   1374    336   -883       O  
ATOM    855  CB  THR A 135     -30.586   8.185 -84.718  1.00 56.34           C  
ANISOU  855  CB  THR A 135     9105   6704   5594   1185    434   -857       C  
ATOM    856  CG2 THR A 135     -29.432   8.394 -83.754  1.00 55.59           C  
ANISOU  856  CG2 THR A 135     8992   6540   5588   1110    483   -841       C  
ATOM    857  OG1 THR A 135     -30.838   6.783 -84.858  1.00 57.20           O  
ANISOU  857  OG1 THR A 135     9068   6878   5787   1131    418   -872       O  
ATOM    858  N   LYS A 136     -34.229   8.632 -84.732  1.00 59.29           N  
ANISOU  858  N   LYS A 136     9421   7385   5721   1485    228   -856       N  
ATOM    859  CA  LYS A 136     -35.456   8.434 -85.526  1.00 66.48           C  
ANISOU  859  CA  LYS A 136    10318   8406   6533   1566    168   -876       C  
ATOM    860  C   LYS A 136     -35.351   7.284 -86.524  1.00 72.39           C  
ANISOU  860  C   LYS A 136    11014   9159   7330   1479    187   -905       C  
ATOM    861  O   LYS A 136     -35.840   7.368 -87.660  1.00 74.67           O  
ANISOU  861  O   LYS A 136    11372   9467   7530   1524    172   -928       O  
ATOM    862  CB  LYS A 136     -35.925   9.741 -86.188  1.00 75.09           C  
ANISOU  862  CB  LYS A 136    11589   9474   7466   1703    146   -880       C  
ATOM    863  CG  LYS A 136     -35.794  10.958 -85.285  1.00 83.91           C  
ANISOU  863  CG  LYS A 136    12797  10548   8538   1780    139   -855       C  
ATOM    864  CD  LYS A 136     -37.060  11.794 -85.201  1.00 94.56           C  
ANISOU  864  CD  LYS A 136    14190  11997   9740   1958     60   -858       C  
ATOM    865  CE  LYS A 136     -37.053  12.609 -83.908  1.00 94.10           C  
ANISOU  865  CE  LYS A 136    14142  11935   9673   2019     43   -835       C  
ATOM    866  NZ  LYS A 136     -38.391  13.143 -83.523  1.00 83.93           N1+
ANISOU  866  NZ  LYS A 136    12832  10790   8268   2189    -43   -841       N1+
ATOM    867  N   LEU A 137     -34.714   6.208 -86.068  1.00 60.34           N  
ANISOU  867  N   LEU A 137     9370   7614   5942   1357    218   -903       N  
ATOM    868  CA  LEU A 137     -34.458   5.024 -86.867  1.00 54.51           C  
ANISOU  868  CA  LEU A 137     8578   6864   5268   1262    241   -930       C  
ATOM    869  C   LEU A 137     -35.687   4.107 -86.846  1.00 61.49           C  
ANISOU  869  C   LEU A 137     9327   7897   6136   1268    171   -942       C  
ATOM    870  O   LEU A 137     -36.276   3.866 -85.785  1.00 63.34           O  
ANISOU  870  O   LEU A 137     9444   8227   6393   1278    126   -922       O  
ATOM    871  CB  LEU A 137     -33.216   4.329 -86.312  1.00 56.77           C  
ANISOU  871  CB  LEU A 137     8805   7062   5703   1141    301   -923       C  
ATOM    872  CG  LEU A 137     -32.394   3.243 -87.020  1.00 66.38           C  
ANISOU  872  CG  LEU A 137     9998   8212   7012   1032    353   -950       C  
ATOM    873  CD1 LEU A 137     -32.533   1.916 -86.302  1.00 72.54           C  
ANISOU  873  CD1 LEU A 137    10619   9042   7901    959    328   -946       C  
ATOM    874  CD2 LEU A 137     -32.685   3.105 -88.507  1.00 62.30           C  
ANISOU  874  CD2 LEU A 137     9560   7690   6421   1043    358   -987       C  
ATOM    875  N   ALA A 138     -36.087   3.606 -88.012  1.00 54.23           N  
ANISOU  875  N   ALA A 138     8427   7005   5174   1260    163   -975       N  
ATOM    876  CA  ALA A 138     -37.357   2.888 -88.115  1.00 57.41           C  
ANISOU  876  CA  ALA A 138     8716   7561   5536   1273     94   -991       C  
ATOM    877  C   ALA A 138     -37.232   1.364 -88.250  1.00 55.46           C  
ANISOU  877  C   ALA A 138     8360   7321   5390   1145    100  -1008       C  
ATOM    878  O   ALA A 138     -38.183   0.626 -87.973  1.00 58.69           O  
ANISOU  878  O   ALA A 138     8650   7856   5790   1123     44  -1014       O  
ATOM    879  CB  ALA A 138     -38.193   3.460 -89.256  1.00 65.04           C  
ANISOU  879  CB  ALA A 138     9769   8587   6355   1373     58  -1016       C  
ATOM    880  N   SER A 139     -36.069   0.894 -88.681  1.00 50.46           N  
ANISOU  880  N   SER A 139     7770   6554   4845   1060    167  -1020       N  
ATOM    881  CA  SER A 139     -35.912  -0.512 -89.014  1.00 57.15           C  
ANISOU  881  CA  SER A 139     8547   7391   5776    951    174  -1044       C  
ATOM    882  C   SER A 139     -34.448  -0.924 -88.899  1.00 70.45           C  
ANISOU  882  C   SER A 139    10253   8930   7585    868    249  -1044       C  
ATOM    883  O   SER A 139     -33.545  -0.096 -89.074  1.00 69.05           O  
ANISOU  883  O   SER A 139    10173   8656   7405    889    304  -1039       O  
ATOM    884  CB  SER A 139     -36.445  -0.764 -90.430  1.00 56.88           C  
ANISOU  884  CB  SER A 139     8563   7388   5660    960    163  -1087       C  
ATOM    885  OG  SER A 139     -35.861  -1.905 -91.026  1.00 66.27           O  
ANISOU  885  OG  SER A 139     9742   8508   6929    858    197  -1117       O  
ATOM    886  N   LEU A 140     -34.216  -2.199 -88.595  1.00 68.54           N  
ANISOU  886  N   LEU A 140     9921   8673   7445    774    249  -1050       N  
ATOM    887  CA  LEU A 140     -32.857  -2.727 -88.590  1.00 62.22           C  
ANISOU  887  CA  LEU A 140     9134   7744   6760    702    316  -1059       C  
ATOM    888  C   LEU A 140     -32.458  -3.245 -89.957  1.00 63.23           C  
ANISOU  888  C   LEU A 140     9330   7812   6883    668    354  -1108       C  
ATOM    889  O   LEU A 140     -31.269  -3.272 -90.281  1.00 62.60           O  
ANISOU  889  O   LEU A 140     9299   7627   6859    638    421  -1124       O  
ATOM    890  CB  LEU A 140     -32.682  -3.819 -87.535  1.00 62.88           C  
ANISOU  890  CB  LEU A 140     9103   7827   6959    627    299  -1040       C  
ATOM    891  CG  LEU A 140     -32.474  -3.390 -86.081  1.00 65.28           C  
ANISOU  891  CG  LEU A 140     9348   8143   7310    641    291   -992       C  
ATOM    892  CD1 LEU A 140     -32.496  -4.643 -85.214  1.00 61.62           C  
ANISOU  892  CD1 LEU A 140     8777   7688   6945    562    265   -976       C  
ATOM    893  CD2 LEU A 140     -31.180  -2.596 -85.887  1.00 54.90           C  
ANISOU  893  CD2 LEU A 140     8098   6725   6034    655    359   -984       C  
ATOM    894  N   GLU A 141     -33.455  -3.644 -90.753  1.00 67.07           N  
ANISOU  894  N   GLU A 141     9814   8374   7297    672    311  -1135       N  
ATOM    895  CA  GLU A 141     -33.242  -4.161 -92.118  1.00 81.46           C  
ANISOU  895  CA  GLU A 141    11698  10152   9099    642    338  -1186       C  
ATOM    896  C   GLU A 141     -32.490  -3.170 -93.014  1.00 67.11           C  
ANISOU  896  C   GLU A 141    10011   8258   7227    685    401  -1199       C  
ATOM    897  O   GLU A 141     -31.604  -3.554 -93.772  1.00 82.07           O  
ANISOU  897  O   GLU A 141    11955  10067   9159    643    459  -1234       O  
ATOM    898  CB  GLU A 141     -34.578  -4.509 -92.792  1.00 87.64           C  
ANISOU  898  CB  GLU A 141    12461  11049   9788    653    273  -1209       C  
ATOM    899  CG  GLU A 141     -35.546  -5.342 -91.961  1.00114.27           C  
ANISOU  899  CG  GLU A 141    15708  14524  13182    609    205  -1194       C  
ATOM    900  CD  GLU A 141     -35.344  -6.835 -92.129  1.00119.50           C  
ANISOU  900  CD  GLU A 141    16329  15144  13929    502    206  -1222       C  
ATOM    901  OE1 GLU A 141     -36.218  -7.487 -92.737  1.00115.22           O  
ANISOU  901  OE1 GLU A 141    15766  14674  13336    467    164  -1251       O  
ATOM    902  OE2 GLU A 141     -34.316  -7.360 -91.657  1.00118.22           O1-
ANISOU  902  OE2 GLU A 141    16160  14877  13881    453    247  -1215       O1-
ATOM    903  N   SER A 142     -32.862  -1.900 -92.915  1.00 74.34           N  
ANISOU  903  N   SER A 142    10987   9208   8049    770    388  -1174       N  
ATOM    904  CA  SER A 142     -32.296  -0.834 -93.740  1.00 78.88           C  
ANISOU  904  CA  SER A 142    11702   9715   8551    812    440  -1182       C  
ATOM    905  C   SER A 142     -31.098  -0.134 -93.080  1.00 77.95           C  
ANISOU  905  C   SER A 142    11623   9505   8490    800    503  -1156       C  
ATOM    906  O   SER A 142     -30.450   0.704 -93.707  1.00 85.13           O  
ANISOU  906  O   SER A 142    12651  10345   9347    813    556  -1162       O  
ATOM    907  CB  SER A 142     -33.389   0.192 -94.050  1.00 79.77           C  
ANISOU  907  CB  SER A 142    11880   9910   8518    919    387  -1169       C  
ATOM    908  OG  SER A 142     -33.979   0.663 -92.845  1.00 84.36           O  
ANISOU  908  OG  SER A 142    12399  10559   9094    970    338  -1129       O  
ATOM    909  N   PHE A 143     -30.824  -0.461 -91.816  1.00 67.77           N  
ANISOU  909  N   PHE A 143    10234   8216   7298    771    495  -1128       N  
ATOM    910  CA  PHE A 143     -29.678   0.090 -91.099  1.00 57.55           C  
ANISOU  910  CA  PHE A 143     8957   6844   6066    749    551  -1107       C  
ATOM    911  C   PHE A 143     -28.394  -0.567 -91.624  1.00 60.89           C  
ANISOU  911  C   PHE A 143     9385   7176   6572    670    626  -1143       C  
ATOM    912  O   PHE A 143     -28.170  -1.778 -91.422  1.00 56.03           O  
ANISOU  912  O   PHE A 143     8679   6555   6052    617    623  -1160       O  
ATOM    913  CB  PHE A 143     -29.843  -0.137 -89.606  1.00 52.16           C  
ANISOU  913  CB  PHE A 143     8160   6199   5458    744    513  -1068       C  
ATOM    914  CG  PHE A 143     -29.019   0.775 -88.740  1.00 51.86           C  
ANISOU  914  CG  PHE A 143     8147   6109   5445    750    550  -1039       C  
ATOM    915  CD1 PHE A 143     -28.973   2.148 -88.976  1.00 54.98           C  
ANISOU  915  CD1 PHE A 143     8665   6479   5743    805    567  -1027       C  
ATOM    916  CD2 PHE A 143     -28.336   0.268 -87.636  1.00 54.11           C  
ANISOU  916  CD2 PHE A 143     8336   6374   5846    700    562  -1021       C  
ATOM    917  CE1 PHE A 143     -28.243   2.992 -88.140  1.00 57.17           C  
ANISOU  917  CE1 PHE A 143     8971   6709   6040    802    599  -1000       C  
ATOM    918  CE2 PHE A 143     -27.604   1.106 -86.795  1.00 50.75           C  
ANISOU  918  CE2 PHE A 143     7929   5910   5442    701    592   -995       C  
ATOM    919  CZ  PHE A 143     -27.558   2.467 -87.049  1.00 57.00           C  
ANISOU  919  CZ  PHE A 143     8845   6676   6137    749    612   -985       C  
ATOM    920  N   PRO A 144     -27.551   0.232 -92.308  1.00 53.32           N  
ANISOU  920  N   PRO A 144     8538   6150   5571    665    694  -1156       N  
ATOM    921  CA  PRO A 144     -26.494  -0.299 -93.165  1.00 57.83           C  
ANISOU  921  CA  PRO A 144     9132   6655   6183    603    767  -1202       C  
ATOM    922  C   PRO A 144     -25.241  -0.647 -92.380  1.00 59.58           C  
ANISOU  922  C   PRO A 144     9284   6828   6523    545    818  -1203       C  
ATOM    923  O   PRO A 144     -24.220   0.036 -92.522  1.00 64.66           O  
ANISOU  923  O   PRO A 144     9987   7421   7160    518    887  -1208       O  
ATOM    924  CB  PRO A 144     -26.225   0.858 -94.128  1.00 54.47           C  
ANISOU  924  CB  PRO A 144     8860   6190   5644    621    814  -1209       C  
ATOM    925  CG  PRO A 144     -26.510   2.082 -93.317  1.00 58.81           C  
ANISOU  925  CG  PRO A 144     9457   6747   6140    672    792  -1160       C  
ATOM    926  CD  PRO A 144     -27.584   1.708 -92.327  1.00 59.67           C  
ANISOU  926  CD  PRO A 144     9461   6936   6274    718    706  -1130       C  
ATOM    927  N   ILE A 145     -25.323  -1.704 -91.568  1.00 51.45           N  
ANISOU  927  N   ILE A 145     8132   5818   5596    525    783  -1197       N  
ATOM    928  CA  ILE A 145     -24.221  -2.071 -90.671  1.00 53.72           C  
ANISOU  928  CA  ILE A 145     8342   6069   5998    483    819  -1193       C  
ATOM    929  C   ILE A 145     -23.722  -3.481 -90.916  1.00 55.24           C  
ANISOU  929  C   ILE A 145     8466   6236   6285    443    831  -1234       C  
ATOM    930  O   ILE A 145     -22.972  -4.030 -90.112  1.00 60.67           O  
ANISOU  930  O   ILE A 145     9074   6902   7074    419    842  -1231       O  
ATOM    931  CB  ILE A 145     -24.564  -1.863 -89.177  1.00 50.49           C  
ANISOU  931  CB  ILE A 145     7857   5695   5631    501    769  -1140       C  
ATOM    932  CG1 ILE A 145     -25.798  -2.682 -88.780  1.00 59.25           C  
ANISOU  932  CG1 ILE A 145     8892   6868   6752    517    686  -1123       C  
ATOM    933  CG2 ILE A 145     -24.753  -0.378 -88.893  1.00 47.34           C  
ANISOU  933  CG2 ILE A 145     7537   5303   5146    541    772  -1106       C  
ATOM    934  CD1 ILE A 145     -25.911  -2.989 -87.297  1.00 53.87           C  
ANISOU  934  CD1 ILE A 145     8106   6214   6147    511    643  -1080       C  
ATOM    935  N   GLY A 146     -24.117  -4.041 -92.057  1.00 57.73           N  
ANISOU  935  N   GLY A 146     8821   6551   6562    440    827  -1274       N  
ATOM    936  CA  GLY A 146     -23.783  -5.403 -92.421  1.00 49.79           C  
ANISOU  936  CA  GLY A 146     7769   5517   5631    408    832  -1317       C  
ATOM    937  C   GLY A 146     -22.298  -5.646 -92.578  1.00 53.13           C  
ANISOU  937  C   GLY A 146     8179   5885   6121    380    911  -1356       C  
ATOM    938  O   GLY A 146     -21.863  -6.791 -92.528  1.00 57.92           O  
ANISOU  938  O   GLY A 146     8732   6463   6809    364    912  -1386       O  
ATOM    939  N   GLN A 147     -21.515  -4.586 -92.746  1.00 47.54           N  
ANISOU  939  N   GLN A 147     7522   5164   5373    374    975  -1356       N  
ATOM    940  CA  GLN A 147     -20.072  -4.744 -92.942  1.00 54.97           C  
ANISOU  940  CA  GLN A 147     8444   6073   6367    343   1055  -1399       C  
ATOM    941  C   GLN A 147     -19.285  -4.329 -91.714  1.00 57.11           C  
ANISOU  941  C   GLN A 147     8650   6346   6701    332   1072  -1367       C  
ATOM    942  O   GLN A 147     -18.052  -4.352 -91.726  1.00 65.44           O  
ANISOU  942  O   GLN A 147     9678   7388   7798    306   1137  -1400       O  
ATOM    943  CB  GLN A 147     -19.597  -3.955 -94.169  1.00 68.10           C  
ANISOU  943  CB  GLN A 147    10211   7724   7937    324   1128  -1433       C  
ATOM    944  CG  GLN A 147     -18.241  -4.378 -94.715  1.00 66.63           C  
ANISOU  944  CG  GLN A 147    10003   7519   7791    290   1209  -1494       C  
ATOM    945  CD  GLN A 147     -17.889  -3.684 -96.021  1.00 85.12           C  
ANISOU  945  CD  GLN A 147    12453   9857  10032    264   1280  -1530       C  
ATOM    946  NE2 GLN A 147     -17.404  -4.464 -96.995  1.00 64.36           N  
ANISOU  946  NE2 GLN A 147     9823   7218   7409    254   1320  -1595       N  
ATOM    947  OE1 GLN A 147     -18.050  -2.461 -96.159  1.00 73.94           O  
ANISOU  947  OE1 GLN A 147    11124   8440   8525    255   1297  -1499       O  
ATOM    948  N   LEU A 148     -19.995  -3.942 -90.656  1.00 54.12           N  
ANISOU  948  N   LEU A 148     8244   5990   6327    352   1013  -1309       N  
ATOM    949  CA  LEU A 148     -19.357  -3.652 -89.368  1.00 52.92           C  
ANISOU  949  CA  LEU A 148     8022   5843   6239    344   1017  -1276       C  
ATOM    950  C   LEU A 148     -19.058  -4.962 -88.613  1.00 50.55           C  
ANISOU  950  C   LEU A 148     7611   5535   6059    346    987  -1282       C  
ATOM    951  O   LEU A 148     -19.462  -5.157 -87.486  1.00 55.47           O  
ANISOU  951  O   LEU A 148     8171   6175   6728    357    932  -1237       O  
ATOM    952  CB  LEU A 148     -20.202  -2.672 -88.539  1.00 56.31           C  
ANISOU  952  CB  LEU A 148     8472   6301   6619    368    969  -1215       C  
ATOM    953  CG  LEU A 148     -19.863  -1.178 -88.665  1.00 57.78           C  
ANISOU  953  CG  LEU A 148     8750   6480   6723    358   1016  -1201       C  
ATOM    954  CD1 LEU A 148     -19.696  -0.721 -90.103  1.00 62.65           C  
ANISOU  954  CD1 LEU A 148     9480   7074   7248    344   1069  -1239       C  
ATOM    955  CD2 LEU A 148     -20.894  -0.313 -87.966  1.00 59.34           C  
ANISOU  955  CD2 LEU A 148     8980   6704   6860    400    956  -1145       C  
ATOM    956  N   ILE A 149     -18.322  -5.838 -89.282  1.00 49.38           N  
ANISOU  956  N   ILE A 149     7446   5361   5954    336   1024  -1338       N  
ATOM    957  CA  ILE A 149     -17.888  -7.133 -88.792  1.00 53.03           C  
ANISOU  957  CA  ILE A 149     7824   5802   6521    346   1004  -1355       C  
ATOM    958  C   ILE A 149     -17.272  -7.144 -87.394  1.00 55.08           C  
ANISOU  958  C   ILE A 149     7995   6072   6861    348    993  -1322       C  
ATOM    959  O   ILE A 149     -17.313  -8.175 -86.722  1.00 51.51           O  
ANISOU  959  O   ILE A 149     7480   5602   6487    364    948  -1312       O  
ATOM    960  CB  ILE A 149     -16.870  -7.690 -89.797  1.00 59.38           C  
ANISOU  960  CB  ILE A 149     8636   6582   7340    341   1070  -1430       C  
ATOM    961  CG1 ILE A 149     -17.604  -8.093 -91.064  1.00 57.71           C  
ANISOU  961  CG1 ILE A 149     8501   6356   7070    343   1062  -1464       C  
ATOM    962  CG2 ILE A 149     -16.063  -8.849 -89.234  1.00 79.97           C  
ANISOU  962  CG2 ILE A 149    11160   9168  10057    362   1064  -1455       C  
ATOM    963  CD1 ILE A 149     -16.831  -7.683 -92.290  1.00 85.33           C  
ANISOU  963  CD1 ILE A 149    12056   9853  10511    326   1146  -1523       C  
ATOM    964  N   THR A 150     -16.675  -6.029 -86.967  1.00 47.21           N  
ANISOU  964  N   THR A 150     6995   5098   5842    332   1033  -1305       N  
ATOM    965  CA  THR A 150     -16.017  -5.996 -85.661  1.00 48.51           C  
ANISOU  965  CA  THR A 150     7074   5277   6079    333   1027  -1278       C  
ATOM    966  C   THR A 150     -16.951  -5.638 -84.508  1.00 44.62           C  
ANISOU  966  C   THR A 150     6561   4806   5586    344    958  -1206       C  
ATOM    967  O   THR A 150     -16.524  -5.678 -83.365  1.00 52.01           O  
ANISOU  967  O   THR A 150     7424   5755   6582    346    942  -1179       O  
ATOM    968  CB  THR A 150     -14.840  -5.005 -85.616  1.00 46.84           C  
ANISOU  968  CB  THR A 150     6859   5089   5848    301   1103  -1297       C  
ATOM    969  CG2 THR A 150     -13.645  -5.529 -86.390  1.00 40.22           C  
ANISOU  969  CG2 THR A 150     5994   4249   5036    293   1173  -1368       C  
ATOM    970  OG1 THR A 150     -15.259  -3.744 -86.138  1.00 47.29           O  
ANISOU  970  OG1 THR A 150     7015   5151   5802    277   1128  -1281       O  
ATOM    971  N   LEU A 151     -18.203  -5.291 -84.815  1.00 43.72           N  
ANISOU  971  N   LEU A 151     6508   4702   5401    352    916  -1179       N  
ATOM    972  CA  LEU A 151     -19.151  -4.734 -83.842  1.00 45.73           C  
ANISOU  972  CA  LEU A 151     6751   4990   5630    366    857  -1116       C  
ATOM    973  C   LEU A 151     -19.425  -5.669 -82.683  1.00 45.94           C  
ANISOU  973  C   LEU A 151     6689   5025   5741    374    794  -1081       C  
ATOM    974  O   LEU A 151     -19.779  -6.814 -82.886  1.00 47.22           O  
ANISOU  974  O   LEU A 151     6831   5169   5941    374    760  -1092       O  
ATOM    975  CB  LEU A 151     -20.495  -4.358 -84.502  1.00 44.34           C  
ANISOU  975  CB  LEU A 151     6650   4835   5361    384    819  -1104       C  
ATOM    976  CG  LEU A 151     -21.261  -3.270 -83.722  1.00 55.07           C  
ANISOU  976  CG  LEU A 151     8026   6236   6660    408    783  -1050       C  
ATOM    977  CD1 LEU A 151     -20.572  -1.922 -83.911  1.00 45.32           C  
ANISOU  977  CD1 LEU A 151     6863   4987   5368    399    844  -1054       C  
ATOM    978  CD2 LEU A 151     -22.744  -3.164 -84.068  1.00 48.45           C  
ANISOU  978  CD2 LEU A 151     7224   5439   5742    439    723  -1031       C  
ATOM    979  N   LYS A 152     -19.288  -5.173 -81.461  1.00 51.01           N  
ANISOU  979  N   LYS A 152     7281   5693   6406    376    777  -1037       N  
ATOM    980  CA  LYS A 152     -19.618  -5.986 -80.295  1.00 45.99           C  
ANISOU  980  CA  LYS A 152     6564   5068   5840    381    714   -997       C  
ATOM    981  C   LYS A 152     -20.970  -5.594 -79.711  1.00 44.52           C  
ANISOU  981  C   LYS A 152     6380   4933   5602    392    650   -945       C  
ATOM    982  O   LYS A 152     -21.744  -6.465 -79.306  1.00 43.99           O  
ANISOU  982  O   LYS A 152     6274   4879   5558    387    590   -921       O  
ATOM    983  CB  LYS A 152     -18.507  -5.903 -79.248  1.00 50.71           C  
ANISOU  983  CB  LYS A 152     7091   5667   6508    377    733   -987       C  
ATOM    984  CG  LYS A 152     -17.175  -6.427 -79.765  1.00 50.79           C  
ANISOU  984  CG  LYS A 152     7081   5643   6573    374    792  -1043       C  
ATOM    985  CD  LYS A 152     -16.142  -6.590 -78.665  1.00 60.21           C  
ANISOU  985  CD  LYS A 152     8187   6845   7842    378    797  -1033       C  
ATOM    986  CE  LYS A 152     -14.885  -7.237 -79.239  1.00 69.65           C  
ANISOU  986  CE  LYS A 152     9355   8019   9088    387    850  -1096       C  
ATOM    987  NZ  LYS A 152     -13.742  -7.249 -78.282  1.00 85.32           N1+
ANISOU  987  NZ  LYS A 152    11253  10027  11135    394    865  -1097       N1+
ATOM    988  N   LYS A 153     -21.247  -4.289 -79.697  1.00 43.39           N  
ANISOU  988  N   LYS A 153     6284   4819   5381    406    663   -929       N  
ATOM    989  CA  LYS A 153     -22.436  -3.712 -79.056  1.00 51.30           C  
ANISOU  989  CA  LYS A 153     7285   5880   6325    430    606   -882       C  
ATOM    990  C   LYS A 153     -23.209  -2.826 -80.016  1.00 47.86           C  
ANISOU  990  C   LYS A 153     6943   5462   5776    458    610   -894       C  
ATOM    991  O   LYS A 153     -22.636  -1.960 -80.672  1.00 51.20           O  
ANISOU  991  O   LYS A 153     7443   5855   6154    460    666   -917       O  
ATOM    992  CB  LYS A 153     -22.057  -2.855 -77.829  1.00 45.70           C  
ANISOU  992  CB  LYS A 153     6545   5193   5626    437    607   -846       C  
ATOM    993  CG  LYS A 153     -21.583  -3.642 -76.620  1.00 58.32           C  
ANISOU  993  CG  LYS A 153     8043   6792   7321    421    583   -820       C  
ATOM    994  CD  LYS A 153     -21.286  -2.714 -75.454  1.00 80.94           C  
ANISOU  994  CD  LYS A 153    10883   9686  10184    428    583   -785       C  
ATOM    995  CE  LYS A 153     -20.307  -3.347 -74.475  1.00 91.68           C  
ANISOU  995  CE  LYS A 153    12156  11034  11645    409    585   -775       C  
ATOM    996  NZ  LYS A 153     -19.550  -2.319 -73.701  1.00 88.39           N1+
ANISOU  996  NZ  LYS A 153    11731  10628  11224    404    614   -766       N1+
ATOM    997  N   LEU A 154     -24.517  -3.027 -80.078  1.00 52.13           N  
ANISOU  997  N   LEU A 154     7480   6058   6266    479    551   -877       N  
ATOM    998  CA  LEU A 154     -25.371  -2.195 -80.919  1.00 54.07           C  
ANISOU  998  CA  LEU A 154     7811   6334   6398    519    544   -885       C  
ATOM    999  C   LEU A 154     -26.502  -1.605 -80.081  1.00 50.25           C  
ANISOU  999  C   LEU A 154     7303   5934   5856    564    482   -843       C  
ATOM   1000  O   LEU A 154     -27.331  -2.343 -79.542  1.00 55.49           O  
ANISOU 1000  O   LEU A 154     7890   6657   6536    556    425   -822       O  
ATOM   1001  CB  LEU A 154     -25.917  -3.025 -82.087  1.00 55.90           C  
ANISOU 1001  CB  LEU A 154     8064   6565   6608    508    532   -920       C  
ATOM   1002  CG  LEU A 154     -26.623  -2.400 -83.305  1.00 59.40           C  
ANISOU 1002  CG  LEU A 154     8603   7028   6939    544    533   -943       C  
ATOM   1003  CD1 LEU A 154     -28.131  -2.432 -83.148  1.00 59.42           C  
ANISOU 1003  CD1 LEU A 154     8577   7128   6872    579    458   -923       C  
ATOM   1004  CD2 LEU A 154     -26.133  -1.003 -83.679  1.00 48.09           C  
ANISOU 1004  CD2 LEU A 154     7273   5561   5434    576    582   -947       C  
ATOM   1005  N   ASN A 155     -26.521  -0.283 -79.961  1.00 46.40           N  
ANISOU 1005  N   ASN A 155     6882   5450   5295    609    495   -832       N  
ATOM   1006  CA  ASN A 155     -27.521   0.406 -79.136  1.00 46.72           C  
ANISOU 1006  CA  ASN A 155     6907   5571   5274    665    440   -796       C  
ATOM   1007  C   ASN A 155     -28.475   1.249 -79.995  1.00 45.54           C  
ANISOU 1007  C   ASN A 155     6851   5458   4993    736    421   -808       C  
ATOM   1008  O   ASN A 155     -28.099   2.316 -80.498  1.00 50.02           O  
ANISOU 1008  O   ASN A 155     7530   5975   5498    766    458   -818       O  
ATOM   1009  CB  ASN A 155     -26.833   1.240 -78.031  1.00 35.79           C  
ANISOU 1009  CB  ASN A 155     5521   4167   3911    671    459   -770       C  
ATOM   1010  CG  ASN A 155     -27.804   1.775 -77.008  1.00 45.81           C  
ANISOU 1010  CG  ASN A 155     6754   5521   5131    726    400   -733       C  
ATOM   1011  ND2 ASN A 155     -29.106   1.577 -77.249  1.00 49.45           N  
ANISOU 1011  ND2 ASN A 155     7193   6068   5526    768    344   -731       N  
ATOM   1012  OD1 ASN A 155     -27.396   2.380 -76.000  1.00 53.31           O  
ANISOU 1012  OD1 ASN A 155     7691   6467   6096    732    405   -711       O  
ATOM   1013  N   VAL A 156     -29.706   0.763 -80.157  1.00 44.27           N  
ANISOU 1013  N   VAL A 156     6644   5386   4789    760    361   -807       N  
ATOM   1014  CA  VAL A 156     -30.722   1.449 -80.977  1.00 46.10           C  
ANISOU 1014  CA  VAL A 156     6949   5671   4893    836    333   -820       C  
ATOM   1015  C   VAL A 156     -32.000   1.685 -80.169  1.00 48.25           C  
ANISOU 1015  C   VAL A 156     7154   6072   5104    898    260   -795       C  
ATOM   1016  O   VAL A 156     -33.121   1.558 -80.676  1.00 49.82           O  
ANISOU 1016  O   VAL A 156     7341   6362   5224    938    213   -807       O  
ATOM   1017  CB  VAL A 156     -31.019   0.742 -82.344  1.00 48.93           C  
ANISOU 1017  CB  VAL A 156     7335   6026   5228    815    336   -858       C  
ATOM   1018  CG1 VAL A 156     -29.841   0.881 -83.288  1.00 45.81           C  
ANISOU 1018  CG1 VAL A 156     7033   5515   4856    779    411   -888       C  
ATOM   1019  CG2 VAL A 156     -31.371  -0.737 -82.177  1.00 46.86           C  
ANISOU 1019  CG2 VAL A 156     6959   5805   5038    746    304   -861       C  
ATOM   1020  N   ALA A 157     -31.810   2.039 -78.902  1.00 45.92           N  
ANISOU 1020  N   ALA A 157     6814   5792   4842    905    251   -762       N  
ATOM   1021  CA  ALA A 157     -32.908   2.405 -78.021  1.00 44.18           C  
ANISOU 1021  CA  ALA A 157     6531   5693   4560    969    189   -739       C  
ATOM   1022  C   ALA A 157     -33.488   3.737 -78.418  1.00 44.75           C  
ANISOU 1022  C   ALA A 157     6711   5791   4501   1085    173   -747       C  
ATOM   1023  O   ALA A 157     -32.794   4.566 -79.000  1.00 49.60           O  
ANISOU 1023  O   ALA A 157     7454   6305   5085   1106    218   -758       O  
ATOM   1024  CB  ALA A 157     -32.430   2.472 -76.581  1.00 39.71           C  
ANISOU 1024  CB  ALA A 157     5899   5124   4064    946    190   -703       C  
ATOM   1025  N   HIS A 158     -34.749   3.956 -78.043  1.00 49.18           N  
ANISOU 1025  N   HIS A 158     7219   6487   4978   1159    109   -741       N  
ATOM   1026  CA  HIS A 158     -35.409   5.251 -78.203  1.00 52.75           C  
ANISOU 1026  CA  HIS A 158     7765   6979   5300   1291     82   -747       C  
ATOM   1027  C   HIS A 158     -35.460   5.686 -79.670  1.00 57.73           C  
ANISOU 1027  C   HIS A 158     8527   7559   5848   1335     98   -777       C  
ATOM   1028  O   HIS A 158     -35.086   6.798 -80.021  1.00 61.20           O  
ANISOU 1028  O   HIS A 158     9111   7917   6225   1397    122   -780       O  
ATOM   1029  CB  HIS A 158     -34.755   6.297 -77.285  1.00 51.10           C  
ANISOU 1029  CB  HIS A 158     7617   6704   5095   1326    104   -725       C  
ATOM   1030  CG  HIS A 158     -35.633   7.499 -76.983  1.00 59.37           C  
ANISOU 1030  CG  HIS A 158     8724   7821   6011   1469     57   -725       C  
ATOM   1031  CD2 HIS A 158     -36.765   8.000 -77.631  1.00 54.63           C  
ANISOU 1031  CD2 HIS A 158     8166   7312   5279   1588      8   -745       C  
ATOM   1032  ND1 HIS A 158     -35.396   8.327 -75.940  1.00 50.17           N  
ANISOU 1032  ND1 HIS A 158     7583   6640   4839   1511     57   -705       N  
ATOM   1033  CE1 HIS A 158     -36.322   9.298 -75.917  1.00 47.33           C  
ANISOU 1033  CE1 HIS A 158     7283   6351   4350   1652      9   -714       C  
ATOM   1034  NE2 HIS A 158     -37.164   9.097 -76.949  1.00 58.50           N  
ANISOU 1034  NE2 HIS A 158     8706   7835   5687   1702    -21   -738       N  
ATOM   1035  N   ASN A 159     -35.897   4.772 -80.530  1.00 48.13           N  
ANISOU 1035  N   ASN A 159     7266   6386   4634   1296     85   -800       N  
ATOM   1036  CA  ASN A 159     -36.115   5.043 -81.934  1.00 54.45           C  
ANISOU 1036  CA  ASN A 159     8174   7162   5350   1338     91   -830       C  
ATOM   1037  C   ASN A 159     -37.571   4.719 -82.344  1.00 57.07           C  
ANISOU 1037  C   ASN A 159     8436   7657   5589   1397     20   -850       C  
ATOM   1038  O   ASN A 159     -38.493   4.841 -81.527  1.00 57.61           O  
ANISOU 1038  O   ASN A 159     8414   7858   5614   1454    -35   -840       O  
ATOM   1039  CB  ASN A 159     -35.098   4.267 -82.766  1.00 51.58           C  
ANISOU 1039  CB  ASN A 159     7838   6682   5074   1227    152   -848       C  
ATOM   1040  CG  ASN A 159     -33.734   4.919 -82.765  1.00 55.74           C  
ANISOU 1040  CG  ASN A 159     8476   7056   5645   1196    225   -841       C  
ATOM   1041  ND2 ASN A 159     -32.723   4.156 -82.353  1.00 57.51           N  
ANISOU 1041  ND2 ASN A 159     8638   7214   5997   1090    269   -834       N  
ATOM   1042  OD1 ASN A 159     -33.581   6.095 -83.133  1.00 48.04           O  
ANISOU 1042  OD1 ASN A 159     7641   6027   4585   1266    241   -841       O  
ATOM   1043  N   PHE A 160     -37.784   4.308 -83.592  1.00 55.04           N  
ANISOU 1043  N   PHE A 160     8215   7398   5297   1384     23   -880       N  
ATOM   1044  CA  PHE A 160     -39.147   3.985 -84.050  1.00 66.81           C  
ANISOU 1044  CA  PHE A 160     9637   9051   6694   1433    -45   -904       C  
ATOM   1045  C   PHE A 160     -39.305   2.547 -84.543  1.00 67.27           C  
ANISOU 1045  C   PHE A 160     9600   9143   6815   1315    -47   -924       C  
ATOM   1046  O   PHE A 160     -40.192   2.257 -85.349  1.00 72.91           O  
ANISOU 1046  O   PHE A 160    10294   9955   7450   1336    -86   -953       O  
ATOM   1047  CB  PHE A 160     -39.649   5.022 -85.080  1.00 67.96           C  
ANISOU 1047  CB  PHE A 160     9919   9208   6694   1566    -64   -925       C  
ATOM   1048  CG  PHE A 160     -39.749   6.417 -84.518  1.00 80.26           C  
ANISOU 1048  CG  PHE A 160    11568  10755   8171   1697    -78   -907       C  
ATOM   1049  CD1 PHE A 160     -40.748   6.746 -83.602  1.00 89.38           C  
ANISOU 1049  CD1 PHE A 160    12633  12060   9264   1787   -142   -900       C  
ATOM   1050  CD2 PHE A 160     -38.824   7.394 -84.871  1.00 89.31           C  
ANISOU 1050  CD2 PHE A 160    12891  11741   9301   1726    -28   -898       C  
ATOM   1051  CE1 PHE A 160     -40.832   8.023 -83.060  1.00 94.84           C  
ANISOU 1051  CE1 PHE A 160    13415  12737   9880   1914   -156   -885       C  
ATOM   1052  CE2 PHE A 160     -38.903   8.676 -84.333  1.00 84.44           C  
ANISOU 1052  CE2 PHE A 160    12371  11103   8607   1842    -42   -882       C  
ATOM   1053  CZ  PHE A 160     -39.908   8.991 -83.429  1.00 95.77           C  
ANISOU 1053  CZ  PHE A 160    13722  12682   9983   1942   -107   -876       C  
ATOM   1054  N   ILE A 161     -38.468   1.647 -84.026  1.00 57.34           N  
ANISOU 1054  N   ILE A 161     8285   7807   5694   1192    -10   -909       N  
ATOM   1055  CA  ILE A 161     -38.418   0.268 -84.503  1.00 53.58           C  
ANISOU 1055  CA  ILE A 161     7743   7326   5286   1072     -4   -928       C  
ATOM   1056  C   ILE A 161     -39.673  -0.500 -84.088  1.00 50.74           C  
ANISOU 1056  C   ILE A 161     7241   7140   4896   1044    -73   -931       C  
ATOM   1057  O   ILE A 161     -40.031  -0.515 -82.919  1.00 51.15           O  
ANISOU 1057  O   ILE A 161     7200   7271   4963   1042   -101   -903       O  
ATOM   1058  CB  ILE A 161     -37.130  -0.431 -84.028  1.00 56.96           C  
ANISOU 1058  CB  ILE A 161     8160   7616   5865    964     53   -913       C  
ATOM   1059  CG1 ILE A 161     -35.916   0.222 -84.695  1.00 58.03           C  
ANISOU 1059  CG1 ILE A 161     8433   7595   6018    977    123   -922       C  
ATOM   1060  CG2 ILE A 161     -37.166  -1.925 -84.318  1.00 46.34           C  
ANISOU 1060  CG2 ILE A 161     6742   6272   4592    846     49   -929       C  
ATOM   1061  CD1 ILE A 161     -34.616  -0.002 -83.950  1.00 62.81           C  
ANISOU 1061  CD1 ILE A 161     9030   8083   6750    909    178   -901       C  
ATOM   1062  N   HIS A 162     -40.337  -1.113 -85.066  1.00 50.23           N  
ANISOU 1062  N   HIS A 162     7162   7140   4781   1018    -98   -967       N  
ATOM   1063  CA  HIS A 162     -41.667  -1.703 -84.883  1.00 60.98           C  
ANISOU 1063  CA  HIS A 162     8398   8690   6080    997   -166   -978       C  
ATOM   1064  C   HIS A 162     -41.594  -3.184 -84.902  1.00 59.57           C  
ANISOU 1064  C   HIS A 162     8147   8499   5988    844   -164   -986       C  
ATOM   1065  O   HIS A 162     -42.493  -3.869 -84.406  1.00 75.65           O  
ANISOU 1065  O   HIS A 162    10064  10671   8006    784   -213   -984       O  
ATOM   1066  CB  HIS A 162     -42.620  -1.251 -85.991  1.00 67.61           C  
ANISOU 1066  CB  HIS A 162     9271   9638   6778   1086   -205  -1018       C  
ATOM   1067  CG  HIS A 162     -43.023   0.203 -85.901  1.00 89.90           C  
ANISOU 1067  CG  HIS A 162    12154  12513   9487   1254   -227  -1012       C  
ATOM   1068  CD2 HIS A 162     -42.726   1.289 -86.727  1.00100.45           C  
ANISOU 1068  CD2 HIS A 162    13643  13774  10749   1368   -209  -1022       C  
ATOM   1069  ND1 HIS A 162     -43.826   0.677 -84.925  1.00 96.04           N  
ANISOU 1069  ND1 HIS A 162    12845  13435  10208   1326   -275   -996       N  
ATOM   1070  CE1 HIS A 162     -44.024   2.000 -85.108  1.00 89.46           C  
ANISOU 1070  CE1 HIS A 162    12107  12611   9271   1485   -288   -997       C  
ATOM   1071  NE2 HIS A 162     -43.351   2.372 -86.211  1.00102.10           N  
ANISOU 1071  NE2 HIS A 162    13858  14072  10861   1508   -248  -1011       N  
ATOM   1072  N   SER A 163     -40.518  -3.685 -85.492  1.00 59.38           N  
ANISOU 1072  N   SER A 163     8200   8309   6053    779   -108   -996       N  
ATOM   1073  CA  SER A 163     -40.302  -5.105 -85.693  1.00 60.27           C  
ANISOU 1073  CA  SER A 163     8277   8374   6248    642   -102  -1009       C  
ATOM   1074  C   SER A 163     -39.183  -5.636 -84.807  1.00 58.77           C  
ANISOU 1074  C   SER A 163     8078   8050   6200    569    -61   -977       C  
ATOM   1075  O   SER A 163     -38.210  -4.945 -84.528  1.00 50.60           O  
ANISOU 1075  O   SER A 163     7103   6910   5210    616    -14   -958       O  
ATOM   1076  CB  SER A 163     -39.943  -5.371 -87.152  1.00 57.74           C  
ANISOU 1076  CB  SER A 163     8054   7970   5915    629    -72  -1054       C  
ATOM   1077  OG  SER A 163     -39.699  -6.752 -87.358  1.00 73.12           O  
ANISOU 1077  OG  SER A 163     9979   9862   7942    501    -65  -1071       O  
ATOM   1078  N   CYS A 164     -39.324  -6.890 -84.401  1.00 68.24           N  
ANISOU 1078  N   CYS A 164     9207   9256   7463    451    -78   -971       N  
ATOM   1079  CA  CYS A 164     -38.326  -7.578 -83.584  1.00 71.04           C  
ANISOU 1079  CA  CYS A 164     9552   9489   7950    378    -48   -942       C  
ATOM   1080  C   CYS A 164     -37.366  -8.399 -84.455  1.00 76.38           C  
ANISOU 1080  C   CYS A 164    10304  10011   8705    319     -3   -974       C  
ATOM   1081  O   CYS A 164     -36.525  -9.145 -83.945  1.00 71.74           O  
ANISOU 1081  O   CYS A 164     9715   9316   8226    257     20   -959       O  
ATOM   1082  CB  CYS A 164     -39.048  -8.503 -82.611  1.00 66.10           C  
ANISOU 1082  CB  CYS A 164     8817   8953   7343    283    -97   -915       C  
ATOM   1083  SG  CYS A 164     -38.004  -9.157 -81.318  1.00 81.80           S  
ANISOU 1083  SG  CYS A 164    10781  10823   9476    215    -74   -868       S  
ATOM   1084  N   LYS A 165     -37.496  -8.247 -85.770  1.00 65.84           N  
ANISOU 1084  N   LYS A 165     9038   8667   7308    345      8  -1020       N  
ATOM   1085  CA  LYS A 165     -36.806  -9.091 -86.730  1.00 61.71           C  
ANISOU 1085  CA  LYS A 165     8582   8025   6838    290     44  -1059       C  
ATOM   1086  C   LYS A 165     -35.289  -8.869 -86.709  1.00 58.98           C  
ANISOU 1086  C   LYS A 165     8303   7519   6586    312    115  -1057       C  
ATOM   1087  O   LYS A 165     -34.806  -7.753 -86.909  1.00 62.07           O  
ANISOU 1087  O   LYS A 165     8750   7884   6950    393    150  -1054       O  
ATOM   1088  CB  LYS A 165     -37.410  -8.875 -88.129  1.00 57.19           C  
ANISOU 1088  CB  LYS A 165     8064   7501   6162    320     35  -1109       C  
ATOM   1089  CG  LYS A 165     -36.667  -9.510 -89.289  1.00 64.71           C  
ANISOU 1089  CG  LYS A 165     9101   8333   7151    283     79  -1157       C  
ATOM   1090  CD  LYS A 165     -36.793 -11.021 -89.298  1.00 69.90           C  
ANISOU 1090  CD  LYS A 165     9732   8959   7865    165     58  -1174       C  
ATOM   1091  CE  LYS A 165     -36.181 -11.608 -90.562  1.00 64.05           C  
ANISOU 1091  CE  LYS A 165     9079   8111   7142    141     96  -1230       C  
ATOM   1092  NZ  LYS A 165     -36.283 -13.095 -90.561  1.00 63.40           N1+
ANISOU 1092  NZ  LYS A 165     8987   7985   7116     28     74  -1249       N1+
ATOM   1093  N   LEU A 166     -34.555  -9.939 -86.429  1.00 52.77           N  
ANISOU 1093  N   LEU A 166     7511   6631   5905    239    131  -1058       N  
ATOM   1094  CA  LEU A 166     -33.098  -9.926 -86.495  1.00 64.20           C  
ANISOU 1094  CA  LEU A 166     9011   7936   7443    252    197  -1066       C  
ATOM   1095  C   LEU A 166     -32.694 -10.171 -87.951  1.00 64.40           C  
ANISOU 1095  C   LEU A 166     9123   7894   7451    252    235  -1125       C  
ATOM   1096  O   LEU A 166     -32.881 -11.273 -88.481  1.00 62.20           O  
ANISOU 1096  O   LEU A 166     8854   7588   7188    188    221  -1157       O  
ATOM   1097  CB  LEU A 166     -32.493 -10.992 -85.563  1.00 60.24           C  
ANISOU 1097  CB  LEU A 166     8469   7361   7059    186    194  -1045       C  
ATOM   1098  CG  LEU A 166     -32.233 -10.686 -84.077  1.00 65.73           C  
ANISOU 1098  CG  LEU A 166     9097   8069   7808    196    184   -986       C  
ATOM   1099  CD1 LEU A 166     -33.321  -9.866 -83.395  1.00 65.96           C  
ANISOU 1099  CD1 LEU A 166     9067   8238   7756    228    139   -950       C  
ATOM   1100  CD2 LEU A 166     -32.009 -11.981 -83.312  1.00 66.68           C  
ANISOU 1100  CD2 LEU A 166     9182   8134   8018    118    161   -968       C  
ATOM   1101  N   PRO A 167     -32.147  -9.136 -88.605  1.00 59.83           N  
ANISOU 1101  N   PRO A 167     8611   7287   6833    320    285  -1141       N  
ATOM   1102  CA  PRO A 167     -31.934  -9.166 -90.053  1.00 60.44           C  
ANISOU 1102  CA  PRO A 167     8774   7325   6866    328    318  -1196       C  
ATOM   1103  C   PRO A 167     -30.841 -10.145 -90.449  1.00 69.33           C  
ANISOU 1103  C   PRO A 167     9928   8329   8084    283    365  -1233       C  
ATOM   1104  O   PRO A 167     -29.931 -10.414 -89.658  1.00 70.51           O  
ANISOU 1104  O   PRO A 167    10049   8410   8330    272    389  -1216       O  
ATOM   1105  CB  PRO A 167     -31.510  -7.727 -90.389  1.00 61.48           C  
ANISOU 1105  CB  PRO A 167     8971   7450   6938    407    363  -1190       C  
ATOM   1106  CG  PRO A 167     -31.620  -6.936 -89.120  1.00 58.31           C  
ANISOU 1106  CG  PRO A 167     8519   7092   6544    444    346  -1135       C  
ATOM   1107  CD  PRO A 167     -31.610  -7.912 -87.986  1.00 54.40           C  
ANISOU 1107  CD  PRO A 167     7933   6593   6144    384    315  -1107       C  
ATOM   1108  N   ALA A 168     -30.933 -10.657 -91.672  1.00 69.04           N  
ANISOU 1108  N   ALA A 168     9947   8270   8014    263    375  -1287       N  
ATOM   1109  CA  ALA A 168     -30.019 -11.689 -92.163  1.00 63.33           C  
ANISOU 1109  CA  ALA A 168     9254   7438   7368    225    412  -1331       C  
ATOM   1110  C   ALA A 168     -28.534 -11.269 -92.201  1.00 62.12           C  
ANISOU 1110  C   ALA A 168     9130   7195   7274    261    491  -1343       C  
ATOM   1111  O   ALA A 168     -27.650 -12.109 -91.998  1.00 64.50           O  
ANISOU 1111  O   ALA A 168     9422   7415   7667    240    515  -1362       O  
ATOM   1112  CB  ALA A 168     -30.481 -12.202 -93.517  1.00 56.99           C  
ANISOU 1112  CB  ALA A 168     8510   6640   6503    203    407  -1390       C  
ATOM   1113  N   TYR A 169     -28.265  -9.983 -92.434  1.00 53.80           N  
ANISOU 1113  N   TYR A 169     8114   6163   6165    312    530  -1333       N  
ATOM   1114  CA  TYR A 169     -26.896  -9.456 -92.373  1.00 54.75           C  
ANISOU 1114  CA  TYR A 169     8254   6215   6332    335    605  -1341       C  
ATOM   1115  C   TYR A 169     -26.181  -9.647 -91.006  1.00 57.90           C  
ANISOU 1115  C   TYR A 169     8579   6584   6836    328    608  -1304       C  
ATOM   1116  O   TYR A 169     -24.969  -9.407 -90.907  1.00 58.79           O  
ANISOU 1116  O   TYR A 169     8694   6645   6998    338    669  -1316       O  
ATOM   1117  CB  TYR A 169     -26.839  -7.989 -92.835  1.00 54.08           C  
ANISOU 1117  CB  TYR A 169     8234   6158   6155    380    641  -1332       C  
ATOM   1118  CG  TYR A 169     -27.459  -6.979 -91.885  1.00 57.92           C  
ANISOU 1118  CG  TYR A 169     8696   6707   6601    416    605  -1271       C  
ATOM   1119  CD1 TYR A 169     -26.876  -6.703 -90.636  1.00 58.05           C  
ANISOU 1119  CD1 TYR A 169     8656   6710   6689    418    613  -1232       C  
ATOM   1120  CD2 TYR A 169     -28.613  -6.276 -92.241  1.00 52.57           C  
ANISOU 1120  CD2 TYR A 169     8053   6109   5813    456    562  -1258       C  
ATOM   1121  CE1 TYR A 169     -27.445  -5.779 -89.762  1.00 55.45           C  
ANISOU 1121  CE1 TYR A 169     8308   6439   6321    454    580  -1179       C  
ATOM   1122  CE2 TYR A 169     -29.186  -5.345 -91.380  1.00 51.36           C  
ANISOU 1122  CE2 TYR A 169     7880   6016   5617    500    528  -1207       C  
ATOM   1123  CZ  TYR A 169     -28.599  -5.104 -90.144  1.00 56.31           C  
ANISOU 1123  CZ  TYR A 169     8454   6623   6317    497    538  -1168       C  
ATOM   1124  OH  TYR A 169     -29.152  -4.191 -89.286  1.00 52.77           O  
ANISOU 1124  OH  TYR A 169     7989   6233   5827    543    504  -1122       O  
ATOM   1125  N   PHE A 170     -26.916 -10.080 -89.972  1.00 51.29           N  
ANISOU 1125  N   PHE A 170     7675   5785   6026    309    543  -1260       N  
ATOM   1126  CA  PHE A 170     -26.307 -10.459 -88.676  1.00 48.47           C  
ANISOU 1126  CA  PHE A 170     7248   5397   5770    299    536  -1225       C  
ATOM   1127  C   PHE A 170     -25.366 -11.645 -88.857  1.00 54.93           C  
ANISOU 1127  C   PHE A 170     8067   6125   6679    278    561  -1265       C  
ATOM   1128  O   PHE A 170     -24.560 -11.964 -87.961  1.00 51.99           O  
ANISOU 1128  O   PHE A 170     7648   5711   6394    281    570  -1249       O  
ATOM   1129  CB  PHE A 170     -27.367 -10.808 -87.631  1.00 46.86           C  
ANISOU 1129  CB  PHE A 170     6978   5254   5569    273    460  -1174       C  
ATOM   1130  CG  PHE A 170     -27.848  -9.636 -86.819  1.00 46.48           C  
ANISOU 1130  CG  PHE A 170     6899   5284   5475    308    442  -1122       C  
ATOM   1131  CD1 PHE A 170     -27.952  -8.373 -87.373  1.00 53.35           C  
ANISOU 1131  CD1 PHE A 170     7823   6187   6259    357    468  -1125       C  
ATOM   1132  CD2 PHE A 170     -28.246  -9.817 -85.500  1.00 45.53           C  
ANISOU 1132  CD2 PHE A 170     6704   5204   5391    292    394  -1069       C  
ATOM   1133  CE1 PHE A 170     -28.408  -7.299 -86.619  1.00 59.72           C  
ANISOU 1133  CE1 PHE A 170     8611   7059   7020    397    449  -1080       C  
ATOM   1134  CE2 PHE A 170     -28.697  -8.756 -84.738  1.00 48.04           C  
ANISOU 1134  CE2 PHE A 170     6992   5594   5664    330    377  -1025       C  
ATOM   1135  CZ  PHE A 170     -28.783  -7.491 -85.299  1.00 52.43           C  
ANISOU 1135  CZ  PHE A 170     7606   6179   6136    386    403  -1032       C  
ATOM   1136  N   SER A 171     -25.488 -12.302 -90.010  1.00 48.62           N  
ANISOU 1136  N   SER A 171     7321   5295   5855    261    569  -1320       N  
ATOM   1137  CA  SER A 171     -24.568 -13.370 -90.395  1.00 55.33           C  
ANISOU 1137  CA  SER A 171     8188   6056   6777    255    598  -1370       C  
ATOM   1138  C   SER A 171     -23.122 -12.870 -90.565  1.00 50.90           C  
ANISOU 1138  C   SER A 171     7629   5457   6252    293    678  -1398       C  
ATOM   1139  O   SER A 171     -22.184 -13.616 -90.307  1.00 62.18           O  
ANISOU 1139  O   SER A 171     9037   6824   7762    303    698  -1422       O  
ATOM   1140  CB  SER A 171     -25.053 -14.072 -91.665  1.00 58.64           C  
ANISOU 1140  CB  SER A 171     8672   6458   7149    231    590  -1426       C  
ATOM   1141  OG  SER A 171     -25.338 -13.123 -92.698  1.00 63.01           O  
ANISOU 1141  OG  SER A 171     9276   7058   7606    250    621  -1447       O  
ATOM   1142  N   ASN A 172     -22.956 -11.618 -90.995  1.00 49.39           N  
ANISOU 1142  N   ASN A 172     7467   5304   5995    313    723  -1397       N  
ATOM   1143  CA  ASN A 172     -21.640 -10.966 -91.103  1.00 49.45           C  
ANISOU 1143  CA  ASN A 172     7474   5293   6020    335    803  -1418       C  
ATOM   1144  C   ASN A 172     -21.136 -10.542 -89.715  1.00 59.61           C  
ANISOU 1144  C   ASN A 172     8689   6590   7368    345    799  -1368       C  
ATOM   1145  O   ASN A 172     -19.934 -10.425 -89.478  1.00 64.08           O  
ANISOU 1145  O   ASN A 172     9226   7136   7983    356    852  -1386       O  
ATOM   1146  CB  ASN A 172     -21.711  -9.714 -92.004  1.00 48.00           C  
ANISOU 1146  CB  ASN A 172     7360   5143   5734    343    849  -1428       C  
ATOM   1147  CG  ASN A 172     -21.522 -10.016 -93.482  1.00 54.52           C  
ANISOU 1147  CG  ASN A 172     8255   5946   6512    338    890  -1495       C  
ATOM   1148  ND2 ASN A 172     -21.686  -8.994 -94.355  1.00 67.77           N  
ANISOU 1148  ND2 ASN A 172    10007   7651   8091    342    925  -1503       N  
ATOM   1149  OD1 ASN A 172     -21.212 -11.150 -93.851  1.00 58.80           O  
ANISOU 1149  OD1 ASN A 172     8793   6445   7105    334    891  -1541       O  
ATOM   1150  N   LEU A 173     -22.079 -10.305 -88.809  1.00 53.51           N  
ANISOU 1150  N   LEU A 173     7885   5860   6585    339    738  -1307       N  
ATOM   1151  CA  LEU A 173     -21.803  -9.777 -87.480  1.00 49.94           C  
ANISOU 1151  CA  LEU A 173     7371   5429   6174    347    727  -1254       C  
ATOM   1152  C   LEU A 173     -21.464 -10.866 -86.425  1.00 49.30           C  
ANISOU 1152  C   LEU A 173     7219   5313   6196    341    692  -1235       C  
ATOM   1153  O   LEU A 173     -22.124 -11.002 -85.397  1.00 52.05           O  
ANISOU 1153  O   LEU A 173     7524   5689   6564    332    634  -1182       O  
ATOM   1154  CB  LEU A 173     -22.985  -8.903 -87.035  1.00 46.25           C  
ANISOU 1154  CB  LEU A 173     6908   5030   5634    352    680  -1200       C  
ATOM   1155  CG  LEU A 173     -23.074  -7.395 -87.354  1.00 51.74           C  
ANISOU 1155  CG  LEU A 173     7657   5762   6239    375    713  -1189       C  
ATOM   1156  CD1 LEU A 173     -22.437  -6.910 -88.652  1.00 53.57           C  
ANISOU 1156  CD1 LEU A 173     7969   5965   6418    376    784  -1240       C  
ATOM   1157  CD2 LEU A 173     -24.516  -6.946 -87.282  1.00 45.87           C  
ANISOU 1157  CD2 LEU A 173     6928   5086   5412    391    651  -1154       C  
ATOM   1158  N   THR A 174     -20.375 -11.582 -86.662  1.00 50.25           N  
ANISOU 1158  N   THR A 174     7331   5377   6382    353    729  -1280       N  
ATOM   1159  CA  THR A 174     -19.942 -12.687 -85.810  1.00 51.03           C  
ANISOU 1159  CA  THR A 174     7379   5431   6576    359    698  -1272       C  
ATOM   1160  C   THR A 174     -19.308 -12.341 -84.427  1.00 60.04           C  
ANISOU 1160  C   THR A 174     8444   6589   7776    374    694  -1227       C  
ATOM   1161  O   THR A 174     -18.958 -13.242 -83.665  1.00 60.87           O  
ANISOU 1161  O   THR A 174     8511   6658   7958    385    664  -1215       O  
ATOM   1162  CB  THR A 174     -19.020 -13.613 -86.617  1.00 56.69           C  
ANISOU 1162  CB  THR A 174     8120   6085   7334    381    735  -1344       C  
ATOM   1163  CG2 THR A 174     -17.661 -12.963 -86.847  1.00 50.82           C  
ANISOU 1163  CG2 THR A 174     7352   5354   6602    409    816  -1383       C  
ATOM   1164  OG1 THR A 174     -18.871 -14.854 -85.922  1.00 91.11           O  
ANISOU 1164  OG1 THR A 174    12455  10387  11772    390    688  -1336       O  
ATOM   1165  N   ASN A 175     -19.166 -11.056 -84.101  1.00 52.82           N  
ANISOU 1165  N   ASN A 175     7515   5727   6825    375    722  -1202       N  
ATOM   1166  CA  ASN A 175     -18.600 -10.650 -82.826  1.00 45.91           C  
ANISOU 1166  CA  ASN A 175     6570   4872   5997    385    720  -1161       C  
ATOM   1167  C   ASN A 175     -19.613  -9.950 -81.945  1.00 49.74           C  
ANISOU 1167  C   ASN A 175     7041   5411   6445    372    672  -1093       C  
ATOM   1168  O   ASN A 175     -19.280  -9.495 -80.843  1.00 49.50           O  
ANISOU 1168  O   ASN A 175     6956   5405   6443    377    665  -1055       O  
ATOM   1169  CB  ASN A 175     -17.423  -9.697 -83.038  1.00 48.39           C  
ANISOU 1169  CB  ASN A 175     6877   5205   6302    393    799  -1190       C  
ATOM   1170  CG  ASN A 175     -16.315 -10.332 -83.833  1.00 47.82           C  
ANISOU 1170  CG  ASN A 175     6804   5097   6264    410    852  -1262       C  
ATOM   1171  ND2 ASN A 175     -15.619 -11.262 -83.220  1.00 46.25           N  
ANISOU 1171  ND2 ASN A 175     6548   4872   6150    438    837  -1270       N  
ATOM   1172  OD1 ASN A 175     -16.119 -10.017 -85.003  1.00 47.79           O  
ANISOU 1172  OD1 ASN A 175     6855   5093   6209    402    904  -1308       O  
ATOM   1173  N   LEU A 176     -20.843  -9.859 -82.437  1.00 45.34           N  
ANISOU 1173  N   LEU A 176     6527   4878   5820    358    636  -1082       N  
ATOM   1174  CA  LEU A 176     -21.872  -9.100 -81.776  1.00 44.41           C  
ANISOU 1174  CA  LEU A 176     6399   4825   5650    355    594  -1027       C  
ATOM   1175  C   LEU A 176     -22.385  -9.846 -80.547  1.00 48.00           C  
ANISOU 1175  C   LEU A 176     6789   5293   6154    339    526   -976       C  
ATOM   1176  O   LEU A 176     -22.709 -11.031 -80.627  1.00 47.85           O  
ANISOU 1176  O   LEU A 176     6769   5242   6168    316    490   -981       O  
ATOM   1177  CB  LEU A 176     -23.000  -8.828 -82.754  1.00 43.49           C  
ANISOU 1177  CB  LEU A 176     6341   4742   5439    351    577  -1038       C  
ATOM   1178  CG  LEU A 176     -24.163  -8.012 -82.231  1.00 40.98           C  
ANISOU 1178  CG  LEU A 176     6016   4502   5049    362    531   -991       C  
ATOM   1179  CD1 LEU A 176     -23.725  -6.561 -82.128  1.00 42.97           C  
ANISOU 1179  CD1 LEU A 176     6299   4773   5256    392    574   -982       C  
ATOM   1180  CD2 LEU A 176     -25.325  -8.170 -83.199  1.00 49.08           C  
ANISOU 1180  CD2 LEU A 176     7088   5565   5995    356    501  -1009       C  
ATOM   1181  N   VAL A 177     -22.444  -9.160 -79.407  1.00 43.73           N  
ANISOU 1181  N   VAL A 177     6200   4797   5616    347    510   -927       N  
ATOM   1182  CA  VAL A 177     -22.869  -9.822 -78.176  1.00 47.08           C  
ANISOU 1182  CA  VAL A 177     6562   5237   6086    329    449   -875       C  
ATOM   1183  C   VAL A 177     -24.093  -9.165 -77.531  1.00 48.15           C  
ANISOU 1183  C   VAL A 177     6677   5462   6156    325    401   -826       C  
ATOM   1184  O   VAL A 177     -24.843  -9.818 -76.808  1.00 49.83           O  
ANISOU 1184  O   VAL A 177     6849   5703   6378    296    344   -788       O  
ATOM   1185  CB  VAL A 177     -21.706 -10.009 -77.170  1.00 56.91           C  
ANISOU 1185  CB  VAL A 177     7753   6453   7417    342    463   -861       C  
ATOM   1186  CG1 VAL A 177     -20.641 -10.909 -77.782  1.00 56.71           C  
ANISOU 1186  CG1 VAL A 177     7742   6349   7456    352    496   -912       C  
ATOM   1187  CG2 VAL A 177     -21.104  -8.679 -76.735  1.00 51.16           C  
ANISOU 1187  CG2 VAL A 177     7009   5759   6668    364    503   -852       C  
ATOM   1188  N   HIS A 178     -24.317  -7.890 -77.827  1.00 44.41           N  
ANISOU 1188  N   HIS A 178     6233   5030   5607    355    425   -828       N  
ATOM   1189  CA  HIS A 178     -25.405  -7.168 -77.196  1.00 42.63           C  
ANISOU 1189  CA  HIS A 178     5988   4894   5315    368    382   -786       C  
ATOM   1190  C   HIS A 178     -26.095  -6.265 -78.155  1.00 45.37           C  
ANISOU 1190  C   HIS A 178     6400   5280   5559    399    391   -807       C  
ATOM   1191  O   HIS A 178     -25.458  -5.425 -78.836  1.00 48.81           O  
ANISOU 1191  O   HIS A 178     6898   5682   5966    424    446   -836       O  
ATOM   1192  CB  HIS A 178     -24.885  -6.346 -76.021  1.00 48.16           C  
ANISOU 1192  CB  HIS A 178     6650   5613   6035    388    390   -751       C  
ATOM   1193  CG  HIS A 178     -25.972  -5.830 -75.108  1.00 54.12           C  
ANISOU 1193  CG  HIS A 178     7365   6461   6736    402    338   -705       C  
ATOM   1194  CD2 HIS A 178     -26.492  -6.343 -73.926  1.00 59.20           C  
ANISOU 1194  CD2 HIS A 178     7933   7153   7404    380    285   -658       C  
ATOM   1195  ND1 HIS A 178     -26.635  -4.688 -75.347  1.00 61.77           N  
ANISOU 1195  ND1 HIS A 178     8373   7485   7610    446    335   -704       N  
ATOM   1196  CE1 HIS A 178     -27.536  -4.478 -74.369  1.00 55.42           C  
ANISOU 1196  CE1 HIS A 178     7514   6768   6774    457    284   -663       C  
ATOM   1197  NE2 HIS A 178     -27.449  -5.493 -73.505  1.00 61.80           N  
ANISOU 1197  NE2 HIS A 178     8250   7575   7655    411    254   -634       N  
ATOM   1198  N   VAL A 179     -27.414  -6.407 -78.195  1.00 38.49           N  
ANISOU 1198  N   VAL A 179     5514   4485   4625    396    337   -793       N  
ATOM   1199  CA  VAL A 179     -28.253  -5.468 -78.922  1.00 43.60           C  
ANISOU 1199  CA  VAL A 179     6214   5190   5161    442    331   -806       C  
ATOM   1200  C   VAL A 179     -29.261  -4.876 -77.947  1.00 40.57           C  
ANISOU 1200  C   VAL A 179     5780   4912   4721    471    280   -763       C  
ATOM   1201  O   VAL A 179     -29.933  -5.602 -77.220  1.00 47.35           O  
ANISOU 1201  O   VAL A 179     6563   5827   5596    436    229   -735       O  
ATOM   1202  CB  VAL A 179     -28.988  -6.141 -80.116  1.00 49.86           C  
ANISOU 1202  CB  VAL A 179     7037   5996   5909    422    314   -841       C  
ATOM   1203  CG1 VAL A 179     -29.758  -5.104 -80.930  1.00 47.00           C  
ANISOU 1203  CG1 VAL A 179     6737   5692   5427    480    310   -857       C  
ATOM   1204  CG2 VAL A 179     -28.009  -6.907 -81.014  1.00 46.06           C  
ANISOU 1204  CG2 VAL A 179     6597   5410   5489    391    361   -886       C  
ATOM   1205  N   ASP A 180     -29.349  -3.552 -77.931  1.00 45.00           N  
ANISOU 1205  N   ASP A 180     6387   5499   5212    535    292   -759       N  
ATOM   1206  CA  ASP A 180     -30.283  -2.833 -77.084  1.00 43.49           C  
ANISOU 1206  CA  ASP A 180     6159   5409   4954    581    247   -725       C  
ATOM   1207  C   ASP A 180     -31.430  -2.317 -77.961  1.00 49.26           C  
ANISOU 1207  C   ASP A 180     6934   6217   5564    636    218   -746       C  
ATOM   1208  O   ASP A 180     -31.237  -1.418 -78.786  1.00 49.48           O  
ANISOU 1208  O   ASP A 180     7058   6211   5531    687    249   -769       O  
ATOM   1209  CB  ASP A 180     -29.558  -1.686 -76.366  1.00 40.97           C  
ANISOU 1209  CB  ASP A 180     5870   5060   4637    621    276   -708       C  
ATOM   1210  CG  ASP A 180     -30.443  -0.962 -75.363  1.00 50.50           C  
ANISOU 1210  CG  ASP A 180     7038   6369   5781    674    229   -674       C  
ATOM   1211  OD1 ASP A 180     -31.679  -1.170 -75.372  1.00 49.20           O  
ANISOU 1211  OD1 ASP A 180     6829   6310   5554    693    176   -670       O  
ATOM   1212  OD2 ASP A 180     -29.901  -0.180 -74.553  1.00 54.50           O1-
ANISOU 1212  OD2 ASP A 180     7552   6855   6298    697    246   -655       O1-
ATOM   1213  N   LEU A 181     -32.608  -2.917 -77.778  1.00 49.03           N  
ANISOU 1213  N   LEU A 181     6834   6296   5500    621    159   -738       N  
ATOM   1214  CA  LEU A 181     -33.823  -2.597 -78.539  1.00 50.06           C  
ANISOU 1214  CA  LEU A 181     6978   6525   5513    670    122   -758       C  
ATOM   1215  C   LEU A 181     -34.852  -1.842 -77.688  1.00 53.49           C  
ANISOU 1215  C   LEU A 181     7363   7095   5867    739     71   -733       C  
ATOM   1216  O   LEU A 181     -36.032  -1.738 -78.056  1.00 51.41           O  
ANISOU 1216  O   LEU A 181     7075   6950   5507    777     27   -746       O  
ATOM   1217  CB  LEU A 181     -34.453  -3.880 -79.107  1.00 47.24           C  
ANISOU 1217  CB  LEU A 181     6576   6207   5165    596     92   -777       C  
ATOM   1218  CG  LEU A 181     -33.778  -4.491 -80.342  1.00 53.09           C  
ANISOU 1218  CG  LEU A 181     7387   6840   5944    556    134   -817       C  
ATOM   1219  CD1 LEU A 181     -34.376  -5.848 -80.698  1.00 46.73           C  
ANISOU 1219  CD1 LEU A 181     6534   6066   5155    471    100   -833       C  
ATOM   1220  CD2 LEU A 181     -33.854  -3.540 -81.532  1.00 55.67           C  
ANISOU 1220  CD2 LEU A 181     7817   7155   6178    630    156   -850       C  
ATOM   1221  N   SER A 182     -34.376  -1.322 -76.556  1.00 46.86           N  
ANISOU 1221  N   SER A 182     6502   6240   5062    756     80   -701       N  
ATOM   1222  CA  SER A 182     -35.169  -0.620 -75.558  1.00 43.74           C  
ANISOU 1222  CA  SER A 182     6054   5961   4603    819     37   -676       C  
ATOM   1223  C   SER A 182     -35.951   0.558 -76.099  1.00 48.05           C  
ANISOU 1223  C   SER A 182     6666   6574   5016    937     16   -696       C  
ATOM   1224  O   SER A 182     -35.474   1.254 -76.996  1.00 47.63           O  
ANISOU 1224  O   SER A 182     6730   6436   4930    982     52   -718       O  
ATOM   1225  CB  SER A 182     -34.234  -0.056 -74.475  1.00 40.96           C  
ANISOU 1225  CB  SER A 182     5708   5542   4310    826     65   -646       C  
ATOM   1226  OG  SER A 182     -34.202  -0.900 -73.367  1.00 54.86           O  
ANISOU 1226  OG  SER A 182     7362   7334   6146    755     45   -612       O  
ATOM   1227  N   TYR A 183     -37.119   0.810 -75.499  1.00 47.37           N  
ANISOU 1227  N   TYR A 183     6505   6642   4850    991    -40   -687       N  
ATOM   1228  CA  TYR A 183     -37.869   2.034 -75.729  1.00 49.89           C  
ANISOU 1228  CA  TYR A 183     6879   7036   5040   1125    -66   -702       C  
ATOM   1229  C   TYR A 183     -38.067   2.231 -77.230  1.00 53.63           C  
ANISOU 1229  C   TYR A 183     7448   7482   5445   1165    -59   -740       C  
ATOM   1230  O   TYR A 183     -37.575   3.204 -77.813  1.00 46.80           O  
ANISOU 1230  O   TYR A 183     6716   6525   4539   1234    -28   -751       O  
ATOM   1231  CB  TYR A 183     -37.114   3.225 -75.123  1.00 52.81           C  
ANISOU 1231  CB  TYR A 183     7335   7320   5410   1192    -37   -686       C  
ATOM   1232  CG  TYR A 183     -37.930   4.491 -74.907  1.00 69.02           C  
ANISOU 1232  CG  TYR A 183     9430   9460   7333   1337    -74   -692       C  
ATOM   1233  CD1 TYR A 183     -39.150   4.695 -75.561  1.00 72.09           C  
ANISOU 1233  CD1 TYR A 183     9811   9978   7601   1423   -124   -718       C  
ATOM   1234  CD2 TYR A 183     -37.461   5.507 -74.074  1.00 67.34           C  
ANISOU 1234  CD2 TYR A 183     9273   9199   7113   1394    -61   -675       C  
ATOM   1235  CE1 TYR A 183     -39.879   5.857 -75.373  1.00 68.97           C  
ANISOU 1235  CE1 TYR A 183     9461   9662   7082   1571   -160   -727       C  
ATOM   1236  CE2 TYR A 183     -38.194   6.668 -73.879  1.00 77.40           C  
ANISOU 1236  CE2 TYR A 183    10600  10544   8265   1536    -97   -684       C  
ATOM   1237  CZ  TYR A 183     -39.402   6.835 -74.532  1.00 79.15           C  
ANISOU 1237  CZ  TYR A 183    10811  10892   8367   1629   -147   -709       C  
ATOM   1238  OH  TYR A 183     -40.139   7.982 -74.355  1.00 89.73           O  
ANISOU 1238  OH  TYR A 183    12207  12305   9582   1786   -187   -721       O  
ATOM   1239  N   ASN A 184     -38.753   1.271 -77.843  1.00 48.12           N  
ANISOU 1239  N   ASN A 184     6686   6862   4735   1112    -86   -759       N  
ATOM   1240  CA  ASN A 184     -39.147   1.340 -79.241  1.00 53.85           C  
ANISOU 1240  CA  ASN A 184     7481   7592   5385   1147    -90   -798       C  
ATOM   1241  C   ASN A 184     -40.628   0.975 -79.384  1.00 60.36           C  
ANISOU 1241  C   ASN A 184     8205   8614   6115   1169   -158   -816       C  
ATOM   1242  O   ASN A 184     -41.373   1.029 -78.406  1.00 61.05           O  
ANISOU 1242  O   ASN A 184     8189   8837   6170   1190   -200   -800       O  
ATOM   1243  CB  ASN A 184     -38.233   0.444 -80.084  1.00 52.85           C  
ANISOU 1243  CB  ASN A 184     7398   7331   5351   1041    -41   -812       C  
ATOM   1244  CG  ASN A 184     -36.904   1.108 -80.383  1.00 60.95           C  
ANISOU 1244  CG  ASN A 184     8550   8184   6422   1052     27   -810       C  
ATOM   1245  ND2 ASN A 184     -35.824   0.567 -79.835  1.00 51.59           N  
ANISOU 1245  ND2 ASN A 184     7344   6896   5360    964     68   -792       N  
ATOM   1246  OD1 ASN A 184     -36.857   2.116 -81.087  1.00 62.57           O  
ANISOU 1246  OD1 ASN A 184     8872   8353   6546   1137     40   -824       O  
ATOM   1247  N   TYR A 185     -41.059   0.595 -80.583  1.00 63.58           N  
ANISOU 1247  N   TYR A 185     8636   9048   6473   1160   -169   -851       N  
ATOM   1248  CA  TYR A 185     -42.479   0.333 -80.812  1.00 71.10           C  
ANISOU 1248  CA  TYR A 185     9494  10197   7321   1186   -234   -874       C  
ATOM   1249  C   TYR A 185     -42.798  -1.128 -81.126  1.00 69.39           C  
ANISOU 1249  C   TYR A 185     9188  10024   7151   1042   -247   -888       C  
ATOM   1250  O   TYR A 185     -43.797  -1.418 -81.784  1.00 66.05           O  
ANISOU 1250  O   TYR A 185     8720   9734   6640   1046   -289   -919       O  
ATOM   1251  CB  TYR A 185     -43.028   1.288 -81.880  1.00 65.02           C  
ANISOU 1251  CB  TYR A 185     8819   9470   6416   1323   -254   -907       C  
ATOM   1252  CG  TYR A 185     -43.016   2.715 -81.405  1.00 69.22           C  
ANISOU 1252  CG  TYR A 185     9425   9996   6879   1473   -261   -895       C  
ATOM   1253  CD1 TYR A 185     -41.885   3.516 -81.570  1.00 65.07           C  
ANISOU 1253  CD1 TYR A 185     9050   9285   6388   1507   -205   -881       C  
ATOM   1254  CD2 TYR A 185     -44.122   3.260 -80.752  1.00 74.96           C  
ANISOU 1254  CD2 TYR A 185    10074  10906   7502   1579   -321   -896       C  
ATOM   1255  CE1 TYR A 185     -41.861   4.822 -81.108  1.00 62.56           C  
ANISOU 1255  CE1 TYR A 185     8813   8951   6003   1636   -211   -869       C  
ATOM   1256  CE2 TYR A 185     -44.104   4.567 -80.285  1.00 76.79           C  
ANISOU 1256  CE2 TYR A 185    10383  11124   7668   1722   -328   -886       C  
ATOM   1257  CZ  TYR A 185     -42.972   5.338 -80.469  1.00 67.05           C  
ANISOU 1257  CZ  TYR A 185     9311   9691   6472   1748   -273   -872       C  
ATOM   1258  OH  TYR A 185     -42.953   6.627 -80.013  1.00 68.60           O  
ANISOU 1258  OH  TYR A 185     9598   9866   6600   1883   -281   -863       O  
ATOM   1259  N   ILE A 186     -41.970  -2.039 -80.613  1.00 61.25           N  
ANISOU 1259  N   ILE A 186     8134   8886   6252    917   -213   -863       N  
ATOM   1260  CA  ILE A 186     -42.135  -3.472 -80.859  1.00 60.38           C  
ANISOU 1260  CA  ILE A 186     7961   8784   6195    773   -221   -873       C  
ATOM   1261  C   ILE A 186     -43.345  -4.046 -80.104  1.00 55.02           C  
ANISOU 1261  C   ILE A 186     7133   8304   5469    719   -281   -866       C  
ATOM   1262  O   ILE A 186     -43.409  -3.978 -78.882  1.00 57.85           O  
ANISOU 1262  O   ILE A 186     7419   8709   5852    709   -291   -830       O  
ATOM   1263  CB  ILE A 186     -40.838  -4.239 -80.511  1.00 64.01           C  
ANISOU 1263  CB  ILE A 186     8451   9062   6807    669   -170   -850       C  
ATOM   1264  CG1 ILE A 186     -39.692  -3.743 -81.398  1.00 59.98           C  
ANISOU 1264  CG1 ILE A 186     8078   8377   6332    711   -108   -867       C  
ATOM   1265  CG2 ILE A 186     -41.035  -5.751 -80.664  1.00 65.22           C  
ANISOU 1265  CG2 ILE A 186     8551   9217   7013    522   -183   -858       C  
ATOM   1266  CD1 ILE A 186     -38.306  -4.027 -80.860  1.00 55.39           C  
ANISOU 1266  CD1 ILE A 186     7529   7630   5884    658    -53   -841       C  
ATOM   1267  N   GLN A 187     -44.303  -4.611 -80.837  1.00 61.15           N  
ANISOU 1267  N   GLN A 187     7862   9200   6171    678   -319   -900       N  
ATOM   1268  CA  GLN A 187     -45.542  -5.123 -80.220  1.00 60.33           C  
ANISOU 1268  CA  GLN A 187     7611   9308   6002    620   -377   -900       C  
ATOM   1269  C   GLN A 187     -45.710  -6.643 -80.265  1.00 56.14           C  
ANISOU 1269  C   GLN A 187     7026   8778   5524    437   -386   -902       C  
ATOM   1270  O   GLN A 187     -46.487  -7.208 -79.486  1.00 52.20           O  
ANISOU 1270  O   GLN A 187     6409   8420   5002    353   -422   -888       O  
ATOM   1271  CB  GLN A 187     -46.770  -4.430 -80.805  1.00 65.74           C  
ANISOU 1271  CB  GLN A 187     8256  10191   6528    730   -428   -939       C  
ATOM   1272  CG  GLN A 187     -47.014  -3.060 -80.189  1.00 75.08           C  
ANISOU 1272  CG  GLN A 187     9438  11449   7640    898   -441   -927       C  
ATOM   1273  CD  GLN A 187     -48.131  -2.291 -80.867  1.00 73.40           C  
ANISOU 1273  CD  GLN A 187     9207  11415   7266   1034   -491   -970       C  
ATOM   1274  NE2 GLN A 187     -48.028  -2.130 -82.177  1.00 72.93           N  
ANISOU 1274  NE2 GLN A 187     9245  11297   7168   1075   -484  -1004       N  
ATOM   1275  OE1 GLN A 187     -49.073  -1.844 -80.214  1.00 77.86           O  
ANISOU 1275  OE1 GLN A 187     9669  12175   7740   1105   -536   -973       O  
ATOM   1276  N   THR A 188     -44.976  -7.298 -81.166  1.00 56.11           N  
ANISOU 1276  N   THR A 188     7115   8614   5590    373   -352   -920       N  
ATOM   1277  CA  THR A 188     -45.090  -8.735 -81.341  1.00 54.68           C  
ANISOU 1277  CA  THR A 188     6909   8411   5456    204   -361   -928       C  
ATOM   1278  C   THR A 188     -43.719  -9.362 -81.576  1.00 58.60           C  
ANISOU 1278  C   THR A 188     7510   8665   6090    146   -306   -919       C  
ATOM   1279  O   THR A 188     -42.827  -8.728 -82.151  1.00 58.19           O  
ANISOU 1279  O   THR A 188     7558   8480   6068    233   -261   -929       O  
ATOM   1280  CB  THR A 188     -46.030  -9.119 -82.526  1.00 56.85           C  
ANISOU 1280  CB  THR A 188     7170   8799   5631    172   -395   -983       C  
ATOM   1281  CG2 THR A 188     -47.225  -8.170 -82.652  1.00 56.00           C  
ANISOU 1281  CG2 THR A 188     6988   8916   5373    288   -442  -1006       C  
ATOM   1282  OG1 THR A 188     -45.299  -9.111 -83.754  1.00 56.17           O  
ANISOU 1282  OG1 THR A 188     7207   8559   5572    200   -357  -1016       O  
ATOM   1283  N   ILE A 189     -43.557 -10.605 -81.121  1.00 58.78           N  
ANISOU 1283  N   ILE A 189     7511   8634   6188      1   -310   -902       N  
ATOM   1284  CA  ILE A 189     -42.405 -11.427 -81.503  1.00 61.16           C  
ANISOU 1284  CA  ILE A 189     7909   8723   6605    -62   -266   -905       C  
ATOM   1285  C   ILE A 189     -42.916 -12.678 -82.209  1.00 58.75           C  
ANISOU 1285  C   ILE A 189     7609   8426   6285   -197   -290   -938       C  
ATOM   1286  O   ILE A 189     -43.749 -13.410 -81.673  1.00 69.68           O  
ANISOU 1286  O   ILE A 189     8915   9918   7639   -309   -332   -927       O  
ATOM   1287  CB  ILE A 189     -41.509 -11.839 -80.304  1.00 58.79           C  
ANISOU 1287  CB  ILE A 189     7604   8305   6424   -107   -246   -852       C  
ATOM   1288  CG1 ILE A 189     -41.040 -10.618 -79.512  1.00 51.38           C  
ANISOU 1288  CG1 ILE A 189     6655   7366   5499     14   -225   -819       C  
ATOM   1289  CG2 ILE A 189     -40.285 -12.599 -80.802  1.00 54.23           C  
ANISOU 1289  CG2 ILE A 189     7132   7514   5960   -146   -202   -864       C  
ATOM   1290  CD1 ILE A 189     -40.360 -10.973 -78.207  1.00 50.49           C  
ANISOU 1290  CD1 ILE A 189     6518   7179   5484    -29   -215   -765       C  
ATOM   1291  N   THR A 190     -42.415 -12.921 -83.409  1.00 54.06           N  
ANISOU 1291  N   THR A 190     7110   7720   5707   -190   -263   -982       N  
ATOM   1292  CA  THR A 190     -42.904 -14.024 -84.220  1.00 60.94           C  
ANISOU 1292  CA  THR A 190     8000   8598   6556   -308   -286  -1022       C  
ATOM   1293  C   THR A 190     -41.824 -15.084 -84.407  1.00 66.71           C  
ANISOU 1293  C   THR A 190     8826   9115   7404   -382   -252  -1027       C  
ATOM   1294  O   THR A 190     -40.662 -14.847 -84.062  1.00 77.70           O  
ANISOU 1294  O   THR A 190    10267  10363   8891   -326   -208  -1005       O  
ATOM   1295  CB  THR A 190     -43.370 -13.530 -85.601  1.00 61.77           C  
ANISOU 1295  CB  THR A 190     8139   8767   6563   -243   -290  -1080       C  
ATOM   1296  CG2 THR A 190     -44.177 -12.220 -85.483  1.00 59.07           C  
ANISOU 1296  CG2 THR A 190     7730   8606   6107   -117   -315  -1077       C  
ATOM   1297  OG1 THR A 190     -42.228 -13.312 -86.431  1.00 59.66           O  
ANISOU 1297  OG1 THR A 190     7988   8323   6354   -177   -234  -1102       O  
ATOM   1298  N   VAL A 191     -42.208 -16.243 -84.953  1.00 63.23           N  
ANISOU 1298  N   VAL A 191     8410   8659   6954   -508   -274  -1058       N  
ATOM   1299  CA  VAL A 191     -41.267 -17.341 -85.221  1.00 73.01           C  
ANISOU 1299  CA  VAL A 191     9749   9697   8295   -576   -248  -1070       C  
ATOM   1300  C   VAL A 191     -40.183 -16.943 -86.225  1.00 72.70           C  
ANISOU 1300  C   VAL A 191     9809   9515   8298   -476   -192  -1107       C  
ATOM   1301  O   VAL A 191     -39.039 -17.379 -86.112  1.00 71.11           O  
ANISOU 1301  O   VAL A 191     9676   9141   8200   -469   -154  -1103       O  
ATOM   1302  CB  VAL A 191     -41.959 -18.647 -85.700  1.00 79.34           C  
ANISOU 1302  CB  VAL A 191    10572  10508   9064   -733   -286  -1102       C  
ATOM   1303  CG1 VAL A 191     -42.909 -19.187 -84.635  1.00 73.35           C  
ANISOU 1303  CG1 VAL A 191     9723   9873   8271   -858   -337  -1062       C  
ATOM   1304  CG2 VAL A 191     -42.682 -18.443 -87.031  1.00 96.49           C  
ANISOU 1304  CG2 VAL A 191    12753  12777  11132   -723   -299  -1165       C  
ATOM   1305  N   ASN A 192     -40.561 -16.111 -87.193  1.00 76.51           N  
ANISOU 1305  N   ASN A 192    10298  10076   8694   -395   -187  -1144       N  
ATOM   1306  CA  ASN A 192     -39.649 -15.639 -88.223  1.00 77.20           C  
ANISOU 1306  CA  ASN A 192    10477  10052   8802   -304   -132  -1181       C  
ATOM   1307  C   ASN A 192     -38.719 -14.565 -87.686  1.00 68.01           C  
ANISOU 1307  C   ASN A 192     9321   8832   7688   -186    -87  -1147       C  
ATOM   1308  O   ASN A 192     -37.611 -14.395 -88.184  1.00 64.80           O  
ANISOU 1308  O   ASN A 192     8991   8291   7338   -134    -32  -1165       O  
ATOM   1309  CB  ASN A 192     -40.425 -15.102 -89.436  1.00 81.06           C  
ANISOU 1309  CB  ASN A 192    10977  10652   9171   -260   -146  -1230       C  
ATOM   1310  CG  ASN A 192     -40.910 -16.205 -90.364  1.00 93.34           C  
ANISOU 1310  CG  ASN A 192    12567  12203  10694   -368   -170  -1283       C  
ATOM   1311  ND2 ASN A 192     -42.147 -16.081 -90.836  1.00 74.00           N  
ANISOU 1311  ND2 ASN A 192    10065   9926   8126   -391   -218  -1308       N  
ATOM   1312  OD1 ASN A 192     -40.176 -17.148 -90.666  1.00107.61           O  
ANISOU 1312  OD1 ASN A 192    14450  13857  12578   -426   -147  -1305       O  
ATOM   1313  N   ASP A 193     -39.192 -13.835 -86.680  1.00 68.10           N  
ANISOU 1313  N   ASP A 193     9251   8953   7672   -148   -109  -1101       N  
ATOM   1314  CA  ASP A 193     -38.431 -12.759 -86.060  1.00 61.08           C  
ANISOU 1314  CA  ASP A 193     8362   8025   6818    -43    -73  -1066       C  
ATOM   1315  C   ASP A 193     -37.075 -13.280 -85.594  1.00 60.27           C  
ANISOU 1315  C   ASP A 193     8304   7746   6849    -61    -29  -1050       C  
ATOM   1316  O   ASP A 193     -36.042 -12.639 -85.813  1.00 56.59           O  
ANISOU 1316  O   ASP A 193     7891   7186   6423     16     26  -1054       O  
ATOM   1317  CB  ASP A 193     -39.206 -12.176 -84.867  1.00 59.80           C  
ANISOU 1317  CB  ASP A 193     8099   8006   6615    -23   -112  -1017       C  
ATOM   1318  CG  ASP A 193     -40.310 -11.189 -85.285  1.00 62.49           C  
ANISOU 1318  CG  ASP A 193     8403   8520   6819     55   -145  -1032       C  
ATOM   1319  OD1 ASP A 193     -40.383 -10.800 -86.476  1.00 63.19           O  
ANISOU 1319  OD1 ASP A 193     8553   8608   6847    108   -133  -1075       O  
ATOM   1320  OD2 ASP A 193     -41.103 -10.786 -84.406  1.00 62.00           O1-
ANISOU 1320  OD2 ASP A 193     8250   8598   6707     70   -184  -1002       O1-
ATOM   1321  N   LEU A 194     -37.090 -14.465 -84.991  1.00 55.16           N  
ANISOU 1321  N   LEU A 194     7638   7057   6263   -165    -52  -1034       N  
ATOM   1322  CA  LEU A 194     -35.916 -15.002 -84.324  1.00 60.92           C  
ANISOU 1322  CA  LEU A 194     8393   7638   7114   -178    -22  -1011       C  
ATOM   1323  C   LEU A 194     -35.301 -16.169 -85.086  1.00 67.96           C  
ANISOU 1323  C   LEU A 194     9368   8389   8063   -233     -6  -1054       C  
ATOM   1324  O   LEU A 194     -34.570 -16.988 -84.513  1.00 73.03           O  
ANISOU 1324  O   LEU A 194    10030   8917   8797   -268      0  -1038       O  
ATOM   1325  CB  LEU A 194     -36.267 -15.402 -82.888  1.00 62.30           C  
ANISOU 1325  CB  LEU A 194     8493   7857   7318   -239    -62   -951       C  
ATOM   1326  CG  LEU A 194     -37.003 -14.362 -82.026  1.00 69.78           C  
ANISOU 1326  CG  LEU A 194     9349   8959   8203   -193    -86   -909       C  
ATOM   1327  CD1 LEU A 194     -37.256 -14.910 -80.629  1.00 66.47           C  
ANISOU 1327  CD1 LEU A 194     8862   8570   7821   -266   -121   -853       C  
ATOM   1328  CD2 LEU A 194     -36.273 -13.022 -81.965  1.00 57.24           C  
ANISOU 1328  CD2 LEU A 194     7775   7350   6622    -65    -41   -902       C  
ATOM   1329  N   GLN A 195     -35.596 -16.227 -86.381  1.00 63.95           N  
ANISOU 1329  N   GLN A 195     8911   7890   7496   -233      0  -1109       N  
ATOM   1330  CA  GLN A 195     -35.107 -17.293 -87.239  1.00 66.82           C  
ANISOU 1330  CA  GLN A 195     9358   8130   7898   -280     16  -1159       C  
ATOM   1331  C   GLN A 195     -33.585 -17.305 -87.310  1.00 64.69           C  
ANISOU 1331  C   GLN A 195     9142   7706   7727   -217     77  -1172       C  
ATOM   1332  O   GLN A 195     -32.971 -18.370 -87.252  1.00 67.39           O  
ANISOU 1332  O   GLN A 195     9532   7928   8144   -256     80  -1185       O  
ATOM   1333  CB  GLN A 195     -35.691 -17.176 -88.650  1.00 71.38           C  
ANISOU 1333  CB  GLN A 195     9976   8758   8385   -279     15  -1218       C  
ATOM   1334  CG  GLN A 195     -35.898 -18.527 -89.317  1.00 78.49           C  
ANISOU 1334  CG  GLN A 195    10936   9593   9292   -379     -6  -1263       C  
ATOM   1335  CD  GLN A 195     -35.984 -18.440 -90.826  1.00102.48           C  
ANISOU 1335  CD  GLN A 195    14038  12630  12267   -358     14  -1331       C  
ATOM   1336  NE2 GLN A 195     -35.737 -19.564 -91.496  1.00 99.76           N  
ANISOU 1336  NE2 GLN A 195    13771  12183  11951   -420     15  -1379       N  
ATOM   1337  OE1 GLN A 195     -36.273 -17.380 -91.390  1.00113.77           O  
ANISOU 1337  OE1 GLN A 195    15458  14148  13622   -284     26  -1341       O  
ATOM   1338  N   PHE A 196     -32.984 -16.123 -87.430  1.00 57.84           N  
ANISOU 1338  N   PHE A 196     8273   6846   6854   -119    123  -1169       N  
ATOM   1339  CA  PHE A 196     -31.532 -16.027 -87.483  1.00 57.77           C  
ANISOU 1339  CA  PHE A 196     8304   6715   6930    -60    185  -1182       C  
ATOM   1340  C   PHE A 196     -30.882 -16.767 -86.315  1.00 56.42           C  
ANISOU 1340  C   PHE A 196     8110   6463   6862    -85    176  -1145       C  
ATOM   1341  O   PHE A 196     -29.920 -17.508 -86.512  1.00 61.32           O  
ANISOU 1341  O   PHE A 196     8779   6962   7557    -80    202  -1173       O  
ATOM   1342  CB  PHE A 196     -31.034 -14.574 -87.522  1.00 52.66           C  
ANISOU 1342  CB  PHE A 196     7648   6098   6259     34    233  -1172       C  
ATOM   1343  CG  PHE A 196     -29.598 -14.448 -87.137  1.00 56.95           C  
ANISOU 1343  CG  PHE A 196     8201   6540   6894     78    287  -1170       C  
ATOM   1344  CD1 PHE A 196     -28.592 -14.726 -88.062  1.00 55.04           C  
ANISOU 1344  CD1 PHE A 196     8022   6204   6685    102    342  -1225       C  
ATOM   1345  CD2 PHE A 196     -29.241 -14.135 -85.822  1.00 52.23           C  
ANISOU 1345  CD2 PHE A 196     7544   5949   6351     94    282  -1115       C  
ATOM   1346  CE1 PHE A 196     -27.250 -14.650 -87.691  1.00 58.20           C  
ANISOU 1346  CE1 PHE A 196     8420   6527   7167    142    393  -1228       C  
ATOM   1347  CE2 PHE A 196     -27.905 -14.058 -85.452  1.00 60.31           C  
ANISOU 1347  CE2 PHE A 196     8568   6889   7456    133    330  -1116       C  
ATOM   1348  CZ  PHE A 196     -26.910 -14.320 -86.386  1.00 60.31           C  
ANISOU 1348  CZ  PHE A 196     8625   6804   7486    157    386  -1174       C  
ATOM   1349  N   LEU A 197     -31.409 -16.542 -85.110  1.00 57.02           N  
ANISOU 1349  N   LEU A 197     8115   6611   6939   -105    138  -1084       N  
ATOM   1350  CA  LEU A 197     -30.938 -17.181 -83.876  1.00 56.51           C  
ANISOU 1350  CA  LEU A 197     8023   6487   6961   -131    121  -1039       C  
ATOM   1351  C   LEU A 197     -31.199 -18.685 -83.873  1.00 62.26           C  
ANISOU 1351  C   LEU A 197     8794   7144   7718   -224     80  -1048       C  
ATOM   1352  O   LEU A 197     -30.402 -19.465 -83.331  1.00 54.28           O  
ANISOU 1352  O   LEU A 197     7808   6023   6791   -228     81  -1037       O  
ATOM   1353  CB  LEU A 197     -31.647 -16.548 -82.684  1.00 55.16           C  
ANISOU 1353  CB  LEU A 197     7764   6431   6761   -138     85   -974       C  
ATOM   1354  CG  LEU A 197     -30.911 -15.681 -81.666  1.00 56.59           C  
ANISOU 1354  CG  LEU A 197     7897   6615   6988    -71    110   -931       C  
ATOM   1355  CD1 LEU A 197     -29.718 -14.937 -82.242  1.00 53.75           C  
ANISOU 1355  CD1 LEU A 197     7574   6190   6658     15    179   -964       C  
ATOM   1356  CD2 LEU A 197     -31.889 -14.731 -81.003  1.00 52.23           C  
ANISOU 1356  CD2 LEU A 197     7271   6210   6363    -61     80   -890       C  
ATOM   1357  N   ARG A 198     -32.324 -19.075 -84.478  1.00 57.97           N  
ANISOU 1357  N   ARG A 198     8260   6664   7098   -297     44  -1068       N  
ATOM   1358  CA  ARG A 198     -32.715 -20.476 -84.614  1.00 60.56           C  
ANISOU 1358  CA  ARG A 198     8642   6930   7435   -401      3  -1082       C  
ATOM   1359  C   ARG A 198     -31.730 -21.195 -85.515  1.00 59.67           C  
ANISOU 1359  C   ARG A 198     8627   6666   7376   -374     38  -1142       C  
ATOM   1360  O   ARG A 198     -31.320 -22.317 -85.222  1.00 59.35           O  
ANISOU 1360  O   ARG A 198     8644   6509   7397   -413     22  -1142       O  
ATOM   1361  CB  ARG A 198     -34.129 -20.581 -85.202  1.00 59.73           C  
ANISOU 1361  CB  ARG A 198     8524   6946   7223   -483    -39  -1100       C  
ATOM   1362  CG  ARG A 198     -34.815 -21.936 -85.032  1.00 64.27           C  
ANISOU 1362  CG  ARG A 198     9134   7493   7789   -621    -93  -1097       C  
ATOM   1363  CD  ARG A 198     -36.278 -21.877 -85.475  1.00 63.65           C  
ANISOU 1363  CD  ARG A 198     9014   7573   7597   -705   -135  -1111       C  
ATOM   1364  NE  ARG A 198     -37.158 -21.350 -84.435  1.00 61.12           N  
ANISOU 1364  NE  ARG A 198     8585   7408   7230   -735   -171  -1052       N  
ATOM   1365  CZ  ARG A 198     -37.564 -20.088 -84.339  1.00 65.40           C  
ANISOU 1365  CZ  ARG A 198     9043   8090   7714   -656   -163  -1040       C  
ATOM   1366  NH1 ARG A 198     -37.191 -19.183 -85.230  1.00 69.02           N1+
ANISOU 1366  NH1 ARG A 198     9520   8552   8151   -548   -123  -1076       N1+
ATOM   1367  NH2 ARG A 198     -38.356 -19.730 -83.343  1.00 70.22           N  
ANISOU 1367  NH2 ARG A 198     9558   8838   8283   -686   -198   -990       N  
ATOM   1368  N   GLU A 199     -31.352 -20.536 -86.608  1.00 61.48           N  
ANISOU 1368  N   GLU A 199     8880   6900   7577   -304     85  -1193       N  
ATOM   1369  CA  GLU A 199     -30.455 -21.125 -87.598  1.00 66.35           C  
ANISOU 1369  CA  GLU A 199     9584   7392   8231   -272    124  -1259       C  
ATOM   1370  C   GLU A 199     -28.999 -21.049 -87.155  1.00 70.18           C  
ANISOU 1370  C   GLU A 199    10073   7778   8813   -187    171  -1256       C  
ATOM   1371  O   GLU A 199     -28.140 -21.637 -87.790  1.00 61.87           O  
ANISOU 1371  O   GLU A 199     9087   6618   7802   -153    202  -1309       O  
ATOM   1372  CB  GLU A 199     -30.604 -20.431 -88.951  1.00 67.71           C  
ANISOU 1372  CB  GLU A 199     9781   7614   8331   -233    161  -1315       C  
ATOM   1373  CG  GLU A 199     -31.388 -21.220 -89.984  1.00 87.61           C  
ANISOU 1373  CG  GLU A 199    12362  10133  10790   -309    132  -1366       C  
ATOM   1374  CD  GLU A 199     -32.671 -20.539 -90.410  1.00102.60           C  
ANISOU 1374  CD  GLU A 199    14218  12188  12578   -338    104  -1364       C  
ATOM   1375  OE1 GLU A 199     -32.924 -20.452 -91.633  1.00107.11           O  
ANISOU 1375  OE1 GLU A 199    14832  12777  13085   -333    117  -1419       O  
ATOM   1376  OE2 GLU A 199     -33.425 -20.090 -89.525  1.00122.04           O1-
ANISOU 1376  OE2 GLU A 199    16601  14756  15010   -361     68  -1308       O1-
ATOM   1377  N   ASN A 200     -28.727 -20.316 -86.074  1.00 69.01           N  
ANISOU 1377  N   ASN A 200     9852   7672   8694   -149    176  -1199       N  
ATOM   1378  CA  ASN A 200     -27.363 -20.152 -85.566  1.00 62.59           C  
ANISOU 1378  CA  ASN A 200     9026   6785   7968    -69    218  -1195       C  
ATOM   1379  C   ASN A 200     -27.265 -20.313 -84.056  1.00 60.93           C  
ANISOU 1379  C   ASN A 200     8764   6573   7812    -81    184  -1125       C  
ATOM   1380  O   ASN A 200     -27.140 -19.318 -83.334  1.00 55.72           O  
ANISOU 1380  O   ASN A 200     8034   5983   7153    -45    198  -1083       O  
ATOM   1381  CB  ASN A 200     -26.806 -18.789 -85.975  1.00 57.86           C  
ANISOU 1381  CB  ASN A 200     8396   6240   7346      9    281  -1209       C  
ATOM   1382  CG  ASN A 200     -26.796 -18.608 -87.465  1.00 58.64           C  
ANISOU 1382  CG  ASN A 200     8553   6336   7389     26    319  -1277       C  
ATOM   1383  ND2 ASN A 200     -27.785 -17.884 -87.976  1.00 58.26           N  
ANISOU 1383  ND2 ASN A 200     8497   6389   7249      9    307  -1275       N  
ATOM   1384  OD1 ASN A 200     -25.922 -19.131 -88.160  1.00 60.55           O  
ANISOU 1384  OD1 ASN A 200     8847   6492   7668     57    356  -1333       O  
ATOM   1385  N   PRO A 201     -27.302 -21.569 -83.572  1.00 68.05           N  
ANISOU 1385  N   PRO A 201     9708   7390   8757   -133    141  -1111       N  
ATOM   1386  CA  PRO A 201     -27.264 -21.862 -82.130  1.00 68.71           C  
ANISOU 1386  CA  PRO A 201     9753   7464   8889   -154    103  -1042       C  
ATOM   1387  C   PRO A 201     -25.967 -21.415 -81.426  1.00 63.32           C  
ANISOU 1387  C   PRO A 201     9028   6747   8284    -58    140  -1027       C  
ATOM   1388  O   PRO A 201     -25.933 -21.313 -80.204  1.00 63.27           O  
ANISOU 1388  O   PRO A 201     8971   6761   8307    -63    115   -966       O  
ATOM   1389  CB  PRO A 201     -27.405 -23.391 -82.083  1.00 66.56           C  
ANISOU 1389  CB  PRO A 201     9568   7078   8644   -220     57  -1048       C  
ATOM   1390  CG  PRO A 201     -26.884 -23.854 -83.404  1.00 65.34           C  
ANISOU 1390  CG  PRO A 201     9496   6838   8492   -186     89  -1130       C  
ATOM   1391  CD  PRO A 201     -27.365 -22.807 -84.373  1.00 67.64           C  
ANISOU 1391  CD  PRO A 201     9753   7235   8708   -175    124  -1162       C  
ATOM   1392  N   GLN A 202     -24.922 -21.144 -82.201  1.00 64.71           N  
ANISOU 1392  N   GLN A 202     9222   6879   8486     23    199  -1085       N  
ATOM   1393  CA  GLN A 202     -23.605 -20.810 -81.659  1.00 63.29           C  
ANISOU 1393  CA  GLN A 202     9004   6669   8374    109    237  -1083       C  
ATOM   1394  C   GLN A 202     -23.477 -19.343 -81.219  1.00 63.14           C  
ANISOU 1394  C   GLN A 202     8899   6754   8334    144    271  -1053       C  
ATOM   1395  O   GLN A 202     -22.535 -18.974 -80.512  1.00 63.66           O  
ANISOU 1395  O   GLN A 202     8918   6816   8453    198    294  -1038       O  
ATOM   1396  CB  GLN A 202     -22.520 -21.172 -82.691  1.00 70.23           C  
ANISOU 1396  CB  GLN A 202     9933   7466   9283    177    289  -1164       C  
ATOM   1397  CG  GLN A 202     -22.400 -20.238 -83.904  1.00 77.83           C  
ANISOU 1397  CG  GLN A 202    10897   8483  10192    203    351  -1216       C  
ATOM   1398  CD  GLN A 202     -23.527 -20.377 -84.930  1.00 72.98           C  
ANISOU 1398  CD  GLN A 202    10336   7892   9498    139    334  -1242       C  
ATOM   1399  NE2 GLN A 202     -23.575 -19.444 -85.886  1.00 64.09           N  
ANISOU 1399  NE2 GLN A 202     9211   6826   8314    158    382  -1277       N  
ATOM   1400  OE1 GLN A 202     -24.340 -21.302 -84.867  1.00 62.91           O  
ANISOU 1400  OE1 GLN A 202     9103   6585   8212     72    279  -1232       O  
ATOM   1401  N   VAL A 203     -24.423 -18.510 -81.639  1.00 63.71           N  
ANISOU 1401  N   VAL A 203     8957   6920   8328    112    272  -1046       N  
ATOM   1402  CA  VAL A 203     -24.391 -17.074 -81.334  1.00 59.99           C  
ANISOU 1402  CA  VAL A 203     8425   6542   7824    146    302  -1022       C  
ATOM   1403  C   VAL A 203     -24.609 -16.794 -79.840  1.00 57.00           C  
ANISOU 1403  C   VAL A 203     7977   6212   7467    135    266   -948       C  
ATOM   1404  O   VAL A 203     -25.574 -17.267 -79.249  1.00 69.62           O  
ANISOU 1404  O   VAL A 203     9563   7841   9047     74    209   -906       O  
ATOM   1405  CB  VAL A 203     -25.405 -16.305 -82.223  1.00 58.17           C  
ANISOU 1405  CB  VAL A 203     8209   6397   7495    127    307  -1037       C  
ATOM   1406  CG1 VAL A 203     -25.836 -14.995 -81.585  1.00 48.11           C  
ANISOU 1406  CG1 VAL A 203     6878   5226   6174    145    306   -991       C  
ATOM   1407  CG2 VAL A 203     -24.841 -16.077 -83.634  1.00 49.30           C  
ANISOU 1407  CG2 VAL A 203     7143   5239   6349    163    365  -1109       C  
ATOM   1408  N   ASN A 204     -23.682 -16.040 -79.249  1.00 60.12           N  
ANISOU 1408  N   ASN A 204     8326   6617   7899    190    302   -935       N  
ATOM   1409  CA  ASN A 204     -23.723 -15.604 -77.854  1.00 56.90           C  
ANISOU 1409  CA  ASN A 204     7850   6258   7511    191    277   -871       C  
ATOM   1410  C   ASN A 204     -24.249 -14.160 -77.855  1.00 60.20           C  
ANISOU 1410  C   ASN A 204     8236   6779   7856    204    295   -854       C  
ATOM   1411  O   ASN A 204     -23.488 -13.200 -77.982  1.00 77.71           O  
ANISOU 1411  O   ASN A 204    10445   9007  10073    251    346   -870       O  
ATOM   1412  CB  ASN A 204     -22.303 -15.749 -77.257  1.00 70.20           C  
ANISOU 1412  CB  ASN A 204     9506   7885   9279    245    304   -875       C  
ATOM   1413  CG  ASN A 204     -22.162 -15.250 -75.814  1.00 84.35           C  
ANISOU 1413  CG  ASN A 204    11227   9725  11096    253    285   -812       C  
ATOM   1414  ND2 ASN A 204     -20.986 -14.993 -75.463  1.00106.20           N  
ANISOU 1414  ND2 ASN A 204    13962  12472  13914    302    319   -823       N  
ATOM   1415  OD1 ASN A 204     -23.133 -15.136 -75.063  1.00 93.37           O  
ANISOU 1415  OD1 ASN A 204    12340  10927  12207    212    239   -758       O  
ATOM   1416  N   LEU A 205     -25.569 -14.023 -77.751  1.00 53.05           N  
ANISOU 1416  N   LEU A 205     7320   5951   6883    162    250   -826       N  
ATOM   1417  CA  LEU A 205     -26.243 -12.736 -77.887  1.00 49.54           C  
ANISOU 1417  CA  LEU A 205     6861   5604   6355    183    258   -817       C  
ATOM   1418  C   LEU A 205     -27.121 -12.400 -76.701  1.00 48.76           C  
ANISOU 1418  C   LEU A 205     6698   5599   6229    164    209   -755       C  
ATOM   1419  O   LEU A 205     -27.746 -13.278 -76.087  1.00 50.69           O  
ANISOU 1419  O   LEU A 205     6919   5857   6484    106    157   -723       O  
ATOM   1420  CB  LEU A 205     -27.095 -12.696 -79.165  1.00 57.17           C  
ANISOU 1420  CB  LEU A 205     7876   6601   7243    169    256   -857       C  
ATOM   1421  CG  LEU A 205     -27.757 -11.371 -79.554  1.00 52.77           C  
ANISOU 1421  CG  LEU A 205     7325   6136   6590    206    266   -857       C  
ATOM   1422  CD1 LEU A 205     -26.718 -10.319 -79.919  1.00 57.10           C  
ANISOU 1422  CD1 LEU A 205     7904   6650   7140    266    333   -880       C  
ATOM   1423  CD2 LEU A 205     -28.692 -11.605 -80.714  1.00 53.48           C  
ANISOU 1423  CD2 LEU A 205     7455   6258   6604    185    249   -894       C  
ATOM   1424  N   SER A 206     -27.143 -11.109 -76.390  1.00 47.83           N  
ANISOU 1424  N   SER A 206     6559   5545   6070    210    227   -740       N  
ATOM   1425  CA  SER A 206     -27.955 -10.554 -75.333  1.00 45.20           C  
ANISOU 1425  CA  SER A 206     6166   5311   5695    208    188   -689       C  
ATOM   1426  C   SER A 206     -28.817  -9.446 -75.907  1.00 46.60           C  
ANISOU 1426  C   SER A 206     6359   5577   5767    247    188   -701       C  
ATOM   1427  O   SER A 206     -28.432  -8.771 -76.870  1.00 48.18           O  
ANISOU 1427  O   SER A 206     6618   5750   5938    288    233   -740       O  
ATOM   1428  CB  SER A 206     -27.066 -10.022 -74.225  1.00 46.34           C  
ANISOU 1428  CB  SER A 206     6271   5441   5892    240    205   -658       C  
ATOM   1429  OG  SER A 206     -26.451 -11.108 -73.581  1.00 55.41           O  
ANISOU 1429  OG  SER A 206     7399   6524   7130    208    191   -640       O  
ATOM   1430  N   LEU A 207     -29.980  -9.252 -75.302  1.00 44.61           N  
ANISOU 1430  N   LEU A 207     6058   5437   5455    236    139   -668       N  
ATOM   1431  CA  LEU A 207     -31.028  -8.480 -75.937  1.00 46.98           C  
ANISOU 1431  CA  LEU A 207     6370   5834   5647    270    125   -684       C  
ATOM   1432  C   LEU A 207     -31.808  -7.739 -74.891  1.00 43.17           C  
ANISOU 1432  C   LEU A 207     5823   5469   5108    299     89   -643       C  
ATOM   1433  O   LEU A 207     -32.432  -8.372 -74.049  1.00 43.60           O  
ANISOU 1433  O   LEU A 207     5811   5586   5169    246     44   -610       O  
ATOM   1434  CB  LEU A 207     -31.971  -9.449 -76.642  1.00 46.98           C  
ANISOU 1434  CB  LEU A 207     6370   5869   5610    209     88   -704       C  
ATOM   1435  CG  LEU A 207     -32.542  -9.132 -78.013  1.00 52.64           C  
ANISOU 1435  CG  LEU A 207     7139   6616   6243    234     94   -752       C  
ATOM   1436  CD1 LEU A 207     -31.460  -8.686 -78.980  1.00 58.12           C  
ANISOU 1436  CD1 LEU A 207     7918   7204   6961    279    158   -791       C  
ATOM   1437  CD2 LEU A 207     -33.211 -10.399 -78.518  1.00 62.52           C  
ANISOU 1437  CD2 LEU A 207     8386   7876   7490    149     59   -769       C  
ATOM   1438  N   ASP A 208     -31.746  -6.408 -74.921  1.00 43.29           N  
ANISOU 1438  N   ASP A 208     5866   5512   5069    378    109   -647       N  
ATOM   1439  CA  ASP A 208     -32.584  -5.601 -74.041  1.00 46.57           C  
ANISOU 1439  CA  ASP A 208     6230   6049   5416    421     73   -617       C  
ATOM   1440  C   ASP A 208     -33.863  -5.228 -74.795  1.00 51.49           C  
ANISOU 1440  C   ASP A 208     6858   6783   5922    458     41   -640       C  
ATOM   1441  O   ASP A 208     -33.831  -4.530 -75.809  1.00 49.33           O  
ANISOU 1441  O   ASP A 208     6660   6489   5593    515     64   -674       O  
ATOM   1442  CB  ASP A 208     -31.859  -4.350 -73.530  1.00 41.39           C  
ANISOU 1442  CB  ASP A 208     5604   5361   4760    491    106   -607       C  
ATOM   1443  CG  ASP A 208     -32.557  -3.728 -72.318  1.00 51.54           C  
ANISOU 1443  CG  ASP A 208     6825   6758   5998    526     68   -569       C  
ATOM   1444  OD1 ASP A 208     -33.796  -3.831 -72.209  1.00 61.73           O  
ANISOU 1444  OD1 ASP A 208     8064   8174   7216    530     20   -564       O  
ATOM   1445  OD2 ASP A 208     -31.876  -3.159 -71.445  1.00 51.34           O1-
ANISOU 1445  OD2 ASP A 208     6795   6704   6008    548     85   -548       O1-
ATOM   1446  N   MET A 209     -34.984  -5.709 -74.295  1.00 51.92           N  
ANISOU 1446  N   MET A 209     6830   6961   5935    423    -12   -622       N  
ATOM   1447  CA  MET A 209     -36.259  -5.503 -74.958  1.00 50.66           C  
ANISOU 1447  CA  MET A 209     6655   6929   5661    449    -50   -646       C  
ATOM   1448  C   MET A 209     -37.172  -4.618 -74.116  1.00 51.78           C  
ANISOU 1448  C   MET A 209     6736   7221   5718    517    -88   -626       C  
ATOM   1449  O   MET A 209     -38.344  -4.420 -74.457  1.00 62.66           O  
ANISOU 1449  O   MET A 209     8078   8736   6992    548   -127   -644       O  
ATOM   1450  CB  MET A 209     -36.926  -6.860 -75.210  1.00 52.39           C  
ANISOU 1450  CB  MET A 209     6827   7190   5888    341    -84   -652       C  
ATOM   1451  CG  MET A 209     -37.721  -6.901 -76.497  1.00 80.05           C  
ANISOU 1451  CG  MET A 209    10357  10751   9305    352    -98   -698       C  
ATOM   1452  SD  MET A 209     -36.622  -7.172 -77.895  1.00 73.26           S  
ANISOU 1452  SD  MET A 209     9617   9715   8501    348    -42   -741       S  
ATOM   1453  CE  MET A 209     -36.417  -8.943 -77.756  1.00 90.09           C  
ANISOU 1453  CE  MET A 209    11725  11777  10727    204    -53   -735       C  
ATOM   1454  N   SER A 210     -36.629  -4.081 -73.024  1.00 40.80           N  
ANISOU 1454  N   SER A 210     5330   5807   4365    546    -76   -593       N  
ATOM   1455  CA  SER A 210     -37.383  -3.240 -72.094  1.00 46.09           C  
ANISOU 1455  CA  SER A 210     5941   6609   4959    614   -110   -574       C  
ATOM   1456  C   SER A 210     -38.122  -2.104 -72.784  1.00 47.18           C  
ANISOU 1456  C   SER A 210     6123   6830   4974    733   -123   -606       C  
ATOM   1457  O   SER A 210     -37.714  -1.654 -73.850  1.00 46.71           O  
ANISOU 1457  O   SER A 210     6163   6686   4898    778    -93   -636       O  
ATOM   1458  CB  SER A 210     -36.435  -2.630 -71.052  1.00 43.49           C  
ANISOU 1458  CB  SER A 210     5623   6209   4690    641    -83   -543       C  
ATOM   1459  OG  SER A 210     -35.766  -3.646 -70.329  1.00 48.75           O  
ANISOU 1459  OG  SER A 210     6247   6808   5466    543    -76   -511       O  
ATOM   1460  N   LEU A 211     -39.188  -1.628 -72.146  1.00 47.31           N  
ANISOU 1460  N   LEU A 211     6066   7010   4900    789   -169   -599       N  
ATOM   1461  CA  LEU A 211     -39.898  -0.415 -72.564  1.00 57.48           C  
ANISOU 1461  CA  LEU A 211     7394   8383   6061    927   -188   -626       C  
ATOM   1462  C   LEU A 211     -40.386  -0.472 -74.025  1.00 57.04           C  
ANISOU 1462  C   LEU A 211     7390   8344   5938    952   -195   -670       C  
ATOM   1463  O   LEU A 211     -40.433   0.545 -74.715  1.00 61.77           O  
ANISOU 1463  O   LEU A 211     8083   8922   6462   1064   -189   -694       O  
ATOM   1464  CB  LEU A 211     -39.062   0.858 -72.310  1.00 47.69           C  
ANISOU 1464  CB  LEU A 211     6257   7039   4824   1023   -154   -621       C  
ATOM   1465  CG  LEU A 211     -39.087   1.661 -70.998  1.00 56.01           C  
ANISOU 1465  CG  LEU A 211     7280   8140   5859   1085   -166   -594       C  
ATOM   1466  CD1 LEU A 211     -40.189   1.227 -70.042  1.00 51.17           C  
ANISOU 1466  CD1 LEU A 211     6520   7716   5204   1066   -218   -578       C  
ATOM   1467  CD2 LEU A 211     -37.737   1.640 -70.301  1.00 52.50           C  
ANISOU 1467  CD2 LEU A 211     6868   7547   5531   1030   -120   -565       C  
ATOM   1468  N   ASN A 212     -40.701  -1.682 -74.480  1.00 53.69           N  
ANISOU 1468  N   ASN A 212     6914   7942   5541    845   -207   -678       N  
ATOM   1469  CA  ASN A 212     -41.437  -1.903 -75.707  1.00 54.07           C  
ANISOU 1469  CA  ASN A 212     6976   8054   5512    854   -228   -720       C  
ATOM   1470  C   ASN A 212     -42.844  -2.388 -75.341  1.00 58.22           C  
ANISOU 1470  C   ASN A 212     7366   8798   5958    824   -288   -725       C  
ATOM   1471  O   ASN A 212     -42.995  -3.225 -74.440  1.00 54.64           O  
ANISOU 1471  O   ASN A 212     6817   8391   5552    719   -303   -696       O  
ATOM   1472  CB  ASN A 212     -40.738  -2.940 -76.582  1.00 47.79           C  
ANISOU 1472  CB  ASN A 212     6230   7124   4803    746   -194   -733       C  
ATOM   1473  CG  ASN A 212     -39.452  -2.417 -77.200  1.00 55.48           C  
ANISOU 1473  CG  ASN A 212     7337   7908   5834    782   -133   -741       C  
ATOM   1474  ND2 ASN A 212     -38.329  -2.679 -76.539  1.00 53.33           N  
ANISOU 1474  ND2 ASN A 212     7076   7508   5676    729    -94   -714       N  
ATOM   1475  OD1 ASN A 212     -39.461  -1.808 -78.272  1.00 58.47           O  
ANISOU 1475  OD1 ASN A 212     7806   8258   6151    852   -121   -773       O  
ATOM   1476  N   PRO A 213     -43.882  -1.875 -76.033  1.00 61.70           N  
ANISOU 1476  N   PRO A 213     7796   9379   6268    913   -326   -761       N  
ATOM   1477  CA  PRO A 213     -45.240  -2.331 -75.710  1.00 67.06           C  
ANISOU 1477  CA  PRO A 213     8331  10286   6860    880   -385   -772       C  
ATOM   1478  C   PRO A 213     -45.574  -3.698 -76.348  1.00 60.53           C  
ANISOU 1478  C   PRO A 213     7461   9481   6055    729   -395   -788       C  
ATOM   1479  O   PRO A 213     -46.442  -3.796 -77.214  1.00 81.93           O  
ANISOU 1479  O   PRO A 213    10147  12308   8672    743   -427   -828       O  
ATOM   1480  CB  PRO A 213     -46.113  -1.206 -76.269  1.00 59.52           C  
ANISOU 1480  CB  PRO A 213     7394   9463   5758   1047   -419   -808       C  
ATOM   1481  CG  PRO A 213     -45.343  -0.711 -77.465  1.00 64.17           C  
ANISOU 1481  CG  PRO A 213     8142   9881   6358   1109   -382   -829       C  
ATOM   1482  CD  PRO A 213     -43.875  -0.944 -77.181  1.00 58.34           C  
ANISOU 1482  CD  PRO A 213     7485   8916   5767   1037   -319   -796       C  
ATOM   1483  N   ILE A 214     -44.868  -4.740 -75.918  1.00 66.20           N  
ANISOU 1483  N   ILE A 214     8174  10082   6895    587   -370   -759       N  
ATOM   1484  CA  ILE A 214     -45.113  -6.106 -76.379  1.00 63.76           C  
ANISOU 1484  CA  ILE A 214     7834   9774   6615    432   -380   -769       C  
ATOM   1485  C   ILE A 214     -46.462  -6.602 -75.870  1.00 69.66           C  
ANISOU 1485  C   ILE A 214     8436  10756   7275    362   -435   -772       C  
ATOM   1486  O   ILE A 214     -46.739  -6.544 -74.659  1.00 63.09           O  
ANISOU 1486  O   ILE A 214     7515  10013   6439    345   -450   -738       O  
ATOM   1487  CB  ILE A 214     -44.006  -7.061 -75.904  1.00 56.35           C  
ANISOU 1487  CB  ILE A 214     6933   8650   5824    311   -343   -733       C  
ATOM   1488  CG1 ILE A 214     -42.689  -6.719 -76.602  1.00 64.39           C  
ANISOU 1488  CG1 ILE A 214     8089   9451   6923    364   -287   -742       C  
ATOM   1489  CG2 ILE A 214     -44.396  -8.511 -76.160  1.00 59.35           C  
ANISOU 1489  CG2 ILE A 214     7278   9047   6225    144   -362   -739       C  
ATOM   1490  CD1 ILE A 214     -41.456  -7.224 -75.876  1.00 68.22           C  
ANISOU 1490  CD1 ILE A 214     8608   9764   7547    302   -249   -702       C  
ATOM   1491  N   ASP A 215     -47.298  -7.079 -76.796  1.00 67.78           N  
ANISOU 1491  N   ASP A 215     8169  10623   6961    317   -464   -814       N  
ATOM   1492  CA  ASP A 215     -48.628  -7.586 -76.434  1.00 65.57           C  
ANISOU 1492  CA  ASP A 215     7745  10583   6586    236   -517   -825       C  
ATOM   1493  C   ASP A 215     -48.904  -8.976 -76.995  1.00 62.44           C  
ANISOU 1493  C   ASP A 215     7336  10180   6205     54   -527   -841       C  
ATOM   1494  O   ASP A 215     -49.955  -9.552 -76.734  1.00 67.60           O  
ANISOU 1494  O   ASP A 215     7876  11023   6786    -46   -567   -850       O  
ATOM   1495  CB  ASP A 215     -49.735  -6.596 -76.842  1.00 66.88           C  
ANISOU 1495  CB  ASP A 215     7849  10966   6595    380   -557   -868       C  
ATOM   1496  CG  ASP A 215     -49.835  -6.406 -78.347  1.00 74.29           C  
ANISOU 1496  CG  ASP A 215     8866  11877   7482    439   -560   -919       C  
ATOM   1497  OD1 ASP A 215     -49.905  -7.412 -79.086  1.00 74.88           O  
ANISOU 1497  OD1 ASP A 215     8956  11920   7575    312   -561   -940       O  
ATOM   1498  OD2 ASP A 215     -49.846  -5.240 -78.795  1.00 97.61           O1-
ANISOU 1498  OD2 ASP A 215    11876  14839  10371    614   -561   -939       O1-
ATOM   1499  N   PHE A 216     -47.976  -9.506 -77.787  1.00 62.98           N  
ANISOU 1499  N   PHE A 216     7525  10037   6365     10   -491   -849       N  
ATOM   1500  CA  PHE A 216     -48.142 -10.858 -78.309  1.00 60.55           C  
ANISOU 1500  CA  PHE A 216     7227   9696   6081   -163   -500   -864       C  
ATOM   1501  C   PHE A 216     -46.837 -11.532 -78.675  1.00 61.12           C  
ANISOU 1501  C   PHE A 216     7430   9499   6290   -217   -454   -853       C  
ATOM   1502  O   PHE A 216     -45.977 -10.948 -79.337  1.00 65.96           O  
ANISOU 1502  O   PHE A 216     8146   9970   6945   -113   -415   -866       O  
ATOM   1503  CB  PHE A 216     -49.077 -10.878 -79.523  1.00 62.96           C  
ANISOU 1503  CB  PHE A 216     7513  10137   6272   -157   -531   -926       C  
ATOM   1504  CG  PHE A 216     -49.412 -12.262 -79.997  1.00 74.07           C  
ANISOU 1504  CG  PHE A 216     8917  11539   7685   -346   -547   -946       C  
ATOM   1505  CD1 PHE A 216     -50.329 -13.053 -79.297  1.00 73.19           C  
ANISOU 1505  CD1 PHE A 216     8693  11589   7526   -498   -584   -935       C  
ATOM   1506  CD2 PHE A 216     -48.797 -12.788 -81.134  1.00 74.69           C  
ANISOU 1506  CD2 PHE A 216     9114  11449   7813   -378   -522   -977       C  
ATOM   1507  CE1 PHE A 216     -50.637 -14.335 -79.733  1.00 71.90           C  
ANISOU 1507  CE1 PHE A 216     8540  11411   7364   -683   -599   -954       C  
ATOM   1508  CE2 PHE A 216     -49.097 -14.074 -81.570  1.00 71.60           C  
ANISOU 1508  CE2 PHE A 216     8733  11043   7426   -552   -538   -998       C  
ATOM   1509  CZ  PHE A 216     -50.018 -14.848 -80.870  1.00 70.84           C  
ANISOU 1509  CZ  PHE A 216     8533  11102   7282   -708   -577   -985       C  
ATOM   1510  N   ILE A 217     -46.704 -12.776 -78.245  1.00 58.38           N  
ANISOU 1510  N   ILE A 217     7082   9090   6007   -382   -457   -831       N  
ATOM   1511  CA  ILE A 217     -45.605 -13.617 -78.702  1.00 62.47           C  
ANISOU 1511  CA  ILE A 217     7722   9370   6643   -446   -422   -830       C  
ATOM   1512  C   ILE A 217     -46.232 -14.820 -79.375  1.00 57.25           C  
ANISOU 1512  C   ILE A 217     7066   8738   5948   -602   -449   -863       C  
ATOM   1513  O   ILE A 217     -47.072 -15.496 -78.792  1.00 55.96           O  
ANISOU 1513  O   ILE A 217     6822   8698   5740   -733   -485   -849       O  
ATOM   1514  CB  ILE A 217     -44.639 -14.042 -77.551  1.00 61.37           C  
ANISOU 1514  CB  ILE A 217     7608   9083   6627   -488   -398   -771       C  
ATOM   1515  CG1 ILE A 217     -43.979 -12.799 -76.912  1.00 57.57           C  
ANISOU 1515  CG1 ILE A 217     7125   8571   6175   -335   -370   -743       C  
ATOM   1516  CG2 ILE A 217     -43.585 -15.031 -78.065  1.00 52.12           C  
ANISOU 1516  CG2 ILE A 217     6557   7679   5564   -555   -368   -777       C  
ATOM   1517  CD1 ILE A 217     -43.012 -13.076 -75.773  1.00 52.61           C  
ANISOU 1517  CD1 ILE A 217     6515   7812   5661   -359   -349   -687       C  
ATOM   1518  N   GLN A 218     -45.836 -15.067 -80.614  1.00 60.23           N  
ANISOU 1518  N   GLN A 218     7538   9002   6341   -592   -430   -909       N  
ATOM   1519  CA  GLN A 218     -46.360 -16.194 -81.366  1.00 62.91           C  
ANISOU 1519  CA  GLN A 218     7899   9352   6649   -737   -453   -946       C  
ATOM   1520  C   GLN A 218     -46.032 -17.490 -80.644  1.00 64.79           C  
ANISOU 1520  C   GLN A 218     8170   9478   6969   -898   -456   -910       C  
ATOM   1521  O   GLN A 218     -45.019 -17.591 -79.955  1.00 68.67           O  
ANISOU 1521  O   GLN A 218     8711   9811   7569   -877   -428   -867       O  
ATOM   1522  CB  GLN A 218     -45.794 -16.202 -82.791  1.00 69.67           C  
ANISOU 1522  CB  GLN A 218     8869  10080   7521   -685   -425   -999       C  
ATOM   1523  CG  GLN A 218     -46.515 -17.146 -83.749  1.00 73.18           C  
ANISOU 1523  CG  GLN A 218     9327  10571   7904   -812   -454  -1051       C  
ATOM   1524  CD  GLN A 218     -46.047 -17.017 -85.190  1.00 75.80           C  
ANISOU 1524  CD  GLN A 218     9761  10803   8236   -746   -426  -1107       C  
ATOM   1525  NE2 GLN A 218     -46.942 -17.312 -86.122  1.00 80.56           N  
ANISOU 1525  NE2 GLN A 218    10347  11521   8740   -802   -459  -1160       N  
ATOM   1526  OE1 GLN A 218     -44.901 -16.662 -85.463  1.00 80.72           O  
ANISOU 1526  OE1 GLN A 218    10475  11252   8941   -651   -378  -1104       O  
ATOM   1527  N   ASP A 219     -46.915 -18.469 -80.789  1.00 72.27           N  
ANISOU 1527  N   ASP A 219     9089  10510   7858  -1063   -494   -926       N  
ATOM   1528  CA  ASP A 219     -46.696 -19.802 -80.256  1.00 76.53           C  
ANISOU 1528  CA  ASP A 219     9681  10935   8459  -1233   -503   -898       C  
ATOM   1529  C   ASP A 219     -45.443 -20.384 -80.898  1.00 75.54           C  
ANISOU 1529  C   ASP A 219     9710  10543   8448  -1216   -465   -912       C  
ATOM   1530  O   ASP A 219     -45.277 -20.313 -82.122  1.00 80.38           O  
ANISOU 1530  O   ASP A 219    10385  11106   9048  -1170   -451   -968       O  
ATOM   1531  CB  ASP A 219     -47.911 -20.686 -80.559  1.00 86.09           C  
ANISOU 1531  CB  ASP A 219    10847  12291   9570  -1414   -549   -926       C  
ATOM   1532  CG  ASP A 219     -48.180 -21.710 -79.470  1.00104.74           C  
ANISOU 1532  CG  ASP A 219    13197  14650  11948  -1595   -573   -876       C  
ATOM   1533  OD1 ASP A 219     -48.123 -22.922 -79.772  1.00109.20           O  
ANISOU 1533  OD1 ASP A 219    13855  15101  12535  -1746   -583   -887       O  
ATOM   1534  OD2 ASP A 219     -48.455 -21.305 -78.316  1.00102.49           O1-
ANISOU 1534  OD2 ASP A 219    12817  14474  11651  -1588   -581   -827       O1-
ATOM   1535  N   GLN A 220     -44.548 -20.920 -80.071  1.00 71.94           N  
ANISOU 1535  N   GLN A 220     9313   9919   8099  -1242   -450   -864       N  
ATOM   1536  CA  GLN A 220     -43.346 -21.612 -80.554  1.00 73.57           C  
ANISOU 1536  CA  GLN A 220     9663   9874   8414  -1232   -419   -878       C  
ATOM   1537  C   GLN A 220     -42.261 -20.654 -81.091  1.00 67.35           C  
ANISOU 1537  C   GLN A 220     8919   8982   7686  -1047   -366   -896       C  
ATOM   1538  O   GLN A 220     -41.226 -21.084 -81.611  1.00 59.83           O  
ANISOU 1538  O   GLN A 220     8075   7839   6817  -1016   -334   -917       O  
ATOM   1539  CB  GLN A 220     -43.739 -22.644 -81.618  1.00 84.20           C  
ANISOU 1539  CB  GLN A 220    11086  11178   9724  -1352   -436   -933       C  
ATOM   1540  CG  GLN A 220     -43.123 -24.017 -81.424  1.00105.55           C  
ANISOU 1540  CG  GLN A 220    13915  13678  12510  -1463   -440   -921       C  
ATOM   1541  CD  GLN A 220     -44.087 -25.131 -81.775  1.00 99.69           C  
ANISOU 1541  CD  GLN A 220    13201  12981  11696  -1658   -483   -946       C  
ATOM   1542  NE2 GLN A 220     -43.589 -26.155 -82.466  1.00 87.67           N  
ANISOU 1542  NE2 GLN A 220    11817  11275  10216  -1716   -480   -981       N  
ATOM   1543  OE1 GLN A 220     -45.267 -25.073 -81.426  1.00102.97           O  
ANISOU 1543  OE1 GLN A 220    13510  13598  12012  -1756   -519   -937       O  
ATOM   1544  N   ALA A 221     -42.499 -19.353 -80.955  1.00 60.56           N  
ANISOU 1544  N   ALA A 221     7976   8254   6781   -924   -357   -890       N  
ATOM   1545  CA  ALA A 221     -41.509 -18.349 -81.318  1.00 63.57           C  
ANISOU 1545  CA  ALA A 221     8394   8548   7209   -759   -308   -900       C  
ATOM   1546  C   ALA A 221     -40.147 -18.628 -80.687  1.00 61.71           C  
ANISOU 1546  C   ALA A 221     8223   8117   7105   -727   -273   -866       C  
ATOM   1547  O   ALA A 221     -39.122 -18.393 -81.313  1.00 64.11           O  
ANISOU 1547  O   ALA A 221     8602   8287   7467   -641   -228   -892       O  
ATOM   1548  CB  ALA A 221     -41.992 -16.960 -80.925  1.00 60.49           C  
ANISOU 1548  CB  ALA A 221     7909   8322   6751   -645   -311   -885       C  
ATOM   1549  N   PHE A 222     -40.134 -19.132 -79.458  1.00 58.86           N  
ANISOU 1549  N   PHE A 222     7832   7747   6785   -797   -293   -810       N  
ATOM   1550  CA  PHE A 222     -38.873 -19.297 -78.734  1.00 59.62           C  
ANISOU 1550  CA  PHE A 222     7975   7678   6998   -753   -265   -774       C  
ATOM   1551  C   PHE A 222     -38.350 -20.733 -78.721  1.00 56.39           C  
ANISOU 1551  C   PHE A 222     7663   7099   6661   -852   -273   -773       C  
ATOM   1552  O   PHE A 222     -37.477 -21.086 -77.914  1.00 60.43           O  
ANISOU 1552  O   PHE A 222     8206   7492   7262   -840   -265   -735       O  
ATOM   1553  CB  PHE A 222     -38.957 -18.684 -77.319  1.00 52.88           C  
ANISOU 1553  CB  PHE A 222     7031   6909   6151   -726   -274   -709       C  
ATOM   1554  CG  PHE A 222     -38.670 -17.207 -77.287  1.00 55.90           C  
ANISOU 1554  CG  PHE A 222     7369   7350   6519   -577   -244   -710       C  
ATOM   1555  CD1 PHE A 222     -39.702 -16.270 -77.440  1.00 55.98           C  
ANISOU 1555  CD1 PHE A 222     7298   7549   6421   -535   -260   -722       C  
ATOM   1556  CD2 PHE A 222     -37.359 -16.736 -77.115  1.00 54.03           C  
ANISOU 1556  CD2 PHE A 222     7174   6981   6371   -476   -197   -702       C  
ATOM   1557  CE1 PHE A 222     -39.431 -14.895 -77.424  1.00 55.00           C  
ANISOU 1557  CE1 PHE A 222     7152   7466   6278   -393   -234   -723       C  
ATOM   1558  CE2 PHE A 222     -37.089 -15.364 -77.084  1.00 55.13           C  
ANISOU 1558  CE2 PHE A 222     7285   7169   6492   -349   -168   -703       C  
ATOM   1559  CZ  PHE A 222     -38.130 -14.442 -77.241  1.00 51.10           C  
ANISOU 1559  CZ  PHE A 222     6709   6832   5873   -307   -187   -712       C  
ATOM   1560  N   GLN A 223     -38.864 -21.552 -79.633  1.00 56.34           N  
ANISOU 1560  N   GLN A 223     7711   7078   6613   -943   -291   -817       N  
ATOM   1561  CA  GLN A 223     -38.389 -22.919 -79.766  1.00 60.08           C  
ANISOU 1561  CA  GLN A 223     8298   7380   7148  -1030   -300   -825       C  
ATOM   1562  C   GLN A 223     -37.056 -22.881 -80.518  1.00 61.20           C  
ANISOU 1562  C   GLN A 223     8531   7347   7373   -916   -251   -866       C  
ATOM   1563  O   GLN A 223     -36.917 -22.173 -81.525  1.00 61.64           O  
ANISOU 1563  O   GLN A 223     8588   7426   7403   -832   -218   -914       O  
ATOM   1564  CB  GLN A 223     -39.420 -23.786 -80.486  1.00 67.47           C  
ANISOU 1564  CB  GLN A 223     9265   8363   8005  -1173   -338   -862       C  
ATOM   1565  CG  GLN A 223     -39.743 -25.102 -79.774  1.00 84.07           C  
ANISOU 1565  CG  GLN A 223    11419  10405  10116  -1337   -381   -826       C  
ATOM   1566  CD  GLN A 223     -40.536 -24.923 -78.476  1.00 91.77           C  
ANISOU 1566  CD  GLN A 223    12289  11531  11049  -1412   -413   -760       C  
ATOM   1567  NE2 GLN A 223     -41.584 -24.101 -78.527  1.00 91.50           N  
ANISOU 1567  NE2 GLN A 223    12132  11717  10917  -1413   -426   -766       N  
ATOM   1568  OE1 GLN A 223     -40.208 -25.520 -77.441  1.00 77.90           O  
ANISOU 1568  OE1 GLN A 223    10561   9692   9343  -1464   -428   -703       O  
ATOM   1569  N   GLY A 224     -36.073 -23.608 -79.993  1.00 55.17           N  
ANISOU 1569  N   GLY A 224     7838   6417   6705   -910   -244   -844       N  
ATOM   1570  CA  GLY A 224     -34.723 -23.642 -80.552  1.00 53.43           C  
ANISOU 1570  CA  GLY A 224     7695   6036   6569   -800   -197   -881       C  
ATOM   1571  C   GLY A 224     -33.925 -22.349 -80.397  1.00 55.63           C  
ANISOU 1571  C   GLY A 224     7913   6342   6882   -655   -148   -874       C  
ATOM   1572  O   GLY A 224     -33.001 -22.092 -81.153  1.00 54.98           O  
ANISOU 1572  O   GLY A 224     7874   6177   6838   -563   -101   -919       O  
ATOM   1573  N   ILE A 225     -34.267 -21.505 -79.436  1.00 57.42           N  
ANISOU 1573  N   ILE A 225     8043   6686   7089   -633   -156   -822       N  
ATOM   1574  CA  ILE A 225     -33.461 -20.307 -79.294  1.00 57.62           C  
ANISOU 1574  CA  ILE A 225     8025   6722   7144   -502   -109   -818       C  
ATOM   1575  C   ILE A 225     -32.745 -20.155 -77.961  1.00 55.06           C  
ANISOU 1575  C   ILE A 225     7664   6363   6892   -465   -107   -759       C  
ATOM   1576  O   ILE A 225     -33.230 -20.568 -76.917  1.00 50.72           O  
ANISOU 1576  O   ILE A 225     7080   5850   6341   -537   -147   -705       O  
ATOM   1577  CB  ILE A 225     -34.168 -18.996 -79.730  1.00 61.36           C  
ANISOU 1577  CB  ILE A 225     8431   7351   7529   -449    -98   -831       C  
ATOM   1578  CG1 ILE A 225     -34.417 -18.080 -78.548  1.00 55.48           C  
ANISOU 1578  CG1 ILE A 225     7592   6716   6770   -414   -107   -774       C  
ATOM   1579  CG2 ILE A 225     -35.396 -19.237 -80.601  1.00 63.86           C  
ANISOU 1579  CG2 ILE A 225     8748   7767   7747   -522   -128   -866       C  
ATOM   1580  CD1 ILE A 225     -34.258 -16.623 -78.929  1.00 59.17           C  
ANISOU 1580  CD1 ILE A 225     8030   7251   7200   -299    -69   -790       C  
ATOM   1581  N   LYS A 226     -31.549 -19.581 -78.050  1.00 62.37           N  
ANISOU 1581  N   LYS A 226     8598   7218   7879   -358    -57   -774       N  
ATOM   1582  CA  LYS A 226     -30.652 -19.433 -76.929  1.00 61.01           C  
ANISOU 1582  CA  LYS A 226     8398   6999   7783   -310    -48   -730       C  
ATOM   1583  C   LYS A 226     -30.228 -17.986 -76.827  1.00 58.11           C  
ANISOU 1583  C   LYS A 226     7973   6698   7407   -210     -6   -729       C  
ATOM   1584  O   LYS A 226     -29.822 -17.346 -77.810  1.00 52.74           O  
ANISOU 1584  O   LYS A 226     7318   6008   6712   -147     39   -778       O  
ATOM   1585  CB  LYS A 226     -29.428 -20.337 -77.088  1.00 73.69           C  
ANISOU 1585  CB  LYS A 226    10081   8437   9479   -279    -31   -753       C  
ATOM   1586  CG  LYS A 226     -28.506 -20.362 -75.879  1.00 88.54           C  
ANISOU 1586  CG  LYS A 226    11934  10268  11436   -234    -31   -706       C  
ATOM   1587  CD  LYS A 226     -27.317 -21.283 -76.120  1.00117.43           C  
ANISOU 1587  CD  LYS A 226    15669  13769  15180   -191    -17   -738       C  
ATOM   1588  CE  LYS A 226     -26.431 -21.411 -74.888  1.00121.52           C  
ANISOU 1588  CE  LYS A 226    16160  14240  15771   -146    -24   -692       C  
ATOM   1589  NZ  LYS A 226     -25.859 -20.104 -74.452  1.00113.39           N1+
ANISOU 1589  NZ  LYS A 226    15045  13285  14751    -67     16   -680       N1+
ATOM   1590  N   LEU A 227     -30.338 -17.475 -75.615  1.00 54.20           N  
ANISOU 1590  N   LEU A 227     7406   6269   6915   -203    -22   -672       N  
ATOM   1591  CA  LEU A 227     -29.913 -16.136 -75.327  1.00 50.29           C  
ANISOU 1591  CA  LEU A 227     6864   5829   6415   -115     14   -664       C  
ATOM   1592  C   LEU A 227     -29.027 -16.136 -74.099  1.00 47.40           C  
ANISOU 1592  C   LEU A 227     6466   5419   6125    -87     16   -621       C  
ATOM   1593  O   LEU A 227     -29.272 -16.871 -73.136  1.00 50.79           O  
ANISOU 1593  O   LEU A 227     6878   5843   6575   -144    -26   -573       O  
ATOM   1594  CB  LEU A 227     -31.136 -15.246 -75.096  1.00 54.79           C  
ANISOU 1594  CB  LEU A 227     7370   6558   6887   -122    -10   -643       C  
ATOM   1595  CG  LEU A 227     -31.957 -14.883 -76.330  1.00 54.76           C  
ANISOU 1595  CG  LEU A 227     7387   6620   6797   -120     -6   -690       C  
ATOM   1596  CD1 LEU A 227     -33.194 -14.094 -75.916  1.00 56.11           C  
ANISOU 1596  CD1 LEU A 227     7486   6962   6873   -121    -39   -665       C  
ATOM   1597  CD2 LEU A 227     -31.099 -14.071 -77.288  1.00 55.76           C  
ANISOU 1597  CD2 LEU A 227     7562   6694   6930    -32     53   -737       C  
ATOM   1598  N   HIS A 228     -28.002 -15.295 -74.115  1.00 50.30           N  
ANISOU 1598  N   HIS A 228     6825   5760   6525     -3     65   -635       N  
ATOM   1599  CA  HIS A 228     -27.229 -15.085 -72.914  1.00 48.41           C  
ANISOU 1599  CA  HIS A 228     6541   5506   6345     28     68   -594       C  
ATOM   1600  C   HIS A 228     -28.053 -14.291 -71.908  1.00 48.86           C  
ANISOU 1600  C   HIS A 228     6526   5688   6350     18     39   -542       C  
ATOM   1601  O   HIS A 228     -28.434 -14.819 -70.861  1.00 50.17           O  
ANISOU 1601  O   HIS A 228     6658   5878   6526    -31     -4   -491       O  
ATOM   1602  CB  HIS A 228     -25.893 -14.436 -73.248  1.00 50.06           C  
ANISOU 1602  CB  HIS A 228     6760   5660   6600    108    129   -630       C  
ATOM   1603  CG  HIS A 228     -25.036 -14.171 -72.041  1.00 49.82           C  
ANISOU 1603  CG  HIS A 228     6679   5621   6627    142    132   -593       C  
ATOM   1604  CD2 HIS A 228     -24.867 -13.024 -71.282  1.00 50.76           C  
ANISOU 1604  CD2 HIS A 228     6745   5808   6732    177    146   -567       C  
ATOM   1605  ND1 HIS A 228     -24.270 -15.115 -71.479  1.00 54.31           N  
ANISOU 1605  ND1 HIS A 228     7254   6108   7273    144    118   -579       N  
ATOM   1606  CE1 HIS A 228     -23.637 -14.601 -70.416  1.00 52.92           C  
ANISOU 1606  CE1 HIS A 228     7022   5954   7130    176    122   -547       C  
ATOM   1607  NE2 HIS A 228     -24.002 -13.320 -70.297  1.00 53.30           N  
ANISOU 1607  NE2 HIS A 228     7034   6094   7124    193    141   -539       N  
ATOM   1608  N   GLU A 229     -28.375 -13.042 -72.232  1.00 46.29           N  
ANISOU 1608  N   GLU A 229     6182   5444   5961     65     63   -556       N  
ATOM   1609  CA  GLU A 229     -29.167 -12.177 -71.342  1.00 50.59           C  
ANISOU 1609  CA  GLU A 229     6661   6111   6446     73     39   -515       C  
ATOM   1610  C   GLU A 229     -30.382 -11.617 -72.072  1.00 48.92           C  
ANISOU 1610  C   GLU A 229     6450   6005   6131     75     25   -535       C  
ATOM   1611  O   GLU A 229     -30.254 -11.059 -73.159  1.00 54.86           O  
ANISOU 1611  O   GLU A 229     7249   6743   6851    118     59   -581       O  
ATOM   1612  CB  GLU A 229     -28.295 -11.032 -70.837  1.00 60.29           C  
ANISOU 1612  CB  GLU A 229     7872   7340   7695    146     77   -510       C  
ATOM   1613  CG  GLU A 229     -28.889 -10.133 -69.760  1.00 65.95           C  
ANISOU 1613  CG  GLU A 229     8526   8167   8363    166     54   -467       C  
ATOM   1614  CD  GLU A 229     -28.094  -8.847 -69.589  1.00 67.65           C  
ANISOU 1614  CD  GLU A 229     8747   8376   8579    239     98   -477       C  
ATOM   1615  OE1 GLU A 229     -28.408  -8.051 -68.687  1.00 81.77           O  
ANISOU 1615  OE1 GLU A 229    10493  10241  10333    264     84   -446       O  
ATOM   1616  OE2 GLU A 229     -27.141  -8.618 -70.366  1.00 99.25           O1-
ANISOU 1616  OE2 GLU A 229    12800  12298  12612    268    148   -517       O1-
ATOM   1617  N   LEU A 230     -31.564 -11.793 -71.498  1.00 42.78           N  
ANISOU 1617  N   LEU A 230     5617   5340   5295     26    -23   -503       N  
ATOM   1618  CA  LEU A 230     -32.764 -11.165 -72.033  1.00 41.79           C  
ANISOU 1618  CA  LEU A 230     5472   5341   5063     40    -41   -521       C  
ATOM   1619  C   LEU A 230     -33.336 -10.299 -70.920  1.00 43.43           C  
ANISOU 1619  C   LEU A 230     5607   5673   5221     72    -63   -481       C  
ATOM   1620  O   LEU A 230     -33.595 -10.797 -69.825  1.00 43.27           O  
ANISOU 1620  O   LEU A 230     5530   5692   5217     18    -96   -436       O  
ATOM   1621  CB  LEU A 230     -33.793 -12.214 -72.496  1.00 42.97           C  
ANISOU 1621  CB  LEU A 230     5619   5535   5172    -53    -82   -530       C  
ATOM   1622  CG  LEU A 230     -35.215 -11.727 -72.867  1.00 47.08           C  
ANISOU 1622  CG  LEU A 230     6094   6220   5571    -53   -113   -545       C  
ATOM   1623  CD1 LEU A 230     -35.224 -10.871 -74.137  1.00 41.58           C  
ANISOU 1623  CD1 LEU A 230     5450   5525   4821     28    -83   -597       C  
ATOM   1624  CD2 LEU A 230     -36.197 -12.887 -73.016  1.00 45.36           C  
ANISOU 1624  CD2 LEU A 230     5856   6057   5320   -172   -158   -543       C  
ATOM   1625  N   THR A 231     -33.484  -9.002 -71.185  1.00 44.78           N  
ANISOU 1625  N   THR A 231     5783   5899   5330    162    -45   -500       N  
ATOM   1626  CA  THR A 231     -34.055  -8.048 -70.219  1.00 45.32           C  
ANISOU 1626  CA  THR A 231     5791   6088   5339    210    -65   -470       C  
ATOM   1627  C   THR A 231     -35.462  -7.668 -70.657  1.00 48.71           C  
ANISOU 1627  C   THR A 231     6187   6670   5649    228   -100   -489       C  
ATOM   1628  O   THR A 231     -35.665  -7.203 -71.781  1.00 53.51           O  
ANISOU 1628  O   THR A 231     6847   7279   6203    277    -87   -531       O  
ATOM   1629  CB  THR A 231     -33.203  -6.760 -70.118  1.00 42.45           C  
ANISOU 1629  CB  THR A 231     5468   5678   4982    306    -24   -478       C  
ATOM   1630  CG2 THR A 231     -33.664  -5.867 -68.954  1.00 38.50           C  
ANISOU 1630  CG2 THR A 231     4909   5286   4434    355    -45   -446       C  
ATOM   1631  OG1 THR A 231     -31.835  -7.117 -69.906  1.00 52.78           O  
ANISOU 1631  OG1 THR A 231     6806   6849   6397    291     13   -472       O  
ATOM   1632  N   LEU A 232     -36.432  -7.883 -69.783  1.00 48.71           N  
ANISOU 1632  N   LEU A 232     6099   6804   5603    190   -146   -460       N  
ATOM   1633  CA  LEU A 232     -37.815  -7.502 -70.079  1.00 51.82           C  
ANISOU 1633  CA  LEU A 232     6442   7370   5874    212   -182   -478       C  
ATOM   1634  C   LEU A 232     -38.383  -6.669 -68.948  1.00 50.46           C  
ANISOU 1634  C   LEU A 232     6196   7334   5644    268   -206   -451       C  
ATOM   1635  O   LEU A 232     -39.142  -7.173 -68.124  1.00 63.90           O  
ANISOU 1635  O   LEU A 232     7808   9152   7317    201   -243   -422       O  
ATOM   1636  CB  LEU A 232     -38.711  -8.728 -70.295  1.00 48.95           C  
ANISOU 1636  CB  LEU A 232     6033   7076   5487     92   -220   -479       C  
ATOM   1637  CG  LEU A 232     -38.639  -9.507 -71.605  1.00 52.97           C  
ANISOU 1637  CG  LEU A 232     6607   7508   6009     41   -211   -519       C  
ATOM   1638  CD1 LEU A 232     -39.328 -10.852 -71.417  1.00 53.97           C  
ANISOU 1638  CD1 LEU A 232     6691   7680   6133   -103   -249   -505       C  
ATOM   1639  CD2 LEU A 232     -39.255  -8.746 -72.770  1.00 56.44           C  
ANISOU 1639  CD2 LEU A 232     7072   8018   6354    120   -212   -570       C  
ATOM   1640  N   ARG A 233     -38.000  -5.398 -68.905  1.00 50.25           N  
ANISOU 1640  N   ARG A 233     6208   7289   5593    384   -183   -460       N  
ATOM   1641  CA  ARG A 233     -38.477  -4.498 -67.865  1.00 48.33           C  
ANISOU 1641  CA  ARG A 233     5907   7165   5291    453   -204   -440       C  
ATOM   1642  C   ARG A 233     -39.444  -3.472 -68.448  1.00 49.35           C  
ANISOU 1642  C   ARG A 233     6040   7419   5291    565   -224   -477       C  
ATOM   1643  O   ARG A 233     -39.151  -2.863 -69.469  1.00 44.03           O  
ANISOU 1643  O   ARG A 233     5456   6674   4596    635   -199   -512       O  
ATOM   1644  CB  ARG A 233     -37.300  -3.781 -67.216  1.00 45.10           C  
ANISOU 1644  CB  ARG A 233     5546   6642   4948    505   -168   -421       C  
ATOM   1645  CG  ARG A 233     -36.403  -4.665 -66.372  1.00 46.61           C  
ANISOU 1645  CG  ARG A 233     5717   6737   5256    414   -156   -380       C  
ATOM   1646  CD  ARG A 233     -35.454  -3.824 -65.527  1.00 45.34           C  
ANISOU 1646  CD  ARG A 233     5577   6512   5137    470   -130   -361       C  
ATOM   1647  NE  ARG A 233     -36.165  -3.114 -64.477  1.00 49.96           N  
ANISOU 1647  NE  ARG A 233     6097   7233   5651    520   -160   -342       N  
ATOM   1648  CZ  ARG A 233     -35.659  -2.122 -63.746  1.00 51.93           C  
ANISOU 1648  CZ  ARG A 233     6363   7466   5900    588   -145   -333       C  
ATOM   1649  NH1 ARG A 233     -34.416  -1.701 -63.946  1.00 49.73           N1+
ANISOU 1649  NH1 ARG A 233     6164   7042   5688    609   -100   -340       N1+
ATOM   1650  NH2 ARG A 233     -36.413  -1.542 -62.815  1.00 39.05           N  
ANISOU 1650  NH2 ARG A 233     4668   5969   4198    634   -175   -319       N  
ATOM   1651  N   GLY A 234     -40.589  -3.281 -67.795  1.00 51.90           N  
ANISOU 1651  N   GLY A 234     6264   7930   5524    583   -267   -471       N  
ATOM   1652  CA  GLY A 234     -41.527  -2.218 -68.161  1.00 47.90           C  
ANISOU 1652  CA  GLY A 234     5753   7559   4888    711   -291   -506       C  
ATOM   1653  C   GLY A 234     -42.214  -2.394 -69.506  1.00 53.12           C  
ANISOU 1653  C   GLY A 234     6434   8268   5480    723   -306   -550       C  
ATOM   1654  O   GLY A 234     -42.467  -1.414 -70.199  1.00 61.48           O  
ANISOU 1654  O   GLY A 234     7554   9346   6458    846   -308   -584       O  
ATOM   1655  N   ASN A 235     -42.533  -3.635 -69.869  1.00 54.15           N  
ANISOU 1655  N   ASN A 235     6520   8419   5635    595   -318   -552       N  
ATOM   1656  CA  ASN A 235     -43.146  -3.952 -71.170  1.00 55.08           C  
ANISOU 1656  CA  ASN A 235     6656   8578   5693    585   -332   -595       C  
ATOM   1657  C   ASN A 235     -44.669  -4.077 -71.180  1.00 55.96           C  
ANISOU 1657  C   ASN A 235     6650   8931   5678    582   -387   -617       C  
ATOM   1658  O   ASN A 235     -45.295  -4.015 -72.244  1.00 59.37           O  
ANISOU 1658  O   ASN A 235     7094   9429   6034    614   -403   -660       O  
ATOM   1659  CB  ASN A 235     -42.607  -5.278 -71.700  1.00 54.99           C  
ANISOU 1659  CB  ASN A 235     6675   8442   5777    443   -314   -592       C  
ATOM   1660  CG  ASN A 235     -41.154  -5.208 -72.088  1.00 58.31           C  
ANISOU 1660  CG  ASN A 235     7215   8633   6307    453   -258   -588       C  
ATOM   1661  ND2 ASN A 235     -40.337  -5.891 -71.326  1.00 57.96           N  
ANISOU 1661  ND2 ASN A 235     7166   8484   6371    371   -241   -550       N  
ATOM   1662  OD1 ASN A 235     -40.773  -4.576 -73.078  1.00 58.89           O  
ANISOU 1662  OD1 ASN A 235     7382   8630   6364    531   -233   -620       O  
ATOM   1663  N   PHE A 236     -45.247  -4.286 -70.006  1.00 51.88           N  
ANISOU 1663  N   PHE A 236     6020   8552   5139    539   -414   -589       N  
ATOM   1664  CA  PHE A 236     -46.611  -4.766 -69.891  1.00 61.27           C  
ANISOU 1664  CA  PHE A 236     7078   9972   6227    482   -461   -604       C  
ATOM   1665  C   PHE A 236     -47.477  -3.869 -69.028  1.00 67.22           C  
ANISOU 1665  C   PHE A 236     7735  10931   6875    587   -493   -607       C  
ATOM   1666  O   PHE A 236     -47.044  -3.383 -67.986  1.00 66.19           O  
ANISOU 1666  O   PHE A 236     7599  10772   6777    628   -482   -574       O  
ATOM   1667  CB  PHE A 236     -46.638  -6.197 -69.331  1.00 60.24           C  
ANISOU 1667  CB  PHE A 236     6888   9840   6162    284   -467   -569       C  
ATOM   1668  CG  PHE A 236     -45.791  -7.167 -70.103  1.00 62.28           C  
ANISOU 1668  CG  PHE A 236     7242   9895   6525    180   -439   -567       C  
ATOM   1669  CD1 PHE A 236     -44.723  -7.816 -69.490  1.00 60.78           C  
ANISOU 1669  CD1 PHE A 236     7099   9529   6463     97   -411   -522       C  
ATOM   1670  CD2 PHE A 236     -46.049  -7.427 -71.448  1.00 65.92           C  
ANISOU 1670  CD2 PHE A 236     7749  10344   6954    172   -442   -613       C  
ATOM   1671  CE1 PHE A 236     -43.937  -8.716 -70.201  1.00 59.46           C  
ANISOU 1671  CE1 PHE A 236     7022   9179   6389     14   -386   -525       C  
ATOM   1672  CE2 PHE A 236     -45.264  -8.322 -72.168  1.00 65.84           C  
ANISOU 1672  CE2 PHE A 236     7830  10149   7037     82   -415   -616       C  
ATOM   1673  CZ  PHE A 236     -44.206  -8.969 -71.543  1.00 64.02           C  
ANISOU 1673  CZ  PHE A 236     7645   9745   6933      5   -387   -573       C  
ATOM   1674  N   ASN A 237     -48.715  -3.684 -69.480  1.00 91.22           N  
ANISOU 1674  N   ASN A 237    10692  14183   9782    631   -535   -649       N  
ATOM   1675  CA  ASN A 237     -49.710  -2.860 -68.804  1.00 92.53           C  
ANISOU 1675  CA  ASN A 237    10753  14578   9824    743   -572   -664       C  
ATOM   1676  C   ASN A 237     -50.756  -3.731 -68.112  1.00 87.76           C  
ANISOU 1676  C   ASN A 237     9983  14198   9164    609   -605   -657       C  
ATOM   1677  O   ASN A 237     -51.351  -3.337 -67.102  1.00 90.02           O  
ANISOU 1677  O   ASN A 237    10165  14655   9384    649   -626   -650       O  
ATOM   1678  CB  ASN A 237     -50.397  -1.952 -69.832  1.00 93.57           C  
ANISOU 1678  CB  ASN A 237    10910  14808   9833    908   -599   -723       C  
ATOM   1679  CG  ASN A 237     -50.549  -0.527 -69.343  1.00109.85           C  
ANISOU 1679  CG  ASN A 237    12990  16929  11818   1111   -610   -733       C  
ATOM   1680  ND2 ASN A 237     -51.294   0.278 -70.093  1.00116.07           N  
ANISOU 1680  ND2 ASN A 237    13787  17832  12479   1266   -643   -784       N  
ATOM   1681  OD1 ASN A 237     -49.992  -0.145 -68.310  1.00117.20           O  
ANISOU 1681  OD1 ASN A 237    13934  17797  12801   1133   -592   -698       O  
ATOM   1682  N   SER A 238     -50.968  -4.918 -68.673  1.00 76.49           N  
ANISOU 1682  N   SER A 238     8534  12770   7758    443   -610   -661       N  
ATOM   1683  CA  SER A 238     -51.983  -5.847 -68.206  1.00 72.51           C  
ANISOU 1683  CA  SER A 238     7884  12472   7193    290   -641   -658       C  
ATOM   1684  C   SER A 238     -51.383  -7.168 -67.708  1.00 73.12           C  
ANISOU 1684  C   SER A 238     7980  12414   7387     77   -620   -606       C  
ATOM   1685  O   SER A 238     -50.565  -7.787 -68.386  1.00 76.73           O  
ANISOU 1685  O   SER A 238     8549  12660   7943      9   -595   -599       O  
ATOM   1686  CB  SER A 238     -52.982  -6.114 -69.331  1.00 71.93           C  
ANISOU 1686  CB  SER A 238     7760  12555   7013    272   -673   -717       C  
ATOM   1687  OG  SER A 238     -54.042  -6.933 -68.876  1.00101.88           O  
ANISOU 1687  OG  SER A 238    11402  16575  10731    122   -705   -720       O  
ATOM   1688  N   SER A 239     -51.808  -7.598 -66.523  1.00 69.47           N  
ANISOU 1688  N   SER A 239     7410  12076   6907    -24   -633   -571       N  
ATOM   1689  CA  SER A 239     -51.417  -8.903 -65.984  1.00 74.36           C  
ANISOU 1689  CA  SER A 239     8042  12596   7615   -233   -622   -520       C  
ATOM   1690  C   SER A 239     -51.727 -10.065 -66.940  1.00 69.05           C  
ANISOU 1690  C   SER A 239     7389  11904   6941   -394   -632   -541       C  
ATOM   1691  O   SER A 239     -50.956 -11.013 -67.037  1.00 76.20           O  
ANISOU 1691  O   SER A 239     8389  12609   7955   -517   -612   -509       O  
ATOM   1692  CB  SER A 239     -52.090  -9.148 -64.629  1.00 71.46           C  
ANISOU 1692  CB  SER A 239     7539  12418   7193   -321   -640   -486       C  
ATOM   1693  OG  SER A 239     -53.495  -9.293 -64.793  1.00 89.32           O  
ANISOU 1693  OG  SER A 239     9659  14967   9311   -369   -678   -527       O  
ATOM   1694  N   ASN A 240     -52.858  -9.988 -67.635  1.00 72.94           N  
ANISOU 1694  N   ASN A 240     7796  12608   7309   -390   -664   -595       N  
ATOM   1695  CA  ASN A 240     -53.280 -11.054 -68.547  1.00 74.72           C  
ANISOU 1695  CA  ASN A 240     8031  12842   7516   -547   -677   -622       C  
ATOM   1696  C   ASN A 240     -52.311 -11.173 -69.723  1.00 79.27           C  
ANISOU 1696  C   ASN A 240     8768  13163   8186   -508   -650   -637       C  
ATOM   1697  O   ASN A 240     -51.971 -12.278 -70.151  1.00 75.85           O  
ANISOU 1697  O   ASN A 240     8407  12594   7818   -659   -643   -630       O  
ATOM   1698  CB  ASN A 240     -54.721 -10.830 -69.042  1.00 69.84           C  
ANISOU 1698  CB  ASN A 240     7275  12529   6732   -534   -719   -683       C  
ATOM   1699  CG  ASN A 240     -55.663 -10.355 -67.932  1.00 91.33           C  
ANISOU 1699  CG  ASN A 240     9828  15528   9344   -509   -743   -679       C  
ATOM   1700  ND2 ASN A 240     -56.892 -10.017 -68.307  1.00 83.47           N  
ANISOU 1700  ND2 ASN A 240     8701  14815   8198   -467   -781   -737       N  
ATOM   1701  OD1 ASN A 240     -55.287 -10.289 -66.754  1.00 99.20           O  
ANISOU 1701  OD1 ASN A 240    10810  16492  10387   -522   -730   -628       O  
ATOM   1702  N   ILE A 241     -51.858 -10.024 -70.221  1.00 72.17           N  
ANISOU 1702  N   ILE A 241     7932  12196   7292   -307   -636   -661       N  
ATOM   1703  CA  ILE A 241     -50.944  -9.961 -71.351  1.00 70.96           C  
ANISOU 1703  CA  ILE A 241     7927  11817   7216   -249   -606   -679       C  
ATOM   1704  C   ILE A 241     -49.565 -10.515 -70.984  1.00 71.40           C  
ANISOU 1704  C   ILE A 241     8101  11594   7432   -311   -566   -629       C  
ATOM   1705  O   ILE A 241     -48.924 -11.193 -71.791  1.00 69.34           O  
ANISOU 1705  O   ILE A 241     7946  11155   7246   -372   -547   -637       O  
ATOM   1706  CB  ILE A 241     -50.837  -8.519 -71.901  1.00 76.01           C  
ANISOU 1706  CB  ILE A 241     8608  12463   7808    -19   -602   -713       C  
ATOM   1707  CG1 ILE A 241     -52.120  -8.152 -72.654  1.00 68.69           C  
ANISOU 1707  CG1 ILE A 241     7592  11778   6726     40   -645   -774       C  
ATOM   1708  CG2 ILE A 241     -49.605  -8.354 -72.790  1.00 72.46           C  
ANISOU 1708  CG2 ILE A 241     8324  11744   7461     41   -559   -717       C  
ATOM   1709  CD1 ILE A 241     -52.008  -6.910 -73.518  1.00 79.50           C  
ANISOU 1709  CD1 ILE A 241     9035  13125   8045    254   -643   -813       C  
ATOM   1710  N   MET A 242     -49.127 -10.238 -69.760  1.00 62.23           N  
ANISOU 1710  N   MET A 242     6919  10406   6319   -290   -554   -579       N  
ATOM   1711  CA  MET A 242     -47.827 -10.693 -69.291  1.00 66.46           C  
ANISOU 1711  CA  MET A 242     7553  10697   6999   -333   -519   -530       C  
ATOM   1712  C   MET A 242     -47.817 -12.213 -69.098  1.00 75.47           C  
ANISOU 1712  C   MET A 242     8706  11777   8190   -545   -526   -503       C  
ATOM   1713  O   MET A 242     -46.851 -12.897 -69.480  1.00 69.45           O  
ANISOU 1713  O   MET A 242     8058  10793   7536   -595   -502   -491       O  
ATOM   1714  CB  MET A 242     -47.446  -9.975 -67.996  1.00 63.78           C  
ANISOU 1714  CB  MET A 242     7181  10365   6687   -257   -509   -487       C  
ATOM   1715  CG  MET A 242     -45.991 -10.168 -67.596  1.00 64.90           C  
ANISOU 1715  CG  MET A 242     7428  10256   6974   -258   -470   -445       C  
ATOM   1716  SD  MET A 242     -45.582  -9.323 -66.061  1.00 65.39           S  
ANISOU 1716  SD  MET A 242     7447  10339   7060   -174   -462   -396       S  
ATOM   1717  CE  MET A 242     -43.822  -9.642 -65.997  1.00 76.38           C  
ANISOU 1717  CE  MET A 242     8974  11427   8620   -177   -416   -363       C  
ATOM   1718  N   LYS A 243     -48.896 -12.731 -68.510  1.00 69.16           N  
ANISOU 1718  N   LYS A 243     7793  11176   7308   -667   -561   -494       N  
ATOM   1719  CA  LYS A 243     -49.103 -14.171 -68.399  1.00 69.07           C  
ANISOU 1719  CA  LYS A 243     7792  11135   7316   -882   -575   -472       C  
ATOM   1720  C   LYS A 243     -48.983 -14.856 -69.754  1.00 63.68           C  
ANISOU 1720  C   LYS A 243     7202  10342   6651   -939   -572   -515       C  
ATOM   1721  O   LYS A 243     -48.243 -15.830 -69.903  1.00 65.89           O  
ANISOU 1721  O   LYS A 243     7587  10421   7026  -1038   -559   -495       O  
ATOM   1722  CB  LYS A 243     -50.473 -14.474 -67.788  1.00 73.47           C  
ANISOU 1722  CB  LYS A 243     8201  11965   7747  -1000   -612   -471       C  
ATOM   1723  CG  LYS A 243     -50.752 -15.960 -67.621  1.00 75.66           C  
ANISOU 1723  CG  LYS A 243     8496  12218   8032  -1239   -628   -446       C  
ATOM   1724  CD  LYS A 243     -51.737 -16.222 -66.501  1.00 75.02           C  
ANISOU 1724  CD  LYS A 243     8277  12364   7860  -1361   -654   -417       C  
ATOM   1725  CE  LYS A 243     -51.689 -17.678 -66.073  1.00 86.79           C  
ANISOU 1725  CE  LYS A 243     9823  13766   9384  -1597   -662   -371       C  
ATOM   1726  NZ  LYS A 243     -52.183 -17.848 -64.676  1.00 99.89           N1+
ANISOU 1726  NZ  LYS A 243    11384  15572  10998  -1694   -674   -318       N1+
ATOM   1727  N   THR A 244     -49.686 -14.323 -70.745  1.00 62.02           N  
ANISOU 1727  N   THR A 244     6954  10260   6348   -868   -585   -575       N  
ATOM   1728  CA  THR A 244     -49.821 -15.015 -72.019  1.00 63.66           C  
ANISOU 1728  CA  THR A 244     7227  10413   6548   -940   -590   -621       C  
ATOM   1729  C   THR A 244     -48.595 -14.818 -72.916  1.00 61.84           C  
ANISOU 1729  C   THR A 244     7144   9929   6420   -839   -551   -637       C  
ATOM   1730  O   THR A 244     -48.297 -15.651 -73.774  1.00 72.91           O  
ANISOU 1730  O   THR A 244     8636  11203   7861   -920   -545   -659       O  
ATOM   1731  CB  THR A 244     -51.166 -14.693 -72.716  1.00 64.82           C  
ANISOU 1731  CB  THR A 244     7266  10820   6543   -932   -626   -681       C  
ATOM   1732  CG2 THR A 244     -51.198 -13.272 -73.258  1.00 74.70           C  
ANISOU 1732  CG2 THR A 244     8506  12132   7743   -705   -621   -718       C  
ATOM   1733  OG1 THR A 244     -51.371 -15.613 -73.789  1.00 77.24           O  
ANISOU 1733  OG1 THR A 244     8894  12348   8105  -1050   -635   -719       O  
ATOM   1734  N   CYS A 245     -47.869 -13.731 -72.694  1.00 60.95           N  
ANISOU 1734  N   CYS A 245     7059   9748   6350   -668   -523   -625       N  
ATOM   1735  CA  CYS A 245     -46.595 -13.531 -73.366  1.00 57.68           C  
ANISOU 1735  CA  CYS A 245     6781   9095   6040   -581   -481   -633       C  
ATOM   1736  C   CYS A 245     -45.494 -14.445 -72.815  1.00 63.55           C  
ANISOU 1736  C   CYS A 245     7609   9619   6918   -668   -458   -587       C  
ATOM   1737  O   CYS A 245     -44.747 -15.046 -73.591  1.00 62.03           O  
ANISOU 1737  O   CYS A 245     7524   9244   6797   -694   -436   -605       O  
ATOM   1738  CB  CYS A 245     -46.182 -12.063 -73.316  1.00 56.33           C  
ANISOU 1738  CB  CYS A 245     6616   8921   5862   -381   -459   -638       C  
ATOM   1739  SG  CYS A 245     -47.051 -11.074 -74.556  1.00 71.74           S  
ANISOU 1739  SG  CYS A 245     8548  11026   7681   -249   -476   -706       S  
ATOM   1740  N   LEU A 246     -45.412 -14.565 -71.487  1.00 66.87           N  
ANISOU 1740  N   LEU A 246     7980  10062   7367   -708   -464   -531       N  
ATOM   1741  CA  LEU A 246     -44.418 -15.434 -70.846  1.00 61.75           C  
ANISOU 1741  CA  LEU A 246     7405   9218   6837   -785   -449   -483       C  
ATOM   1742  C   LEU A 246     -44.718 -16.906 -71.106  1.00 64.68           C  
ANISOU 1742  C   LEU A 246     7819   9541   7214   -972   -471   -483       C  
ATOM   1743  O   LEU A 246     -43.830 -17.753 -71.019  1.00 65.98           O  
ANISOU 1743  O   LEU A 246     8082   9508   7477  -1026   -458   -460       O  
ATOM   1744  CB  LEU A 246     -44.308 -15.171 -69.333  1.00 49.96           C  
ANISOU 1744  CB  LEU A 246     5846   7772   5363   -782   -454   -422       C  
ATOM   1745  CG  LEU A 246     -43.965 -13.772 -68.789  1.00 49.68           C  
ANISOU 1745  CG  LEU A 246     5772   7776   5326   -613   -436   -413       C  
ATOM   1746  CD1 LEU A 246     -43.727 -13.824 -67.287  1.00 45.42           C  
ANISOU 1746  CD1 LEU A 246     5187   7248   4820   -641   -440   -349       C  
ATOM   1747  CD2 LEU A 246     -42.774 -13.123 -69.472  1.00 48.84           C  
ANISOU 1747  CD2 LEU A 246     5767   7491   5298   -478   -391   -435       C  
ATOM   1748  N   GLN A 247     -45.975 -17.208 -71.418  1.00 68.23           N  
ANISOU 1748  N   GLN A 247     8195  10175   7554  -1068   -504   -508       N  
ATOM   1749  CA  GLN A 247     -46.351 -18.553 -71.836  1.00 68.28           C  
ANISOU 1749  CA  GLN A 247     8250  10144   7550  -1251   -527   -519       C  
ATOM   1750  C   GLN A 247     -45.637 -18.939 -73.130  1.00 67.01           C  
ANISOU 1750  C   GLN A 247     8219   9794   7448  -1227   -505   -564       C  
ATOM   1751  O   GLN A 247     -45.147 -20.056 -73.261  1.00 71.72           O  
ANISOU 1751  O   GLN A 247     8917  10223   8109  -1331   -505   -555       O  
ATOM   1752  CB  GLN A 247     -47.867 -18.671 -72.001  1.00 65.70           C  
ANISOU 1752  CB  GLN A 247     7808  10075   7081  -1352   -565   -546       C  
ATOM   1753  CG  GLN A 247     -48.596 -19.093 -70.729  1.00 77.70           C  
ANISOU 1753  CG  GLN A 247     9232  11741   8548  -1488   -593   -496       C  
ATOM   1754  CD  GLN A 247     -50.104 -18.902 -70.805  1.00 76.41           C  
ANISOU 1754  CD  GLN A 247     8921  11878   8232  -1552   -627   -528       C  
ATOM   1755  NE2 GLN A 247     -50.656 -18.976 -72.011  1.00 70.71           N  
ANISOU 1755  NE2 GLN A 247     8199  11221   7446  -1564   -640   -592       N  
ATOM   1756  OE1 GLN A 247     -50.760 -18.690 -69.788  1.00 77.02           O  
ANISOU 1756  OE1 GLN A 247     8882  12134   8246  -1588   -643   -498       O  
ATOM   1757  N   ASN A 248     -45.562 -18.008 -74.076  1.00 61.15           N  
ANISOU 1757  N   ASN A 248     7477   9075   6681  -1085   -486   -613       N  
ATOM   1758  CA  ASN A 248     -44.954 -18.301 -75.366  1.00 61.01           C  
ANISOU 1758  CA  ASN A 248     7575   8901   6706  -1058   -464   -661       C  
ATOM   1759  C   ASN A 248     -43.456 -18.009 -75.406  1.00 59.36           C  
ANISOU 1759  C   ASN A 248     7463   8468   6620   -940   -417   -649       C  
ATOM   1760  O   ASN A 248     -42.856 -17.843 -76.469  1.00 60.17           O  
ANISOU 1760  O   ASN A 248     7646   8462   6753   -868   -388   -692       O  
ATOM   1761  CB  ASN A 248     -45.718 -17.604 -76.490  1.00 61.29           C  
ANISOU 1761  CB  ASN A 248     7570   9078   6638   -988   -472   -723       C  
ATOM   1762  CG  ASN A 248     -47.128 -18.124 -76.625  1.00 60.40           C  
ANISOU 1762  CG  ASN A 248     7369   9173   6406  -1125   -519   -745       C  
ATOM   1763  ND2 ASN A 248     -47.931 -17.493 -77.472  1.00 68.37           N  
ANISOU 1763  ND2 ASN A 248     8323  10343   7310  -1064   -534   -798       N  
ATOM   1764  OD1 ASN A 248     -47.486 -19.089 -75.979  1.00 60.76           O  
ANISOU 1764  OD1 ASN A 248     7400   9234   6450  -1288   -542   -716       O  
ATOM   1765  N   LEU A 249     -42.865 -17.949 -74.223  1.00 60.73           N  
ANISOU 1765  N   LEU A 249     7626   8586   6860   -926   -409   -592       N  
ATOM   1766  CA  LEU A 249     -41.426 -17.907 -74.082  1.00 62.31           C  
ANISOU 1766  CA  LEU A 249     7912   8576   7184   -846   -369   -576       C  
ATOM   1767  C   LEU A 249     -40.966 -19.362 -74.025  1.00 66.60           C  
ANISOU 1767  C   LEU A 249     8552   8955   7798   -971   -379   -562       C  
ATOM   1768  O   LEU A 249     -39.764 -19.638 -74.011  1.00 68.17           O  
ANISOU 1768  O   LEU A 249     8835   8965   8099   -925   -351   -555       O  
ATOM   1769  CB  LEU A 249     -41.056 -17.182 -72.786  1.00 60.93           C  
ANISOU 1769  CB  LEU A 249     7678   8431   7041   -777   -362   -521       C  
ATOM   1770  CG  LEU A 249     -40.039 -16.042 -72.770  1.00 59.85           C  
ANISOU 1770  CG  LEU A 249     7561   8220   6958   -611   -318   -523       C  
ATOM   1771  CD1 LEU A 249     -40.192 -15.124 -73.975  1.00 53.21           C  
ANISOU 1771  CD1 LEU A 249     6733   7421   6061   -505   -298   -581       C  
ATOM   1772  CD2 LEU A 249     -40.184 -15.241 -71.477  1.00 53.74           C  
ANISOU 1772  CD2 LEU A 249     6697   7552   6168   -562   -326   -475       C  
ATOM   1773  N   ALA A 250     -41.938 -20.283 -73.987  1.00 54.82           N  
ANISOU 1773  N   ALA A 250     7046   7538   6244  -1130   -418   -560       N  
ATOM   1774  CA  ALA A 250     -41.666 -21.719 -73.974  1.00 62.14           C  
ANISOU 1774  CA  ALA A 250     8076   8315   7219  -1266   -434   -548       C  
ATOM   1775  C   ALA A 250     -40.571 -22.072 -74.955  1.00 58.96           C  
ANISOU 1775  C   ALA A 250     7800   7700   6901  -1202   -402   -590       C  
ATOM   1776  O   ALA A 250     -40.632 -21.700 -76.137  1.00 55.79           O  
ANISOU 1776  O   ALA A 250     7415   7310   6470  -1145   -384   -650       O  
ATOM   1777  CB  ALA A 250     -42.924 -22.532 -74.286  1.00 53.29           C  
ANISOU 1777  CB  ALA A 250     6938   7309   6001  -1440   -475   -566       C  
ATOM   1778  N   GLY A 251     -39.562 -22.774 -74.446  1.00 56.97           N  
ANISOU 1778  N   GLY A 251     7635   7261   6747  -1205   -395   -559       N  
ATOM   1779  CA  GLY A 251     -38.508 -23.314 -75.288  1.00 50.44           C  
ANISOU 1779  CA  GLY A 251     6933   6230   6001  -1157   -368   -598       C  
ATOM   1780  C   GLY A 251     -37.212 -22.568 -75.166  1.00 54.41           C  
ANISOU 1780  C   GLY A 251     7444   6635   6592   -994   -323   -597       C  
ATOM   1781  O   GLY A 251     -36.184 -23.081 -75.561  1.00 58.27           O  
ANISOU 1781  O   GLY A 251     8030   6950   7160   -951   -302   -617       O  
ATOM   1782  N   LEU A 252     -37.265 -21.353 -74.618  1.00 56.81           N  
ANISOU 1782  N   LEU A 252     7648   7056   6878   -905   -308   -574       N  
ATOM   1783  CA  LEU A 252     -36.097 -20.491 -74.519  1.00 54.28           C  
ANISOU 1783  CA  LEU A 252     7327   6666   6630   -756   -262   -575       C  
ATOM   1784  C   LEU A 252     -35.118 -21.000 -73.463  1.00 55.02           C  
ANISOU 1784  C   LEU A 252     7452   6632   6818   -747   -263   -526       C  
ATOM   1785  O   LEU A 252     -35.533 -21.428 -72.389  1.00 55.17           O  
ANISOU 1785  O   LEU A 252     7442   6690   6830   -826   -299   -469       O  
ATOM   1786  CB  LEU A 252     -36.519 -19.048 -74.204  1.00 57.54           C  
ANISOU 1786  CB  LEU A 252     7633   7241   6986   -670   -250   -565       C  
ATOM   1787  CG  LEU A 252     -35.471 -18.002 -73.778  1.00 55.76           C  
ANISOU 1787  CG  LEU A 252     7389   6976   6819   -533   -209   -553       C  
ATOM   1788  CD1 LEU A 252     -34.552 -17.640 -74.941  1.00 50.30           C  
ANISOU 1788  CD1 LEU A 252     6766   6180   6165   -439   -159   -610       C  
ATOM   1789  CD2 LEU A 252     -36.148 -16.751 -73.242  1.00 52.85           C  
ANISOU 1789  CD2 LEU A 252     6920   6780   6379   -479   -214   -533       C  
ATOM   1790  N   HIS A 253     -33.826 -20.980 -73.800  1.00 56.41           N  
ANISOU 1790  N   HIS A 253     7689   6664   7081   -650   -225   -549       N  
ATOM   1791  CA  HIS A 253     -32.762 -21.157 -72.818  1.00 63.05           C  
ANISOU 1791  CA  HIS A 253     8540   7403   8010   -603   -219   -508       C  
ATOM   1792  C   HIS A 253     -32.093 -19.835 -72.623  1.00 58.32           C  
ANISOU 1792  C   HIS A 253     7879   6847   7433   -476   -176   -510       C  
ATOM   1793  O   HIS A 253     -31.417 -19.353 -73.537  1.00 52.20           O  
ANISOU 1793  O   HIS A 253     7131   6024   6676   -392   -131   -561       O  
ATOM   1794  CB  HIS A 253     -31.738 -22.208 -73.267  1.00 70.41           C  
ANISOU 1794  CB  HIS A 253     9585   8144   9022   -588   -210   -536       C  
ATOM   1795  CG  HIS A 253     -30.684 -22.519 -72.216  1.00 82.23           C  
ANISOU 1795  CG  HIS A 253    11095   9542  10605   -541   -213   -493       C  
ATOM   1796  CD2 HIS A 253     -29.656 -21.736 -71.684  1.00 93.17           C  
ANISOU 1796  CD2 HIS A 253    12433  10917  12048   -428   -180   -482       C  
ATOM   1797  ND1 HIS A 253     -30.611 -23.707 -71.591  1.00 86.23           N  
ANISOU 1797  ND1 HIS A 253    11670   9951  11141   -610   -254   -455       N  
ATOM   1798  CE1 HIS A 253     -29.596 -23.693 -70.707  1.00 74.41           C  
ANISOU 1798  CE1 HIS A 253    10167   8388   9718   -537   -250   -423       C  
ATOM   1799  NE2 HIS A 253     -29.012 -22.486 -70.765  1.00 98.95           N  
ANISOU 1799  NE2 HIS A 253    13199  11554  12842   -428   -204   -439       N  
ATOM   1800  N   VAL A 254     -32.306 -19.223 -71.453  1.00 56.69           N  
ANISOU 1800  N   VAL A 254     7591   6734   7215   -467   -189   -456       N  
ATOM   1801  CA  VAL A 254     -31.598 -17.990 -71.055  1.00 56.62           C  
ANISOU 1801  CA  VAL A 254     7528   6755   7230   -353   -151   -450       C  
ATOM   1802  C   VAL A 254     -30.646 -18.207 -69.892  1.00 52.68           C  
ANISOU 1802  C   VAL A 254     7021   6183   6809   -327   -154   -403       C  
ATOM   1803  O   VAL A 254     -30.999 -18.846 -68.907  1.00 59.95           O  
ANISOU 1803  O   VAL A 254     7929   7114   7733   -397   -196   -350       O  
ATOM   1804  CB  VAL A 254     -32.528 -16.862 -70.563  1.00 51.90           C  
ANISOU 1804  CB  VAL A 254     6835   6333   6551   -341   -160   -428       C  
ATOM   1805  CG1 VAL A 254     -32.436 -15.641 -71.469  1.00 46.32           C  
ANISOU 1805  CG1 VAL A 254     6122   5670   5807   -245   -118   -476       C  
ATOM   1806  CG2 VAL A 254     -33.944 -17.351 -70.340  1.00 43.46           C  
ANISOU 1806  CG2 VAL A 254     5728   5381   5400   -453   -210   -406       C  
ATOM   1807  N   HIS A 255     -29.460 -17.629 -69.988  1.00 49.62           N  
ANISOU 1807  N   HIS A 255     6637   5734   6482   -226   -110   -424       N  
ATOM   1808  CA  HIS A 255     -28.564 -17.588 -68.850  1.00 51.84           C  
ANISOU 1808  CA  HIS A 255     6891   5975   6828   -187   -111   -384       C  
ATOM   1809  C   HIS A 255     -29.078 -16.637 -67.793  1.00 55.04           C  
ANISOU 1809  C   HIS A 255     7208   6512   7192   -180   -123   -337       C  
ATOM   1810  O   HIS A 255     -29.065 -16.959 -66.608  1.00 50.69           O  
ANISOU 1810  O   HIS A 255     6628   5970   6660   -209   -153   -281       O  
ATOM   1811  CB  HIS A 255     -27.146 -17.242 -69.288  1.00 49.92           C  
ANISOU 1811  CB  HIS A 255     6670   5642   6652    -88    -60   -425       C  
ATOM   1812  CG  HIS A 255     -26.148 -17.229 -68.158  1.00 60.09           C  
ANISOU 1812  CG  HIS A 255     7927   6893   8009    -43    -61   -389       C  
ATOM   1813  CD2 HIS A 255     -25.562 -18.269 -67.442  1.00 59.39           C  
ANISOU 1813  CD2 HIS A 255     7868   6713   7983    -52    -91   -358       C  
ATOM   1814  ND1 HIS A 255     -25.651 -16.086 -67.644  1.00 74.24           N  
ANISOU 1814  ND1 HIS A 255     9657   8741   9805     19    -32   -382       N  
ATOM   1815  CE1 HIS A 255     -24.784 -16.377 -66.656  1.00 65.97           C  
ANISOU 1815  CE1 HIS A 255     8592   7650   8821     47    -42   -350       C  
ATOM   1816  NE2 HIS A 255     -24.732 -17.712 -66.531  1.00 65.14           N  
ANISOU 1816  NE2 HIS A 255     8542   7456   8752      8    -79   -334       N  
ATOM   1817  N   ARG A 256     -29.563 -15.471 -68.213  1.00 54.04           N  
ANISOU 1817  N   ARG A 256     7043   6487   7002   -141   -101   -359       N  
ATOM   1818  CA  ARG A 256     -30.045 -14.460 -67.282  1.00 48.15           C  
ANISOU 1818  CA  ARG A 256     6217   5866   6210   -119   -108   -324       C  
ATOM   1819  C   ARG A 256     -31.326 -13.779 -67.757  1.00 48.61           C  
ANISOU 1819  C   ARG A 256     6241   6063   6164   -128   -118   -339       C  
ATOM   1820  O   ARG A 256     -31.336 -12.987 -68.706  1.00 49.91           O  
ANISOU 1820  O   ARG A 256     6427   6242   6292    -70    -87   -385       O  
ATOM   1821  CB  ARG A 256     -28.960 -13.410 -67.016  1.00 47.25           C  
ANISOU 1821  CB  ARG A 256     6088   5730   6134    -23    -65   -332       C  
ATOM   1822  CG  ARG A 256     -29.378 -12.329 -66.026  1.00 57.47           C  
ANISOU 1822  CG  ARG A 256     7311   7143   7382      6    -74   -298       C  
ATOM   1823  CD  ARG A 256     -28.263 -11.324 -65.757  1.00 65.83           C  
ANISOU 1823  CD  ARG A 256     8363   8170   8477     90    -30   -308       C  
ATOM   1824  NE  ARG A 256     -27.013 -11.998 -65.431  1.00 64.51           N  
ANISOU 1824  NE  ARG A 256     8213   7892   8406     96    -20   -304       N  
ATOM   1825  CZ  ARG A 256     -25.922 -11.973 -66.184  1.00 60.56           C  
ANISOU 1825  CZ  ARG A 256     7754   7297   7957    140     25   -349       C  
ATOM   1826  NH1 ARG A 256     -25.904 -11.271 -67.313  1.00 63.79           N1+
ANISOU 1826  NH1 ARG A 256     8199   7706   8331    175     66   -400       N1+
ATOM   1827  NH2 ARG A 256     -24.843 -12.640 -65.795  1.00 60.74           N  
ANISOU 1827  NH2 ARG A 256     7782   7233   8062    152     28   -343       N  
ATOM   1828  N   LEU A 257     -32.416 -14.073 -67.076  1.00 48.85           N  
ANISOU 1828  N   LEU A 257     6221   6202   6138   -200   -163   -301       N  
ATOM   1829  CA  LEU A 257     -33.654 -13.406 -67.376  1.00 47.94           C  
ANISOU 1829  CA  LEU A 257     6056   6240   5917   -200   -178   -315       C  
ATOM   1830  C   LEU A 257     -33.900 -12.301 -66.353  1.00 49.63           C  
ANISOU 1830  C   LEU A 257     6195   6569   6092   -143   -181   -285       C  
ATOM   1831  O   LEU A 257     -33.991 -12.582 -65.161  1.00 47.51           O  
ANISOU 1831  O   LEU A 257     5880   6336   5836   -184   -207   -235       O  
ATOM   1832  CB  LEU A 257     -34.798 -14.412 -67.364  1.00 44.01           C  
ANISOU 1832  CB  LEU A 257     5540   5813   5368   -322   -224   -301       C  
ATOM   1833  CG  LEU A 257     -36.172 -13.840 -67.700  1.00 43.31           C  
ANISOU 1833  CG  LEU A 257     5390   5903   5161   -328   -244   -320       C  
ATOM   1834  CD1 LEU A 257     -36.138 -13.249 -69.102  1.00 43.05           C  
ANISOU 1834  CD1 LEU A 257     5403   5855   5099   -256   -215   -383       C  
ATOM   1835  CD2 LEU A 257     -37.196 -14.948 -67.608  1.00 42.48           C  
ANISOU 1835  CD2 LEU A 257     5264   5864   5010   -468   -288   -305       C  
ATOM   1836  N   ILE A 258     -34.017 -11.060 -66.833  1.00 53.81           N  
ANISOU 1836  N   ILE A 258     6721   7155   6570    -50   -158   -318       N  
ATOM   1837  CA  ILE A 258     -34.326  -9.894 -65.993  1.00 50.14           C  
ANISOU 1837  CA  ILE A 258     6197   6800   6054     16   -162   -299       C  
ATOM   1838  C   ILE A 258     -35.737  -9.363 -66.228  1.00 49.53           C  
ANISOU 1838  C   ILE A 258     6066   6895   5855     30   -189   -315       C  
ATOM   1839  O   ILE A 258     -36.101  -8.973 -67.347  1.00 48.66           O  
ANISOU 1839  O   ILE A 258     5990   6804   5694     71   -180   -361       O  
ATOM   1840  CB  ILE A 258     -33.320  -8.760 -66.219  1.00 48.25           C  
ANISOU 1840  CB  ILE A 258     6001   6489   5842    123   -114   -323       C  
ATOM   1841  CG1 ILE A 258     -31.904  -9.269 -65.941  1.00 52.11           C  
ANISOU 1841  CG1 ILE A 258     6525   6827   6445    113    -87   -311       C  
ATOM   1842  CG2 ILE A 258     -33.660  -7.572 -65.322  1.00 44.71           C  
ANISOU 1842  CG2 ILE A 258     5503   6147   5336    191   -121   -305       C  
ATOM   1843  CD1 ILE A 258     -30.810  -8.391 -66.511  1.00 56.03           C  
ANISOU 1843  CD1 ILE A 258     7080   7235   6972    192    -34   -346       C  
ATOM   1844  N   LEU A 259     -36.520  -9.323 -65.158  1.00 49.30           N  
ANISOU 1844  N   LEU A 259     5953   6999   5779      1   -224   -279       N  
ATOM   1845  CA  LEU A 259     -37.950  -9.028 -65.252  1.00 52.05           C  
ANISOU 1845  CA  LEU A 259     6232   7536   6008     -1   -258   -291       C  
ATOM   1846  C   LEU A 259     -38.324  -7.966 -64.237  1.00 55.98           C  
ANISOU 1846  C   LEU A 259     6661   8159   6448     75   -268   -273       C  
ATOM   1847  O   LEU A 259     -37.705  -7.886 -63.176  1.00 56.21           O  
ANISOU 1847  O   LEU A 259     6676   8150   6530     75   -264   -235       O  
ATOM   1848  CB  LEU A 259     -38.725 -10.298 -64.935  1.00 50.28           C  
ANISOU 1848  CB  LEU A 259     5959   7376   5768   -143   -297   -266       C  
ATOM   1849  CG  LEU A 259     -39.845 -10.828 -65.817  1.00 59.01           C  
ANISOU 1849  CG  LEU A 259     7044   8580   6795   -210   -322   -299       C  
ATOM   1850  CD1 LEU A 259     -39.411 -10.907 -67.269  1.00 59.05           C  
ANISOU 1850  CD1 LEU A 259     7140   8471   6825   -180   -296   -349       C  
ATOM   1851  CD2 LEU A 259     -40.240 -12.214 -65.312  1.00 58.10           C  
ANISOU 1851  CD2 LEU A 259     6906   8476   6693   -372   -353   -261       C  
ATOM   1852  N   GLY A 260     -39.354  -7.173 -64.531  1.00 50.97           N  
ANISOU 1852  N   GLY A 260     5986   7678   5701    142   -287   -302       N  
ATOM   1853  CA  GLY A 260     -39.801  -6.164 -63.577  1.00 42.69           C  
ANISOU 1853  CA  GLY A 260     4873   6759   4587    222   -300   -291       C  
ATOM   1854  C   GLY A 260     -40.272  -4.883 -64.235  1.00 52.18           C  
ANISOU 1854  C   GLY A 260     6097   8032   5694    361   -298   -337       C  
ATOM   1855  O   GLY A 260     -40.428  -4.818 -65.455  1.00 49.60           O  
ANISOU 1855  O   GLY A 260     5824   7681   5341    388   -291   -377       O  
ATOM   1856  N   GLU A 261     -40.513  -3.859 -63.420  1.00 56.58           N  
ANISOU 1856  N   GLU A 261     6620   8679   6198    453   -307   -332       N  
ATOM   1857  CA  GLU A 261     -41.075  -2.600 -63.914  1.00 56.09           C  
ANISOU 1857  CA  GLU A 261     6581   8698   6030    598   -313   -373       C  
ATOM   1858  C   GLU A 261     -40.328  -1.368 -63.366  1.00 52.44           C  
ANISOU 1858  C   GLU A 261     6181   8164   5579    710   -289   -370       C  
ATOM   1859  O   GLU A 261     -39.261  -1.505 -62.750  1.00 57.42           O  
ANISOU 1859  O   GLU A 261     6839   8670   6307    673   -263   -339       O  
ATOM   1860  CB  GLU A 261     -42.610  -2.555 -63.695  1.00 53.53           C  
ANISOU 1860  CB  GLU A 261     6142   8618   5579    613   -361   -388       C  
ATOM   1861  CG  GLU A 261     -43.095  -2.724 -62.264  1.00 60.92           C  
ANISOU 1861  CG  GLU A 261     6963   9691   6491    571   -386   -351       C  
ATOM   1862  CD  GLU A 261     -44.521  -3.303 -62.111  1.00 77.62           C  
ANISOU 1862  CD  GLU A 261     8947  12038   8506    507   -429   -358       C  
ATOM   1863  OE1 GLU A 261     -45.014  -3.328 -60.963  1.00 69.21           O  
ANISOU 1863  OE1 GLU A 261     7784  11108   7402    483   -449   -333       O  
ATOM   1864  OE2 GLU A 261     -45.167  -3.755 -63.091  1.00 62.60           O1-
ANISOU 1864  OE2 GLU A 261     7033  10194   6558    472   -444   -389       O1-
ATOM   1865  N   PHE A 262     -40.862  -0.174 -63.618  1.00 52.42           N  
ANISOU 1865  N   PHE A 262     6205   8236   5474    849   -299   -403       N  
ATOM   1866  CA  PHE A 262     -40.262   1.076 -63.125  1.00 48.02           C  
ANISOU 1866  CA  PHE A 262     5718   7618   4910    958   -280   -404       C  
ATOM   1867  C   PHE A 262     -41.269   1.942 -62.352  1.00 48.36           C  
ANISOU 1867  C   PHE A 262     5697   7841   4834   1065   -318   -414       C  
ATOM   1868  O   PHE A 262     -42.437   2.006 -62.720  1.00 53.00           O  
ANISOU 1868  O   PHE A 262     6228   8590   5318   1111   -354   -441       O  
ATOM   1869  CB  PHE A 262     -39.704   1.888 -64.282  1.00 43.15           C  
ANISOU 1869  CB  PHE A 262     5243   6869   4282   1042   -250   -439       C  
ATOM   1870  CG  PHE A 262     -38.715   1.153 -65.141  1.00 43.96           C  
ANISOU 1870  CG  PHE A 262     5412   6801   4489    953   -210   -440       C  
ATOM   1871  CD1 PHE A 262     -39.122   0.547 -66.327  1.00 42.28           C  
ANISOU 1871  CD1 PHE A 262     5210   6592   4259    922   -214   -465       C  
ATOM   1872  CD2 PHE A 262     -37.369   1.098 -64.789  1.00 40.63           C  
ANISOU 1872  CD2 PHE A 262     5041   6219   4178    907   -168   -418       C  
ATOM   1873  CE1 PHE A 262     -38.215  -0.117 -67.144  1.00 44.42           C  
ANISOU 1873  CE1 PHE A 262     5545   6709   4621    847   -177   -470       C  
ATOM   1874  CE2 PHE A 262     -36.454   0.445 -65.599  1.00 38.95           C  
ANISOU 1874  CE2 PHE A 262     4885   5859   4052    837   -130   -424       C  
ATOM   1875  CZ  PHE A 262     -36.873  -0.161 -66.781  1.00 45.19           C  
ANISOU 1875  CZ  PHE A 262     5690   6652   4827    808   -134   -450       C  
ATOM   1876  N   LYS A 263     -40.816   2.628 -61.301  1.00 48.91           N  
ANISOU 1876  N   LYS A 263     5777   7890   4917   1109   -311   -396       N  
ATOM   1877  CA  LYS A 263     -41.709   3.504 -60.528  1.00 45.83           C  
ANISOU 1877  CA  LYS A 263     5334   7666   4414   1222   -345   -408       C  
ATOM   1878  C   LYS A 263     -42.257   4.681 -61.331  1.00 51.15           C  
ANISOU 1878  C   LYS A 263     6091   8371   4970   1387   -359   -458       C  
ATOM   1879  O   LYS A 263     -43.351   5.158 -61.052  1.00 52.95           O  
ANISOU 1879  O   LYS A 263     6256   8780   5081   1483   -398   -480       O  
ATOM   1880  CB  LYS A 263     -40.996   4.071 -59.319  1.00 48.35           C  
ANISOU 1880  CB  LYS A 263     5668   7931   4770   1241   -332   -383       C  
ATOM   1881  CG  LYS A 263     -40.742   3.085 -58.205  1.00 48.47           C  
ANISOU 1881  CG  LYS A 263     5580   7970   4863   1109   -333   -333       C  
ATOM   1882  CD  LYS A 263     -40.210   3.814 -56.992  1.00 44.72           C  
ANISOU 1882  CD  LYS A 263     5115   7474   4401   1151   -326   -314       C  
ATOM   1883  CE  LYS A 263     -39.771   2.831 -55.926  1.00 44.64           C  
ANISOU 1883  CE  LYS A 263     5020   7461   4480   1020   -324   -261       C  
ATOM   1884  NZ  LYS A 263     -39.122   3.587 -54.827  1.00 54.04           N1+
ANISOU 1884  NZ  LYS A 263     6234   8614   5687   1061   -314   -247       N1+
ATOM   1885  N   ASP A 264     -41.483   5.153 -62.310  1.00 51.85           N  
ANISOU 1885  N   ASP A 264     6323   8289   5087   1420   -326   -475       N  
ATOM   1886  CA  ASP A 264     -41.861   6.296 -63.131  1.00 51.84           C  
ANISOU 1886  CA  ASP A 264     6432   8285   4980   1575   -336   -519       C  
ATOM   1887  C   ASP A 264     -42.474   5.860 -64.471  1.00 50.93           C  
ANISOU 1887  C   ASP A 264     6319   8208   4821   1576   -349   -547       C  
ATOM   1888  O   ASP A 264     -42.302   6.531 -65.479  1.00 53.52           O  
ANISOU 1888  O   ASP A 264     6776   8450   5108   1656   -338   -575       O  
ATOM   1889  CB  ASP A 264     -40.654   7.246 -63.345  1.00 52.58           C  
ANISOU 1889  CB  ASP A 264     6697   8169   5112   1618   -292   -521       C  
ATOM   1890  CG  ASP A 264     -39.481   6.591 -64.121  1.00 64.08           C  
ANISOU 1890  CG  ASP A 264     8219   9437   6690   1499   -241   -508       C  
ATOM   1891  OD1 ASP A 264     -38.785   7.312 -64.873  1.00 57.99           O  
ANISOU 1891  OD1 ASP A 264     7596   8520   5916   1541   -208   -524       O  
ATOM   1892  OD2 ASP A 264     -39.237   5.369 -63.980  1.00 54.93           O1-
ANISOU 1892  OD2 ASP A 264     6972   8275   5623   1365   -232   -483       O1-
ATOM   1893  N   GLU A 265     -43.177   4.732 -64.477  1.00 55.57           N  
ANISOU 1893  N   GLU A 265     6774   8926   5414   1478   -372   -541       N  
ATOM   1894  CA  GLU A 265     -43.851   4.235 -65.684  1.00 62.71           C  
ANISOU 1894  CA  GLU A 265     7666   9888   6272   1467   -389   -570       C  
ATOM   1895  C   GLU A 265     -45.131   3.480 -65.327  1.00 75.38           C  
ANISOU 1895  C   GLU A 265     9097  11731   7811   1420   -436   -574       C  
ATOM   1896  O   GLU A 265     -45.295   3.021 -64.198  1.00 79.30           O  
ANISOU 1896  O   GLU A 265     9486  12312   8332   1349   -445   -545       O  
ATOM   1897  CB  GLU A 265     -42.940   3.297 -66.490  1.00 60.95           C  
ANISOU 1897  CB  GLU A 265     7495   9495   6167   1334   -349   -558       C  
ATOM   1898  CG  GLU A 265     -41.655   3.907 -67.046  1.00 66.72           C  
ANISOU 1898  CG  GLU A 265     8388   9998   6961   1358   -297   -559       C  
ATOM   1899  CD  GLU A 265     -41.840   4.621 -68.375  1.00 71.99           C  
ANISOU 1899  CD  GLU A 265     9176  10626   7550   1462   -296   -599       C  
ATOM   1900  OE1 GLU A 265     -41.198   5.674 -68.578  1.00 80.23           O  
ANISOU 1900  OE1 GLU A 265    10356  11547   8579   1547   -271   -607       O  
ATOM   1901  OE2 GLU A 265     -42.610   4.130 -69.227  1.00 78.41           O1-
ANISOU 1901  OE2 GLU A 265     9951  11526   8311   1454   -320   -624       O1-
ATOM   1902  N   ARG A 266     -46.040   3.390 -66.301  1.00 96.19           N  
ANISOU 1902  N   ARG A 266    11711  14478  10356   1460   -466   -613       N  
ATOM   1903  CA  ARG A 266     -47.147   2.421 -66.327  1.00 92.50           C  
ANISOU 1903  CA  ARG A 266    11090  14214   9840   1373   -502   -622       C  
ATOM   1904  C   ARG A 266     -46.792   1.115 -65.592  1.00 73.61           C  
ANISOU 1904  C   ARG A 266     8611  11797   7557   1174   -487   -576       C  
ATOM   1905  O   ARG A 266     -45.883   0.402 -65.996  1.00 71.11           O  
ANISOU 1905  O   ARG A 266     8359  11303   7355   1065   -453   -556       O  
ATOM   1906  CB  ARG A 266     -47.489   2.107 -67.793  1.00106.36           C  
ANISOU 1906  CB  ARG A 266    12884  15968  11559   1369   -510   -659       C  
ATOM   1907  CG  ARG A 266     -46.248   1.818 -68.643  1.00126.59           C  
ANISOU 1907  CG  ARG A 266    15586  18274  14238   1305   -459   -648       C  
ATOM   1908  CD  ARG A 266     -46.487   1.886 -70.143  1.00145.09           C  
ANISOU 1908  CD  ARG A 266    18003  20593  16529   1349   -464   -689       C  
ATOM   1909  NE  ARG A 266     -46.409   0.569 -70.772  1.00143.58           N  
ANISOU 1909  NE  ARG A 266    17780  20370  16403   1187   -455   -687       N  
ATOM   1910  CZ  ARG A 266     -47.416  -0.029 -71.403  1.00142.84           C  
ANISOU 1910  CZ  ARG A 266    17605  20428  16236   1147   -491   -717       C  
ATOM   1911  NH1 ARG A 266     -48.596   0.569 -71.510  1.00134.27           N1+
ANISOU 1911  NH1 ARG A 266    16454  19554  15007   1263   -539   -753       N1+
ATOM   1912  NH2 ARG A 266     -47.237  -1.228 -71.939  1.00146.50           N  
ANISOU 1912  NH2 ARG A 266    18059  20837  16767    993   -479   -715       N  
ATOM   1913  N   ASN A 267     -47.516   0.816 -64.520  1.00 66.05           N  
ANISOU 1913  N   ASN A 267     7514  11022   6559   1132   -514   -560       N  
ATOM   1914  CA  ASN A 267     -47.236  -0.347 -63.674  1.00 75.44           C  
ANISOU 1914  CA  ASN A 267     8626  12196   7838    951   -504   -511       C  
ATOM   1915  C   ASN A 267     -48.375  -1.370 -63.716  1.00 82.57           C  
ANISOU 1915  C   ASN A 267     9388  13303   8680    830   -539   -519       C  
ATOM   1916  O   ASN A 267     -49.507  -1.024 -64.052  1.00 84.35           O  
ANISOU 1916  O   ASN A 267     9539  13733   8777    903   -575   -561       O  
ATOM   1917  CB  ASN A 267     -46.993   0.116 -62.225  1.00 66.70           C  
ANISOU 1917  CB  ASN A 267     7481  11116   6743    979   -502   -478       C  
ATOM   1918  CG  ASN A 267     -45.614   0.742 -62.021  1.00 72.34           C  
ANISOU 1918  CG  ASN A 267     8329  11597   7558   1028   -460   -457       C  
ATOM   1919  ND2 ASN A 267     -44.750   0.637 -63.030  1.00 63.06           N  
ANISOU 1919  ND2 ASN A 267     7276  10226   6457   1014   -428   -464       N  
ATOM   1920  OD1 ASN A 267     -45.327   1.303 -60.959  1.00 84.29           O  
ANISOU 1920  OD1 ASN A 267     9834  13112   9077   1073   -456   -436       O  
ATOM   1921  N   LEU A 268     -48.080  -2.620 -63.367  1.00 81.40           N  
ANISOU 1921  N   LEU A 268     9208  13102   8618    644   -529   -478       N  
ATOM   1922  CA  LEU A 268     -49.123  -3.644 -63.219  1.00 88.70           C  
ANISOU 1922  CA  LEU A 268     9999  14216   9484    501   -559   -477       C  
ATOM   1923  C   LEU A 268     -50.020  -3.385 -61.998  1.00 96.53           C  
ANISOU 1923  C   LEU A 268    10847  15445  10383    514   -586   -469       C  
ATOM   1924  O   LEU A 268     -49.534  -3.096 -60.904  1.00 81.63           O  
ANISOU 1924  O   LEU A 268     8957  13521   8538    529   -574   -433       O  
ATOM   1925  CB  LEU A 268     -48.510  -5.047 -63.118  1.00 91.37           C  
ANISOU 1925  CB  LEU A 268    10363  14413   9940    299   -542   -432       C  
ATOM   1926  CG  LEU A 268     -47.911  -5.690 -64.373  1.00 86.30           C  
ANISOU 1926  CG  LEU A 268     9830  13588   9372    240   -522   -445       C  
ATOM   1927  CD1 LEU A 268     -46.758  -6.615 -64.019  1.00 97.04           C  
ANISOU 1927  CD1 LEU A 268    11263  14728  10878    116   -493   -394       C  
ATOM   1928  CD2 LEU A 268     -48.960  -6.439 -65.161  1.00 85.13           C  
ANISOU 1928  CD2 LEU A 268     9615  13584   9145    146   -551   -480       C  
ATOM   1929  N   GLU A 269     -51.329  -3.499 -62.203  1.00115.70           N  
ANISOU 1929  N   GLU A 269    13150  18126  12682    506   -623   -508       N  
ATOM   1930  CA  GLU A 269     -52.318  -3.340 -61.134  1.00110.99           C  
ANISOU 1930  CA  GLU A 269    12397  17792  11981    507   -651   -508       C  
ATOM   1931  C   GLU A 269     -52.130  -4.392 -60.036  1.00103.99           C  
ANISOU 1931  C   GLU A 269    11454  16900  11157    311   -642   -446       C  
ATOM   1932  O   GLU A 269     -51.927  -4.061 -58.863  1.00 91.55           O  
ANISOU 1932  O   GLU A 269     9845  15348   9590    334   -636   -414       O  
ATOM   1933  CB  GLU A 269     -53.751  -3.374 -61.706  1.00135.18           C  
ANISOU 1933  CB  GLU A 269    15333  21136  14891    522   -691   -566       C  
ATOM   1934  CG  GLU A 269     -54.081  -4.535 -62.652  1.00142.53           C  
ANISOU 1934  CG  GLU A 269    16253  22072  15829    354   -699   -576       C  
ATOM   1935  CD  GLU A 269     -53.746  -4.266 -64.120  1.00154.95           C  
ANISOU 1935  CD  GLU A 269    17947  23507  17421    438   -693   -615       C  
ATOM   1936  OE1 GLU A 269     -52.932  -3.360 -64.414  1.00139.72           O  
ANISOU 1936  OE1 GLU A 269    16143  21402  15540    590   -674   -618       O  
ATOM   1937  OE2 GLU A 269     -54.302  -4.975 -64.992  1.00136.00           O1-
ANISOU 1937  OE2 GLU A 269    15516  21174  14983    342   -710   -643       O1-
ATOM   1938  N   ILE A 270     -52.188  -5.660 -60.435  1.00114.58           N  
ANISOU 1938  N   ILE A 270    12791  18204  12537    120   -642   -429       N  
ATOM   1939  CA  ILE A 270     -51.966  -6.787 -59.536  1.00117.91           C  
ANISOU 1939  CA  ILE A 270    13185  18591  13022    -81   -634   -366       C  
ATOM   1940  C   ILE A 270     -50.867  -7.693 -60.080  1.00106.11           C  
ANISOU 1940  C   ILE A 270    11831  16814  11672   -191   -608   -333       C  
ATOM   1941  O   ILE A 270     -50.747  -7.883 -61.295  1.00 87.66           O  
ANISOU 1941  O   ILE A 270     9565  14388   9353   -186   -605   -366       O  
ATOM   1942  CB  ILE A 270     -53.250  -7.619 -59.292  1.00136.46           C  
ANISOU 1942  CB  ILE A 270    15385  21203  15262   -243   -663   -373       C  
ATOM   1943  CG1 ILE A 270     -54.053  -7.787 -60.594  1.00151.11           C  
ANISOU 1943  CG1 ILE A 270    17212  23164  17036   -248   -685   -435       C  
ATOM   1944  CG2 ILE A 270     -54.091  -6.987 -58.188  1.00121.83           C  
ANISOU 1944  CG2 ILE A 270    13383  19611  13294   -183   -681   -380       C  
ATOM   1945  CD1 ILE A 270     -54.940  -9.016 -60.631  1.00160.26           C  
ANISOU 1945  CD1 ILE A 270    18277  24476  18135   -474   -704   -433       C  
ATOM   1946  N   PHE A 271     -50.063  -8.235 -59.172  1.00 96.78           N  
ANISOU 1946  N   PHE A 271    10689  15492  10588   -281   -591   -270       N  
ATOM   1947  CA  PHE A 271     -49.037  -9.195 -59.540  1.00 88.58           C  
ANISOU 1947  CA  PHE A 271     9775  14197   9681   -389   -571   -235       C  
ATOM   1948  C   PHE A 271     -49.174 -10.473 -58.719  1.00 82.68           C  
ANISOU 1948  C   PHE A 271     8997  13460   8956   -601   -581   -179       C  
ATOM   1949  O   PHE A 271     -48.824 -10.512 -57.535  1.00 87.62           O  
ANISOU 1949  O   PHE A 271     9605  14071   9613   -626   -577   -127       O  
ATOM   1950  CB  PHE A 271     -47.641  -8.595 -59.376  1.00 79.69           C  
ANISOU 1950  CB  PHE A 271     8767  12835   8676   -275   -538   -215       C  
ATOM   1951  CG  PHE A 271     -46.592  -9.263 -60.222  1.00 92.15           C  
ANISOU 1951  CG  PHE A 271    10481  14156  10376   -321   -515   -209       C  
ATOM   1952  CD1 PHE A 271     -46.376 -10.636 -60.149  1.00 88.60           C  
ANISOU 1952  CD1 PHE A 271    10065  13612   9985   -500   -518   -172       C  
ATOM   1953  CD2 PHE A 271     -45.806  -8.514 -61.087  1.00101.95           C  
ANISOU 1953  CD2 PHE A 271    11823  15247  11666   -185   -489   -241       C  
ATOM   1954  CE1 PHE A 271     -45.407 -11.246 -60.928  1.00 88.30           C  
ANISOU 1954  CE1 PHE A 271    10153  13341  10056   -529   -498   -171       C  
ATOM   1955  CE2 PHE A 271     -44.829  -9.117 -61.865  1.00101.46           C  
ANISOU 1955  CE2 PHE A 271    11879  14959  11711   -223   -464   -240       C  
ATOM   1956  CZ  PHE A 271     -44.632 -10.485 -61.787  1.00 92.67           C  
ANISOU 1956  CZ  PHE A 271    10793  13759  10658   -389   -470   -207       C  
ATOM   1957  N   GLU A 272     -49.702 -11.506 -59.367  1.00 95.27           N  
ANISOU 1957  N   GLU A 272    10590  15081  10526   -754   -595   -188       N  
ATOM   1958  CA  GLU A 272     -49.855 -12.830 -58.773  1.00 98.54           C  
ANISOU 1958  CA  GLU A 272    11000  15486  10955   -973   -606   -136       C  
ATOM   1959  C   GLU A 272     -48.714 -13.746 -59.220  1.00 89.60           C  
ANISOU 1959  C   GLU A 272    10026  14058   9960  -1043   -590   -107       C  
ATOM   1960  O   GLU A 272     -48.196 -13.598 -60.331  1.00 85.02           O  
ANISOU 1960  O   GLU A 272     9533  13336   9431   -969   -575   -144       O  
ATOM   1961  CB  GLU A 272     -51.199 -13.445 -59.185  1.00105.41           C  
ANISOU 1961  CB  GLU A 272    11772  16577  11702  -1113   -634   -167       C  
ATOM   1962  CG  GLU A 272     -52.431 -12.804 -58.556  1.00127.11           C  
ANISOU 1962  CG  GLU A 272    14343  19649  14303  -1084   -654   -190       C  
ATOM   1963  CD  GLU A 272     -52.715 -13.308 -57.149  1.00135.99           C  
ANISOU 1963  CD  GLU A 272    15395  20874  15399  -1220   -660   -130       C  
ATOM   1964  OE1 GLU A 272     -52.023 -12.873 -56.202  1.00132.09           O  
ANISOU 1964  OE1 GLU A 272    14922  20302  14963  -1147   -647    -88       O  
ATOM   1965  OE2 GLU A 272     -53.645 -14.130 -56.990  1.00123.94           O1-
ANISOU 1965  OE2 GLU A 272    13791  19512  13786  -1405   -679   -126       O1-
ATOM   1966  N   PRO A 273     -48.317 -14.698 -58.359  1.00 78.54           N  
ANISOU 1966  N   PRO A 273     8664  12562   8615  -1183   -592    -42       N  
ATOM   1967  CA  PRO A 273     -47.350 -15.727 -58.750  1.00 74.83           C  
ANISOU 1967  CA  PRO A 273     8342  11827   8262  -1265   -584    -15       C  
ATOM   1968  C   PRO A 273     -47.719 -16.445 -60.052  1.00 77.42           C  
ANISOU 1968  C   PRO A 273     8721  12121   8572  -1350   -591    -59       C  
ATOM   1969  O   PRO A 273     -46.832 -16.827 -60.814  1.00 88.37           O  
ANISOU 1969  O   PRO A 273    10235  13286  10056  -1330   -576    -69       O  
ATOM   1970  CB  PRO A 273     -47.396 -16.706 -57.576  1.00 74.83           C  
ANISOU 1970  CB  PRO A 273     8343  11820   8267  -1435   -600     58       C  
ATOM   1971  CG  PRO A 273     -47.775 -15.871 -56.401  1.00 71.87           C  
ANISOU 1971  CG  PRO A 273     7848  11626   7831  -1374   -601     80       C  
ATOM   1972  CD  PRO A 273     -48.590 -14.713 -56.910  1.00 73.77           C  
ANISOU 1972  CD  PRO A 273     7979  12075   7974  -1240   -602     12       C  
ATOM   1973  N   SER A 274     -49.018 -16.604 -60.304  1.00 80.49           N  
ANISOU 1973  N   SER A 274     9008  12737   8836  -1442   -614    -90       N  
ATOM   1974  CA  SER A 274     -49.545 -17.292 -61.495  1.00 73.88           C  
ANISOU 1974  CA  SER A 274     8201  11905   7961  -1540   -626   -136       C  
ATOM   1975  C   SER A 274     -49.216 -16.646 -62.855  1.00 74.68           C  
ANISOU 1975  C   SER A 274     8354  11930   8087  -1389   -611   -202       C  
ATOM   1976  O   SER A 274     -49.253 -17.316 -63.887  1.00 76.25           O  
ANISOU 1976  O   SER A 274     8623  12051   8296  -1460   -614   -233       O  
ATOM   1977  CB  SER A 274     -51.059 -17.495 -61.355  1.00 81.58           C  
ANISOU 1977  CB  SER A 274     9032  13178   8784  -1668   -654   -157       C  
ATOM   1978  OG  SER A 274     -51.673 -16.365 -60.758  1.00 87.35           O  
ANISOU 1978  OG  SER A 274     9620  14140   9430  -1547   -657   -172       O  
ATOM   1979  N   ILE A 275     -48.906 -15.352 -62.858  1.00 77.25           N  
ANISOU 1979  N   ILE A 275     8652  12279   8418  -1186   -594   -223       N  
ATOM   1980  CA  ILE A 275     -48.400 -14.670 -64.057  1.00 79.30           C  
ANISOU 1980  CA  ILE A 275     8981  12434   8712  -1032   -574   -276       C  
ATOM   1981  C   ILE A 275     -47.087 -15.324 -64.515  1.00 70.97           C  
ANISOU 1981  C   ILE A 275     8087  11079   7798  -1047   -549   -258       C  
ATOM   1982  O   ILE A 275     -46.805 -15.413 -65.705  1.00 73.27           O  
ANISOU 1982  O   ILE A 275     8455  11269   8115  -1015   -539   -302       O  
ATOM   1983  CB  ILE A 275     -48.171 -13.158 -63.795  1.00 84.36           C  
ANISOU 1983  CB  ILE A 275     9585  13127   9340   -818   -560   -290       C  
ATOM   1984  CG1 ILE A 275     -49.452 -12.502 -63.266  1.00101.17           C  
ANISOU 1984  CG1 ILE A 275    11554  15558  11327   -787   -587   -308       C  
ATOM   1985  CG2 ILE A 275     -47.710 -12.443 -65.058  1.00 81.69           C  
ANISOU 1985  CG2 ILE A 275     9324  12688   9023   -669   -539   -343       C  
ATOM   1986  CD1 ILE A 275     -49.283 -11.055 -62.854  1.00104.54           C  
ANISOU 1986  CD1 ILE A 275    11949  16039  11733   -582   -577   -318       C  
ATOM   1987  N   MET A 276     -46.301 -15.793 -63.550  1.00 78.01           N  
ANISOU 1987  N   MET A 276     9026  11837   8777  -1094   -542   -197       N  
ATOM   1988  CA  MET A 276     -45.014 -16.415 -63.817  1.00 83.34           C  
ANISOU 1988  CA  MET A 276     9843  12237   9583  -1097   -520   -179       C  
ATOM   1989  C   MET A 276     -45.146 -17.772 -64.517  1.00 77.71           C  
ANISOU 1989  C   MET A 276     9213  11429   8884  -1257   -534   -187       C  
ATOM   1990  O   MET A 276     -44.174 -18.253 -65.103  1.00 76.88           O  
ANISOU 1990  O   MET A 276     9231  11105   8874  -1242   -517   -194       O  
ATOM   1991  CB  MET A 276     -44.249 -16.583 -62.508  1.00 93.00           C  
ANISOU 1991  CB  MET A 276    11083  13369  10880  -1106   -517   -110       C  
ATOM   1992  CG  MET A 276     -42.798 -16.142 -62.539  1.00 96.21           C  
ANISOU 1992  CG  MET A 276    11577  13567  11408   -972   -482   -104       C  
ATOM   1993  SD  MET A 276     -42.522 -14.519 -61.795  1.00102.46           S  
ANISOU 1993  SD  MET A 276    12294  14445  12189   -789   -463   -101       S  
ATOM   1994  CE  MET A 276     -42.960 -13.440 -63.155  1.00102.92           C  
ANISOU 1994  CE  MET A 276    12341  14581  12182   -654   -449   -181       C  
ATOM   1995  N   GLU A 277     -46.327 -18.392 -64.441  1.00 80.95           N  
ANISOU 1995  N   GLU A 277     9558  12005   9195  -1412   -565   -189       N  
ATOM   1996  CA  GLU A 277     -46.613 -19.622 -65.196  1.00 80.08           C  
ANISOU 1996  CA  GLU A 277     9523  11826   9076  -1574   -581   -206       C  
ATOM   1997  C   GLU A 277     -46.244 -19.392 -66.652  1.00 82.92           C  
ANISOU 1997  C   GLU A 277     9954  12087   9464  -1481   -562   -271       C  
ATOM   1998  O   GLU A 277     -46.656 -18.392 -67.263  1.00 95.47           O  
ANISOU 1998  O   GLU A 277    11476  13801  10994  -1362   -557   -320       O  
ATOM   1999  CB  GLU A 277     -48.088 -20.013 -65.097  1.00 85.98           C  
ANISOU 1999  CB  GLU A 277    10162  12816   9686  -1732   -614   -217       C  
ATOM   2000  CG  GLU A 277     -48.435 -20.919 -63.923  1.00107.40           C  
ANISOU 2000  CG  GLU A 277    12862  15567  12377  -1917   -636   -151       C  
ATOM   2001  CD  GLU A 277     -48.207 -22.397 -64.215  1.00106.89           C  
ANISOU 2001  CD  GLU A 277    12937  15322  12351  -2097   -648   -133       C  
ATOM   2002  OE1 GLU A 277     -48.469 -22.838 -65.355  1.00105.52           O  
ANISOU 2002  OE1 GLU A 277    12814  15119  12158  -2149   -654   -185       O  
ATOM   2003  OE2 GLU A 277     -47.770 -23.125 -63.297  1.00103.27           O1-
ANISOU 2003  OE2 GLU A 277    12545  14749  11940  -2188   -655    -67       O1-
ATOM   2004  N   GLY A 278     -45.457 -20.306 -67.201  1.00 64.11           N  
ANISOU 2004  N   GLY A 278     7712   9478   7168  -1530   -555   -273       N  
ATOM   2005  CA  GLY A 278     -44.882 -20.101 -68.530  1.00 65.80           C  
ANISOU 2005  CA  GLY A 278     8008   9567   7426  -1431   -531   -331       C  
ATOM   2006  C   GLY A 278     -43.375 -20.219 -68.418  1.00 69.51           C  
ANISOU 2006  C   GLY A 278     8594   9785   8032  -1344   -501   -309       C  
ATOM   2007  O   GLY A 278     -42.736 -20.898 -69.227  1.00 63.68           O  
ANISOU 2007  O   GLY A 278     7971   8867   7355  -1357   -491   -334       O  
ATOM   2008  N   LEU A 279     -42.819 -19.576 -67.390  1.00 57.72           N  
ANISOU 2008  N   LEU A 279     7062   8285   6583  -1256   -489   -266       N  
ATOM   2009  CA  LEU A 279     -41.410 -19.715 -67.053  1.00 66.26           C  
ANISOU 2009  CA  LEU A 279     8234   9150   7790  -1183   -465   -237       C  
ATOM   2010  C   LEU A 279     -41.031 -21.156 -66.676  1.00 72.02           C  
ANISOU 2010  C   LEU A 279     9067   9722   8575  -1318   -484   -197       C  
ATOM   2011  O   LEU A 279     -39.850 -21.493 -66.538  1.00 74.48           O  
ANISOU 2011  O   LEU A 279     9470   9839   8989  -1266   -470   -181       O  
ATOM   2012  CB  LEU A 279     -41.036 -18.733 -65.938  1.00 61.93           C  
ANISOU 2012  CB  LEU A 279     7614   8656   7261  -1078   -453   -198       C  
ATOM   2013  CG  LEU A 279     -40.414 -17.361 -66.260  1.00 61.04           C  
ANISOU 2013  CG  LEU A 279     7480   8538   7172   -890   -415   -228       C  
ATOM   2014  CD1 LEU A 279     -40.538 -16.861 -67.699  1.00 50.19           C  
ANISOU 2014  CD1 LEU A 279     6132   7170   5768   -816   -396   -299       C  
ATOM   2015  CD2 LEU A 279     -40.993 -16.349 -65.295  1.00 60.44           C  
ANISOU 2015  CD2 LEU A 279     7286   8647   7031   -836   -423   -204       C  
ATOM   2016  N   CYS A 280     -42.044 -22.004 -66.536  1.00 72.34           N  
ANISOU 2016  N   CYS A 280     9096   9849   8540  -1491   -519   -185       N  
ATOM   2017  CA  CYS A 280     -41.856 -23.422 -66.249  1.00 73.88           C  
ANISOU 2017  CA  CYS A 280     9402   9898   8768  -1638   -544   -149       C  
ATOM   2018  C   CYS A 280     -41.330 -24.163 -67.475  1.00 71.71           C  
ANISOU 2018  C   CYS A 280     9262   9439   8542  -1643   -535   -199       C  
ATOM   2019  O   CYS A 280     -40.649 -25.182 -67.335  1.00 69.45           O  
ANISOU 2019  O   CYS A 280     9104   8960   8322  -1692   -545   -175       O  
ATOM   2020  CB  CYS A 280     -43.181 -24.031 -65.789  1.00 85.38           C  
ANISOU 2020  CB  CYS A 280    10805  11521  10115  -1834   -581   -125       C  
ATOM   2021  SG  CYS A 280     -44.249 -22.818 -64.976  1.00122.01           S  
ANISOU 2021  SG  CYS A 280    15238  16470  14646  -1802   -585   -113       S  
ATOM   2022  N   ASP A 281     -41.643 -23.640 -68.663  1.00 66.75           N  
ANISOU 2022  N   ASP A 281     8610   8871   7877  -1586   -519   -267       N  
ATOM   2023  CA  ASP A 281     -41.197 -24.216 -69.936  1.00 65.21           C  
ANISOU 2023  CA  ASP A 281     8533   8523   7720  -1580   -508   -323       C  
ATOM   2024  C   ASP A 281     -39.999 -23.466 -70.517  1.00 66.02           C  
ANISOU 2024  C   ASP A 281     8668   8505   7909  -1389   -464   -357       C  
ATOM   2025  O   ASP A 281     -39.653 -23.615 -71.703  1.00 64.57           O  
ANISOU 2025  O   ASP A 281     8557   8231   7746  -1351   -445   -415       O  
ATOM   2026  CB  ASP A 281     -42.356 -24.255 -70.941  1.00 72.89           C  
ANISOU 2026  CB  ASP A 281     9467   9639   8588  -1662   -522   -380       C  
ATOM   2027  CG  ASP A 281     -43.489 -25.175 -70.496  1.00 83.16           C  
ANISOU 2027  CG  ASP A 281    10751  11043   9801  -1876   -565   -355       C  
ATOM   2028  OD1 ASP A 281     -43.196 -26.337 -70.139  1.00 84.65           O  
ANISOU 2028  OD1 ASP A 281    11054  11082  10027  -1991   -584   -322       O  
ATOM   2029  OD2 ASP A 281     -44.666 -24.742 -70.502  1.00 76.35           O1-
ANISOU 2029  OD2 ASP A 281     9766  10413   8828  -1931   -581   -369       O1-
ATOM   2030  N   VAL A 282     -39.373 -22.647 -69.679  1.00 61.68           N  
ANISOU 2030  N   VAL A 282     8066   7963   7406  -1275   -445   -321       N  
ATOM   2031  CA  VAL A 282     -38.173 -21.934 -70.083  1.00 63.14           C  
ANISOU 2031  CA  VAL A 282     8278   8038   7673  -1107   -401   -347       C  
ATOM   2032  C   VAL A 282     -37.061 -22.385 -69.148  1.00 55.60           C  
ANISOU 2032  C   VAL A 282     7379   6927   6817  -1079   -399   -298       C  
ATOM   2033  O   VAL A 282     -37.300 -22.548 -67.962  1.00 67.10           O  
ANISOU 2033  O   VAL A 282     8797   8432   8265  -1135   -423   -236       O  
ATOM   2034  CB  VAL A 282     -38.368 -20.391 -70.071  1.00 63.53           C  
ANISOU 2034  CB  VAL A 282     8218   8237   7682   -980   -376   -361       C  
ATOM   2035  CG1 VAL A 282     -39.713 -19.994 -70.667  1.00 58.91           C  
ANISOU 2035  CG1 VAL A 282     7557   7847   6977  -1021   -393   -395       C  
ATOM   2036  CG2 VAL A 282     -38.279 -19.831 -68.674  1.00 72.45           C  
ANISOU 2036  CG2 VAL A 282     9269   9437   8820   -949   -381   -300       C  
ATOM   2037  N   THR A 283     -35.868 -22.635 -69.677  1.00 53.20           N  
ANISOU 2037  N   THR A 283     7166   6443   6601   -995   -372   -325       N  
ATOM   2038  CA  THR A 283     -34.741 -23.013 -68.817  1.00 56.17           C  
ANISOU 2038  CA  THR A 283     7590   6681   7072   -949   -371   -283       C  
ATOM   2039  C   THR A 283     -33.881 -21.780 -68.531  1.00 51.93           C  
ANISOU 2039  C   THR A 283     6987   6162   6580   -795   -331   -284       C  
ATOM   2040  O   THR A 283     -33.341 -21.154 -69.451  1.00 48.15           O  
ANISOU 2040  O   THR A 283     6516   5655   6121   -696   -289   -339       O  
ATOM   2041  CB  THR A 283     -33.899 -24.188 -69.378  1.00 60.66           C  
ANISOU 2041  CB  THR A 283     8301   7036   7711   -955   -373   -306       C  
ATOM   2042  CG2 THR A 283     -34.775 -25.194 -70.135  1.00 57.39           C  
ANISOU 2042  CG2 THR A 283     7961   6605   7240  -1094   -402   -332       C  
ATOM   2043  OG1 THR A 283     -32.898 -23.686 -70.259  1.00 73.95           O  
ANISOU 2043  OG1 THR A 283    10006   8640   9449   -820   -326   -363       O  
ATOM   2044  N   ILE A 284     -33.805 -21.442 -67.245  1.00 50.92           N  
ANISOU 2044  N   ILE A 284     6796   6089   6461   -787   -343   -225       N  
ATOM   2045  CA  ILE A 284     -33.230 -20.206 -66.742  1.00 50.55           C  
ANISOU 2045  CA  ILE A 284     6673   6096   6437   -665   -312   -216       C  
ATOM   2046  C   ILE A 284     -32.066 -20.512 -65.804  1.00 53.21           C  
ANISOU 2046  C   ILE A 284     7037   6317   6864   -617   -313   -176       C  
ATOM   2047  O   ILE A 284     -32.248 -21.223 -64.821  1.00 58.29           O  
ANISOU 2047  O   ILE A 284     7690   6947   7510   -692   -350   -118       O  
ATOM   2048  CB  ILE A 284     -34.279 -19.397 -65.937  1.00 54.70           C  
ANISOU 2048  CB  ILE A 284     7083   6819   6880   -692   -329   -182       C  
ATOM   2049  CG1 ILE A 284     -35.552 -19.180 -66.763  1.00 54.21           C  
ANISOU 2049  CG1 ILE A 284     6985   6893   6717   -746   -338   -219       C  
ATOM   2050  CG2 ILE A 284     -33.709 -18.052 -65.487  1.00 54.49           C  
ANISOU 2050  CG2 ILE A 284     6989   6844   6871   -564   -297   -180       C  
ATOM   2051  CD1 ILE A 284     -36.762 -18.823 -65.925  1.00 51.76           C  
ANISOU 2051  CD1 ILE A 284     6569   6782   6316   -811   -367   -183       C  
ATOM   2052  N   ASP A 285     -30.880 -19.976 -66.098  1.00 54.89           N  
ANISOU 2052  N   ASP A 285     7259   6453   7144   -495   -271   -208       N  
ATOM   2053  CA  ASP A 285     -29.736 -20.114 -65.187  1.00 54.00           C  
ANISOU 2053  CA  ASP A 285     7151   6252   7111   -434   -271   -174       C  
ATOM   2054  C   ASP A 285     -29.806 -19.108 -64.040  1.00 48.65           C  
ANISOU 2054  C   ASP A 285     6375   5691   6416   -400   -270   -130       C  
ATOM   2055  O   ASP A 285     -29.630 -19.466 -62.883  1.00 58.16           O  
ANISOU 2055  O   ASP A 285     7568   6887   7642   -424   -299    -72       O  
ATOM   2056  CB  ASP A 285     -28.413 -19.972 -65.938  1.00 58.99           C  
ANISOU 2056  CB  ASP A 285     7826   6769   7817   -324   -226   -228       C  
ATOM   2057  CG  ASP A 285     -28.086 -21.183 -66.797  1.00 77.83           C  
ANISOU 2057  CG  ASP A 285    10323   9009  10237   -346   -234   -263       C  
ATOM   2058  OD1 ASP A 285     -26.896 -21.350 -67.131  1.00 98.88           O  
ANISOU 2058  OD1 ASP A 285    13028  11568  12972   -260   -209   -296       O  
ATOM   2059  OD2 ASP A 285     -29.000 -21.970 -67.140  1.00 76.21           O1-
ANISOU 2059  OD2 ASP A 285    10166   8801   9987   -449   -265   -260       O1-
ATOM   2060  N   GLU A 286     -30.063 -17.848 -64.376  1.00 48.88           N  
ANISOU 2060  N   GLU A 286     6340   5826   6403   -343   -239   -158       N  
ATOM   2061  CA  GLU A 286     -30.111 -16.754 -63.408  1.00 52.39           C  
ANISOU 2061  CA  GLU A 286     6697   6381   6827   -298   -233   -129       C  
ATOM   2062  C   GLU A 286     -31.360 -15.922 -63.650  1.00 50.98           C  
ANISOU 2062  C   GLU A 286     6456   6365   6548   -314   -236   -139       C  
ATOM   2063  O   GLU A 286     -31.704 -15.610 -64.802  1.00 49.64           O  
ANISOU 2063  O   GLU A 286     6306   6211   6343   -296   -216   -192       O  
ATOM   2064  CB  GLU A 286     -28.864 -15.871 -63.511  1.00 55.36           C  
ANISOU 2064  CB  GLU A 286     7065   6707   7260   -180   -186   -157       C  
ATOM   2065  CG  GLU A 286     -27.543 -16.633 -63.558  1.00 65.58           C  
ANISOU 2065  CG  GLU A 286     8418   7850   8650   -144   -177   -166       C  
ATOM   2066  CD  GLU A 286     -26.315 -15.735 -63.469  1.00 86.82           C  
ANISOU 2066  CD  GLU A 286    11082  10515  11388    -41   -132   -189       C  
ATOM   2067  OE1 GLU A 286     -25.193 -16.269 -63.610  1.00 83.21           O  
ANISOU 2067  OE1 GLU A 286    10662   9948  11005      1   -120   -207       O  
ATOM   2068  OE2 GLU A 286     -26.459 -14.504 -63.258  1.00 99.94           O1-
ANISOU 2068  OE2 GLU A 286    12688  12269  13013     -2   -110   -193       O1-
ATOM   2069  N   PHE A 287     -32.047 -15.589 -62.563  1.00 50.75           N  
ANISOU 2069  N   PHE A 287     6352   6457   6470   -344   -262    -93       N  
ATOM   2070  CA  PHE A 287     -33.317 -14.883 -62.622  1.00 46.44           C  
ANISOU 2070  CA  PHE A 287     5739   6084   5822   -360   -273   -100       C  
ATOM   2071  C   PHE A 287     -33.224 -13.632 -61.773  1.00 48.53           C  
ANISOU 2071  C   PHE A 287     5932   6442   6066   -279   -261    -84       C  
ATOM   2072  O   PHE A 287     -32.897 -13.697 -60.591  1.00 51.34           O  
ANISOU 2072  O   PHE A 287     6256   6802   6448   -286   -275    -35       O  
ATOM   2073  CB  PHE A 287     -34.444 -15.782 -62.117  1.00 46.77           C  
ANISOU 2073  CB  PHE A 287     5754   6210   5806   -492   -320    -60       C  
ATOM   2074  CG  PHE A 287     -35.800 -15.120 -62.116  1.00 48.08           C  
ANISOU 2074  CG  PHE A 287     5833   6574   5858   -509   -335    -70       C  
ATOM   2075  CD1 PHE A 287     -36.530 -14.986 -63.296  1.00 50.92           C  
ANISOU 2075  CD1 PHE A 287     6199   6991   6158   -514   -331   -122       C  
ATOM   2076  CD2 PHE A 287     -36.341 -14.623 -60.950  1.00 47.12           C  
ANISOU 2076  CD2 PHE A 287     5624   6593   5687   -515   -354    -29       C  
ATOM   2077  CE1 PHE A 287     -37.774 -14.372 -63.308  1.00 44.79           C  
ANISOU 2077  CE1 PHE A 287     5338   6408   5271   -519   -348   -135       C  
ATOM   2078  CE2 PHE A 287     -37.587 -14.016 -60.956  1.00 58.33           C  
ANISOU 2078  CE2 PHE A 287     6959   8206   6998   -521   -368    -44       C  
ATOM   2079  CZ  PHE A 287     -38.305 -13.893 -62.139  1.00 48.62           C  
ANISOU 2079  CZ  PHE A 287     5731   7034   5705   -520   -366    -97       C  
ATOM   2080  N   ARG A 288     -33.515 -12.490 -62.377  1.00 53.51           N  
ANISOU 2080  N   ARG A 288     6543   7144   6642   -199   -237   -125       N  
ATOM   2081  CA  ARG A 288     -33.450 -11.208 -61.673  1.00 50.42           C  
ANISOU 2081  CA  ARG A 288     6099   6836   6222   -115   -226   -119       C  
ATOM   2082  C   ARG A 288     -34.807 -10.508 -61.688  1.00 44.67           C  
ANISOU 2082  C   ARG A 288     5306   6288   5378   -104   -246   -130       C  
ATOM   2083  O   ARG A 288     -35.346 -10.234 -62.744  1.00 47.17           O  
ANISOU 2083  O   ARG A 288     5639   6640   5642    -82   -239   -174       O  
ATOM   2084  CB  ARG A 288     -32.395 -10.299 -62.310  1.00 47.61           C  
ANISOU 2084  CB  ARG A 288     5793   6388   5908    -10   -176   -160       C  
ATOM   2085  CG  ARG A 288     -30.953 -10.723 -62.092  1.00 47.73           C  
ANISOU 2085  CG  ARG A 288     5849   6253   6031      2   -154   -153       C  
ATOM   2086  CD  ARG A 288     -30.108  -9.514 -61.711  1.00 53.79           C  
ANISOU 2086  CD  ARG A 288     6611   7011   6816     92   -120   -161       C  
ATOM   2087  NE  ARG A 288     -28.947  -9.369 -62.578  1.00 69.33           N  
ANISOU 2087  NE  ARG A 288     8641   8856   8843    137    -74   -204       N  
ATOM   2088  CZ  ARG A 288     -28.690  -8.308 -63.340  1.00 64.39           C  
ANISOU 2088  CZ  ARG A 288     8049   8224   8189    203    -33   -248       C  
ATOM   2089  NH1 ARG A 288     -29.486  -7.250 -63.321  1.00 58.98           N1+
ANISOU 2089  NH1 ARG A 288     7349   7642   7419    244    -36   -255       N1+
ATOM   2090  NH2 ARG A 288     -27.605  -8.298 -64.100  1.00 81.50           N  
ANISOU 2090  NH2 ARG A 288    10269  10284  10413    229     10   -286       N  
ATOM   2091  N   LEU A 289     -35.345 -10.225 -60.511  1.00 48.61           N  
ANISOU 2091  N   LEU A 289     5728   6907   5833   -115   -271    -91       N  
ATOM   2092  CA  LEU A 289     -36.599  -9.498 -60.379  1.00 54.93           C  
ANISOU 2092  CA  LEU A 289     6454   7896   6517    -90   -290   -102       C  
ATOM   2093  C   LEU A 289     -36.281  -8.089 -59.896  1.00 53.98           C  
ANISOU 2093  C   LEU A 289     6320   7812   6376     31   -271   -111       C  
ATOM   2094  O   LEU A 289     -35.566  -7.916 -58.912  1.00 56.05           O  
ANISOU 2094  O   LEU A 289     6573   8034   6689     45   -266    -77       O  
ATOM   2095  CB  LEU A 289     -37.493 -10.198 -59.358  1.00 52.14           C  
ANISOU 2095  CB  LEU A 289     6021   7669   6120   -195   -332    -55       C  
ATOM   2096  CG  LEU A 289     -39.017 -10.320 -59.465  1.00 59.87           C  
ANISOU 2096  CG  LEU A 289     6921   8843   6981   -250   -365    -64       C  
ATOM   2097  CD1 LEU A 289     -39.580 -10.337 -58.050  1.00 59.21           C  
ANISOU 2097  CD1 LEU A 289     6746   8898   6852   -296   -391    -15       C  
ATOM   2098  CD2 LEU A 289     -39.696  -9.233 -60.280  1.00 56.97           C  
ANISOU 2098  CD2 LEU A 289     6535   8584   6526   -145   -358   -121       C  
ATOM   2099  N   THR A 290     -36.784  -7.080 -60.594  1.00 55.26           N  
ANISOU 2099  N   THR A 290     6488   8042   6464    121   -263   -156       N  
ATOM   2100  CA  THR A 290     -36.549  -5.701 -60.182  1.00 48.28           C  
ANISOU 2100  CA  THR A 290     5607   7187   5549    239   -248   -167       C  
ATOM   2101  C   THR A 290     -37.821  -5.116 -59.585  1.00 49.73           C  
ANISOU 2101  C   THR A 290     5703   7576   5616    273   -281   -166       C  
ATOM   2102  O   THR A 290     -38.756  -5.858 -59.279  1.00 54.63           O  
ANISOU 2102  O   THR A 290     6248   8314   6192    190   -314   -148       O  
ATOM   2103  CB  THR A 290     -36.035  -4.818 -61.326  1.00 44.61           C  
ANISOU 2103  CB  THR A 290     5232   6634   5082    334   -211   -217       C  
ATOM   2104  CG2 THR A 290     -34.818  -5.425 -61.978  1.00 45.63           C  
ANISOU 2104  CG2 THR A 290     5438   6579   5319    299   -175   -224       C  
ATOM   2105  OG1 THR A 290     -37.060  -4.653 -62.302  1.00 50.31           O  
ANISOU 2105  OG1 THR A 290     5953   7446   5715    359   -225   -255       O  
ATOM   2106  N   TYR A 291     -37.853  -3.796 -59.412  1.00 55.18           N  
ANISOU 2106  N   TYR A 291     6405   8307   6252    393   -273   -187       N  
ATOM   2107  CA  TYR A 291     -38.994  -3.118 -58.790  1.00 51.29           C  
ANISOU 2107  CA  TYR A 291     5831   8009   5645    451   -304   -193       C  
ATOM   2108  C   TYR A 291     -40.314  -3.599 -59.382  1.00 51.09           C  
ANISOU 2108  C   TYR A 291     5744   8136   5532    413   -336   -213       C  
ATOM   2109  O   TYR A 291     -40.488  -3.672 -60.603  1.00 49.75           O  
ANISOU 2109  O   TYR A 291     5621   7936   5345    427   -329   -250       O  
ATOM   2110  CB  TYR A 291     -38.895  -1.577 -58.897  1.00 46.00           C  
ANISOU 2110  CB  TYR A 291     5214   7344   4917    603   -290   -226       C  
ATOM   2111  CG  TYR A 291     -40.203  -0.907 -58.528  1.00 52.30           C  
ANISOU 2111  CG  TYR A 291     5936   8352   5582    680   -326   -245       C  
ATOM   2112  CD1 TYR A 291     -40.521  -0.656 -57.204  1.00 45.72           C  
ANISOU 2112  CD1 TYR A 291     5024   7631   4716    689   -345   -219       C  
ATOM   2113  CD2 TYR A 291     -41.157  -0.582 -59.508  1.00 50.30           C  
ANISOU 2113  CD2 TYR A 291     5681   8196   5232    743   -343   -291       C  
ATOM   2114  CE1 TYR A 291     -41.733  -0.083 -56.855  1.00 47.15           C  
ANISOU 2114  CE1 TYR A 291     5125   8018   4770    762   -377   -240       C  
ATOM   2115  CE2 TYR A 291     -42.373  -0.013 -59.165  1.00 45.26           C  
ANISOU 2115  CE2 TYR A 291     4962   7765   4466    820   -378   -311       C  
ATOM   2116  CZ  TYR A 291     -42.653   0.236 -57.838  1.00 49.58           C  
ANISOU 2116  CZ  TYR A 291     5431   8424   4983    831   -395   -287       C  
ATOM   2117  OH  TYR A 291     -43.854   0.814 -57.477  1.00 53.60           O  
ANISOU 2117  OH  TYR A 291     5854   9150   5362    915   -429   -312       O  
ATOM   2118  N   THR A 292     -41.240  -3.910 -58.494  1.00 53.14           N  
ANISOU 2118  N   THR A 292     5893   8568   5728    364   -368   -190       N  
ATOM   2119  CA  THR A 292     -42.576  -4.317 -58.863  1.00 56.57           C  
ANISOU 2119  CA  THR A 292     6245   9184   6065    322   -401   -210       C  
ATOM   2120  C   THR A 292     -43.531  -3.523 -57.986  1.00 67.50           C  
ANISOU 2120  C   THR A 292     7530  10780   7334    397   -428   -216       C  
ATOM   2121  O   THR A 292     -43.378  -3.493 -56.760  1.00 58.38           O  
ANISOU 2121  O   THR A 292     6328   9661   6192    376   -432   -178       O  
ATOM   2122  CB  THR A 292     -42.755  -5.833 -58.651  1.00 58.63           C  
ANISOU 2122  CB  THR A 292     6465   9445   6366    141   -416   -172       C  
ATOM   2123  CG2 THR A 292     -44.204  -6.241 -58.766  1.00 73.69           C  
ANISOU 2123  CG2 THR A 292     8266  11573   8160     78   -451   -188       C  
ATOM   2124  OG1 THR A 292     -42.000  -6.535 -59.645  1.00 73.44           O  
ANISOU 2124  OG1 THR A 292     8436  11135   8330     88   -395   -178       O  
ATOM   2125  N   ASN A 293     -44.499  -2.868 -58.622  1.00 62.47           N  
ANISOU 2125  N   ASN A 293     6864  10286   6585    491   -447   -267       N  
ATOM   2126  CA  ASN A 293     -45.512  -2.100 -57.913  1.00 70.79           C  
ANISOU 2126  CA  ASN A 293     7818  11561   7515    579   -475   -284       C  
ATOM   2127  C   ASN A 293     -46.226  -2.922 -56.847  1.00 70.01           C  
ANISOU 2127  C   ASN A 293     7586  11630   7383    452   -498   -247       C  
ATOM   2128  O   ASN A 293     -46.219  -2.558 -55.674  1.00 68.64           O  
ANISOU 2128  O   ASN A 293     7363  11521   7195    475   -502   -223       O  
ATOM   2129  CB  ASN A 293     -46.515  -1.514 -58.905  1.00 74.95           C  
ANISOU 2129  CB  ASN A 293     8327  12224   7922    685   -497   -345       C  
ATOM   2130  CG  ASN A 293     -47.557  -0.644 -58.244  1.00 65.59           C  
ANISOU 2130  CG  ASN A 293     7044  11272   6602    802   -528   -371       C  
ATOM   2131  ND2 ASN A 293     -47.120   0.428 -57.617  1.00 60.93           N  
ANISOU 2131  ND2 ASN A 293     6501  10641   6007    929   -519   -372       N  
ATOM   2132  OD1 ASN A 293     -48.749  -0.933 -58.308  1.00 81.31           O  
ANISOU 2132  OD1 ASN A 293     8918  13484   8489    778   -560   -394       O  
ATOM   2133  N   ASP A 294     -46.788  -4.056 -57.256  1.00 82.13           N  
ANISOU 2133  N   ASP A 294     9072  13225   8910    309   -512   -241       N  
ATOM   2134  CA  ASP A 294     -47.643  -4.864 -56.388  1.00 78.66           C  
ANISOU 2134  CA  ASP A 294     8503  12968   8416    172   -537   -212       C  
ATOM   2135  C   ASP A 294     -47.059  -6.235 -56.017  1.00 75.80           C  
ANISOU 2135  C   ASP A 294     8166  12477   8155    -20   -528   -152       C  
ATOM   2136  O   ASP A 294     -47.676  -7.272 -56.265  1.00 86.13           O  
ANISOU 2136  O   ASP A 294     9432  13855   9440   -168   -544   -145       O  
ATOM   2137  CB  ASP A 294     -49.016  -5.032 -57.046  1.00 84.95           C  
ANISOU 2137  CB  ASP A 294     9200  13990   9084    154   -566   -259       C  
ATOM   2138  CG  ASP A 294     -49.950  -5.900 -56.229  1.00 94.02           C  
ANISOU 2138  CG  ASP A 294    10212  15344  10167     -5   -589   -232       C  
ATOM   2139  OD1 ASP A 294     -50.158  -5.599 -55.024  1.00 81.38           O  
ANISOU 2139  OD1 ASP A 294     8535  13855   8529      7   -594   -209       O  
ATOM   2140  OD2 ASP A 294     -50.461  -6.889 -56.800  1.00 85.55           O1-
ANISOU 2140  OD2 ASP A 294     9113  14314   9077   -147   -600   -236       O1-
ATOM   2141  N   PHE A 295     -45.882  -6.236 -55.404  1.00 70.98           N  
ANISOU 2141  N   PHE A 295     7630  11683   7655    -18   -506   -109       N  
ATOM   2142  CA  PHE A 295     -45.217  -7.476 -54.987  1.00 67.05           C  
ANISOU 2142  CA  PHE A 295     7172  11047   7257   -178   -501    -49       C  
ATOM   2143  C   PHE A 295     -45.922  -8.261 -53.870  1.00 73.66           C  
ANISOU 2143  C   PHE A 295     7907  12036   8044   -322   -525     -2       C  
ATOM   2144  O   PHE A 295     -46.496  -7.678 -52.953  1.00 77.00           O  
ANISOU 2144  O   PHE A 295     8235  12632   8388   -280   -536      1       O  
ATOM   2145  CB  PHE A 295     -43.798  -7.160 -54.532  1.00 61.67           C  
ANISOU 2145  CB  PHE A 295     6582  10154   6693   -119   -474    -19       C  
ATOM   2146  CG  PHE A 295     -42.963  -8.373 -54.280  1.00 57.12           C  
ANISOU 2146  CG  PHE A 295     6066   9408   6226   -253   -470     34       C  
ATOM   2147  CD1 PHE A 295     -42.359  -9.041 -55.332  1.00 53.69           C  
ANISOU 2147  CD1 PHE A 295     5729   8798   5871   -293   -456     24       C  
ATOM   2148  CD2 PHE A 295     -42.775  -8.846 -52.985  1.00 58.35           C  
ANISOU 2148  CD2 PHE A 295     6189   9576   6404   -332   -480     95       C  
ATOM   2149  CE1 PHE A 295     -41.576 -10.161 -55.102  1.00 60.53           C  
ANISOU 2149  CE1 PHE A 295     6660   9502   6836   -401   -454     70       C  
ATOM   2150  CE2 PHE A 295     -41.999  -9.971 -52.748  1.00 55.70           C  
ANISOU 2150  CE2 PHE A 295     5920   9077   6166   -445   -479    145       C  
ATOM   2151  CZ  PHE A 295     -41.403 -10.631 -53.810  1.00 55.17           C  
ANISOU 2151  CZ  PHE A 295     5950   8833   6175   -476   -468    132       C  
ATOM   2152  N   SER A 296     -45.847  -9.587 -53.963  1.00 70.71           N  
ANISOU 2152  N   SER A 296     7562  11587   7715   -494   -530     34       N  
ATOM   2153  CA  SER A 296     -46.257 -10.508 -52.897  1.00 69.51           C  
ANISOU 2153  CA  SER A 296     7351  11521   7539   -657   -549     92       C  
ATOM   2154  C   SER A 296     -45.084 -11.405 -52.543  1.00 70.44           C  
ANISOU 2154  C   SER A 296     7577  11400   7786   -739   -541    152       C  
ATOM   2155  O   SER A 296     -44.360 -11.851 -53.432  1.00 68.32           O  
ANISOU 2155  O   SER A 296     7415  10938   7603   -744   -529    142       O  
ATOM   2156  CB  SER A 296     -47.421 -11.389 -53.357  1.00 67.76           C  
ANISOU 2156  CB  SER A 296     7067  11448   7228   -810   -571     80       C  
ATOM   2157  OG  SER A 296     -48.654 -10.916 -52.857  1.00 77.92           O  
ANISOU 2157  OG  SER A 296     8206  13021   8377   -805   -589     59       O  
ATOM   2158  N   ASP A 297     -44.909 -11.705 -51.260  1.00 71.04           N  
ANISOU 2158  N   ASP A 297     7627  11494   7869   -803   -549    213       N  
ATOM   2159  CA  ASP A 297     -43.756 -12.491 -50.809  1.00 72.81           C  
ANISOU 2159  CA  ASP A 297     7953  11497   8212   -862   -546    272       C  
ATOM   2160  C   ASP A 297     -43.646 -13.861 -51.486  1.00 71.70           C  
ANISOU 2160  C   ASP A 297     7900  11223   8117  -1009   -555    288       C  
ATOM   2161  O   ASP A 297     -42.548 -14.372 -51.678  1.00 85.65           O  
ANISOU 2161  O   ASP A 297     9779  12767   9996  -1007   -547    309       O  
ATOM   2162  CB  ASP A 297     -43.768 -12.652 -49.284  1.00 87.23           C  
ANISOU 2162  CB  ASP A 297     9730  13393  10020   -920   -558    335       C  
ATOM   2163  CG  ASP A 297     -44.012 -11.336 -48.553  1.00108.12           C  
ANISOU 2163  CG  ASP A 297    12282  16193  12606   -785   -552    316       C  
ATOM   2164  OD1 ASP A 297     -45.014 -11.259 -47.805  1.00128.26           O  
ANISOU 2164  OD1 ASP A 297    14721  18963  15049   -837   -566    326       O  
ATOM   2165  OD2 ASP A 297     -43.221 -10.378 -48.731  1.00 85.51           O1-
ANISOU 2165  OD2 ASP A 297     9459  13235   9797   -630   -532    289       O1-
ATOM   2166  N   ASP A 298     -44.779 -14.440 -51.863  1.00 82.17           N  
ANISOU 2166  N   ASP A 298     9177  12690   9354  -1132   -572    275       N  
ATOM   2167  CA  ASP A 298     -44.806 -15.802 -52.405  1.00 94.54           C  
ANISOU 2167  CA  ASP A 298    10828  14145  10948  -1295   -584    293       C  
ATOM   2168  C   ASP A 298     -44.394 -15.924 -53.872  1.00 91.40           C  
ANISOU 2168  C   ASP A 298    10521  13599  10608  -1247   -571    240       C  
ATOM   2169  O   ASP A 298     -44.220 -17.036 -54.374  1.00 84.20           O  
ANISOU 2169  O   ASP A 298     9702  12556   9734  -1363   -580    252       O  
ATOM   2170  CB  ASP A 298     -46.170 -16.479 -52.164  1.00100.16           C  
ANISOU 2170  CB  ASP A 298    11454  15065  11535  -1476   -608    304       C  
ATOM   2171  CG  ASP A 298     -47.328 -15.504 -52.208  1.00112.63           C  
ANISOU 2171  CG  ASP A 298    12880  16924  12987  -1412   -610    252       C  
ATOM   2172  OD1 ASP A 298     -47.426 -14.730 -53.183  1.00117.73           O  
ANISOU 2172  OD1 ASP A 298    13515  17594  13623  -1283   -599    187       O  
ATOM   2173  OD2 ASP A 298     -48.146 -15.517 -51.263  1.00129.39           O1-
ANISOU 2173  OD2 ASP A 298    14895  19250  15016  -1490   -622    276       O1-
ATOM   2174  N   ILE A 299     -44.224 -14.798 -54.559  1.00 91.58           N  
ANISOU 2174  N   ILE A 299    10526  13635  10633  -1079   -551    183       N  
ATOM   2175  CA  ILE A 299     -43.832 -14.862 -55.968  1.00 96.15           C  
ANISOU 2175  CA  ILE A 299    11189  14081  11261  -1031   -536    131       C  
ATOM   2176  C   ILE A 299     -42.354 -15.230 -56.199  1.00 85.72           C  
ANISOU 2176  C   ILE A 299    10004  12484  10081   -988   -517    148       C  
ATOM   2177  O   ILE A 299     -41.990 -15.645 -57.301  1.00 84.56           O  
ANISOU 2177  O   ILE A 299     9942  12206   9981   -989   -507    116       O  
ATOM   2178  CB  ILE A 299     -44.365 -13.665 -56.821  1.00100.67           C  
ANISOU 2178  CB  ILE A 299    11703  14778  11765   -889   -525     59       C  
ATOM   2179  CG1 ILE A 299     -43.532 -13.438 -58.092  1.00 88.96           C  
ANISOU 2179  CG1 ILE A 299    10327  13113  10360   -792   -499     14       C  
ATOM   2180  CG2 ILE A 299     -44.510 -12.392 -56.002  1.00 97.16           C  
ANISOU 2180  CG2 ILE A 299    11173  14467  11275   -756   -520     57       C  
ATOM   2181  CD1 ILE A 299     -42.463 -12.385 -57.966  1.00 79.58           C  
ANISOU 2181  CD1 ILE A 299     9179  11815   9241   -625   -470      7       C  
ATOM   2182  N   VAL A 300     -41.522 -15.126 -55.161  1.00 86.15           N  
ANISOU 2182  N   VAL A 300    10074  12459  10199   -954   -513    197       N  
ATOM   2183  CA  VAL A 300     -40.149 -15.675 -55.224  1.00 94.71           C  
ANISOU 2183  CA  VAL A 300    11276  13296  11410   -934   -501    219       C  
ATOM   2184  C   VAL A 300     -40.096 -17.106 -54.682  1.00 91.51           C  
ANISOU 2184  C   VAL A 300    10933  12806  11029  -1094   -529    280       C  
ATOM   2185  O   VAL A 300     -39.074 -17.784 -54.791  1.00102.67           O  
ANISOU 2185  O   VAL A 300    12453  14017  12539  -1093   -527    298       O  
ATOM   2186  CB  VAL A 300     -39.069 -14.776 -54.548  1.00 85.43           C  
ANISOU 2186  CB  VAL A 300    10101  12052  10303   -795   -480    232       C  
ATOM   2187  CG1 VAL A 300     -39.226 -13.328 -54.984  1.00 91.14           C  
ANISOU 2187  CG1 VAL A 300    10773  12868  10988   -648   -457    176       C  
ATOM   2188  CG2 VAL A 300     -39.089 -14.888 -53.028  1.00 72.84           C  
ANISOU 2188  CG2 VAL A 300     8458  10521   8696   -840   -500    299       C  
ATOM   2189  N   LYS A 301     -41.211 -17.543 -54.102  1.00 93.71           N  
ANISOU 2189  N   LYS A 301    11146  13246  11212  -1229   -555    309       N  
ATOM   2190  CA  LYS A 301     -41.405 -18.915 -53.641  1.00 91.37           C  
ANISOU 2190  CA  LYS A 301    10910  12893  10911  -1406   -584    366       C  
ATOM   2191  C   LYS A 301     -42.026 -19.787 -54.764  1.00 83.54           C  
ANISOU 2191  C   LYS A 301     9971  11880   9887  -1524   -594    332       C  
ATOM   2192  O   LYS A 301     -42.140 -21.012 -54.632  1.00 75.00           O  
ANISOU 2192  O   LYS A 301     8972  10719   8806  -1678   -617    371       O  
ATOM   2193  CB  LYS A 301     -42.273 -18.883 -52.372  1.00 94.65           C  
ANISOU 2193  CB  LYS A 301    11223  13503  11234  -1499   -603    415       C  
ATOM   2194  CG  LYS A 301     -42.939 -20.186 -51.956  1.00124.16           C  
ANISOU 2194  CG  LYS A 301    14996  17261  14917  -1716   -633    466       C  
ATOM   2195  CD  LYS A 301     -44.290 -19.910 -51.302  1.00125.65           C  
ANISOU 2195  CD  LYS A 301    15040  17731  14969  -1809   -644    474       C  
ATOM   2196  CE  LYS A 301     -44.926 -21.176 -50.750  1.00114.82           C  
ANISOU 2196  CE  LYS A 301    13704  16386  13536  -2040   -672    532       C  
ATOM   2197  NZ  LYS A 301     -44.203 -21.667 -49.543  1.00118.80           N1+
ANISOU 2197  NZ  LYS A 301    14274  16773  14089  -2073   -686    614       N1+
ATOM   2198  N   PHE A 302     -42.389 -19.144 -55.874  1.00 64.26           N  
ANISOU 2198  N   PHE A 302     7495   9502   7417  -1450   -577    261       N  
ATOM   2199  CA  PHE A 302     -43.043 -19.807 -57.006  1.00 74.09           C  
ANISOU 2199  CA  PHE A 302     8775  10753   8621  -1548   -585    220       C  
ATOM   2200  C   PHE A 302     -42.298 -21.038 -57.551  1.00 77.07           C  
ANISOU 2200  C   PHE A 302     9313  10885   9083  -1619   -592    230       C  
ATOM   2201  O   PHE A 302     -41.085 -20.995 -57.757  1.00 85.82           O  
ANISOU 2201  O   PHE A 302    10507  11800  10299  -1510   -575    227       O  
ATOM   2202  CB  PHE A 302     -43.316 -18.800 -58.132  1.00 73.09           C  
ANISOU 2202  CB  PHE A 302     8598  10706   8466  -1421   -564    141       C  
ATOM   2203  CG  PHE A 302     -44.416 -19.228 -59.066  1.00 80.83           C  
ANISOU 2203  CG  PHE A 302     9554  11799   9358  -1527   -578     96       C  
ATOM   2204  CD1 PHE A 302     -45.719 -19.413 -58.594  1.00 79.68           C  
ANISOU 2204  CD1 PHE A 302     9299  11885   9089  -1658   -602    106       C  
ATOM   2205  CD2 PHE A 302     -44.153 -19.461 -60.413  1.00 72.59           C  
ANISOU 2205  CD2 PHE A 302     8591  10639   8348  -1503   -567     42       C  
ATOM   2206  CE1 PHE A 302     -46.733 -19.815 -59.452  1.00 79.90           C  
ANISOU 2206  CE1 PHE A 302     9299  12028   9030  -1762   -617     61       C  
ATOM   2207  CE2 PHE A 302     -45.160 -19.862 -61.274  1.00 72.35           C  
ANISOU 2207  CE2 PHE A 302     8538  10716   8232  -1603   -582     -1       C  
ATOM   2208  CZ  PHE A 302     -46.454 -20.039 -60.791  1.00 79.21           C  
ANISOU 2208  CZ  PHE A 302     9297  11820   8980  -1735   -608      8       C  
ATOM   2209  N   HIS A 303     -43.050 -22.115 -57.799  1.00 73.08           N  
ANISOU 2209  N   HIS A 303     8847  10396   8521  -1801   -617    237       N  
ATOM   2210  CA  HIS A 303     -42.499 -23.442 -58.134  1.00 71.27           C  
ANISOU 2210  CA  HIS A 303     8781   9943   8354  -1898   -631    256       C  
ATOM   2211  C   HIS A 303     -41.724 -23.489 -59.431  1.00 73.18           C  
ANISOU 2211  C   HIS A 303     9118  10011   8675  -1799   -611    197       C  
ATOM   2212  O   HIS A 303     -40.805 -24.296 -59.579  1.00 66.01           O  
ANISOU 2212  O   HIS A 303     8348   8879   7852  -1798   -616    211       O  
ATOM   2213  CB  HIS A 303     -43.602 -24.523 -58.123  1.00 69.18           C  
ANISOU 2213  CB  HIS A 303     8536   9754   7995  -2130   -662    273       C  
ATOM   2214  CG  HIS A 303     -44.548 -24.456 -59.309  1.00 69.56           C  
ANISOU 2214  CG  HIS A 303     8539   9923   7966  -2181   -661    201       C  
ATOM   2215  CD2 HIS A 303     -44.610 -25.217 -60.476  1.00 72.34           C  
ANISOU 2215  CD2 HIS A 303     8992  10168   8323  -2249   -666    158       C  
ATOM   2216  ND1 HIS A 303     -45.544 -23.546 -59.398  1.00 73.30           N  
ANISOU 2216  ND1 HIS A 303     8853  10654   8342  -2156   -655    166       N  
ATOM   2217  CE1 HIS A 303     -46.207 -23.711 -60.560  1.00 63.83           C  
ANISOU 2217  CE1 HIS A 303     7648   9513   7088  -2206   -658    102       C  
ATOM   2218  NE2 HIS A 303     -45.636 -24.729 -61.223  1.00 65.57           N  
ANISOU 2218  NE2 HIS A 303     8030   9511   7373  -2267   -664     98       N  
ATOM   2219  N   CYS A 304     -42.086 -22.631 -60.381  1.00 67.36           N  
ANISOU 2219  N   CYS A 304     8312   9375   7906  -1712   -590    128       N  
ATOM   2220  CA  CYS A 304     -41.368 -22.568 -61.651  1.00 68.40           C  
ANISOU 2220  CA  CYS A 304     8527   9358   8105  -1613   -567     69       C  
ATOM   2221  C   CYS A 304     -39.982 -21.888 -61.569  1.00 70.20           C  
ANISOU 2221  C   CYS A 304     8787   9443   8444  -1426   -537     66       C  
ATOM   2222  O   CYS A 304     -39.287 -21.782 -62.587  1.00 70.23           O  
ANISOU 2222  O   CYS A 304     8854   9323   8504  -1336   -511     18       O  
ATOM   2223  CB  CYS A 304     -42.267 -21.967 -62.748  1.00 80.33           C  
ANISOU 2223  CB  CYS A 304     9965  11022   9535  -1594   -559     -2       C  
ATOM   2224  SG  CYS A 304     -43.757 -22.972 -63.006  1.00 89.82           S  
ANISOU 2224  SG  CYS A 304    11148  12365  10614  -1829   -596     -8       S  
ATOM   2225  N   LEU A 305     -39.576 -21.470 -60.362  1.00 63.99           N  
ANISOU 2225  N   LEU A 305     7954   8675   7681  -1378   -536    119       N  
ATOM   2226  CA  LEU A 305     -38.229 -20.903 -60.121  1.00 69.56           C  
ANISOU 2226  CA  LEU A 305     8687   9252   8490  -1219   -509    123       C  
ATOM   2227  C   LEU A 305     -37.297 -21.854 -59.372  1.00 70.95           C  
ANISOU 2227  C   LEU A 305     8961   9248   8747  -1249   -526    180       C  
ATOM   2228  O   LEU A 305     -36.131 -21.519 -59.121  1.00 63.79           O  
ANISOU 2228  O   LEU A 305     8079   8232   7925  -1127   -508    185       O  
ATOM   2229  CB  LEU A 305     -38.287 -19.577 -59.343  1.00 66.07           C  
ANISOU 2229  CB  LEU A 305     8125   8955   8023  -1114   -494    133       C  
ATOM   2230  CG  LEU A 305     -38.921 -18.303 -59.911  1.00 61.79           C  
ANISOU 2230  CG  LEU A 305     7486   8578   7413  -1023   -474     80       C  
ATOM   2231  CD1 LEU A 305     -38.956 -17.227 -58.837  1.00 64.47           C  
ANISOU 2231  CD1 LEU A 305     7725   9040   7728   -943   -469    105       C  
ATOM   2232  CD2 LEU A 305     -38.210 -17.796 -61.157  1.00 64.67           C  
ANISOU 2232  CD2 LEU A 305     7904   8837   7829   -903   -439     15       C  
ATOM   2233  N   ALA A 306     -37.814 -23.032 -59.031  1.00 72.84           N  
ANISOU 2233  N   ALA A 306     9261   9462   8954  -1409   -562    221       N  
ATOM   2234  CA  ALA A 306     -37.095 -24.028 -58.230  1.00 64.23           C  
ANISOU 2234  CA  ALA A 306     8273   8208   7921  -1452   -588    282       C  
ATOM   2235  C   ALA A 306     -35.688 -24.351 -58.730  1.00 63.78           C  
ANISOU 2235  C   ALA A 306     8326   7926   7978  -1336   -574    260       C  
ATOM   2236  O   ALA A 306     -34.765 -24.503 -57.927  1.00 69.16           O  
ANISOU 2236  O   ALA A 306     9042   8509   8725  -1276   -582    302       O  
ATOM   2237  CB  ALA A 306     -37.918 -25.309 -58.133  1.00 67.25           C  
ANISOU 2237  CB  ALA A 306     8732   8576   8242  -1653   -627    315       C  
ATOM   2238  N   ASN A 307     -35.521 -24.450 -60.046  1.00 63.56           N  
ANISOU 2238  N   ASN A 307     8352   7825   7972  -1300   -554    193       N  
ATOM   2239  CA  ASN A 307     -34.279 -24.986 -60.615  1.00 67.07           C  
ANISOU 2239  CA  ASN A 307     8914   8052   8514  -1211   -546    167       C  
ATOM   2240  C   ASN A 307     -33.258 -23.936 -61.062  1.00 64.28           C  
ANISOU 2240  C   ASN A 307     8517   7678   8230  -1028   -499    119       C  
ATOM   2241  O   ASN A 307     -32.165 -24.266 -61.520  1.00 68.88           O  
ANISOU 2241  O   ASN A 307     9179   8101   8892   -942   -485     91       O  
ATOM   2242  CB  ASN A 307     -34.595 -25.969 -61.741  1.00 70.56           C  
ANISOU 2242  CB  ASN A 307     9468   8397   8943  -1296   -555    125       C  
ATOM   2243  CG  ASN A 307     -35.395 -27.171 -61.257  1.00 77.63           C  
ANISOU 2243  CG  ASN A 307    10441   9273   9781  -1485   -603    176       C  
ATOM   2244  ND2 ASN A 307     -35.863 -27.996 -62.200  1.00 77.66           N  
ANISOU 2244  ND2 ASN A 307    10536   9216   9755  -1584   -614    140       N  
ATOM   2245  OD1 ASN A 307     -35.597 -27.353 -60.051  1.00 77.50           O  
ANISOU 2245  OD1 ASN A 307    10405   9299   9742  -1548   -628    247       O  
ATOM   2246  N   VAL A 308     -33.630 -22.675 -60.919  1.00 52.57           N  
ANISOU 2246  N   VAL A 308     6909   6357   6708   -973   -475    108       N  
ATOM   2247  CA  VAL A 308     -32.755 -21.558 -61.179  1.00 54.83           C  
ANISOU 2247  CA  VAL A 308     7146   6640   7044   -815   -431     70       C  
ATOM   2248  C   VAL A 308     -31.506 -21.721 -60.299  1.00 52.40           C  
ANISOU 2248  C   VAL A 308     6865   6220   6822   -739   -433    106       C  
ATOM   2249  O   VAL A 308     -31.612 -22.184 -59.175  1.00 59.83           O  
ANISOU 2249  O   VAL A 308     7808   7168   7757   -797   -467    172       O  
ATOM   2250  CB  VAL A 308     -33.523 -20.251 -60.858  1.00 57.22           C  
ANISOU 2250  CB  VAL A 308     7317   7146   7276   -789   -417     68       C  
ATOM   2251  CG1 VAL A 308     -32.656 -19.230 -60.150  1.00 45.77           C  
ANISOU 2251  CG1 VAL A 308     5809   5709   5870   -664   -393     79       C  
ATOM   2252  CG2 VAL A 308     -34.185 -19.682 -62.107  1.00 53.23           C  
ANISOU 2252  CG2 VAL A 308     6790   6719   6716   -773   -394      2       C  
ATOM   2253  N   SER A 309     -30.328 -21.365 -60.799  1.00 49.60           N  
ANISOU 2253  N   SER A 309     6531   5770   6542   -614   -399     64       N  
ATOM   2254  CA  SER A 309     -29.139 -21.449 -59.953  1.00 61.62           C  
ANISOU 2254  CA  SER A 309     8063   7209   8140   -535   -402     94       C  
ATOM   2255  C   SER A 309     -28.752 -20.122 -59.261  1.00 58.24           C  
ANISOU 2255  C   SER A 309     7528   6884   7717   -446   -375    101       C  
ATOM   2256  O   SER A 309     -28.009 -20.128 -58.278  1.00 50.33           O  
ANISOU 2256  O   SER A 309     6511   5852   6757   -404   -386    140       O  
ATOM   2257  CB  SER A 309     -27.958 -22.068 -60.705  1.00 55.93           C  
ANISOU 2257  CB  SER A 309     7434   6315   7501   -458   -387     51       C  
ATOM   2258  OG  SER A 309     -27.415 -21.151 -61.621  1.00 67.68           O  
ANISOU 2258  OG  SER A 309     8887   7815   9010   -360   -334    -16       O  
ATOM   2259  N   ALA A 310     -29.256 -19.000 -59.774  1.00 56.97           N  
ANISOU 2259  N   ALA A 310     7299   6838   7509   -416   -343     64       N  
ATOM   2260  CA  ALA A 310     -29.088 -17.698 -59.111  1.00 50.63           C  
ANISOU 2260  CA  ALA A 310     6401   6140   6693   -344   -322     71       C  
ATOM   2261  C   ALA A 310     -30.392 -16.910 -59.080  1.00 49.70           C  
ANISOU 2261  C   ALA A 310     6209   6195   6478   -382   -324     71       C  
ATOM   2262  O   ALA A 310     -31.028 -16.677 -60.112  1.00 51.32           O  
ANISOU 2262  O   ALA A 310     6419   6442   6637   -392   -310     26       O  
ATOM   2263  CB  ALA A 310     -27.992 -16.878 -59.775  1.00 43.98           C  
ANISOU 2263  CB  ALA A 310     5560   5248   5902   -226   -271     14       C  
ATOM   2264  N   MET A 311     -30.770 -16.498 -57.883  1.00 51.03           N  
ANISOU 2264  N   MET A 311     6307   6471   6612   -398   -344    119       N  
ATOM   2265  CA  MET A 311     -31.985 -15.751 -57.636  1.00 49.63           C  
ANISOU 2265  CA  MET A 311     6047   6472   6337   -425   -350    124       C  
ATOM   2266  C   MET A 311     -31.566 -14.356 -57.159  1.00 49.73           C  
ANISOU 2266  C   MET A 311     5996   6550   6347   -318   -323    113       C  
ATOM   2267  O   MET A 311     -30.660 -14.218 -56.341  1.00 52.21           O  
ANISOU 2267  O   MET A 311     6303   6816   6716   -275   -321    140       O  
ATOM   2268  CB  MET A 311     -32.809 -16.500 -56.577  1.00 52.77           C  
ANISOU 2268  CB  MET A 311     6418   6943   6689   -543   -397    189       C  
ATOM   2269  CG  MET A 311     -34.172 -15.928 -56.232  1.00 56.49           C  
ANISOU 2269  CG  MET A 311     6796   7615   7051   -588   -410    196       C  
ATOM   2270  SD  MET A 311     -35.263 -15.629 -57.638  1.00 76.75           S  
ANISOU 2270  SD  MET A 311     9348  10275   9538   -601   -399    131       S  
ATOM   2271  CE  MET A 311     -35.257 -17.211 -58.477  1.00 69.99           C  
ANISOU 2271  CE  MET A 311     8602   9277   8714   -715   -417    126       C  
ATOM   2272  N   SER A 312     -32.209 -13.326 -57.691  1.00 45.05           N  
ANISOU 2272  N   SER A 312     5364   6062   5688   -272   -305     74       N  
ATOM   2273  CA  SER A 312     -31.843 -11.953 -57.384  1.00 43.48           C  
ANISOU 2273  CA  SER A 312     5124   5914   5479   -169   -278     57       C  
ATOM   2274  C   SER A 312     -33.064 -11.079 -57.245  1.00 45.02           C  
ANISOU 2274  C   SER A 312     5251   6286   5567   -156   -286     48       C  
ATOM   2275  O   SER A 312     -33.949 -11.093 -58.114  1.00 48.73           O  
ANISOU 2275  O   SER A 312     5720   6817   5976   -175   -290     16       O  
ATOM   2276  CB  SER A 312     -30.960 -11.375 -58.474  1.00 46.25           C  
ANISOU 2276  CB  SER A 312     5531   6167   5874    -84   -231     -2       C  
ATOM   2277  OG  SER A 312     -29.603 -11.546 -58.142  1.00 63.55           O  
ANISOU 2277  OG  SER A 312     7750   8240   8156    -49   -213      6       O  
ATOM   2278  N   LEU A 313     -33.108 -10.344 -56.138  1.00 44.17           N  
ANISOU 2278  N   LEU A 313     5083   6263   5434   -121   -293     75       N  
ATOM   2279  CA  LEU A 313     -34.120  -9.320 -55.899  1.00 46.70           C  
ANISOU 2279  CA  LEU A 313     5338   6751   5653    -79   -299     61       C  
ATOM   2280  C   LEU A 313     -33.428  -7.976 -55.698  1.00 49.54           C  
ANISOU 2280  C   LEU A 313     5704   7098   6020     38   -268     39       C  
ATOM   2281  O   LEU A 313     -32.467  -7.871 -54.938  1.00 51.70           O  
ANISOU 2281  O   LEU A 313     5982   7305   6353     56   -261     62       O  
ATOM   2282  CB  LEU A 313     -34.964  -9.683 -54.682  1.00 48.36           C  
ANISOU 2282  CB  LEU A 313     5468   7096   5807   -152   -337    114       C  
ATOM   2283  CG  LEU A 313     -35.549 -11.094 -54.738  1.00 49.69           C  
ANISOU 2283  CG  LEU A 313     5641   7264   5972   -288   -368    145       C  
ATOM   2284  CD1 LEU A 313     -36.214 -11.460 -53.432  1.00 48.65           C  
ANISOU 2284  CD1 LEU A 313     5438   7254   5790   -368   -402    204       C  
ATOM   2285  CD2 LEU A 313     -36.537 -11.209 -55.884  1.00 57.73           C  
ANISOU 2285  CD2 LEU A 313     6659   8351   6924   -315   -371    102       C  
ATOM   2286  N   ALA A 314     -33.899  -6.957 -56.403  1.00 47.92           N  
ANISOU 2286  N   ALA A 314     5506   6951   5747    115   -253     -8       N  
ATOM   2287  CA  ALA A 314     -33.328  -5.624 -56.299  1.00 50.19           C  
ANISOU 2287  CA  ALA A 314     5816   7222   6028    222   -225    -34       C  
ATOM   2288  C   ALA A 314     -34.432  -4.574 -56.334  1.00 52.83           C  
ANISOU 2288  C   ALA A 314     6119   7707   6247    293   -236    -59       C  
ATOM   2289  O   ALA A 314     -35.134  -4.451 -57.331  1.00 45.59           O  
ANISOU 2289  O   ALA A 314     5217   6831   5273    312   -237    -95       O  
ATOM   2290  CB  ALA A 314     -32.333  -5.382 -57.413  1.00 45.86           C  
ANISOU 2290  CB  ALA A 314     5356   6528   5537    263   -181    -76       C  
ATOM   2291  N   GLY A 315     -34.576  -3.822 -55.244  1.00 54.46           N  
ANISOU 2291  N   GLY A 315     6280   7997   6413    337   -246    -43       N  
ATOM   2292  CA  GLY A 315     -35.568  -2.750 -55.171  1.00 45.53           C  
ANISOU 2292  CA  GLY A 315     5120   7009   5168    423   -258    -70       C  
ATOM   2293  C   GLY A 315     -36.971  -3.297 -55.039  1.00 46.60           C  
ANISOU 2293  C   GLY A 315     5168   7316   5219    373   -297    -61       C  
ATOM   2294  O   GLY A 315     -37.925  -2.682 -55.492  1.00 57.26           O  
ANISOU 2294  O   GLY A 315     6501   8782   6472    438   -309    -96       O  
ATOM   2295  N   VAL A 316     -37.091  -4.438 -54.373  1.00 48.29           N  
ANISOU 2295  N   VAL A 316     5329   7551   5467    257   -319    -13       N  
ATOM   2296  CA  VAL A 316     -38.345  -5.173 -54.290  1.00 47.93           C  
ANISOU 2296  CA  VAL A 316     5204   7658   5349    176   -352      0       C  
ATOM   2297  C   VAL A 316     -38.927  -5.062 -52.891  1.00 49.16           C  
ANISOU 2297  C   VAL A 316     5263   7965   5448    156   -378     36       C  
ATOM   2298  O   VAL A 316     -38.229  -5.280 -51.901  1.00 54.92           O  
ANISOU 2298  O   VAL A 316     5990   8641   6237    125   -377     79       O  
ATOM   2299  CB  VAL A 316     -38.134  -6.660 -54.661  1.00 53.70           C  
ANISOU 2299  CB  VAL A 316     5958   8297   6149     41   -359     27       C  
ATOM   2300  CG1 VAL A 316     -39.418  -7.458 -54.502  1.00 66.43           C  
ANISOU 2300  CG1 VAL A 316     7489  10068   7683    -65   -393     43       C  
ATOM   2301  CG2 VAL A 316     -37.598  -6.780 -56.082  1.00 61.51           C  
ANISOU 2301  CG2 VAL A 316     7038   9143   7188     63   -333    -14       C  
ATOM   2302  N   SER A 317     -40.222  -4.755 -52.834  1.00 53.61           N  
ANISOU 2302  N   SER A 317     5746   8727   5894    174   -401     16       N  
ATOM   2303  CA  SER A 317     -40.959  -4.545 -51.587  1.00 55.82           C  
ANISOU 2303  CA  SER A 317     5923   9188   6096    166   -424     40       C  
ATOM   2304  C   SER A 317     -41.156  -5.820 -50.771  1.00 59.77           C  
ANISOU 2304  C   SER A 317     6369   9724   6616      5   -446    101       C  
ATOM   2305  O   SER A 317     -42.152  -5.938 -50.053  1.00 67.44           O  
ANISOU 2305  O   SER A 317     7238  10885   7498    -40   -468    115       O  
ATOM   2306  CB  SER A 317     -42.339  -3.931 -51.888  1.00 62.09           C  
ANISOU 2306  CB  SER A 317     6638  10198   6752    230   -445     -6       C  
ATOM   2307  OG  SER A 317     -42.239  -2.801 -52.737  1.00 70.51           O  
ANISOU 2307  OG  SER A 317     7769  11228   7790    379   -430    -62       O  
ATOM   2308  N   ILE A 318     -40.234  -6.778 -50.878  1.00 65.75           N  
ANISOU 2308  N   ILE A 318     7195  10302   7483    -81   -437    138       N  
ATOM   2309  CA  ILE A 318     -40.346  -8.007 -50.086  1.00 58.15           C  
ANISOU 2309  CA  ILE A 318     6203   9350   6539   -233   -458    201       C  
ATOM   2310  C   ILE A 318     -40.209  -7.663 -48.608  1.00 57.63           C  
ANISOU 2310  C   ILE A 318     6083   9354   6459   -222   -467    242       C  
ATOM   2311  O   ILE A 318     -39.314  -6.916 -48.211  1.00 61.97           O  
ANISOU 2311  O   ILE A 318     6666   9821   7057   -129   -450    240       O  
ATOM   2312  CB  ILE A 318     -39.360  -9.122 -50.522  1.00 66.12           C  
ANISOU 2312  CB  ILE A 318     7310  10145   7667   -313   -452    229       C  
ATOM   2313  CG1 ILE A 318     -39.631 -10.411 -49.728  1.00 55.06           C  
ANISOU 2313  CG1 ILE A 318     5890   8762   6267   -474   -479    294       C  
ATOM   2314  CG2 ILE A 318     -37.901  -8.668 -50.416  1.00 63.29           C  
ANISOU 2314  CG2 ILE A 318     7027   9606   7415   -225   -426    230       C  
ATOM   2315  CD1 ILE A 318     -39.116 -11.675 -50.390  1.00 61.50           C  
ANISOU 2315  CD1 ILE A 318     6799   9403   7163   -570   -483    311       C  
ATOM   2316  N   LYS A 319     -41.121  -8.194 -47.807  1.00 60.20           N  
ANISOU 2316  N   LYS A 319     6322   9839   6709   -324   -492    276       N  
ATOM   2317  CA  LYS A 319     -41.176  -7.880 -46.388  1.00 59.06           C  
ANISOU 2317  CA  LYS A 319     6113   9793   6531   -321   -502    314       C  
ATOM   2318  C   LYS A 319     -40.653  -9.036 -45.536  1.00 58.70           C  
ANISOU 2318  C   LYS A 319     6094   9661   6548   -452   -516    390       C  
ATOM   2319  O   LYS A 319     -40.094  -8.823 -44.459  1.00 55.44           O  
ANISOU 2319  O   LYS A 319     5674   9232   6159   -434   -518    427       O  
ATOM   2320  CB  LYS A 319     -42.616  -7.544 -45.995  1.00 72.97           C  
ANISOU 2320  CB  LYS A 319     7751  11824   8150   -331   -519    296       C  
ATOM   2321  CG  LYS A 319     -43.176  -6.289 -46.649  1.00 83.43           C  
ANISOU 2321  CG  LYS A 319     9046  13253   9400   -177   -511    222       C  
ATOM   2322  CD  LYS A 319     -42.304  -5.072 -46.363  1.00 84.89           C  
ANISOU 2322  CD  LYS A 319     9280  13349   9622    -20   -493    201       C  
ATOM   2323  CE  LYS A 319     -43.074  -3.772 -46.518  1.00 87.14           C  
ANISOU 2323  CE  LYS A 319     9518  13790   9798    129   -495    138       C  
ATOM   2324  NZ  LYS A 319     -43.458  -3.524 -47.930  1.00 89.38           N1+
ANISOU 2324  NZ  LYS A 319     9837  14065  10057    187   -490     81       N1+
ATOM   2325  N   TYR A 320     -40.855 -10.257 -46.028  1.00 58.44           N  
ANISOU 2325  N   TYR A 320     6097   9573   6533   -586   -528    414       N  
ATOM   2326  CA  TYR A 320     -40.465 -11.475 -45.325  1.00 58.47           C  
ANISOU 2326  CA  TYR A 320     6142   9488   6584   -721   -546    488       C  
ATOM   2327  C   TYR A 320     -40.060 -12.528 -46.334  1.00 56.31           C  
ANISOU 2327  C   TYR A 320     5970   9038   6384   -793   -546    490       C  
ATOM   2328  O   TYR A 320     -40.674 -12.637 -47.394  1.00 60.76           O  
ANISOU 2328  O   TYR A 320     6533   9635   6915   -811   -543    446       O  
ATOM   2329  CB  TYR A 320     -41.622 -12.032 -44.500  1.00 56.69           C  
ANISOU 2329  CB  TYR A 320     5830   9457   6253   -858   -570    527       C  
ATOM   2330  CG  TYR A 320     -42.117 -11.132 -43.398  1.00 65.34           C  
ANISOU 2330  CG  TYR A 320     6816  10745   7263   -804   -572    529       C  
ATOM   2331  CD1 TYR A 320     -43.211 -10.285 -43.596  1.00 65.90           C  
ANISOU 2331  CD1 TYR A 320     6782  11034   7221   -744   -568    474       C  
ATOM   2332  CD2 TYR A 320     -41.505 -11.137 -42.149  1.00 60.57           C  
ANISOU 2332  CD2 TYR A 320     6214  10111   6688   -806   -579    584       C  
ATOM   2333  CE1 TYR A 320     -43.669  -9.461 -42.580  1.00 63.87           C  
ANISOU 2333  CE1 TYR A 320     6428  10955   6883   -685   -570    471       C  
ATOM   2334  CE2 TYR A 320     -41.960 -10.325 -41.127  1.00 60.97           C  
ANISOU 2334  CE2 TYR A 320     6167  10339   6657   -756   -580    583       C  
ATOM   2335  CZ  TYR A 320     -43.035  -9.489 -41.346  1.00 64.60           C  
ANISOU 2335  CZ  TYR A 320     6528  11010   7008   -694   -576    527       C  
ATOM   2336  OH  TYR A 320     -43.463  -8.682 -40.317  1.00 72.23           O  
ANISOU 2336  OH  TYR A 320     7400  12150   7892   -636   -578    523       O  
ATOM   2337  N   LEU A 321     -39.024 -13.294 -45.999  1.00 61.64           N  
ANISOU 2337  N   LEU A 321     6733   9530   7155   -827   -554    538       N  
ATOM   2338  CA  LEU A 321     -38.639 -14.466 -46.776  1.00 60.37           C  
ANISOU 2338  CA  LEU A 321     6677   9199   7060   -908   -561    548       C  
ATOM   2339  C   LEU A 321     -38.573 -15.668 -45.839  1.00 59.21           C  
ANISOU 2339  C   LEU A 321     6571   9006   6920  -1048   -591    629       C  
ATOM   2340  O   LEU A 321     -37.535 -15.951 -45.244  1.00 67.27           O  
ANISOU 2340  O   LEU A 321     7650   9890   8017  -1021   -598    669       O  
ATOM   2341  CB  LEU A 321     -37.289 -14.243 -47.458  1.00 62.70           C  
ANISOU 2341  CB  LEU A 321     7060   9287   7473   -793   -538    520       C  
ATOM   2342  CG  LEU A 321     -37.042 -14.578 -48.936  1.00 63.73           C  
ANISOU 2342  CG  LEU A 321     7270   9292   7652   -779   -523    469       C  
ATOM   2343  CD1 LEU A 321     -35.564 -14.883 -49.147  1.00 68.19           C  
ANISOU 2343  CD1 LEU A 321     7930   9635   8341   -716   -513    473       C  
ATOM   2344  CD2 LEU A 321     -37.886 -15.717 -49.476  1.00 65.53           C  
ANISOU 2344  CD2 LEU A 321     7527   9532   7839   -927   -543    478       C  
ATOM   2345  N   GLU A 322     -39.707 -16.346 -45.684  1.00 76.14           N  
ANISOU 2345  N   GLU A 322     8682  11275   8973  -1198   -611    653       N  
ATOM   2346  CA  GLU A 322     -39.806 -17.543 -44.850  1.00 73.98           C  
ANISOU 2346  CA  GLU A 322     8456  10965   8685  -1353   -641    731       C  
ATOM   2347  C   GLU A 322     -40.728 -18.554 -45.502  1.00 73.78           C  
ANISOU 2347  C   GLU A 322     8462  10966   8604  -1518   -655    731       C  
ATOM   2348  O   GLU A 322     -41.802 -18.878 -44.993  1.00113.61           O  
ANISOU 2348  O   GLU A 322    13442  16180  13542  -1654   -669    757       O  
ATOM   2349  CB  GLU A 322     -40.211 -17.216 -43.400  1.00 76.22           C  
ANISOU 2349  CB  GLU A 322     8650  11411   8898  -1384   -652    780       C  
ATOM   2350  CG  GLU A 322     -41.684 -16.961 -43.122  1.00 84.99           C  
ANISOU 2350  CG  GLU A 322     9633  12788   9868  -1471   -654    770       C  
ATOM   2351  CD  GLU A 322     -42.010 -15.507 -42.862  1.00 97.92           C  
ANISOU 2351  CD  GLU A 322    11144  14602  11454  -1330   -634    721       C  
ATOM   2352  OE1 GLU A 322     -43.161 -15.109 -43.142  1.00118.51           O  
ANISOU 2352  OE1 GLU A 322    13651  17416  13959  -1350   -631    679       O  
ATOM   2353  OE2 GLU A 322     -41.130 -14.766 -42.374  1.00100.40           O1-
ANISOU 2353  OE2 GLU A 322    11464  14853  11828  -1199   -625    722       O1-
ATOM   2354  N   ASP A 323     -40.290 -19.053 -46.647  1.00 78.79           N  
ANISOU 2354  N   ASP A 323     9195  11436   9305  -1509   -650    700       N  
ATOM   2355  CA  ASP A 323     -41.107 -19.931 -47.471  1.00102.25           C  
ANISOU 2355  CA  ASP A 323    12202  14419  12227  -1653   -661    684       C  
ATOM   2356  C   ASP A 323     -40.294 -21.120 -47.951  1.00 92.09           C  
ANISOU 2356  C   ASP A 323    11083  12878  11028  -1702   -676    707       C  
ATOM   2357  O   ASP A 323     -40.782 -22.249 -48.002  1.00 84.95           O  
ANISOU 2357  O   ASP A 323    10249  11940  10086  -1870   -700    739       O  
ATOM   2358  CB  ASP A 323     -41.594 -19.170 -48.719  1.00105.56           C  
ANISOU 2358  CB  ASP A 323    12565  14922  12621  -1574   -638    598       C  
ATOM   2359  CG  ASP A 323     -42.777 -18.249 -48.448  1.00114.56           C  
ANISOU 2359  CG  ASP A 323    13545  16342  13641  -1564   -632    568       C  
ATOM   2360  OD1 ASP A 323     -43.054 -17.391 -49.318  1.00 84.43           O  
ANISOU 2360  OD1 ASP A 323     9677  12598   9806  -1458   -613    498       O  
ATOM   2361  OD2 ASP A 323     -43.440 -18.382 -47.396  1.00137.88           O1-
ANISOU 2361  OD2 ASP A 323    16427  19447  16514  -1659   -646    612       O1-
ATOM   2362  N   VAL A 324     -39.033 -20.835 -48.259  1.00 83.62           N  
ANISOU 2362  N   VAL A 324    10072  11629  10068  -1553   -662    689       N  
ATOM   2363  CA  VAL A 324     -38.293 -21.534 -49.297  1.00 72.66           C  
ANISOU 2363  CA  VAL A 324     8816  10026   8765  -1533   -661    663       C  
ATOM   2364  C   VAL A 324     -38.142 -23.032 -49.046  1.00 82.09           C  
ANISOU 2364  C   VAL A 324    10148  11066   9973  -1672   -697    723       C  
ATOM   2365  O   VAL A 324     -37.458 -23.447 -48.110  1.00 89.10           O  
ANISOU 2365  O   VAL A 324    11093  11861  10901  -1669   -717    785       O  
ATOM   2366  CB  VAL A 324     -36.940 -20.839 -49.607  1.00 66.53           C  
ANISOU 2366  CB  VAL A 324     8063   9114   8100  -1340   -636    630       C  
ATOM   2367  CG1 VAL A 324     -36.506 -21.144 -51.032  1.00 56.72           C  
ANISOU 2367  CG1 VAL A 324     6906   7727   6917  -1298   -621    570       C  
ATOM   2368  CG2 VAL A 324     -37.055 -19.326 -49.421  1.00 50.97           C  
ANISOU 2368  CG2 VAL A 324     5962   7298   6105  -1213   -607    593       C  
ATOM   2369  N   PRO A 325     -38.815 -23.842 -49.881  1.00 81.75           N  
ANISOU 2369  N   PRO A 325    10166  11004   9892  -1799   -706    704       N  
ATOM   2370  CA  PRO A 325     -38.728 -25.298 -49.868  1.00 82.39           C  
ANISOU 2370  CA  PRO A 325    10402  10921   9979  -1937   -739    750       C  
ATOM   2371  C   PRO A 325     -37.298 -25.776 -50.070  1.00 84.09           C  
ANISOU 2371  C   PRO A 325    10754  10878  10317  -1825   -746    755       C  
ATOM   2372  O   PRO A 325     -36.515 -25.121 -50.763  1.00 88.55           O  
ANISOU 2372  O   PRO A 325    11304  11381  10958  -1665   -718    697       O  
ATOM   2373  CB  PRO A 325     -39.581 -25.709 -51.071  1.00 82.80           C  
ANISOU 2373  CB  PRO A 325    10475  11003   9982  -2040   -736    696       C  
ATOM   2374  CG  PRO A 325     -40.550 -24.589 -51.246  1.00 90.52           C  
ANISOU 2374  CG  PRO A 325    11277  12237  10878  -2018   -712    650       C  
ATOM   2375  CD  PRO A 325     -39.770 -23.357 -50.894  1.00 87.00           C  
ANISOU 2375  CD  PRO A 325    10751  11813  10492  -1818   -687    634       C  
ATOM   2376  N   LYS A 326     -36.981 -26.921 -49.479  1.00 81.42           N  
ANISOU 2376  N   LYS A 326    10548  10395   9990  -1911   -783    820       N  
ATOM   2377  CA  LYS A 326     -35.618 -27.447 -49.471  1.00 90.71           C  
ANISOU 2377  CA  LYS A 326    11855  11336  11273  -1801   -797    834       C  
ATOM   2378  C   LYS A 326     -35.157 -27.992 -50.827  1.00 89.85           C  
ANISOU 2378  C   LYS A 326    11860  11054  11224  -1761   -790    773       C  
ATOM   2379  O   LYS A 326     -33.958 -28.003 -51.123  1.00 88.86           O  
ANISOU 2379  O   LYS A 326    11792  10773  11195  -1612   -785    750       O  
ATOM   2380  CB  LYS A 326     -35.466 -28.512 -48.376  1.00104.29           C  
ANISOU 2380  CB  LYS A 326    13692  12955  12976  -1902   -844    927       C  
ATOM   2381  CG  LYS A 326     -35.957 -28.054 -47.011  1.00111.23           C  
ANISOU 2381  CG  LYS A 326    14465  14006  13790  -1956   -852    990       C  
ATOM   2382  CD  LYS A 326     -35.120 -28.636 -45.886  1.00118.53           C  
ANISOU 2382  CD  LYS A 326    15485  14802  14749  -1931   -890   1070       C  
ATOM   2383  CE  LYS A 326     -35.300 -27.831 -44.610  1.00110.52           C  
ANISOU 2383  CE  LYS A 326    14337  13960  13693  -1916   -887   1115       C  
ATOM   2384  NZ  LYS A 326     -34.236 -28.138 -43.616  1.00127.85           N1+
ANISOU 2384  NZ  LYS A 326    16603  16030  15942  -1835   -917   1177       N1+
ATOM   2385  N   HIS A 327     -36.106 -28.426 -51.654  1.00 87.90           N  
ANISOU 2385  N   HIS A 327    11637  10844  10916  -1891   -790    742       N  
ATOM   2386  CA  HIS A 327     -35.764 -28.996 -52.957  1.00 92.18           C  
ANISOU 2386  CA  HIS A 327    12291  11227  11504  -1868   -786    682       C  
ATOM   2387  C   HIS A 327     -35.243 -27.988 -53.951  1.00 86.28           C  
ANISOU 2387  C   HIS A 327    11467  10499  10817  -1697   -741    599       C  
ATOM   2388  O   HIS A 327     -34.585 -28.362 -54.927  1.00 90.03           O  
ANISOU 2388  O   HIS A 327    12034  10816  11354  -1629   -732    549       O  
ATOM   2389  CB  HIS A 327     -36.920 -29.819 -53.533  1.00 89.91           C  
ANISOU 2389  CB  HIS A 327    12063  10970  11130  -2069   -802    675       C  
ATOM   2390  CG  HIS A 327     -38.178 -29.027 -53.814  1.00 81.85           C  
ANISOU 2390  CG  HIS A 327    10880  10203  10015  -2142   -779    640       C  
ATOM   2391  CD2 HIS A 327     -38.776 -28.657 -55.022  1.00 83.70           C  
ANISOU 2391  CD2 HIS A 327    11061  10521  10220  -2147   -755    562       C  
ATOM   2392  ND1 HIS A 327     -38.986 -28.576 -52.838  1.00 78.84           N  
ANISOU 2392  ND1 HIS A 327    10378  10025   9553  -2220   -782    683       N  
ATOM   2393  CE1 HIS A 327     -40.038 -27.934 -53.387  1.00 81.49           C  
ANISOU 2393  CE1 HIS A 327    10584  10567   9810  -2263   -761    632       C  
ATOM   2394  NE2 HIS A 327     -39.909 -27.985 -54.723  1.00 79.37           N  
ANISOU 2394  NE2 HIS A 327    10359  10224   9574  -2218   -746    560       N  
ATOM   2395  N   PHE A 328     -35.529 -26.709 -53.697  1.00 80.35           N  
ANISOU 2395  N   PHE A 328    10551   9935  10042  -1628   -711    581       N  
ATOM   2396  CA  PHE A 328     -35.031 -25.580 -54.501  1.00 79.16           C  
ANISOU 2396  CA  PHE A 328    10319   9816   9940  -1462   -666    508       C  
ATOM   2397  C   PHE A 328     -33.513 -25.631 -54.692  1.00 68.22           C  
ANISOU 2397  C   PHE A 328     9006   8242   8670  -1303   -656    491       C  
ATOM   2398  O   PHE A 328     -32.771 -25.814 -53.736  1.00 68.33           O  
ANISOU 2398  O   PHE A 328     9046   8190   8727  -1258   -674    542       O  
ATOM   2399  CB  PHE A 328     -35.442 -24.249 -53.852  1.00 69.91           C  
ANISOU 2399  CB  PHE A 328     8980   8856   8726  -1408   -644    511       C  
ATOM   2400  CG  PHE A 328     -36.779 -23.730 -54.304  1.00 71.64           C  
ANISOU 2400  CG  PHE A 328     9097   9277   8844  -1483   -634    477       C  
ATOM   2401  CD1 PHE A 328     -36.947 -22.379 -54.600  1.00 71.03           C  
ANISOU 2401  CD1 PHE A 328     8897   9341   8751  -1369   -601    427       C  
ATOM   2402  CD2 PHE A 328     -37.872 -24.584 -54.455  1.00 70.65           C  
ANISOU 2402  CD2 PHE A 328     8998   9205   8636  -1666   -659    490       C  
ATOM   2403  CE1 PHE A 328     -38.177 -21.887 -55.024  1.00 64.82           C  
ANISOU 2403  CE1 PHE A 328     8015   8746   7865  -1423   -594    393       C  
ATOM   2404  CE2 PHE A 328     -39.104 -24.096 -54.877  1.00 70.21           C  
ANISOU 2404  CE2 PHE A 328     8838   9355   8483  -1729   -651    454       C  
ATOM   2405  CZ  PHE A 328     -39.255 -22.747 -55.160  1.00 62.89           C  
ANISOU 2405  CZ  PHE A 328     7785   8569   7539  -1601   -620    405       C  
ATOM   2406  N   LYS A 329     -33.068 -25.462 -55.930  1.00 70.66           N  
ANISOU 2406  N   LYS A 329     9342   8477   9024  -1220   -627    418       N  
ATOM   2407  CA  LYS A 329     -31.680 -25.713 -56.313  1.00 66.91           C  
ANISOU 2407  CA  LYS A 329     8949   7818   8652  -1087   -617    390       C  
ATOM   2408  C   LYS A 329     -30.811 -24.449 -56.337  1.00 61.32           C  
ANISOU 2408  C   LYS A 329     8143   7154   7999   -917   -574    354       C  
ATOM   2409  O   LYS A 329     -29.740 -24.454 -56.952  1.00 59.04           O  
ANISOU 2409  O   LYS A 329     7899   6746   7786   -802   -554    310       O  
ATOM   2410  CB  LYS A 329     -31.633 -26.384 -57.702  1.00 75.84           C  
ANISOU 2410  CB  LYS A 329    10185   8830   9801  -1099   -610    329       C  
ATOM   2411  CG  LYS A 329     -32.785 -27.328 -58.012  1.00102.49           C  
ANISOU 2411  CG  LYS A 329    13630  12210  13099  -1282   -639    341       C  
ATOM   2412  CD  LYS A 329     -32.363 -28.792 -58.031  1.00117.00           C  
ANISOU 2412  CD  LYS A 329    15649  13838  14966  -1335   -679    365       C  
ATOM   2413  CE  LYS A 329     -32.005 -29.248 -59.440  1.00109.43           C  
ANISOU 2413  CE  LYS A 329    14787  12748  14043  -1295   -664    289       C  
ATOM   2414  NZ  LYS A 329     -31.725 -30.708 -59.516  1.00 96.86           N1+
ANISOU 2414  NZ  LYS A 329    13384  10951  12467  -1356   -706    308       N1+
ATOM   2415  N   TRP A 330     -31.255 -23.372 -55.683  1.00 63.21           N  
ANISOU 2415  N   TRP A 330     8254   7565   8196   -903   -561    370       N  
ATOM   2416  CA  TRP A 330     -30.511 -22.099 -55.702  1.00 60.22           C  
ANISOU 2416  CA  TRP A 330     7787   7235   7858   -756   -520    335       C  
ATOM   2417  C   TRP A 330     -29.115 -22.217 -55.154  1.00 66.64           C  
ANISOU 2417  C   TRP A 330     8630   7931   8759   -650   -522    350       C  
ATOM   2418  O   TRP A 330     -28.918 -22.754 -54.063  1.00 65.17           O  
ANISOU 2418  O   TRP A 330     8467   7714   8580   -678   -558    414       O  
ATOM   2419  CB  TRP A 330     -31.225 -21.018 -54.900  1.00 64.49           C  
ANISOU 2419  CB  TRP A 330     8199   7969   8334   -763   -513    357       C  
ATOM   2420  CG  TRP A 330     -32.626 -20.675 -55.336  1.00 61.75           C  
ANISOU 2420  CG  TRP A 330     7792   7780   7891   -847   -510    338       C  
ATOM   2421  CD1 TRP A 330     -33.249 -20.984 -56.542  1.00 55.35           C  
ANISOU 2421  CD1 TRP A 330     7016   6966   7048   -898   -503    290       C  
ATOM   2422  CD2 TRP A 330     -33.607 -19.882 -54.590  1.00 55.10           C  
ANISOU 2422  CD2 TRP A 330     6832   7140   6963   -881   -514    361       C  
ATOM   2423  CE2 TRP A 330     -34.797 -19.802 -55.437  1.00 56.24           C  
ANISOU 2423  CE2 TRP A 330     6946   7395   7027   -951   -511    322       C  
ATOM   2424  CE3 TRP A 330     -33.623 -19.266 -53.345  1.00 51.49           C  
ANISOU 2424  CE3 TRP A 330     6293   6782   6484   -860   -521    404       C  
ATOM   2425  NE1 TRP A 330     -34.518 -20.474 -56.574  1.00 57.36           N  
ANISOU 2425  NE1 TRP A 330     7182   7406   7205   -961   -505    283       N  
ATOM   2426  CZ2 TRP A 330     -35.942 -19.126 -55.037  1.00 56.17           C  
ANISOU 2426  CZ2 TRP A 330     6826   7596   6920   -990   -515    326       C  
ATOM   2427  CZ3 TRP A 330     -34.784 -18.585 -52.954  1.00 56.14           C  
ANISOU 2427  CZ3 TRP A 330     6776   7577   6976   -900   -522    408       C  
ATOM   2428  CH2 TRP A 330     -35.912 -18.514 -53.783  1.00 50.48           C  
ANISOU 2428  CH2 TRP A 330     6027   6969   6181   -960   -520    370       C  
ATOM   2429  N   GLN A 331     -28.143 -21.696 -55.899  1.00 62.84           N  
ANISOU 2429  N   GLN A 331     8145   7389   8340   -526   -482    289       N  
ATOM   2430  CA  GLN A 331     -26.749 -21.672 -55.459  1.00 66.10           C  
ANISOU 2430  CA  GLN A 331     8568   7713   8834   -412   -478    290       C  
ATOM   2431  C   GLN A 331     -26.350 -20.292 -54.940  1.00 69.64           C  
ANISOU 2431  C   GLN A 331     8901   8271   9286   -326   -446    282       C  
ATOM   2432  O   GLN A 331     -25.480 -20.179 -54.052  1.00 56.37           O  
ANISOU 2432  O   GLN A 331     7198   6571   7648   -265   -456    309       O  
ATOM   2433  CB  GLN A 331     -25.812 -22.097 -56.589  1.00 61.98           C  
ANISOU 2433  CB  GLN A 331     8120   7049   8377   -333   -456    227       C  
ATOM   2434  CG  GLN A 331     -25.889 -23.580 -56.924  1.00 75.84           C  
ANISOU 2434  CG  GLN A 331    10012   8660  10144   -393   -494    239       C  
ATOM   2435  CD  GLN A 331     -25.165 -23.925 -58.212  1.00 79.77           C  
ANISOU 2435  CD  GLN A 331    10578   9037  10692   -320   -468    164       C  
ATOM   2436  NE2 GLN A 331     -23.858 -23.676 -58.248  1.00 69.61           N  
ANISOU 2436  NE2 GLN A 331     9277   7696   9475   -190   -445    133       N  
ATOM   2437  OE1 GLN A 331     -25.778 -24.395 -59.169  1.00 77.26           O  
ANISOU 2437  OE1 GLN A 331    10320   8684  10347   -383   -466    132       O  
ATOM   2438  N   SER A 332     -26.969 -19.255 -55.513  1.00 56.15           N  
ANISOU 2438  N   SER A 332     7127   6675   7532   -322   -411    242       N  
ATOM   2439  CA  SER A 332     -26.831 -17.890 -55.009  1.00 51.22           C  
ANISOU 2439  CA  SER A 332     6402   6166   6892   -259   -383    235       C  
ATOM   2440  C   SER A 332     -28.167 -17.162 -54.883  1.00 54.36           C  
ANISOU 2440  C   SER A 332     6731   6726   7197   -316   -382    243       C  
ATOM   2441  O   SER A 332     -29.072 -17.302 -55.714  1.00 45.83           O  
ANISOU 2441  O   SER A 332     5665   5679   6067   -370   -381    218       O  
ATOM   2442  CB  SER A 332     -25.841 -17.075 -55.831  1.00 50.10           C  
ANISOU 2442  CB  SER A 332     6251   5987   6798   -149   -331    167       C  
ATOM   2443  OG  SER A 332     -26.102 -17.198 -57.204  1.00 64.88           O  
ANISOU 2443  OG  SER A 332     8168   7821   8663   -154   -306    111       O  
ATOM   2444  N   LEU A 333     -28.284 -16.410 -53.798  1.00 49.18           N  
ANISOU 2444  N   LEU A 333     5998   6174   6513   -299   -388    277       N  
ATOM   2445  CA  LEU A 333     -29.421 -15.550 -53.549  1.00 47.07           C  
ANISOU 2445  CA  LEU A 333     5652   6074   6157   -326   -386    279       C  
ATOM   2446  C   LEU A 333     -28.838 -14.171 -53.280  1.00 50.69           C  
ANISOU 2446  C   LEU A 333     6053   6583   6624   -221   -353    252       C  
ATOM   2447  O   LEU A 333     -27.902 -14.015 -52.485  1.00 57.80           O  
ANISOU 2447  O   LEU A 333     6940   7448   7572   -174   -353    274       O  
ATOM   2448  CB  LEU A 333     -30.223 -16.047 -52.350  1.00 41.60           C  
ANISOU 2448  CB  LEU A 333     4927   5466   5412   -421   -430    350       C  
ATOM   2449  CG  LEU A 333     -31.398 -15.192 -51.855  1.00 51.58           C  
ANISOU 2449  CG  LEU A 333     6096   6925   6577   -446   -433    357       C  
ATOM   2450  CD1 LEU A 333     -32.479 -15.005 -52.917  1.00 43.60           C  
ANISOU 2450  CD1 LEU A 333     5073   5993   5497   -478   -423    312       C  
ATOM   2451  CD2 LEU A 333     -32.005 -15.800 -50.593  1.00 49.23           C  
ANISOU 2451  CD2 LEU A 333     5770   6700   6234   -545   -476    431       C  
ATOM   2452  N   SER A 334     -29.371 -13.178 -53.968  1.00 49.47           N  
ANISOU 2452  N   SER A 334     5870   6507   6418   -183   -325    205       N  
ATOM   2453  CA  SER A 334     -28.889 -11.816 -53.831  1.00 52.83           C  
ANISOU 2453  CA  SER A 334     6257   6974   6839    -89   -291    176       C  
ATOM   2454  C   SER A 334     -30.102 -10.894 -53.597  1.00 51.37           C  
ANISOU 2454  C   SER A 334     6011   6955   6554    -87   -295    172       C  
ATOM   2455  O   SER A 334     -31.071 -10.931 -54.358  1.00 52.99           O  
ANISOU 2455  O   SER A 334     6215   7217   6698   -115   -298    149       O  
ATOM   2456  CB  SER A 334     -28.082 -11.445 -55.069  1.00 46.82           C  
ANISOU 2456  CB  SER A 334     5549   6117   6123    -22   -246    112       C  
ATOM   2457  OG  SER A 334     -27.823 -10.062 -55.101  1.00 71.94           O  
ANISOU 2457  OG  SER A 334     8706   9345   9283     55   -212     78       O  
ATOM   2458  N   ILE A 335     -30.075 -10.140 -52.496  1.00 48.11           N  
ANISOU 2458  N   ILE A 335     5540   6622   6114    -56   -302    196       N  
ATOM   2459  CA  ILE A 335     -31.203  -9.281 -52.085  1.00 49.79           C  
ANISOU 2459  CA  ILE A 335     5688   7002   6228    -45   -310    195       C  
ATOM   2460  C   ILE A 335     -30.662  -7.878 -51.838  1.00 50.96           C  
ANISOU 2460  C   ILE A 335     5825   7168   6368     57   -282    167       C  
ATOM   2461  O   ILE A 335     -29.984  -7.629 -50.831  1.00 47.34           O  
ANISOU 2461  O   ILE A 335     5344   6702   5940     76   -284    192       O  
ATOM   2462  CB  ILE A 335     -31.892  -9.763 -50.786  1.00 53.67           C  
ANISOU 2462  CB  ILE A 335     6117   7599   6676   -118   -351    258       C  
ATOM   2463  CG1 ILE A 335     -32.163 -11.277 -50.779  1.00 59.42           C  
ANISOU 2463  CG1 ILE A 335     6874   8278   7423   -234   -383    301       C  
ATOM   2464  CG2 ILE A 335     -33.155  -8.959 -50.491  1.00 56.13           C  
ANISOU 2464  CG2 ILE A 335     6356   8096   6874   -106   -361    250       C  
ATOM   2465  CD1 ILE A 335     -33.102 -11.759 -51.852  1.00 64.02           C  
ANISOU 2465  CD1 ILE A 335     7474   8888   7962   -291   -386    274       C  
ATOM   2466  N   ILE A 336     -30.965  -6.971 -52.764  1.00 46.20           N  
ANISOU 2466  N   ILE A 336     5244   6588   5722    120   -255    112       N  
ATOM   2467  CA  ILE A 336     -30.336  -5.656 -52.803  1.00 43.70           C  
ANISOU 2467  CA  ILE A 336     4948   6254   5403    213   -222     76       C  
ATOM   2468  C   ILE A 336     -31.390  -4.543 -52.771  1.00 52.19           C  
ANISOU 2468  C   ILE A 336     5996   7463   6367    272   -226     53       C  
ATOM   2469  O   ILE A 336     -32.352  -4.568 -53.549  1.00 53.57           O  
ANISOU 2469  O   ILE A 336     6171   7700   6482    271   -233     30       O
[truncated: 1,291,876 more chars]
