# Supplementary material for: A Novel Class of Small Molecule Agonists with Preference for Human over Mouse TLR4 Activation
Source: PLoS One. 2016 Oct 13;11(10):e0164632. doi: 10.1371/journal.pone.0164632 (PMC5063506; doi:10.1371/journal.pone.0164632)
Supplement: S1 File — Sequence and structure files used for bioinformatics analysis and docking, provided as a ZIP archive of a directory tree. To view, uncompress onto your local file system and open the file Readme.txt at the top directory level of the archive. That file describes individual directories and files inside the archive. (ZIP) [file pone.0164632.s007.zip › S1_File/docking.receptor_monomer_unbound/receptor/mouse/rec.pdb]

ATOM      1  N   PRO A  27      -9.262  25.059 -79.626  1.00120.87           N  
ANISOU    1  N   PRO A  27    13692  16219  16012     85    -35     71       N  
ATOM      2  CA  PRO A  27     -10.648  24.568 -79.726  1.00118.49           C  
ANISOU    2  CA  PRO A  27    13422  15886  15712    114    -16     35       C  
ATOM      3  C   PRO A  27     -11.035  23.519 -78.655  1.00115.74           C  
ANISOU    3  C   PRO A  27    13104  15505  15367    210     49    -52       C  
ATOM      4  O   PRO A  27     -11.659  23.863 -77.653  1.00104.99           O  
ANISOU    4  O   PRO A  27    11766  14062  14061    265     18    -80       O  
ATOM      5  CB  PRO A  27     -10.711  23.999 -81.152  1.00118.31           C  
ANISOU    5  CB  PRO A  27    13382  15953  15615     51     25     61       C  
ATOM      6  CG  PRO A  27      -9.274  23.762 -81.550  1.00118.61           C  
ANISOU    6  CG  PRO A  27    13383  16080  15602     18     58     81       C  
ATOM      7  CD  PRO A  27      -8.495  24.840 -80.866  1.00117.52           C  
ANISOU    7  CD  PRO A  27    13231  15902  15519     11     -9    116       C  
ATOM      8  N   CYS A  28     -10.654  22.261 -78.861  1.00123.09           N  
ANISOU    8  N   CYS A  28    14034  16499  16236    229    136    -94       N  
ATOM      9  CA  CYS A  28     -11.067  21.160 -77.980  1.00127.47           C  
ANISOU    9  CA  CYS A  28    14618  17027  16788    311    199   -173       C  
ATOM     10  C   CYS A  28     -10.223  21.103 -76.716  1.00121.69           C  
ANISOU   10  C   CYS A  28    13886  16267  16083    372    209   -208       C  
ATOM     11  O   CYS A  28      -9.207  21.769 -76.620  1.00127.32           O  
ANISOU   11  O   CYS A  28    14574  16992  16808    348    177   -175       O  
ATOM     12  CB  CYS A  28     -10.954  19.812 -78.712  1.00131.13           C  
ANISOU   12  CB  CYS A  28    15083  17565  17175    308    283   -205       C  
ATOM     13  SG  CYS A  28     -11.988  19.655 -80.194  1.00134.55           S  
ANISOU   13  SG  CYS A  28    15520  18037  17564    242    284   -173       S  
ATOM     14  N   ILE A  29     -10.651  20.299 -75.750  1.00117.35           N  
ANISOU   14  N   ILE A  29    13362  15681  15542    447    250   -273       N  
ATOM     15  CA  ILE A  29      -9.869  20.052 -74.547  1.00118.01           C  
ANISOU   15  CA  ILE A  29    13446  15743  15646    508    270   -314       C  
ATOM     16  C   ILE A  29      -9.038  18.818 -74.797  1.00119.84           C  
ANISOU   16  C   ILE A  29    13671  16046  15815    521    352   -346       C  
ATOM     17  O   ILE A  29      -9.497  17.890 -75.447  1.00129.46           O  
ANISOU   17  O   ILE A  29    14900  17299  16988    516    401   -367       O  
ATOM     18  CB  ILE A  29     -10.758  19.778 -73.328  1.00118.72           C  
ANISOU   18  CB  ILE A  29    13568  15764  15775    585    274   -368       C  
ATOM     19  CG1 ILE A  29     -11.721  20.942 -73.085  1.00116.98           C  
ANISOU   19  CG1 ILE A  29    13356  15475  15613    582    195   -344       C  
ATOM     20  CG2 ILE A  29      -9.905  19.519 -72.093  1.00117.52           C  
ANISOU   20  CG2 ILE A  29    13415  15595  15640    646    294   -407       C  
ATOM     21  CD1 ILE A  29     -13.001  20.511 -72.402  1.00118.31           C  
ANISOU   21  CD1 ILE A  29    13552  15599  15799    639    207   -388       C  
ATOM     22  N   GLU A  30      -7.834  18.793 -74.250  1.00120.76           N  
ANISOU   22  N   GLU A  30    13769  16179  15934    540    364   -353       N  
ATOM     23  CA  GLU A  30      -6.863  17.775 -74.600  1.00122.79           C  
ANISOU   23  CA  GLU A  30    14012  16510  16132    546    433   -376       C  
ATOM     24  C   GLU A  30      -6.658  16.803 -73.442  1.00124.56           C  
ANISOU   24  C   GLU A  30    14256  16709  16363    627    484   -443       C  
ATOM     25  O   GLU A  30      -5.521  16.486 -73.073  1.00116.85           O  
ANISOU   25  O   GLU A  30    13261  15763  15372    648    512   -457       O  
ATOM     26  CB  GLU A  30      -5.559  18.468 -74.970  1.00126.16           C  
ANISOU   26  CB  GLU A  30    14396  16987  16549    499    410   -326       C  
ATOM     27  CG  GLU A  30      -4.524  17.574 -75.621  1.00133.33           C  
ANISOU   27  CG  GLU A  30    15279  17990  17387    490    475   -337       C  
ATOM     28  CD  GLU A  30      -3.306  18.355 -76.067  1.00132.47           C  
ANISOU   28  CD  GLU A  30    15123  17941  17268    435    446   -277       C  
ATOM     29  OE1 GLU A  30      -2.587  18.866 -75.180  1.00130.18           O  
ANISOU   29  OE1 GLU A  30    14822  17623  17015    454    420   -271       O  
ATOM     30  OE2 GLU A  30      -3.078  18.462 -77.295  1.00123.18           O1-
ANISOU   30  OE2 GLU A  30    13920  16839  16043    371    449   -236       O1-
ATOM     31  N   VAL A  31      -7.766  16.310 -72.884  1.00128.23           N  
ANISOU   31  N   VAL A  31    14754  17121  16843    671    496   -484       N  
ATOM     32  CA  VAL A  31      -7.723  15.430 -71.701  1.00130.19           C  
ANISOU   32  CA  VAL A  31    15024  17339  17102    749    537   -545       C  
ATOM     33  C   VAL A  31      -6.508  14.511 -71.719  1.00131.73           C  
ANISOU   33  C   VAL A  31    15204  17590  17255    768    597   -572       C  
ATOM     34  O   VAL A  31      -5.839  14.343 -70.699  1.00130.11           O  
ANISOU   34  O   VAL A  31    14996  17367  17069    815    607   -596       O  
ATOM     35  CB  VAL A  31      -8.996  14.559 -71.529  1.00126.11           C  
ANISOU   35  CB  VAL A  31    14543  16795  16579    781    566   -585       C  
ATOM     36  CG1 VAL A  31     -10.204  15.408 -71.151  1.00128.55           C  
ANISOU   36  CG1 VAL A  31    14865  17040  16937    783    509   -571       C  
ATOM     37  CG2 VAL A  31      -9.275  13.741 -72.775  1.00126.77           C  
ANISOU   37  CG2 VAL A  31    14632  16931  16604    745    606   -587       C  
ATOM     38  N   VAL A  32      -6.225  13.929 -72.881  1.00133.71           N  
ANISOU   38  N   VAL A  32    15445  17910  17447    733    634   -566       N  
ATOM     39  CA  VAL A  32      -5.022  13.127 -73.068  1.00139.35           C  
ANISOU   39  CA  VAL A  32    16141  18687  18117    748    687   -588       C  
ATOM     40  C   VAL A  32      -4.280  13.627 -74.301  1.00142.30           C  
ANISOU   40  C   VAL A  32    16475  19140  18451    680    678   -538       C  
ATOM     41  O   VAL A  32      -4.818  13.572 -75.410  1.00136.68           O  
ANISOU   41  O   VAL A  32    15764  18462  17704    634    680   -519       O  
ATOM     42  CB  VAL A  32      -5.341  11.627 -73.214  1.00137.45           C  
ANISOU   42  CB  VAL A  32    15927  18460  17835    787    752   -646       C  
ATOM     43  CG1 VAL A  32      -4.070  10.816 -73.393  1.00129.52           C  
ANISOU   43  CG1 VAL A  32    14903  17520  16785    808    804   -672       C  
ATOM     44  CG2 VAL A  32      -6.107  11.144 -71.991  1.00142.06           C  
ANISOU   44  CG2 VAL A  32    16548  18970  18458    849    757   -689       C  
ATOM     45  N   PRO A  33      -3.049  14.136 -74.104  1.00148.02           N  
ANISOU   45  N   PRO A  33    17163  19899  19178    670    667   -512       N  
ATOM     46  CA  PRO A  33      -2.199  14.615 -75.187  1.00140.68           C  
ANISOU   46  CA  PRO A  33    16189  19054  18207    606    659   -461       C  
ATOM     47  C   PRO A  33      -2.189  13.706 -76.425  1.00136.49           C  
ANISOU   47  C   PRO A  33    15653  18604  17602    586    713   -476       C  
ATOM     48  O   PRO A  33      -1.756  12.556 -76.358  1.00125.53           O  
ANISOU   48  O   PRO A  33    14271  17246  16177    633    774   -529       O  
ATOM     49  CB  PRO A  33      -0.824  14.674 -74.528  1.00143.05           C  
ANISOU   49  CB  PRO A  33    16458  19380  18512    630    669   -461       C  
ATOM     50  CG  PRO A  33      -1.124  15.042 -73.111  1.00143.71           C  
ANISOU   50  CG  PRO A  33    16567  19370  18664    678    638   -480       C  
ATOM     51  CD  PRO A  33      -2.436  14.395 -72.781  1.00146.08           C  
ANISOU   51  CD  PRO A  33    16914  19608  18978    718    654   -525       C  
ATOM     52  N   ASN A  34      -2.706  14.236 -77.532  1.00140.75           N  
ANISOU   52  N   ASN A  34    16183  19173  18121    518    685   -430       N  
ATOM     53  CA  ASN A  34      -2.692  13.571 -78.846  1.00145.22           C  
ANISOU   53  CA  ASN A  34    16740  19825  18613    486    727   -435       C  
ATOM     54  C   ASN A  34      -3.397  12.215 -78.931  1.00140.30           C  
ANISOU   54  C   ASN A  34    16159  19188  17960    535    782   -505       C  
ATOM     55  O   ASN A  34      -3.081  11.398 -79.790  1.00135.91           O  
ANISOU   55  O   ASN A  34    15594  18705  17340    532    829   -528       O  
ATOM     56  CB  ASN A  34      -1.246  13.463 -79.385  1.00151.52           C  
ANISOU   56  CB  ASN A  34    17485  20728  19356    470    755   -420       C  
ATOM     57  CG  ASN A  34      -0.947  14.476 -80.490  1.00156.18           C  
ANISOU   57  CG  ASN A  34    18032  21389  19921    379    715   -340       C  
ATOM     58  ND2 ASN A  34       0.229  14.355 -81.107  1.00148.84           N  
ANISOU   58  ND2 ASN A  34    17052  20565  18934    358    742   -324       N  
ATOM     59  OD1 ASN A  34      -1.762  15.352 -80.785  1.00162.01           O  
ANISOU   59  OD1 ASN A  34    18777  22089  20689    328    659   -293       O  
ATOM     60  N   ILE A  35      -4.366  11.980 -78.058  1.00143.79           N  
ANISOU   60  N   ILE A  35    16644  19540  18449    577    775   -536       N  
ATOM     61  CA  ILE A  35      -5.093  10.710 -78.056  1.00145.43           C  
ANISOU   61  CA  ILE A  35    16894  19726  18634    619    820   -598       C  
ATOM     62  C   ILE A  35      -6.592  10.960 -77.875  1.00140.33           C  
ANISOU   62  C   ILE A  35    16284  19006  18026    611    787   -591       C  
ATOM     63  O   ILE A  35      -7.396  10.684 -78.768  1.00146.10           O  
ANISOU   63  O   ILE A  35    17031  19751  18726    578    792   -588       O  
ATOM     64  CB  ILE A  35      -4.559   9.753 -76.959  1.00147.76           C  
ANISOU   64  CB  ILE A  35    17205  19995  18940    700    862   -659       C  
ATOM     65  CG1 ILE A  35      -3.066   9.457 -77.185  1.00145.64           C  
ANISOU   65  CG1 ILE A  35    16898  19806  18632    711    897   -667       C  
ATOM     66  CG2 ILE A  35      -5.361   8.455 -76.945  1.00146.71           C  
ANISOU   66  CG2 ILE A  35    17118  19834  18788    740    901   -719       C  
ATOM     67  CD1 ILE A  35      -2.348   8.870 -75.989  1.00144.52           C  
ANISOU   67  CD1 ILE A  35    16760  19636  18512    784    923   -712       C  
ATOM     68  N   THR A  36      -6.950  11.504 -76.722  1.00131.78           N  
ANISOU   68  N   THR A  36    15214  17846  17008    640    753   -590       N  
ATOM     69  CA  THR A  36      -8.335  11.732 -76.367  1.00122.90           C  
ANISOU   69  CA  THR A  36    14122  16651  15923    644    723   -588       C  
ATOM     70  C   THR A  36      -8.602  13.218 -76.408  1.00118.73           C  
ANISOU   70  C   THR A  36    13575  16098  15439    599    653   -526       C  
ATOM     71  O   THR A  36      -7.764  14.020 -75.993  1.00112.59           O  
ANISOU   71  O   THR A  36    12771  15319  14689    594    624   -501       O  
ATOM     72  CB  THR A  36      -8.627  11.205 -74.953  1.00120.66           C  
ANISOU   72  CB  THR A  36    13865  16300  15679    718    736   -636       C  
ATOM     73  CG2 THR A  36     -10.127  11.254 -74.633  1.00120.46           C  
ANISOU   73  CG2 THR A  36    13872  16212  15684    725    713   -640       C  
ATOM     74  OG1 THR A  36      -8.160   9.857 -74.845  1.00117.13           O  
ANISOU   74  OG1 THR A  36    13432  15875  15194    761    797   -691       O  
ATOM     75  N   TYR A  37      -9.777  13.581 -76.907  1.00121.60           N  
ANISOU   75  N   TYR A  37    13952  16437  15811    565    622   -503       N  
ATOM     76  CA  TYR A  37     -10.203  14.966 -76.885  1.00121.40           C  
ANISOU   76  CA  TYR A  37    13915  16376  15835    528    551   -449       C  
ATOM     77  C   TYR A  37     -11.618  15.150 -76.373  1.00116.03           C  
ANISOU   77  C   TYR A  37    13264  15623  15196    550    522   -457       C  
ATOM     78  O   TYR A  37     -12.375  14.200 -76.208  1.00109.17           O  
ANISOU   78  O   TYR A  37    12424  14742  14313    581    558   -497       O  
ATOM     79  CB  TYR A  37      -9.994  15.607 -78.252  1.00124.54           C  
ANISOU   79  CB  TYR A  37    14285  16834  16201    445    525   -388       C  
ATOM     80  CG  TYR A  37      -8.540  15.950 -78.470  1.00132.83           C  
ANISOU   80  CG  TYR A  37    15295  17942  17230    422    527   -362       C  
ATOM     81  CD1 TYR A  37      -7.654  15.013 -78.982  1.00136.50           C  
ANISOU   81  CD1 TYR A  37    15746  18484  17633    427    588   -388       C  
ATOM     82  CD2 TYR A  37      -8.040  17.198 -78.113  1.00141.66           C  
ANISOU   82  CD2 TYR A  37    16390  19037  18396    399    465   -314       C  
ATOM     83  CE1 TYR A  37      -6.314  15.319 -79.163  1.00142.04           C  
ANISOU   83  CE1 TYR A  37    16407  19247  18313    407    592   -363       C  
ATOM     84  CE2 TYR A  37      -6.705  17.514 -78.290  1.00143.76           C  
ANISOU   84  CE2 TYR A  37    16618  19359  18643    375    465   -286       C  
ATOM     85  CZ  TYR A  37      -5.845  16.574 -78.818  1.00142.69           C  
ANISOU   85  CZ  TYR A  37    16465  19308  18441    378    529   -310       C  
ATOM     86  OH  TYR A  37      -4.518  16.892 -78.990  1.00141.05           O  
ANISOU   86  OH  TYR A  37    16215  19164  18214    355    530   -281       O  
ATOM     87  N   GLN A  38     -11.938  16.395 -76.070  1.00114.94           N  
ANISOU   87  N   GLN A  38    13119  15441  15112    535    454   -419       N  
ATOM     88  CA  GLN A  38     -13.190  16.729 -75.453  1.00114.92           C  
ANISOU   88  CA  GLN A  38    13137  15370  15155    562    421   -427       C  
ATOM     89  C   GLN A  38     -13.680  17.991 -76.115  1.00114.83           C  
ANISOU   89  C   GLN A  38    13113  15344  15170    505    350   -365       C  
ATOM     90  O   GLN A  38     -13.443  19.098 -75.644  1.00116.45           O  
ANISOU   90  O   GLN A  38    13308  15511  15425    504    290   -339       O  
ATOM     91  CB  GLN A  38     -13.011  16.899 -73.942  1.00114.99           C  
ANISOU   91  CB  GLN A  38    13153  15322  15213    632    411   -460       C  
ATOM     92  CG  GLN A  38     -13.760  15.865 -73.128  1.00115.68           C  
ANISOU   92  CG  GLN A  38    13270  15385  15299    694    454   -517       C  
ATOM     93  CD  GLN A  38     -15.249  15.934 -73.381  1.00118.69           C  
ANISOU   93  CD  GLN A  38    13667  15739  15688    687    434   -510       C  
ATOM     94  NE2 GLN A  38     -15.904  14.782 -73.382  1.00127.23           N  
ANISOU   94  NE2 GLN A  38    14770  16829  16739    707    482   -544       N  
ATOM     95  OE1 GLN A  38     -15.802  17.010 -73.597  1.00111.95           O  
ANISOU   95  OE1 GLN A  38    12807  14860  14869    661    374   -473       O  
ATOM     96  N   CYS A  39     -14.361  17.798 -77.234  1.00113.89           N  
ANISOU   96  N   CYS A  39    12997  15256  15017    455    354   -343       N  
ATOM     97  CA  CYS A  39     -14.835  18.895 -78.055  1.00109.41           C  
ANISOU   97  CA  CYS A  39    12418  14684  14467    392    290   -280       C  
ATOM     98  C   CYS A  39     -16.278  19.202 -77.763  1.00100.82           C  
ANISOU   98  C   CYS A  39    11349  13538  13416    411    255   -283       C  
ATOM     99  O   CYS A  39     -16.934  19.900 -78.540  1.00 96.73           O  
ANISOU   99  O   CYS A  39    10826  13017  12909    360    209   -236       O  
ATOM    100  CB  CYS A  39     -14.689  18.513 -79.517  1.00116.18           C  
ANISOU  100  CB  CYS A  39    13263  15617  15260    323    314   -251       C  
ATOM    101  SG  CYS A  39     -13.034  17.924 -79.902  1.00123.88           S  
ANISOU  101  SG  CYS A  39    14213  16675  16177    310    369   -259       S  
ATOM    102  N   MET A  40     -16.774  18.684 -76.643  1.00 97.29           N  
ANISOU  102  N   MET A  40    10923  13049  12992    483    278   -336       N  
ATOM    103  CA  MET A  40     -18.173  18.871 -76.263  1.00 94.64           C  
ANISOU  103  CA  MET A  40    10605  12666  12688    509    251   -343       C  
ATOM    104  C   MET A  40     -18.530  20.358 -76.200  1.00 92.44           C  
ANISOU  104  C   MET A  40    10315  12339  12468    493    164   -300       C  
ATOM    105  O   MET A  40     -17.681  21.193 -75.929  1.00 96.84           O  
ANISOU  105  O   MET A  40    10857  12881  13056    487    124   -280       O  
ATOM    106  CB  MET A  40     -18.444  18.186 -74.925  1.00 90.98           C  
ANISOU  106  CB  MET A  40    10158  12170  12240    591    285   -404       C  
ATOM    107  CG  MET A  40     -19.874  18.300 -74.454  1.00 91.63           C  
ANISOU  107  CG  MET A  40    10252  12212  12351    623    263   -415       C  
ATOM    108  SD  MET A  40     -20.319  17.275 -73.033  1.00 90.87           S  
ANISOU  108  SD  MET A  40    10174  12094  12256    711    312   -482       S  
ATOM    109  CE  MET A  40     -19.718  15.675 -73.551  1.00 91.03           C  
ANISOU  109  CE  MET A  40    10209  12170  12208    697    396   -510       C  
ATOM    110  N   ASP A  41     -19.783  20.672 -76.489  1.00 92.60           N  
ANISOU  110  N   ASP A  41    10341  12336  12503    484    133   -284       N  
ATOM    111  CA  ASP A  41     -20.318  22.028 -76.386  1.00 96.45           C  
ANISOU  111  CA  ASP A  41    10821  12772  13050    478     48   -249       C  
ATOM    112  C   ASP A  41     -19.279  23.119 -76.704  1.00 99.96           C  
ANISOU  112  C   ASP A  41    11247  13212  13519    433    -10   -200       C  
ATOM    113  O   ASP A  41     -18.960  23.958 -75.865  1.00104.18           O  
ANISOU  113  O   ASP A  41    11779  13695  14106    466    -60   -204       O  
ATOM    114  CB  ASP A  41     -20.955  22.227 -74.997  1.00 93.94           C  
ANISOU  114  CB  ASP A  41    10515  12395  12782    562     30   -293       C  
ATOM    115  CG  ASP A  41     -22.014  23.309 -74.989  1.00 96.16           C  
ANISOU  115  CG  ASP A  41    10794  12627  13114    566    -46   -269       C  
ATOM    116  OD1 ASP A  41     -22.186  23.996 -76.019  1.00101.63           O  
ANISOU  116  OD1 ASP A  41    11478  13324  13811    501    -92   -214       O  
ATOM    117  OD2 ASP A  41     -22.684  23.478 -73.951  1.00 96.82           O1-
ANISOU  117  OD2 ASP A  41    10884  12670  13233    635    -62   -305       O1-
ATOM    118  N   GLN A  42     -18.751  23.083 -77.925  1.00105.47           N  
ANISOU  118  N   GLN A  42    11930  13965  14175    356     -3   -156       N  
ATOM    119  CA  GLN A  42     -17.833  24.113 -78.428  1.00106.87           C  
ANISOU  119  CA  GLN A  42    12087  14150  14370    298    -60    -97       C  
ATOM    120  C   GLN A  42     -18.485  24.936 -79.532  1.00105.19           C  
ANISOU  120  C   GLN A  42    11865  13936  14165    226   -121    -31       C  
ATOM    121  O   GLN A  42     -17.798  25.453 -80.398  1.00104.87           O  
ANISOU  121  O   GLN A  42    11804  13932  14110    154   -150     26       O  
ATOM    122  CB  GLN A  42     -16.558  23.465 -79.002  1.00109.15           C  
ANISOU  122  CB  GLN A  42    12358  14514  14598    260     -4    -90       C  
ATOM    123  CG  GLN A  42     -15.640  22.782 -78.001  1.00112.50           C  
ANISOU  123  CG  GLN A  42    12784  14944  15015    320     49   -144       C  
ATOM    124  CD  GLN A  42     -15.131  23.712 -76.918  1.00110.25           C  
ANISOU  124  CD  GLN A  42    12497  14599  14793    356     -7   -146       C  
ATOM    125  NE2 GLN A  42     -14.559  23.138 -75.866  1.00104.02           N  
ANISOU  125  NE2 GLN A  42    11714  13800  14005    420     35   -198       N  
ATOM    126  OE1 GLN A  42     -15.255  24.929 -77.022  1.00115.02           O  
ANISOU  126  OE1 GLN A  42    13095  15162  15444    327    -89   -100       O  
ATOM    127  N   LYS A  43     -19.809  25.049 -79.514  1.00110.06           N  
ANISOU  127  N   LYS A  43    12496  14518  14803    244   -143    -36       N  
ATOM    128  CA  LYS A  43     -20.546  25.748 -80.570  1.00112.34           C  
ANISOU  128  CA  LYS A  43    12777  14805  15099    179   -198     23       C  
ATOM    129  C   LYS A  43     -19.898  25.577 -81.945  1.00111.92           C  
ANISOU  129  C   LYS A  43    12704  14830  14988     88   -182     76       C  
ATOM    130  O   LYS A  43     -19.864  26.524 -82.719  1.00114.92           O  
ANISOU  130  O   LYS A  43    13069  15210  15383     21   -248    143       O  
ATOM    131  CB  LYS A  43     -20.663  27.245 -80.256  1.00111.00           C  
ANISOU  131  CB  LYS A  43    12604  14565  15006    177   -304     61       C  
ATOM    132  CG  LYS A  43     -21.183  27.554 -78.868  1.00113.72           C  
ANISOU  132  CG  LYS A  43    12964  14834  15409    269   -328     10       C  
ATOM    133  CD  LYS A  43     -21.805  28.940 -78.820  1.00118.66           C  
ANISOU  133  CD  LYS A  43    13590  15388  16105    266   -434     46       C  
ATOM    134  CE  LYS A  43     -22.562  29.168 -77.516  1.00122.04           C  
ANISOU  134  CE  LYS A  43    14035  15750  16585    364   -455    -12       C  
ATOM    135  NZ  LYS A  43     -23.801  29.973 -77.723  1.00122.97           N1+
ANISOU  135  NZ  LYS A  43    14155  15820  16747    369   -525      9       N1+
ATOM    136  N   LEU A  44     -19.403  24.377 -82.254  1.00111.47           N  
ANISOU  136  N   LEU A  44    12647  14840  14863     85    -96     46       N  
ATOM    137  CA  LEU A  44     -18.677  24.147 -83.511  1.00117.12           C  
ANISOU  137  CA  LEU A  44    13342  15641  15517      5    -74     88       C  
ATOM    138  C   LEU A  44     -19.577  23.959 -84.726  1.00126.21           C  
ANISOU  138  C   LEU A  44    14494  16829  16631    -54    -72    120       C  
ATOM    139  O   LEU A  44     -20.172  22.890 -84.908  1.00118.09           O  
ANISOU  139  O   LEU A  44    13483  15824  15560    -36    -11     81       O  
ATOM    140  CB  LEU A  44     -17.753  22.938 -83.408  1.00117.02           C  
ANISOU  140  CB  LEU A  44    13328  15690  15444     28     16     39       C  
ATOM    141  CG  LEU A  44     -16.508  23.142 -82.554  1.00117.99           C  
ANISOU  141  CG  LEU A  44    13440  15805  15585     60     18     24       C  
ATOM    142  CD1 LEU A  44     -15.806  21.808 -82.371  1.00115.95           C  
ANISOU  142  CD1 LEU A  44    13185  15599  15270     96    111    -33       C  
ATOM    143  CD2 LEU A  44     -15.581  24.202 -83.149  1.00117.60           C  
ANISOU  143  CD2 LEU A  44    13357  15780  15543    -12    -41     98       C  
ATOM    144  N   SER A  45     -19.628  25.008 -85.556  1.00140.31           N  
ANISOU  144  N   SER A  45    16261  18617  18433   -127   -143    196       N  
ATOM    145  CA  SER A  45     -20.375  25.036 -86.820  1.00143.18           C  
ANISOU  145  CA  SER A  45    16619  19019  18763   -198   -156    241       C  
ATOM    146  C   SER A  45     -20.127  23.778 -87.649  1.00138.24           C  
ANISOU  146  C   SER A  45    15992  18483  18047   -222    -70    219       C  
ATOM    147  O   SER A  45     -21.062  23.091 -88.048  1.00137.19           O  
ANISOU  147  O   SER A  45    15878  18362  17886   -222    -38    199       O  
ATOM    148  CB  SER A  45     -19.972  26.273 -87.647  1.00146.83           C  
ANISOU  148  CB  SER A  45    17055  19493  19242   -284   -237    331       C  
ATOM    149  OG  SER A  45     -20.154  27.484 -86.923  1.00145.21           O  
ANISOU  149  OG  SER A  45    16851  19199  19120   -263   -324    353       O  
ATOM    150  N   LYS A  46     -18.855  23.489 -87.889  1.00134.93           N  
ANISOU  150  N   LYS A  46    15553  18128  17584   -242    -35    219       N  
ATOM    151  CA  LYS A  46     -18.447  22.348 -88.690  1.00135.75           C  
ANISOU  151  CA  LYS A  46    15653  18324  17601   -263     44    196       C  
ATOM    152  C   LYS A  46     -17.714  21.362 -87.801  1.00132.19           C  
ANISOU  152  C   LYS A  46    15214  17879  17133   -189    115    121       C  
ATOM    153  O   LYS A  46     -17.760  21.478 -86.585  1.00135.83           O  
ANISOU  153  O   LYS A  46    15689  18269  17647   -122    108     85       O  
ATOM    154  CB  LYS A  46     -17.521  22.841 -89.806  1.00141.10           C  
ANISOU  154  CB  LYS A  46    16292  19084  18234   -351     25    262       C  
ATOM    155  CG  LYS A  46     -18.139  23.924 -90.682  1.00143.53           C  
ANISOU  155  CG  LYS A  46    16585  19387  18563   -432    -54    346       C  
ATOM    156  CD  LYS A  46     -17.375  24.101 -91.989  1.00144.88           C  
ANISOU  156  CD  LYS A  46    16717  19662  18667   -525    -56    407       C  
ATOM    157  CE  LYS A  46     -18.304  24.477 -93.134  1.00143.78           C  
ANISOU  157  CE  LYS A  46    16574  19542  18513   -600    -95    465       C  
ATOM    158  NZ  LYS A  46     -17.583  24.527 -94.435  1.00142.89           N1+
ANISOU  158  NZ  LYS A  46    16423  19542  18325   -690    -88    520       N1+
ATOM    159  N   VAL A  47     -17.052  20.384 -88.406  1.00133.07           N  
ANISOU  159  N   VAL A  47    15319  18073  17168   -200    184     95       N  
ATOM    160  CA  VAL A  47     -15.979  19.643 -87.735  1.00141.25           C  
ANISOU  160  CA  VAL A  47    16353  19130  18184   -145    243     40       C  
ATOM    161  C   VAL A  47     -14.755  20.573 -87.711  1.00153.24           C  
ANISOU  161  C   VAL A  47    17832  20675  19716   -179    205     90       C  
ATOM    162  O   VAL A  47     -14.679  21.491 -88.540  1.00157.20           O  
ANISOU  162  O   VAL A  47    18306  21204  20215   -256    150    164       O  
ATOM    163  CB  VAL A  47     -15.616  18.335 -88.492  1.00142.75           C  
ANISOU  163  CB  VAL A  47    16545  19407  18286   -148    324     -1       C  
ATOM    164  CG1 VAL A  47     -14.596  17.495 -87.711  1.00136.05           C  
ANISOU  164  CG1 VAL A  47    15698  18572  17420    -82    384    -64       C  
ATOM    165  CG2 VAL A  47     -16.874  17.523 -88.813  1.00142.68           C  
ANISOU  165  CG2 VAL A  47    16572  19382  18256   -139    349    -32       C  
ATOM    166  N   PRO A  48     -13.809  20.370 -86.761  1.00161.34           N  
ANISOU  166  N   PRO A  48    18853  21689  20755   -124    229     54       N  
ATOM    167  CA  PRO A  48     -12.540  21.104 -86.835  1.00163.30           C  
ANISOU  167  CA  PRO A  48    19062  21979  21005   -160    202    100       C  
ATOM    168  C   PRO A  48     -11.478  20.327 -87.597  1.00164.35           C  
ANISOU  168  C   PRO A  48    19167  22225  21053   -181    266     91       C  
ATOM    169  O   PRO A  48     -11.487  19.092 -87.587  1.00161.24           O  
ANISOU  169  O   PRO A  48    18791  21858  20612   -137    340     24       O  
ATOM    170  CB  PRO A  48     -12.122  21.261 -85.361  1.00160.46           C  
ANISOU  170  CB  PRO A  48    18714  21548  20706    -86    195     63       C  
ATOM    171  CG  PRO A  48     -13.255  20.716 -84.559  1.00161.19           C  
ANISOU  171  CG  PRO A  48    18850  21562  20831    -16    212      4       C  
ATOM    172  CD  PRO A  48     -13.942  19.726 -85.449  1.00159.49           C  
ANISOU  172  CD  PRO A  48    18650  21392  20555    -31    264    -19       C  
ATOM    173  N   ASP A  49     -10.570  21.062 -88.237  1.00166.28           N  
ANISOU  173  N   ASP A  49    19366  22534  21276   -249    235    157       N  
ATOM    174  CA  ASP A  49      -9.510  20.470 -89.069  1.00166.43           C  
ANISOU  174  CA  ASP A  49    19349  22674  21210   -278    290    157       C  
ATOM    175  C   ASP A  49      -8.150  20.402 -88.350  1.00167.40           C  
ANISOU  175  C   ASP A  49    19448  22824  21333   -243    312    142       C  
ATOM    176  O   ASP A  49      -7.366  19.482 -88.600  1.00154.60           O  
ANISOU  176  O   ASP A  49    17810  21282  19646   -221    380    101       O  
ATOM    177  CB  ASP A  49      -9.387  21.185 -90.437  1.00159.67           C  
ANISOU  177  CB  ASP A  49    18453  21901  20311   -384    250    243       C  
ATOM    178  CG  ASP A  49      -9.774  22.665 -90.390  1.00156.97           C  
ANISOU  178  CG  ASP A  49    18104  21496  20040   -440    148    326       C  
ATOM    179  OD1 ASP A  49      -9.692  23.288 -89.308  1.00146.55           O  
ANISOU  179  OD1 ASP A  49    16796  20089  18795   -403    104    324       O  
ATOM    180  OD2 ASP A  49     -10.162  23.207 -91.448  1.00153.44           O1-
ANISOU  180  OD2 ASP A  49    17640  21086  19572   -521    108    390       O1-
ATOM    181  N   ASP A  50      -7.893  21.348 -87.439  1.00170.26           N  
ANISOU  181  N   ASP A  50    19807  23114  21767   -233    252    169       N  
ATOM    182  CA  ASP A  50      -6.604  21.439 -86.726  1.00167.35           C  
ANISOU  182  CA  ASP A  50    19413  22764  21407   -207    262    164       C  
ATOM    183  C   ASP A  50      -6.355  20.307 -85.718  1.00163.56           C  
ANISOU  183  C   ASP A  50    18959  22259  20925   -107    333     71       C  
ATOM    184  O   ASP A  50      -5.409  20.380 -84.925  1.00158.17           O  
ANISOU  184  O   ASP A  50    18262  21573  20261    -74    338     60       O  
ATOM    185  CB  ASP A  50      -6.472  22.801 -86.006  1.00171.03           C  
ANISOU  185  CB  ASP A  50    19873  23152  21955   -225    170    219       C  
ATOM    186  CG  ASP A  50      -7.278  22.874 -84.696  1.00176.76           C  
ANISOU  186  CG  ASP A  50    20648  23750  22761   -148    151    169       C  
ATOM    187  OD1 ASP A  50      -8.431  22.390 -84.662  1.00184.67           O  
ANISOU  187  OD1 ASP A  50    21687  24708  23771   -117    169    129       O  
ATOM    188  OD2 ASP A  50      -6.758  23.426 -83.697  1.00176.25           O1-
ANISOU  188  OD2 ASP A  50    20583  23632  22751   -119    117    170       O1-
ATOM    189  N   ILE A  51      -7.185  19.264 -85.753  1.00155.88           N  
ANISOU  189  N   ILE A  51    18024  21270  19932    -63    386      7       N  
ATOM    190  CA  ILE A  51      -7.099  18.195 -84.765  1.00148.51           C  
ANISOU  190  CA  ILE A  51    17120  20302  19004     30    447    -79       C  
ATOM    191  C   ILE A  51      -6.099  17.139 -85.242  1.00140.88           C  
ANISOU  191  C   ILE A  51    16131  19438  17957     46    523   -116       C  
ATOM    192  O   ILE A  51      -6.042  16.818 -86.428  1.00136.48           O  
ANISOU  192  O   ILE A  51    15556  18967  17332      1    547   -103       O  
ATOM    193  CB  ILE A  51      -8.470  17.533 -84.487  1.00147.94           C  
ANISOU  193  CB  ILE A  51    17100  20160  18949     73    464   -130       C  
ATOM    194  CG1 ILE A  51      -9.568  18.599 -84.295  1.00149.84           C  
ANISOU  194  CG1 ILE A  51    17357  20316  19257     48    387    -86       C  
ATOM    195  CG2 ILE A  51      -8.380  16.630 -83.254  1.00140.09           C  
ANISOU  195  CG2 ILE A  51    16136  19115  17977    168    511   -208       C  
ATOM    196  CD1 ILE A  51     -10.986  18.072 -84.404  1.00147.46           C  
ANISOU  196  CD1 ILE A  51    17098  19970  18960     66    398   -117       C  
ATOM    197  N   PRO A  52      -5.291  16.611 -84.314  1.00132.00           N  
ANISOU  197  N   PRO A  52    15007  18306  16842    112    560   -164       N  
ATOM    198  CA  PRO A  52      -4.395  15.502 -84.593  1.00128.20           C  
ANISOU  198  CA  PRO A  52    14510  17907  16291    146    634   -213       C  
ATOM    199  C   PRO A  52      -5.092  14.318 -85.240  1.00128.66           C  
ANISOU  199  C   PRO A  52    14600  17987  16296    165    689   -270       C  
ATOM    200  O   PRO A  52      -6.293  14.117 -85.033  1.00132.96           O  
ANISOU  200  O   PRO A  52    15188  18459  16870    179    680   -290       O  
ATOM    201  CB  PRO A  52      -3.904  15.099 -83.205  1.00129.98           C  
ANISOU  201  CB  PRO A  52    14751  18076  16559    227    656   -266       C  
ATOM    202  CG  PRO A  52      -3.950  16.356 -82.416  1.00130.92           C  
ANISOU  202  CG  PRO A  52    14865  18122  16754    212    584   -217       C  
ATOM    203  CD  PRO A  52      -5.049  17.196 -82.982  1.00132.21           C  
ANISOU  203  CD  PRO A  52    15040  18249  16943    153    525   -165       C  
ATOM    204  N   SER A  53      -4.313  13.542 -85.998  1.00128.90           N  
ANISOU  204  N   SER A  53    14606  18120  16249    166    743   -294       N  
ATOM    205  CA  SER A  53      -4.769  12.323 -86.688  1.00126.60           C  
ANISOU  205  CA  SER A  53    14342  17862  15897    187    799   -352       C  
ATOM    206  C   SER A  53      -4.471  11.043 -85.913  1.00126.20           C  
ANISOU  206  C   SER A  53    14321  17787  15842    279    857   -441       C  
ATOM    207  O   SER A  53      -4.993   9.984 -86.250  1.00123.34           O  
ANISOU  207  O   SER A  53    13993  17425  15444    307    897   -497       O  
ATOM    208  CB  SER A  53      -4.100  12.218 -88.062  1.00127.57           C  
ANISOU  208  CB  SER A  53    14420  18119  15931    134    822   -330       C  
ATOM    209  OG  SER A  53      -3.837  10.869 -88.413  1.00125.94           O  
ANISOU  209  OG  SER A  53    14228  17963  15660    184    891   -406       O  
ATOM    210  N   SER A  54      -3.612  11.136 -84.901  1.00132.07           N  
ANISOU  210  N   SER A  54    15051  18510  16619    325    862   -452       N  
ATOM    211  CA  SER A  54      -3.237   9.985 -84.074  1.00132.49           C  
ANISOU  211  CA  SER A  54    15129  18537  16673    413    914   -531       C  
ATOM    212  C   SER A  54      -4.408   9.489 -83.227  1.00135.33           C  
ANISOU  212  C   SER A  54    15549  18784  17083    459    910   -573       C  
ATOM    213  O   SER A  54      -4.523   8.286 -82.969  1.00134.54           O  
ANISOU  213  O   SER A  54    15484  18667  16967    518    955   -642       O  
ATOM    214  CB  SER A  54      -2.056  10.357 -83.165  1.00128.98           C  
ANISOU  214  CB  SER A  54    14652  18097  16257    443    911   -523       C  
ATOM    215  OG  SER A  54      -2.255  11.624 -82.554  1.00127.75           O  
ANISOU  215  OG  SER A  54    14487  17882  16169    411    848   -463       O  
ATOM    216  N   THR A  55      -5.268  10.438 -82.832  1.00139.58           N  
ANISOU  216  N   THR A  55    16100  19249  17682    430    854   -529       N  
ATOM    217  CA  THR A  55      -6.369  10.249 -81.862  1.00136.50           C  
ANISOU  217  CA  THR A  55    15759  18751  17351    471    840   -555       C  
ATOM    218  C   THR A  55      -7.210   8.972 -82.034  1.00131.02           C  
ANISOU  218  C   THR A  55    15114  18035  16631    504    879   -616       C  
ATOM    219  O   THR A  55      -7.633   8.629 -83.143  1.00123.42           O  
ANISOU  219  O   THR A  55    14158  17117  15617    468    891   -616       O  
ATOM    220  CB  THR A  55      -7.325  11.475 -81.873  1.00134.48           C  
ANISOU  220  CB  THR A  55    15506  18443  17147    419    773   -494       C  
ATOM    221  CG2 THR A  55      -6.726  12.647 -81.123  1.00136.89           C  
ANISOU  221  CG2 THR A  55    15783  18721  17508    413    726   -450       C  
ATOM    222  OG1 THR A  55      -7.549  11.899 -83.222  1.00130.90           O  
ANISOU  222  OG1 THR A  55    15031  18052  16651    343    756   -447       O  
ATOM    223  N   LYS A  56      -7.440   8.276 -80.922  1.00127.96           N  
ANISOU  223  N   LYS A  56    14761  17579  16278    572    897   -666       N  
ATOM    224  CA  LYS A  56      -8.303   7.095 -80.899  1.00131.42           C  
ANISOU  224  CA  LYS A  56    15248  17983  16702    604    925   -721       C  
ATOM    225  C   LYS A  56      -9.703   7.427 -80.349  1.00128.83           C  
ANISOU  225  C   LYS A  56    14952  17570  16427    600    888   -705       C  
ATOM    226  O   LYS A  56     -10.611   6.581 -80.388  1.00128.03           O  
ANISOU  226  O   LYS A  56    14892  17436  16317    614    902   -738       O  
ATOM    227  CB  LYS A  56      -7.657   5.982 -80.073  1.00132.82           C  
ANISOU  227  CB  LYS A  56    15444  18144  16877    681    969   -786       C  
ATOM    228  CG  LYS A  56      -6.361   5.454 -80.665  1.00132.89           C  
ANISOU  228  CG  LYS A  56    15424  18239  16827    694   1011   -811       C  
ATOM    229  CD  LYS A  56      -5.586   4.615 -79.659  1.00134.32           C  
ANISOU  229  CD  LYS A  56    15616  18398  17021    771   1045   -866       C  
ATOM    230  CE  LYS A  56      -4.123   4.494 -80.053  1.00133.68           C  
ANISOU  230  CE  LYS A  56    15490  18406  16896    783   1075   -875       C  
ATOM    231  NZ  LYS A  56      -3.346   3.732 -79.040  1.00134.77           N1+
ANISOU  231  NZ  LYS A  56    15634  18520  17049    858   1105   -925       N1+
ATOM    232  N   ASN A  57      -9.877   8.658 -79.859  1.00118.90           N  
ANISOU  232  N   ASN A  57    13675  16276  15223    580    839   -657       N  
ATOM    233  CA  ASN A  57     -11.134   9.079 -79.264  1.00110.53           C  
ANISOU  233  CA  ASN A  57    12640  15141  14215    582    802   -643       C  
ATOM    234  C   ASN A  57     -11.441  10.543 -79.499  1.00104.94           C  
ANISOU  234  C   ASN A  57    11907  14423  13542    529    741   -576       C  
ATOM    235  O   ASN A  57     -10.569  11.396 -79.392  1.00103.76           O  
ANISOU  235  O   ASN A  57    11724  14292  13407    514    719   -543       O  
ATOM    236  CB  ASN A  57     -11.100   8.838 -77.761  1.00112.83           C  
ANISOU  236  CB  ASN A  57    12946  15366  14555    651    806   -677       C  
ATOM    237  CG  ASN A  57     -10.401   7.546 -77.399  1.00116.57           C  
ANISOU  237  CG  ASN A  57    13436  15853  15002    707    861   -738       C  
ATOM    238  ND2 ASN A  57      -9.262   7.662 -76.732  1.00122.61           N  
ANISOU  238  ND2 ASN A  57    14179  16627  15781    740    871   -747       N  
ATOM    239  OD1 ASN A  57     -10.865   6.458 -77.732  1.00115.62           O  
ANISOU  239  OD1 ASN A  57    13348  15735  14849    719    892   -774       O  
ATOM    240  N   ILE A  58     -12.697  10.829 -79.812  1.00102.17           N  
ANISOU  240  N   ILE A  58    11573  14041  13203    501    712   -555       N  
ATOM    241  CA  ILE A  58     -13.181  12.186 -79.716  1.00104.20           C  
ANISOU  241  CA  ILE A  58    11815  14265  13511    468    648   -499       C  
ATOM    242  C   ILE A  58     -14.671  12.264 -79.403  1.00 99.71           C  
ANISOU  242  C   ILE A  58    11274  13634  12975    474    622   -499       C  
ATOM    243  O   ILE A  58     -15.484  11.620 -80.045  1.00103.31           O  
ANISOU  243  O   ILE A  58    11750  14101  13399    457    639   -507       O  
ATOM    244  CB  ILE A  58     -12.899  12.989 -80.980  1.00107.50           C  
ANISOU  244  CB  ILE A  58    12202  14741  13901    389    620   -440       C  
ATOM    245  CG1 ILE A  58     -13.748  14.262 -80.964  1.00114.66           C  
ANISOU  245  CG1 ILE A  58    13102  15600  14861    354    548   -385       C  
ATOM    246  CG2 ILE A  58     -13.227  12.167 -82.203  1.00111.34           C  
ANISOU  246  CG2 ILE A  58    12698  15283  14320    354    654   -449       C  
ATOM    247  CD1 ILE A  58     -13.306  15.297 -81.967  1.00121.14           C  
ANISOU  247  CD1 ILE A  58    13888  16469  15670    277    507   -316       C  
ATOM    248  N   ASP A  59     -15.000  13.068 -78.399  1.00 95.39           N  
ANISOU  248  N   ASP A  59    10724  13026  12492    503    580   -488       N  
ATOM    249  CA  ASP A  59     -16.361  13.411 -78.087  1.00 94.91           C  
ANISOU  249  CA  ASP A  59    10681  12914  12467    507    546   -479       C  
ATOM    250  C   ASP A  59     -16.710  14.746 -78.736  1.00 93.27           C  
ANISOU  250  C   ASP A  59    10452  12701  12284    450    481   -415       C  
ATOM    251  O   ASP A  59     -16.202  15.793 -78.326  1.00 92.01           O  
ANISOU  251  O   ASP A  59    10273  12521  12166    448    437   -389       O  
ATOM    252  CB  ASP A  59     -16.553  13.523 -76.581  1.00 93.96           C  
ANISOU  252  CB  ASP A  59    10568  12730  12400    577    536   -508       C  
ATOM    253  CG  ASP A  59     -17.987  13.821 -76.203  1.00 95.34           C  
ANISOU  253  CG  ASP A  59    10758  12856  12610    589    504   -503       C  
ATOM    254  OD1 ASP A  59     -18.755  14.399 -77.016  1.00 87.73           O  
ANISOU  254  OD1 ASP A  59     9790  11897  11647    541    469   -463       O  
ATOM    255  OD2 ASP A  59     -18.344  13.457 -75.073  1.00 99.06           O1-
ANISOU  255  OD2 ASP A  59    11243  13291  13104    648    515   -539       O1-
ATOM    256  N   LEU A  60     -17.617  14.688 -79.710  1.00 90.23           N  
ANISOU  256  N   LEU A  60    10074  12332  11875    403    473   -392       N  
ATOM    257  CA  LEU A  60     -18.111  15.858 -80.425  1.00 88.14           C  
ANISOU  257  CA  LEU A  60     9794  12064  11632    344    411   -330       C  
ATOM    258  C   LEU A  60     -19.539  16.235 -80.070  1.00 82.80           C  
ANISOU  258  C   LEU A  60     9131  11332  10996    358    373   -323       C  
ATOM    259  O   LEU A  60     -20.131  17.081 -80.724  1.00 77.57           O  
ANISOU  259  O   LEU A  60     8459  10664  10348    311    323   -274       O  
ATOM    260  CB  LEU A  60     -18.068  15.590 -81.921  1.00 92.67           C  
ANISOU  260  CB  LEU A  60    10360  12705  12143    273    426   -301       C  
ATOM    261  CG  LEU A  60     -16.767  15.908 -82.645  1.00 94.87           C  
ANISOU  261  CG  LEU A  60    10608  13048  12389    229    429   -272       C  
ATOM    262  CD1 LEU A  60     -16.853  15.360 -84.065  1.00 96.69           C  
ANISOU  262  CD1 LEU A  60    10835  13351  12549    169    456   -259       C  
ATOM    263  CD2 LEU A  60     -16.478  17.406 -82.657  1.00 92.91           C  
ANISOU  263  CD2 LEU A  60    10331  12781  12188    192    356   -210       C  
ATOM    264  N   SER A  61     -20.084  15.619 -79.036  1.00 82.00           N  
ANISOU  264  N   SER A  61     9051  11192  10913    423    396   -369       N  
ATOM    265  CA  SER A  61     -21.469  15.854 -78.669  1.00 84.97           C  
ANISOU  265  CA  SER A  61     9438  11526  11322    440    367   -366       C  
ATOM    266  C   SER A  61     -21.796  17.328 -78.532  1.00 84.54           C  
ANISOU  266  C   SER A  61     9365  11430  11324    429    290   -323       C  
ATOM    267  O   SER A  61     -20.920  18.139 -78.347  1.00 87.71           O  
ANISOU  267  O   SER A  61     9749  11823  11752    425    259   -305       O  
ATOM    268  CB  SER A  61     -21.774  15.190 -77.336  1.00 88.24           C  
ANISOU  268  CB  SER A  61     9868  11903  11753    518    394   -419       C  
ATOM    269  OG  SER A  61     -21.189  15.921 -76.276  1.00 89.85           O  
ANISOU  269  OG  SER A  61    10061  12072  12007    562    367   -428       O  
ATOM    270  N   PHE A  62     -23.073  17.662 -78.620  1.00 86.29           N  
ANISOU  270  N   PHE A  62     9590  11626  11566    427    257   -306       N  
ATOM    271  CA  PHE A  62     -23.569  18.997 -78.287  1.00 88.75           C  
ANISOU  271  CA  PHE A  62     9889  11889  11940    433    182   -277       C  
ATOM    272  C   PHE A  62     -23.100  20.163 -79.179  1.00 95.45           C  
ANISOU  272  C   PHE A  62    10719  12744  12804    368    122   -215       C  
ATOM    273  O   PHE A  62     -23.356  21.333 -78.859  1.00100.02           O  
ANISOU  273  O   PHE A  62    11288  13276  13439    375     53   -191       O  
ATOM    274  CB  PHE A  62     -23.311  19.276 -76.802  1.00 85.74           C  
ANISOU  274  CB  PHE A  62     9508  11462  11606    511    172   -316       C  
ATOM    275  CG  PHE A  62     -24.308  18.632 -75.905  1.00 82.47           C  
ANISOU  275  CG  PHE A  62     9107  11028  11197    572    196   -357       C  
ATOM    276  CD1 PHE A  62     -24.167  17.314 -75.543  1.00 80.62           C  
ANISOU  276  CD1 PHE A  62     8889  10818  10924    599    265   -401       C  
ATOM    277  CD2 PHE A  62     -25.418  19.349 -75.441  1.00 81.85           C  
ANISOU  277  CD2 PHE A  62     9025  10910  11162    602    147   -352       C  
ATOM    278  CE1 PHE A  62     -25.112  16.710 -74.720  1.00 82.19           C  
ANISOU  278  CE1 PHE A  62     9098  11004  11126    650    285   -434       C  
ATOM    279  CE2 PHE A  62     -26.362  18.751 -74.621  1.00 79.18           C  
ANISOU  279  CE2 PHE A  62     8694  10564  10825    657    170   -388       C  
ATOM    280  CZ  PHE A  62     -26.216  17.428 -74.265  1.00 77.38           C  
ANISOU  280  CZ  PHE A  62     8481  10363  10557    678    239   -426       C  
ATOM    281  N   ASN A  63     -22.463  19.852 -80.309  1.00101.38           N  
ANISOU  281  N   ASN A  63    11463  13552  13504    303    146   -188       N  
ATOM    282  CA  ASN A  63     -22.014  20.874 -81.268  1.00105.43           C  
ANISOU  282  CA  ASN A  63    11954  14081  14021    230     92   -124       C  
ATOM    283  C   ASN A  63     -22.986  20.936 -82.450  1.00107.97           C  
ANISOU  283  C   ASN A  63    12276  14425  14321    169     75    -83       C  
ATOM    284  O   ASN A  63     -23.457  19.889 -82.892  1.00111.58           O  
ANISOU  284  O   ASN A  63    12747  14918  14729    162    128   -104       O  
ATOM    285  CB  ASN A  63     -20.599  20.554 -81.761  1.00103.22           C  
ANISOU  285  CB  ASN A  63    11660  13860  13697    197    128   -118       C  
ATOM    286  CG  ASN A  63     -19.594  20.405 -80.617  1.00102.40           C  
ANISOU  286  CG  ASN A  63    11555  13739  13612    256    149   -159       C  
ATOM    287  ND2 ASN A  63     -18.813  19.327 -80.647  1.00 97.94           N  
ANISOU  287  ND2 ASN A  63    10993  13223  12997    269    220   -196       N  
ATOM    288  OD1 ASN A  63     -19.519  21.251 -79.721  1.00104.29           O  
ANISOU  288  OD1 ASN A  63    11792  13921  13911    292    100   -158       O  
ATOM    289  N   PRO A  64     -23.303  22.147 -82.963  1.00109.22           N  
ANISOU  289  N   PRO A  64    12420  14563  14516    123     -1    -22       N  
ATOM    290  CA  PRO A  64     -24.284  22.206 -84.056  1.00110.23           C  
ANISOU  290  CA  PRO A  64    12547  14711  14623     66    -20     18       C  
ATOM    291  C   PRO A  64     -23.703  21.804 -85.414  1.00111.18           C  
ANISOU  291  C   PRO A  64    12656  14911  14674    -14     10     51       C  
ATOM    292  O   PRO A  64     -23.351  22.665 -86.213  1.00114.82           O  
ANISOU  292  O   PRO A  64    13097  15389  15138    -80    -40    112       O  
ATOM    293  CB  PRO A  64     -24.736  23.682 -84.056  1.00112.53           C  
ANISOU  293  CB  PRO A  64    12827  14947  14981     50   -116     69       C  
ATOM    294  CG  PRO A  64     -24.183  24.280 -82.801  1.00114.73           C  
ANISOU  294  CG  PRO A  64    13104  15169  15317    113   -145     44       C  
ATOM    295  CD  PRO A  64     -22.947  23.495 -82.493  1.00111.11           C  
ANISOU  295  CD  PRO A  64    12645  14749  14820    128    -80      8       C  
ATOM    296  N   LEU A  65     -23.618  20.499 -85.665  1.00113.79           N  
ANISOU  296  N   LEU A  65    13003  15290  14942     -7     87      8       N  
ATOM    297  CA  LEU A  65     -23.086  19.967 -86.934  1.00116.79           C  
ANISOU  297  CA  LEU A  65    13373  15751  15248    -75    122     28       C  
ATOM    298  C   LEU A  65     -24.137  19.870 -88.046  1.00125.89           C  
ANISOU  298  C   LEU A  65    14530  16929  16372   -133    111     62       C  
ATOM    299  O   LEU A  65     -23.773  19.803 -89.216  1.00132.66           O  
ANISOU  299  O   LEU A  65    15375  17853  17177   -202    118     96       O  
ATOM    300  CB  LEU A  65     -22.453  18.582 -86.748  1.00110.52           C  
ANISOU  300  CB  LEU A  65    12593  14998  14398    -40    208    -36       C  
ATOM    301  CG  LEU A  65     -21.477  18.390 -85.589  1.00106.80           C  
ANISOU  301  CG  LEU A  65    12123  14505  13948     26    234    -81       C  
ATOM    302  CD1 LEU A  65     -20.581  17.188 -85.853  1.00104.66           C  
ANISOU  302  CD1 LEU A  65    11857  14297  13610     34    310   -124       C  
ATOM    303  CD2 LEU A  65     -20.640  19.638 -85.359  1.00108.16           C  
ANISOU  303  CD2 LEU A  65    12268  14662  14165     10    177    -38       C  
ATOM    304  N   LYS A  66     -25.421  19.810 -87.682  1.00128.58           N  
ANISOU  304  N   LYS A  66    14888  17224  16742   -105     97     51       N  
ATOM    305  CA  LYS A  66     -26.539  19.951 -88.635  1.00125.60           C  
ANISOU  305  CA  LYS A  66    14513  16857  16351   -160     71     93       C  
ATOM    306  C   LYS A  66     -26.627  18.834 -89.720  1.00127.43           C  
ANISOU  306  C   LYS A  66    14756  17159  16500   -205    127     82       C  
ATOM    307  O   LYS A  66     -27.603  18.079 -89.758  1.00129.52           O  
ANISOU  307  O   LYS A  66    15044  17420  16747   -193    152     59       O  
ATOM    308  CB  LYS A  66     -26.502  21.357 -89.259  1.00122.58           C  
ANISOU  308  CB  LYS A  66    14104  16467  16004   -220    -11    169       C  
ATOM    309  CG  LYS A  66     -26.518  22.517 -88.254  1.00121.06           C  
ANISOU  309  CG  LYS A  66    13904  16197  15897   -176    -77    180       C  
ATOM    310  CD  LYS A  66     -27.923  23.092 -88.081  1.00125.01           C  
ANISOU  310  CD  LYS A  66    14407  16642  16446   -163   -131    198       C  
ATOM    311  CE  LYS A  66     -28.060  24.045 -86.898  1.00127.28           C  
ANISOU  311  CE  LYS A  66    14693  16850  16816    -98   -188    188       C  
ATOM    312  NZ  LYS A  66     -27.265  25.298 -87.024  1.00128.33           N1+
ANISOU  312  NZ  LYS A  66    14806  16961  16990   -131   -260    239       N1+
ATOM    313  N   ILE A  67     -25.627  18.754 -90.598  1.00127.98           N  
ANISOU  313  N   ILE A  67    14810  17297  16517   -258    145    101       N  
ATOM    314  CA  ILE A  67     -25.482  17.669 -91.590  1.00130.72           C  
ANISOU  314  CA  ILE A  67    15168  17718  16779   -294    203     82       C  
ATOM    315  C   ILE A  67     -24.248  16.888 -91.199  1.00131.59           C  
ANISOU  315  C   ILE A  67    15280  17861  16857   -255    264     28       C  
ATOM    316  O   ILE A  67     -23.427  17.376 -90.429  1.00140.39           O  
ANISOU  316  O   ILE A  67    16381  18952  18008   -221    253     23       O  
ATOM    317  CB  ILE A  67     -25.287  18.233 -93.029  1.00129.52           C  
ANISOU  317  CB  ILE A  67    14990  17632  16587   -390    174    149       C  
ATOM    318  CG1 ILE A  67     -26.639  18.500 -93.686  1.00130.00           C  
ANISOU  318  CG1 ILE A  67    15058  17680  16654   -433    136    190       C  
ATOM    319  CG2 ILE A  67     -24.481  17.304 -93.939  1.00124.88           C  
ANISOU  319  CG2 ILE A  67    14402  17137  15911   -421    235    127       C  
ATOM    320  CD1 ILE A  67     -26.537  19.308 -94.959  1.00133.30           C  
ANISOU  320  CD1 ILE A  67    15447  18150  17049   -528     91    267       C  
ATOM    321  N   LEU A  68     -24.122  15.670 -91.709  1.00132.10           N  
ANISOU  321  N   LEU A  68    15365  17975  16853   -256    325    -15       N  
ATOM    322  CA  LEU A  68     -22.861  14.951 -91.611  1.00133.26           C  
ANISOU  322  CA  LEU A  68    15508  18167  16955   -230    381    -59       C  
ATOM    323  C   LEU A  68     -22.285  14.817 -93.008  1.00131.66           C  
ANISOU  323  C   LEU A  68    15286  18060  16677   -301    397    -35       C  
ATOM    324  O   LEU A  68     -22.855  14.147 -93.867  1.00127.81           O  
ANISOU  324  O   LEU A  68    14815  17608  16136   -331    417    -43       O  
ATOM    325  CB  LEU A  68     -23.053  13.592 -90.938  1.00135.41           C  
ANISOU  325  CB  LEU A  68    15819  18418  17211   -163    440   -138       C  
ATOM    326  CG  LEU A  68     -21.906  13.192 -90.005  1.00135.05           C  
ANISOU  326  CG  LEU A  68    15771  18367  17173    -98    478   -188       C  
ATOM    327  CD1 LEU A  68     -21.742  14.198 -88.872  1.00134.67           C  
ANISOU  327  CD1 LEU A  68    15708  18255  17204    -62    437   -170       C  
ATOM    328  CD2 LEU A  68     -22.130  11.795 -89.450  1.00133.53           C  
ANISOU  328  CD2 LEU A  68    15618  18155  16961    -38    533   -262       C  
ATOM    329  N   LYS A  69     -21.155  15.477 -93.231  1.00137.83           N  
ANISOU  329  N   LYS A  69    16031  18887  17451   -326    385     -3       N  
ATOM    330  CA  LYS A  69     -20.642  15.661 -94.587  1.00147.03           C  
ANISOU  330  CA  LYS A  69    17166  20146  18549   -404    385     38       C  
ATOM    331  C   LYS A  69     -20.067  14.359 -95.127  1.00146.91           C  
ANISOU  331  C   LYS A  69    17162  20205  18449   -390    458    -21       C  
ATOM    332  O   LYS A  69     -19.705  13.462 -94.358  1.00150.31           O  
ANISOU  332  O   LYS A  69    17616  20616  18879   -319    506    -91       O  
ATOM    333  CB  LYS A  69     -19.582  16.775 -94.634  1.00147.75           C  
ANISOU  333  CB  LYS A  69    17211  20267  18658   -439    347     95       C  
ATOM    334  CG  LYS A  69     -19.643  17.649 -95.890  1.00146.65           C  
ANISOU  334  CG  LYS A  69    17039  20187  18491   -538    299    179       C  
ATOM    335  CD  LYS A  69     -20.590  18.838 -95.736  1.00142.90           C  
ANISOU  335  CD  LYS A  69    16563  19640  18092   -568    217    243       C  
ATOM    336  CE  LYS A  69     -19.962  19.967 -94.923  1.00142.33           C  
ANISOU  336  CE  LYS A  69    16467  19518  18090   -556    163    279       C  
ATOM    337  NZ  LYS A  69     -20.829  21.176 -94.804  1.00142.39           N1+
ANISOU  337  NZ  LYS A  69    16473  19455  18173   -583     78    340       N1+
ATOM    338  N   SER A  70     -20.008  14.252 -96.452  1.00142.03           N  
ANISOU  338  N   SER A  70    16530  19674  17761   -458    464      4       N  
ATOM    339  CA  SER A  70     -19.352  13.125 -97.078  1.00138.67           C  
ANISOU  339  CA  SER A  70    16109  19330  17250   -449    529    -51       C  
ATOM    340  C   SER A  70     -17.866  13.351 -96.918  1.00140.19           C  
ANISOU  340  C   SER A  70    16263  19579  17425   -437    547    -52       C  
ATOM    341  O   SER A  70     -17.353  14.388 -97.328  1.00135.48           O  
ANISOU  341  O   SER A  70    15621  19024  16830   -494    509     17       O  
ATOM    342  CB  SER A  70     -19.721  13.007 -98.548  1.00136.91           C  
ANISOU  342  CB  SER A  70    15879  19186  16952   -525    528    -22       C  
ATOM    343  OG  SER A  70     -19.354  11.730 -99.028  1.00133.67           O  
ANISOU  343  OG  SER A  70    15487  18835  16463   -501    592    -92       O  
ATOM    344  N   TYR A  71     -17.193  12.385 -96.299  1.00146.04           N  
ANISOU  344  N   TYR A  71    17019  20320  18148   -364    604   -127       N  
ATOM    345  CA  TYR A  71     -15.784  12.499 -95.938  1.00153.92           C  
ANISOU  345  CA  TYR A  71    17983  21363  19138   -338    625   -136       C  
ATOM    346  C   TYR A  71     -15.556  13.442 -94.747  1.00157.83           C  
ANISOU  346  C   TYR A  71    18465  21779  19721   -311    584   -107       C  
ATOM    347  O   TYR A  71     -14.425  13.875 -94.531  1.00163.94           O  
ANISOU  347  O   TYR A  71    19201  22590  20495   -309    584    -91       O  
ATOM    348  CB  TYR A  71     -14.935  12.973 -97.133  1.00158.56           C  
ANISOU  348  CB  TYR A  71    18516  22071  19655   -411    623    -86       C  
ATOM    349  CG  TYR A  71     -14.906  12.041 -98.328  1.00165.43           C  
ANISOU  349  CG  TYR A  71    19391  23036  20429   -433    668   -120       C  
ATOM    350  CD1 TYR A  71     -16.012  11.258 -98.678  1.00167.19           C  
ANISOU  350  CD1 TYR A  71    19662  23230  20632   -429    680   -156       C  
ATOM    351  CD2 TYR A  71     -13.771  11.966 -99.134  1.00166.01           C  
ANISOU  351  CD2 TYR A  71    19419  23232  20423   -459    697   -115       C  
ATOM    352  CE1 TYR A  71     -15.978  10.419 -99.776  1.00166.63           C  
ANISOU  352  CE1 TYR A  71    19597  23243  20470   -449    719   -189       C  
ATOM    353  CE2 TYR A  71     -13.731  11.127-100.236  1.00169.32           C  
ANISOU  353  CE2 TYR A  71    19841  23742  20749   -475    737   -149       C  
ATOM    354  CZ  TYR A  71     -14.840  10.357-100.549  1.00168.15           C  
ANISOU  354  CZ  TYR A  71    19745  23556  20585   -470    747   -188       C  
ATOM    355  OH  TYR A  71     -14.825   9.520-101.635  1.00165.41           O  
ANISOU  355  OH  TYR A  71    19404  23295  20146   -485    784   -227       O  
ATOM    356  N   SER A  72     -16.602  13.736 -93.963  1.00157.08           N  
ANISOU  356  N   SER A  72    18400  21581  19699   -288    550   -103       N  
ATOM    357  CA  SER A  72     -16.510  14.693 -92.829  1.00150.10           C  
ANISOU  357  CA  SER A  72    17507  20619  18902   -263    505    -76       C  
ATOM    358  C   SER A  72     -15.418  14.308 -91.818  1.00148.27           C  
ANISOU  358  C   SER A  72    17272  20379  18684   -192    540   -126       C  
ATOM    359  O   SER A  72     -14.964  15.155 -91.047  1.00146.44           O  
ANISOU  359  O   SER A  72    17023  20109  18509   -180    506    -99       O  
ATOM    360  CB  SER A  72     -17.872  14.843 -92.106  1.00146.34           C  
ANISOU  360  CB  SER A  72    17069  20038  18495   -236    473    -81       C  
ATOM    361  OG  SER A  72     -17.953  16.032 -91.324  1.00137.23           O  
ANISOU  361  OG  SER A  72    15902  18817  17420   -231    412    -39       O  
ATOM    362  N   PHE A  73     -15.017  13.034 -91.818  1.00145.24           N  
ANISOU  362  N   PHE A  73    16906  20027  18248   -145    608   -197       N  
ATOM    363  CA  PHE A  73     -13.935  12.545 -90.963  1.00144.13           C  
ANISOU  363  CA  PHE A  73    16761  19889  18112    -78    647   -246       C  
ATOM    364  C   PHE A  73     -12.966  11.668 -91.749  1.00147.83           C  
ANISOU  364  C   PHE A  73    17213  20461  18492    -77    706   -284       C  
ATOM    365  O   PHE A  73     -12.273  10.844 -91.161  1.00149.89           O  
ANISOU  365  O   PHE A  73    17484  20724  18743    -12    752   -346       O  
ATOM    366  CB  PHE A  73     -14.506  11.745 -89.773  1.00142.63           C  
ANISOU  366  CB  PHE A  73    16618  19609  17964      3    670   -312       C  
ATOM    367  CG  PHE A  73     -15.673  12.413 -89.100  1.00139.79           C  
ANISOU  367  CG  PHE A  73    16280  19155  17680      6    619   -286       C  
ATOM    368  CD1 PHE A  73     -15.472  13.442 -88.192  1.00136.93           C  
ANISOU  368  CD1 PHE A  73    15900  18739  17388     19    574   -254       C  
ATOM    369  CD2 PHE A  73     -16.976  12.033 -89.399  1.00135.49           C  
ANISOU  369  CD2 PHE A  73    15768  18579  17134     -6    613   -291       C  
ATOM    370  CE1 PHE A  73     -16.546  14.070 -87.591  1.00136.61           C  
ANISOU  370  CE1 PHE A  73    15877  18615  17413     26    527   -233       C  
ATOM    371  CE2 PHE A  73     -18.053  12.658 -88.802  1.00133.21           C  
ANISOU  371  CE2 PHE A  73    15492  18210  16911     -1    567   -266       C  
ATOM    372  CZ  PHE A  73     -17.838  13.677 -87.896  1.00134.90           C  
ANISOU  372  CZ  PHE A  73    15689  18372  17193     17    524   -240       C  
ATOM    373  N   SER A  74     -12.897  11.857 -93.066  1.00151.78           N  
ANISOU  373  N   SER A  74    17689  21049  18930   -147    702   -247       N  
ATOM    374  CA  SER A  74     -12.108  10.968 -93.931  1.00149.27           C  
ANISOU  374  CA  SER A  74    17358  20837  18521   -145    759   -287       C  
ATOM    375  C   SER A  74     -10.616  10.994 -93.633  1.00153.23           C  
ANISOU  375  C   SER A  74    17818  21398  19002   -118    785   -297       C  
ATOM    376  O   SER A  74      -9.960   9.955 -93.679  1.00153.77           O  
ANISOU  376  O   SER A  74    17891  21512  19021    -67    842   -364       O  
ATOM    377  CB  SER A  74     -12.352  11.268 -95.408  1.00144.92           C  
ANISOU  377  CB  SER A  74    16784  20373  17904   -231    745   -239       C  
ATOM    378  OG  SER A  74     -13.453  10.516 -95.886  1.00146.66           O  
ANISOU  378  OG  SER A  74    17051  20572  18100   -234    757   -272       O  
ATOM    379  N   ASN A  75     -10.085  12.175 -93.327  1.00163.61           N  
ANISOU  379  N   ASN A  75    19092  22713  20359   -150    741   -231       N  
ATOM    380  CA  ASN A  75      -8.673  12.304 -92.957  1.00170.39           C  
ANISOU  380  CA  ASN A  75    19908  23624  21206   -127    761   -232       C  
ATOM    381  C   ASN A  75      -8.363  11.499 -91.674  1.00168.70           C  
ANISOU  381  C   ASN A  75    19726  23342  21029    -28    798   -308       C  
ATOM    382  O   ASN A  75      -7.470  10.648 -91.686  1.00162.44           O  
ANISOU  382  O   ASN A  75    18922  22606  20188     18    852   -363       O  
ATOM    383  CB  ASN A  75      -8.270  13.787 -92.804  1.00174.89           C  
ANISOU  383  CB  ASN A  75    20434  24192  21823   -184    696   -141       C  
ATOM    384  CG  ASN A  75      -8.363  14.573 -94.115  1.00173.56           C  
ANISOU  384  CG  ASN A  75    20227  24107  21612   -286    660    -62       C  
ATOM    385  ND2 ASN A  75      -8.519  15.893 -94.007  1.00167.42           N  
ANISOU  385  ND2 ASN A  75    19428  23293  20889   -343    587     22       N  
ATOM    386  OD1 ASN A  75      -8.293  14.004 -95.207  1.00175.00           O  
ANISOU  386  OD1 ASN A  75    20397  24382  21711   -313    694    -74       O  
ATOM    387  N   PHE A  76      -9.115  11.746 -90.592  1.00171.89           N  
ANISOU  387  N   PHE A  76    20165  23629  21515      5    769   -313       N  
ATOM    388  CA  PHE A  76      -8.961  10.987 -89.325  1.00165.92           C  
ANISOU  388  CA  PHE A  76    19441  22802  20797     96    800   -382       C  
ATOM    389  C   PHE A  76      -9.207   9.510 -89.629  1.00165.25           C  
ANISOU  389  C   PHE A  76    19395  22732  20660    141    858   -462       C  
ATOM    390  O   PHE A  76     -10.129   9.194 -90.375  1.00176.81           O  
ANISOU  390  O   PHE A  76    20883  24198  22096    111    857   -464       O  
ATOM    391  CB  PHE A  76      -9.956  11.438 -88.229  1.00158.83           C  
ANISOU  391  CB  PHE A  76    18579  21780  19988    121    758   -374       C  
ATOM    392  CG  PHE A  76     -10.114  12.939 -88.087  1.00159.47           C  
ANISOU  392  CG  PHE A  76    18633  21831  20127     68    687   -294       C  
ATOM    393  CD1 PHE A  76      -9.071  13.731 -87.617  1.00163.21           C  
ANISOU  393  CD1 PHE A  76    19068  22318  20626     64    665   -259       C  
ATOM    394  CD2 PHE A  76     -11.327  13.557 -88.393  1.00161.25           C  
ANISOU  394  CD2 PHE A  76    18874  22010  20382     24    638   -252       C  
ATOM    395  CE1 PHE A  76      -9.225  15.109 -87.481  1.00166.13           C  
ANISOU  395  CE1 PHE A  76    19418  22653  21050     16    593   -187       C  
ATOM    396  CE2 PHE A  76     -11.490  14.930 -88.254  1.00162.90           C  
ANISOU  396  CE2 PHE A  76    19063  22185  20646    -20    569   -181       C  
ATOM    397  CZ  PHE A  76     -10.437  15.708 -87.800  1.00166.16           C  
ANISOU  397  CZ  PHE A  76    19439  22608  21084    -24    544   -149       C  
ATOM    398  N   SER A  77      -8.402   8.606 -89.074  1.00164.91           N  
ANISOU  398  N   SER A  77    19358  22697  20601    212    906   -526       N  
ATOM    399  CA  SER A  77      -8.505   7.184 -89.458  1.00164.09           C  
ANISOU  399  CA  SER A  77    19288  22615  20441    254    959   -603       C  
ATOM    400  C   SER A  77      -7.834   6.181 -88.509  1.00153.14           C  
ANISOU  400  C   SER A  77    17921  21200  19063    344   1002   -678       C  
ATOM    401  O   SER A  77      -7.300   5.162 -88.952  1.00151.54           O  
ANISOU  401  O   SER A  77    17724  21053  18801    378   1048   -736       O  
ATOM    402  CB  SER A  77      -7.966   6.995 -90.890  1.00169.26           C  
ANISOU  402  CB  SER A  77    19911  23394  21003    210    984   -599       C  
ATOM    403  OG  SER A  77      -6.685   7.586 -91.046  1.00171.02           O  
ANISOU  403  OG  SER A  77    20073  23701  21204    195    987   -567       O  
ATOM    404  N   GLU A  78      -7.870   6.465 -87.211  1.00140.72           N  
ANISOU  404  N   GLU A  78    16358  19542  17563    384    985   -677       N  
ATOM    405  CA  GLU A  78      -7.441   5.500 -86.196  1.00133.30           C  
ANISOU  405  CA  GLU A  78    15445  18559  16642    469   1020   -744       C  
ATOM    406  C   GLU A  78      -8.360   5.554 -84.982  1.00125.89           C  
ANISOU  406  C   GLU A  78    14546  17505  15781    500    996   -749       C  
ATOM    407  O   GLU A  78      -7.967   5.205 -83.858  1.00120.15           O  
ANISOU  407  O   GLU A  78    13828  16729  15091    561   1008   -781       O  
ATOM    408  CB  GLU A  78      -5.999   5.776 -85.779  1.00131.30           C  
ANISOU  408  CB  GLU A  78    15144  18354  16387    494   1036   -741       C  
ATOM    409  CG  GLU A  78      -4.991   5.451 -86.859  1.00132.11           C  
ANISOU  409  CG  GLU A  78    15209  18580  16406    482   1072   -753       C  
ATOM    410  CD  GLU A  78      -3.703   4.906 -86.289  1.00136.23           C  
ANISOU  410  CD  GLU A  78    15710  19133  16917    548   1110   -797       C  
ATOM    411  OE1 GLU A  78      -3.315   5.335 -85.175  1.00139.99           O  
ANISOU  411  OE1 GLU A  78    16177  19559  17452    576   1096   -784       O  
ATOM    412  OE2 GLU A  78      -3.089   4.045 -86.956  1.00132.29           O1-
ANISOU  412  OE2 GLU A  78    15203  18710  16350    574   1153   -845       O1-
ATOM    413  N   LEU A  79      -9.601   5.959 -85.231  1.00122.37           N  
ANISOU  413  N   LEU A  79    14121  17017  15357    457    961   -717       N  
ATOM    414  CA  LEU A  79     -10.529   6.325 -84.172  1.00121.39           C  
ANISOU  414  CA  LEU A  79    14022  16793  15306    474    928   -704       C  
ATOM    415  C   LEU A  79     -11.302   5.092 -83.718  1.00118.49           C  
ANISOU  415  C   LEU A  79    13710  16367  14941    522    952   -763       C  
ATOM    416  O   LEU A  79     -11.858   4.381 -84.553  1.00120.98           O  
ANISOU  416  O   LEU A  79    14053  16701  15212    504    965   -784       O  
ATOM    417  CB  LEU A  79     -11.482   7.409 -84.689  1.00119.99           C  
ANISOU  417  CB  LEU A  79    13836  16603  15149    405    877   -637       C  
ATOM    418  CG  LEU A  79     -12.062   8.425 -83.711  1.00119.55           C  
ANISOU  418  CG  LEU A  79    13779  16470  15173    407    827   -598       C  
ATOM    419  CD1 LEU A  79     -10.986   9.246 -83.018  1.00120.37           C  
ANISOU  419  CD1 LEU A  79    13846  16577  15312    420    811   -576       C  
ATOM    420  CD2 LEU A  79     -13.004   9.343 -84.471  1.00120.87           C  
ANISOU  420  CD2 LEU A  79    13939  16636  15349    337    779   -538       C  
ATOM    421  N   GLN A  80     -11.302   4.832 -82.408  1.00111.60           N  
ANISOU  421  N   GLN A  80    12855  15427  14119    580    954   -789       N  
ATOM    422  CA  GLN A  80     -12.017   3.691 -81.826  1.00109.81           C  
ANISOU  422  CA  GLN A  80    12680  15140  13903    626    971   -840       C  
ATOM    423  C   GLN A  80     -13.382   4.107 -81.284  1.00109.05           C  
ANISOU  423  C   GLN A  80    12604  14972  13855    613    933   -812       C  
ATOM    424  O   GLN A  80     -14.360   3.344 -81.331  1.00103.74           O  
ANISOU  424  O   GLN A  80    11972  14267  13178    616    936   -833       O  
ATOM    425  CB  GLN A  80     -11.206   3.099 -80.683  1.00110.78           C  
ANISOU  425  CB  GLN A  80    12807  15235  14047    698    996   -885       C  
ATOM    426  CG  GLN A  80      -9.803   2.681 -81.071  1.00114.40           C  
ANISOU  426  CG  GLN A  80    13241  15762  14460    721   1034   -915       C  
ATOM    427  CD  GLN A  80      -9.123   1.899 -79.966  1.00117.45           C  
ANISOU  427  CD  GLN A  80    13641  16116  14869    796   1059   -964       C  
ATOM    428  NE2 GLN A  80      -8.432   0.831 -80.344  1.00118.21           N  
ANISOU  428  NE2 GLN A  80    13748  16248  14918    831   1098  -1018       N  
ATOM    429  OE1 GLN A  80      -9.224   2.245 -78.782  1.00118.02           O  
ANISOU  429  OE1 GLN A  80    13713  16130  14998    824   1043   -955       O  
ATOM    430  N   TRP A  81     -13.430   5.327 -80.763  1.00105.24           N  
ANISOU  430  N   TRP A  81    12093  14468  13423    600    896   -765       N  
ATOM    431  CA  TRP A  81     -14.611   5.853 -80.132  1.00 98.76           C  
ANISOU  431  CA  TRP A  81    11285  13584  12655    596    859   -740       C  
ATOM    432  C   TRP A  81     -14.883   7.188 -80.790  1.00100.75           C  
ANISOU  432  C   TRP A  81    11506  13855  12919    534    814   -675       C  
ATOM    433  O   TRP A  81     -14.011   8.056 -80.835  1.00104.00           O  
ANISOU  433  O   TRP A  81    11882  14293  13340    519    799   -645       O  
ATOM    434  CB  TRP A  81     -14.349   6.013 -78.636  1.00 94.93           C  
ANISOU  434  CB  TRP A  81    10798  13043  12225    655    853   -755       C  
ATOM    435  CG  TRP A  81     -15.547   6.328 -77.781  1.00 93.24           C  
ANISOU  435  CG  TRP A  81    10599  12763  12062    668    822   -742       C  
ATOM    436  CD1 TRP A  81     -16.444   5.440 -77.246  1.00 91.61           C  
ANISOU  436  CD1 TRP A  81    10429  12516  11862    696    833   -771       C  
ATOM    437  CD2 TRP A  81     -15.950   7.624 -77.325  1.00 91.67           C  
ANISOU  437  CD2 TRP A  81    10379  12535  11915    657    775   -699       C  
ATOM    438  CE2 TRP A  81     -17.106   7.454 -76.533  1.00 89.57           C  
ANISOU  438  CE2 TRP A  81    10134  12216  11682    682    760   -706       C  
ATOM    439  CE3 TRP A  81     -15.443   8.910 -77.510  1.00 92.86           C  
ANISOU  439  CE3 TRP A  81    10495  12699  12087    627    739   -655       C  
ATOM    440  NE1 TRP A  81     -17.394   6.115 -76.503  1.00 91.08           N  
ANISOU  440  NE1 TRP A  81    10359  12403  11843    702    798   -747       N  
ATOM    441  CZ2 TRP A  81     -17.759   8.524 -75.926  1.00 90.44           C  
ANISOU  441  CZ2 TRP A  81    10231  12288  11843    684    715   -676       C  
ATOM    442  CZ3 TRP A  81     -16.099   9.976 -76.911  1.00 97.16           C  
ANISOU  442  CZ3 TRP A  81    11030  13199  12688    628    689   -624       C  
ATOM    443  CH2 TRP A  81     -17.245   9.777 -76.124  1.00 91.46           C  
ANISOU  443  CH2 TRP A  81    10329  12426  11996    660    678   -636       C  
ATOM    444  N   LEU A  82     -16.085   7.322 -81.341  1.00 99.08           N  
ANISOU  444  N   LEU A  82    11311  13630  12705    495    791   -651       N  
ATOM    445  CA  LEU A  82     -16.558   8.574 -81.889  1.00 95.06           C  
ANISOU  445  CA  LEU A  82    10776  13126  12214    437    742   -588       C  
ATOM    446  C   LEU A  82     -17.968   8.805 -81.359  1.00 95.92           C  
ANISOU  446  C   LEU A  82    10905  13172  12365    442    711   -575       C  
ATOM    447  O   LEU A  82     -18.813   7.901 -81.407  1.00 98.48           O  
ANISOU  447  O   LEU A  82    11263  13481  12674    451    728   -601       O  
ATOM    448  CB  LEU A  82     -16.545   8.496 -83.407  1.00 95.07           C  
ANISOU  448  CB  LEU A  82    10771  13195  12154    373    748   -568       C  
ATOM    449  CG  LEU A  82     -17.294   9.582 -84.168  1.00 95.80           C  
ANISOU  449  CG  LEU A  82    10847  13294  12259    305    697   -503       C  
ATOM    450  CD1 LEU A  82     -16.904  10.973 -83.696  1.00 97.37           C  
ANISOU  450  CD1 LEU A  82    11010  13473  12511    296    650   -455       C  
ATOM    451  CD2 LEU A  82     -17.036   9.403 -85.649  1.00 92.12           C  
ANISOU  451  CD2 LEU A  82    10370  12908  11723    245    711   -487       C  
ATOM    452  N   ASP A  83     -18.216  10.005 -80.840  1.00 93.87           N  
ANISOU  452  N   ASP A  83    10625  12877  12161    440    663   -537       N  
ATOM    453  CA  ASP A  83     -19.475  10.299 -80.169  1.00 93.16           C  
ANISOU  453  CA  ASP A  83    10549  12731  12117    456    632   -528       C  
ATOM    454  C   ASP A  83     -20.061  11.578 -80.693  1.00 93.37           C  
ANISOU  454  C   ASP A  83    10553  12750  12170    406    573   -469       C  
ATOM    455  O   ASP A  83     -19.450  12.633 -80.546  1.00100.21           O  
ANISOU  455  O   ASP A  83    11394  13614  13067    397    539   -438       O  
ATOM    456  CB  ASP A  83     -19.253  10.443 -78.668  1.00 92.80           C  
ANISOU  456  CB  ASP A  83    10502  12633  12122    524    628   -554       C  
ATOM    457  CG  ASP A  83     -20.547  10.623 -77.906  1.00 94.30           C  
ANISOU  457  CG  ASP A  83    10703  12772  12353    549    602   -551       C  
ATOM    458  OD1 ASP A  83     -21.475  11.237 -78.470  1.00 99.81           O  
ANISOU  458  OD1 ASP A  83    11397  13466  13060    510    565   -514       O  
ATOM    459  OD2 ASP A  83     -20.648  10.140 -76.751  1.00 93.30           O1-
ANISOU  459  OD2 ASP A  83    10589  12612  12247    607    618   -587       O1-
ATOM    460  N   LEU A  84     -21.257  11.493 -81.273  1.00 89.15           N  
ANISOU  460  N   LEU A  84    10034  12212  11627    375    560   -451       N  
ATOM    461  CA  LEU A  84     -21.897  12.647 -81.878  1.00 87.14           C  
ANISOU  461  CA  LEU A  84     9760  11954  11395    324    503   -392       C  
ATOM    462  C   LEU A  84     -23.272  12.830 -81.293  1.00 88.58           C  
ANISOU  462  C   LEU A  84     9954  12086  11615    346    475   -388       C  
ATOM    463  O   LEU A  84     -24.211  13.248 -81.985  1.00 91.09           O  
ANISOU  463  O   LEU A  84    10270  12406  11934    302    444   -350       O  
ATOM    464  CB  LEU A  84     -22.007  12.445 -83.365  1.00 87.07           C  
ANISOU  464  CB  LEU A  84     9750  12000  11329    253    510   -366       C  
ATOM    465  CG  LEU A  84     -20.734  11.847 -83.948  1.00 93.50           C  
ANISOU  465  CG  LEU A  84    10559  12875  12088    242    553   -387       C  
ATOM    466  CD1 LEU A  84     -21.084  10.908 -85.085  1.00 97.76           C  
ANISOU  466  CD1 LEU A  84    11119  13463  12561    203    586   -397       C  
ATOM    467  CD2 LEU A  84     -19.757  12.928 -84.385  1.00 94.33           C  
ANISOU  467  CD2 LEU A  84    10626  13014  12199    202    524   -341       C  
ATOM    468  N   SER A  85     -23.402  12.539 -80.005  1.00 83.82           N  
ANISOU  468  N   SER A  85     9360  11442  11044    413    486   -425       N  
ATOM    469  CA  SER A  85     -24.684  12.684 -79.354  1.00 80.72           C  
ANISOU  469  CA  SER A  85     8973  11009  10685    440    463   -424       C  
ATOM    470  C   SER A  85     -25.188  14.120 -79.544  1.00 80.39           C  
ANISOU  470  C   SER A  85     8908  10946  10689    416    395   -374       C  
ATOM    471  O   SER A  85     -24.408  15.043 -79.690  1.00 80.68           O  
ANISOU  471  O   SER A  85     8925  10981  10746    400    364   -349       O  
ATOM    472  CB  SER A  85     -24.581  12.336 -77.866  1.00 79.93           C  
ANISOU  472  CB  SER A  85     8879  10873  10616    516    480   -467       C  
ATOM    473  OG  SER A  85     -24.007  11.053 -77.651  1.00 77.35           O  
ANISOU  473  OG  SER A  85     8574  10563  10253    539    537   -512       O  
ATOM    474  N   ARG A  86     -26.501  14.281 -79.597  1.00 81.96           N  
ANISOU  474  N   ARG A  86     9109  11128  10901    411    370   -357       N  
ATOM    475  CA  ARG A  86     -27.146  15.587 -79.658  1.00 83.86           C  
ANISOU  475  CA  ARG A  86     9330  11341  11189    399    303   -314       C  
ATOM    476  C   ARG A  86     -26.448  16.598 -80.579  1.00 85.06           C  
ANISOU  476  C   ARG A  86     9464  11507  11346    341    264   -266       C  
ATOM    477  O   ARG A  86     -26.392  17.786 -80.283  1.00 83.16           O  
ANISOU  477  O   ARG A  86     9206  11233  11157    348    207   -241       O  
ATOM    478  CB  ARG A  86     -27.295  16.126 -78.230  1.00 86.59           C  
ANISOU  478  CB  ARG A  86     9667  11638  11591    473    280   -338       C  
ATOM    479  CG  ARG A  86     -28.219  17.330 -78.022  1.00 90.77           C  
ANISOU  479  CG  ARG A  86    10181  12132  12175    483    212   -308       C  
ATOM    480  CD  ARG A  86     -29.442  17.359 -78.929  1.00 96.02           C  
ANISOU  480  CD  ARG A  86    10845  12809  12825    438    192   -272       C  
ATOM    481  NE  ARG A  86     -30.251  16.150 -78.788  1.00 97.37           N  
ANISOU  481  NE  ARG A  86    11034  13000  12961    450    240   -298       N  
ATOM    482  CZ  ARG A  86     -31.349  16.046 -78.058  1.00 93.21           C  
ANISOU  482  CZ  ARG A  86    10505  12459  12452    493    233   -310       C  
ATOM    483  NH1 ARG A  86     -31.810  17.075 -77.376  1.00 96.92           N1+
ANISOU  483  NH1 ARG A  86    10955  12894  12975    534    182   -304       N1+
ATOM    484  NH2 ARG A  86     -31.987  14.889 -78.010  1.00 93.07           N  
ANISOU  484  NH2 ARG A  86    10503  12461  12397    494    276   -327       N  
ATOM    485  N   CYS A  87     -25.942  16.125 -81.712  1.00 87.65           N  
ANISOU  485  N   CYS A  87     9795  11887  11621    283    290   -252       N  
ATOM    486  CA  CYS A  87     -25.320  17.000 -82.695  1.00 89.10           C  
ANISOU  486  CA  CYS A  87     9957  12094  11799    219    255   -201       C  
ATOM    487  C   CYS A  87     -26.283  17.441 -83.822  1.00 90.43           C  
ANISOU  487  C   CYS A  87    10121  12278  11960    153    218   -148       C  
ATOM    488  O   CYS A  87     -25.875  17.616 -84.965  1.00 85.64           O  
ANISOU  488  O   CYS A  87     9505  11715  11317     86    212   -111       O  
ATOM    489  CB  CYS A  87     -24.081  16.316 -83.268  1.00 91.25           C  
ANISOU  489  CB  CYS A  87    10229  12423  12016    195    305   -215       C  
ATOM    490  SG  CYS A  87     -22.715  16.159 -82.097  1.00 93.18           S  
ANISOU  490  SG  CYS A  87    10470  12655  12278    258    333   -259       S  
ATOM    491  N   GLU A  88     -27.565  17.619 -83.497  1.00 98.00           N  
ANISOU  491  N   GLU A  88    11084  13200  12947    173    191   -144       N  
ATOM    492  CA  GLU A  88     -28.551  18.230 -84.421  1.00 98.77           C  
ANISOU  492  CA  GLU A  88    11176  13302  13050    117    145    -91       C  
ATOM    493  C   GLU A  88     -28.591  17.622 -85.840  1.00 95.04           C  
ANISOU  493  C   GLU A  88    10708  12890  12510     42    171    -68       C  
ATOM    494  O   GLU A  88     -29.188  18.199 -86.736  1.00 89.88           O  
ANISOU  494  O   GLU A  88    10045  12247  11856    -15    131    -17       O  
ATOM    495  CB  GLU A  88     -28.302  19.745 -84.517  1.00102.45           C  
ANISOU  495  CB  GLU A  88    11617  13739  13570     97     68    -41       C  
ATOM    496  CG  GLU A  88     -29.220  20.607 -83.663  1.00107.08           C  
ANISOU  496  CG  GLU A  88    12197  14262  14225    147     12    -37       C  
ATOM    497  CD  GLU A  88     -29.075  22.097 -83.969  1.00114.93           C  
ANISOU  497  CD  GLU A  88    13171  15225  15269    116    -73     19       C  
ATOM    498  OE1 GLU A  88     -28.011  22.667 -83.611  1.00114.19           O  
ANISOU  498  OE1 GLU A  88    13069  15117  15200    123    -92     20       O  
ATOM    499  OE2 GLU A  88     -30.018  22.695 -84.565  1.00116.03           O1-
ANISOU  499  OE2 GLU A  88    13303  15354  15426     82   -122     61       O1-
ATOM    500  N   ILE A  89     -27.989  16.444 -86.015  1.00 95.39           N  
ANISOU  500  N   ILE A  89    10770  12974  12498     44    237   -108       N  
ATOM    501  CA  ILE A  89     -27.803  15.823 -87.335  1.00 92.84           C  
ANISOU  501  CA  ILE A  89    10452  12715  12105    -22    266    -95       C  
ATOM    502  C   ILE A  89     -29.128  15.406 -87.952  1.00 98.63           C  
ANISOU  502  C   ILE A  89    11201  13455  12818    -53    263    -81       C  
ATOM    503  O   ILE A  89     -29.936  14.750 -87.293  1.00100.80           O  
ANISOU  503  O   ILE A  89    11494  13703  13100    -11    281   -112       O  
ATOM    504  CB  ILE A  89     -26.937  14.551 -87.261  1.00 88.43           C  
ANISOU  504  CB  ILE A  89     9913  12192  11493      0    337   -152       C  
ATOM    505  CG1 ILE A  89     -25.565  14.868 -86.624  1.00 88.29           C  
ANISOU  505  CG1 ILE A  89     9880  12172  11492     34    346   -168       C  
ATOM    506  CG2 ILE A  89     -26.825  13.939 -88.647  1.00 87.22           C  
ANISOU  506  CG2 ILE A  89     9766  12105  11267    -64    363   -142       C  
ATOM    507  CD1 ILE A  89     -24.548  13.739 -86.624  1.00 84.89           C  
ANISOU  507  CD1 ILE A  89     9462  11781  11011     55    413   -221       C  
ATOM    508  N   GLU A  90     -29.332  15.779 -89.219  1.00106.17           N  
ANISOU  508  N   GLU A  90    12146  14448  13745   -129    239    -31       N  
ATOM    509  CA  GLU A  90     -30.546  15.426 -89.982  1.00104.98           C  
ANISOU  509  CA  GLU A  90    12008  14310  13567   -171    233    -11       C  
ATOM    510  C   GLU A  90     -30.282  14.579 -91.232  1.00112.52           C  
ANISOU  510  C   GLU A  90    12975  15334  14442   -230    271    -13       C  
ATOM    511  O   GLU A  90     -31.225  14.078 -91.855  1.00117.41           O  
ANISOU  511  O   GLU A  90    13611  15967  15032   -262    274     -4       O  
ATOM    512  CB  GLU A  90     -31.275  16.699 -90.388  1.00 99.12           C  
ANISOU  512  CB  GLU A  90    11242  13549  12868   -210    160     57       C  
ATOM    513  CG  GLU A  90     -32.055  17.298 -89.240  1.00 98.36           C  
ANISOU  513  CG  GLU A  90    11141  13387  12845   -149    123     53       C  
ATOM    514  CD  GLU A  90     -32.592  18.670 -89.554  1.00 98.20           C  
ANISOU  514  CD  GLU A  90    11096  13341  12874   -179     45    116       C  
ATOM    515  OE1 GLU A  90     -32.449  19.130 -90.703  1.00 99.70           O  
ANISOU  515  OE1 GLU A  90    11274  13565  13042   -253     19    167       O  
ATOM    516  OE2 GLU A  90     -33.155  19.293 -88.640  1.00101.91           O1-
ANISOU  516  OE2 GLU A  90    11559  13756  13406   -126      8    113       O1-
ATOM    517  N   THR A  91     -29.011  14.405 -91.588  1.00117.77           N  
ANISOU  517  N   THR A  91    13632  16042  15069   -243    299    -26       N  
ATOM    518  CA  THR A  91     -28.645  13.873 -92.893  1.00121.38           C  
ANISOU  518  CA  THR A  91    14093  16574  15451   -304    326    -20       C  
ATOM    519  C   THR A  91     -27.271  13.217 -92.872  1.00122.28           C  
ANISOU  519  C   THR A  91    14209  16730  15521   -283    379    -66       C  
ATOM    520  O   THR A  91     -26.250  13.898 -92.721  1.00118.04           O  
ANISOU  520  O   THR A  91    13644  16207  14999   -282    368    -50       O  
ATOM    521  CB  THR A  91     -28.601  15.001 -93.949  1.00124.68           C  
ANISOU  521  CB  THR A  91    14480  17027  15866   -383    274     55       C  
ATOM    522  CG2 THR A  91     -28.482  14.423 -95.360  1.00123.32           C  
ANISOU  522  CG2 THR A  91    14310  16935  15610   -452    299     64       C  
ATOM    523  OG1 THR A  91     -29.775  15.824 -93.843  1.00121.96           O  
ANISOU  523  OG1 THR A  91    14127  16635  15575   -396    216    101       O  
ATOM    524  N   ILE A  92     -27.251  11.897 -93.030  1.00124.70           N  
ANISOU  524  N   ILE A  92    14546  17058  15775   -265    433   -121       N  
ATOM    525  CA  ILE A  92     -26.000  11.172 -93.162  1.00127.52           C  
ANISOU  525  CA  ILE A  92    14906  17463  16083   -246    484   -168       C  
ATOM    526  C   ILE A  92     -25.818  10.877 -94.630  1.00134.52           C  
ANISOU  526  C   ILE A  92    15788  18430  16890   -315    498   -155       C  
ATOM    527  O   ILE A  92     -26.371   9.907 -95.160  1.00138.23           O  
ANISOU  527  O   ILE A  92    16291  18916  17314   -326    522   -184       O  
ATOM    528  CB  ILE A  92     -25.984   9.854 -92.366  1.00127.87           C  
ANISOU  528  CB  ILE A  92    14989  17477  16117   -178    535   -244       C  
ATOM    529  CG1 ILE A  92     -26.204  10.126 -90.876  1.00129.13           C  
ANISOU  529  CG1 ILE A  92    15149  17560  16351   -110    523   -257       C  
ATOM    530  CG2 ILE A  92     -24.660   9.128 -92.573  1.00126.06           C  
ANISOU  530  CG2 ILE A  92    14760  17301  15836   -157    586   -293       C  
ATOM    531  CD1 ILE A  92     -26.667   8.912 -90.106  1.00130.67           C  
ANISOU  531  CD1 ILE A  92    15385  17717  16545    -55    557   -316       C  
ATOM    532  N   GLU A  93     -25.052  11.735 -95.288  1.00141.97           N  
ANISOU  532  N   GLU A  93    16693  19428  17821   -362    478   -108       N  
ATOM    533  CA  GLU A  93     -24.709  11.515 -96.674  1.00148.54           C  
ANISOU  533  CA  GLU A  93    17515  20349  18574   -426    492    -95       C  
ATOM    534  C   GLU A  93     -23.922  10.208 -96.796  1.00146.65           C  
ANISOU  534  C   GLU A  93    17296  20154  18268   -388    560   -171       C  
ATOM    535  O   GLU A  93     -23.031   9.915 -95.993  1.00139.52           O  
ANISOU  535  O   GLU A  93    16393  19241  17378   -329    589   -214       O  
ATOM    536  CB  GLU A  93     -23.905  12.704 -97.228  1.00156.48           C  
ANISOU  536  CB  GLU A  93    18468  21407  19577   -481    458    -30       C  
ATOM    537  CG  GLU A  93     -23.473  12.598 -98.695  1.00162.15           C  
ANISOU  537  CG  GLU A  93    19168  22231  20210   -553    470     -7       C  
ATOM    538  CD  GLU A  93     -24.626  12.449 -99.686  1.00164.71           C  
ANISOU  538  CD  GLU A  93    19508  22571  20503   -613    453     20       C  
ATOM    539  OE1 GLU A  93     -25.771  12.846 -99.369  1.00166.92           O  
ANISOU  539  OE1 GLU A  93    19801  22783  20838   -617    413     48       O  
ATOM    540  OE2 GLU A  93     -24.380  11.940-100.804  1.00162.68           O1-
ANISOU  540  OE2 GLU A  93    19248  22398  20164   -655    478     11       O1-
ATOM    541  N   ASP A  94     -24.316   9.410 -97.781  1.00149.15           N  
ANISOU  541  N   ASP A  94    17636  20517  18518   -421    580   -191       N  
ATOM    542  CA  ASP A  94     -23.523   8.301 -98.289  1.00152.53           C  
ANISOU  542  CA  ASP A  94    18078  21007  18868   -403    636   -255       C  
ATOM    543  C   ASP A  94     -22.015   8.548 -98.104  1.00148.97           C  
ANISOU  543  C   ASP A  94    17590  20607  18405   -379    660   -266       C  
ATOM    544  O   ASP A  94     -21.491   9.588 -98.516  1.00140.22           O  
ANISOU  544  O   ASP A  94    16435  19545  17297   -426    633   -205       O  
ATOM    545  CB  ASP A  94     -23.840   8.137 -99.786  1.00160.46           C  
ANISOU  545  CB  ASP A  94    19079  22089  19796   -477    634   -235       C  
ATOM    546  CG  ASP A  94     -23.573   6.743-100.303  1.00166.23           C  
ANISOU  546  CG  ASP A  94    19846  22862  20450   -454    686   -312       C  
ATOM    547  OD1 ASP A  94     -23.986   5.774 -99.633  1.00173.28           O  
ANISOU  547  OD1 ASP A  94    20786  23694  21357   -400    706   -369       O  
ATOM    548  OD2 ASP A  94     -22.980   6.620-101.399  1.00166.79           O1-
ANISOU  548  OD2 ASP A  94    19898  23029  20444   -493    703   -314       O1-
ATOM    549  N   LYS A  95     -21.335   7.596 -97.468  1.00151.03           N  
ANISOU  549  N   LYS A  95    17871  20859  18655   -307    707   -339       N  
ATOM    550  CA  LYS A  95     -19.865   7.599 -97.355  1.00158.88           C  
ANISOU  550  CA  LYS A  95    18833  21909  19624   -279    738   -361       C  
ATOM    551  C   LYS A  95     -19.308   8.706 -96.431  1.00157.64           C  
ANISOU  551  C   LYS A  95    18639  21718  19537   -264    709   -319       C  
ATOM    552  O   LYS A  95     -18.191   9.199 -96.632  1.00159.23           O  
ANISOU  552  O   LYS A  95    18796  21981  19720   -276    714   -300       O  
ATOM    553  CB  LYS A  95     -19.220   7.661 -98.755  1.00165.64           C  
ANISOU  553  CB  LYS A  95    19656  22885  20392   -337    751   -345       C  
ATOM    554  CG  LYS A  95     -19.758   6.618 -99.740  1.00170.62           C  
ANISOU  554  CG  LYS A  95    20323  23554  20949   -355    776   -387       C  
ATOM    555  CD  LYS A  95     -19.550   6.998-101.206  1.00172.77           C  
ANISOU  555  CD  LYS A  95    20561  23937  21144   -435    770   -346       C  
ATOM    556  CE  LYS A  95     -20.351   8.231-101.613  1.00172.84           C  
ANISOU  556  CE  LYS A  95    20546  23935  21188   -515    710   -250       C  
ATOM    557  NZ  LYS A  95     -20.680   8.259-103.068  1.00173.10           N1+
ANISOU  557  NZ  LYS A  95    20568  24054  21146   -593    702   -221       N1+
ATOM    558  N   ALA A  96     -20.083   9.071 -95.409  1.00152.37           N  
ANISOU  558  N   ALA A  96    17989  20954  18950   -237    680   -306       N  
ATOM    559  CA  ALA A  96     -19.679  10.097 -94.439  1.00146.03           C  
ANISOU  559  CA  ALA A  96    17158  20106  18218   -218    648   -271       C  
ATOM    560  C   ALA A  96     -18.533   9.614 -93.550  1.00140.53           C  
ANISOU  560  C   ALA A  96    16459  19407  17529   -146    688   -326       C  
ATOM    561  O   ALA A  96     -17.524  10.300 -93.383  1.00140.21           O  
ANISOU  561  O   ALA A  96    16378  19396  17497   -150    681   -301       O  
ATOM    562  CB  ALA A  96     -20.869  10.520 -93.586  1.00142.69           C  
ANISOU  562  CB  ALA A  96    16756  19584  17874   -201    608   -253       C  
ATOM    563  N   TRP A  97     -18.679   8.411 -93.008  1.00138.02           N  
ANISOU  563  N   TRP A  97    16183  19055  17204    -84    728   -398       N  
ATOM    564  CA  TRP A  97     -17.670   7.849 -92.113  1.00137.12           C  
ANISOU  564  CA  TRP A  97    16071  18931  17097    -11    767   -453       C  
ATOM    565  C   TRP A  97     -16.513   7.266 -92.887  1.00136.97           C  
ANISOU  565  C   TRP A  97    16032  19007  17000    -11    812   -486       C  
ATOM    566  O   TRP A  97     -15.715   6.534 -92.313  1.00127.99           O  
ANISOU  566  O   TRP A  97    14904  17871  15856     52    851   -543       O  
ATOM    567  CB  TRP A  97     -18.240   6.704 -91.264  1.00133.48           C  
ANISOU  567  CB  TRP A  97    15662  18400  16655     54    792   -518       C  
ATOM    568  CG  TRP A  97     -19.624   6.883 -90.855  1.00131.81           C  
ANISOU  568  CG  TRP A  97    15475  18113  16491     47    759   -497       C  
ATOM    569  CD1 TRP A  97     -20.716   6.283 -91.394  1.00135.37           C  
ANISOU  569  CD1 TRP A  97    15962  18552  16919     23    757   -504       C  
ATOM    570  CD2 TRP A  97     -20.093   7.733 -89.819  1.00132.16           C  
ANISOU  570  CD2 TRP A  97    15511  18086  16614     64    721   -465       C  
ATOM    571  CE2 TRP A  97     -21.500   7.600 -89.777  1.00135.98           C  
ANISOU  571  CE2 TRP A  97    16024  18522  17118     51    698   -453       C  
ATOM    572  CE3 TRP A  97     -19.466   8.593 -88.918  1.00130.07           C  
ANISOU  572  CE3 TRP A  97    15219  17796  16404     92    702   -446       C  
ATOM    573  NE1 TRP A  97     -21.853   6.706 -90.751  1.00138.06           N  
ANISOU  573  NE1 TRP A  97    16314  18823  17319     24    721   -476       N  
ATOM    574  CZ2 TRP A  97     -22.294   8.301 -88.867  1.00134.10           C  
ANISOU  574  CZ2 TRP A  97    15785  18215  16951     68    660   -425       C  
ATOM    575  CZ3 TRP A  97     -20.248   9.284 -88.016  1.00137.92           C  
ANISOU  575  CZ3 TRP A  97    16214  18717  17470    107    663   -421       C  
ATOM    576  CH2 TRP A  97     -21.653   9.132 -87.994  1.00137.75           C  
ANISOU  576  CH2 TRP A  97    16219  18652  17465     98    643   -412       C  
ATOM    577  N   HIS A  98     -16.403   7.572 -94.173  1.00141.42           N  
ANISOU  577  N   HIS A  98    16572  19655  17506    -78    806   -451       N  
ATOM    578  CA  HIS A  98     -15.691   6.667 -95.048  1.00152.56           C  
ANISOU  578  CA  HIS A  98    17981  21154  18829    -74    854   -499       C  
ATOM    579  C   HIS A  98     -14.291   6.246 -94.562  1.00158.13           C  
ANISOU  579  C   HIS A  98    18667  21897  19518    -13    895   -546       C  
ATOM    580  O   HIS A  98     -13.898   5.097 -94.761  1.00168.17           O  
ANISOU  580  O   HIS A  98    19961  23197  20739     31    941   -617       O  
ATOM    581  CB  HIS A  98     -15.639   7.178 -96.483  1.00157.32           C  
ANISOU  581  CB  HIS A  98    18550  21855  19367   -157    841   -450       C  
ATOM    582  CG  HIS A  98     -15.108   6.158 -97.441  1.00162.92           C  
ANISOU  582  CG  HIS A  98    19264  22654  19982   -149    889   -506       C  
ATOM    583  CD2 HIS A  98     -13.891   6.033 -98.020  1.00163.67           C  
ANISOU  583  CD2 HIS A  98    19319  22856  20011   -148    922   -521       C  
ATOM    584  ND1 HIS A  98     -15.845   5.065 -97.851  1.00158.94           N  
ANISOU  584  ND1 HIS A  98    18812  22136  19442   -137    908   -561       N  
ATOM    585  CE1 HIS A  98     -15.111   4.325 -98.661  1.00160.73           C  
ANISOU  585  CE1 HIS A  98    19031  22453  19584   -127    949   -609       C  
ATOM    586  NE2 HIS A  98     -13.922   4.890 -98.781  1.00163.81           N  
ANISOU  586  NE2 HIS A  98    19364  22921  19953   -132    960   -587       N  
ATOM    587  N   GLY A  99     -13.557   7.146 -93.910  1.00157.85           N  
ANISOU  587  N   GLY A  99    18592  21857  19526     -8    878   -508       N  
ATOM    588  CA  GLY A  99     -12.161   6.866 -93.518  1.00157.20           C  
ANISOU  588  CA  GLY A  99    18483  21820  19426     42    915   -544       C  
ATOM    589  C   GLY A  99     -11.875   6.110 -92.214  1.00156.28           C  
ANISOU  589  C   GLY A  99    18397  21629  19353    133    941   -607       C  
ATOM    590  O   GLY A  99     -10.712   5.828 -91.912  1.00157.50           O  
ANISOU  590  O   GLY A  99    18528  21823  19491    176    973   -638       O  
ATOM    591  N   LEU A 100     -12.915   5.760 -91.455  1.00156.72           N  
ANISOU  591  N   LEU A 100    18500  21584  19460    161    930   -626       N  
ATOM    592  CA  LEU A 100     -12.761   5.275 -90.069  1.00150.40           C  
ANISOU  592  CA  LEU A 100    17725  20704  18714    239    943   -672       C  
ATOM    593  C   LEU A 100     -12.849   3.749 -89.929  1.00148.25           C  
ANISOU  593  C   LEU A 100    17502  20410  18412    299    985   -756       C  
ATOM    594  O   LEU A 100     -13.810   3.221 -89.376  1.00144.78           O  
ANISOU  594  O   LEU A 100    17109  19893  18006    321    977   -777       O  
ATOM    595  CB  LEU A 100     -13.828   5.925 -89.188  1.00148.30           C  
ANISOU  595  CB  LEU A 100    17476  20339  18528    236    899   -635       C  
ATOM    596  CG  LEU A 100     -13.931   7.444 -89.304  1.00149.36           C  
ANISOU  596  CG  LEU A 100    17570  20478  18701    177    846   -552       C  
ATOM    597  CD1 LEU A 100     -15.241   7.948 -88.723  1.00150.23           C  
ANISOU  597  CD1 LEU A 100    17704  20499  18877    169    803   -523       C  
ATOM    598  CD2 LEU A 100     -12.747   8.101 -88.622  1.00153.04           C  
ANISOU  598  CD2 LEU A 100    17995  20956  19195    199    843   -536       C  
ATOM    599  N   HIS A 101     -11.821   3.047 -90.393  1.00155.27           N  
ANISOU  599  N   HIS A 101    18381  21373  19241    327   1027   -803       N  
ATOM    600  CA  HIS A 101     -11.852   1.571 -90.455  1.00151.12           C  
ANISOU  600  CA  HIS A 101    17903  20835  18679    381   1064   -886       C  
ATOM    601  C   HIS A 101     -11.474   0.866 -89.127  1.00145.41           C  
ANISOU  601  C   HIS A 101    17205  20042  18002    464   1082   -938       C  
ATOM    602  O   HIS A 101     -11.533  -0.368 -89.037  1.00138.37           O  
ANISOU  602  O   HIS A 101    16357  19127  17090    512   1106  -1006       O  
ATOM    603  CB  HIS A 101     -11.033   1.028 -91.663  1.00152.60           C  
ANISOU  603  CB  HIS A 101    18072  21134  18773    375   1099   -922       C  
ATOM    604  CG  HIS A 101      -9.657   1.616 -91.816  1.00148.95           C  
ANISOU  604  CG  HIS A 101    17545  20759  18286    377   1116   -904       C  
ATOM    605  CD2 HIS A 101      -8.434   1.104 -91.538  1.00148.18           C  
ANISOU  605  CD2 HIS A 101    17429  20705  18166    436   1153   -951       C  
ATOM    606  ND1 HIS A 101      -9.431   2.863 -92.361  1.00145.49           N  
ANISOU  606  ND1 HIS A 101    17052  20383  17842    307   1092   -826       N  
ATOM    607  CE1 HIS A 101      -8.133   3.105 -92.385  1.00146.71           C  
ANISOU  607  CE1 HIS A 101    17156  20614  17973    322   1112   -824       C  
ATOM    608  NE2 HIS A 101      -7.505   2.052 -91.894  1.00147.37           N  
ANISOU  608  NE2 HIS A 101    17259  20690  18045    402   1152   -900       N  
ATOM    609  N   HIS A 102     -11.121   1.642 -88.100  1.00137.92           N  
ANISOU  609  N   HIS A 102    16230  19057  17114    480   1067   -906       N  
ATOM    610  CA  HIS A 102     -10.794   1.090 -86.778  1.00132.28           C  
ANISOU  610  CA  HIS A 102    15536  18276  16448    554   1080   -946       C  
ATOM    611  C   HIS A 102     -11.832   1.454 -85.715  1.00121.33           C  
ANISOU  611  C   HIS A 102    14173  16788  15137    558   1046   -920       C  
ATOM    612  O   HIS A 102     -11.630   1.201 -84.523  1.00107.83           O  
ANISOU  612  O   HIS A 102    12474  15022  13474    613   1051   -942       O  
ATOM    613  CB  HIS A 102      -9.402   1.561 -86.344  1.00134.88           C  
ANISOU  613  CB  HIS A 102    15815  18649  16782    581   1095   -941       C  
ATOM    614  CG  HIS A 102      -8.316   1.127 -87.272  1.00136.77           C  
ANISOU  614  CG  HIS A 102    16027  18992  16947    589   1132   -971       C  
ATOM    615  CD2 HIS A 102      -7.695   1.777 -88.284  1.00138.06           C  
ANISOU  615  CD2 HIS A 102    16141  19256  17060    540   1134   -936       C  
ATOM    616  ND1 HIS A 102      -7.775  -0.141 -87.238  1.00137.89           N  
ANISOU  616  ND1 HIS A 102    16195  19144  17055    652   1172  -1049       N  
ATOM    617  CE1 HIS A 102      -6.858  -0.249 -88.182  1.00139.96           C  
ANISOU  617  CE1 HIS A 102    16420  19510  17245    647   1198  -1064       C  
ATOM    618  NE2 HIS A 102      -6.789   0.900 -88.830  1.00144.21           N  
ANISOU  618  NE2 HIS A 102    16912  20109  17772    578   1177   -994       N  
ATOM    619  N   LEU A 103     -12.951   2.029 -86.148  1.00120.32           N  
ANISOU  619  N   LEU A 103    14051  16643  15020    500   1012   -874       N  
ATOM    620  CA  LEU A 103     -14.003   2.451 -85.221  1.00119.81           C  
ANISOU  620  CA  LEU A 103    14005  16493  15023    501    979   -846       C  
ATOM    621  C   LEU A 103     -14.834   1.258 -84.714  1.00116.63           C  
ANISOU  621  C   LEU A 103    13659  16024  14628    539    988   -894       C  
ATOM    622  O   LEU A 103     -15.347   0.461 -85.514  1.00113.48           O  
ANISOU  622  O   LEU A 103    13292  15637  14185    522    997   -919       O  
ATOM    623  CB  LEU A 103     -14.894   3.525 -85.862  1.00115.65           C  
ANISOU  623  CB  LEU A 103    13462  15972  14506    429    937   -778       C  
ATOM    624  CG  LEU A 103     -15.772   4.333 -84.909  1.00118.52           C  
ANISOU  624  CG  LEU A 103    13827  16261  14944    428    895   -739       C  
ATOM    625  CD1 LEU A 103     -14.948   5.241 -84.009  1.00119.06           C  
ANISOU  625  CD1 LEU A 103    13857  16317  15061    452    882   -717       C  
ATOM    626  CD2 LEU A 103     -16.779   5.160 -85.693  1.00122.72           C  
ANISOU  626  CD2 LEU A 103    14351  16799  15478    358    856   -681       C  
ATOM    627  N   SER A 104     -14.922   1.145 -83.383  1.00107.84           N  
ANISOU  627  N   SER A 104    12558  14844  13572    588    984   -906       N  
ATOM    628  CA  SER A 104     -15.668   0.088 -82.695  1.00102.51           C  
ANISOU  628  CA  SER A 104    11933  14103  12914    625    988   -943       C  
ATOM    629  C   SER A 104     -16.975   0.611 -82.064  1.00104.22           C  
ANISOU  629  C   SER A 104    12157  14258  13181    607    951   -903       C  
ATOM    630  O   SER A 104     -17.938  -0.146 -81.853  1.00104.00           O  
ANISOU  630  O   SER A 104    12169  14188  13157    611    947   -917       O  
ATOM    631  CB  SER A 104     -14.785  -0.538 -81.619  1.00 97.46           C  
ANISOU  631  CB  SER A 104    11297  13436  12294    697   1013   -987       C  
ATOM    632  OG  SER A 104     -14.206   0.464 -80.814  1.00 95.94           O  
ANISOU  632  OG  SER A 104    11065  13239  12147    710   1002   -958       O  
ATOM    633  N   ASN A 105     -16.999   1.906 -81.770  1.00 99.38           N  
ANISOU  633  N   ASN A 105    11506  13644  12608    588    924   -852       N  
ATOM    634  CA  ASN A 105     -18.116   2.517 -81.098  1.00 94.99           C  
ANISOU  634  CA  ASN A 105    10951  13036  12103    580    888   -816       C  
ATOM    635  C   ASN A 105     -18.480   3.809 -81.788  1.00 90.41           C  
ANISOU  635  C   ASN A 105    10339  12480  11530    521    853   -755       C  
ATOM    636  O   ASN A 105     -17.686   4.744 -81.877  1.00 88.51           O  
ANISOU  636  O   ASN A 105    10061  12267  11299    510    842   -729       O  
ATOM    637  CB  ASN A 105     -17.762   2.802 -79.640  1.00 98.89           C  
ANISOU  637  CB  ASN A 105    11434  13486  12653    635    885   -823       C  
ATOM    638  CG  ASN A 105     -17.366   1.554 -78.883  1.00101.65           C  
ANISOU  638  CG  ASN A 105    11814  13810  12999    694    917   -879       C  
ATOM    639  ND2 ASN A 105     -16.089   1.444 -78.520  1.00101.93           N  
ANISOU  639  ND2 ASN A 105    11833  13862  13033    732    941   -905       N  
ATOM    640  OD1 ASN A 105     -18.201   0.694 -78.629  1.00108.39           O  
ANISOU  640  OD1 ASN A 105    12704  14627  13851    703    918   -898       O  
ATOM    641  N   LEU A 106     -19.695   3.845 -82.289  1.00 88.95           N  
ANISOU  641  N   LEU A 106    10170  12285  11341    481    831   -731       N  
ATOM    642  CA  LEU A 106     -20.249   5.049 -82.830  1.00 87.29           C  
ANISOU  642  CA  LEU A 106     9934  12084  11146    428    791   -672       C  
ATOM    643  C   LEU A 106     -21.518   5.284 -82.056  1.00 85.72           C  
ANISOU  643  C   LEU A 106     9746  11829  10994    438    762   -654       C  
ATOM    644  O   LEU A 106     -22.296   4.357 -81.807  1.00 86.45           O  
ANISOU  644  O   LEU A 106     9872  11894  11079    452    772   -677       O  
ATOM    645  CB  LEU A 106     -20.535   4.873 -84.308  1.00 89.43           C  
ANISOU  645  CB  LEU A 106    10210  12408  11359    365    792   -657       C  
ATOM    646  CG  LEU A 106     -21.423   5.931 -84.957  1.00 93.82           C  
ANISOU  646  CG  LEU A 106    10748  12969  11929    304    747   -594       C  
ATOM    647  CD1 LEU A 106     -20.829   7.335 -84.873  1.00 92.71           C  
ANISOU  647  CD1 LEU A 106    10563  12840  11823    287    715   -547       C  
ATOM    648  CD2 LEU A 106     -21.670   5.525 -86.403  1.00 96.87           C  
ANISOU  648  CD2 LEU A 106    11146  13409  12251    246    756   -589       C  
ATOM    649  N   ILE A 107     -21.718   6.531 -81.672  1.00 82.34           N  
ANISOU  649  N   ILE A 107     9287  11383  10614    431    722   -611       N  
ATOM    650  CA  ILE A 107     -22.836   6.900 -80.862  1.00 79.41           C  
ANISOU  650  CA  ILE A 107     8919  10963  10291    449    693   -595       C  
ATOM    651  C   ILE A 107     -23.546   8.058 -81.530  1.00 81.13           C  
ANISOU  651  C   ILE A 107     9115  11185  10523    396    646   -537       C  
ATOM    652  O   ILE A 107     -22.923   9.071 -81.845  1.00 85.28           O  
ANISOU  652  O   ILE A 107     9611  11729  11062    373    623   -507       O  
ATOM    653  CB  ILE A 107     -22.331   7.273 -79.460  1.00 77.30           C  
ANISOU  653  CB  ILE A 107     8637  10658  10074    510    689   -610       C  
ATOM    654  CG1 ILE A 107     -21.841   5.996 -78.751  1.00 75.21           C  
ANISOU  654  CG1 ILE A 107     8399  10382   9795    562    734   -667       C  
ATOM    655  CG2 ILE A 107     -23.411   8.006 -78.667  1.00 75.47           C  
ANISOU  655  CG2 ILE A 107     8398  10382   9893    525    651   -587       C  
ATOM    656  CD1 ILE A 107     -21.063   6.238 -77.475  1.00 75.86           C  
ANISOU  656  CD1 ILE A 107     8468  10438   9916    621    739   -687       C  
ATOM    657  N   LEU A 108     -24.850   7.911 -81.738  1.00 83.43           N  
ANISOU  657  N   LEU A 108     9420  11463  10815    375    628   -521       N  
ATOM    658  CA  LEU A 108     -25.654   8.930 -82.426  1.00 83.17           C  
ANISOU  658  CA  LEU A 108     9369  11434  10796    323    583   -466       C  
ATOM    659  C   LEU A 108     -26.857   9.405 -81.634  1.00 80.43           C  
ANISOU  659  C   LEU A 108     9016  11043  10497    346    549   -448       C  
ATOM    660  O   LEU A 108     -27.755  10.038 -82.194  1.00 82.07           O  
ANISOU  660  O   LEU A 108     9215  11253  10714    307    512   -405       O  
ATOM    661  CB  LEU A 108     -26.142   8.379 -83.762  1.00 85.41           C  
ANISOU  661  CB  LEU A 108     9669  11757  11024    262    592   -453       C  
ATOM    662  CG  LEU A 108     -25.014   8.116 -84.757  1.00 87.46           C  
ANISOU  662  CG  LEU A 108     9926  12072  11231    231    618   -463       C  
ATOM    663  CD1 LEU A 108     -25.492   7.157 -85.830  1.00 88.29           C  
ANISOU  663  CD1 LEU A 108    10059  12209  11275    190    638   -473       C  
ATOM    664  CD2 LEU A 108     -24.515   9.414 -85.370  1.00 86.69           C  
ANISOU  664  CD2 LEU A 108     9790  12002  11146    188    583   -411       C  
ATOM    665  N   THR A 109     -26.875   9.127 -80.339  1.00 76.82           N  
ANISOU  665  N   THR A 109     8564  10553  10071    410    559   -479       N  
ATOM    666  CA  THR A 109     -28.024   9.440 -79.521  1.00 77.77           C  
ANISOU  666  CA  THR A 109     8679  10639  10230    437    533   -469       C  
ATOM    667  C   THR A 109     -28.605  10.811 -79.829  1.00 81.27           C  
ANISOU  667  C   THR A 109     9095  11074  10710    413    477   -420       C  
ATOM    668  O   THR A 109     -27.880  11.783 -79.867  1.00 89.37           O  
ANISOU  668  O   THR A 109    10100  12095  11760    410    451   -403       O  
ATOM    669  CB  THR A 109     -27.642   9.477 -78.044  1.00 79.51           C  
ANISOU  669  CB  THR A 109     8894  10828  10489    510    539   -501       C  
ATOM    670  CG2 THR A 109     -28.872   9.849 -77.186  1.00 81.83           C  
ANISOU  670  CG2 THR A 109     9177  11095  10821    542    511   -491       C  
ATOM    671  OG1 THR A 109     -27.094   8.211 -77.641  1.00 77.48           O  
ANISOU  671  OG1 THR A 109     8661  10573  10204    538    588   -546       O  
ATOM    672  N   GLY A 110     -29.909  10.902 -80.033  1.00 84.42           N  
ANISOU  672  N   GLY A 110     9494  11468  11113    395    453   -395       N  
ATOM    673  CA  GLY A 110     -30.578  12.208 -80.033  1.00 87.24           C  
ANISOU  673  CA  GLY A 110     9824  11808  11515    389    395   -354       C  
ATOM    674  C   GLY A 110     -30.317  13.116 -81.223  1.00 90.23           C  
ANISOU  674  C   GLY A 110    10188  12204  11891    326    361   -308       C  
ATOM    675  O   GLY A 110     -30.369  14.332 -81.098  1.00 91.34           O  
ANISOU  675  O   GLY A 110    10306  12322  12076    328    311   -279       O  
ATOM    676  N   ASN A 111     -30.033  12.525 -82.379  1.00 93.94           N  
ANISOU  676  N   ASN A 111    10672  12712  12307    269    385   -300       N  
ATOM    677  CA  ASN A 111     -30.019  13.253 -83.648  1.00 95.18           C  
ANISOU  677  CA  ASN A 111    10815  12895  12451    199    353   -249       C  
ATOM    678  C   ASN A 111     -31.305  12.962 -84.440  1.00 93.07           C  
ANISOU  678  C   ASN A 111    10557  12642  12160    154    343   -223       C  
ATOM    679  O   ASN A 111     -31.674  11.808 -84.565  1.00 93.35           O  
ANISOU  679  O   ASN A 111    10618  12692  12156    150    381   -247       O  
ATOM    680  CB  ASN A 111     -28.813  12.804 -84.460  1.00 98.04           C  
ANISOU  680  CB  ASN A 111    11184  13303  12764    163    388   -258       C  
ATOM    681  CG  ASN A 111     -27.498  13.194 -83.817  1.00 99.02           C  
ANISOU  681  CG  ASN A 111    11293  13418  12909    199    394   -277       C  
ATOM    682  ND2 ASN A 111     -26.657  12.204 -83.539  1.00 98.10           N  
ANISOU  682  ND2 ASN A 111    11194  13319  12762    227    447   -325       N  
ATOM    683  OD1 ASN A 111     -27.234  14.377 -83.586  1.00103.03           O  
ANISOU  683  OD1 ASN A 111    11778  13906  13462    200    348   -247       O  
ATOM    684  N   PRO A 112     -31.997  13.988 -84.977  1.00 95.99           N  
ANISOU  684  N   PRO A 112    10907  13007  12556    117    289   -169       N  
ATOM    685  CA  PRO A 112     -33.236  13.690 -85.732  1.00 96.56           C  
ANISOU  685  CA  PRO A 112    10988  13095  12605     73    279   -143       C  
ATOM    686  C   PRO A 112     -32.994  13.156 -87.144  1.00 98.09           C  
ANISOU  686  C   PRO A 112    11194  13339  12734     -1    299   -127       C  
ATOM    687  O   PRO A 112     -33.434  13.767 -88.120  1.00104.50           O  
ANISOU  687  O   PRO A 112    11994  14169  13540    -60    263    -77       O  
ATOM    688  CB  PRO A 112     -33.955  15.051 -85.783  1.00 96.47           C  
ANISOU  688  CB  PRO A 112    10947  13058  12646     64    210    -92       C  
ATOM    689  CG  PRO A 112     -33.333  15.852 -84.687  1.00 98.48           C  
ANISOU  689  CG  PRO A 112    11186  13274  12958    124    189   -108       C  
ATOM    690  CD  PRO A 112     -31.896  15.428 -84.696  1.00 99.35           C  
ANISOU  690  CD  PRO A 112    11304  13401  13040    126    229   -137       C  
ATOM    691  N   ILE A 113     -32.317  12.012 -87.239  1.00 96.84           N  
ANISOU  691  N   ILE A 113    11061  13205  12527      4    353   -172       N  
ATOM    692  CA  ILE A 113     -31.906  11.406 -88.512  1.00 94.81           C  
ANISOU  692  CA  ILE A 113    10819  13000  12204    -56    379   -170       C  
ATOM    693  C   ILE A 113     -33.064  10.544 -88.995  1.00 99.57           C  
ANISOU  693  C   ILE A 113    11448  13612  12772    -84    388   -169       C  
ATOM    694  O   ILE A 113     -32.946   9.327 -89.109  1.00113.51           O  
ANISOU  694  O   ILE A 113    13244  15390  14492    -80    430   -210       O  
ATOM    695  CB  ILE A 113     -30.664  10.492 -88.325  1.00 91.75           C  
ANISOU  695  CB  ILE A 113    10449  12631  11778    -28    434   -226       C  
ATOM    696  CG1 ILE A 113     -29.530  11.242 -87.626  1.00 93.24           C  
ANISOU  696  CG1 ILE A 113    10613  12807  12006     10    429   -232       C  
ATOM    697  CG2 ILE A 113     -30.189   9.909 -89.655  1.00 88.50           C  
ANISOU  697  CG2 ILE A 113    10049  12280  11296    -85    459   -228       C  
ATOM    698  CD1 ILE A 113     -28.550  10.323 -86.925  1.00 93.89           C  
ANISOU  698  CD1 ILE A 113    10713  12889  12073     63    481   -293       C  
ATOM    699  N   GLN A 114     -34.191  11.168 -89.282  1.00101.50           N  
ANISOU  699  N   GLN A 114    11679  13848  13038   -113    345   -122       N  
ATOM    700  CA  GLN A 114     -35.444  10.428 -89.446  1.00103.52           C  
ANISOU  700  CA  GLN A 114    11955  14102  13274   -128    347   -119       C  
ATOM    701  C   GLN A 114     -35.281   9.067 -90.164  1.00103.68           C  
ANISOU  701  C   GLN A 114    12014  14155  13224   -158    392   -153       C  
ATOM    702  O   GLN A 114     -35.934   8.097 -89.796  1.00 98.37           O  
ANISOU  702  O   GLN A 114    11366  13470  12539   -142    409   -176       O  
ATOM    703  CB  GLN A 114     -36.452  11.305 -90.178  1.00105.00           C  
ANISOU  703  CB  GLN A 114    12122  14296  13476   -181    296    -56       C  
ATOM    704  CG  GLN A 114     -37.874  10.806 -90.112  1.00109.96           C  
ANISOU  704  CG  GLN A 114    12760  14917  14100   -188    288    -44       C  
ATOM    705  CD  GLN A 114     -38.772  11.763 -89.369  1.00120.03           C  
ANISOU  705  CD  GLN A 114    14006  16160  15440   -155    243    -14       C  
ATOM    706  NE2 GLN A 114     -39.410  11.281 -88.311  1.00131.42           N  
ANISOU  706  NE2 GLN A 114    15452  17579  16901   -101    254    -38       N  
ATOM    707  OE1 GLN A 114     -38.903  12.927 -89.749  1.00128.22           O  
ANISOU  707  OE1 GLN A 114    15016  17193  16507   -177    196     30       O  
ATOM    708  N   SER A 115     -34.401   9.008 -91.170  1.00106.38           N  
ANISOU  708  N   SER A 115    12358  14540  13521   -200    406   -153       N  
ATOM    709  CA  SER A 115     -34.245   7.832 -92.028  1.00104.98           C  
ANISOU  709  CA  SER A 115    12215  14398  13272   -233    442   -183       C  
ATOM    710  C   SER A 115     -32.802   7.686 -92.429  1.00 99.90           C  
ANISOU  710  C   SER A 115    11569  13792  12593   -232    473   -213       C  
ATOM    711  O   SER A 115     -32.135   8.678 -92.685  1.00 97.82           O  
ANISOU  711  O   SER A 115    11273  13547  12343   -247    455   -183       O  
ATOM    712  CB  SER A 115     -35.095   7.998 -93.293  1.00109.58           C  
ANISOU  712  CB  SER A 115    12798  15014  13821   -311    415   -136       C  
ATOM    713  OG  SER A 115     -34.671   7.129 -94.328  1.00116.06           O  
ANISOU  713  OG  SER A 115    13646  15881  14569   -349    445   -162       O  
ATOM    714  N   PHE A 116     -32.340   6.447 -92.518  1.00103.06           N  
ANISOU  714  N   PHE A 116    12005  14205  12946   -215    517   -269       N  
ATOM    715  CA  PHE A 116     -30.946   6.162 -92.847  1.00112.34           C  
ANISOU  715  CA  PHE A 116    13180  15419  14084   -205    552   -306       C  
ATOM    716  C   PHE A 116     -30.834   5.534 -94.232  1.00119.97           C  
ANISOU  716  C   PHE A 116    14165  16445  14972   -261    569   -316       C  
ATOM    717  O   PHE A 116     -31.348   4.437 -94.468  1.00117.62           O  
ANISOU  717  O   PHE A 116    13907  16142  14638   -264    584   -347       O  
ATOM    718  CB  PHE A 116     -30.337   5.223 -91.804  1.00112.57           C  
ANISOU  718  CB  PHE A 116    13233  15416  14120   -132    591   -371       C  
ATOM    719  CG  PHE A 116     -30.226   5.828 -90.425  1.00113.31           C  
ANISOU  719  CG  PHE A 116    13306  15460  14284    -73    581   -368       C  
ATOM    720  CD1 PHE A 116     -31.365   6.085 -89.664  1.00108.70           C  
ANISOU  720  CD1 PHE A 116    12720  14830  13748    -58    553   -345       C  
ATOM    721  CD2 PHE A 116     -28.980   6.130 -89.878  1.00114.80           C  
ANISOU  721  CD2 PHE A 116    13476  15652  14489    -32    598   -390       C  
ATOM    722  CE1 PHE A 116     -31.263   6.632 -88.394  1.00107.17           C  
ANISOU  722  CE1 PHE A 116    12507  14593  13616     -1    543   -347       C  
ATOM    723  CE2 PHE A 116     -28.877   6.678 -88.606  1.00113.60           C  
ANISOU  723  CE2 PHE A 116    13306  15454  14400     22    587   -389       C  
ATOM    724  CZ  PHE A 116     -30.020   6.929 -87.863  1.00110.15           C  
ANISOU  724  CZ  PHE A 116    12870  14972  14009     39    560   -370       C  
ATOM    725  N   SER A 117     -30.154   6.237 -95.138  1.00131.72           N  
ANISOU  725  N   SER A 117    15623  17990  16431   -304    562   -287       N  
ATOM    726  CA  SER A 117     -29.966   5.768 -96.518  1.00132.93           C  
ANISOU  726  CA  SER A 117    15786  18212  16507   -360    576   -293       C  
ATOM    727  C   SER A 117     -29.212   4.452 -96.575  1.00133.49           C  
ANISOU  727  C   SER A 117    15892  18301  16525   -322    627   -370       C  
ATOM    728  O   SER A 117     -28.318   4.220 -95.763  1.00133.00           O  
ANISOU  728  O   SER A 117    15829  18223  16479   -262    653   -411       O  
ATOM    729  CB  SER A 117     -29.187   6.791 -97.352  1.00131.11           C  
ANISOU  729  CB  SER A 117    15511  18047  16258   -408    563   -248       C  
ATOM    730  OG  SER A 117     -30.048   7.807 -97.803  1.00131.77           O  
ANISOU  730  OG  SER A 117    15571  18128  16366   -466    513   -175       O  
ATOM    731  N   PRO A 118     -29.581   3.580 -97.528  1.00130.74           N  
ANISOU  731  N   PRO A 118    15578  17984  16112   -357    638   -393       N  
ATOM    732  CA  PRO A 118     -28.781   2.390 -97.795  1.00129.68           C  
ANISOU  732  CA  PRO A 118    15474  17876  15919   -325    682   -468       C  
ATOM    733  C   PRO A 118     -27.313   2.746 -98.020  1.00130.85           C  
ANISOU  733  C   PRO A 118    15588  18085  16042   -310    708   -482       C  
ATOM    734  O   PRO A 118     -27.011   3.633 -98.816  1.00134.30           O  
ANISOU  734  O   PRO A 118    15986  18583  16459   -362    694   -435       O  
ATOM    735  CB  PRO A 118     -29.403   1.816 -99.072  1.00128.44           C  
ANISOU  735  CB  PRO A 118    15345  17761  15694   -385    677   -470       C  
ATOM    736  CG  PRO A 118     -30.740   2.465 -99.219  1.00128.39           C  
ANISOU  736  CG  PRO A 118    15332  17729  15721   -438    632   -402       C  
ATOM    737  CD  PRO A 118     -30.908   3.512 -98.165  1.00129.06           C  
ANISOU  737  CD  PRO A 118    15383  17765  15888   -413    608   -357       C  
ATOM    738  N   GLY A 119     -26.416   2.067 -97.311  1.00129.57           N  
ANISOU  738  N   GLY A 119    15438  17909  15881   -242    744   -545       N  
ATOM    739  CA  GLY A 119     -25.010   2.448 -97.297  1.00132.36           C  
ANISOU  739  CA  GLY A 119    15755  18315  16221   -218    768   -557       C  
ATOM    740  C   GLY A 119     -24.747   3.785 -96.607  1.00135.96           C  
ANISOU  740  C   GLY A 119    16160  18752  16743   -218    742   -498       C  
ATOM    741  O   GLY A 119     -23.789   4.483 -96.948  1.00140.56           O  
ANISOU  741  O   GLY A 119    16701  19395  17312   -233    747   -477       O  
ATOM    742  N   SER A 120     -25.599   4.151 -95.646  1.00136.39           N  
ANISOU  742  N   SER A 120    16222  18730  16869   -201    715   -473       N  
ATOM    743  CA  SER A 120     -25.351   5.318 -94.790  1.00125.32           C  
ANISOU  743  CA  SER A 120    14780  17296  15537   -185    689   -430       C  
ATOM    744  C   SER A 120     -24.126   5.057 -93.922  1.00121.97           C  
ANISOU  744  C   SER A 120    14348  16867  15125   -117    723   -477       C  
ATOM    745  O   SER A 120     -23.359   5.970 -93.648  1.00123.65           O  
ANISOU  745  O   SER A 120    14521  17094  15365   -114    713   -448       O  
ATOM    746  CB  SER A 120     -26.560   5.641 -93.901  1.00119.65           C  
ANISOU  746  CB  SER A 120    14073  16499  14888   -173    656   -403       C  
ATOM    747  OG  SER A 120     -27.495   6.453 -94.588  1.00116.05           O  
ANISOU  747  OG  SER A 120    13602  16050  14440   -238    612   -338       O  
ATOM    748  N   PHE A 121     -23.947   3.808 -93.500  1.00121.18           N  
ANISOU  748  N   PHE A 121    14287  16744  15008    -64    759   -546       N  
ATOM    749  CA  PHE A 121     -22.806   3.419 -92.674  1.00122.30           C  
ANISOU  749  CA  PHE A 121    14428  16881  15161      4    792   -595       C  
ATOM    750  C   PHE A 121     -21.685   2.843 -93.527  1.00130.14           C  
ANISOU  750  C   PHE A 121    15415  17952  16079      6    831   -637       C  
ATOM    751  O   PHE A 121     -20.542   3.290 -93.425  1.00131.15           O  
ANISOU  751  O   PHE A 121    15506  18119  16203     21    845   -635       O  
ATOM    752  CB  PHE A 121     -23.229   2.399 -91.607  1.00120.22           C  
ANISOU  752  CB  PHE A 121    14208  16542  14926     65    806   -645       C  
ATOM    753  CG  PHE A 121     -24.403   2.848 -90.779  1.00118.85           C  
ANISOU  753  CG  PHE A 121    14040  16299  14817     66    771   -608       C  
ATOM    754  CD1 PHE A 121     -24.330   4.015 -90.029  1.00116.28           C  
ANISOU  754  CD1 PHE A 121    13677  15948  14553     75    746   -565       C  
ATOM    755  CD2 PHE A 121     -25.585   2.123 -90.762  1.00116.14           C  
ANISOU  755  CD2 PHE A 121    13736  15917  14472     58    762   -615       C  
ATOM    756  CE1 PHE A 121     -25.409   4.449 -89.282  1.00112.97           C  
ANISOU  756  CE1 PHE A 121    13260  15471  14192     81    713   -535       C  
ATOM    757  CE2 PHE A 121     -26.666   2.554 -90.013  1.00113.86           C  
ANISOU  757  CE2 PHE A 121    13447  15574  14240     59    730   -580       C  
ATOM    758  CZ  PHE A 121     -26.579   3.718 -89.272  1.00112.29           C  
ANISOU  758  CZ  PHE A 121    13210  15353  14101     73    707   -542       C  
ATOM    759  N   SER A 122     -22.027   1.865 -94.371  1.00139.19           N  
ANISOU  759  N   SER A 122    16598  19123  17164    -10    846   -673       N  
ATOM    760  CA  SER A 122     -21.044   1.077 -95.128  1.00141.87           C  
ANISOU  760  CA  SER A 122    16941  19533  17430      5    886   -729       C  
ATOM    761  C   SER A 122     -19.765   1.877 -95.348  1.00133.97           C  
ANISOU  761  C   SER A 122    15882  18606  16414      1    898   -709       C  
ATOM    762  O   SER A 122     -19.778   2.907 -96.014  1.00132.19           O  
ANISOU  762  O   SER A 122    15617  18429  16181    -60    875   -646       O  
ATOM    763  CB  SER A 122     -21.625   0.615 -96.464  1.00145.93           C  
ANISOU  763  CB  SER A 122    17478  20093  17873    -49    884   -734       C  
ATOM    764  OG  SER A 122     -21.919   1.718 -97.296  1.00149.04           O  
ANISOU  764  OG  SER A 122    17832  20538  18257   -125    855   -662       O  
ATOM    765  N   GLY A 123     -18.672   1.381 -94.773  1.00128.32           N  
ANISOU  765  N   GLY A 123    15163  17896  15695     66    932   -761       N  
ATOM    766  CA  GLY A 123     -17.450   2.158 -94.581  1.00126.91           C  
ANISOU  766  CA  GLY A 123    14928  17767  15521     75    942   -741       C  
ATOM    767  C   GLY A 123     -16.764   1.767 -93.280  1.00127.64           C  
ANISOU  767  C   GLY A 123    15028  17808  15659    157    963   -784       C  
ATOM    768  O   GLY A 123     -15.534   1.690 -93.212  1.00129.94           O  
ANISOU  768  O   GLY A 123    15293  18151  15929    189    992   -808       O  
ATOM    769  N   LEU A 124     -17.572   1.501 -92.253  1.00126.87           N  
ANISOU  769  N   LEU A 124    14967  17613  15622    187    948   -791       N  
ATOM    770  CA  LEU A 124     -17.093   1.130 -90.912  1.00127.90           C  
ANISOU  770  CA  LEU A 124    15106  17685  15802    263    963   -827       C  
ATOM    771  C   LEU A 124     -16.830  -0.384 -90.787  1.00131.02           C  
ANISOU  771  C   LEU A 124    15551  18066  16165    321    999   -911       C  
ATOM    772  O   LEU A 124     -17.775  -1.167 -90.676  1.00128.10           O  
ANISOU  772  O   LEU A 124    15230  17640  15800    326    991   -934       O  
ATOM    773  CB  LEU A 124     -18.138   1.552 -89.869  1.00125.46           C  
ANISOU  773  CB  LEU A 124    14813  17284  15570    267    929   -794       C  
ATOM    774  CG  LEU A 124     -18.643   2.997 -89.920  1.00125.01           C  
ANISOU  774  CG  LEU A 124    14718  17223  15554    213    886   -714       C  
ATOM    775  CD1 LEU A 124     -19.909   3.174 -89.091  1.00119.69           C  
ANISOU  775  CD1 LEU A 124    14068  16464  14942    218    855   -692       C  
ATOM    776  CD2 LEU A 124     -17.545   3.944 -89.461  1.00127.07           C  
ANISOU  776  CD2 LEU A 124    14929  17506  15841    225    883   -688       C  
ATOM    777  N   THR A 125     -15.563  -0.802 -90.775  1.00135.42           N  
ANISOU  777  N   THR A 125    16093  18668  16692    367   1034   -957       N  
ATOM    778  CA  THR A 125     -15.233  -2.241 -90.838  1.00134.65           C  
ANISOU  778  CA  THR A 125    16038  18565  16556    422   1066  -1040       C  
ATOM    779  C   THR A 125     -15.221  -2.979 -89.481  1.00135.30           C  
ANISOU  779  C   THR A 125    16156  18560  16693    493   1070  -1081       C  
ATOM    780  O   THR A 125     -15.552  -4.169 -89.433  1.00137.17           O  
ANISOU  780  O   THR A 125    16445  18757  16916    524   1077  -1135       O  
ATOM    781  CB  THR A 125     -13.885  -2.492 -91.557  1.00131.04           C  
ANISOU  781  CB  THR A 125    15549  18205  16032    443   1102  -1079       C  
ATOM    782  CG2 THR A 125     -13.853  -1.784 -92.905  1.00129.60           C  
ANISOU  782  CG2 THR A 125    15330  18119  15792    371   1097  -1038       C  
ATOM    783  OG1 THR A 125     -12.795  -2.037 -90.742  1.00129.76           O  
ANISOU  783  OG1 THR A 125    15347  18053  15901    484   1116  -1074       O  
ATOM    784  N   SER A 126     -14.848  -2.283 -88.402  1.00131.97           N  
ANISOU  784  N   SER A 126    15705  18108  16331    516   1065  -1053       N  
ATOM    785  CA  SER A 126     -14.578  -2.930 -87.101  1.00128.27           C  
ANISOU  785  CA  SER A 126    15258  17569  15909    587   1075  -1091       C  
ATOM    786  C   SER A 126     -15.577  -2.549 -86.002  1.00123.76           C  
ANISOU  786  C   SER A 126    14700  16912  15409    585   1044  -1054       C  
ATOM    787  O   SER A 126     -15.314  -2.777 -84.813  1.00119.96           O  
ANISOU  787  O   SER A 126    14224  16379  14973    638   1048  -1070       O  
ATOM    788  CB  SER A 126     -13.154  -2.593 -86.620  1.00128.42           C  
ANISOU  788  CB  SER A 126    15234  17627  15934    630   1099  -1101       C  
ATOM    789  OG  SER A 126     -12.199  -2.686 -87.664  1.00125.49           O  
ANISOU  789  OG  SER A 126    14835  17349  15494    625   1125  -1122       O  
ATOM    790  N   LEU A 127     -16.721  -1.992 -86.397  1.00121.79           N  
ANISOU  790  N   LEU A 127    14453  16650  15169    527   1013  -1005       N  
ATOM    791  CA  LEU A 127     -17.727  -1.496 -85.443  1.00116.71           C  
ANISOU  791  CA  LEU A 127    13816  15938  14591    522    983   -965       C  
ATOM    792  C   LEU A 127     -18.386  -2.604 -84.634  1.00113.56           C  
ANISOU  792  C   LEU A 127    13468  15467  14213    559    981  -1001       C  
ATOM    793  O   LEU A 127     -18.910  -3.578 -85.196  1.00110.36           O  
ANISOU  793  O   LEU A 127    13106  15052  13772    549    984  -1030       O  
ATOM    794  CB  LEU A 127     -18.815  -0.693 -86.150  1.00117.08           C  
ANISOU  794  CB  LEU A 127    13853  15993  14636    451    949   -906       C  
ATOM    795  CG  LEU A 127     -19.691   0.136 -85.205  1.00123.04           C  
ANISOU  795  CG  LEU A 127    14598  16692  15461    446    915   -857       C  
ATOM    796  CD1 LEU A 127     -18.986   1.411 -84.749  1.00123.62           C  
ANISOU  796  CD1 LEU A 127    14619  16779  15571    449    904   -819       C  
ATOM    797  CD2 LEU A 127     -21.024   0.470 -85.862  1.00126.46           C  
ANISOU  797  CD2 LEU A 127    15039  17119  15890    384    883   -814       C  
ATOM    798  N   GLU A 128     -18.368  -2.420 -83.315  1.00105.23           N  
ANISOU  798  N   GLU A 128    12407  14359  13216    600    976   -995       N  
ATOM    799  CA  GLU A 128     -18.892  -3.394 -82.371  1.00103.05           C  
ANISOU  799  CA  GLU A 128    12171  14015  12965    638    974  -1023       C  
ATOM    800  C   GLU A 128     -20.144  -2.880 -81.644  1.00101.68           C  
ANISOU  800  C   GLU A 128    11998  13794  12841    620    941   -977       C  
ATOM    801  O   GLU A 128     -20.988  -3.668 -81.192  1.00100.75           O  
ANISOU  801  O   GLU A 128    11916  13629  12732    627    932   -986       O  
ATOM    802  CB  GLU A 128     -17.784  -3.759 -81.382  1.00102.89           C  
ANISOU  802  CB  GLU A 128    12145  13979  12966    706    997  -1061       C  
ATOM    803  CG  GLU A 128     -16.515  -4.263 -82.066  1.00104.27           C  
ANISOU  803  CG  GLU A 128    12316  14207  13092    730   1030  -1109       C  
ATOM    804  CD  GLU A 128     -15.355  -4.480 -81.107  1.00106.53           C  
ANISOU  804  CD  GLU A 128    12590  14483  13401    796   1053  -1140       C  
ATOM    805  OE1 GLU A 128     -15.569  -5.008 -79.992  1.00101.12           O  
ANISOU  805  OE1 GLU A 128    11926  13738  12755    836   1048  -1154       O  
ATOM    806  OE2 GLU A 128     -14.211  -4.129 -81.476  1.00111.84           O1-
ANISOU  806  OE2 GLU A 128    13227  15213  14051    807   1074  -1150       O1-
ATOM    807  N   ASN A 129     -20.274  -1.559 -81.560  1.00 99.37           N  
ANISOU  807  N   ASN A 129    11662  13516  12578    596    923   -926       N  
ATOM    808  CA  ASN A 129     -21.343  -0.926 -80.807  1.00 96.89           C  
ANISOU  808  CA  ASN A 129    11340  13162  12311    588    892   -883       C  
ATOM    809  C   ASN A 129     -21.984   0.229 -81.594  1.00 91.80           C  
ANISOU  809  C   ASN A 129    10666  12544  11668    528    863   -827       C  
ATOM    810  O   ASN A 129     -21.392   1.299 -81.744  1.00 86.85           O  
ANISOU  810  O   ASN A 129    10001  11944  11053    517    855   -800       O  
ATOM    811  CB  ASN A 129     -20.767  -0.405 -79.486  1.00 98.68           C  
ANISOU  811  CB  ASN A 129    11538  13363  12590    639    892   -883       C  
ATOM    812  CG  ASN A 129     -21.814  -0.263 -78.398  1.00103.10           C  
ANISOU  812  CG  ASN A 129    12103  13873  13197    654    870   -863       C  
ATOM    813  ND2 ASN A 129     -22.329   0.952 -78.213  1.00102.96           N  
ANISOU  813  ND2 ASN A 129    12052  13855  13213    636    840   -817       N  
ATOM    814  OD1 ASN A 129     -22.143  -1.233 -77.718  1.00109.13           O  
ANISOU  814  OD1 ASN A 129    12896  14602  13964    683    876   -888       O  
ATOM    815  N   LEU A 130     -23.192   0.022 -82.098  1.00 88.85           N  
ANISOU  815  N   LEU A 130    10314  12161  11282    487    844   -806       N  
ATOM    816  CA  LEU A 130     -23.929   1.134 -82.681  1.00 88.94           C  
ANISOU  816  CA  LEU A 130    10299  12191  11303    434    811   -750       C  
ATOM    817  C   LEU A 130     -25.025   1.644 -81.759  1.00 82.94           C  
ANISOU  817  C   LEU A 130     9530  11387  10594    442    782   -717       C  
ATOM    818  O   LEU A 130     -25.929   0.892 -81.392  1.00 77.65           O  
ANISOU  818  O   LEU A 130     8888  10689   9927    448    778   -723       O  
ATOM    819  CB  LEU A 130     -24.550   0.737 -84.007  1.00 93.03           C  
ANISOU  819  CB  LEU A 130    10838  12737  11770    376    807   -741       C  
ATOM    820  CG  LEU A 130     -25.414   1.834 -84.638  1.00 95.35           C  
ANISOU  820  CG  LEU A 130    11107  13047  12074    318    771   -680       C  
ATOM    821  CD1 LEU A 130     -24.652   3.139 -84.806  1.00 96.41           C  
ANISOU  821  CD1 LEU A 130    11193  13209  12226    307    759   -647       C  
ATOM    822  CD2 LEU A 130     -25.931   1.351 -85.975  1.00 97.76           C  
ANISOU  822  CD2 LEU A 130    11435  13384  12323    261    770   -675       C  
ATOM    823  N   VAL A 131     -24.956   2.925 -81.412  1.00 79.16           N  
ANISOU  823  N   VAL A 131     9011  10908  10157    443    758   -681       N  
ATOM    824  CA  VAL A 131     -26.005   3.533 -80.609  1.00 82.40           C  
ANISOU  824  CA  VAL A 131     9409  11284  10615    453    726   -650       C  
ATOM    825  C   VAL A 131     -26.773   4.517 -81.480  1.00 83.44           C  
ANISOU  825  C   VAL A 131     9520  11433  10748    397    690   -596       C  
ATOM    826  O   VAL A 131     -26.188   5.459 -82.013  1.00 86.73           O  
ANISOU  826  O   VAL A 131     9910  11873  11168    373    676   -572       O  
ATOM    827  CB  VAL A 131     -25.463   4.217 -79.324  1.00 81.50           C  
ANISOU  827  CB  VAL A 131     9269  11143  10553    508    720   -654       C  
ATOM    828  CG1 VAL A 131     -26.596   4.870 -78.545  1.00 79.85           C  
ANISOU  828  CG1 VAL A 131     9044  10906  10389    521    686   -625       C  
ATOM    829  CG2 VAL A 131     -24.730   3.209 -78.438  1.00 80.32           C  
ANISOU  829  CG2 VAL A 131     9139  10977  10402    564    755   -705       C  
ATOM    830  N   ALA A 132     -28.074   4.266 -81.632  1.00 81.62           N  
ANISOU  830  N   ALA A 132     9304  11192  10515    373    672   -576       N  
ATOM    831  CA  ALA A 132     -28.954   5.104 -82.446  1.00 81.05           C  
ANISOU  831  CA  ALA A 132     9215  11134  10445    319    636   -525       C  
ATOM    832  C   ALA A 132     -30.156   5.452 -81.620  1.00 79.68           C  
ANISOU  832  C   ALA A 132     9031  10930  10312    336    608   -502       C  
ATOM    833  O   ALA A 132     -31.282   5.467 -82.096  1.00 82.63           O  
ANISOU  833  O   ALA A 132     9408  11309  10678    299    587   -472       O  
ATOM    834  CB  ALA A 132     -29.385   4.368 -83.704  1.00 79.62           C  
ANISOU  834  CB  ALA A 132     9060  10982  10207    261    644   -523       C  
ATOM    835  N   VAL A 133     -29.909   5.728 -80.361  1.00 79.63           N  
ANISOU  835  N   VAL A 133     9009  10897  10347    395    608   -517       N  
ATOM    836  CA  VAL A 133     -30.979   6.040 -79.445  1.00 79.59           C  
ANISOU  836  CA  VAL A 133     8993  10869  10380    422    585   -501       C  
ATOM    837  C   VAL A 133     -31.585   7.387 -79.804  1.00 78.29           C  
ANISOU  837  C   VAL A 133     8795  10706  10245    398    539   -454       C  
ATOM    838  O   VAL A 133     -30.892   8.313 -80.167  1.00 81.24           O  
ANISOU  838  O   VAL A 133     9150  11085  10633    387    522   -439       O  
ATOM    839  CB  VAL A 133     -30.441   6.046 -78.008  1.00 81.52           C  
ANISOU  839  CB  VAL A 133     9227  11087  10658    492    596   -532       C  
ATOM    840  CG1 VAL A 133     -31.413   6.710 -77.053  1.00 84.26           C  
ANISOU  840  CG1 VAL A 133     9549  11417  11049    526    566   -514       C  
ATOM    841  CG2 VAL A 133     -30.146   4.612 -77.575  1.00 83.40           C  
ANISOU  841  CG2 VAL A 133     9499  11318  10869    515    636   -574       C  
ATOM    842  N   GLU A 134     -32.896   7.483 -79.706  1.00 79.59           N  
ANISOU  842  N   GLU A 134     8953  10867  10419    389    516   -428       N  
ATOM    843  CA  GLU A 134     -33.619   8.713 -80.021  1.00 80.37           C  
ANISOU  843  CA  GLU A 134     9022  10966  10548    370    468   -382       C  
ATOM    844  C   GLU A 134     -33.244   9.367 -81.355  1.00 83.77           C  
ANISOU  844  C   GLU A 134     9447  11416  10963    309    450   -350       C  
ATOM    845  O   GLU A 134     -33.138  10.602 -81.434  1.00 82.13           O  
ANISOU  845  O   GLU A 134     9211  11199  10792    306    411   -322       O  
ATOM    846  CB  GLU A 134     -33.484   9.714 -78.885  1.00 78.57           C  
ANISOU  846  CB  GLU A 134     8765  10711  10377    430    444   -386       C  
ATOM    847  CG  GLU A 134     -34.719  10.568 -78.749  1.00 79.44           C  
ANISOU  847  CG  GLU A 134     8847  10814  10518    433    398   -351       C  
ATOM    848  CD  GLU A 134     -34.464  11.907 -78.111  1.00 81.41           C  
ANISOU  848  CD  GLU A 134     9068  11040  10824    474    358   -346       C  
ATOM    849  OE1 GLU A 134     -33.521  12.035 -77.305  1.00 82.85           O  
ANISOU  849  OE1 GLU A 134     9249  11205  11027    519    370   -376       O  
ATOM    850  OE2 GLU A 134     -35.236  12.841 -78.414  1.00 86.38           O1-
ANISOU  850  OE2 GLU A 134     9676  11664  11480    462    312   -310       O1-
ATOM    851  N   THR A 135     -33.081   8.534 -82.394  1.00 86.62           N  
ANISOU  851  N   THR A 135     9834  11805  11271    259    474   -355       N  
ATOM    852  CA  THR A 135     -32.873   9.002 -83.780  1.00 91.34           C  
ANISOU  852  CA  THR A 135    10428  12433  11843    192    459   -321       C  
ATOM    853  C   THR A 135     -34.141   8.949 -84.661  1.00 95.02           C  
ANISOU  853  C   THR A 135    10899  12914  12289    136    436   -282       C  
ATOM    854  O   THR A 135     -34.070   8.654 -85.871  1.00 90.37           O  
ANISOU  854  O   THR A 135    10323  12359  11655     76    442   -269       O  
ATOM    855  CB  THR A 135     -31.775   8.195 -84.487  1.00 89.92           C  
ANISOU  855  CB  THR A 135    10271  12282  11611    171    500   -351       C  
ATOM    856  CG2 THR A 135     -30.433   8.629 -84.007  1.00 91.35           C  
ANISOU  856  CG2 THR A 135    10437  12460  11810    205    511   -371       C  
ATOM    857  OG1 THR A 135     -31.959   6.805 -84.204  1.00 92.52           O  
ANISOU  857  OG1 THR A 135    10635  12608  11909    188    537   -391       O  
ATOM    858  N   LYS A 136     -35.292   9.236 -84.055  1.00 94.78           N  
ANISOU  858  N   LYS A 136    10855  12864  12290    155    411   -263       N  
ATOM    859  CA  LYS A 136     -36.551   9.262 -84.782  1.00 97.78           C  
ANISOU  859  CA  LYS A 136    11233  13258  12657    107    386   -222       C  
ATOM    860  C   LYS A 136     -36.692   8.075 -85.754  1.00100.07           C  
ANISOU  860  C   LYS A 136    11561  13577  12884     54    413   -231       C  
ATOM    861  O   LYS A 136     -36.999   8.261 -86.923  1.00109.39           O  
ANISOU  861  O   LYS A 136    12741  14782  14037     -9    398   -199       O  
ATOM    862  CB  LYS A 136     -36.660  10.579 -85.557  1.00 97.27           C  
ANISOU  862  CB  LYS A 136    11141  13201  12615     68    338   -172       C  
ATOM    863  CG  LYS A 136     -37.029  11.791 -84.722  1.00 97.19           C  
ANISOU  863  CG  LYS A 136    11096  13160  12671    112    294   -154       C  
ATOM    864  CD  LYS A 136     -37.398  12.956 -85.628  1.00 96.89           C  
ANISOU  864  CD  LYS A 136    11035  13128  12650     63    241    -97       C  
ATOM    865  CE  LYS A 136     -38.123  14.047 -84.869  1.00100.82           C  
ANISOU  865  CE  LYS A 136    11501  13593  13210    106    192    -78       C  
ATOM    866  NZ  LYS A 136     -39.019  14.799 -85.793  1.00105.45           N1+
ANISOU  866  NZ  LYS A 136    12071  14188  13806     54    143    -21       N1+
ATOM    867  N   LEU A 137     -36.461   6.860 -85.281  1.00 99.54           N  
ANISOU  867  N   LEU A 137    11523  13503  12793     79    452   -275       N  
ATOM    868  CA  LEU A 137     -36.431   5.703 -86.168  1.00 97.30           C  
ANISOU  868  CA  LEU A 137    11279  13240  12449     36    478   -291       C  
ATOM    869  C   LEU A 137     -37.749   4.928 -86.100  1.00 97.28           C  
ANISOU  869  C   LEU A 137    11294  13235  12433     18    471   -279       C  
ATOM    870  O   LEU A 137     -38.329   4.746 -85.028  1.00 94.02           O  
ANISOU  870  O   LEU A 137    10875  12801  12048     60    468   -282       O  
ATOM    871  CB  LEU A 137     -35.219   4.819 -85.843  1.00 97.07           C  
ANISOU  871  CB  LEU A 137    11276  13207  12398     70    521   -350       C  
ATOM    872  CG  LEU A 137     -34.985   3.595 -86.732  1.00 95.22           C  
ANISOU  872  CG  LEU A 137    11086  12990  12101     36    548   -378       C  
ATOM    873  CD1 LEU A 137     -33.510   3.351 -86.932  1.00 94.31           C  
ANISOU  873  CD1 LEU A 137    10980  12890  11964     54    581   -421       C  
ATOM    874  CD2 LEU A 137     -35.627   2.352 -86.143  1.00 97.49           C  
ANISOU  874  CD2 LEU A 137    11408  13256  12379     52    561   -402       C  
ATOM    875  N   ALA A 138     -38.189   4.458 -87.269  1.00102.38           N  
ANISOU  875  N   ALA A 138    11962  13904  13033    -45    467   -264       N  
ATOM    876  CA  ALA A 138     -39.530   3.891 -87.480  1.00101.26           C  
ANISOU  876  CA  ALA A 138    11835  13765  12874    -80    451   -238       C  
ATOM    877  C   ALA A 138     -39.569   2.357 -87.568  1.00102.44           C  
ANISOU  877  C   ALA A 138    12034  13909  12978    -90    478   -274       C  
ATOM    878  O   ALA A 138     -40.577   1.745 -87.191  1.00101.45           O  
ANISOU  878  O   ALA A 138    11920  13775  12850    -95    468   -262       O  
ATOM    879  CB  ALA A 138     -40.136   4.491 -88.736  1.00102.33           C  
ANISOU  879  CB  ALA A 138    11960  13930  12992   -149    422   -189       C  
ATOM    880  N   SER A 139     -38.507   1.743 -88.096  1.00103.35           N  
ANISOU  880  N   SER A 139    12180  14031  13056    -94    506   -317       N  
ATOM    881  CA  SER A 139     -38.337   0.293 -87.988  1.00106.08           C  
ANISOU  881  CA  SER A 139    12575  14362  13367    -87    530   -362       C  
ATOM    882  C   SER A 139     -36.944  -0.183 -88.310  1.00108.58           C  
ANISOU  882  C   SER A 139    12916  14684  13655    -68    564   -416       C  
ATOM    883  O   SER A 139     -36.113   0.562 -88.834  1.00108.86           O  
ANISOU  883  O   SER A 139    12929  14744  13686    -73    570   -416       O  
ATOM    884  CB  SER A 139     -39.307  -0.464 -88.887  1.00111.05           C  
ANISOU  884  CB  SER A 139    13238  15001  13953   -150    515   -345       C  
ATOM    885  OG  SER A 139     -39.208  -1.854 -88.620  1.00114.85           O  
ANISOU  885  OG  SER A 139    13768  15459  14410   -138    530   -387       O  
ATOM    886  N   LEU A 140     -36.723  -1.456 -88.006  1.00115.78           N  
ANISOU  886  N   LEU A 140    13870  15572  14545    -48    583   -461       N  
ATOM    887  CA  LEU A 140     -35.456  -2.120 -88.261  1.00124.06           C  
ANISOU  887  CA  LEU A 140    14947  16624  15563    -25    615   -520       C  
ATOM    888  C   LEU A 140     -35.285  -2.494 -89.717  1.00124.81           C  
ANISOU  888  C   LEU A 140    15068  16755  15598    -78    618   -532       C  
ATOM    889  O   LEU A 140     -34.172  -2.453 -90.220  1.00125.33           O  
ANISOU  889  O   LEU A 140    15134  16846  15638    -68    641   -565       O  
ATOM    890  CB  LEU A 140     -35.339  -3.405 -87.429  1.00127.91           C  
ANISOU  890  CB  LEU A 140    15477  17073  16052     15    629   -564       C  
ATOM    891  CG  LEU A 140     -35.397  -3.282 -85.909  1.00124.92           C  
ANISOU  891  CG  LEU A 140    15077  16661  15725     72    631   -563       C  
ATOM    892  CD1 LEU A 140     -35.166  -4.643 -85.269  1.00125.80           C  
ANISOU  892  CD1 LEU A 140    15234  16735  15829    104    643   -607       C  
ATOM    893  CD2 LEU A 140     -34.381  -2.266 -85.412  1.00123.58           C  
ANISOU  893  CD2 LEU A 140    14865  16498  15588    117    646   -570       C  
ATOM    894  N   GLU A 141     -36.372  -2.873 -90.388  1.00129.22           N  
ANISOU  894  N   GLU A 141    15649  17318  16130   -133    595   -507       N  
ATOM    895  CA  GLU A 141     -36.271  -3.464 -91.738  1.00135.95           C  
ANISOU  895  CA  GLU A 141    16535  18199  16918   -182    597   -526       C  
ATOM    896  C   GLU A 141     -35.530  -2.547 -92.718  1.00125.83           C  
ANISOU  896  C   GLU A 141    15223  16971  15613   -206    605   -517       C  
ATOM    897  O   GLU A 141     -34.630  -3.000 -93.430  1.00118.39           O  
ANISOU  897  O   GLU A 141    14299  16057  14624   -206    628   -561       O  
ATOM    898  CB  GLU A 141     -37.656  -3.838 -92.302  1.00142.29           C  
ANISOU  898  CB  GLU A 141    17361  18999  17701   -244    565   -490       C  
ATOM    899  CG  GLU A 141     -38.451  -4.860 -91.485  1.00146.62           C  
ANISOU  899  CG  GLU A 141    17943  19500  18264   -232    552   -495       C  
ATOM    900  CD  GLU A 141     -37.821  -6.245 -91.433  1.00152.85           C  
ANISOU  900  CD  GLU A 141    18792  20262  19022   -206    569   -562       C  
ATOM    901  OE1 GLU A 141     -38.251  -7.053 -90.577  1.00153.45           O  
ANISOU  901  OE1 GLU A 141    18893  20295  19117   -186    560   -568       O  
ATOM    902  OE2 GLU A 141     -36.904  -6.532 -92.238  1.00158.07           O1-
ANISOU  902  OE2 GLU A 141    19472  20945  19640   -205    589   -608       O1-
ATOM    903  N   SER A 142     -35.891  -1.261 -92.717  1.00120.04           N  
ANISOU  903  N   SER A 142    14440  16253  14914   -225    585   -459       N  
ATOM    904  CA  SER A 142     -35.262  -0.263 -93.590  1.00120.15           C  
ANISOU  904  CA  SER A 142    14419  16319  14912   -255    585   -437       C  
ATOM    905  C   SER A 142     -33.831   0.035 -93.156  1.00119.15           C  
ANISOU  905  C   SER A 142    14273  16201  14797   -203    615   -472       C  
ATOM    906  O   SER A 142     -33.013   0.492 -93.952  1.00121.54           O  
ANISOU  906  O   SER A 142    14557  16552  15070   -223    625   -472       O  
ATOM    907  CB  SER A 142     -36.067   1.051 -93.604  1.00119.40           C  
ANISOU  907  CB  SER A 142    14279  16229  14859   -287    548   -364       C  
ATOM    908  OG  SER A 142     -35.559   1.999 -92.674  1.00117.10           O  
ANISOU  908  OG  SER A 142    13946  15921  14624   -239    548   -352       O  
ATOM    909  N   PHE A 143     -33.544  -0.229 -91.886  1.00118.51           N  
ANISOU  909  N   PHE A 143    14194  16075  14757   -139    628   -498       N  
ATOM    910  CA  PHE A 143     -32.283   0.159 -91.247  1.00113.54           C  
ANISOU  910  CA  PHE A 143    13541  15448  14150    -85    652   -524       C  
ATOM    911  C   PHE A 143     -31.036  -0.516 -91.872  1.00109.14           C  
ANISOU  911  C   PHE A 143    13001  14925  13539    -73    687   -581       C  
ATOM    912  O   PHE A 143     -30.840  -1.725 -91.744  1.00106.58           O  
ANISOU  912  O   PHE A 143    12721  14584  13189    -47    707   -635       O  
ATOM    913  CB  PHE A 143     -32.386  -0.133 -89.743  1.00111.05           C  
ANISOU  913  CB  PHE A 143    13229  15077  13887    -21    656   -541       C  
ATOM    914  CG  PHE A 143     -31.488   0.711 -88.897  1.00104.95           C  
ANISOU  914  CG  PHE A 143    12419  14298  13159     28    665   -541       C  
ATOM    915  CD1 PHE A 143     -31.508   2.084 -89.001  1.00 98.78           C  
ANISOU  915  CD1 PHE A 143    11590  13532  12408     10    641   -493       C  
ATOM    916  CD2 PHE A 143     -30.637   0.123 -87.978  1.00103.32           C  
ANISOU  916  CD2 PHE A 143    12223  14068  12965     91    692   -591       C  
ATOM    917  CE1 PHE A 143     -30.684   2.853 -88.219  1.00 97.28           C  
ANISOU  917  CE1 PHE A 143    11367  13333  12260     53    644   -493       C  
ATOM    918  CE2 PHE A 143     -29.814   0.893 -87.187  1.00 99.45           C  
ANISOU  918  CE2 PHE A 143    11698  13572  12516    134    699   -591       C  
ATOM    919  CZ  PHE A 143     -29.840   2.260 -87.307  1.00 96.31           C  
ANISOU  919  CZ  PHE A 143    11256  13188  12147    115    674   -542       C  
ATOM    920  N   PRO A 144     -30.180   0.280 -92.535  1.00105.63           N  
ANISOU  920  N   PRO A 144    12523  14534  13077    -90    694   -568       N  
ATOM    921  CA  PRO A 144     -29.156  -0.180 -93.491  1.00106.79           C  
ANISOU  921  CA  PRO A 144    12678  14737  13158    -97    723   -610       C  
ATOM    922  C   PRO A 144     -27.907  -0.853 -92.905  1.00106.02           C  
ANISOU  922  C   PRO A 144    12590  14635  13055    -29    762   -675       C  
ATOM    923  O   PRO A 144     -26.777  -0.576 -93.328  1.00100.99           O  
ANISOU  923  O   PRO A 144    11928  14051  12390    -23    783   -690       O  
ATOM    924  CB  PRO A 144     -28.768   1.119 -94.199  1.00109.53           C  
ANISOU  924  CB  PRO A 144    12974  15140  13502   -141    710   -558       C  
ATOM    925  CG  PRO A 144     -28.953   2.163 -93.153  1.00108.89           C  
ANISOU  925  CG  PRO A 144    12857  15020  13496   -119    687   -516       C  
ATOM    926  CD  PRO A 144     -30.186   1.748 -92.410  1.00104.10           C  
ANISOU  926  CD  PRO A 144    12275  14350  12925   -106    669   -509       C  
ATOM    927  N   ILE A 145     -28.103  -1.774 -91.983  1.00110.06           N  
ANISOU  927  N   ILE A 145    13137  15089  13588     19    769   -713       N  
ATOM    928  CA  ILE A 145     -26.993  -2.248 -91.161  1.00120.47           C  
ANISOU  928  CA  ILE A 145    14461  16394  14919     89    800   -766       C  
ATOM    929  C   ILE A 145     -26.574  -3.680 -91.453  1.00123.33           C  
ANISOU  929  C   ILE A 145    14873  16751  15232    116    824   -838       C  
ATOM    930  O   ILE A 145     -25.625  -4.175 -90.839  1.00121.98           O  
ANISOU  930  O   ILE A 145    14708  16569  15068    176    849   -887       O  
ATOM    931  CB  ILE A 145     -27.324  -2.108 -89.657  1.00125.57           C  
ANISOU  931  CB  ILE A 145    15101  16973  15635    135    791   -756       C  
ATOM    932  CG1 ILE A 145     -28.638  -2.821 -89.310  1.00131.74           C  
ANISOU  932  CG1 ILE A 145    15922  17704  16429    123    769   -748       C  
ATOM    933  CG2 ILE A 145     -27.436  -0.640 -89.286  1.00123.60           C  
ANISOU  933  CG2 ILE A 145    14797  16728  15434    124    770   -696       C  
ATOM    934  CD1 ILE A 145     -28.844  -3.066 -87.832  1.00130.91           C  
ANISOU  934  CD1 ILE A 145    15821  17539  16380    176    768   -754       C  
ATOM    935  N   GLY A 146     -27.263  -4.337 -92.387  1.00127.09           N  
ANISOU  935  N   GLY A 146    15386  17236  15662     74    813   -847       N  
ATOM    936  CA  GLY A 146     -26.974  -5.729 -92.733  1.00127.78           C  
ANISOU  936  CA  GLY A 146    15530  17316  15703     97    828   -918       C  
ATOM    937  C   GLY A 146     -25.535  -5.966 -93.162  1.00130.81           C  
ANISOU  937  C   GLY A 146    15904  17754  16044    135    865   -973       C  
ATOM    938  O   GLY A 146     -25.096  -7.111 -93.274  1.00130.69           O  
ANISOU  938  O   GLY A 146    15930  17727  15997    171    880  -1041       O  
ATOM    939  N   GLN A 147     -24.801  -4.876 -93.385  1.00139.29           N  
ANISOU  939  N   GLN A 147    16920  18884  17118    126    876   -944       N  
ATOM    940  CA  GLN A 147     -23.422  -4.915 -93.880  1.00145.20           C  
ANISOU  940  CA  GLN A 147    17647  19699  17821    154    911   -985       C  
ATOM    941  C   GLN A 147     -22.366  -5.179 -92.790  1.00137.56           C  
ANISOU  941  C   GLN A 147    16672  18707  16887    231    936  -1026       C  
ATOM    942  O   GLN A 147     -21.218  -5.520 -93.091  1.00129.20           O  
ANISOU  942  O   GLN A 147    15604  17695  15789    267    968  -1075       O  
ATOM    943  CB  GLN A 147     -23.094  -3.574 -94.573  1.00153.28           C  
ANISOU  943  CB  GLN A 147    18608  20797  18832    104    908   -927       C  
ATOM    944  CG  GLN A 147     -24.073  -3.134 -95.666  1.00158.56           C  
ANISOU  944  CG  GLN A 147    19275  21498  19471     22    881   -878       C  
ATOM    945  CD  GLN A 147     -24.069  -4.038 -96.898  1.00160.02           C  
ANISOU  945  CD  GLN A 147    19494  21730  19573      0    892   -925       C  
ATOM    946  NE2 GLN A 147     -24.885  -3.686 -97.889  1.00159.34           N  
ANISOU  946  NE2 GLN A 147    19407  21675  19457    -72    869   -883       N  
ATOM    947  OE1 GLN A 147     -23.344  -5.034 -96.961  1.00159.57           O  
ANISOU  947  OE1 GLN A 147    19466  21682  19481     50    918   -999       O  
ATOM    948  N   LEU A 148     -22.763  -5.036 -91.530  1.00134.19           N  
ANISOU  948  N   LEU A 148    16247  18210  16530    258    924  -1005       N  
ATOM    949  CA  LEU A 148     -21.822  -4.925 -90.418  1.00131.47           C  
ANISOU  949  CA  LEU A 148    15881  17844  16225    323    943  -1024       C  
ATOM    950  C   LEU A 148     -21.601  -6.269 -89.712  1.00136.09           C  
ANISOU  950  C   LEU A 148    16516  18373  16816    385    954  -1090       C  
ATOM    951  O   LEU A 148     -22.404  -6.694 -88.882  1.00143.89           O  
ANISOU  951  O   LEU A 148    17535  19290  17845    396    936  -1084       O  
ATOM    952  CB  LEU A 148     -22.338  -3.866 -89.444  1.00127.02           C  
ANISOU  952  CB  LEU A 148    15284  17241  15733    316    920   -961       C  
ATOM    953  CG  LEU A 148     -22.718  -2.540 -90.118  1.00126.32           C  
ANISOU  953  CG  LEU A 148    15152  17197  15646    251    899   -892       C  
ATOM    954  CD1 LEU A 148     -23.423  -1.596 -89.159  1.00126.94           C  
ANISOU  954  CD1 LEU A 148    15205  17229  15796    246    870   -835       C  
ATOM    955  CD2 LEU A 148     -21.483  -1.875 -90.699  1.00127.54           C  
ANISOU  955  CD2 LEU A 148    15260  17428  15770    247    919   -889       C  
ATOM    956  N   ILE A 149     -20.494  -6.928 -90.033  1.00136.84           N  
ANISOU  956  N   ILE A 149    16619  18502  16871    428    985  -1153       N  
ATOM    957  CA  ILE A 149     -20.269  -8.300 -89.569  1.00135.63           C  
ANISOU  957  CA  ILE A 149    16518  18297  16715    485    992  -1221       C  
ATOM    958  C   ILE A 149     -19.851  -8.307 -88.093  1.00133.09           C  
ANISOU  958  C   ILE A 149    16188  17920  16456    544    998  -1225       C  
ATOM    959  O   ILE A 149     -20.328  -9.146 -87.319  1.00135.49           O  
ANISOU  959  O   ILE A 149    16535  18152  16789    570    984  -1242       O  
ATOM    960  CB  ILE A 149     -19.213  -9.099 -90.404  1.00138.47           C  
ANISOU  960  CB  ILE A 149    16892  18710  17008    521   1021  -1296       C  
ATOM    961  CG1 ILE A 149     -18.639  -8.306 -91.602  1.00140.87           C  
ANISOU  961  CG1 ILE A 149    17149  19118  17255    484   1038  -1281       C  
ATOM    962  CG2 ILE A 149     -19.805 -10.431 -90.861  1.00132.27           C  
ANISOU  962  CG2 ILE A 149    16179  17885  16190    523   1005  -1348       C  
ATOM    963  CD1 ILE A 149     -17.531  -7.321 -91.249  1.00140.30           C  
ANISOU  963  CD1 ILE A 149    17010  19097  17199    503   1061  -1257       C  
ATOM    964  N   THR A 150     -18.984  -7.364 -87.705  1.00126.02           N  
ANISOU  964  N   THR A 150    15238  17060  15582    561   1015  -1203       N  
ATOM    965  CA  THR A 150     -18.356  -7.382 -86.370  1.00123.05           C  
ANISOU  965  CA  THR A 150    14849  16645  15260    621   1025  -1213       C  
ATOM    966  C   THR A 150     -19.193  -6.690 -85.286  1.00115.45           C  
ANISOU  966  C   THR A 150    13873  15626  14364    611   1000  -1156       C  
ATOM    967  O   THR A 150     -18.712  -6.460 -84.178  1.00110.96           O  
ANISOU  967  O   THR A 150    13285  15032  13841    653   1007  -1153       O  
ATOM    968  CB  THR A 150     -16.945  -6.736 -86.372  1.00120.75           C  
ANISOU  968  CB  THR A 150    14504  16414  14959    650   1054  -1220       C  
ATOM    969  CG2 THR A 150     -16.129  -7.155 -87.604  1.00118.13           C  
ANISOU  969  CG2 THR A 150    14169  16160  14552    653   1080  -1266       C  
ATOM    970  OG1 THR A 150     -17.068  -5.310 -86.320  1.00118.81           O  
ANISOU  970  OG1 THR A 150    14204  16195  14740    610   1042  -1151       O  
ATOM    971  N   LEU A 151     -20.440  -6.364 -85.605  1.00114.13           N  
ANISOU  971  N   LEU A 151    13715  15446  14203    554    972  -1111       N  
ATOM    972  CA  LEU A 151     -21.325  -5.695 -84.659  1.00111.95           C  
ANISOU  972  CA  LEU A 151    13425  15125  13986    543    947  -1058       C  
ATOM    973  C   LEU A 151     -21.791  -6.627 -83.545  1.00111.10           C  
ANISOU  973  C   LEU A 151    13354  14944  13913    580    938  -1078       C  
ATOM    974  O   LEU A 151     -22.236  -7.754 -83.802  1.00109.67           O  
ANISOU  974  O   LEU A 151    13225  14736  13708    578    932  -1108       O  
ATOM    975  CB  LEU A 151     -22.545  -5.139 -85.375  1.00110.29           C  
ANISOU  975  CB  LEU A 151    13211  14925  13768    473    919  -1005       C  
ATOM    976  CG  LEU A 151     -23.362  -4.174 -84.528  1.00112.03           C  
ANISOU  976  CG  LEU A 151    13402  15115  14046    461    894   -946       C  
ATOM    977  CD1 LEU A 151     -22.639  -2.842 -84.422  1.00116.85           C  
ANISOU  977  CD1 LEU A 151    13955  15761  14679    462    896   -914       C  
ATOM    978  CD2 LEU A 151     -24.754  -3.988 -85.113  1.00111.84           C  
ANISOU  978  CD2 LEU A 151    13390  15087  14016    399    862   -903       C  
ATOM    979  N   LYS A 152     -21.708  -6.122 -82.314  1.00107.09           N  
ANISOU  979  N   LYS A 152    12820  14407  13459    612    936  -1056       N  
ATOM    980  CA  LYS A 152     -22.013  -6.886 -81.113  1.00101.49           C  
ANISOU  980  CA  LYS A 152    12139  13635  12785    650    929  -1070       C  
ATOM    981  C   LYS A 152     -23.266  -6.369 -80.411  1.00 98.06           C  
ANISOU  981  C   LYS A 152    11693  13170  12392    627    900  -1017       C  
ATOM    982  O   LYS A 152     -24.115  -7.146 -79.997  1.00 97.40           O  
ANISOU  982  O   LYS A 152    11644  13046  12315    623    884  -1016       O  
ATOM    983  CB  LYS A 152     -20.821  -6.826 -80.160  1.00 98.91           C  
ANISOU  983  CB  LYS A 152    11790  13303  12486    713    951  -1097       C  
ATOM    984  CG  LYS A 152     -19.526  -7.365 -80.752  1.00 96.22           C  
ANISOU  984  CG  LYS A 152    11457  12996  12106    745    982  -1152       C  
ATOM    985  CD  LYS A 152     -18.730  -8.123 -79.698  1.00 95.79           C  
ANISOU  985  CD  LYS A 152    11416  12904  12075    813    995  -1194       C  
ATOM    986  CE  LYS A 152     -17.408  -8.658 -80.225  1.00 95.34           C  
ANISOU  986  CE  LYS A 152    11361  12882  11981    852   1026  -1252       C  
ATOM    987  NZ  LYS A 152     -16.487  -7.547 -80.586  1.00 95.92           N1+
ANISOU  987  NZ  LYS A 152    11378  13020  12046    848   1045  -1235       N1+
ATOM    988  N   LYS A 153     -23.371  -5.058 -80.269  1.00 94.42           N  
ANISOU  988  N   LYS A 153    11185  12732  11957    612    893   -972       N  
ATOM    989  CA  LYS A 153     -24.526  -4.469 -79.637  1.00 95.85           C  
ANISOU  989  CA  LYS A 153    11351  12891  12176    594    865   -923       C  
ATOM    990  C   LYS A 153     -25.139  -3.414 -80.515  1.00 92.26           C  
ANISOU  990  C   LYS A 153    10869  12470  11714    539    846   -875       C  
ATOM    991  O   LYS A 153     -24.447  -2.600 -81.122  1.00 94.58           O  
ANISOU  991  O   LYS A 153    11133  12803  11998    527    853   -867       O  
ATOM    992  CB  LYS A 153     -24.140  -3.812 -78.323  1.00101.35           C  
ANISOU  992  CB  LYS A 153    12013  13570  12924    641    867   -914       C  
ATOM    993  CG  LYS A 153     -23.447  -4.735 -77.347  1.00107.71           C  
ANISOU  993  CG  LYS A 153    12838  14343  13741    699    885   -956       C  
ATOM    994  CD  LYS A 153     -23.266  -4.051 -76.000  1.00114.49           C  
ANISOU  994  CD  LYS A 153    13662  15185  14650    740    882   -942       C  
ATOM    995  CE  LYS A 153     -22.979  -5.062 -74.894  1.00122.22           C  
ANISOU  995  CE  LYS A 153    14664  16125  15646    789    891   -973       C  
ATOM    996  NZ  LYS A 153     -23.250  -4.511 -73.533  1.00124.36           N1+
ANISOU  996  NZ  LYS A 153    14908  16377  15963    821    882   -952       N1+
ATOM    997  N   LEU A 154     -26.455  -3.415 -80.550  1.00 89.00           N  
ANISOU  997  N   LEU A 154    10465  12042  11306    504    820   -842       N  
ATOM    998  CA  LEU A 154     -27.198  -2.390 -81.236  1.00 88.38           C  
ANISOU  998  CA  LEU A 154    10360  11990  11229    453    798   -790       C  
ATOM    999  C   LEU A 154     -28.210  -1.789 -80.257  1.00 85.59           C  
ANISOU  999  C   LEU A 154     9984  11612  10924    461    771   -751       C  
ATOM   1000  O   LEU A 154     -29.037  -2.488 -79.646  1.00 82.44           O  
ANISOU 1000  O   LEU A 154     9605  11185  10531    467    763   -748       O  
ATOM   1001  CB  LEU A 154     -27.884  -2.967 -82.475  1.00 88.39           C  
ANISOU 1001  CB  LEU A 154    10393  12006  11181    397    789   -787       C  
ATOM   1002  CG  LEU A 154     -29.079  -2.145 -82.968  1.00 89.37           C  
ANISOU 1002  CG  LEU A 154    10497  12144  11312    342    756   -729       C  
ATOM   1003  CD1 LEU A 154     -28.632  -0.790 -83.483  1.00 90.54           C  
ANISOU 1003  CD1 LEU A 154    10600  12328  11470    324    750   -697       C  
ATOM   1004  CD2 LEU A 154     -29.848  -2.896 -84.031  1.00 91.72           C  
ANISOU 1004  CD2 LEU A 154    10832  12451  11564    289    747   -727       C  
ATOM   1005  N   ASN A 155     -28.142  -0.484 -80.109  1.00 82.51           N  
ANISOU 1005  N   ASN A 155     9550  11235  10564    461    758   -718       N  
ATOM   1006  CA  ASN A 155     -29.018   0.165 -79.200  1.00 88.99           C  
ANISOU 1006  CA  ASN A 155    10346  12038  11429    475    734   -686       C  
ATOM   1007  C   ASN A 155     -29.901   1.157 -79.962  1.00 92.53           C  
ANISOU 1007  C   ASN A 155    10770  12506  11880    425    702   -634       C  
ATOM   1008  O   ASN A 155     -29.430   2.197 -80.453  1.00 98.06           O  
ANISOU 1008  O   ASN A 155    11442  13227  12588    410    692   -615       O  
ATOM   1009  CB  ASN A 155     -28.194   0.837 -78.109  1.00 91.24           C  
ANISOU 1009  CB  ASN A 155    10599  12309  11755    531    739   -696       C  
ATOM   1010  CG  ASN A 155     -29.044   1.376 -76.974  1.00 95.95           C  
ANISOU 1010  CG  ASN A 155    11172  12886  12395    558    717   -673       C  
ATOM   1011  ND2 ASN A 155     -28.397   2.062 -76.054  1.00102.71           N  
ANISOU 1011  ND2 ASN A 155    12002  13733  13290    605    717   -680       N  
ATOM   1012  OD1 ASN A 155     -30.264   1.189 -76.923  1.00 93.01           O  
ANISOU 1012  OD1 ASN A 155    10803  12511  12023    539    699   -647       O  
ATOM   1013  N   VAL A 156     -31.187   0.822 -80.053  1.00 86.89           N  
ANISOU 1013  N   VAL A 156    10067  11786  11159    397    684   -609       N  
ATOM   1014  CA  VAL A 156     -32.144   1.646 -80.753  1.00 84.68           C  
ANISOU 1014  CA  VAL A 156     9768  11524  10882    349    653   -561       C  
ATOM   1015  C   VAL A 156     -33.314   2.001 -79.856  1.00 87.67           C  
ANISOU 1015  C   VAL A 156    10124  11889  11295    366    628   -531       C  
ATOM   1016  O   VAL A 156     -34.419   2.246 -80.328  1.00 96.41           O  
ANISOU 1016  O   VAL A 156    11226  13007  12399    327    603   -493       O  
ATOM   1017  CB  VAL A 156     -32.658   0.932 -82.002  1.00 84.54           C  
ANISOU 1017  CB  VAL A 156     9782  11524  10814    289    652   -554       C  
ATOM   1018  CG1 VAL A 156     -31.486   0.484 -82.856  1.00 86.12           C  
ANISOU 1018  CG1 VAL A 156    10003  11743  10974    279    678   -591       C  
ATOM   1019  CG2 VAL A 156     -33.527  -0.264 -81.638  1.00 84.92           C  
ANISOU 1019  CG2 VAL A 156     9864  11553  10848    285    652   -561       C  
ATOM   1020  N   ALA A 157     -33.082   2.059 -78.557  1.00 85.33           N  
ANISOU 1020  N   ALA A 157     9815  11573  11034    425    634   -548       N  
ATOM   1021  CA  ALA A 157     -34.138   2.460 -77.648  1.00 83.78           C  
ANISOU 1021  CA  ALA A 157     9592  11370  10868    447    611   -522       C  
ATOM   1022  C   ALA A 157     -34.585   3.895 -77.898  1.00 84.28           C  
ANISOU 1022  C   ALA A 157     9617  11444  10962    437    578   -485       C  
ATOM   1023  O   ALA A 157     -33.948   4.632 -78.653  1.00 84.55           O  
ANISOU 1023  O   ALA A 157     9641  11486  10996    417    571   -477       O  
ATOM   1024  CB  ALA A 157     -33.666   2.311 -76.220  1.00 85.90           C  
ANISOU 1024  CB  ALA A 157     9852  11621  11164    512    626   -551       C  
ATOM   1025  N   HIS A 158     -35.682   4.283 -77.250  1.00 85.26           N  
ANISOU 1025  N   HIS A 158     9715  11569  11108    453    555   -459       N  
ATOM   1026  CA  HIS A 158     -36.262   5.624 -77.400  1.00 84.33           C  
ANISOU 1026  CA  HIS A 158     9560  11459  11024    450    516   -423       C  
ATOM   1027  C   HIS A 158     -36.468   5.992 -78.860  1.00 85.68           C  
ANISOU 1027  C   HIS A 158     9735  11645  11173    383    499   -392       C  
ATOM   1028  O   HIS A 158     -35.941   6.989 -79.323  1.00 86.62           O  
ANISOU 1028  O   HIS A 158     9837  11763  11310    374    481   -380       O  
ATOM   1029  CB  HIS A 158     -35.382   6.679 -76.734  1.00 83.58           C  
ANISOU 1029  CB  HIS A 158     9438  11346  10970    499    508   -438       C  
ATOM   1030  CG  HIS A 158     -36.100   7.958 -76.429  1.00 84.77           C  
ANISOU 1030  CG  HIS A 158     9550  11495  11163    518    465   -410       C  
ATOM   1031  CD2 HIS A 158     -37.131   8.577 -77.055  1.00 83.46           C  
ANISOU 1031  CD2 HIS A 158     9367  11342  11003    486    430   -368       C  
ATOM   1032  ND1 HIS A 158     -35.799   8.734 -75.330  1.00 84.14           N  
ANISOU 1032  ND1 HIS A 158     9444  11399  11126    581    452   -426       N  
ATOM   1033  CE1 HIS A 158     -36.594   9.788 -75.303  1.00 84.69           C  
ANISOU 1033  CE1 HIS A 158     9482  11467  11226    589    411   -398       C  
ATOM   1034  NE2 HIS A 158     -37.410   9.717 -76.339  1.00 85.77           N  
ANISOU 1034  NE2 HIS A 158     9624  11622  11342    532    397   -362       N  
ATOM   1035  N   ASN A 159     -37.229   5.182 -79.588  1.00 89.86           N  
ANISOU 1035  N   ASN A 159    10287  12189  11664    333    502   -376       N  
ATOM   1036  CA  ASN A 159     -37.495   5.444 -81.013  1.00 92.15           C  
ANISOU 1036  CA  ASN A 159    10585  12498  11929    265    486   -345       C  
ATOM   1037  C   ASN A 159     -39.012   5.391 -81.336  1.00 93.62           C  
ANISOU 1037  C   ASN A 159    10763  12699  12107    229    460   -303       C  
ATOM   1038  O   ASN A 159     -39.832   5.404 -80.423  1.00 94.83           O  
ANISOU 1038  O   ASN A 159    10897  12851  12281    261    450   -295       O  
ATOM   1039  CB  ASN A 159     -36.612   4.524 -81.893  1.00 86.22           C  
ANISOU 1039  CB  ASN A 159     9874  11755  11131    232    517   -373       C  
ATOM   1040  CG  ASN A 159     -35.210   5.097 -82.100  1.00 83.77           C  
ANISOU 1040  CG  ASN A 159     9555  11445  10827    244    528   -393       C  
ATOM   1041  ND2 ASN A 159     -34.207   4.238 -82.103  1.00 82.80           N  
ANISOU 1041  ND2 ASN A 159     9460  11321  10679    258    564   -436       N  
ATOM   1042  OD1 ASN A 159     -35.040   6.302 -82.267  1.00 83.23           O  
ANISOU 1042  OD1 ASN A 159     9456  11379  10788    241    503   -368       O  
ATOM   1043  N   PHE A 160     -39.391   5.397 -82.610  1.00 96.85           N  
ANISOU 1043  N   PHE A 160    11183  13128  12487    163    447   -274       N  
ATOM   1044  CA  PHE A 160     -40.809   5.319 -82.971  1.00 98.03           C  
ANISOU 1044  CA  PHE A 160    11325  13294  12628    125    422   -233       C  
ATOM   1045  C   PHE A 160     -41.223   3.919 -83.464  1.00 99.01           C  
ANISOU 1045  C   PHE A 160    11493  13426  12701     82    439   -239       C  
ATOM   1046  O   PHE A 160     -42.290   3.754 -84.056  1.00105.39           O  
ANISOU 1046  O   PHE A 160    12302  14250  13490     34    419   -203       O  
ATOM   1047  CB  PHE A 160     -41.157   6.406 -83.998  1.00 96.85           C  
ANISOU 1047  CB  PHE A 160    11154  13158  12485     80    387   -188       C  
ATOM   1048  CG  PHE A 160     -41.223   7.791 -83.416  1.00 97.79           C  
ANISOU 1048  CG  PHE A 160    11228  13266  12660    122    355   -170       C  
ATOM   1049  CD1 PHE A 160     -42.282   8.165 -82.600  1.00102.80           C  
ANISOU 1049  CD1 PHE A 160    11832  13901  13326    156    332   -153       C  
ATOM   1050  CD2 PHE A 160     -40.239   8.730 -83.691  1.00 99.34           C  
ANISOU 1050  CD2 PHE A 160    11412  13452  12878    126    344   -173       C  
ATOM   1051  CE1 PHE A 160     -42.354   9.449 -82.061  1.00104.24           C  
ANISOU 1051  CE1 PHE A 160    11976  14070  13560    200    299   -142       C  
ATOM   1052  CE2 PHE A 160     -40.304  10.010 -83.150  1.00101.53           C  
ANISOU 1052  CE2 PHE A 160    11652  13713  13209    164    309   -158       C  
ATOM   1053  CZ  PHE A 160     -41.363  10.372 -82.334  1.00100.50           C  
ANISOU 1053  CZ  PHE A 160    11493  13579  13111    203    285   -145       C  
ATOM   1054  N   ILE A 161     -40.404   2.910 -83.181  1.00 95.22           N  
ANISOU 1054  N   ILE A 161    11047  12931  12200    100    473   -285       N  
ATOM   1055  CA  ILE A 161     -40.714   1.537 -83.577  1.00 91.96           C  
ANISOU 1055  CA  ILE A 161    10679  12518  11741     64    485   -296       C  
ATOM   1056  C   ILE A 161     -41.990   1.002 -82.906  1.00 93.74           C  
ANISOU 1056  C   ILE A 161    10901  12745  11970     63    471   -271       C  
ATOM   1057  O   ILE A 161     -42.150   1.026 -81.668  1.00 86.97           O  
ANISOU 1057  O   ILE A 161    10021  11880  11141    115    474   -276       O  
ATOM   1058  CB  ILE A 161     -39.537   0.580 -83.297  1.00 88.25           C  
ANISOU 1058  CB  ILE A 161    10247  12027  11254     93    522   -353       C  
ATOM   1059  CG1 ILE A 161     -38.368   0.919 -84.182  1.00 85.63           C  
ANISOU 1059  CG1 ILE A 161     9923  11705  10905     81    536   -375       C  
ATOM   1060  CG2 ILE A 161     -39.896  -0.864 -83.591  1.00 89.21           C  
ANISOU 1060  CG2 ILE A 161    10419  12141  11335     62    528   -368       C  
ATOM   1061  CD1 ILE A 161     -37.229  -0.050 -84.010  1.00 86.03           C  
ANISOU 1061  CD1 ILE A 161    10011  11740  10935    108    571   -433       C  
ATOM   1062  N   HIS A 162     -42.876   0.496 -83.764  1.00 95.68           N  
ANISOU 1062  N   HIS A 162    11165  13005  12182      1    455   -243       N  
ATOM   1063  CA  HIS A 162     -44.119  -0.125 -83.347  1.00 95.68           C  
ANISOU 1063  CA  HIS A 162    11165  13011  12174    -15    440   -212       C  
ATOM   1064  C   HIS A 162     -44.051  -1.652 -83.442  1.00 92.63           C  
ANISOU 1064  C   HIS A 162    10835  12609  11750    -38    452   -237       C  
ATOM   1065  O   HIS A 162     -45.015  -2.304 -83.075  1.00 94.20           O  
ANISOU 1065  O   HIS A 162    11038  12812  11939    -56    438   -213       O  
ATOM   1066  CB  HIS A 162     -45.295   0.398 -84.206  1.00 99.10           C  
ANISOU 1066  CB  HIS A 162    11578  13473  12599    -72    407   -157       C  
ATOM   1067  CG  HIS A 162     -45.654   1.836 -83.954  1.00101.97           C  
ANISOU 1067  CG  HIS A 162    11886  13852  13005    -46    386   -127       C  
ATOM   1068  CD2 HIS A 162     -45.134   2.987 -84.447  1.00105.22           C  
ANISOU 1068  CD2 HIS A 162    12275  14265  13436    -43    377   -121       C  
ATOM   1069  ND1 HIS A 162     -46.674   2.215 -83.101  1.00105.93           N  
ANISOU 1069  ND1 HIS A 162    12345  14370  13531    -19    368    -95       N  
ATOM   1070  CE1 HIS A 162     -46.762   3.535 -83.075  1.00105.15           C  
ANISOU 1070  CE1 HIS A 162    12204  14277  13470      4    347    -77       C  
ATOM   1071  NE2 HIS A 162     -45.837   4.028 -83.881  1.00108.36           N  
ANISOU 1071  NE2 HIS A 162    12622  14673  13875    -12    351    -90       N  
ATOM   1072  N   SER A 163     -42.945  -2.223 -83.938  1.00 92.54           N  
ANISOU 1072  N   SER A 163    10866  12579  11714    -40    475   -285       N  
ATOM   1073  CA  SER A 163     -42.818  -3.697 -84.113  1.00 92.20           C  
ANISOU 1073  CA  SER A 163    10882  12515  11635    -60    482   -313       C  
ATOM   1074  C   SER A 163     -41.624  -4.389 -83.464  1.00 93.96           C  
ANISOU 1074  C   SER A 163    11132  12707  11861     -9    512   -371       C  
ATOM   1075  O   SER A 163     -40.510  -3.876 -83.508  1.00 96.39           O  
ANISOU 1075  O   SER A 163    11431  13012  12179     25    534   -403       O  
ATOM   1076  CB  SER A 163     -42.718  -4.036 -85.593  1.00 91.40           C  
ANISOU 1076  CB  SER A 163    10818  12422  11488   -120    478   -320       C  
ATOM   1077  OG  SER A 163     -42.084  -5.295 -85.748  1.00 88.29           O  
ANISOU 1077  OG  SER A 163    10481  11999  11062   -119    492   -369       O  
ATOM   1078  N   CYS A 164     -41.844  -5.603 -82.952  1.00 98.15           N  
ANISOU 1078  N   CYS A 164    11698  13212  12379     -9    509   -384       N  
ATOM   1079  CA  CYS A 164     -40.743  -6.453 -82.435  1.00100.97           C  
ANISOU 1079  CA  CYS A 164    12091  13536  12736     34    533   -441       C  
ATOM   1080  C   CYS A 164     -40.162  -7.457 -83.475  1.00 98.65           C  
ANISOU 1080  C   CYS A 164    11860  13224  12398      6    538   -484       C  
ATOM   1081  O   CYS A 164     -39.430  -8.384 -83.115  1.00 89.18           O  
ANISOU 1081  O   CYS A 164    10697  11992  11193     36    550   -530       O  
ATOM   1082  CB  CYS A 164     -41.189  -7.211 -81.178  1.00 99.65           C  
ANISOU 1082  CB  CYS A 164    11927  13349  12586     58    525   -433       C  
ATOM   1083  SG  CYS A 164     -39.900  -8.291 -80.512  1.00106.29           S  
ANISOU 1083  SG  CYS A 164    12811  14144  13427    110    549   -498       S  
ATOM   1084  N   LYS A 165     -40.474  -7.253 -84.754  1.00 99.69           N  
ANISOU 1084  N   LYS A 165    12003  13377  12498    -48    527   -471       N  
ATOM   1085  CA  LYS A 165     -40.030  -8.158 -85.801  1.00 98.99           C  
ANISOU 1085  CA  LYS A 165    11972  13278  12362    -77    529   -512       C  
ATOM   1086  C   LYS A 165     -38.516  -8.095 -85.926  1.00 99.86           C  
ANISOU 1086  C   LYS A 165    12088  13385  12468    -29    563   -571       C  
ATOM   1087  O   LYS A 165     -37.944  -7.057 -86.274  1.00104.94           O  
ANISOU 1087  O   LYS A 165    12694  14058  13117    -19    580   -570       O  
ATOM   1088  CB  LYS A 165     -40.697  -7.814 -87.133  1.00 98.52           C  
ANISOU 1088  CB  LYS A 165    11914  13251  12269   -145    511   -481       C  
ATOM   1089  CG  LYS A 165     -40.222  -8.621 -88.332  1.00102.47           C  
ANISOU 1089  CG  LYS A 165    12470  13749  12715   -174    514   -525       C  
ATOM   1090  CD  LYS A 165     -40.563 -10.103 -88.234  1.00103.74           C  
ANISOU 1090  CD  LYS A 165    12694  13868  12856   -189    494   -548       C  
ATOM   1091  CE  LYS A 165     -40.156 -10.862 -89.495  1.00103.43           C  
ANISOU 1091  CE  LYS A 165    12711  13827  12759   -218    493   -594       C  
ATOM   1092  NZ  LYS A 165     -40.260 -12.339 -89.330  1.00102.61           N1+
ANISOU 1092  NZ  LYS A 165    12674  13673  12640   -220    473   -628       N1+
ATOM   1093  N   LEU A 166     -37.889  -9.219 -85.604  1.00 99.46           N  
ANISOU 1093  N   LEU A 166    12083  13298  12406      0    573   -622       N  
ATOM   1094  CA  LEU A 166     -36.486  -9.443 -85.853  1.00 98.87           C  
ANISOU 1094  CA  LEU A 166    12025  13221  12317     41    603   -686       C  
ATOM   1095  C   LEU A 166     -36.317  -9.607 -87.353  1.00101.30           C  
ANISOU 1095  C   LEU A 166    12361  13555  12572     -2    603   -706       C  
ATOM   1096  O   LEU A 166     -36.849 -10.554 -87.944  1.00104.78           O  
ANISOU 1096  O   LEU A 166    12853  13980  12980    -40    581   -715       O  
ATOM   1097  CB  LEU A 166     -36.020 -10.701 -85.133  1.00100.26           C  
ANISOU 1097  CB  LEU A 166    12248  13348  12498     80    605   -732       C  
ATOM   1098  CG  LEU A 166     -35.728 -10.547 -83.632  1.00102.61           C  
ANISOU 1098  CG  LEU A 166    12517  13624  12844    138    615   -728       C  
ATOM   1099  CD1 LEU A 166     -36.785  -9.766 -82.865  1.00 98.38           C  
ANISOU 1099  CD1 LEU A 166    11931  13102  12343    127    600   -663       C  
ATOM   1100  CD2 LEU A 166     -35.547 -11.930 -83.020  1.00104.74           C  
ANISOU 1100  CD2 LEU A 166    12838  13842  13114    161    606   -763       C  
ATOM   1101  N   PRO A 167     -35.596  -8.672 -87.982  1.00 99.34           N  
ANISOU 1101  N   PRO A 167    12079  13350  12315      1    624   -711       N  
ATOM   1102  CA  PRO A 167     -35.449  -8.726 -89.409  1.00 98.53           C  
ANISOU 1102  CA  PRO A 167    11995  13282  12159    -42    625   -725       C  
ATOM   1103  C   PRO A 167     -34.741  -9.969 -89.863  1.00102.25           C  
ANISOU 1103  C   PRO A 167    12526  13736  12588    -25    634   -797       C  
ATOM   1104  O   PRO A 167     -34.054 -10.641 -89.074  1.00 94.40           O  
ANISOU 1104  O   PRO A 167    11552  12705  11609     30    647   -839       O  
ATOM   1105  CB  PRO A 167     -34.572  -7.521 -89.727  1.00 98.24           C  
ANISOU 1105  CB  PRO A 167    11908  13293  12125    -29    649   -721       C  
ATOM   1106  CG  PRO A 167     -34.780  -6.596 -88.598  1.00101.03           C  
ANISOU 1106  CG  PRO A 167    12210  13636  12539     -1    648   -681       C  
ATOM   1107  CD  PRO A 167     -34.928  -7.493 -87.418  1.00100.80           C  
ANISOU 1107  CD  PRO A 167    12207  13555  12537     39    645   -699       C  
ATOM   1108  N   ALA A 168     -34.940 -10.239 -91.154  1.00107.68           N  
ANISOU 1108  N   ALA A 168    13241  14450  13222    -73    625   -807       N  
ATOM   1109  CA  ALA A 168     -34.256 -11.288 -91.883  1.00106.37           C  
ANISOU 1109  CA  ALA A 168    13129  14280  13005    -62    633   -877       C  
ATOM   1110  C   ALA A 168     -32.744 -11.041 -91.936  1.00105.41           C  
ANISOU 1110  C   ALA A 168    12988  14190  12874     -5    674   -929       C  
ATOM   1111  O   ALA A 168     -31.967 -11.978 -91.778  1.00 99.49           O  
ANISOU 1111  O   ALA A 168    12275  13414  12110     41    686   -994       O  
ATOM   1112  CB  ALA A 168     -34.834 -11.380 -93.285  1.00105.57           C  
ANISOU 1112  CB  ALA A 168    13049  14213  12849   -129    615   -869       C  
ATOM   1113  N   TYR A 169     -32.322  -9.787 -92.115  1.00106.80           N  
ANISOU 1113  N   TYR A 169    13103  14417  13059     -8    693   -899       N  
ATOM   1114  CA  TYR A 169     -30.877  -9.490 -92.203  1.00112.23           C  
ANISOU 1114  CA  TYR A 169    13766  15141  13734     39    731   -942       C  
ATOM   1115  C   TYR A 169     -30.030  -9.904 -90.982  1.00112.55           C  
ANISOU 1115  C   TYR A 169    13810  15141  13813    117    751   -982       C  
ATOM   1116  O   TYR A 169     -28.797  -9.947 -91.078  1.00107.33           O  
ANISOU 1116  O   TYR A 169    13140  14505  13135    161    782  -1028       O  
ATOM   1117  CB  TYR A 169     -30.583  -8.025 -92.608  1.00111.29           C  
ANISOU 1117  CB  TYR A 169    13581  15083  13618     17    743   -896       C  
ATOM   1118  CG  TYR A 169     -31.080  -6.911 -91.706  1.00107.69           C  
ANISOU 1118  CG  TYR A 169    13075  14614  13228     16    731   -831       C  
ATOM   1119  CD1 TYR A 169     -30.439  -6.604 -90.513  1.00103.17           C  
ANISOU 1119  CD1 TYR A 169    12477  14017  12704     75    747   -837       C  
ATOM   1120  CD2 TYR A 169     -32.158  -6.106 -92.096  1.00111.88           C  
ANISOU 1120  CD2 TYR A 169    13582  15160  13766    -44    704   -764       C  
ATOM   1121  CE1 TYR A 169     -30.882  -5.562 -89.713  1.00101.15           C  
ANISOU 1121  CE1 TYR A 169    12174  13751  12503     76    735   -782       C  
ATOM   1122  CE2 TYR A 169     -32.610  -5.060 -91.301  1.00107.01           C  
ANISOU 1122  CE2 TYR A 169    12919  14532  13207    -42    692   -707       C  
ATOM   1123  CZ  TYR A 169     -31.970  -4.791 -90.112  1.00102.07           C  
ANISOU 1123  CZ  TYR A 169    12271  13882  12629     20    707   -718       C  
ATOM   1124  OH  TYR A 169     -32.424  -3.761 -89.326  1.00 96.40           O  
ANISOU 1124  OH  TYR A 169    11508  13152  11967     26    691   -668       O  
ATOM   1125  N   PHE A 170     -30.669 -10.214 -89.857  1.00109.25           N  
ANISOU 1125  N   PHE A 170    13402  14663  13442    131    733   -962       N  
ATOM   1126  CA  PHE A 170     -29.928 -10.690 -88.697  1.00109.94           C  
ANISOU 1126  CA  PHE A 170    13494  14709  13564    201    748   -997       C  
ATOM   1127  C   PHE A 170     -29.011 -11.844 -89.049  1.00108.86           C  
ANISOU 1127  C   PHE A 170    13408  14561  13390    240    762  -1078       C  
ATOM   1128  O   PHE A 170     -27.836 -11.817 -88.710  1.00110.47           O  
ANISOU 1128  O   PHE A 170    13595  14776  13599    296    791  -1117       O  
ATOM   1129  CB  PHE A 170     -30.875 -11.076 -87.571  1.00112.47           C  
ANISOU 1129  CB  PHE A 170    13830  14972  13931    202    723   -965       C  
ATOM   1130  CG  PHE A 170     -31.215  -9.940 -86.649  1.00113.47           C  
ANISOU 1130  CG  PHE A 170    13899  15104  14111    208    723   -908       C  
ATOM   1131  CD1 PHE A 170     -30.999  -8.618 -87.017  1.00111.98           C  
ANISOU 1131  CD1 PHE A 170    13655  14964  13927    194    734   -875       C  
ATOM   1132  CD2 PHE A 170     -31.779 -10.199 -85.412  1.00117.59           C  
ANISOU 1132  CD2 PHE A 170    14421  15581  14676    227    708   -885       C  
ATOM   1133  CE1 PHE A 170     -31.321  -7.584 -86.162  1.00112.40           C  
ANISOU 1133  CE1 PHE A 170    13657  15018  14031    203    729   -826       C  
ATOM   1134  CE2 PHE A 170     -32.107  -9.166 -84.551  1.00117.98           C  
ANISOU 1134  CE2 PHE A 170    14416  15637  14772    237    708   -837       C  
ATOM   1135  CZ  PHE A 170     -31.878  -7.856 -84.928  1.00113.99           C  
ANISOU 1135  CZ  PHE A 170    13859  15175  14274    226    717   -810       C  
ATOM   1136  N   SER A 171     -29.533 -12.837 -89.757  1.00108.85           N  
ANISOU 1136  N   SER A 171    13464  14542  13352    212    739  -1102       N  
ATOM   1137  CA  SER A 171     -28.705 -13.929 -90.312  1.00106.47           C  
ANISOU 1137  CA  SER A 171    13212  14234  13005    247    748  -1184       C  
ATOM   1138  C   SER A 171     -27.257 -13.514 -90.657  1.00107.15           C  
ANISOU 1138  C   SER A 171    13265  14379  13068    293    792  -1228       C  
ATOM   1139  O   SER A 171     -26.308 -14.207 -90.293  1.00100.27           O  
ANISOU 1139  O   SER A 171    12412  13488  12196    356    808  -1289       O  
ATOM   1140  CB  SER A 171     -29.368 -14.486 -91.579  1.00101.63           C  
ANISOU 1140  CB  SER A 171    12645  13634  12336    192    724  -1196       C  
ATOM   1141  OG  SER A 171     -29.381 -13.516 -92.623  1.00 94.53           O  
ANISOU 1141  OG  SER A 171    11706  12809  11401    148    737  -1169       O  
ATOM   1142  N   ASN A 172     -27.109 -12.399 -91.378  1.00111.84           N  
ANISOU 1142  N   ASN A 172    13807  15043  13642    260    808  -1196       N  
ATOM   1143  CA  ASN A 172     -25.788 -11.888 -91.774  1.00117.05           C  
ANISOU 1143  CA  ASN A 172    14427  15770  14275    294    847  -1226       C  
ATOM   1144  C   ASN A 172     -24.945 -11.471 -90.560  1.00114.02           C  
ANISOU 1144  C   ASN A 172    14006  15373  13944    354    870  -1225       C  
ATOM   1145  O   ASN A 172     -23.730 -11.682 -90.545  1.00115.61           O  
ANISOU 1145  O   ASN A 172    14198  15598  14129    407    899  -1277       O  
ATOM   1146  CB  ASN A 172     -25.909 -10.700 -92.772  1.00121.20           C  
ANISOU 1146  CB  ASN A 172    14902  16375  14771    235    853  -1178       C  
ATOM   1147  CG  ASN A 172     -26.010 -11.141 -94.248  1.00128.06           C  
ANISOU 1147  CG  ASN A 172    15798  17292  15563    197    850  -1208       C  
ATOM   1148  ND2 ASN A 172     -25.040 -11.925 -94.710  1.00129.69           N  
ANISOU 1148  ND2 ASN A 172    16030  17524  15723    242    872  -1286       N  
ATOM   1149  OD1 ASN A 172     -26.936 -10.752 -94.964  1.00127.74           O  
ANISOU 1149  OD1 ASN A 172    15756  17271  15505    129    828  -1163       O  
ATOM   1150  N   LEU A 173     -25.600 -10.912 -89.540  1.00115.36           N  
ANISOU 1150  N   LEU A 173    14153  15503  14175    346    855  -1168       N  
ATOM   1151  CA  LEU A 173     -24.922 -10.293 -88.376  1.00117.81           C  
ANISOU 1151  CA  LEU A 173    14420  15802  14538    395    873  -1156       C  
ATOM   1152  C   LEU A 173     -24.430 -11.288 -87.316  1.00118.00           C  
ANISOU 1152  C   LEU A 173    14477  15767  14590    461    878  -1202       C  
ATOM   1153  O   LEU A 173     -24.773 -11.182 -86.135  1.00111.34           O  
ANISOU 1153  O   LEU A 173    13625  14878  13801    479    868  -1175       O  
ATOM   1154  CB  LEU A 173     -25.833  -9.243 -87.717  1.00118.09           C  
ANISOU 1154  CB  LEU A 173    14418  15826  14625    363    854  -1079       C  
ATOM   1155  CG  LEU A 173     -25.740  -7.792 -88.206  1.00120.66           C  
ANISOU 1155  CG  LEU A 173    14682  16210  14951    327    859  -1028       C  
ATOM   1156  CD1 LEU A 173     -25.586  -7.691 -89.714  1.00121.78           C  
ANISOU 1156  CD1 LEU A 173    14824  16416  15027    282    864  -1036       C  
ATOM   1157  CD2 LEU A 173     -26.954  -6.997 -87.736  1.00120.62           C  
ANISOU 1157  CD2 LEU A 173    14655  16184  14990    289    830   -956       C  
ATOM   1158  N   THR A 174     -23.606 -12.232 -87.762  1.00122.52           N  
ANISOU 1158  N   THR A 174    15083  16343  15123    499    892  -1274       N  
ATOM   1159  CA  THR A 174     -22.940 -13.222 -86.907  1.00123.20           C  
ANISOU 1159  CA  THR A 174    15201  16379  15230    567    898  -1328       C  
ATOM   1160  C   THR A 174     -22.636 -12.808 -85.437  1.00125.20           C  
ANISOU 1160  C   THR A 174    15421  16599  15548    608    905  -1303       C  
ATOM   1161  O   THR A 174     -22.918 -13.589 -84.528  1.00125.73           O  
ANISOU 1161  O   THR A 174    15522  16600  15647    632    888  -1312       O  
ATOM   1162  CB  THR A 174     -21.648 -13.761 -87.587  1.00124.14           C  
ANISOU 1162  CB  THR A 174    15330  16538  15300    615    926  -1404       C  
ATOM   1163  CG2 THR A 174     -20.907 -12.672 -88.364  1.00126.55           C  
ANISOU 1163  CG2 THR A 174    15573  16935  15572    602    957  -1392       C  
ATOM   1164  OG1 THR A 174     -20.763 -14.292 -86.596  1.00124.03           O  
ANISOU 1164  OG1 THR A 174    15320  16487  15316    688    939  -1444       O  
ATOM   1165  N   ASN A 175     -22.086 -11.611 -85.190  1.00121.37           N  
ANISOU 1165  N   ASN A 175    14874  16158  15081    614    927  -1272       N  
ATOM   1166  CA  ASN A 175     -21.584 -11.260 -83.834  1.00111.17           C  
ANISOU 1166  CA  ASN A 175    13551  14840  13845    662    937  -1260       C  
ATOM   1167  C   ASN A 175     -22.552 -10.554 -82.881  1.00105.02           C  
ANISOU 1167  C   ASN A 175    12750  14031  13121    639    916  -1194       C  
ATOM   1168  O   ASN A 175     -22.280 -10.466 -81.680  1.00100.87           O  
ANISOU 1168  O   ASN A 175    12208  13475  12640    679    920  -1188       O  
ATOM   1169  CB  ASN A 175     -20.281 -10.463 -83.941  1.00106.52           C  
ANISOU 1169  CB  ASN A 175    12911  14311  13251    692    972  -1271       C  
ATOM   1170  CG  ASN A 175     -19.136 -11.308 -84.456  1.00106.77           C  
ANISOU 1170  CG  ASN A 175    12962  14365  13239    739    997  -1344       C  
ATOM   1171  ND2 ASN A 175     -17.947 -10.723 -84.496  1.00110.95           N  
ANISOU 1171  ND2 ASN A 175    13444  14949  13762    769   1027  -1356       N  
ATOM   1172  OD1 ASN A 175     -19.318 -12.477 -84.816  1.00 97.95           O  
ANISOU 1172  OD1 ASN A 175    11901  13220  12097    749    986  -1391       O  
ATOM   1173  N   LEU A 176     -23.670 -10.072 -83.413  1.00104.72           N  
ANISOU 1173  N   LEU A 176    12708  14003  13075    577    895  -1147       N  
ATOM   1174  CA  LEU A 176     -24.667  -9.319 -82.630  1.00100.68           C  
ANISOU 1174  CA  LEU A 176    12169  13472  12610    553    873  -1083       C  
ATOM   1175  C   LEU A 176     -25.346 -10.148 -81.537  1.00 99.38           C  
ANISOU 1175  C   LEU A 176    12036  13244  12479    570    853  -1079       C  
ATOM   1176  O   LEU A 176     -26.007 -11.134 -81.846  1.00 99.65           O  
ANISOU 1176  O   LEU A 176    12120  13248  12493    548    833  -1090       O  
ATOM   1177  CB  LEU A 176     -25.745  -8.783 -83.572  1.00 97.63           C  
ANISOU 1177  CB  LEU A 176    11779  13112  12204    483    852  -1036       C  
ATOM   1178  CG  LEU A 176     -26.971  -8.163 -82.923  1.00 97.57           C  
ANISOU 1178  CG  LEU A 176    11750  13085  12235    454    826   -974       C  
ATOM   1179  CD1 LEU A 176     -26.569  -7.020 -82.010  1.00101.66           C  
ANISOU 1179  CD1 LEU A 176    12213  13611  12801    484    834   -947       C  
ATOM   1180  CD2 LEU A 176     -27.921  -7.676 -83.991  1.00 98.91           C  
ANISOU 1180  CD2 LEU A 176    11916  13285  12381    386    806   -933       C  
ATOM   1181  N   VAL A 177     -25.219  -9.723 -80.275  1.00 96.86           N  
ANISOU 1181  N   VAL A 177    11688  12905  12208    605    856  -1061       N  
ATOM   1182  CA  VAL A 177     -25.814 -10.455 -79.131  1.00 93.21           C  
ANISOU 1182  CA  VAL A 177    11248  12389  11777    622    838  -1052       C  
ATOM   1183  C   VAL A 177     -26.761  -9.659 -78.203  1.00 95.05           C  
ANISOU 1183  C   VAL A 177    11444  12618  12052    609    821   -992       C  
ATOM   1184  O   VAL A 177     -27.412 -10.242 -77.319  1.00 88.41           O  
ANISOU 1184  O   VAL A 177    10619  11741  11232    614    803   -979       O  
ATOM   1185  CB  VAL A 177     -24.716 -11.042 -78.245  1.00 90.90           C  
ANISOU 1185  CB  VAL A 177    10964  12069  11503    688    856  -1097       C  
ATOM   1186  CG1 VAL A 177     -23.798 -11.963 -79.057  1.00 92.91           C  
ANISOU 1186  CG1 VAL A 177    11258  12325  11719    710    870  -1162       C  
ATOM   1187  CG2 VAL A 177     -23.957  -9.919 -77.568  1.00 88.80           C  
ANISOU 1187  CG2 VAL A 177    10640  11828  11270    723    877  -1085       C  
ATOM   1188  N   HIS A 178     -26.820  -8.341 -78.382  1.00 94.83           N  
ANISOU 1188  N   HIS A 178    11367  12627  12035    596    825   -959       N  
ATOM   1189  CA  HIS A 178     -27.693  -7.508 -77.585  1.00 96.06           C  
ANISOU 1189  CA  HIS A 178    11485  12783  12229    588    808   -907       C  
ATOM   1190  C   HIS A 178     -28.371  -6.530 -78.504  1.00 92.99           C  
ANISOU 1190  C   HIS A 178    11072  12431  11829    536    795   -867       C  
ATOM   1191  O   HIS A 178     -27.717  -5.749 -79.162  1.00 95.83           O  
ANISOU 1191  O   HIS A 178    11408  12823  12180    531    807   -869       O  
ATOM   1192  CB  HIS A 178     -26.903  -6.749 -76.500  1.00100.14           C  
ANISOU 1192  CB  HIS A 178    11960  13302  12786    642    824   -909       C  
ATOM   1193  CG  HIS A 178     -27.766  -6.088 -75.457  1.00105.74           C  
ANISOU 1193  CG  HIS A 178    12636  14005  13535    648    806   -866       C  
ATOM   1194  CD2 HIS A 178     -28.138  -6.493 -74.217  1.00107.92           C  
ANISOU 1194  CD2 HIS A 178    12912  14256  13837    675    799   -860       C  
ATOM   1195  ND1 HIS A 178     -28.340  -4.845 -75.638  1.00107.26           N  
ANISOU 1195  ND1 HIS A 178    12787  14223  13742    626    792   -824       N  
ATOM   1196  CE1 HIS A 178     -29.038  -4.521 -74.561  1.00107.11           C  
ANISOU 1196  CE1 HIS A 178    12744  14195  13755    643    778   -798       C  
ATOM   1197  NE2 HIS A 178     -28.928  -5.501 -73.682  1.00107.39           N  
ANISOU 1197  NE2 HIS A 178    12802  14203  13796    672    783   -818       N  
ATOM   1198  N   VAL A 179     -29.693  -6.590 -78.542  1.00 93.26           N  
ANISOU 1198  N   VAL A 179    11110  12459  11864    497    769   -826       N  
ATOM   1199  CA  VAL A 179     -30.506  -5.553 -79.158  1.00 88.15           C  
ANISOU 1199  CA  VAL A 179    10433  11843  11218    452    751   -779       C  
ATOM   1200  C   VAL A 179     -31.331  -4.896 -78.064  1.00 84.55           C  
ANISOU 1200  C   VAL A 179     9939  11381  10803    466    734   -738       C  
ATOM   1201  O   VAL A 179     -31.861  -5.581 -77.188  1.00 82.95           O  
ANISOU 1201  O   VAL A 179     9749  11155  10611    480    726   -734       O  
ATOM   1202  CB  VAL A 179     -31.419  -6.158 -80.227  1.00 87.81           C  
ANISOU 1202  CB  VAL A 179    10424  11803  11134    392    732   -765       C  
ATOM   1203  CG1 VAL A 179     -32.364  -5.112 -80.799  1.00 86.84           C  
ANISOU 1203  CG1 VAL A 179    10269  11712  11014    344    711   -711       C  
ATOM   1204  CG2 VAL A 179     -30.558  -6.768 -81.321  1.00 89.29           C  
ANISOU 1204  CG2 VAL A 179    10646  12002  11277    382    750   -811       C  
ATOM   1205  N   ASP A 180     -31.420  -3.575 -78.098  1.00 81.54           N  
ANISOU 1205  N   ASP A 180     9512  11024  10445    464    727   -708       N  
ATOM   1206  CA  ASP A 180     -32.172  -2.860 -77.089  1.00 82.71           C  
ANISOU 1206  CA  ASP A 180     9623  11171  10632    484    709   -674       C  
ATOM   1207  C   ASP A 180     -33.322  -2.084 -77.720  1.00 80.20           C  
ANISOU 1207  C   ASP A 180     9282  10875  10313    437    682   -624       C  
ATOM   1208  O   ASP A 180     -33.113  -1.028 -78.313  1.00 77.33           O  
ANISOU 1208  O   ASP A 180     8893  10530   9957    424    675   -608       O  
ATOM   1209  CB  ASP A 180     -31.263  -1.915 -76.295  1.00 87.08           C  
ANISOU 1209  CB  ASP A 180    10139  11724  11223    537    720   -685       C  
ATOM   1210  CG  ASP A 180     -31.989  -1.244 -75.102  1.00 92.63           C  
ANISOU 1210  CG  ASP A 180    10804  12425  11967    568    702   -658       C  
ATOM   1211  OD1 ASP A 180     -33.224  -1.408 -74.973  1.00 96.43           O  
ANISOU 1211  OD1 ASP A 180    11281  12910  12445    546    683   -627       O  
ATOM   1212  OD2 ASP A 180     -31.332  -0.542 -74.289  1.00 95.60           O1-
ANISOU 1212  OD2 ASP A 180    11151  12796  12375    614    708   -669       O1-
ATOM   1213  N   LEU A 181     -34.535  -2.598 -77.535  1.00 78.29           N  
ANISOU 1213  N   LEU A 181     9048  10631  10065    413    664   -597       N  
ATOM   1214  CA  LEU A 181     -35.725  -1.979 -78.062  1.00 81.60           C  
ANISOU 1214  CA  LEU A 181     9448  11073  10484    370    636   -548       C  
ATOM   1215  C   LEU A 181     -36.564  -1.192 -77.003  1.00 84.07           C  
ANISOU 1215  C   LEU A 181     9714  11394  10834    399    617   -516       C  
ATOM   1216  O   LEU A 181     -37.791  -1.063 -77.124  1.00 86.91           O  
ANISOU 1216  O   LEU A 181    10061  11770  11191    370    595   -475       O  
ATOM   1217  CB  LEU A 181     -36.575  -3.056 -78.738  1.00 86.57           C  
ANISOU 1217  CB  LEU A 181    10117  11700  11073    316    625   -536       C  
ATOM   1218  CG  LEU A 181     -36.003  -3.802 -79.954  1.00 91.51           C  
ANISOU 1218  CG  LEU A 181    10790  12323  11656    280    636   -565       C  
ATOM   1219  CD1 LEU A 181     -35.567  -5.218 -79.594  1.00 96.80           C  
ANISOU 1219  CD1 LEU A 181    11509  12962  12309    297    649   -606       C  
ATOM   1220  CD2 LEU A 181     -37.032  -3.903 -81.063  1.00 92.26           C  
ANISOU 1220  CD2 LEU A 181    10898  12435  11719    211    613   -531       C  
ATOM   1221  N   SER A 182     -35.919  -0.627 -75.990  1.00 81.59           N  
ANISOU 1221  N   SER A 182     9372  11071  10554    458    627   -534       N  
ATOM   1222  CA  SER A 182     -36.651   0.116 -74.963  1.00 81.10           C  
ANISOU 1222  CA  SER A 182     9266  11020  10525    492    610   -510       C  
ATOM   1223  C   SER A 182     -37.360   1.395 -75.431  1.00 80.91           C  
ANISOU 1223  C   SER A 182     9204  11017  10519    475    581   -472       C  
ATOM   1224  O   SER A 182     -37.140   1.904 -76.537  1.00 76.31           O  
ANISOU 1224  O   SER A 182     8626  10439   9928    439    574   -462       O  
ATOM   1225  CB  SER A 182     -35.712   0.481 -73.818  1.00 82.80           C  
ANISOU 1225  CB  SER A 182     9464  11223  10772    559    626   -541       C  
ATOM   1226  OG  SER A 182     -35.196  -0.687 -73.241  1.00 88.92           O  
ANISOU 1226  OG  SER A 182    10269  11980  11536    578    648   -571       O  
ATOM   1227  N   TYR A 183     -38.213   1.900 -74.539  1.00 84.98           N  
ANISOU 1227  N   TYR A 183     9682  11545  11058    505    564   -451       N  
ATOM   1228  CA  TYR A 183     -38.964   3.139 -74.728  1.00 86.96           C  
ANISOU 1228  CA  TYR A 183     9893  11814  11332    504    533   -417       C  
ATOM   1229  C   TYR A 183     -39.390   3.289 -76.172  1.00 89.16           C  
ANISOU 1229  C   TYR A 183    10184  12103  11590    436    517   -388       C  
ATOM   1230  O   TYR A 183     -39.151   4.324 -76.792  1.00 93.63           O  
ANISOU 1230  O   TYR A 183    10733  12667  12172    426    500   -376       O  
ATOM   1231  CB  TYR A 183     -38.130   4.340 -74.274  1.00 86.81           C  
ANISOU 1231  CB  TYR A 183     9846  11781  11354    553    527   -435       C  
ATOM   1232  CG  TYR A 183     -38.892   5.616 -73.973  1.00 89.00           C  
ANISOU 1232  CG  TYR A 183    10078  12070  11668    577    491   -410       C  
ATOM   1233  CD1 TYR A 183     -40.078   5.610 -73.240  1.00 93.90           C  
ANISOU 1233  CD1 TYR A 183    10670  12715  12292    598    478   -391       C  
ATOM   1234  CD2 TYR A 183     -38.379   6.846 -74.365  1.00 93.99           C  
ANISOU 1234  CD2 TYR A 183    10693  12689  12327    583    469   -406       C  
ATOM   1235  CE1 TYR A 183     -40.747   6.793 -72.951  1.00 99.69           C  
ANISOU 1235  CE1 TYR A 183    11360  13460  13058    628    444   -373       C  
ATOM   1236  CE2 TYR A 183     -39.028   8.037 -74.077  1.00 95.74           C  
ANISOU 1236  CE2 TYR A 183    10875  12915  12586    609    431   -387       C  
ATOM   1237  CZ  TYR A 183     -40.208   8.010 -73.378  1.00101.32           C  
ANISOU 1237  CZ  TYR A 183    11554  13645  13295    634    420   -373       C  
ATOM   1238  OH  TYR A 183     -40.826   9.209 -73.125  1.00108.44           O  
ANISOU 1238  OH  TYR A 183    12417  14551  14233    665    381   -358       O  
ATOM   1239  N   ASN A 184     -40.013   2.238 -76.700  1.00 88.22           N  
ANISOU 1239  N   ASN A 184    10095  11991  11433    388    520   -375       N  
ATOM   1240  CA  ASN A 184     -40.534   2.258 -78.050  1.00 91.42           C  
ANISOU 1240  CA  ASN A 184    10514  12410  11812    320    505   -345       C  
ATOM   1241  C   ASN A 184     -42.049   2.228 -77.976  1.00 97.49           C  
ANISOU 1241  C   ASN A 184    11261  13203  12575    298    480   -301       C  
ATOM   1242  O   ASN A 184     -42.619   2.594 -76.930  1.00102.78           O  
ANISOU 1242  O   ASN A 184    11895  13884  13272    342    471   -291       O  
ATOM   1243  CB  ASN A 184     -39.921   1.127 -78.886  1.00 90.05           C  
ANISOU 1243  CB  ASN A 184    10394  12223  11596    280    527   -370       C  
ATOM   1244  CG  ASN A 184     -38.598   1.538 -79.525  1.00 89.14           C  
ANISOU 1244  CG  ASN A 184    10287  12099  11480    282    542   -397       C  
ATOM   1245  ND2 ASN A 184     -37.560   0.740 -79.306  1.00 88.70           N  
ANISOU 1245  ND2 ASN A 184    10262  12027  11412    304    572   -442       N  
ATOM   1246  OD1 ASN A 184     -38.511   2.566 -80.200  1.00 82.41           O  
ANISOU 1246  OD1 ASN A 184     9415  11258  10638    264    526   -377       O  
ATOM   1247  N   TYR A 185     -42.709   1.848 -79.071  1.00 98.60           N  
ANISOU 1247  N   TYR A 185    11421  13355  12685    232    468   -272       N  
ATOM   1248  CA  TYR A 185     -44.173   1.823 -79.106  1.00 93.79           C  
ANISOU 1248  CA  TYR A 185    10792  12773  12069    204    443   -226       C  
ATOM   1249  C   TYR A 185     -44.738   0.426 -79.370  1.00 93.87           C  
ANISOU 1249  C   TYR A 185    10841  12788  12038    155    446   -217       C  
ATOM   1250  O   TYR A 185     -45.900   0.292 -79.765  1.00 93.70           O  
ANISOU 1250  O   TYR A 185    10812  12789  11999    112    424   -173       O  
ATOM   1251  CB  TYR A 185     -44.657   2.817 -80.155  1.00 91.06           C  
ANISOU 1251  CB  TYR A 185    10426  12442  11727    165    414   -190       C  
ATOM   1252  CG  TYR A 185     -44.552   4.237 -79.687  1.00 87.91           C  
ANISOU 1252  CG  TYR A 185     9979  12044  11376    214    397   -185       C  
ATOM   1253  CD1 TYR A 185     -45.598   4.814 -78.999  1.00 87.13           C  
ANISOU 1253  CD1 TYR A 185     9835  11967  11301    243    373   -157       C  
ATOM   1254  CD2 TYR A 185     -43.404   5.004 -79.909  1.00 86.87           C  
ANISOU 1254  CD2 TYR A 185     9848  11892  11266    233    401   -208       C  
ATOM   1255  CE1 TYR A 185     -45.530   6.113 -78.543  1.00 85.15           C  
ANISOU 1255  CE1 TYR A 185     9543  11713  11095    293    353   -157       C  
ATOM   1256  CE2 TYR A 185     -43.333   6.316 -79.461  1.00 85.02           C  
ANISOU 1256  CE2 TYR A 185     9572  11652  11076    277    378   -203       C  
ATOM   1257  CZ  TYR A 185     -44.408   6.855 -78.773  1.00 82.97           C  
ANISOU 1257  CZ  TYR A 185     9272  11411  10843    309    353   -179       C  
ATOM   1258  OH  TYR A 185     -44.419   8.129 -78.303  1.00 79.36           O  
ANISOU 1258  OH  TYR A 185     8775  10946  10431    357    326   -177       O  
ATOM   1259  N   ILE A 186     -43.933  -0.611 -79.119  1.00 91.04           N  
ANISOU 1259  N   ILE A 186    10525  12403  11662    164    471   -256       N  
ATOM   1260  CA  ILE A 186     -44.369  -1.992 -79.343  1.00 85.91           C  
ANISOU 1260  CA  ILE A 186     9918  11746  10975    121    469   -252       C  
ATOM   1261  C   ILE A 186     -45.520  -2.389 -78.403  1.00 86.83           C  
ANISOU 1261  C   ILE A 186    10011  11886  11093    124    456   -217       C  
ATOM   1262  O   ILE A 186     -45.441  -2.206 -77.169  1.00 80.08           O  
ANISOU 1262  O   ILE A 186     9126  11038  10262    181    464   -224       O  
ATOM   1263  CB  ILE A 186     -43.209  -2.999 -79.229  1.00 80.72           C  
ANISOU 1263  CB  ILE A 186     9310  11053  10303    135    496   -304       C  
ATOM   1264  CG1 ILE A 186     -42.156  -2.675 -80.279  1.00 82.43           C  
ANISOU 1264  CG1 ILE A 186     9549  11258  10509    124    510   -335       C  
ATOM   1265  CG2 ILE A 186     -43.714  -4.424 -79.417  1.00 78.14           C  
ANISOU 1265  CG2 ILE A 186     9031  10713   9941     91    488   -299       C  
ATOM   1266  CD1 ILE A 186     -40.851  -3.407 -80.075  1.00 84.58           C  
ANISOU 1266  CD1 ILE A 186     9859  11500  10775    155    539   -392       C  
ATOM   1267  N   GLN A 187     -46.574  -2.941 -79.018  1.00 90.18           N  
ANISOU 1267  N   GLN A 187    10449  12326  11488     62    434   -177       N  
ATOM   1268  CA  GLN A 187     -47.763  -3.430 -78.317  1.00 90.05           C  
ANISOU 1268  CA  GLN A 187    10411  12337  11464     51    416   -135       C  
ATOM   1269  C   GLN A 187     -47.946  -4.948 -78.456  1.00 91.57           C  
ANISOU 1269  C   GLN A 187    10657  12510  11623      4    409   -134       C  
ATOM   1270  O   GLN A 187     -48.706  -5.561 -77.695  1.00 92.82           O  
ANISOU 1270  O   GLN A 187    10805  12687  11773     -3    398   -105       O  
ATOM   1271  CB  GLN A 187     -48.997  -2.700 -78.840  1.00 90.85           C  
ANISOU 1271  CB  GLN A 187    10473  12481  11565     17    388    -81       C  
ATOM   1272  CG  GLN A 187     -48.676  -1.303 -79.339  1.00 93.72           C  
ANISOU 1272  CG  GLN A 187    10806  12847  11955     37    386    -85       C  
ATOM   1273  CD  GLN A 187     -49.889  -0.424 -79.478  1.00 95.45           C  
ANISOU 1273  CD  GLN A 187    10972  13109  12185     27    358    -33       C  
ATOM   1274  NE2 GLN A 187     -49.737   0.846 -79.140  1.00 97.04           N  
ANISOU 1274  NE2 GLN A 187    11128  13318  12422     78    354    -37       N  
ATOM   1275  OE1 GLN A 187     -50.946  -0.876 -79.892  1.00101.57           O  
ANISOU 1275  OE1 GLN A 187    11749  13908  12935    -26    338     10       O  
ATOM   1276  N   THR A 188     -47.255  -5.568 -79.409  1.00 92.32           N  
ANISOU 1276  N   THR A 188    10811  12570  11695    -28    415   -165       N  
ATOM   1277  CA  THR A 188     -47.481  -6.976 -79.670  1.00 93.66           C  
ANISOU 1277  CA  THR A 188    11036  12718  11832    -76    403   -165       C  
ATOM   1278  C   THR A 188     -46.251  -7.694 -80.145  1.00 92.51           C  
ANISOU 1278  C   THR A 188    10951  12523  11672    -70    420   -225       C  
ATOM   1279  O   THR A 188     -45.466  -7.193 -80.947  1.00 88.42           O  
ANISOU 1279  O   THR A 188    10444  11998  11151    -65    436   -255       O  
ATOM   1280  CB  THR A 188     -48.604  -7.204 -80.709  1.00 99.07           C  
ANISOU 1280  CB  THR A 188    11735  13421  12486   -154    372   -118       C  
ATOM   1281  CG2 THR A 188     -49.989  -7.171 -80.053  1.00 99.42           C  
ANISOU 1281  CG2 THR A 188    11733  13508  12532   -171    347    -54       C  
ATOM   1282  OG1 THR A 188     -48.547  -6.185 -81.720  1.00101.52           O  
ANISOU 1282  OG1 THR A 188    12027  13747  12797   -169    373   -113       O  
ATOM   1283  N   ILE A 189     -46.135  -8.903 -79.628  1.00 97.89           N  
ANISOU 1283  N   ILE A 189    11673  13175  12343    -73    416   -237       N  
ATOM   1284  CA  ILE A 189     -45.080  -9.823 -79.942  1.00101.19           C  
ANISOU 1284  CA  ILE A 189    12153  13544  12747    -66    427   -295       C  
ATOM   1285  C   ILE A 189     -45.812 -10.994 -80.555  1.00104.58           C  
ANISOU 1285  C   ILE A 189    12635  13957  13142   -134    394   -275       C  
ATOM   1286  O   ILE A 189     -46.572 -11.685 -79.861  1.00106.74           O  
ANISOU 1286  O   ILE A 189    12910  14231  13414   -153    370   -240       O  
ATOM   1287  CB  ILE A 189     -44.349 -10.298 -78.657  1.00100.44           C  
ANISOU 1287  CB  ILE A 189    12060  13424  12676     -6    443   -323       C  
ATOM   1288  CG1 ILE A 189     -43.984  -9.099 -77.764  1.00 97.31           C  
ANISOU 1288  CG1 ILE A 189    11600  13056  12317     58    468   -325       C  
ATOM   1289  CG2 ILE A 189     -43.111 -11.115 -79.011  1.00101.45           C  
ANISOU 1289  CG2 ILE A 189    12249  13503  12792     11    457   -389       C  
ATOM   1290  CD1 ILE A 189     -43.301  -9.470 -76.467  1.00 94.72           C  
ANISOU 1290  CD1 ILE A 189    11269  12708  12012    116    483   -351       C  
ATOM   1291  N   THR A 190     -45.603 -11.198 -81.852  1.00108.09           N  
ANISOU 1291  N   THR A 190    13121  14390  13556   -173    389   -296       N  
ATOM   1292  CA  THR A 190     -46.214 -12.327 -82.566  1.00109.21           C  
ANISOU 1292  CA  THR A 190    13322  14509  13661   -239    355   -286       C  
ATOM   1293  C   THR A 190     -45.232 -13.482 -82.771  1.00103.94           C  
ANISOU 1293  C   THR A 190    12726  13785  12978   -226    357   -350       C  
ATOM   1294  O   THR A 190     -44.031 -13.346 -82.496  1.00 96.61           O  
ANISOU 1294  O   THR A 190    11801  12840  12065   -167    389   -403       O  
ATOM   1295  CB  THR A 190     -46.764 -11.888 -83.941  1.00108.18           C  
ANISOU 1295  CB  THR A 190    13196  14404  13503   -298    342   -265       C  
ATOM   1296  CG2 THR A 190     -47.600 -10.633 -83.810  1.00104.99           C  
ANISOU 1296  CG2 THR A 190    12718  14053  13118   -303    341   -208       C  
ATOM   1297  OG1 THR A 190     -45.675 -11.638 -84.833  1.00117.23           O  
ANISOU 1297  OG1 THR A 190    14363  15541  14634   -282    367   -321       O  
ATOM   1298  N   VAL A 191     -45.773 -14.612 -83.247  1.00105.78           N  
ANISOU 1298  N   VAL A 191    13017  13989  13184   -281    320   -343       N  
ATOM   1299  CA  VAL A 191     -44.968 -15.764 -83.729  1.00105.48           C  
ANISOU 1299  CA  VAL A 191    13057  13896  13123   -279    313   -406       C  
ATOM   1300  C   VAL A 191     -44.026 -15.347 -84.854  1.00 98.13           C  
ANISOU 1300  C   VAL A 191    12141  12971  12170   -264    341   -462       C  
ATOM   1301  O   VAL A 191     -42.850 -15.688 -84.853  1.00 95.44           O  
ANISOU 1301  O   VAL A 191    11830  12603  11829   -216    363   -526       O  
ATOM   1302  CB  VAL A 191     -45.835 -16.963 -84.242  1.00102.11           C  
ANISOU 1302  CB  VAL A 191    12691  13439  12667   -350    260   -385       C  
ATOM   1303  CG1 VAL A 191     -46.643 -17.583 -83.115  1.00101.19           C  
ANISOU 1303  CG1 VAL A 191    12568  13311  12569   -365    229   -332       C  
ATOM   1304  CG2 VAL A 191     -46.760 -16.558 -85.385  1.00104.28           C  
ANISOU 1304  CG2 VAL A 191    12961  13748  12911   -418    242   -346       C  
ATOM   1305  N   ASN A 192     -44.576 -14.583 -85.791  1.00 96.41           N  
ANISOU 1305  N   ASN A 192    11900  12795  11934   -307    340   -433       N  
ATOM   1306  CA  ASN A 192     -43.877 -14.164 -86.982  1.00 99.73           C  
ANISOU 1306  CA  ASN A 192    12332  13234  12327   -308    360   -474       C  
ATOM   1307  C   ASN A 192     -42.811 -13.145 -86.631  1.00 97.87           C  
ANISOU 1307  C   ASN A 192    12050  13018  12117   -243    406   -501       C  
ATOM   1308  O   ASN A 192     -41.733 -13.151 -87.229  1.00101.44           O  
ANISOU 1308  O   ASN A 192    12521  13470  12550   -218    431   -559       O  
ATOM   1309  CB  ASN A 192     -44.879 -13.626 -88.019  1.00103.17           C  
ANISOU 1309  CB  ASN A 192    12753  13708  12737   -378    340   -424       C  
ATOM   1310  CG  ASN A 192     -44.245 -12.683 -89.027  1.00107.22           C  
ANISOU 1310  CG  ASN A 192    13245  14259  13233   -376    368   -446       C  
ATOM   1311  ND2 ASN A 192     -43.938 -13.201 -90.215  1.00107.30           N  
ANISOU 1311  ND2 ASN A 192    13306  14265  13195   -405    363   -484       N  
ATOM   1312  OD1 ASN A 192     -44.051 -11.490 -88.747  1.00107.85           O  
ANISOU 1312  OD1 ASN A 192    13264  14373  13340   -349    391   -425       O  
ATOM   1313  N   ASP A 193     -43.105 -12.286 -85.654  1.00 96.64           N  
ANISOU 1313  N   ASP A 193    11832  12885  12001   -216    416   -460       N  
ATOM   1314  CA  ASP A 193     -42.129 -11.312 -85.167  1.00 96.22           C  
ANISOU 1314  CA  ASP A 193    11733  12847  11977   -154    454   -483       C  
ATOM   1315  C   ASP A 193     -40.829 -12.033 -84.852  1.00 92.38           C  
ANISOU 1315  C   ASP A 193    11283  12324  11490   -100    476   -553       C  
ATOM   1316  O   ASP A 193     -39.786 -11.729 -85.402  1.00 91.17           O  
ANISOU 1316  O   ASP A 193    11133  12179  11326    -74    504   -599       O  
ATOM   1317  CB  ASP A 193     -42.642 -10.571 -83.915  1.00 97.83           C  
ANISOU 1317  CB  ASP A 193    11875  13069  12227   -124    456   -438       C  
ATOM   1318  CG  ASP A 193     -43.484  -9.309 -84.245  1.00100.06           C  
ANISOU 1318  CG  ASP A 193    12100  13399  12518   -151    448   -380       C  
ATOM   1319  OD1 ASP A 193     -43.569  -8.912 -85.441  1.00 98.11           O  
ANISOU 1319  OD1 ASP A 193    11857  13173  12247   -191    444   -376       O  
ATOM   1320  OD2 ASP A 193     -44.054  -8.710 -83.286  1.00 95.66           O1-
ANISOU 1320  OD2 ASP A 193    11491  12859  11994   -129    444   -342       O1-
ATOM   1321  N   LEU A 194     -40.913 -13.044 -84.012  1.00 94.15           N  
ANISOU 1321  N   LEU A 194    11538  12507  11726    -85    462   -561       N  
ATOM   1322  CA  LEU A 194     -39.721 -13.724 -83.544  1.00101.77           C  
ANISOU 1322  CA  LEU A 194    12535  13433  12699    -28    481   -624       C  
ATOM   1323  C   LEU A 194     -39.331 -14.886 -84.430  1.00 99.98           C  
ANISOU 1323  C   LEU A 194    12383  13172  12432    -45    468   -676       C  
ATOM   1324  O   LEU A 194     -38.446 -15.656 -84.079  1.00 97.75           O  
ANISOU 1324  O   LEU A 194    12136  12852  12153     -1    475   -729       O  
ATOM   1325  CB  LEU A 194     -39.937 -14.227 -82.116  1.00111.17           C  
ANISOU 1325  CB  LEU A 194    13720  14597  13922     -0    471   -607       C  
ATOM   1326  CG  LEU A 194     -39.891 -13.173 -81.007  1.00112.09           C  
ANISOU 1326  CG  LEU A 194    13765  14740  14080     44    493   -578       C  
ATOM   1327  CD1 LEU A 194     -40.885 -12.042 -81.228  1.00114.87           C  
ANISOU 1327  CD1 LEU A 194    14063  15144  14439     10    487   -518       C  
ATOM   1328  CD2 LEU A 194     -40.133 -13.850 -79.666  1.00113.99           C  
ANISOU 1328  CD2 LEU A 194    14007  14956  14347     65    480   -563       C  
ATOM   1329  N   GLN A 195     -39.988 -15.010 -85.576  1.00105.20           N  
ANISOU 1329  N   GLN A 195    13068  13847  13057   -106    446   -663       N  
ATOM   1330  CA  GLN A 195     -39.721 -16.101 -86.505  1.00109.95           C  
ANISOU 1330  CA  GLN A 195    13742  14416  13615   -126    428   -713       C  
ATOM   1331  C   GLN A 195     -38.222 -16.257 -86.800  1.00104.33           C  
ANISOU 1331  C   GLN A 195    13049  13698  12890    -67    463   -794       C  
ATOM   1332  O   GLN A 195     -37.729 -17.381 -86.853  1.00 96.27           O  
ANISOU 1332  O   GLN A 195    12088  12632  11858    -47    451   -847       O  
ATOM   1333  CB  GLN A 195     -40.507 -15.890 -87.799  1.00117.12           C  
ANISOU 1333  CB  GLN A 195    14660  15356  14482   -197    410   -688       C  
ATOM   1334  CG  GLN A 195     -40.518 -17.079 -88.749  1.00127.02           C  
ANISOU 1334  CG  GLN A 195    15993  16575  15691   -228    381   -732       C  
ATOM   1335  CD  GLN A 195     -40.653 -16.669 -90.215  1.00134.16           C  
ANISOU 1335  CD  GLN A 195    16903  17523  16549   -273    383   -736       C  
ATOM   1336  NE2 GLN A 195     -40.438 -17.627 -91.110  1.00138.02           N  
ANISOU 1336  NE2 GLN A 195    17458  17988  16993   -290    364   -789       N  
ATOM   1337  OE1 GLN A 195     -40.940 -15.510 -90.540  1.00132.91           O  
ANISOU 1337  OE1 GLN A 195    16687  17418  16392   -294    399   -695       O  
ATOM   1338  N   PHE A 196     -37.489 -15.155 -86.950  1.00101.36           N  
ANISOU 1338  N   PHE A 196    12621  13367  12521    -36    504   -802       N  
ATOM   1339  CA  PHE A 196     -36.074 -15.280 -87.256  1.00105.99           C  
ANISOU 1339  CA  PHE A 196    13221  13957  13092     17    537   -875       C  
ATOM   1340  C   PHE A 196     -35.381 -16.289 -86.346  1.00107.17           C  
ANISOU 1340  C   PHE A 196    13406  14050  13261     74    536   -921       C  
ATOM   1341  O   PHE A 196     -34.514 -17.043 -86.799  1.00113.81           O  
ANISOU 1341  O   PHE A 196    14293  14872  14078    104    543   -989       O  
ATOM   1342  CB  PHE A 196     -35.325 -13.957 -87.170  1.00111.12           C  
ANISOU 1342  CB  PHE A 196    13804  14657  13759     50    578   -869       C  
ATOM   1343  CG  PHE A 196     -33.826 -14.128 -87.232  1.00114.97           C  
ANISOU 1343  CG  PHE A 196    14297  15148  14237    113    614   -940       C  
ATOM   1344  CD1 PHE A 196     -33.217 -14.564 -88.402  1.00117.98           C  
ANISOU 1344  CD1 PHE A 196    14714  15546  14565    109    621   -995       C  
ATOM   1345  CD2 PHE A 196     -33.033 -13.913 -86.112  1.00116.58           C  
ANISOU 1345  CD2 PHE A 196    14474  15338  14481    176    637   -953       C  
ATOM   1346  CE1 PHE A 196     -31.846 -14.749 -88.466  1.00117.64           C  
ANISOU 1346  CE1 PHE A 196    14674  15512  14511    168    654  -1061       C  
ATOM   1347  CE2 PHE A 196     -31.663 -14.102 -86.171  1.00117.05           C  
ANISOU 1347  CE2 PHE A 196    14540  15403  14531    233    669  -1017       C  
ATOM   1348  CZ  PHE A 196     -31.068 -14.518 -87.351  1.00118.15           C  
ANISOU 1348  CZ  PHE A 196    14710  15563  14618    230    677  -1071       C  
ATOM   1349  N   LEU A 197     -35.759 -16.304 -85.073  1.00107.95           N  
ANISOU 1349  N   LEU A 197    13486  14125  13406     90    528   -884       N  
ATOM   1350  CA  LEU A 197     -35.096 -17.172 -84.103  1.00112.65           C  
ANISOU 1350  CA  LEU A 197    14108  14668  14025    143    527   -921       C  
ATOM   1351  C   LEU A 197     -35.435 -18.658 -84.227  1.00121.17           C  
ANISOU 1351  C   LEU A 197    15263  15686  15089    124    483   -944       C  
ATOM   1352  O   LEU A 197     -34.589 -19.477 -83.885  1.00137.95           O  
ANISOU 1352  O   LEU A 197    17425  17769  17219    172    484   -998       O  
ATOM   1353  CB  LEU A 197     -35.329 -16.703 -82.662  1.00112.15           C  
ANISOU 1353  CB  LEU A 197    13995  14602  14012    169    532   -876       C  
ATOM   1354  CG  LEU A 197     -34.624 -15.410 -82.199  1.00110.74           C  
ANISOU 1354  CG  LEU A 197    13748  14467  13860    214    576   -872       C  
ATOM   1355  CD1 LEU A 197     -34.962 -15.155 -80.739  1.00106.66           C  
ANISOU 1355  CD1 LEU A 197    13193  13942  13390    237    574   -831       C  
ATOM   1356  CD2 LEU A 197     -33.106 -15.413 -82.386  1.00107.76           C  
ANISOU 1356  CD2 LEU A 197    13374  14091  13476    274    612   -940       C  
ATOM   1357  N   ARG A 198     -36.622 -19.032 -84.711  1.00122.91           N  
ANISOU 1357  N   ARG A 198    15511  15899  15290     55    442   -904       N  
ATOM   1358  CA  ARG A 198     -36.898 -20.473 -84.959  1.00119.72           C  
ANISOU 1358  CA  ARG A 198    15187  15433  14868     33    395   -930       C  
ATOM   1359  C   ARG A 198     -36.039 -21.028 -86.091  1.00117.65           C  
ANISOU 1359  C   ARG A 198    14976  15160  14563     52    400  -1012       C  
ATOM   1360  O   ARG A 198     -35.697 -22.203 -86.078  1.00119.99           O  
ANISOU 1360  O   ARG A 198    15338  15398  14852     71    373  -1061       O  
ATOM   1361  CB  ARG A 198     -38.371 -20.751 -85.249  1.00116.06           C  
ANISOU 1361  CB  ARG A 198    14741  14965  14392    -49    347   -867       C  
ATOM   1362  CG  ARG A 198     -39.211 -20.801 -83.996  1.00113.99           C  
ANISOU 1362  CG  ARG A 198    14450  14690  14168    -65    324   -797       C  
ATOM   1363  CD  ARG A 198     -40.685 -20.984 -84.301  1.00116.29           C  
ANISOU 1363  CD  ARG A 198    14750  14986  14446   -148    279   -729       C  
ATOM   1364  NE  ARG A 198     -41.515 -20.273 -83.326  1.00115.62           N  
ANISOU 1364  NE  ARG A 198    14599  14937  14392   -162    282   -651       N  
ATOM   1365  CZ  ARG A 198     -42.004 -19.044 -83.484  1.00111.17           C  
ANISOU 1365  CZ  ARG A 198    13970  14437  13831   -177    305   -608       C  
ATOM   1366  NH1 ARG A 198     -41.783 -18.350 -84.598  1.00110.00           N1+
ANISOU 1366  NH1 ARG A 198    13813  14324  13657   -187    326   -626       N1+
ATOM   1367  NH2 ARG A 198     -42.731 -18.512 -82.515  1.00108.99           N  
ANISOU 1367  NH2 ARG A 198    13637  14190  13584   -181    304   -543       N  
ATOM   1368  N   GLU A 199     -35.703 -20.181 -87.061  1.00118.47           N  
ANISOU 1368  N   GLU A 199    15052  15324  14635     47    434  -1027       N  
ATOM   1369  CA  GLU A 199     -34.697 -20.522 -88.066  1.00123.40           C  
ANISOU 1369  CA  GLU A 199    15711  15957  15218     78    451  -1108       C  
ATOM   1370  C   GLU A 199     -33.305 -20.644 -87.439  1.00118.56           C  
ANISOU 1370  C   GLU A 199    15089  15332  14624    164    486  -1167       C  
ATOM   1371  O   GLU A 199     -32.462 -21.406 -87.918  1.00120.13           O  
ANISOU 1371  O   GLU A 199    15334  15512  14797    203    487  -1244       O  
ATOM   1372  CB  GLU A 199     -34.659 -19.482 -89.206  1.00128.84           C  
ANISOU 1372  CB  GLU A 199    16360  16723  15868     49    480  -1100       C  
ATOM   1373  CG  GLU A 199     -35.391 -19.891 -90.491  1.00131.68           C  
ANISOU 1373  CG  GLU A 199    16764  17090  16176    -16    449  -1103       C  
ATOM   1374  CD  GLU A 199     -36.822 -19.379 -90.587  1.00131.11           C  
ANISOU 1374  CD  GLU A 199    16670  17034  16111    -93    422  -1017       C  
ATOM   1375  OE1 GLU A 199     -37.365 -19.353 -91.715  1.00132.05           O  
ANISOU 1375  OE1 GLU A 199    16806  17178  16186   -149    406  -1010       O  
ATOM   1376  OE2 GLU A 199     -37.412 -19.004 -89.554  1.00130.82           O1-
ANISOU 1376  OE2 GLU A 199    16596  16988  16119    -99    416   -956       O1-
ATOM   1377  N   ASN A 200     -33.071 -19.902 -86.364  1.00111.39           N  
ANISOU 1377  N   ASN A 200    14123  14438  13761    195    512  -1133       N  
ATOM   1378  CA  ASN A 200     -31.747 -19.795 -85.801  1.00110.89           C  
ANISOU 1378  CA  ASN A 200    14040  14376  13715    273    551  -1182       C  
ATOM   1379  C   ASN A 200     -31.690 -20.105 -84.331  1.00117.91           C  
ANISOU 1379  C   ASN A 200    14923  15218  14658    308    542  -1164       C  
ATOM   1380  O   ASN A 200     -31.677 -19.192 -83.520  1.00120.77           O  
ANISOU 1380  O   ASN A 200    15224  15606  15054    321    566  -1122       O  
ATOM   1381  CB  ASN A 200     -31.252 -18.391 -86.044  1.00105.49           C  
ANISOU 1381  CB  ASN A 200    13285  13765  13030    283    598  -1166       C  
ATOM   1382  CG  ASN A 200     -31.033 -18.125 -87.499  1.00102.93           C  
ANISOU 1382  CG  ASN A 200    12964  13493  12650    259    611  -1194       C  
ATOM   1383  ND2 ASN A 200     -32.065 -17.629 -88.176  1.00 98.49           N  
ANISOU 1383  ND2 ASN A 200    12392  12959  12070    189    595  -1143       N  
ATOM   1384  OD1 ASN A 200     -29.955 -18.405 -88.027  1.00104.85           O  
ANISOU 1384  OD1 ASN A 200    13221  13751  12864    302    634  -1262       O  
ATOM   1385  N   PRO A 201     -31.651 -21.399 -83.975  1.00132.37           N  
ANISOU 1385  N   PRO A 201    16817  16980  16496    322    507  -1193       N  
ATOM   1386  CA  PRO A 201     -31.409 -21.780 -82.582  1.00138.22           C  
ANISOU 1386  CA  PRO A 201    17554  17677  17284    362    500  -1184       C  
ATOM   1387  C   PRO A 201     -29.912 -21.817 -82.251  1.00145.89           C  
ANISOU 1387  C   PRO A 201    18518  18647  18267    446    538  -1250       C  
ATOM   1388  O   PRO A 201     -29.541 -22.086 -81.106  1.00152.12           O  
ANISOU 1388  O   PRO A 201    19299  19403  19094    485    538  -1247       O  
ATOM   1389  CB  PRO A 201     -32.042 -23.174 -82.482  1.00138.24           C  
ANISOU 1389  CB  PRO A 201    17631  17604  17287    334    439  -1187       C  
ATOM   1390  CG  PRO A 201     -32.039 -23.711 -83.879  1.00139.61           C  
ANISOU 1390  CG  PRO A 201    17861  17774  17409    312    422  -1237       C  
ATOM   1391  CD  PRO A 201     -31.810 -22.576 -84.848  1.00136.81           C  
ANISOU 1391  CD  PRO A 201    17459  17500  17021    303    468  -1241       C  
ATOM   1392  N   GLN A 202     -29.073 -21.556 -83.253  1.00144.04           N  
ANISOU 1392  N   GLN A 202    18280  18452  17994    470    570  -1305       N  
ATOM   1393  CA  GLN A 202     -27.643 -21.427 -83.063  1.00140.42           C  
ANISOU 1393  CA  GLN A 202    17803  18009  17539    546    611  -1363       C  
ATOM   1394  C   GLN A 202     -27.289 -19.954 -83.189  1.00139.92           C  
ANISOU 1394  C   GLN A 202    17661  18025  17478    548    660  -1336       C  
ATOM   1395  O   GLN A 202     -26.531 -19.561 -84.084  1.00146.11           O  
ANISOU 1395  O   GLN A 202    18430  18859  18224    564    691  -1375       O  
ATOM   1396  CB  GLN A 202     -26.918 -22.268 -84.101  1.00139.79           C  
ANISOU 1396  CB  GLN A 202    17776  17921  17414    574    608  -1447       C  
ATOM   1397  CG  GLN A 202     -27.289 -23.733 -83.994  1.00142.57           C  
ANISOU 1397  CG  GLN A 202    18212  18189  17768    572    552  -1476       C  
ATOM   1398  CD  GLN A 202     -26.830 -24.538 -85.188  1.00145.17           C  
ANISOU 1398  CD  GLN A 202    18600  18512  18046    588    540  -1557       C  
ATOM   1399  NE2 GLN A 202     -25.876 -25.435 -84.966  1.00145.88           N  
ANISOU 1399  NE2 GLN A 202    18727  18558  18140    657    535  -1629       N  
ATOM   1400  OE1 GLN A 202     -27.336 -24.365 -86.296  1.00143.35           O  
ANISOU 1400  OE1 GLN A 202    18379  18313  17771    541    535  -1557       O  
ATOM   1401  N   VAL A 203     -27.872 -19.154 -82.289  1.00131.75           N  
ANISOU 1401  N   VAL A 203    16577  16999  16481    529    663  -1267       N  
ATOM   1402  CA  VAL A 203     -27.683 -17.688 -82.221  1.00129.88           C  
ANISOU 1402  CA  VAL A 203    16264  16827  16254    528    700  -1230       C  
ATOM   1403  C   VAL A 203     -27.810 -17.182 -80.767  1.00126.40           C  
ANISOU 1403  C   VAL A 203    15780  16375  15869    549    706  -1185       C  
ATOM   1404  O   VAL A 203     -28.835 -17.391 -80.124  1.00121.35           O  
ANISOU 1404  O   VAL A 203    15147  15708  15253    518    675  -1136       O  
ATOM   1405  CB  VAL A 203     -28.712 -16.938 -83.114  1.00125.75           C  
ANISOU 1405  CB  VAL A 203    15723  16346  15708    456    691  -1180       C  
ATOM   1406  CG1 VAL A 203     -28.867 -15.476 -82.704  1.00124.51           C  
ANISOU 1406  CG1 VAL A 203    15491  16239  15578    448    714  -1125       C  
ATOM   1407  CG2 VAL A 203     -28.301 -17.011 -84.572  1.00130.66           C  
ANISOU 1407  CG2 VAL A 203    16364  17006  16273    443    702  -1225       C  
ATOM   1408  N   ASN A 204     -26.773 -16.512 -80.261  1.00127.27           N  
ANISOU 1408  N   ASN A 204    15845  16509  15998    601    742  -1199       N  
ATOM   1409  CA  ASN A 204     -26.808 -15.912 -78.919  1.00119.56           C  
ANISOU 1409  CA  ASN A 204    14824  15529  15071    624    751  -1160       C  
ATOM   1410  C   ASN A 204     -27.304 -14.474 -79.023  1.00114.04           C  
ANISOU 1410  C   ASN A 204    14063  14883  14382    593    762  -1105       C  
ATOM   1411  O   ASN A 204     -26.729 -13.672 -79.758  1.00124.02           O  
ANISOU 1411  O   ASN A 204    15299  16195  15628    594    788  -1115       O  
ATOM   1412  CB  ASN A 204     -25.417 -15.955 -78.268  1.00118.36           C  
ANISOU 1412  CB  ASN A 204    14658  15373  14939    698    780  -1205       C  
ATOM   1413  CG  ASN A 204     -25.446 -15.594 -76.791  1.00117.08           C  
ANISOU 1413  CG  ASN A 204    14459  15196  14826    725    782  -1171       C  
ATOM   1414  ND2 ASN A 204     -24.268 -15.622 -76.141  1.00117.02           N  
ANISOU 1414  ND2 ASN A 204    14439  15184  14838    787    807  -1205       N  
ATOM   1415  OD1 ASN A 204     -26.505 -15.295 -76.241  1.00116.68           O  
ANISOU 1415  OD1 ASN A 204    14393  15143  14797    692    763  -1115       O  
ATOM   1416  N   LEU A 205     -28.375 -14.153 -78.305  1.00104.12           N  
ANISOU 1416  N   LEU A 205    12787  13619  13151    566    742  -1046       N  
ATOM   1417  CA  LEU A 205     -28.998 -12.827 -78.394  1.00103.68           C  
ANISOU 1417  CA  LEU A 205    12677  13609  13107    537    746   -993       C  
ATOM   1418  C   LEU A 205     -29.754 -12.476 -77.104  1.00 97.54           C  
ANISOU 1418  C   LEU A 205    11867  12822  12370    541    732   -942       C  
ATOM   1419  O   LEU A 205     -30.386 -13.349 -76.509  1.00 97.12           O  
ANISOU 1419  O   LEU A 205    11841  12734  12324    531    707   -929       O  
ATOM   1420  CB  LEU A 205     -29.953 -12.767 -79.599  1.00102.96           C  
ANISOU 1420  CB  LEU A 205    12602  13536  12980    470    726   -969       C  
ATOM   1421  CG  LEU A 205     -30.866 -11.539 -79.782  1.00101.61           C  
ANISOU 1421  CG  LEU A 205    12382  13406  12818    428    719   -907       C  
ATOM   1422  CD1 LEU A 205     -30.092 -10.230 -79.876  1.00103.54           C  
ANISOU 1422  CD1 LEU A 205    12572  13694  13075    451    747   -906       C  
ATOM   1423  CD2 LEU A 205     -31.726 -11.715 -81.023  1.00102.02           C  
ANISOU 1423  CD2 LEU A 205    12459  13472  12830    362    698   -891       C  
ATOM   1424  N   SER A 206     -29.672 -11.216 -76.668  1.00 88.33           N  
ANISOU 1424  N   SER A 206    10641  11688  11229    556    748   -915       N  
ATOM   1425  CA  SER A 206     -30.496 -10.735 -75.563  1.00 86.28           C  
ANISOU 1425  CA  SER A 206    10346  11432  11004    557    735   -867       C  
ATOM   1426  C   SER A 206     -31.341  -9.565 -76.011  1.00 85.02           C  
ANISOU 1426  C   SER A 206    10144  11312  10846    520    726   -819       C  
ATOM   1427  O   SER A 206     -30.939  -8.787 -76.871  1.00 83.43           O  
ANISOU 1427  O   SER A 206     9927  11139  10632    510    739   -824       O  
ATOM   1428  CB  SER A 206     -29.647 -10.333 -74.353  1.00 85.64           C  
ANISOU 1428  CB  SER A 206    10232  11347  10959    619    755   -880       C  
ATOM   1429  OG  SER A 206     -29.616 -11.376 -73.398  1.00 81.72           O  
ANISOU 1429  OG  SER A 206     9761  10813  10475    642    747   -890       O  
ATOM   1430  N   LEU A 207     -32.514  -9.441 -75.411  1.00 84.58           N  
ANISOU 1430  N   LEU A 207    10071  11261  10803    499    705   -771       N  
ATOM   1431  CA  LEU A 207     -33.401  -8.365 -75.775  1.00 90.32           C  
ANISOU 1431  CA  LEU A 207    10759  12024  11534    467    692   -725       C  
ATOM   1432  C   LEU A 207     -33.919  -7.585 -74.585  1.00 87.61           C  
ANISOU 1432  C   LEU A 207    10363  11696  11227    494    688   -691       C  
ATOM   1433  O   LEU A 207     -34.448  -8.133 -73.616  1.00 86.57           O  
ANISOU 1433  O   LEU A 207    10231  11554  11106    503    676   -674       O  
ATOM   1434  CB  LEU A 207     -34.572  -8.894 -76.606  1.00 94.73           C  
ANISOU 1434  CB  LEU A 207    11344  12585  12063    402    665   -695       C  
ATOM   1435  CG  LEU A 207     -34.450  -8.686 -78.123  1.00 95.88           C  
ANISOU 1435  CG  LEU A 207    11507  12747  12175    360    666   -704       C  
ATOM   1436  CD1 LEU A 207     -33.348  -9.558 -78.705  1.00 96.07           C  
ANISOU 1436  CD1 LEU A 207    11579  12749  12172    374    684   -764       C  
ATOM   1437  CD2 LEU A 207     -35.785  -8.932 -78.813  1.00 95.03           C  
ANISOU 1437  CD2 LEU A 207    11413  12649  12043    294    636   -663       C  
ATOM   1438  N   ASP A 208     -33.770  -6.284 -74.674  1.00 85.34           N  
ANISOU 1438  N   ASP A 208    10031  11434  10958    506    693   -678       N  
ATOM   1439  CA  ASP A 208     -34.397  -5.443 -73.707  1.00 94.91           C  
ANISOU 1439  CA  ASP A 208    11194  12665  12202    529    684   -645       C  
ATOM   1440  C   ASP A 208     -35.665  -4.856 -74.312  1.00 96.94           C  
ANISOU 1440  C   ASP A 208    11430  12950  12451    481    659   -597       C  
ATOM   1441  O   ASP A 208     -35.614  -4.088 -75.276  1.00102.80           O  
ANISOU 1441  O   ASP A 208    12163  13707  13188    457    656   -589       O  
ATOM   1442  CB  ASP A 208     -33.449  -4.341 -73.258  1.00 99.48           C  
ANISOU 1442  CB  ASP A 208    11736  13250  12812    578    700   -663       C  
ATOM   1443  CG  ASP A 208     -34.032  -3.498 -72.139  1.00103.69           C  
ANISOU 1443  CG  ASP A 208    12218  13800  13378    611    689   -637       C  
ATOM   1444  OD1 ASP A 208     -35.283  -3.459 -71.993  1.00107.46           O  
ANISOU 1444  OD1 ASP A 208    12681  14296  13852    588    667   -599       O  
ATOM   1445  OD2 ASP A 208     -33.237  -2.876 -71.403  1.00102.99           O1-
ANISOU 1445  OD2 ASP A 208    12106  13708  13318    661    700   -657       O1-
ATOM   1446  N   MET A 209     -36.802  -5.212 -73.729  1.00 93.10           N  
ANISOU 1446  N   MET A 209    10934  12473  11965    468    640   -562       N  
ATOM   1447  CA  MET A 209     -38.085  -4.752 -74.223  1.00 90.41           C  
ANISOU 1447  CA  MET A 209    10573  12162  11616    424    615   -514       C  
ATOM   1448  C   MET A 209     -38.786  -3.848 -73.207  1.00 85.23           C  
ANISOU 1448  C   MET A 209     9859  11535  10990    457    604   -484       C  
ATOM   1449  O   MET A 209     -40.007  -3.729 -73.183  1.00 85.20           O  
ANISOU 1449  O   MET A 209     9832  11558  10980    431    583   -442       O  
ATOM   1450  CB  MET A 209     -38.967  -5.958 -74.564  1.00 94.32           C  
ANISOU 1450  CB  MET A 209    11106  12650  12080    371    597   -493       C  
ATOM   1451  CG  MET A 209     -39.376  -6.055 -76.028  1.00 97.46           C  
ANISOU 1451  CG  MET A 209    11530  13054  12447    307    584   -480       C  
ATOM   1452  SD  MET A 209     -38.102  -6.793 -77.026  1.00109.49           S  
ANISOU 1452  SD  MET A 209    13113  14544  13943    300    603   -536       S  
ATOM   1453  CE  MET A 209     -37.890  -8.333 -76.144  1.00111.07           C  
ANISOU 1453  CE  MET A 209    13357  14704  14139    317    603   -560       C  
ATOM   1454  N   SER A 210     -38.032  -3.178 -72.367  1.00 81.94           N  
ANISOU 1454  N   SER A 210     9414  11114  10602    516    619   -508       N  
ATOM   1455  CA  SER A 210     -38.683  -2.478 -71.275  1.00 82.62           C  
ANISOU 1455  CA  SER A 210     9449  11229  10713    554    609   -486       C  
ATOM   1456  C   SER A 210     -39.352  -1.209 -71.817  1.00 84.03           C  
ANISOU 1456  C   SER A 210     9590  11432  10904    543    588   -458       C  
ATOM   1457  O   SER A 210     -39.114  -0.822 -72.967  1.00 82.61           O  
ANISOU 1457  O   SER A 210     9423  11245  10718    510    585   -456       O  
ATOM   1458  CB  SER A 210     -37.679  -2.222 -70.139  1.00 80.58           C  
ANISOU 1458  CB  SER A 210     9176  10958  10481    621    628   -522       C  
ATOM   1459  OG  SER A 210     -36.922  -3.403 -69.860  1.00 76.33           O  
ANISOU 1459  OG  SER A 210     8678  10390   9931    627    647   -551       O  
ATOM   1460  N   LEU A 211     -40.226  -0.617 -71.004  1.00 86.32           N  
ANISOU 1460  N   LEU A 211     9833  11753  11210    570    573   -433       N  
ATOM   1461  CA  LEU A 211     -41.002   0.597 -71.348  1.00 90.51           C  
ANISOU 1461  CA  LEU A 211    10323  12310  11757    568    549   -404       C  
ATOM   1462  C   LEU A 211     -41.782   0.583 -72.679  1.00 92.35           C  
ANISOU 1462  C   LEU A 211    10567  12552  11968    499    531   -369       C  
ATOM   1463  O   LEU A 211     -41.972   1.622 -73.329  1.00 88.86           O  
ANISOU 1463  O   LEU A 211    10104  12115  11540    490    513   -354       O  
ATOM   1464  CB  LEU A 211     -40.111   1.828 -71.277  1.00 92.71           C  
ANISOU 1464  CB  LEU A 211    10581  12572  12071    611    549   -428       C  
ATOM   1465  CG  LEU A 211     -39.686   2.230 -69.857  1.00 95.21           C  
ANISOU 1465  CG  LEU A 211    10868  12891  12417    685    557   -454       C  
ATOM   1466  CD1 LEU A 211     -40.845   2.277 -68.860  1.00 92.30           C  
ANISOU 1466  CD1 LEU A 211    10457  12563  12047    711    544   -431       C  
ATOM   1467  CD2 LEU A 211     -38.590   1.301 -69.372  1.00 96.79           C  
ANISOU 1467  CD2 LEU A 211    11102  13065  12610    702    586   -491       C  
ATOM   1468  N   ASN A 212     -42.247  -0.610 -73.043  1.00 94.00           N  
ANISOU 1468  N   ASN A 212    10812  12761  12142    451    532   -354       N  
ATOM   1469  CA  ASN A 212     -43.101  -0.831 -74.204  1.00 92.51           C  
ANISOU 1469  CA  ASN A 212    10636  12583  11926    381    514   -318       C  
ATOM   1470  C   ASN A 212     -44.484  -1.177 -73.686  1.00 91.88           C  
ANISOU 1470  C   ASN A 212    10532  12542  11835    367    495   -275       C  
ATOM   1471  O   ASN A 212     -44.603  -2.012 -72.795  1.00 93.37           O  
ANISOU 1471  O   ASN A 212    10724  12735  12015    380    502   -276       O  
ATOM   1472  CB  ASN A 212     -42.563  -1.989 -75.067  1.00 86.96           C  
ANISOU 1472  CB  ASN A 212     9998  11852  11191    334    525   -337       C  
ATOM   1473  CG  ASN A 212     -41.439  -1.557 -75.983  1.00 84.64           C  
ANISOU 1473  CG  ASN A 212     9725  11536  10898    330    538   -368       C  
ATOM   1474  ND2 ASN A 212     -40.320  -2.256 -75.908  1.00 85.69           N  
ANISOU 1474  ND2 ASN A 212     9894  11638  11025    346    561   -412       N  
ATOM   1475  OD1 ASN A 212     -41.576  -0.606 -76.758  1.00 79.49           O  
ANISOU 1475  OD1 ASN A 212     9055  10895  10252    312    525   -352       O  
ATOM   1476  N   PRO A 213     -45.539  -0.540 -74.226  1.00 91.00           N  
ANISOU 1476  N   PRO A 213    10391  12462  11722    339    470   -233       N  
ATOM   1477  CA  PRO A 213     -46.883  -0.907 -73.762  1.00 89.72           C  
ANISOU 1477  CA  PRO A 213    10201  12342  11545    323    453   -188       C  
ATOM   1478  C   PRO A 213     -47.416  -2.200 -74.405  1.00 90.11           C  
ANISOU 1478  C   PRO A 213    10295  12388  11554    250    445   -164       C  
ATOM   1479  O   PRO A 213     -48.428  -2.185 -75.091  1.00 94.37           O  
ANISOU 1479  O   PRO A 213    10828  12953  12076    200    423   -121       O  
ATOM   1480  CB  PRO A 213     -47.725   0.328 -74.105  1.00 86.52           C  
ANISOU 1480  CB  PRO A 213     9746  11969  11156    327    428   -156       C  
ATOM   1481  CG  PRO A 213     -47.005   0.998 -75.210  1.00 86.51           C  
ANISOU 1481  CG  PRO A 213     9767  11938  11166    309    428   -173       C  
ATOM   1482  CD  PRO A 213     -45.548   0.661 -75.081  1.00 88.21           C  
ANISOU 1482  CD  PRO A 213    10018  12109  11386    332    456   -224       C  
ATOM   1483  N   ILE A 214     -46.728  -3.311 -74.159  1.00 91.54           N  
ANISOU 1483  N   ILE A 214    10521  12537  11721    245    461   -191       N  
ATOM   1484  CA  ILE A 214     -47.166  -4.630 -74.611  1.00 89.10           C  
ANISOU 1484  CA  ILE A 214    10259  12217  11376    182    449   -172       C  
ATOM   1485  C   ILE A 214     -48.443  -5.013 -73.870  1.00 93.45           C  
ANISOU 1485  C   ILE A 214    10775  12815  11914    167    429   -120       C  
ATOM   1486  O   ILE A 214     -48.519  -4.907 -72.646  1.00 90.92           O  
ANISOU 1486  O   ILE A 214    10418  12518  11608    215    436   -119       O  
ATOM   1487  CB  ILE A 214     -46.060  -5.696 -74.390  1.00 85.05           C  
ANISOU 1487  CB  ILE A 214     9802  11655  10857    192    467   -217       C  
ATOM   1488  CG1 ILE A 214     -44.886  -5.425 -75.322  1.00 85.80           C  
ANISOU 1488  CG1 ILE A 214     9932  11711  10956    195    484   -263       C  
ATOM   1489  CG2 ILE A 214     -46.560  -7.112 -74.652  1.00 83.89           C  
ANISOU 1489  CG2 ILE A 214     9703  11494  10677    132    449   -197       C  
ATOM   1490  CD1 ILE A 214     -43.594  -6.072 -74.875  1.00 86.28           C  
ANISOU 1490  CD1 ILE A 214    10029  11730  11021    231    509   -318       C  
ATOM   1491  N   ASP A 215     -49.444  -5.445 -74.638  1.00105.93           N  
ANISOU 1491  N   ASP A 215    12368  14411  13468     98    404    -76       N  
ATOM   1492  CA  ASP A 215     -50.736  -5.950 -74.113  1.00114.19           C  
ANISOU 1492  CA  ASP A 215    13385  15505  14494     69    382    -18       C  
ATOM   1493  C   ASP A 215     -51.010  -7.405 -74.530  1.00114.19           C  
ANISOU 1493  C   ASP A 215    13444  15481  14461     -1    363     -0       C  
ATOM   1494  O   ASP A 215     -51.479  -8.223 -73.728  1.00117.82           O  
ANISOU 1494  O   ASP A 215    13899  15956  14908    -13    351     27       O  
ATOM   1495  CB  ASP A 215     -51.896  -5.067 -74.596  1.00116.11           C  
ANISOU 1495  CB  ASP A 215    13578  15799  14736     49    361     29       C  
ATOM   1496  CG  ASP A 215     -51.734  -4.632 -76.043  1.00121.47           C  
ANISOU 1496  CG  ASP A 215    14285  16454  15411      9    356     23       C  
ATOM   1497  OD1 ASP A 215     -51.141  -5.400 -76.836  1.00126.47           O  
ANISOU 1497  OD1 ASP A 215    14984  17042  16028    -31    358      0       O  
ATOM   1498  OD2 ASP A 215     -52.174  -3.514 -76.385  1.00124.31           O1-
ANISOU 1498  OD2 ASP A 215    14603  16841  15786     19    347     41       O1-
ATOM   1499  N   PHE A 216     -50.702  -7.713 -75.785  1.00108.73           N  
ANISOU 1499  N   PHE A 216    12806  14749  13754    -48    357    -16       N  
ATOM   1500  CA  PHE A 216     -51.045  -8.985 -76.376  1.00108.50           C  
ANISOU 1500  CA  PHE A 216    12835  14695  13693   -119    333      2       C  
ATOM   1501  C   PHE A 216     -49.726  -9.583 -76.878  1.00101.31           C  
ANISOU 1501  C   PHE A 216    11994  13717  12781   -111    349    -63       C  
ATOM   1502  O   PHE A 216     -49.000  -8.951 -77.643  1.00 94.32           O  
ANISOU 1502  O   PHE A 216    11119  12815  11902    -97    367    -99       O  
ATOM   1503  CB  PHE A 216     -52.180  -8.710 -77.404  1.00115.93           C  
ANISOU 1503  CB  PHE A 216    13765  15668  14613   -184    306     52       C  
ATOM   1504  CG  PHE A 216     -52.219  -9.594 -78.634  1.00122.39           C  
ANISOU 1504  CG  PHE A 216    14653  16448  15400   -257    285     50       C  
ATOM   1505  CD1 PHE A 216     -51.938 -10.950 -78.590  1.00128.36           C  
ANISOU 1505  CD1 PHE A 216    15472  17159  16138   -286    272     35       C  
ATOM   1506  CD2 PHE A 216     -52.638  -9.048 -79.845  1.00124.02           C  
ANISOU 1506  CD2 PHE A 216    14860  16668  15594   -299    274     66       C  
ATOM   1507  CE1 PHE A 216     -52.015 -11.723 -79.744  1.00130.69           C  
ANISOU 1507  CE1 PHE A 216    15833  17420  16402   -351    250     30       C  
ATOM   1508  CE2 PHE A 216     -52.717  -9.815 -80.992  1.00128.41           C  
ANISOU 1508  CE2 PHE A 216    15478  17193  16117   -366    255     64       C  
ATOM   1509  CZ  PHE A 216     -52.404 -11.157 -80.942  1.00130.99           C  
ANISOU 1509  CZ  PHE A 216    15870  17474  16426   -391    243     44       C  
ATOM   1510  N   ILE A 217     -49.384 -10.743 -76.309  1.00 96.23           N  
ANISOU 1510  N   ILE A 217    11391  13040  12131   -113    344    -77       N  
ATOM   1511  CA  ILE A 217     -48.336 -11.633 -76.801  1.00 99.04           C  
ANISOU 1511  CA  ILE A 217    11820  13331  12479   -116    348   -132       C  
ATOM   1512  C   ILE A 217     -49.030 -12.910 -77.284  1.00104.26           C  
ANISOU 1512  C   ILE A 217    12535  13970  13109   -191    309   -103       C  
ATOM   1513  O   ILE A 217     -49.750 -13.555 -76.508  1.00103.06           O  
ANISOU 1513  O   ILE A 217    12374  13831  12951   -212    285    -59       O  
ATOM   1514  CB  ILE A 217     -47.372 -12.059 -75.676  1.00100.73           C  
ANISOU 1514  CB  ILE A 217    12042  13516  12714    -57    368   -169       C  
ATOM   1515  CG1 ILE A 217     -46.693 -10.852 -75.038  1.00 97.72           C  
ANISOU 1515  CG1 ILE A 217    11608  13155  12365     19    405   -196       C  
ATOM   1516  CG2 ILE A 217     -46.329 -13.042 -76.206  1.00103.22           C  
ANISOU 1516  CG2 ILE A 217    12436  13764  13019    -60    370   -228       C  
ATOM   1517  CD1 ILE A 217     -45.810 -11.231 -73.875  1.00 95.28           C  
ANISOU 1517  CD1 ILE A 217    11302  12823  12076     76    422   -229       C  
ATOM   1518  N   GLN A 218     -48.785 -13.304 -78.534  1.00107.03           N  
ANISOU 1518  N   GLN A 218    12943  14287  13436   -231    300   -128       N  
ATOM   1519  CA  GLN A 218     -49.673 -14.270 -79.218  1.00109.66           C  
ANISOU 1519  CA  GLN A 218    13322  14608  13737   -312    256    -93       C  
ATOM   1520  C   GLN A 218     -49.599 -15.719 -78.720  1.00108.38           C  
ANISOU 1520  C   GLN A 218    13215  14397  13567   -331    227    -96       C  
ATOM   1521  O   GLN A 218     -48.532 -16.198 -78.349  1.00105.90           O  
ANISOU 1521  O   GLN A 218    12935  14036  13264   -287    241   -149       O  
ATOM   1522  CB  GLN A 218     -49.456 -14.190 -80.731  1.00110.61           C  
ANISOU 1522  CB  GLN A 218    13483  14709  13831   -348    254   -120       C  
ATOM   1523  CG  GLN A 218     -49.898 -15.403 -81.527  1.00114.05           C  
ANISOU 1523  CG  GLN A 218    13990  15109  14232   -419    212   -113       C  
ATOM   1524  CD  GLN A 218     -49.805 -15.175 -83.024  1.00116.11           C  
ANISOU 1524  CD  GLN A 218    14282  15368  14465   -456    211   -135       C  
ATOM   1525  NE2 GLN A 218     -49.713 -16.263 -83.782  1.00122.42           N  
ANISOU 1525  NE2 GLN A 218    15158  16120  15236   -498    183   -160       N  
ATOM   1526  OE1 GLN A 218     -49.822 -14.036 -83.494  1.00108.70           O  
ANISOU 1526  OE1 GLN A 218    13302  14468  13532   -446    233   -129       O  
ATOM   1527  N   ASP A 219     -50.748 -16.400 -78.707  1.00110.51           N  
ANISOU 1527  N   ASP A 219    13491  14678  13817   -398    183    -35       N  
ATOM   1528  CA  ASP A 219     -50.797 -17.806 -78.322  1.00115.95           C  
ANISOU 1528  CA  ASP A 219    14237  15319  14498   -429    145    -29       C  
ATOM   1529  C   ASP A 219     -49.616 -18.461 -78.998  1.00117.66           C  
ANISOU 1529  C   ASP A 219    14532  15462  14709   -411    150   -108       C  
ATOM   1530  O   ASP A 219     -49.464 -18.375 -80.227  1.00111.91           O  
ANISOU 1530  O   ASP A 219    13839  14720  13961   -434    150   -136       O  
ATOM   1531  CB  ASP A 219     -52.096 -18.514 -78.771  1.00120.71           C  
ANISOU 1531  CB  ASP A 219    14858  15931  15072   -520     90     38       C  
ATOM   1532  CG  ASP A 219     -53.298 -18.249 -77.843  1.00129.07           C  
ANISOU 1532  CG  ASP A 219    15845  17061  16133   -541     75    123       C  
ATOM   1533  OD1 ASP A 219     -53.104 -17.963 -76.637  1.00133.25           O  
ANISOU 1533  OD1 ASP A 219    16327  17617  16685   -490     96    129       O  
ATOM   1534  OD2 ASP A 219     -54.455 -18.345 -78.329  1.00128.48           O1-
ANISOU 1534  OD2 ASP A 219    15761  17018  16034   -611     41    183       O1-
ATOM   1535  N   GLN A 220     -48.749 -19.062 -78.190  1.00119.98           N  
ANISOU 1535  N   GLN A 220    14850  15713  15022   -365    156   -145       N  
ATOM   1536  CA  GLN A 220     -47.689 -19.903 -78.716  1.00120.97           C  
ANISOU 1536  CA  GLN A 220    15054  15766  15142   -349    153   -218       C  
ATOM   1537  C   GLN A 220     -46.652 -19.099 -79.530  1.00112.61           C  
ANISOU 1537  C   GLN A 220    13995  14706  14082   -301    200   -286       C  
ATOM   1538  O   GLN A 220     -46.004 -19.637 -80.424  1.00105.53           O  
ANISOU 1538  O   GLN A 220    13161  13766  13167   -304    196   -342       O  
ATOM   1539  CB  GLN A 220     -48.326 -21.023 -79.556  1.00124.28           C  
ANISOU 1539  CB  GLN A 220    15545  16143  15531   -426     96   -203       C  
ATOM   1540  CG  GLN A 220     -47.587 -22.343 -79.506  1.00132.03           C  
ANISOU 1540  CG  GLN A 220    16608  17041  16513   -418     67   -253       C  
ATOM   1541  CD  GLN A 220     -48.457 -23.509 -79.939  1.00137.29           C  
ANISOU 1541  CD  GLN A 220    17336  17670  17157   -500     -1   -218       C  
ATOM   1542  NE2 GLN A 220     -48.000 -24.256 -80.945  1.00142.73           N  
ANISOU 1542  NE2 GLN A 220    18106  18298  17824   -512    -24   -275       N  
ATOM   1543  OE1 GLN A 220     -49.520 -23.748 -79.364  1.00138.08           O  
ANISOU 1543  OE1 GLN A 220    17413  17796  17257   -550    -36   -141       O  
ATOM   1544  N   ALA A 221     -46.496 -17.815 -79.193  1.00109.95           N  
ANISOU 1544  N   ALA A 221    13588  14422  13764   -259    243   -280       N  
ATOM   1545  CA  ALA A 221     -45.554 -16.916 -79.875  1.00104.44           C  
ANISOU 1545  CA  ALA A 221    12879  13734  13068   -216    286   -333       C  
ATOM   1546  C   ALA A 221     -44.103 -17.167 -79.481  1.00106.13           C  
ANISOU 1546  C   ALA A 221    13117  13907  13299   -146    316   -405       C  
ATOM   1547  O   ALA A 221     -43.197 -16.778 -80.219  1.00110.58           O  
ANISOU 1547  O   ALA A 221    13692  14468  13856   -119    345   -459       O  
ATOM   1548  CB  ALA A 221     -45.917 -15.452 -79.625  1.00101.52           C  
ANISOU 1548  CB  ALA A 221    12426  13430  12716   -197    314   -300       C  
ATOM   1549  N   PHE A 222     -43.881 -17.806 -78.329  1.00110.17           N  
ANISOU 1549  N   PHE A 222    13632  14392  13832   -118    308   -405       N  
ATOM   1550  CA  PHE A 222     -42.521 -18.092 -77.836  1.00113.26           C  
ANISOU 1550  CA  PHE A 222    14044  14746  14242    -51    335   -469       C  
ATOM   1551  C   PHE A 222     -42.177 -19.577 -77.918  1.00120.66           C  
ANISOU 1551  C   PHE A 222    15062  15612  15170    -61    300   -502       C  
ATOM   1552  O   PHE A 222     -41.372 -20.086 -77.138  1.00122.57           O  
ANISOU 1552  O   PHE A 222    15321  15818  15432    -14    306   -534       O  
ATOM   1553  CB  PHE A 222     -42.335 -17.556 -76.407  1.00112.46           C  
ANISOU 1553  CB  PHE A 222    13884  14669  14176      2    357   -451       C  
ATOM   1554  CG  PHE A 222     -42.093 -16.076 -76.358  1.00109.93           C  
ANISOU 1554  CG  PHE A 222    13495  14400  13871     40    399   -451       C  
ATOM   1555  CD1 PHE A 222     -43.148 -15.180 -76.511  1.00110.51           C  
ANISOU 1555  CD1 PHE A 222    13516  14529  13941     10    395   -395       C  
ATOM   1556  CD2 PHE A 222     -40.812 -15.575 -76.198  1.00105.62           C  
ANISOU 1556  CD2 PHE A 222    12940  13847  13342    107    440   -507       C  
ATOM   1557  CE1 PHE A 222     -42.928 -13.813 -76.493  1.00108.16           C  
ANISOU 1557  CE1 PHE A 222    13159  14274  13660     45    428   -396       C  
ATOM   1558  CE2 PHE A 222     -40.588 -14.212 -76.176  1.00105.99           C  
ANISOU 1558  CE2 PHE A 222    12927  13937  13404    138    472   -506       C  
ATOM   1559  CZ  PHE A 222     -41.647 -13.328 -76.324  1.00106.80           C  
ANISOU 1559  CZ  PHE A 222    12981  14091  13507    108    465   -451       C  
ATOM   1560  N   GLN A 223     -42.774 -20.257 -78.892  1.00128.65           N  
ANISOU 1560  N   GLN A 223    16127  16602  16151   -123    261   -496       N  
ATOM   1561  CA  GLN A 223     -42.486 -21.657 -79.142  1.00128.53           C  
ANISOU 1561  CA  GLN A 223    16194  16516  16125   -137    222   -531       C  
ATOM   1562  C   GLN A 223     -41.140 -21.785 -79.829  1.00119.17           C  
ANISOU 1562  C   GLN A 223    15049  15300  14931    -84    250   -622       C  
ATOM   1563  O   GLN A 223     -40.847 -21.033 -80.761  1.00111.28           O  
ANISOU 1563  O   GLN A 223    14035  14333  13912    -80    281   -647       O  
ATOM   1564  CB  GLN A 223     -43.572 -22.282 -80.025  1.00138.12           C  
ANISOU 1564  CB  GLN A 223    17452  17719  17307   -220    171   -497       C  
ATOM   1565  CG  GLN A 223     -43.369 -23.763 -80.301  1.00145.43           C  
ANISOU 1565  CG  GLN A 223    18469  18564  18221   -239    120   -532       C  
ATOM   1566  CD  GLN A 223     -43.049 -24.535 -79.033  1.00152.83           C  
ANISOU 1566  CD  GLN A 223    19417  19459  19190   -211    102   -526       C  
ATOM   1567  NE2 GLN A 223     -42.000 -25.362 -79.077  1.00157.74           N  
ANISOU 1567  NE2 GLN A 223    20099  20016  19818   -167     95   -598       N  
ATOM   1568  OE1 GLN A 223     -43.727 -24.373 -78.015  1.00149.36           O  
ANISOU 1568  OE1 GLN A 223    18931  19047  18769   -225     93   -459       O  
ATOM   1569  N   GLY A 224     -40.338 -22.731 -79.345  1.00112.90           N  
ANISOU 1569  N   GLY A 224    14300  14446  14150    -46    239   -666       N  
ATOM   1570  CA  GLY A 224     -39.091 -23.122 -79.984  1.00111.66           C  
ANISOU 1570  CA  GLY A 224    14190  14253  13981      3    256   -755       C  
ATOM   1571  C   GLY A 224     -38.099 -21.999 -80.192  1.00112.41           C  
ANISOU 1571  C   GLY A 224    14237  14393  14078     61    320   -795       C  
ATOM   1572  O   GLY A 224     -37.452 -21.925 -81.244  1.00114.01           O  
ANISOU 1572  O   GLY A 224    14463  14601  14254     75    338   -852       O  
ATOM   1573  N   ILE A 225     -37.973 -21.119 -79.201  1.00113.32           N  
ANISOU 1573  N   ILE A 225    14283  14545  14225     95    353   -766       N  
ATOM   1574  CA  ILE A 225     -36.979 -20.053 -79.276  1.00115.43           C  
ANISOU 1574  CA  ILE A 225    14504  14851  14501    152    410   -801       C  
ATOM   1575  C   ILE A 225     -36.158 -19.904 -77.987  1.00115.16           C  
ANISOU 1575  C   ILE A 225    14439  14809  14505    218    436   -813       C  
ATOM   1576  O   ILE A 225     -36.688 -20.044 -76.876  1.00106.12           O  
ANISOU 1576  O   ILE A 225    13273  13661  13386    214    420   -767       O  
ATOM   1577  CB  ILE A 225     -37.613 -18.702 -79.666  1.00112.75           C  
ANISOU 1577  CB  ILE A 225    14101  14580  14156    124    432   -755       C  
ATOM   1578  CG1 ILE A 225     -38.723 -18.315 -78.716  1.00109.41           C  
ANISOU 1578  CG1 ILE A 225    13630  14183  13756     98    417   -678       C  
ATOM   1579  CG2 ILE A 225     -38.163 -18.748 -81.086  1.00114.63           C  
ANISOU 1579  CG2 ILE A 225    14368  14830  14352     66    415   -755       C  
ATOM   1580  CD1 ILE A 225     -38.938 -16.825 -78.728  1.00111.35           C  
ANISOU 1580  CD1 ILE A 225    13802  14493  14011    105    448   -647       C  
ATOM   1581  N   LYS A 226     -34.857 -19.647 -78.169  1.00114.66           N  
ANISOU 1581  N   LYS A 226    14373  14748  14444    278    474   -877       N  
ATOM   1582  CA  LYS A 226     -33.930 -19.355 -77.070  1.00113.25           C  
ANISOU 1582  CA  LYS A 226    14162  14568  14300    346    505   -894       C  
ATOM   1583  C   LYS A 226     -33.643 -17.851 -77.010  1.00106.37           C  
ANISOU 1583  C   LYS A 226    13218  13758  13440    369    549   -881       C  
ATOM   1584  O   LYS A 226     -33.524 -17.192 -78.037  1.00105.12           O  
ANISOU 1584  O   LYS A 226    13048  13634  13259    355    567   -893       O  
ATOM   1585  CB  LYS A 226     -32.595 -20.091 -77.263  1.00115.78           C  
ANISOU 1585  CB  LYS A 226    14525  14848  14616    402    516   -973       C  
ATOM   1586  CG  LYS A 226     -32.696 -21.577 -77.573  1.00123.88           C  
ANISOU 1586  CG  LYS A 226    15634  15807  15628    386    470  -1002       C  
ATOM   1587  CD  LYS A 226     -31.371 -22.124 -78.114  1.00129.43           C  
ANISOU 1587  CD  LYS A 226    16376  16483  16316    441    486  -1090       C  
ATOM   1588  CE  LYS A 226     -31.460 -23.587 -78.551  1.00131.30           C  
ANISOU 1588  CE  LYS A 226    16699  16650  16536    428    436  -1127       C  
ATOM   1589  NZ  LYS A 226     -31.527 -24.547 -77.406  1.00132.59           N1+
ANISOU 1589  NZ  LYS A 226    16891  16751  16736    440    398  -1112       N1+
ATOM   1590  N   LEU A 227     -33.550 -17.309 -75.802  1.00 99.92           N  
ANISOU 1590  N   LEU A 227    12352  12956  12659    402    564   -856       N  
ATOM   1591  CA  LEU A 227     -32.955 -15.992 -75.589  1.00 94.26           C  
ANISOU 1591  CA  LEU A 227    11572  12283  11958    441    606   -858       C  
ATOM   1592  C   LEU A 227     -32.021 -16.100 -74.400  1.00 96.03           C  
ANISOU 1592  C   LEU A 227    11782  12490  12214    505    625   -881       C  
ATOM   1593  O   LEU A 227     -32.196 -16.969 -73.536  1.00 96.29           O  
ANISOU 1593  O   LEU A 227    11836  12486  12261    511    602   -872       O  
ATOM   1594  CB  LEU A 227     -34.006 -14.935 -75.280  1.00 92.87           C  
ANISOU 1594  CB  LEU A 227    11339  12152  11792    413    604   -793       C  
ATOM   1595  CG  LEU A 227     -34.805 -14.270 -76.391  1.00 90.32           C  
ANISOU 1595  CG  LEU A 227    11004  11866  11445    359    597   -765       C  
ATOM   1596  CD1 LEU A 227     -35.798 -13.325 -75.740  1.00 90.47           C  
ANISOU 1596  CD1 LEU A 227    10962  11926  11486    345    592   -702       C  
ATOM   1597  CD2 LEU A 227     -33.902 -13.531 -77.362  1.00 87.08           C  
ANISOU 1597  CD2 LEU A 227    10584  11480  11021    374    628   -803       C  
ATOM   1598  N   HIS A 228     -31.035 -15.206 -74.364  1.00 94.80           N  
ANISOU 1598  N   HIS A 228    11589  12360  12069    550    664   -907       N  
ATOM   1599  CA  HIS A 228     -30.049 -15.177 -73.297  1.00 90.42           C  
ANISOU 1599  CA  HIS A 228    11016  11793  11544    614    685   -931       C  
ATOM   1600  C   HIS A 228     -30.588 -14.389 -72.089  1.00 93.28           C  
ANISOU 1600  C   HIS A 228    11322  12181  11939    624    685   -882       C  
ATOM   1601  O   HIS A 228     -30.815 -14.954 -71.017  1.00 93.16           O  
ANISOU 1601  O   HIS A 228    11309  12146  11942    635    672   -866       O  
ATOM   1602  CB  HIS A 228     -28.756 -14.585 -73.809  1.00 86.28           C  
ANISOU 1602  CB  HIS A 228    10477  11288  11015    655    723   -980       C  
ATOM   1603  CG  HIS A 228     -27.738 -14.453 -72.748  1.00 86.60           C  
ANISOU 1603  CG  HIS A 228    10495  11319  11086    718    745  -1002       C  
ATOM   1604  CD2 HIS A 228     -27.233 -13.369 -72.126  1.00 86.91           C  
ANISOU 1604  CD2 HIS A 228    10480  11389  11151    752    770   -994       C  
ATOM   1605  ND1 HIS A 228     -27.175 -15.549 -72.137  1.00 90.07           N  
ANISOU 1605  ND1 HIS A 228    10971  11714  11536    751    737  -1033       N  
ATOM   1606  CE1 HIS A 228     -26.330 -15.143 -71.208  1.00 88.63           C  
ANISOU 1606  CE1 HIS A 228    10756  11536  11381    804    760  -1043       C  
ATOM   1607  NE2 HIS A 228     -26.355 -13.824 -71.173  1.00 88.65           N  
ANISOU 1607  NE2 HIS A 228    10704  11585  11394    805    780  -1021       N  
ATOM   1608  N   GLU A 229     -30.824 -13.091 -72.257  1.00 95.72           N  
ANISOU 1608  N   GLU A 229    11581  12535  12254    620    701   -859       N  
ATOM   1609  CA  GLU A 229     -31.631 -12.370 -71.281  1.00 97.03           C  
ANISOU 1609  CA  GLU A 229    11694  12728  12442    620    695   -808       C  
ATOM   1610  C   GLU A 229     -32.783 -11.578 -71.900  1.00 91.33           C  
ANISOU 1610  C   GLU A 229    10945  12044  11711    572    682   -762       C  
ATOM   1611  O   GLU A 229     -32.648 -10.881 -72.911  1.00 88.65           O  
ANISOU 1611  O   GLU A 229    10599  11725  11358    555    691   -768       O  
ATOM   1612  CB  GLU A 229     -30.775 -11.479 -70.377  1.00105.67           C  
ANISOU 1612  CB  GLU A 229    12743  13839  13569    680    722   -821       C  
ATOM   1613  CG  GLU A 229     -30.307 -10.151 -70.966  1.00111.83           C  
ANISOU 1613  CG  GLU A 229    13485  14652  14353    690    744   -828       C  
ATOM   1614  CD  GLU A 229     -30.339  -9.036 -69.945  1.00113.63           C  
ANISOU 1614  CD  GLU A 229    13654  14905  14614    724    751   -807       C  
ATOM   1615  OE1 GLU A 229     -29.841  -9.253 -68.814  1.00109.99           O  
ANISOU 1615  OE1 GLU A 229    13183  14431  14173    769    759   -819       O  
ATOM   1616  OE2 GLU A 229     -30.873  -7.957 -70.282  1.00117.10           O1-
ANISOU 1616  OE2 GLU A 229    14058  15377  15058    708    746   -779       O1-
ATOM   1617  N   LEU A 230     -33.931 -11.714 -71.272  1.00 87.47           N  
ANISOU 1617  N   LEU A 230    10441  11567  11225    548    658   -713       N  
ATOM   1618  CA  LEU A 230     -35.088 -10.968 -71.668  1.00 88.01           C  
ANISOU 1618  CA  LEU A 230    10477  11673  11286    507    644   -666       C  
ATOM   1619  C   LEU A 230     -35.386 -10.002 -70.543  1.00 86.18           C  
ANISOU 1619  C   LEU A 230    10184  11476  11084    542    650   -639       C  
ATOM   1620  O   LEU A 230     -35.392 -10.367 -69.354  1.00 78.54           O  
ANISOU 1620  O   LEU A 230     9204  10506  10131    569    648   -632       O  
ATOM   1621  CB  LEU A 230     -36.273 -11.901 -71.930  1.00 88.30           C  
ANISOU 1621  CB  LEU A 230    10544  11703  11299    447    609   -629       C  
ATOM   1622  CG  LEU A 230     -37.611 -11.243 -72.277  1.00 87.36           C  
ANISOU 1622  CG  LEU A 230    10393  11626  11172    402    590   -573       C  
ATOM   1623  CD1 LEU A 230     -37.553 -10.570 -73.634  1.00 88.58           C  
ANISOU 1623  CD1 LEU A 230    10551  11795  11311    375    597   -581       C  
ATOM   1624  CD2 LEU A 230     -38.709 -12.286 -72.254  1.00 86.87           C  
ANISOU 1624  CD2 LEU A 230    10357  11557  11090    347    555   -533       C  
ATOM   1625  N   THR A 231     -35.638  -8.761 -70.928  1.00 86.85           N  
ANISOU 1625  N   THR A 231    10228  11595  11176    541    655   -624       N  
ATOM   1626  CA  THR A 231     -35.850  -7.718 -69.951  1.00 89.55           C  
ANISOU 1626  CA  THR A 231    10510  11969  11546    580    659   -606       C  
ATOM   1627  C   THR A 231     -37.230  -7.092 -70.166  1.00 88.52           C  
ANISOU 1627  C   THR A 231    10345  11877  11410    546    637   -554       C  
ATOM   1628  O   THR A 231     -37.488  -6.450 -71.186  1.00 90.07           O  
ANISOU 1628  O   THR A 231    10537  12085  11599    516    632   -545       O  
ATOM   1629  CB  THR A 231     -34.735  -6.656 -70.038  1.00 88.85           C  
ANISOU 1629  CB  THR A 231    10399  11880  11479    624    683   -639       C  
ATOM   1630  CG2 THR A 231     -34.693  -5.811 -68.755  1.00 86.54           C  
ANISOU 1630  CG2 THR A 231    10054  11607  11218    678    688   -634       C  
ATOM   1631  OG1 THR A 231     -33.470  -7.305 -70.273  1.00 88.81           O  
ANISOU 1631  OG1 THR A 231    10433  11841  11469    642    703   -687       O  
ATOM   1632  N   LEU A 232     -38.117  -7.302 -69.208  1.00 83.27           N  
ANISOU 1632  N   LEU A 232     9654  11237  10747    547    624   -520       N  
ATOM   1633  CA  LEU A 232     -39.431  -6.742 -69.304  1.00 87.41           C  
ANISOU 1633  CA  LEU A 232    10141  11803  11266    521    603   -471       C  
ATOM   1634  C   LEU A 232     -39.768  -6.029 -68.023  1.00 87.95           C  
ANISOU 1634  C   LEU A 232    10151  11909  11356    569    605   -457       C  
ATOM   1635  O   LEU A 232     -40.139  -6.651 -67.033  1.00 92.65           O  
ANISOU 1635  O   LEU A 232    10736  12519  11947    578    600   -441       O  
ATOM   1636  CB  LEU A 232     -40.470  -7.829 -69.585  1.00 92.15           C  
ANISOU 1636  CB  LEU A 232    10767  12407  11837    459    578   -433       C  
ATOM   1637  CG  LEU A 232     -40.404  -8.449 -70.985  1.00 94.88           C  
ANISOU 1637  CG  LEU A 232    11170  12723  12157    403    570   -440       C  
ATOM   1638  CD1 LEU A 232     -41.123  -9.792 -71.005  1.00 94.87           C  
ANISOU 1638  CD1 LEU A 232    11208  12708  12130    352    544   -415       C  
ATOM   1639  CD2 LEU A 232     -40.969  -7.498 -72.031  1.00 92.84           C  
ANISOU 1639  CD2 LEU A 232    10891  12489  11892    373    563   -421       C  
ATOM   1640  N   ARG A 233     -39.631  -4.715 -68.048  1.00 85.99           N  
ANISOU 1640  N   ARG A 233     9863  11679  11130    602    610   -464       N  
ATOM   1641  CA  ARG A 233     -39.991  -3.905 -66.913  1.00 88.98           C  
ANISOU 1641  CA  ARG A 233    10184  12094  11529    653    609   -455       C  
ATOM   1642  C   ARG A 233     -40.750  -2.665 -67.400  1.00 90.65           C  
ANISOU 1642  C   ARG A 233    10354  12337  11749    650    592   -432       C  
ATOM   1643  O   ARG A 233     -40.515  -2.163 -68.507  1.00 92.55           O  
ANISOU 1643  O   ARG A 233    10609  12560  11992    626    589   -437       O  
ATOM   1644  CB  ARG A 233     -38.741  -3.506 -66.121  1.00 91.70           C  
ANISOU 1644  CB  ARG A 233    10522  12418  11900    716    630   -500       C  
ATOM   1645  CG  ARG A 233     -37.761  -4.644 -65.796  1.00 93.80           C  
ANISOU 1645  CG  ARG A 233    10832  12645  12160    723    647   -530       C  
ATOM   1646  CD  ARG A 233     -36.484  -4.125 -65.130  1.00 90.90           C  
ANISOU 1646  CD  ARG A 233    10456  12260  11821    784    668   -574       C  
ATOM   1647  NE  ARG A 233     -36.786  -3.269 -63.982  1.00 87.93           N  
ANISOU 1647  NE  ARG A 233    10024  11918  11464    836    665   -569       N  
ATOM   1648  CZ  ARG A 233     -35.934  -2.427 -63.412  1.00 85.64           C  
ANISOU 1648  CZ  ARG A 233     9714  11622  11202    891    676   -600       C  
ATOM   1649  NH1 ARG A 233     -34.693  -2.309 -63.855  1.00 87.78           N1+
ANISOU 1649  NH1 ARG A 233    10011  11855  11485    901    692   -635       N1+
ATOM   1650  NH2 ARG A 233     -36.327  -1.698 -62.381  1.00 85.45           N  
ANISOU 1650  NH2 ARG A 233     9642  11632  11192    936    669   -596       N  
ATOM   1651  N   GLY A 234     -41.676  -2.199 -66.571  1.00 90.60           N  
ANISOU 1651  N   GLY A 234    10297  12378  11747    675    580   -407       N  
ATOM   1652  CA  GLY A 234     -42.509  -1.042 -66.881  1.00 92.53           C  
ANISOU 1652  CA  GLY A 234    10498  12656  12002    679    561   -384       C  
ATOM   1653  C   GLY A 234     -43.291  -1.157 -68.173  1.00 92.15           C  
ANISOU 1653  C   GLY A 234    10467  12610  11933    611    544   -349       C  
ATOM   1654  O   GLY A 234     -43.570  -0.148 -68.814  1.00 94.41           O  
ANISOU 1654  O   GLY A 234    10734  12904  12233    609    530   -340       O  
ATOM   1655  N   ASN A 235     -43.624  -2.383 -68.566  1.00 93.41           N  
ANISOU 1655  N   ASN A 235    10663  12764  12062    555    542   -330       N  
ATOM   1656  CA  ASN A 235     -44.481  -2.606 -69.724  1.00 94.07           C  
ANISOU 1656  CA  ASN A 235    10762  12854  12122    487    522   -293       C  
ATOM   1657  C   ASN A 235     -45.921  -2.564 -69.286  1.00 91.89           C  
ANISOU 1657  C   ASN A 235    10443  12638  11834    475    502   -243       C  
ATOM   1658  O   ASN A 235     -46.673  -1.683 -69.675  1.00 97.60           O  
ANISOU 1658  O   ASN A 235    11129  13390  12562    472    485   -218       O  
ATOM   1659  CB  ASN A 235     -44.227  -3.974 -70.375  1.00 93.47           C  
ANISOU 1659  CB  ASN A 235    10751  12743  12018    431    525   -296       C  
ATOM   1660  CG  ASN A 235     -42.801  -4.148 -70.813  1.00 90.73           C  
ANISOU 1660  CG  ASN A 235    10449  12343  11678    443    546   -348       C  
ATOM   1661  ND2 ASN A 235     -42.069  -4.955 -70.086  1.00 92.53           N  
ANISOU 1661  ND2 ASN A 235    10700  12547  11907    467    562   -375       N  
ATOM   1662  OD1 ASN A 235     -42.359  -3.558 -71.789  1.00 89.91           O  
ANISOU 1662  OD1 ASN A 235    10357  12226  11579    431    549   -362       O  
ATOM   1663  N   PHE A 236     -46.269  -3.507 -68.424  1.00 89.06           N  
ANISOU 1663  N   PHE A 236    10082  12298  11458    472    502   -227       N  
ATOM   1664  CA  PHE A 236     -47.636  -3.900 -68.214  1.00 89.47           C  
ANISOU 1664  CA  PHE A 236    10105  12404  11485    437    481   -171       C  
ATOM   1665  C   PHE A 236     -48.398  -3.042 -67.243  1.00 94.40           C  
ANISOU 1665  C   PHE A 236    10654  13093  12117    487    477   -154       C  
ATOM   1666  O   PHE A 236     -47.921  -2.756 -66.142  1.00 96.93           O  
ANISOU 1666  O   PHE A 236    10948  13425  12453    550    490   -180       O  
ATOM   1667  CB  PHE A 236     -47.657  -5.331 -67.730  1.00 89.92           C  
ANISOU 1667  CB  PHE A 236    10193  12453  11518    405    480   -158       C  
ATOM   1668  CG  PHE A 236     -46.973  -6.272 -68.659  1.00 89.44           C  
ANISOU 1668  CG  PHE A 236    10208  12327  11445    358    481   -177       C  
ATOM   1669  CD1 PHE A 236     -47.302  -6.288 -69.997  1.00 90.93           C  
ANISOU 1669  CD1 PHE A 236    10426  12501  11621    301    467   -164       C  
ATOM   1670  CD2 PHE A 236     -46.001  -7.138 -68.202  1.00 92.96           C  
ANISOU 1670  CD2 PHE A 236    10696  12730  11894    371    494   -210       C  
ATOM   1671  CE1 PHE A 236     -46.676  -7.153 -70.868  1.00 95.82           C  
ANISOU 1671  CE1 PHE A 236    11114  13064  12227    260    468   -186       C  
ATOM   1672  CE2 PHE A 236     -45.363  -8.012 -69.070  1.00 95.70           C  
ANISOU 1672  CE2 PHE A 236    11112  13017  12231    333    493   -234       C  
ATOM   1673  CZ  PHE A 236     -45.700  -8.018 -70.408  1.00 94.18           C  
ANISOU 1673  CZ  PHE A 236    10949  12812  12022    278    480   -223       C  
ATOM   1674  N   ASN A 237     -49.606  -2.667 -67.664  1.00104.07           N  
ANISOU 1674  N   ASN A 237    11844  14365  13330    460    455   -109       N  
ATOM   1675  CA  ASN A 237     -50.455  -1.724 -66.933  1.00109.68           C  
ANISOU 1675  CA  ASN A 237    12480  15143  14047    509    446    -92       C  
ATOM   1676  C   ASN A 237     -51.359  -2.401 -65.902  1.00109.05           C  
ANISOU 1676  C   ASN A 237    12362  15132  13939    506    441    -52       C  
ATOM   1677  O   ASN A 237     -51.608  -1.857 -64.826  1.00103.87           O  
ANISOU 1677  O   ASN A 237    11649  14528  13287    567    446    -57       O  
ATOM   1678  CB  ASN A 237     -51.331  -0.937 -67.918  1.00111.82           C  
ANISOU 1678  CB  ASN A 237    12730  15435  14320    482    424    -62       C  
ATOM   1679  CG  ASN A 237     -51.924   0.301 -67.293  1.00115.42           C  
ANISOU 1679  CG  ASN A 237    13113  15944  14794    548    415    -62       C  
ATOM   1680  ND2 ASN A 237     -53.022   0.793 -67.850  1.00121.66           N  
ANISOU 1680  ND2 ASN A 237    13871  16775  15579    527    392    -21       N  
ATOM   1681  OD1 ASN A 237     -51.392   0.815 -66.309  1.00111.47           O  
ANISOU 1681  OD1 ASN A 237    12589  15448  14314    620    427    -98       O  
ATOM   1682  N   SER A 238     -51.853  -3.584 -66.258  1.00112.71           N  
ANISOU 1682  N   SER A 238    12856  15597  14371    432    430    -12       N  
ATOM   1683  CA  SER A 238     -52.795  -4.335 -65.441  1.00109.09           C  
ANISOU 1683  CA  SER A 238    12362  15205  13880    412    419     39       C  
ATOM   1684  C   SER A 238     -52.286  -5.756 -65.237  1.00105.29           C  
ANISOU 1684  C   SER A 238    11938  14685  13383    369    421     42       C  
ATOM   1685  O   SER A 238     -51.475  -6.258 -66.026  1.00107.61           O  
ANISOU 1685  O   SER A 238    12300  14902  13684    339    423     15       O  
ATOM   1686  CB  SER A 238     -54.150  -4.370 -66.141  1.00112.55           C  
ANISOU 1686  CB  SER A 238    12777  15691  14293    353    392    100       C  
ATOM   1687  OG  SER A 238     -55.193  -4.623 -65.216  1.00126.82           O  
ANISOU 1687  OG  SER A 238    14523  17588  16073    354    383    148       O  
ATOM   1688  N   SER A 239     -52.779  -6.406 -64.191  1.00 99.04           N  
ANISOU 1688  N   SER A 239    11115  13945  12569    366    415     75       N  
ATOM   1689  CA  SER A 239     -52.347  -7.746 -63.838  1.00 99.34           C  
ANISOU 1689  CA  SER A 239    11200  13949  12593    330    411     82       C  
ATOM   1690  C   SER A 239     -52.770  -8.791 -64.864  1.00101.77           C  
ANISOU 1690  C   SER A 239    11565  14222  12879    237    384    120       C  
ATOM   1691  O   SER A 239     -51.977  -9.653 -65.219  1.00101.79           O  
ANISOU 1691  O   SER A 239    11637  14152  12885    210    383     96       O  
ATOM   1692  CB  SER A 239     -52.897  -8.120 -62.470  1.00102.56           C  
ANISOU 1692  CB  SER A 239    11554  14434  12979    344    409    118       C  
ATOM   1693  OG  SER A 239     -52.950  -6.980 -61.631  1.00109.49           O  
ANISOU 1693  OG  SER A 239    12363  15369  13869    426    427     96       O  
ATOM   1694  N   ASN A 240     -54.008  -8.714 -65.350  1.00106.92           N  
ANISOU 1694  N   ASN A 240    12189  14927  13509    189    362    175       N  
ATOM   1695  CA  ASN A 240     -54.541  -9.729 -66.280  1.00110.57           C  
ANISOU 1695  CA  ASN A 240    12701  15363  13947     96    330    218       C  
ATOM   1696  C   ASN A 240     -53.961  -9.569 -67.674  1.00100.63           C  
ANISOU 1696  C   ASN A 240    11505  14027  12702     73    332    180       C  
ATOM   1697  O   ASN A 240     -53.964 -10.516 -68.470  1.00100.05           O  
ANISOU 1697  O   ASN A 240    11495  13905  12613      5    311    191       O  
ATOM   1698  CB  ASN A 240     -56.076  -9.678 -66.360  1.00124.45           C  
ANISOU 1698  CB  ASN A 240    14405  17206  15674     50    304    293       C  
ATOM   1699  CG  ASN A 240     -56.739  -9.660 -64.988  1.00139.00           C  
ANISOU 1699  CG  ASN A 240    16171  19143  17499     78    305    332       C  
ATOM   1700  ND2 ASN A 240     -58.002  -9.241 -64.948  1.00144.14           N  
ANISOU 1700  ND2 ASN A 240    16756  19883  18128     64    291    386       N  
ATOM   1701  OD1 ASN A 240     -56.121 -10.013 -63.975  1.00146.48           O  
ANISOU 1701  OD1 ASN A 240    17116  20087  18451    113    318    313       O  
ATOM   1702  N   ILE A 241     -53.507  -8.353 -67.968  1.00 91.84           N  
ANISOU 1702  N   ILE A 241    10372  12908  11615    127    354    139       N  
ATOM   1703  CA  ILE A 241     -52.700  -8.082 -69.152  1.00 90.36           C  
ANISOU 1703  CA  ILE A 241    10240  12648  11442    119    363     93       C  
ATOM   1704  C   ILE A 241     -51.314  -8.688 -68.956  1.00 89.58           C  
ANISOU 1704  C   ILE A 241    10200  12478  11358    143    382     37       C  
ATOM   1705  O   ILE A 241     -50.823  -9.442 -69.808  1.00 84.63           O  
ANISOU 1705  O   ILE A 241     9642  11789  10724    100    376     19       O  
ATOM   1706  CB  ILE A 241     -52.605  -6.568 -69.438  1.00 89.93           C  
ANISOU 1706  CB  ILE A 241    10144  12611  11414    172    378     70       C  
ATOM   1707  CG1 ILE A 241     -53.748  -6.156 -70.376  1.00 92.24           C  
ANISOU 1707  CG1 ILE A 241    10415  12938  11692    124    354    116       C  
ATOM   1708  CG2 ILE A 241     -51.266  -6.199 -70.063  1.00 89.12           C  
ANISOU 1708  CG2 ILE A 241    10087  12435  11336    198    399      5       C  
ATOM   1709  CD1 ILE A 241     -53.876  -4.663 -70.617  1.00 91.90           C  
ANISOU 1709  CD1 ILE A 241    10323  12919  11674    171    359    104       C  
ATOM   1710  N   MET A 242     -50.704  -8.353 -67.822  1.00 88.18           N  
ANISOU 1710  N   MET A 242     9993  12310  11200    212    403      8       N  
ATOM   1711  CA  MET A 242     -49.425  -8.917 -67.446  1.00 89.15           C  
ANISOU 1711  CA  MET A 242    10162  12372  11336    241    422    -42       C  
ATOM   1712  C   MET A 242     -49.503 -10.423 -67.338  1.00 87.76           C  
ANISOU 1712  C   MET A 242    10036  12169  11139    185    400    -20       C  
ATOM   1713  O   MET A 242     -48.596 -11.137 -67.796  1.00 88.25           O  
ANISOU 1713  O   MET A 242    10166  12159  11206    174    403    -57       O  
ATOM   1714  CB  MET A 242     -48.967  -8.370 -66.096  1.00 94.52           C  
ANISOU 1714  CB  MET A 242    10794  13081  12036    318    445    -65       C  
ATOM   1715  CG  MET A 242     -47.648  -8.972 -65.605  1.00 98.36           C  
ANISOU 1715  CG  MET A 242    11324  13510  12538    349    462   -114       C  
ATOM   1716  SD  MET A 242     -46.901  -8.129 -64.196  1.00 97.04           S  
ANISOU 1716  SD  MET A 242    11106  13366  12398    446    492   -153       S  
ATOM   1717  CE  MET A 242     -45.442  -9.150 -63.958  1.00 99.33           C  
ANISOU 1717  CE  MET A 242    11463  13577  12700    457    505   -201       C  
ATOM   1718  N   LYS A 243     -50.577 -10.896 -66.713  1.00 84.26           N  
ANISOU 1718  N   LYS A 243     9558  11782  10673    154    378     42       N  
ATOM   1719  CA  LYS A 243     -50.719 -12.307 -66.427  1.00 86.33           C  
ANISOU 1719  CA  LYS A 243     9860  12023  10917    102    351     70       C  
ATOM   1720  C   LYS A 243     -50.879 -13.071 -67.732  1.00 88.23           C  
ANISOU 1720  C   LYS A 243    10172  12210  11143     27    325     78       C  
ATOM   1721  O   LYS A 243     -50.141 -14.051 -67.994  1.00 85.78           O  
ANISOU 1721  O   LYS A 243     9931  11827  10832      9    316     50       O  
ATOM   1722  CB  LYS A 243     -51.899 -12.546 -65.485  1.00 86.98           C  
ANISOU 1722  CB  LYS A 243     9882  12190  10975     80    332    141       C  
ATOM   1723  CG  LYS A 243     -52.089 -13.993 -65.056  1.00 87.33           C  
ANISOU 1723  CG  LYS A 243     9963  12218  11001     24    299    180       C  
ATOM   1724  CD  LYS A 243     -53.296 -14.169 -64.155  1.00 86.60           C  
ANISOU 1724  CD  LYS A 243     9802  12220  10881     -1    279    256       C  
ATOM   1725  CE  LYS A 243     -53.360 -15.587 -63.619  1.00 90.42           C  
ANISOU 1725  CE  LYS A 243    10321  12683  11349    -53    244    294       C  
ATOM   1726  NZ  LYS A 243     -54.753 -16.088 -63.487  1.00 94.44           N1+
ANISOU 1726  NZ  LYS A 243    10796  13263  11822   -126    206    383       N1+
ATOM   1727  N   THR A 244     -51.816 -12.608 -68.562  1.00 87.48           N  
ANISOU 1727  N   THR A 244    10056  12148  11031    -12    311    112       N  
ATOM   1728  CA  THR A 244     -52.004 -13.227 -69.861  1.00 90.42           C  
ANISOU 1728  CA  THR A 244    10492  12473  11388    -82    287    118       C  
ATOM   1729  C   THR A 244     -50.659 -13.218 -70.595  1.00 85.04           C  
ANISOU 1729  C   THR A 244     9873  11712  10724    -56    309     42       C  
ATOM   1730  O   THR A 244     -50.169 -14.265 -70.992  1.00 81.45           O  
ANISOU 1730  O   THR A 244     9490  11195  10262    -86    293     22       O  
ATOM   1731  CB  THR A 244     -53.148 -12.578 -70.687  1.00 94.08           C  
ANISOU 1731  CB  THR A 244    10923  12987  11835   -123    272    163       C  
ATOM   1732  CG2 THR A 244     -52.809 -11.178 -71.115  1.00 96.70           C  
ANISOU 1732  CG2 THR A 244    11221  13329  12189    -71    302    127       C  
ATOM   1733  OG1 THR A 244     -53.392 -13.354 -71.867  1.00 96.76           O  
ANISOU 1733  OG1 THR A 244    11326  13282  12154   -199    242    174       O  
ATOM   1734  N   CYS A 245     -50.033 -12.056 -70.693  1.00 82.66           N  
ANISOU 1734  N   CYS A 245     9544  11415  10444      4    343     -1       N  
ATOM   1735  CA  CYS A 245     -48.782 -11.951 -71.409  1.00 85.68           C  
ANISOU 1735  CA  CYS A 245     9978  11734  10841     29    365    -68       C  
ATOM   1736  C   CYS A 245     -47.769 -12.986 -70.943  1.00 93.16           C  
ANISOU 1736  C   CYS A 245    10978  12621  11795     46    368   -107       C  
ATOM   1737  O   CYS A 245     -47.147 -13.665 -71.782  1.00 98.56           O  
ANISOU 1737  O   CYS A 245    11731  13245  12472     24    362   -142       O  
ATOM   1738  CB  CYS A 245     -48.206 -10.553 -71.289  1.00 84.09           C  
ANISOU 1738  CB  CYS A 245     9731  11550  10666     96    399   -103       C  
ATOM   1739  SG  CYS A 245     -48.988  -9.404 -72.440  1.00 86.33           S  
ANISOU 1739  SG  CYS A 245     9984  11869  10946     70    394    -78       S  
ATOM   1740  N   LEU A 246     -47.602 -13.128 -69.627  1.00 94.17           N  
ANISOU 1740  N   LEU A 246    11077  12767  11935     85    375   -102       N  
ATOM   1741  CA  LEU A 246     -46.642 -14.113 -69.114  1.00 96.00           C  
ANISOU 1741  CA  LEU A 246    11355  12942  12175    103    376   -137       C  
ATOM   1742  C   LEU A 246     -47.050 -15.539 -69.468  1.00 96.80           C  
ANISOU 1742  C   LEU A 246    11519  13005  12255     33    333   -111       C  
ATOM   1743  O   LEU A 246     -46.184 -16.399 -69.612  1.00 99.06           O  
ANISOU 1743  O   LEU A 246    11868  13223  12545     37    328   -151       O  
ATOM   1744  CB  LEU A 246     -46.432 -14.002 -67.598  1.00 96.43           C  
ANISOU 1744  CB  LEU A 246    11365  13028  12246    156    389   -130       C  
ATOM   1745  CG  LEU A 246     -45.828 -12.718 -67.012  1.00 97.14           C  
ANISOU 1745  CG  LEU A 246    11400  13145  12360    235    430   -166       C  
ATOM   1746  CD1 LEU A 246     -45.254 -12.987 -65.628  1.00 96.38           C  
ANISOU 1746  CD1 LEU A 246    11286  13052  12279    283    442   -177       C  
ATOM   1747  CD2 LEU A 246     -44.762 -12.110 -67.907  1.00 96.94           C  
ANISOU 1747  CD2 LEU A 246    11403  13076  12352    264    456   -228       C  
ATOM   1748  N   GLN A 247     -48.351 -15.800 -69.603  1.00 96.67           N  
ANISOU 1748  N   GLN A 247    11486  13028  12215    -30    299    -43       N  
ATOM   1749  CA  GLN A 247     -48.787 -17.145 -69.981  1.00102.46           C  
ANISOU 1749  CA  GLN A 247    12280  13722  12928   -102    253    -15       C  
ATOM   1750  C   GLN A 247     -48.248 -17.518 -71.373  1.00100.58           C  
ANISOU 1750  C   GLN A 247    12117  13415  12681   -127    247    -62       C  
ATOM   1751  O   GLN A 247     -47.712 -18.616 -71.556  1.00 97.62           O  
ANISOU 1751  O   GLN A 247    11812  12972  12305   -142    225    -89       O  
ATOM   1752  CB  GLN A 247     -50.321 -17.304 -69.908  1.00107.97           C  
ANISOU 1752  CB  GLN A 247    12942  14481  13599   -169    217     70       C  
ATOM   1753  CG  GLN A 247     -50.837 -18.705 -70.272  1.00112.51           C  
ANISOU 1753  CG  GLN A 247    13580  15014  14152   -251    162    107       C  
ATOM   1754  CD  GLN A 247     -50.355 -19.805 -69.323  1.00115.90           C  
ANISOU 1754  CD  GLN A 247    14042  15403  14591   -247    141    107       C  
ATOM   1755  NE2 GLN A 247     -49.368 -20.595 -69.759  1.00111.12           N  
ANISOU 1755  NE2 GLN A 247    13515  14708  13995   -240    132     50       N  
ATOM   1756  OE1 GLN A 247     -50.880 -19.953 -68.214  1.00119.76           O  
ANISOU 1756  OE1 GLN A 247    14483  15943  15076   -251    130    159       O  
ATOM   1757  N   ASN A 248     -48.355 -16.598 -72.329  1.00 95.99           N  
ANISOU 1757  N   ASN A 248    11521  12852  12095   -127    265    -76       N  
ATOM   1758  CA  ASN A 248     -47.923 -16.866 -73.702  1.00 97.93           C  
ANISOU 1758  CA  ASN A 248    11833  13048  12328   -153    261   -117       C  
ATOM   1759  C   ASN A 248     -46.399 -16.748 -73.938  1.00 97.52           C  
ANISOU 1759  C   ASN A 248    11815  12945  12293    -92    295   -201       C  
ATOM   1760  O   ASN A 248     -45.887 -16.994 -75.051  1.00 89.17           O  
ANISOU 1760  O   ASN A 248    10811  11847  11221   -106    297   -244       O  
ATOM   1761  CB  ASN A 248     -48.725 -16.005 -74.671  1.00 98.91           C  
ANISOU 1761  CB  ASN A 248    11928  13214  12436   -188    261    -90       C  
ATOM   1762  CG  ASN A 248     -50.172 -16.439 -74.745  1.00102.42           C  
ANISOU 1762  CG  ASN A 248    12361  13695  12857   -263    217    -13       C  
ATOM   1763  ND2 ASN A 248     -51.036 -15.567 -75.273  1.00103.10           N  
ANISOU 1763  ND2 ASN A 248    12402  13835  12935   -287    218     25       N  
ATOM   1764  OD1 ASN A 248     -50.514 -17.551 -74.326  1.00100.51           O  
ANISOU 1764  OD1 ASN A 248    12151  13431  12606   -301    181     16       O  
ATOM   1765  N   LEU A 249     -45.678 -16.415 -72.869  1.00 93.75           N  
ANISOU 1765  N   LEU A 249    11306  12473  11842    -26    324   -223       N  
ATOM   1766  CA  LEU A 249     -44.244 -16.601 -72.859  1.00 91.81           C  
ANISOU 1766  CA  LEU A 249    11097  12176  11612     29    351   -295       C  
ATOM   1767  C   LEU A 249     -43.895 -18.077 -72.960  1.00 92.25           C  
ANISOU 1767  C   LEU A 249    11230  12162  11658      6    319   -316       C  
ATOM   1768  O   LEU A 249     -42.735 -18.414 -73.252  1.00 92.73           O  
ANISOU 1768  O   LEU A 249    11335  12172  11725     42    334   -381       O  
ATOM   1769  CB  LEU A 249     -43.611 -15.984 -71.611  1.00 89.95           C  
ANISOU 1769  CB  LEU A 249    10809  11961  11406    101    384   -309       C  
ATOM   1770  CG  LEU A 249     -42.842 -14.665 -71.784  1.00 86.87           C  
ANISOU 1770  CG  LEU A 249    10379  11591  11033    159    429   -349       C  
ATOM   1771  CD1 LEU A 249     -43.602 -13.646 -72.614  1.00 87.94           C  
ANISOU 1771  CD1 LEU A 249    10481  11773  11159    132    431   -322       C  
ATOM   1772  CD2 LEU A 249     -42.528 -14.087 -70.416  1.00 84.87           C  
ANISOU 1772  CD2 LEU A 249    10072  11366  10807    221    452   -347       C  
ATOM   1773  N   ALA A 250     -44.893 -18.945 -72.757  1.00 89.69           N  
ANISOU 1773  N   ALA A 250    10921  11836  11320    -55    272   -261       N  
ATOM   1774  CA  ALA A 250     -44.698 -20.402 -72.789  1.00 91.60           C  
ANISOU 1774  CA  ALA A 250    11239  12007  11556    -84    230   -271       C  
ATOM   1775  C   ALA A 250     -43.833 -20.895 -73.953  1.00 94.28           C  
ANISOU 1775  C   ALA A 250    11653  12284  11885    -79    230   -343       C  
ATOM   1776  O   ALA A 250     -43.882 -20.331 -75.053  1.00 98.15           O  
ANISOU 1776  O   ALA A 250    12146  12788  12358    -93    244   -360       O  
ATOM   1777  CB  ALA A 250     -46.040 -21.117 -72.795  1.00 89.97           C  
ANISOU 1777  CB  ALA A 250    11042  11813  11330   -166    175   -197       C  
ATOM   1778  N   GLY A 251     -43.048 -21.944 -73.685  1.00 94.05           N  
ANISOU 1778  N   GLY A 251    11682  12187  11865    -59    213   -383       N  
ATOM   1779  CA  GLY A 251     -42.153 -22.548 -74.669  1.00 95.37           C  
ANISOU 1779  CA  GLY A 251    11922  12291  12020    -46    210   -457       C  
ATOM   1780  C   GLY A 251     -40.757 -21.946 -74.774  1.00 98.76           C  
ANISOU 1780  C   GLY A 251    12344  12716  12463     33    264   -532       C  
ATOM   1781  O   GLY A 251     -40.040 -22.244 -75.724  1.00102.62           O  
ANISOU 1781  O   GLY A 251    12881  13171  12938     45    270   -594       O  
ATOM   1782  N   LEU A 252     -40.360 -21.137 -73.788  1.00103.12           N  
ANISOU 1782  N   LEU A 252    12834  13305  13042     86    303   -527       N  
ATOM   1783  CA  LEU A 252     -39.121 -20.327 -73.833  1.00105.02           C  
ANISOU 1783  CA  LEU A 252    13050  13555  13296    157    357   -587       C  
ATOM   1784  C   LEU A 252     -37.967 -20.777 -72.894  1.00110.09           C  
ANISOU 1784  C   LEU A 252    13703  14159  13965    222    371   -629       C  
ATOM   1785  O   LEU A 252     -38.193 -21.162 -71.737  1.00109.80           O  
ANISOU 1785  O   LEU A 252    13653  14118  13948    227    355   -595       O  
ATOM   1786  CB  LEU A 252     -39.479 -18.870 -73.515  1.00100.69           C  
ANISOU 1786  CB  LEU A 252    12419  13079  12757    172    393   -553       C  
ATOM   1787  CG  LEU A 252     -38.356 -17.836 -73.353  1.00 96.03           C  
ANISOU 1787  CG  LEU A 252    11789  12510  12186    242    447   -598       C  
ATOM   1788  CD1 LEU A 252     -37.600 -17.670 -74.658  1.00 96.12           C  
ANISOU 1788  CD1 LEU A 252    11833  12508  12178    248    465   -655       C  
ATOM   1789  CD2 LEU A 252     -38.916 -16.495 -72.891  1.00 93.77           C  
ANISOU 1789  CD2 LEU A 252    11424  12290  11914    251    468   -555       C  
ATOM   1790  N   HIS A 253     -36.737 -20.705 -73.416  1.00112.12           N  
ANISOU 1790  N   HIS A 253    13981  14394  14222    272    401   -700       N  
ATOM   1791  CA  HIS A 253     -35.516 -20.829 -72.619  1.00114.51           C  
ANISOU 1791  CA  HIS A 253    14282  14673  14551    342    426   -744       C  
ATOM   1792  C   HIS A 253     -34.821 -19.474 -72.536  1.00111.15           C  
ANISOU 1792  C   HIS A 253    13795  14297  14137    392    482   -764       C  
ATOM   1793  O   HIS A 253     -34.286 -18.986 -73.535  1.00109.20           O  
ANISOU 1793  O   HIS A 253    13552  14063  13873    402    507   -804       O  
ATOM   1794  CB  HIS A 253     -34.544 -21.825 -73.251  1.00122.57           C  
ANISOU 1794  CB  HIS A 253    15375  15631  15562    366    416   -817       C  
ATOM   1795  CG  HIS A 253     -35.000 -23.248 -73.193  1.00133.65           C  
ANISOU 1795  CG  HIS A 253    16847  16972  16962    329    357   -807       C  
ATOM   1796  CD2 HIS A 253     -34.461 -24.332 -72.585  1.00138.36           C  
ANISOU 1796  CD2 HIS A 253    17487  17506  17576    354    330   -831       C  
ATOM   1797  ND1 HIS A 253     -36.132 -23.698 -73.843  1.00138.22           N  
ANISOU 1797  ND1 HIS A 253    17455  17543  17517    256    313   -769       N  
ATOM   1798  CE1 HIS A 253     -36.277 -24.993 -73.626  1.00136.37           C  
ANISOU 1798  CE1 HIS A 253    17282  17244  17285    235    261   -768       C  
ATOM   1799  NE2 HIS A 253     -35.278 -25.402 -72.865  1.00139.29           N  
ANISOU 1799  NE2 HIS A 253    17662  17578  17681    294    269   -805       N  
ATOM   1800  N   VAL A 254     -34.844 -18.870 -71.350  1.00109.22           N  
ANISOU 1800  N   VAL A 254    13495  14083  13919    422    499   -735       N  
ATOM   1801  CA  VAL A 254     -34.063 -17.657 -71.046  1.00108.33           C  
ANISOU 1801  CA  VAL A 254    13326  14007  13823    476    547   -755       C  
ATOM   1802  C   VAL A 254     -32.953 -18.077 -70.109  1.00106.65           C  
ANISOU 1802  C   VAL A 254    13120  13764  13637    537    560   -791       C  
ATOM   1803  O   VAL A 254     -33.182 -18.894 -69.217  1.00112.49           O  
ANISOU 1803  O   VAL A 254    13874  14478  14388    535    534   -770       O  
ATOM   1804  CB  VAL A 254     -34.866 -16.515 -70.318  1.00109.83           C  
ANISOU 1804  CB  VAL A 254    13443  14258  14029    474    557   -699       C  
ATOM   1805  CG1 VAL A 254     -35.467 -15.511 -71.291  1.00104.98           C  
ANISOU 1805  CG1 VAL A 254    12802  13687  13398    442    565   -681       C  
ATOM   1806  CG2 VAL A 254     -35.939 -17.056 -69.376  1.00110.50           C  
ANISOU 1806  CG2 VAL A 254    13517  14350  14117    442    523   -640       C  
ATOM   1807  N   HIS A 255     -31.759 -17.522 -70.288  1.00105.30           N  
ANISOU 1807  N   HIS A 255    12936  13597  13473    590    598   -842       N  
ATOM   1808  CA  HIS A 255     -30.738 -17.637 -69.254  1.00100.95           C  
ANISOU 1808  CA  HIS A 255    12375  13031  12950    652    616   -869       C  
ATOM   1809  C   HIS A 255     -31.150 -16.712 -68.120  1.00 93.63           C  
ANISOU 1809  C   HIS A 255    11381  12148  12046    666    628   -824       C  
ATOM   1810  O   HIS A 255     -30.974 -17.030 -66.945  1.00 96.82           O  
ANISOU 1810  O   HIS A 255    11773  12543  12471    692    624   -814       O  
ATOM   1811  CB  HIS A 255     -29.354 -17.252 -69.776  1.00103.48           C  
ANISOU 1811  CB  HIS A 255    12695  13349  13270    702    654   -931       C  
ATOM   1812  CG  HIS A 255     -28.228 -17.815 -68.971  1.00106.63           C  
ANISOU 1812  CG  HIS A 255    13106  13715  13691    761    664   -969       C  
ATOM   1813  CD2 HIS A 255     -27.962 -17.754 -67.647  1.00102.53           C  
ANISOU 1813  CD2 HIS A 255    12559  13196  13201    795    669   -956       C  
ATOM   1814  ND1 HIS A 255     -27.208 -18.555 -69.537  1.00118.34           N  
ANISOU 1814  ND1 HIS A 255    14636  15161  15165    790    669  -1031       N  
ATOM   1815  CE1 HIS A 255     -26.361 -18.923 -68.592  1.00117.30           C  
ANISOU 1815  CE1 HIS A 255    14503  15005  15059    841    675  -1051       C  
ATOM   1816  NE2 HIS A 255     -26.798 -18.450 -67.436  1.00112.98           N  
ANISOU 1816  NE2 HIS A 255    13912  14479  14534    843    676  -1005       N  
ATOM   1817  N   ARG A 256     -31.726 -15.568 -68.464  1.00 85.95           N  
ANISOU 1817  N   ARG A 256    10364  11225  11068    649    641   -798       N  
ATOM   1818  CA  ARG A 256     -31.951 -14.572 -67.451  1.00 84.45           C  
ANISOU 1818  CA  ARG A 256    10109  11076  10901    675    655   -768       C  
ATOM   1819  C   ARG A 256     -33.136 -13.689 -67.737  1.00 80.33           C  
ANISOU 1819  C   ARG A 256     9547  10603  10371    637    648   -720       C  
ATOM   1820  O   ARG A 256     -33.179 -12.989 -68.740  1.00 77.60           O  
ANISOU 1820  O   ARG A 256     9196  10274  10013    621    657   -726       O  
ATOM   1821  CB  ARG A 256     -30.698 -13.738 -67.314  1.00 87.43           C  
ANISOU 1821  CB  ARG A 256    10460  11461  11296    733    693   -810       C  
ATOM   1822  CG  ARG A 256     -30.637 -12.892 -66.069  1.00 88.64           C  
ANISOU 1822  CG  ARG A 256    10555  11647  11476    773    707   -792       C  
ATOM   1823  CD  ARG A 256     -29.382 -12.034 -66.075  1.00 91.31           C  
ANISOU 1823  CD  ARG A 256    10870  11990  11831    825    741   -834       C  
ATOM   1824  NE  ARG A 256     -28.121 -12.774 -66.292  1.00 89.45           N  
ANISOU 1824  NE  ARG A 256    10673  11716  11595    855    754   -886       N  
ATOM   1825  CZ  ARG A 256     -27.200 -12.469 -67.214  1.00 92.71           C  
ANISOU 1825  CZ  ARG A 256    11096  12128  12000    867    776   -925       C  
ATOM   1826  NH1 ARG A 256     -27.355 -11.454 -68.063  1.00 94.51           N1+
ANISOU 1826  NH1 ARG A 256    11301  12389  12219    849    786   -918       N1+
ATOM   1827  NH2 ARG A 256     -26.097 -13.197 -67.301  1.00 97.15           N  
ANISOU 1827  NH2 ARG A 256    11691  12660  12562    900    787   -972       N  
ATOM   1828  N   LEU A 257     -34.084 -13.723 -66.819  1.00 79.24           N  
ANISOU 1828  N   LEU A 257     9379  10490  10237    624    629   -671       N  
ATOM   1829  CA  LEU A 257     -35.358 -13.046 -66.990  1.00 84.69           C  
ANISOU 1829  CA  LEU A 257    10032  11227  10917    587    617   -620       C  
ATOM   1830  C   LEU A 257     -35.465 -11.907 -65.986  1.00 83.48           C  
ANISOU 1830  C   LEU A 257     9811  11121  10786    630    633   -605       C  
ATOM   1831  O   LEU A 257     -35.499 -12.145 -64.790  1.00 90.95           O  
ANISOU 1831  O   LEU A 257    10735  12077  11742    653    631   -592       O  
ATOM   1832  CB  LEU A 257     -36.507 -14.044 -66.774  1.00 84.53           C  
ANISOU 1832  CB  LEU A 257    10030  11206  10880    533    578   -571       C  
ATOM   1833  CG  LEU A 257     -37.950 -13.539 -66.697  1.00 82.85           C  
ANISOU 1833  CG  LEU A 257     9773  11048  10655    494    561   -510       C  
ATOM   1834  CD1 LEU A 257     -38.372 -12.848 -67.980  1.00 81.93           C  
ANISOU 1834  CD1 LEU A 257     9656  10948  10525    462    563   -506       C  
ATOM   1835  CD2 LEU A 257     -38.851 -14.722 -66.427  1.00 82.57           C  
ANISOU 1835  CD2 LEU A 257     9763  11005  10602    441    522   -465       C  
ATOM   1836  N   ILE A 258     -35.520 -10.677 -66.459  1.00 78.43           N  
ANISOU 1836  N   ILE A 258     9136  10511  10152    639    647   -607       N  
ATOM   1837  CA  ILE A 258     -35.584  -9.564 -65.543  1.00 79.63           C  
ANISOU 1837  CA  ILE A 258     9226  10702  10326    683    659   -598       C  
ATOM   1838  C   ILE A 258     -36.985  -8.947 -65.620  1.00 81.36           C  
ANISOU 1838  C   ILE A 258     9404  10971  10536    653    640   -548       C  
ATOM   1839  O   ILE A 258     -37.509  -8.661 -66.700  1.00 85.24           O  
ANISOU 1839  O   ILE A 258     9903  11469  11014    613    632   -533       O  
ATOM   1840  CB  ILE A 258     -34.497  -8.516 -65.837  1.00 78.68           C  
ANISOU 1840  CB  ILE A 258     9092  10576  10226    726    685   -638       C  
ATOM   1841  CG1 ILE A 258     -33.131  -9.166 -65.881  1.00 77.49           C  
ANISOU 1841  CG1 ILE A 258     8980  10381  10079    752    703   -688       C  
ATOM   1842  CG2 ILE A 258     -34.486  -7.431 -64.770  1.00 79.59           C  
ANISOU 1842  CG2 ILE A 258     9147  10725  10365    777    694   -635       C  
ATOM   1843  CD1 ILE A 258     -32.785  -9.789 -67.205  1.00 80.37           C  
ANISOU 1843  CD1 ILE A 258     9398  10716  10423    717    703   -710       C  
ATOM   1844  N   LEU A 259     -37.580  -8.720 -64.466  1.00 79.03           N  
ANISOU 1844  N   LEU A 259     9064  10716  10246    674    637   -521       N  
ATOM   1845  CA  LEU A 259     -38.982  -8.437 -64.420  1.00 84.65           C  
ANISOU 1845  CA  LEU A 259     9740  11477  10943    645    616   -468       C  
ATOM   1846  C   LEU A 259     -39.259  -7.395 -63.351  1.00 86.53           C  
ANISOU 1846  C   LEU A 259     9911  11766  11197    697    623   -461       C  
ATOM   1847  O   LEU A 259     -38.800  -7.540 -62.227  1.00 96.13           O  
ANISOU 1847  O   LEU A 259    11112  12986  12424    738    632   -474       O  
ATOM   1848  CB  LEU A 259     -39.688  -9.750 -64.108  1.00 88.99           C  
ANISOU 1848  CB  LEU A 259    10313  12028  11471    598    593   -432       C  
ATOM   1849  CG  LEU A 259     -41.190  -9.853 -64.293  1.00 94.28           C  
ANISOU 1849  CG  LEU A 259    10961  12745  12118    547    566   -372       C  
ATOM   1850  CD1 LEU A 259     -41.622  -9.172 -65.587  1.00 97.90           C  
ANISOU 1850  CD1 LEU A 259    11419  13206  12568    516    562   -366       C  
ATOM   1851  CD2 LEU A 259     -41.601 -11.323 -64.265  1.00 95.88           C  
ANISOU 1851  CD2 LEU A 259    11207  12926  12298    493    540   -343       C  
ATOM   1852  N   GLY A 260     -39.976  -6.328 -63.681  1.00 83.11           N  
ANISOU 1852  N   GLY A 260     9437  11371  10768    698    617   -444       N  
ATOM   1853  CA  GLY A 260     -40.279  -5.323 -62.664  1.00 83.09           C  
ANISOU 1853  CA  GLY A 260     9372  11417  10781    752    619   -441       C  
ATOM   1854  C   GLY A 260     -40.928  -4.068 -63.184  1.00 81.77           C  
ANISOU 1854  C   GLY A 260     9167  11279  10622    757    609   -429       C  
ATOM   1855  O   GLY A 260     -41.572  -4.090 -64.199  1.00 85.03           O  
ANISOU 1855  O   GLY A 260     9593  11693  11022    708    595   -405       O  
ATOM   1856  N   GLU A 261     -40.778  -2.970 -62.465  1.00 83.64           N  
ANISOU 1856  N   GLU A 261     9358  11539  10882    818    614   -447       N  
ATOM   1857  CA  GLU A 261     -41.237  -1.672 -62.960  1.00 88.51           C  
ANISOU 1857  CA  GLU A 261     9941  12174  11514    831    601   -442       C  
ATOM   1858  C   GLU A 261     -40.455  -0.545 -62.307  1.00 83.27           C  
ANISOU 1858  C   GLU A 261     9250  11505  10884    901    608   -482       C  
ATOM   1859  O   GLU A 261     -39.571  -0.791 -61.514  1.00 82.06           O  
ANISOU 1859  O   GLU A 261     9104  11334  10739    938    625   -511       O  
ATOM   1860  CB  GLU A 261     -42.747  -1.514 -62.755  1.00 95.86           C  
ANISOU 1860  CB  GLU A 261    10825  13169  12425    817    581   -396       C  
ATOM   1861  CG  GLU A 261     -43.379  -2.578 -61.867  1.00102.19           C  
ANISOU 1861  CG  GLU A 261    11617  14011  13199    803    580   -366       C  
ATOM   1862  CD  GLU A 261     -44.819  -2.264 -61.556  1.00110.84           C  
ANISOU 1862  CD  GLU A 261    12657  15181  14277    800    561   -321       C  
ATOM   1863  OE1 GLU A 261     -45.227  -2.420 -60.380  1.00112.25           O  
ANISOU 1863  OE1 GLU A 261    12794  15412  14442    830    563   -309       O  
ATOM   1864  OE2 GLU A 261     -45.533  -1.847 -62.501  1.00124.46           O1-
ANISOU 1864  OE2 GLU A 261    14377  16915  15998    767    546   -298       O1-
ATOM   1865  N   PHE A 262     -40.757   0.689 -62.652  1.00 80.76           N  
ANISOU 1865  N   PHE A 262     8905  11196  10585    921    593   -482       N  
ATOM   1866  CA  PHE A 262     -40.003   1.788 -62.101  1.00 82.23           C  
ANISOU 1866  CA  PHE A 262     9068  11369  10805    985    593   -520       C  
ATOM   1867  C   PHE A 262     -40.937   2.700 -61.356  1.00 87.30           C  
ANISOU 1867  C   PHE A 262     9650  12063  11454   1032    574   -512       C  
ATOM   1868  O   PHE A 262     -42.094   2.836 -61.734  1.00 96.74           O  
ANISOU 1868  O   PHE A 262    10823  13296  12636   1008    557   -476       O  
ATOM   1869  CB  PHE A 262     -39.323   2.540 -63.221  1.00 80.84           C  
ANISOU 1869  CB  PHE A 262     8914  11148  10651    970    587   -534       C  
ATOM   1870  CG  PHE A 262     -38.700   1.640 -64.230  1.00 81.66           C  
ANISOU 1870  CG  PHE A 262     9073  11213  10738    913    602   -535       C  
ATOM   1871  CD1 PHE A 262     -37.461   1.092 -64.009  1.00 86.65           C  
ANISOU 1871  CD1 PHE A 262     9738  11809  11376    926    625   -568       C  
ATOM   1872  CD2 PHE A 262     -39.356   1.320 -65.383  1.00 83.29           C  
ANISOU 1872  CD2 PHE A 262     9299  11421  10925    851    592   -504       C  
ATOM   1873  CE1 PHE A 262     -36.878   0.245 -64.934  1.00 84.93           C  
ANISOU 1873  CE1 PHE A 262     9569  11558  11141    879    639   -573       C  
ATOM   1874  CE2 PHE A 262     -38.786   0.482 -66.314  1.00 84.21           C  
ANISOU 1874  CE2 PHE A 262     9466  11504  11024    802    605   -510       C  
ATOM   1875  CZ  PHE A 262     -37.542  -0.059 -66.092  1.00 83.23           C  
ANISOU 1875  CZ  PHE A 262     9374  11345  10904    818    629   -546       C  
ATOM   1876  N   LYS A 263     -40.430   3.342 -60.309  1.00 90.03           N  
ANISOU 1876  N   LYS A 263     9971  12414  11821   1100    576   -545       N  
ATOM   1877  CA  LYS A 263     -41.224   4.300 -59.526  1.00 91.51           C  
ANISOU 1877  CA  LYS A 263    10100  12650  12016   1157    557   -546       C  
ATOM   1878  C   LYS A 263     -41.771   5.469 -60.349  1.00 90.31           C  
ANISOU 1878  C   LYS A 263     9932  12495  11885   1157    527   -538       C  
ATOM   1879  O   LYS A 263     -42.530   6.251 -59.830  1.00 89.97           O  
ANISOU 1879  O   LYS A 263     9842  12493  11849   1202    507   -539       O  
ATOM   1880  CB  LYS A 263     -40.404   4.870 -58.358  1.00 91.41           C  
ANISOU 1880  CB  LYS A 263    10071  12633  12026   1230    562   -591       C  
ATOM   1881  CG  LYS A 263     -39.985   3.845 -57.315  1.00 93.07           C  
ANISOU 1881  CG  LYS A 263    10286  12859  12218   1242    588   -600       C  
ATOM   1882  CD  LYS A 263     -39.124   4.457 -56.218  1.00 92.33           C  
ANISOU 1882  CD  LYS A 263    10178  12757  12145   1314    592   -645       C  
ATOM   1883  CE  LYS A 263     -38.786   3.411 -55.173  1.00 91.22           C  
ANISOU 1883  CE  LYS A 263    10039  12637  11983   1322    616   -647       C  
ATOM   1884  NZ  LYS A 263     -38.246   3.992 -53.921  1.00 92.10           N1+
ANISOU 1884  NZ  LYS A 263    10123  12760  12108   1395    617   -686       N1+
ATOM   1885  N   ASP A 264     -41.402   5.591 -61.621  1.00 92.67           N  
ANISOU 1885  N   ASP A 264    10266  12748  12195   1108    522   -530       N  
ATOM   1886  CA  ASP A 264     -41.806   6.751 -62.419  1.00 97.98           C  
ANISOU 1886  CA  ASP A 264    10925  13410  12891   1107    490   -521       C  
ATOM   1887  C   ASP A 264     -42.525   6.316 -63.700  1.00101.91           C  
ANISOU 1887  C   ASP A 264    11440  13911  13368   1030    483   -477       C  
ATOM   1888  O   ASP A 264     -42.130   6.705 -64.804  1.00109.67           O  
ANISOU 1888  O   ASP A 264    12449  14855  14364    994    474   -473       O  
ATOM   1889  CB  ASP A 264     -40.580   7.639 -62.736  1.00 97.33           C  
ANISOU 1889  CB  ASP A 264    10862  13269  12848   1125    481   -553       C  
ATOM   1890  CG  ASP A 264     -39.439   6.885 -63.488  1.00 93.55           C  
ANISOU 1890  CG  ASP A 264    10438  12743  12363   1075    507   -560       C  
ATOM   1891  OD1 ASP A 264     -39.314   5.639 -63.385  1.00 86.58           O  
ANISOU 1891  OD1 ASP A 264     9579  11866  11450   1047    535   -555       O  
ATOM   1892  OD2 ASP A 264     -38.653   7.568 -64.179  1.00 89.10           O1-
ANISOU 1892  OD2 ASP A 264     9891  12138  11823   1066    496   -570       O1-
ATOM   1893  N   GLU A 265     -43.593   5.533 -63.556  1.00101.09           N  
ANISOU 1893  N   GLU A 265    11322  13857  13231   1004    487   -444       N  
ATOM   1894  CA  GLU A 265     -44.121   4.814 -64.703  1.00105.69           C  
ANISOU 1894  CA  GLU A 265    11933  14438  13787    925    487   -404       C  
ATOM   1895  C   GLU A 265     -45.547   4.324 -64.641  1.00113.91           C  
ANISOU 1895  C   GLU A 265    12945  15539  14797    898    477   -359       C  
ATOM   1896  O   GLU A 265     -46.241   4.467 -63.635  1.00117.06           O  
ANISOU 1896  O   GLU A 265    13296  15992  15188    942    474   -354       O  
ATOM   1897  CB  GLU A 265     -43.232   3.589 -64.974  1.00103.33           C  
ANISOU 1897  CB  GLU A 265    11688  14101  13469    883    515   -414       C  
ATOM   1898  CG  GLU A 265     -42.192   3.833 -66.039  1.00 99.58           C  
ANISOU 1898  CG  GLU A 265    11257  13569  13010    855    518   -432       C  
ATOM   1899  CD  GLU A 265     -42.734   4.682 -67.162  1.00 96.79           C  
ANISOU 1899  CD  GLU A 265    10894  13213  12666    825    491   -407       C  
ATOM   1900  OE1 GLU A 265     -42.140   5.764 -67.412  1.00 85.86           O  
ANISOU 1900  OE1 GLU A 265     9506  11802  11315    849    477   -425       O  
ATOM   1901  OE2 GLU A 265     -43.776   4.272 -67.744  1.00 96.01           O1-
ANISOU 1901  OE2 GLU A 265    10794  13142  12543    776    481   -368       O1-
ATOM   1902  N   ARG A 266     -45.964   3.756 -65.773  1.00120.89           N  
ANISOU 1902  N   ARG A 266    13857  16415  15660    824    473   -325       N  
ATOM   1903  CA  ARG A 266     -47.099   2.852 -65.813  1.00124.92           C  
ANISOU 1903  CA  ARG A 266    14359  16971  16132    778    470   -279       C  
ATOM   1904  C   ARG A 266     -46.822   1.738 -64.803  1.00121.54           C  
ANISOU 1904  C   ARG A 266    13940  16556  15683    786    492   -285       C  
ATOM   1905  O   ARG A 266     -45.818   1.016 -64.905  1.00114.74           O  
ANISOU 1905  O   ARG A 266    13127  15647  14820    769    512   -308       O  
ATOM   1906  CB  ARG A 266     -47.350   2.305 -67.236  1.00129.75           C  
ANISOU 1906  CB  ARG A 266    15012  17560  16725    694    463   -248       C  
ATOM   1907  CG  ARG A 266     -46.181   1.591 -67.914  1.00133.76           C  
ANISOU 1907  CG  ARG A 266    15587  18005  17230    657    482   -273       C  
ATOM   1908  CD  ARG A 266     -46.288   1.627 -69.446  1.00137.33           C  
ANISOU 1908  CD  ARG A 266    16071  18432  17674    590    470   -255       C  
ATOM   1909  NE  ARG A 266     -47.599   1.171 -69.934  1.00142.76           N  
ANISOU 1909  NE  ARG A 266    16750  19159  18332    535    453   -202       N  
ATOM   1910  CZ  ARG A 266     -48.517   1.922 -70.557  1.00147.05           C  
ANISOU 1910  CZ  ARG A 266    17264  19728  18880    518    427   -170       C  
ATOM   1911  NH1 ARG A 266     -48.307   3.210 -70.817  1.00148.05           N1+
ANISOU 1911  NH1 ARG A 266    17368  19844  19039    550    413   -182       N1+
ATOM   1912  NH2 ARG A 266     -49.670   1.375 -70.937  1.00143.30           N  
ANISOU 1912  NH2 ARG A 266    16782  19289  18375    465    412   -121       N  
ATOM   1913  N   ASN A 267     -47.718   1.633 -63.819  1.00122.21           N  
ANISOU 1913  N   ASN A 267    13974  16708  15749    811    489   -264       N  
ATOM   1914  CA  ASN A 267     -47.488   0.828 -62.620  1.00117.36           C  
ANISOU 1914  CA  ASN A 267    13353  16117  15120    834    506   -271       C  
ATOM   1915  C   ASN A 267     -48.704   0.048 -62.102  1.00112.52           C  
ANISOU 1915  C   ASN A 267    12707  15578  14467    806    499   -220       C  
ATOM   1916  O   ASN A 267     -49.774   0.612 -61.945  1.00115.99           O  
ANISOU 1916  O   ASN A 267    13094  16080  14898    820    484   -194       O  
ATOM   1917  CB  ASN A 267     -46.998   1.739 -61.516  1.00115.67           C  
ANISOU 1917  CB  ASN A 267    13102  15914  14930    922    512   -314       C  
ATOM   1918  CG  ASN A 267     -46.076   1.029 -60.586  1.00113.96           C  
ANISOU 1918  CG  ASN A 267    12904  15682  14711    942    535   -340       C  
ATOM   1919  ND2 ASN A 267     -44.804   0.947 -60.964  1.00118.42           N  
ANISOU 1919  ND2 ASN A 267    13519  16175  15297    941    549   -376       N  
ATOM   1920  OD1 ASN A 267     -46.504   0.506 -59.569  1.00105.79           O  
ANISOU 1920  OD1 ASN A 267    11840  14700  13653    957    541   -325       O  
ATOM   1921  N   LEU A 268     -48.511  -1.231 -61.785  1.00108.36           N  
ANISOU 1921  N   LEU A 268    12210  15044  13916    768    509   -206       N  
ATOM   1922  CA  LEU A 268     -49.625  -2.174 -61.590  1.00105.83           C  
ANISOU 1922  CA  LEU A 268    11871  14781  13555    716    497   -147       C  
ATOM   1923  C   LEU A 268     -50.541  -1.852 -60.407  1.00111.35           C  
ANISOU 1923  C   LEU A 268    12494  15577  14235    761    494   -126       C  
ATOM   1924  O   LEU A 268     -50.068  -1.455 -59.339  1.00111.53           O  
ANISOU 1924  O   LEU A 268    12488  15617  14269    829    507   -159       O  
ATOM   1925  CB  LEU A 268     -49.084  -3.589 -61.404  1.00100.57           C  
ANISOU 1925  CB  LEU A 268    11257  14080  12873    673    505   -140       C  
ATOM   1926  CG  LEU A 268     -48.200  -4.170 -62.506  1.00 97.07           C  
ANISOU 1926  CG  LEU A 268    10894  13546  12439    626    509   -161       C  
ATOM   1927  CD1 LEU A 268     -47.489  -5.418 -62.015  1.00 96.25           C  
ANISOU 1927  CD1 LEU A 268    10835  13408  12328    609    517   -168       C  
ATOM   1928  CD2 LEU A 268     -49.009  -4.486 -63.739  1.00 97.35           C  
ANISOU 1928  CD2 LEU A 268    10951  13579  12457    551    488   -120       C  
ATOM   1929  N   GLU A 269     -51.850  -2.033 -60.608  1.00118.98           N  
ANISOU 1929  N   GLU A 269    13424  16608  15172    722    475    -70       N  
ATOM   1930  CA  GLU A 269     -52.835  -1.934 -59.521  1.00126.98           C  
ANISOU 1930  CA  GLU A 269    14361  17726  16158    753    472    -40       C  
ATOM   1931  C   GLU A 269     -52.445  -2.892 -58.411  1.00130.83           C  
ANISOU 1931  C   GLU A 269    14852  18232  16627    755    484    -36       C  
ATOM   1932  O   GLU A 269     -52.191  -2.477 -57.272  1.00128.14           O  
ANISOU 1932  O   GLU A 269    14469  17929  16287    824    497    -63       O  
ATOM   1933  CB  GLU A 269     -54.257  -2.272 -60.006  1.00131.39           C  
ANISOU 1933  CB  GLU A 269    14890  18349  16683    693    449     29       C  
ATOM   1934  CG  GLU A 269     -55.154  -1.063 -60.265  1.00137.37           C  
ANISOU 1934  CG  GLU A 269    15588  19160  17446    730    436     35       C  
ATOM   1935  CD  GLU A 269     -55.951  -0.606 -59.043  1.00138.54           C  
ANISOU 1935  CD  GLU A 269    15648  19419  17571    793    436     44       C  
ATOM   1936  OE1 GLU A 269     -56.541  -1.465 -58.343  1.00129.91           O  
ANISOU 1936  OE1 GLU A 269    14525  18395  16437    765    436     89       O  
ATOM   1937  OE2 GLU A 269     -56.007   0.621 -58.794  1.00139.23           O1-
ANISOU 1937  OE2 GLU A 269    15694  19525  17681    870    435      8       O1-
ATOM   1938  N   ILE A 270     -52.390  -4.175 -58.765  1.00133.37           N  
ANISOU 1938  N   ILE A 270    15222  18521  16930    678    477     -2       N  
ATOM   1939  CA  ILE A 270     -52.030  -5.237 -57.821  1.00132.31           C  
ANISOU 1939  CA  ILE A 270    15099  18394  16778    667    483      9       C  
ATOM   1940  C   ILE A 270     -50.998  -6.185 -58.437  1.00122.61           C  
ANISOU 1940  C   ILE A 270    13959  17062  15564    621    486     -9       C  
ATOM   1941  O   ILE A 270     -50.944  -6.335 -59.661  1.00110.00           O  
ANISOU 1941  O   ILE A 270    12411  15408  13975    572    477     -7       O  
ATOM   1942  CB  ILE A 270     -53.275  -6.031 -57.311  1.00135.28           C  
ANISOU 1942  CB  ILE A 270    15430  18863  17107    617    464     85       C  
ATOM   1943  CG1 ILE A 270     -54.197  -6.457 -58.466  1.00131.13           C  
ANISOU 1943  CG1 ILE A 270    14923  18335  16564    534    439    139       C  
ATOM   1944  CG2 ILE A 270     -54.048  -5.204 -56.284  1.00137.54           C  
ANISOU 1944  CG2 ILE A 270    15621  19261  17373    682    469     92       C  
ATOM   1945  CD1 ILE A 270     -55.264  -7.459 -58.066  1.00129.55           C  
ANISOU 1945  CD1 ILE A 270    14694  18210  16317    469    417    218       C  
ATOM   1946  N   PHE A 271     -50.176  -6.789 -57.572  1.00123.05           N  
ANISOU 1946  N   PHE A 271    14033  17097  15623    639    497    -28       N  
ATOM   1947  CA  PHE A 271     -49.199  -7.815 -57.958  1.00122.02           C  
ANISOU 1947  CA  PHE A 271    13981  16877  15504    601    497    -44       C  
ATOM   1948  C   PHE A 271     -49.331  -9.038 -57.046  1.00120.58           C  
ANISOU 1948  C   PHE A 271    13801  16718  15296    569    486     -4       C  
ATOM   1949  O   PHE A 271     -49.015  -8.961 -55.864  1.00122.28           O  
ANISOU 1949  O   PHE A 271    13981  16968  15508    616    499    -16       O  
ATOM   1950  CB  PHE A 271     -47.776  -7.241 -57.894  1.00122.68           C  
ANISOU 1950  CB  PHE A 271    14093  16892  15626    663    523   -118       C  
ATOM   1951  CG  PHE A 271     -46.729  -8.108 -58.549  1.00125.29           C  
ANISOU 1951  CG  PHE A 271    14508  17125  15971    630    526   -144       C  
ATOM   1952  CD1 PHE A 271     -46.912  -8.606 -59.836  1.00127.51           C  
ANISOU 1952  CD1 PHE A 271    14841  17358  16246    565    511   -130       C  
ATOM   1953  CD2 PHE A 271     -45.546  -8.410 -57.892  1.00127.81           C  
ANISOU 1953  CD2 PHE A 271    14851  17402  16307    667    543   -184       C  
ATOM   1954  CE1 PHE A 271     -45.947  -9.401 -60.445  1.00124.59           C  
ANISOU 1954  CE1 PHE A 271    14546  16902  15888    540    512   -159       C  
ATOM   1955  CE2 PHE A 271     -44.578  -9.199 -58.500  1.00128.63           C  
ANISOU 1955  CE2 PHE A 271    15029  17418  16423    643    545   -211       C  
ATOM   1956  CZ  PHE A 271     -44.779  -9.694 -59.780  1.00124.01           C  
ANISOU 1956  CZ  PHE A 271    14495  16788  15831    581    530   -200       C  
ATOM   1957  N   GLU A 272     -49.835 -10.146 -57.593  1.00123.43           N  
ANISOU 1957  N   GLU A 272    14199  17062  15636    486    459     44       N  
ATOM   1958  CA  GLU A 272     -50.005 -11.409 -56.859  1.00123.07           C  
ANISOU 1958  CA  GLU A 272    14163  17031  15568    442    439     90       C  
ATOM   1959  C   GLU A 272     -49.042 -12.471 -57.432  1.00120.69           C  
ANISOU 1959  C   GLU A 272    13954  16619  15283    404    430     67       C  
ATOM   1960  O   GLU A 272     -48.532 -12.315 -58.561  1.00119.67           O  
ANISOU 1960  O   GLU A 272    13878  16417  15173    396    434     30       O  
ATOM   1961  CB  GLU A 272     -51.462 -11.917 -56.949  1.00124.76           C  
ANISOU 1961  CB  GLU A 272    14342  17318  15741    372    407    172       C  
ATOM   1962  CG  GLU A 272     -52.521 -11.028 -56.279  1.00126.61           C  
ANISOU 1962  CG  GLU A 272    14479  17673  15950    406    413    202       C  
ATOM   1963  CD  GLU A 272     -53.453 -11.761 -55.291  1.00129.73           C  
ANISOU 1963  CD  GLU A 272    14822  18164  16303    369    392    278       C  
ATOM   1964  OE1 GLU A 272     -53.099 -12.848 -54.784  1.00134.39           O  
ANISOU 1964  OE1 GLU A 272    15444  18731  16886    333    377    299       O  
ATOM   1965  OE2 GLU A 272     -54.553 -11.239 -54.992  1.00123.51           O1-
ANISOU 1965  OE2 GLU A 272    13959  17482  15487    375    389    316       O1-
ATOM   1966  N   PRO A 273     -48.787 -13.556 -56.665  1.00111.02           N  
ANISOU 1966  N   PRO A 273    12748  15384  14050    382    414     90       N  
ATOM   1967  CA  PRO A 273     -47.949 -14.648 -57.191  1.00106.62           C  
ANISOU 1967  CA  PRO A 273    12278  14722  13508    346    399     70       C  
ATOM   1968  C   PRO A 273     -48.613 -15.405 -58.332  1.00105.04           C  
ANISOU 1968  C   PRO A 273    12129  14489  13293    261    363    108       C  
ATOM   1969  O   PRO A 273     -47.930 -16.072 -59.096  1.00105.64           O  
ANISOU 1969  O   PRO A 273    12281  14473  13383    237    353     79       O  
ATOM   1970  CB  PRO A 273     -47.755 -15.582 -55.978  1.00103.70           C  
ANISOU 1970  CB  PRO A 273    11904  14366  13128    338    385    100       C  
ATOM   1971  CG  PRO A 273     -48.147 -14.779 -54.784  1.00102.48           C  
ANISOU 1971  CG  PRO A 273    11660  14316  12961    391    405    112       C  
ATOM   1972  CD  PRO A 273     -49.175 -13.795 -55.263  1.00105.22           C  
ANISOU 1972  CD  PRO A 273    11954  14731  13294    394    410    129       C  
ATOM   1973  N   SER A 274     -49.938 -15.307 -58.419  1.00106.32           N  
ANISOU 1973  N   SER A 274    12245  14727  13425    217    343    172       N  
ATOM   1974  CA  SER A 274     -50.731 -16.009 -59.426  1.00106.57           C  
ANISOU 1974  CA  SER A 274    12315  14738  13438    131    305    217       C  
ATOM   1975  C   SER A 274     -50.389 -15.553 -60.843  1.00104.29           C  
ANISOU 1975  C   SER A 274    12074  14384  13166    129    315    171       C  
ATOM   1976  O   SER A 274     -50.603 -16.284 -61.815  1.00103.07           O  
ANISOU 1976  O   SER A 274    11978  14178  13003     64    286    184       O  
ATOM   1977  CB  SER A 274     -52.221 -15.804 -59.141  1.00108.87           C  
ANISOU 1977  CB  SER A 274    12532  15139  13693     94    287    295       C  
ATOM   1978  OG  SER A 274     -52.465 -14.499 -58.637  1.00114.02           O  
ANISOU 1978  OG  SER A 274    13106  15870  14346    164    322    279       O  
ATOM   1979  N   ILE A 275     -49.828 -14.357 -60.953  1.00100.86           N  
ANISOU 1979  N   ILE A 275    11615  13952  12753    200    355    115       N  
ATOM   1980  CA  ILE A 275     -49.391 -13.854 -62.239  1.00103.80           C  
ANISOU 1980  CA  ILE A 275    12029  14267  13141    202    367     70       C  
ATOM   1981  C   ILE A 275     -48.146 -14.590 -62.705  1.00106.29           C  
ANISOU 1981  C   ILE A 275    12428  14479  13476    202    369     15       C  
ATOM   1982  O   ILE A 275     -47.882 -14.699 -63.905  1.00101.04           O  
ANISOU 1982  O   ILE A 275    11817  13758  12813    176    365    -10       O  
ATOM   1983  CB  ILE A 275     -49.097 -12.362 -62.158  1.00105.82           C  
ANISOU 1983  CB  ILE A 275    12235  14552  13417    277    404     27       C  
ATOM   1984  CG1 ILE A 275     -50.349 -11.619 -61.691  1.00106.05           C  
ANISOU 1984  CG1 ILE A 275    12179  14684  13427    283    400     77       C  
ATOM   1985  CG2 ILE A 275     -48.627 -11.850 -63.512  1.00105.70           C  
ANISOU 1985  CG2 ILE A 275    12262  14480  13418    274    414    -15       C  
ATOM   1986  CD1 ILE A 275     -50.070 -10.226 -61.188  1.00108.91           C  
ANISOU 1986  CD1 ILE A 275    12484  15086  13810    368    432     37       C  
ATOM   1987  N   MET A 276     -47.383 -15.085 -61.736  1.00117.56           N  
ANISOU 1987  N   MET A 276    13864  15887  14916    235    375     -2       N  
ATOM   1988  CA  MET A 276     -46.199 -15.891 -62.006  1.00121.68           C  
ANISOU 1988  CA  MET A 276    14463  16315  15454    239    375    -50       C  
ATOM   1989  C   MET A 276     -46.561 -17.179 -62.734  1.00114.10           C  
ANISOU 1989  C   MET A 276    13570  15303  14478    160    330    -23       C  
ATOM   1990  O   MET A 276     -45.736 -17.708 -63.462  1.00115.32           O  
ANISOU 1990  O   MET A 276    13794  15375  14643    157    327    -69       O  
ATOM   1991  CB  MET A 276     -45.438 -16.230 -60.706  1.00129.90           C  
ANISOU 1991  CB  MET A 276    15493  17352  16509    285    385    -65       C  
ATOM   1992  CG  MET A 276     -44.859 -15.052 -59.918  1.00130.00           C  
ANISOU 1992  CG  MET A 276    15448  17402  16541    369    428   -103       C  
ATOM   1993  SD  MET A 276     -43.324 -14.345 -60.560  1.00129.84           S  
ANISOU 1993  SD  MET A 276    15465  17312  16556    433    468   -195       S  
ATOM   1994  CE  MET A 276     -43.970 -12.948 -61.481  1.00129.13           C  
ANISOU 1994  CE  MET A 276    15335  17263  16463    438    482   -196       C  
ATOM   1995  N   GLU A 277     -47.778 -17.689 -62.543  1.00112.20           N  
ANISOU 1995  N   GLU A 277    13308  15109  14211     97    293     51       N  
ATOM   1996  CA  GLU A 277     -48.254 -18.805 -63.364  1.00116.61           C  
ANISOU 1996  CA  GLU A 277    13931  15620  14752     15    246     82       C  
ATOM   1997  C   GLU A 277     -47.871 -18.533 -64.816  1.00113.91           C  
ANISOU 1997  C   GLU A 277    13640  15223  14416      9    255     33       C  
ATOM   1998  O   GLU A 277     -47.758 -17.374 -65.231  1.00117.58           O  
ANISOU 1998  O   GLU A 277    14074  15714  14888     48    290      4       O  
ATOM   1999  CB  GLU A 277     -49.779 -18.983 -63.254  1.00123.26           C  
ANISOU 1999  CB  GLU A 277    14731  16538  15563    -53    211    170       C  
ATOM   2000  CG  GLU A 277     -50.276 -19.694 -61.996  1.00126.77           C  
ANISOU 2000  CG  GLU A 277    15143  17030  15995    -77    184    234       C  
ATOM   2001  CD  GLU A 277     -49.843 -21.161 -61.903  1.00130.36           C  
ANISOU 2001  CD  GLU A 277    15673  17402  16452   -121    140    240       C  
ATOM   2002  OE1 GLU A 277     -49.371 -21.737 -62.919  1.00129.34           O  
ANISOU 2002  OE1 GLU A 277    15625  17184  16332   -144    122    203       O  
ATOM   2003  OE2 GLU A 277     -49.983 -21.742 -60.800  1.00125.20           O1-
ANISOU 2003  OE2 GLU A 277    14998  16776  15794   -131    120    283       O1-
ATOM   2004  N   GLY A 278     -47.670 -19.586 -65.593  1.00108.67           N  
ANISOU 2004  N   GLY A 278    13057  14483  13746    -39    222     22       N  
ATOM   2005  CA  GLY A 278     -47.172 -19.426 -66.954  1.00111.61           C  
ANISOU 2005  CA  GLY A 278    13483  14802  14122    -41    231    -32       C  
ATOM   2006  C   GLY A 278     -45.666 -19.557 -66.962  1.00113.43           C  
ANISOU 2006  C   GLY A 278    13756  14962  14377     20    257   -112       C  
ATOM   2007  O   GLY A 278     -45.095 -20.254 -67.805  1.00118.74           O  
ANISOU 2007  O   GLY A 278    14503  15563  15049      6    244   -153       O  
ATOM   2008  N   LEU A 279     -45.016 -18.904 -66.004  1.00110.04           N  
ANISOU 2008  N   LEU A 279    13282  14558  13968     90    296   -135       N  
ATOM   2009  CA  LEU A 279     -43.596 -19.110 -65.774  1.00106.95           C  
ANISOU 2009  CA  LEU A 279    12926  14109  13603    149    318   -203       C  
ATOM   2010  C   LEU A 279     -43.242 -20.585 -65.597  1.00110.38           C  
ANISOU 2010  C   LEU A 279    13428  14471  14038    123    278   -205       C  
ATOM   2011  O   LEU A 279     -42.087 -20.967 -65.761  1.00107.79           O  
ANISOU 2011  O   LEU A 279    13148  14080  13727    161    288   -267       O  
ATOM   2012  CB  LEU A 279     -43.119 -18.308 -64.553  1.00103.09           C  
ANISOU 2012  CB  LEU A 279    12371  13663  13132    219    356   -213       C  
ATOM   2013  CG  LEU A 279     -42.418 -16.967 -64.811  1.00 99.60           C  
ANISOU 2013  CG  LEU A 279    11897  13238  12708    283    406   -263       C  
ATOM   2014  CD1 LEU A 279     -43.002 -16.222 -66.004  1.00 99.21           C  
ANISOU 2014  CD1 LEU A 279    11840  13209  12645    255    410   -259       C  
ATOM   2015  CD2 LEU A 279     -42.436 -16.113 -63.548  1.00 96.04           C  
ANISOU 2015  CD2 LEU A 279    11371  12849  12269    336    431   -252       C  
ATOM   2016  N   CYS A 280     -44.227 -21.412 -65.263  1.00116.14           N  
ANISOU 2016  N   CYS A 280    14163  15212  14751     58    230   -139       N  
ATOM   2017  CA  CYS A 280     -43.979 -22.827 -65.002  1.00125.90           C  
ANISOU 2017  CA  CYS A 280    15464  16380  15991     30    183   -132       C  
ATOM   2018  C   CYS A 280     -43.706 -23.559 -66.303  1.00127.24           C  
ANISOU 2018  C   CYS A 280    15719  16472  16155     -1    156   -172       C  
ATOM   2019  O   CYS A 280     -43.034 -24.599 -66.310  1.00124.01           O  
ANISOU 2019  O   CYS A 280    15376  15984  15756      0    128   -203       O  
ATOM   2020  CB  CYS A 280     -45.166 -23.423 -64.254  1.00134.66           C  
ANISOU 2020  CB  CYS A 280    16547  17533  17083    -34    137    -42       C  
ATOM   2021  SG  CYS A 280     -46.099 -22.127 -63.397  1.00150.79           S  
ANISOU 2021  SG  CYS A 280    18473  19706  19114    -18    171     14       S  
ATOM   2022  N   ASP A 281     -44.206 -22.986 -67.402  1.00127.73           N  
ANISOU 2022  N   ASP A 281    15780  16553  16199    -26    165   -174       N  
ATOM   2023  CA  ASP A 281     -43.934 -23.490 -68.748  1.00125.55           C  
ANISOU 2023  CA  ASP A 281    15579  16212  15912    -52    148   -218       C  
ATOM   2024  C   ASP A 281     -42.545 -23.058 -69.240  1.00119.81           C  
ANISOU 2024  C   ASP A 281    14873  15449  15199     20    194   -310       C  
ATOM   2025  O   ASP A 281     -41.784 -23.894 -69.737  1.00123.42           O  
ANISOU 2025  O   ASP A 281    15402  15831  15659     29    178   -362       O  
ATOM   2026  CB  ASP A 281     -45.024 -23.028 -69.719  1.00125.39           C  
ANISOU 2026  CB  ASP A 281    15544  16233  15864   -109    138   -182       C  
ATOM   2027  CG  ASP A 281     -46.415 -23.493 -69.304  1.00131.60           C  
ANISOU 2027  CG  ASP A 281    16309  17058  16633   -185     90    -89       C  
ATOM   2028  OD1 ASP A 281     -46.570 -24.676 -68.919  1.00131.68           O  
ANISOU 2028  OD1 ASP A 281    16363  17024  16643   -223     38    -62       O  
ATOM   2029  OD2 ASP A 281     -47.356 -22.670 -69.364  1.00135.73           O1-
ANISOU 2029  OD2 ASP A 281    16770  17656  17141   -207    101    -41       O1-
ATOM   2030  N   VAL A 282     -42.209 -21.772 -69.085  1.00108.81           N  
ANISOU 2030  N   VAL A 282    13419  14108  13815     72    249   -328       N  
ATOM   2031  CA  VAL A 282     -40.901 -21.261 -69.529  1.00104.00           C  
ANISOU 2031  CA  VAL A 282    12821  13475  13219    138    295   -408       C  
ATOM   2032  C   VAL A 282     -39.796 -21.841 -68.654  1.00102.10           C  
ANISOU 2032  C   VAL A 282    12600  13189  13002    192    301   -446       C  
ATOM   2033  O   VAL A 282     -39.953 -21.945 -67.442  1.00 97.27           O  
ANISOU 2033  O   VAL A 282    11954  12596  12404    204    295   -410       O  
ATOM   2034  CB  VAL A 282     -40.804 -19.703 -69.536  1.00102.20           C  
ANISOU 2034  CB  VAL A 282    12522  13312  12996    179    347   -414       C  
ATOM   2035  CG1 VAL A 282     -42.026 -19.072 -70.171  1.00102.82           C  
ANISOU 2035  CG1 VAL A 282    12568  13444  13054    126    339   -364       C  
ATOM   2036  CG2 VAL A 282     -40.635 -19.125 -68.149  1.00101.36           C  
ANISOU 2036  CG2 VAL A 282    12351  13247  12913    228    372   -397       C  
ATOM   2037  N   THR A 283     -38.688 -22.250 -69.259  1.00104.71           N  
ANISOU 2037  N   THR A 283    12985  13460  13337    227    309   -518       N  
ATOM   2038  CA  THR A 283     -37.540 -22.663 -68.457  1.00104.61           C  
ANISOU 2038  CA  THR A 283    12985  13410  13350    287    322   -558       C  
ATOM   2039  C   THR A 283     -36.638 -21.442 -68.257  1.00105.43           C  
ANISOU 2039  C   THR A 283    13036  13551  13470    356    384   -597       C  
ATOM   2040  O   THR A 283     -36.444 -20.641 -69.164  1.00107.22           O  
ANISOU 2040  O   THR A 283    13253  13800  13686    363    413   -625       O  
ATOM   2041  CB  THR A 283     -36.760 -23.827 -69.083  1.00 99.98           C  
ANISOU 2041  CB  THR A 283    12485  12740  12763    293    297   -617       C  
ATOM   2042  CG2 THR A 283     -37.696 -24.945 -69.455  1.00100.63           C  
ANISOU 2042  CG2 THR A 283    12623  12783  12828    220    230   -580       C  
ATOM   2043  OG1 THR A 283     -36.069 -23.367 -70.241  1.00101.95           O  
ANISOU 2043  OG1 THR A 283    12751  12985  12998    319    329   -680       O  
ATOM   2044  N   ILE A 284     -36.105 -21.310 -67.052  1.00104.67           N  
ANISOU 2044  N   ILE A 284    12907  13463  13398    402    401   -598       N  
ATOM   2045  CA  ILE A 284     -35.371 -20.135 -66.635  1.00 99.56           C  
ANISOU 2045  CA  ILE A 284    12204  12855  12767    464    453   -623       C  
ATOM   2046  C   ILE A 284     -34.103 -20.584 -65.912  1.00 99.58           C  
ANISOU 2046  C   ILE A 284    12223  12816  12794    525    465   -668       C  
ATOM   2047  O   ILE A 284     -34.167 -21.471 -65.055  1.00103.61           O  
ANISOU 2047  O   ILE A 284    12750  13299  13315    520    435   -648       O  
ATOM   2048  CB  ILE A 284     -36.239 -19.321 -65.644  1.00 99.38           C  
ANISOU 2048  CB  ILE A 284    12107  12901  12750    461    460   -562       C  
ATOM   2049  CG1 ILE A 284     -37.662 -19.193 -66.175  1.00 94.96           C  
ANISOU 2049  CG1 ILE A 284    11535  12378  12166    392    434   -505       C  
ATOM   2050  CG2 ILE A 284     -35.631 -17.950 -65.375  1.00102.54           C  
ANISOU 2050  CG2 ILE A 284    12449  13346  13166    519    510   -588       C  
ATOM   2051  CD1 ILE A 284     -38.482 -18.111 -65.512  1.00 92.33           C  
ANISOU 2051  CD1 ILE A 284    11122  12124  11833    396    449   -457       C  
ATOM   2052  N   ASP A 285     -32.958 -19.982 -66.232  1.00 98.66           N  
ANISOU 2052  N   ASP A 285    12101  12698  12687    581    507   -728       N  
ATOM   2053  CA  ASP A 285     -31.750 -20.185 -65.407  1.00100.65           C  
ANISOU 2053  CA  ASP A 285    12351  12924  12964    644    526   -766       C  
ATOM   2054  C   ASP A 285     -31.688 -19.172 -64.284  1.00 98.96           C  
ANISOU 2054  C   ASP A 285    12066  12765  12770    680    555   -743       C  
ATOM   2055  O   ASP A 285     -31.555 -19.547 -63.116  1.00 99.38           O  
ANISOU 2055  O   ASP A 285    12106  12813  12839    698    546   -726       O  
ATOM   2056  CB  ASP A 285     -30.472 -20.114 -66.231  1.00 98.04           C  
ANISOU 2056  CB  ASP A 285    12049  12568  12633    689    555   -839       C  
ATOM   2057  CG  ASP A 285     -30.487 -21.082 -67.357  1.00101.76           C  
ANISOU 2057  CG  ASP A 285    12591  12989  13083    659    527   -869       C  
ATOM   2058  OD1 ASP A 285     -31.442 -21.887 -67.410  1.00 99.60           O  
ANISOU 2058  OD1 ASP A 285    12350  12694  12800    606    481   -831       O  
ATOM   2059  OD2 ASP A 285     -29.565 -21.032 -68.193  1.00111.00           O1-
ANISOU 2059  OD2 ASP A 285    13784  14146  14245    691    549   -930       O1-
ATOM   2060  N   GLU A 286     -31.811 -17.898 -64.637  1.00 93.57           N  
ANISOU 2060  N   GLU A 286    11337  12131  12084    688    586   -742       N  
ATOM   2061  CA  GLU A 286     -31.599 -16.847 -63.682  1.00 95.54           C  
ANISOU 2061  CA  GLU A 286    11522  12427  12353    731    615   -733       C  
ATOM   2062  C   GLU A 286     -32.745 -15.842 -63.669  1.00 88.84           C  
ANISOU 2062  C   GLU A 286    10619  11639  11495    705    615   -686       C  
ATOM   2063  O   GLU A 286     -32.809 -14.928 -64.482  1.00 91.07           O  
ANISOU 2063  O   GLU A 286    10885  11944  11771    702    633   -694       O  
ATOM   2064  CB  GLU A 286     -30.260 -16.174 -63.985  1.00106.75           C  
ANISOU 2064  CB  GLU A 286    12934  13840  13785    787    654   -791       C  
ATOM   2065  CG  GLU A 286     -29.745 -15.279 -62.860  1.00115.43           C  
ANISOU 2065  CG  GLU A 286    13976  14971  14908    840    682   -793       C  
ATOM   2066  CD  GLU A 286     -28.683 -14.300 -63.331  1.00119.75           C  
ANISOU 2066  CD  GLU A 286    14505  15528  15465    881    718   -837       C  
ATOM   2067  OE1 GLU A 286     -27.944 -14.643 -64.295  1.00119.71           O  
ANISOU 2067  OE1 GLU A 286    14540  15494  15451    885    727   -879       O  
ATOM   2068  OE2 GLU A 286     -28.604 -13.190 -62.742  1.00113.94           O1-
ANISOU 2068  OE2 GLU A 286    13717  14831  14745    910    737   -829       O1-
ATOM   2069  N   PHE A 287     -33.652 -16.004 -62.723  1.00 84.43           N  
ANISOU 2069  N   PHE A 287    10031  11110  10935    687    595   -634       N  
ATOM   2070  CA  PHE A 287     -34.779 -15.093 -62.602  1.00 85.11           C  
ANISOU 2070  CA  PHE A 287    10064  11260  11013    667    595   -588       C  
ATOM   2071  C   PHE A 287     -34.361 -13.854 -61.818  1.00 83.78           C  
ANISOU 2071  C   PHE A 287     9833  11134  10865    725    627   -599       C  
ATOM   2072  O   PHE A 287     -33.598 -13.959 -60.867  1.00 91.40           O  
ANISOU 2072  O   PHE A 287    10788  12090  11846    770    638   -618       O  
ATOM   2073  CB  PHE A 287     -35.947 -15.778 -61.901  1.00 83.90           C  
ANISOU 2073  CB  PHE A 287     9900  11132  10846    624    560   -525       C  
ATOM   2074  CG  PHE A 287     -37.119 -14.871 -61.659  1.00 82.53           C  
ANISOU 2074  CG  PHE A 287     9663  11032  10661    609    559   -477       C  
ATOM   2075  CD1 PHE A 287     -37.889 -14.428 -62.712  1.00 82.28           C  
ANISOU 2075  CD1 PHE A 287     9631  11017  10614    569    553   -461       C  
ATOM   2076  CD2 PHE A 287     -37.450 -14.469 -60.375  1.00 81.85           C  
ANISOU 2076  CD2 PHE A 287     9520  10998  10580    636    565   -450       C  
ATOM   2077  CE1 PHE A 287     -38.978 -13.600 -62.487  1.00 89.10           C  
ANISOU 2077  CE1 PHE A 287    10436  11949  11468    559    551   -418       C  
ATOM   2078  CE2 PHE A 287     -38.540 -13.652 -60.132  1.00 87.19           C  
ANISOU 2078  CE2 PHE A 287    10136  11746  11245    627    563   -410       C  
ATOM   2079  CZ  PHE A 287     -39.311 -13.209 -61.188  1.00 88.76           C  
ANISOU 2079  CZ  PHE A 287    10334  11960  11430    590    556   -394       C  
ATOM   2080  N   ARG A 288     -34.853 -12.684 -62.197  1.00 78.96           N  
ANISOU 2080  N   ARG A 288     9182  10566  10253    726    637   -590       N  
ATOM   2081  CA  ARG A 288     -34.483 -11.491 -61.477  1.00 78.13           C  
ANISOU 2081  CA  ARG A 288     9022  10495  10167    781    662   -603       C  
ATOM   2082  C   ARG A 288     -35.606 -10.480 -61.324  1.00 76.19           C  
ANISOU 2082  C   ARG A 288     8719  10311   9916    775    657   -566       C  
ATOM   2083  O   ARG A 288     -36.027  -9.834 -62.266  1.00 75.81           O  
ANISOU 2083  O   ARG A 288     8667  10275   9863    752    656   -560       O  
ATOM   2084  CB  ARG A 288     -33.266 -10.843 -62.107  1.00 79.96           C  
ANISOU 2084  CB  ARG A 288     9265  10700  10416    816    689   -656       C  
ATOM   2085  CG  ARG A 288     -32.432 -10.149 -61.044  1.00 83.79           C  
ANISOU 2085  CG  ARG A 288     9713  11196  10926    881    711   -679       C  
ATOM   2086  CD  ARG A 288     -31.511  -9.090 -61.598  1.00 82.76           C  
ANISOU 2086  CD  ARG A 288     9572  11060  10811    913    734   -717       C  
ATOM   2087  NE  ARG A 288     -30.379  -9.673 -62.311  1.00 77.69           N  
ANISOU 2087  NE  ARG A 288     8977  10370  10169    916    747   -759       N  
ATOM   2088  CZ  ARG A 288     -29.713  -9.071 -63.291  1.00 74.31           C  
ANISOU 2088  CZ  ARG A 288     8557   9935   9742    919    763   -786       C  
ATOM   2089  NH1 ARG A 288     -30.038  -7.857 -63.713  1.00 68.71           N1+
ANISOU 2089  NH1 ARG A 288     7813   9254   9037    915    763   -776       N1+
ATOM   2090  NH2 ARG A 288     -28.698  -9.699 -63.856  1.00 78.77           N  
ANISOU 2090  NH2 ARG A 288     9162  10464  10302    925    774   -826       N  
ATOM   2091  N   LEU A 289     -36.094 -10.349 -60.110  1.00 74.75           N  
ANISOU 2091  N   LEU A 289     8493  10173   9735    795    653   -539       N  
ATOM   2092  CA  LEU A 289     -37.200  -9.475 -59.874  1.00 78.53           C  
ANISOU 2092  CA  LEU A 289     8916  10715  10207    793    646   -505       C  
ATOM   2093  C   LEU A 289     -36.618  -8.114 -59.495  1.00 79.49           C  
ANISOU 2093  C   LEU A 289     8995  10853  10352    857    668   -537       C  
ATOM   2094  O   LEU A 289     -35.560  -8.063 -58.877  1.00 91.60           O  
ANISOU 2094  O   LEU A 289    10532  12366  11905    902    684   -572       O  
ATOM   2095  CB  LEU A 289     -38.095 -10.056 -58.779  1.00 78.54           C  
ANISOU 2095  CB  LEU A 289     8887  10763  10190    782    629   -457       C  
ATOM   2096  CG  LEU A 289     -39.315  -9.200 -58.471  1.00 81.03           C  
ANISOU 2096  CG  LEU A 289     9139  11154  10494    783    622   -420       C  
ATOM   2097  CD1 LEU A 289     -40.239  -9.142 -59.671  1.00 81.13           C  
ANISOU 2097  CD1 LEU A 289     9162  11172  10490    727    605   -392       C  
ATOM   2098  CD2 LEU A 289     -40.057  -9.720 -57.257  1.00 84.16           C  
ANISOU 2098  CD2 LEU A 289     9498  11606  10871    779    609   -377       C  
ATOM   2099  N   THR A 290     -37.272  -7.022 -59.899  1.00 76.39           N  
ANISOU 2099  N   THR A 290     8566  10495   9962    859    665   -526       N  
ATOM   2100  CA  THR A 290     -36.836  -5.662 -59.529  1.00 73.91           C  
ANISOU 2100  CA  THR A 290     8213  10196   9673    918    677   -554       C  
ATOM   2101  C   THR A 290     -37.988  -4.866 -58.886  1.00 75.55           C  
ANISOU 2101  C   THR A 290     8357  10472   9875    936    665   -525       C  
ATOM   2102  O   THR A 290     -39.009  -5.443 -58.485  1.00 72.70           O  
ANISOU 2102  O   THR A 290     7978  10153   9490    909    652   -483       O  
ATOM   2103  CB  THR A 290     -36.276  -4.874 -60.724  1.00 70.74           C  
ANISOU 2103  CB  THR A 290     7827   9762   9286    913    683   -580       C  
ATOM   2104  CG2 THR A 290     -35.698  -5.792 -61.766  1.00 70.98           C  
ANISOU 2104  CG2 THR A 290     7921   9740   9306    871    687   -592       C  
ATOM   2105  OG1 THR A 290     -37.314  -4.087 -61.315  1.00 69.08           O  
ANISOU 2105  OG1 THR A 290     7590   9584   9072    893    667   -552       O  
ATOM   2106  N   TYR A 291     -37.836  -3.546 -58.785  1.00 77.63           N  
ANISOU 2106  N   TYR A 291     8585  10749  10161    981    667   -546       N  
ATOM   2107  CA  TYR A 291     -38.847  -2.744 -58.090  1.00 82.23           C  
ANISOU 2107  CA  TYR A 291     9107  11396  10740   1011    656   -527       C  
ATOM   2108  C   TYR A 291     -40.258  -3.081 -58.535  1.00 85.96           C  
ANISOU 2108  C   TYR A 291     9565  11910  11184    960    637   -475       C  
ATOM   2109  O   TYR A 291     -40.537  -3.150 -59.729  1.00 86.56           O  
ANISOU 2109  O   TYR A 291     9667  11964  11254    912    628   -462       O  
ATOM   2110  CB  TYR A 291     -38.635  -1.244 -58.283  1.00 82.72           C  
ANISOU 2110  CB  TYR A 291     9141  11456  10830   1054    651   -552       C  
ATOM   2111  CG  TYR A 291     -39.759  -0.421 -57.699  1.00 83.48           C  
ANISOU 2111  CG  TYR A 291     9175  11619  10922   1086    635   -535       C  
ATOM   2112  CD1 TYR A 291     -40.060  -0.507 -56.356  1.00 87.20           C  
ANISOU 2112  CD1 TYR A 291     9607  12142  11382   1127    638   -533       C  
ATOM   2113  CD2 TYR A 291     -40.541   0.416 -58.491  1.00 88.39           C  
ANISOU 2113  CD2 TYR A 291     9779  12255  11549   1074    617   -519       C  
ATOM   2114  CE1 TYR A 291     -41.096   0.224 -55.800  1.00 89.21           C  
ANISOU 2114  CE1 TYR A 291     9802  12464  11627   1161    624   -520       C  
ATOM   2115  CE2 TYR A 291     -41.583   1.151 -57.947  1.00 89.49           C  
ANISOU 2115  CE2 TYR A 291     9861  12457  11683   1108    601   -505       C  
ATOM   2116  CZ  TYR A 291     -41.856   1.049 -56.592  1.00 90.54           C  
ANISOU 2116  CZ  TYR A 291     9953  12645  11803   1152    606   -507       C  
ATOM   2117  OH  TYR A 291     -42.883   1.756 -56.001  1.00 89.14           O  
ANISOU 2117  OH  TYR A 291     9715  12537  11616   1191    591   -497       O  
ATOM   2118  N   THR A 292     -41.131  -3.291 -57.557  1.00 91.85           N  
ANISOU 2118  N   THR A 292    10268  12721  11909    970    630   -446       N  
ATOM   2119  CA  THR A 292     -42.554  -3.450 -57.798  1.00 96.35           C  
ANISOU 2119  CA  THR A 292    10809  13347  12450    930    611   -394       C  
ATOM   2120  C   THR A 292     -43.316  -2.698 -56.722  1.00101.39           C  
ANISOU 2120  C   THR A 292    11375  14065  13081    982    607   -386       C  
ATOM   2121  O   THR A 292     -42.948  -2.765 -55.544  1.00 97.80           O  
ANISOU 2121  O   THR A 292    10897  13632  12627   1027    617   -402       O  
ATOM   2122  CB  THR A 292     -42.962  -4.918 -57.743  1.00 98.83           C  
ANISOU 2122  CB  THR A 292    11150  13665  12735    869    603   -353       C  
ATOM   2123  CG2 THR A 292     -44.225  -5.120 -58.540  1.00100.82           C  
ANISOU 2123  CG2 THR A 292    11395  13947  12963    809    583   -302       C  
ATOM   2124  OG1 THR A 292     -41.902  -5.732 -58.268  1.00102.83           O  
ANISOU 2124  OG1 THR A 292    11725  14093  13251    844    612   -377       O  
ATOM   2125  N   ASN A 293     -44.370  -1.988 -57.132  1.00109.38           N  
ANISOU 2125  N   ASN A 293    12349  15120  14087    979    591   -364       N  
ATOM   2126  CA  ASN A 293     -45.152  -1.135 -56.226  1.00108.98           C  
ANISOU 2126  CA  ASN A 293    12227  15148  14031   1036    585   -361       C  
ATOM   2127  C   ASN A 293     -45.839  -1.950 -55.166  1.00110.23           C  
ANISOU 2127  C   ASN A 293    12349  15380  14151   1029    585   -324       C  
ATOM   2128  O   ASN A 293     -45.660  -1.701 -53.972  1.00117.02           O  
ANISOU 2128  O   ASN A 293    13171  16281  15007   1085    594   -344       O  
ATOM   2129  CB  ASN A 293     -46.209  -0.340 -56.989  1.00109.95           C  
ANISOU 2129  CB  ASN A 293    12320  15302  14153   1026    565   -338       C  
ATOM   2130  CG  ASN A 293     -47.332   0.175 -56.090  1.00111.09           C  
ANISOU 2130  CG  ASN A 293    12386  15546  14275   1069    555   -320       C  
ATOM   2131  ND2 ASN A 293     -47.051   1.208 -55.300  1.00105.55           N  
ANISOU 2131  ND2 ASN A 293    11648  14862  13591   1151    558   -363       N  
ATOM   2132  OD1 ASN A 293     -48.445  -0.352 -56.120  1.00119.99           O  
ANISOU 2132  OD1 ASN A 293    13487  16733  15368   1029    546   -268       O  
ATOM   2133  N   ASP A 294     -46.641  -2.911 -55.614  1.00111.42           N  
ANISOU 2133  N   ASP A 294    12511  15551  14272    957    574   -269       N  
ATOM   2134  CA  ASP A 294     -47.342  -3.817 -54.709  1.00111.09           C  
ANISOU 2134  CA  ASP A 294    12439  15579  14192    935    570   -223       C  
ATOM   2135  C   ASP A 294     -46.500  -5.081 -54.575  1.00107.21           C  
ANISOU 2135  C   ASP A 294    12004  15030  13698    896    575   -222       C  
ATOM   2136  O   ASP A 294     -45.862  -5.524 -55.546  1.00112.17           O  
ANISOU 2136  O   ASP A 294    12698  15577  14344    857    575   -233       O  
ATOM   2137  CB  ASP A 294     -48.756  -4.131 -55.229  1.00110.41           C  
ANISOU 2137  CB  ASP A 294    12326  15550  14073    876    548   -159       C  
ATOM   2138  CG  ASP A 294     -49.562  -4.970 -54.267  1.00109.79           C  
ANISOU 2138  CG  ASP A 294    12206  15557  13950    853    541   -105       C  
ATOM   2139  OD1 ASP A 294     -49.299  -4.903 -53.047  1.00107.15           O  
ANISOU 2139  OD1 ASP A 294    11836  15266  13609    902    552   -120       O  
ATOM   2140  OD2 ASP A 294     -50.465  -5.693 -54.737  1.00114.54           O1-
ANISOU 2140  OD2 ASP A 294    12811  16185  14526    782    522    -47       O1-
ATOM   2141  N   PHE A 295     -46.473  -5.646 -53.372  1.00 98.17           N  
ANISOU 2141  N   PHE A 295    10834  13931  12534    909    579   -208       N  
ATOM   2142  CA  PHE A 295     -45.660  -6.813 -53.129  1.00 95.88           C  
ANISOU 2142  CA  PHE A 295    10595  13587  12245    879    582   -207       C  
ATOM   2143  C   PHE A 295     -46.139  -7.629 -51.942  1.00101.22           C  
ANISOU 2143  C   PHE A 295    11236  14333  12887    867    574   -163       C  
ATOM   2144  O   PHE A 295     -46.616  -7.072 -50.954  1.00112.78           O  
ANISOU 2144  O   PHE A 295    12632  15883  14333    913    580   -159       O  
ATOM   2145  CB  PHE A 295     -44.214  -6.402 -52.894  1.00 92.47           C  
ANISOU 2145  CB  PHE A 295    10194  13089  11850    935    604   -273       C  
ATOM   2146  CG  PHE A 295     -43.251  -7.544 -53.018  1.00 89.49           C  
ANISOU 2146  CG  PHE A 295     9883  12635  11483    903    606   -281       C  
ATOM   2147  CD1 PHE A 295     -42.879  -8.012 -54.265  1.00 88.80           C  
ANISOU 2147  CD1 PHE A 295     9862  12469  11408    856    600   -288       C  
ATOM   2148  CD2 PHE A 295     -42.741  -8.164 -51.900  1.00 86.88           C  
ANISOU 2148  CD2 PHE A 295     9548  12314  11146    919    610   -281       C  
ATOM   2149  CE1 PHE A 295     -41.994  -9.064 -54.392  1.00 87.27           C  
ANISOU 2149  CE1 PHE A 295     9729  12205  11222    831    600   -299       C  
ATOM   2150  CE2 PHE A 295     -41.873  -9.228 -52.021  1.00 86.30           C  
ANISOU 2150  CE2 PHE A 295     9537  12168  11084    892    608   -288       C  
ATOM   2151  CZ  PHE A 295     -41.501  -9.682 -53.270  1.00 85.78           C  
ANISOU 2151  CZ  PHE A 295     9536  12023  11031    848    603   -298       C  
ATOM   2152  N   SER A 296     -46.017  -8.949 -52.068  1.00101.32           N  
ANISOU 2152  N   SER A 296    11297  14310  12890    802    560   -129       N  
ATOM   2153  CA  SER A 296     -46.164  -9.880 -50.957  1.00102.51           C  
ANISOU 2153  CA  SER A 296    11429  14505  13015    784    550    -90       C  
ATOM   2154  C   SER A 296     -44.940 -10.734 -51.011  1.00101.97           C  
ANISOU 2154  C   SER A 296    11431  14342  12971    773    552   -116       C  
ATOM   2155  O   SER A 296     -44.419 -10.989 -52.090  1.00103.21           O  
ANISOU 2155  O   SER A 296    11652  14411  13149    747    550   -138       O  
ATOM   2156  CB  SER A 296     -47.378 -10.791 -51.129  1.00106.81           C  
ANISOU 2156  CB  SER A 296    11963  15098  13522    703    520     -9       C  
ATOM   2157  OG  SER A 296     -48.424 -10.136 -51.816  1.00114.83           O  
ANISOU 2157  OG  SER A 296    12945  16160  14523    691    514     12       O  
ATOM   2158  N   ASP A 297     -44.499 -11.214 -49.859  1.00104.61           N  
ANISOU 2158  N   ASP A 297    11752  14694  13299    791    554   -112       N  
ATOM   2159  CA  ASP A 297     -43.289 -12.035 -49.799  1.00 99.15           C  
ANISOU 2159  CA  ASP A 297    11126  13914  12631    787    555   -138       C  
ATOM   2160  C   ASP A 297     -43.499 -13.305 -50.629  1.00 98.54           C  
ANISOU 2160  C   ASP A 297    11112  13778  12551    703    525   -100       C  
ATOM   2161  O   ASP A 297     -42.815 -13.509 -51.609  1.00 98.60           O  
ANISOU 2161  O   ASP A 297    11185  13696  12583    692    526   -135       O  
ATOM   2162  CB  ASP A 297     -42.916 -12.353 -48.342  1.00 95.06           C  
ANISOU 2162  CB  ASP A 297    10575  13437  12104    816    560   -132       C  
ATOM   2163  CG  ASP A 297     -42.838 -11.100 -47.467  1.00 93.42           C  
ANISOU 2163  CG  ASP A 297    10300  13297  11896    899    586   -167       C  
ATOM   2164  OD1 ASP A 297     -42.402 -10.030 -47.959  1.00 90.99           O  
ANISOU 2164  OD1 ASP A 297     9994  12961  11614    948    606   -222       O  
ATOM   2165  OD2 ASP A 297     -43.225 -11.185 -46.283  1.00 94.49           O1-
ANISOU 2165  OD2 ASP A 297    10380  13517  12002    913    585   -139       O1-
ATOM   2166  N   ASP A 298     -44.495 -14.109 -50.266  1.00106.43           N  
ANISOU 2166  N   ASP A 298    12090  14831  13515    644    494    -28       N  
ATOM   2167  CA  ASP A 298     -44.825 -15.395 -50.938  1.00111.47           C  
ANISOU 2167  CA  ASP A 298    12787  15419  14145    558    456     18       C  
ATOM   2168  C   ASP A 298     -44.439 -15.565 -52.417  1.00110.11           C  
ANISOU 2168  C   ASP A 298    12691  15149  13997    531    451    -15       C  
ATOM   2169  O   ASP A 298     -44.265 -16.697 -52.876  1.00109.47           O  
ANISOU 2169  O   ASP A 298    12674  15000  13918    477    421      1       O  
ATOM   2170  CB  ASP A 298     -46.320 -15.724 -50.766  1.00115.08           C  
ANISOU 2170  CB  ASP A 298    13197  15968  14559    496    426    101       C  
ATOM   2171  CG  ASP A 298     -47.201 -14.468 -50.674  1.00124.05           C  
ANISOU 2171  CG  ASP A 298    14254  17202  15677    533    447    104       C  
ATOM   2172  OD1 ASP A 298     -46.806 -13.493 -49.990  1.00118.42           O  
ANISOU 2172  OD1 ASP A 298    13496  16526  14972    611    478     62       O  
ATOM   2173  OD2 ASP A 298     -48.300 -14.462 -51.274  1.00134.89           O1-
ANISOU 2173  OD2 ASP A 298    15609  18615  17027    485    429    150       O1-
ATOM   2174  N   ILE A 299     -44.319 -14.459 -53.149  1.00107.22           N  
ANISOU 2174  N   ILE A 299    12317  14776  13645    568    477    -60       N  
ATOM   2175  CA  ILE A 299     -44.004 -14.483 -54.579  1.00109.09           C  
ANISOU 2175  CA  ILE A 299    12617  14933  13898    546    476    -89       C  
ATOM   2176  C   ILE A 299     -42.627 -15.072 -54.952  1.00112.29           C  
ANISOU 2176  C   ILE A 299    13097  15232  14334    559    482   -144       C  
ATOM   2177  O   ILE A 299     -42.450 -15.605 -56.047  1.00113.82           O  
ANISOU 2177  O   ILE A 299    13355  15358  14533    519    467   -156       O  
ATOM   2178  CB  ILE A 299     -44.160 -13.070 -55.180  1.00109.68           C  
ANISOU 2178  CB  ILE A 299    12658  15031  13982    586    502   -123       C  
ATOM   2179  CG1 ILE A 299     -44.116 -13.117 -56.718  1.00110.04           C  
ANISOU 2179  CG1 ILE A 299    12761  15012  14037    548    495   -139       C  
ATOM   2180  CG2 ILE A 299     -43.126 -12.121 -54.605  1.00113.20           C  
ANISOU 2180  CG2 ILE A 299    13084  15471  14455    671    538   -184       C  
ATOM   2181  CD1 ILE A 299     -42.748 -13.048 -57.373  1.00108.95           C  
ANISOU 2181  CD1 ILE A 299    12682  14783  13928    577    515   -208       C  
ATOM   2182  N   VAL A 300     -41.653 -14.972 -54.062  1.00113.07           N  
ANISOU 2182  N   VAL A 300    13189  15319  14450    614    501   -179       N  
ATOM   2183  CA  VAL A 300     -40.343 -15.560 -54.319  1.00121.34           C  
ANISOU 2183  CA  VAL A 300    14303  16273  15525    630    507   -229       C  
ATOM   2184  C   VAL A 300     -40.331 -17.019 -53.871  1.00129.33           C  
ANISOU 2184  C   VAL A 300    15354  17254  16531    584    471   -192       C  
ATOM   2185  O   VAL A 300     -39.530 -17.829 -54.363  1.00129.47           O  
ANISOU 2185  O   VAL A 300    15440  17186  16565    573    460   -220       O  
ATOM   2186  CB  VAL A 300     -39.229 -14.781 -53.610  1.00126.11           C  
ANISOU 2186  CB  VAL A 300    14885  16875  16154    711    543   -284       C  
ATOM   2187  CG1 VAL A 300     -39.340 -13.296 -53.937  1.00126.36           C  
ANISOU 2187  CG1 VAL A 300    14874  16943  16193    754    572   -313       C  
ATOM   2188  CG2 VAL A 300     -39.273 -15.013 -52.105  1.00125.45           C  
ANISOU 2188  CG2 VAL A 300    14758  16845  16063    731    541   -258       C  
ATOM   2189  N   LYS A 301     -41.217 -17.325 -52.918  1.00132.61           N  
ANISOU 2189  N   LYS A 301    15723  17742  16921    558    451   -129       N  
ATOM   2190  CA  LYS A 301     -41.541 -18.697 -52.523  1.00135.81           C  
ANISOU 2190  CA  LYS A 301    16155  18132  17314    497    406    -75       C  
ATOM   2191  C   LYS A 301     -42.368 -19.424 -53.595  1.00134.67           C  
ANISOU 2191  C   LYS A 301    16056  17958  17154    417    366    -36       C  
ATOM   2192  O   LYS A 301     -42.417 -20.650 -53.596  1.00148.02           O  
ANISOU 2192  O   LYS A 301    17794  19602  18843    364    324     -5       O  
ATOM   2193  CB  LYS A 301     -42.289 -18.706 -51.174  1.00141.47           C  
ANISOU 2193  CB  LYS A 301    16799  18948  18003    492    397    -14       C  
ATOM   2194  CG  LYS A 301     -43.637 -19.443 -51.170  1.00149.75           C  
ANISOU 2194  CG  LYS A 301    17834  20047  19017    408    353     73       C  
ATOM   2195  CD  LYS A 301     -44.476 -19.130 -49.931  1.00151.18           C  
ANISOU 2195  CD  LYS A 301    17925  20350  19163    412    354    129       C  
ATOM   2196  CE  LYS A 301     -45.946 -19.488 -50.104  1.00146.74           C  
ANISOU 2196  CE  LYS A 301    17332  19859  18563    335    319    211       C  
ATOM   2197  NZ  LYS A 301     -46.167 -20.952 -50.013  1.00144.49           N1+
ANISOU 2197  NZ  LYS A 301    17093  19536  18270    256    263    272       N1+
ATOM   2198  N   PHE A 302     -43.019 -18.672 -54.488  1.00124.23           N  
ANISOU 2198  N   PHE A 302    14718  16661  15822    407    377    -38       N  
ATOM   2199  CA  PHE A 302     -43.866 -19.237 -55.559  1.00116.64           C  
ANISOU 2199  CA  PHE A 302    13794  15679  14844    331    342     -1       C  
ATOM   2200  C   PHE A 302     -43.204 -20.394 -56.313  1.00112.43           C  
ANISOU 2200  C   PHE A 302    13356  15034  14326    298    313    -25       C  
ATOM   2201  O   PHE A 302     -42.007 -20.378 -56.600  1.00103.36           O  
ANISOU 2201  O   PHE A 302    12251  13816  13205    344    333    -92       O  
ATOM   2202  CB  PHE A 302     -44.275 -18.137 -56.537  1.00118.00           C  
ANISOU 2202  CB  PHE A 302    13947  15874  15013    342    366    -22       C  
ATOM   2203  CG  PHE A 302     -45.360 -18.536 -57.482  1.00119.57           C  
ANISOU 2203  CG  PHE A 302    14163  16077  15188    265    332     26       C  
ATOM   2204  CD1 PHE A 302     -46.671 -18.616 -57.051  1.00126.74           C  
ANISOU 2204  CD1 PHE A 302    15019  17071  16065    219    308    103       C  
ATOM   2205  CD2 PHE A 302     -45.071 -18.817 -58.804  1.00124.64           C  
ANISOU 2205  CD2 PHE A 302    14874  16642  15838    239    324     -7       C  
ATOM   2206  CE1 PHE A 302     -47.680 -18.979 -57.925  1.00129.98           C  
ANISOU 2206  CE1 PHE A 302    15444  17486  16453    145    275    148       C  
ATOM   2207  CE2 PHE A 302     -46.071 -19.179 -59.685  1.00127.91           C  
ANISOU 2207  CE2 PHE A 302    15307  17060  16230    167    290     36       C  
ATOM   2208  CZ  PHE A 302     -47.379 -19.258 -59.247  1.00130.11           C  
ANISOU 2208  CZ  PHE A 302    15533  17421  16479    119    266    115       C  
ATOM   2209  N   HIS A 303     -44.014 -21.392 -56.642  1.00115.34           N  
ANISOU 2209  N   HIS A 303    13755  15390  14676    218    261     32       N  
ATOM   2210  CA  HIS A 303     -43.503 -22.718 -56.996  1.00117.46           C  
ANISOU 2210  CA  HIS A 303    14110  15560  14957    182    218     24       C  
ATOM   2211  C   HIS A 303     -42.892 -22.832 -58.398  1.00117.76           C  
ANISOU 2211  C   HIS A 303    14222  15510  15008    185    223    -39       C  
ATOM   2212  O   HIS A 303     -42.118 -23.757 -58.679  1.00111.45           O  
ANISOU 2212  O   HIS A 303    13497  14622  14227    183    200    -72       O  
ATOM   2213  CB  HIS A 303     -44.610 -23.768 -56.804  1.00116.24           C  
ANISOU 2213  CB  HIS A 303    13964  15423  14779     92    156    111       C  
ATOM   2214  CG  HIS A 303     -45.713 -23.683 -57.811  1.00114.61           C  
ANISOU 2214  CG  HIS A 303    13761  15237  14548     30    136    147       C  
ATOM   2215  CD2 HIS A 303     -45.912 -24.354 -58.971  1.00114.75           C  
ANISOU 2215  CD2 HIS A 303    13850  15186  14562    -24    100    144       C  
ATOM   2216  ND1 HIS A 303     -46.787 -22.833 -57.669  1.00114.22           N  
ANISOU 2216  ND1 HIS A 303    13634  15291  14472     19    151    193       N  
ATOM   2217  CE1 HIS A 303     -47.601 -22.981 -58.698  1.00115.27           C  
ANISOU 2217  CE1 HIS A 303    13789  15419  14587    -41    126    219       C  
ATOM   2218  NE2 HIS A 303     -47.093 -23.897 -59.504  1.00116.20           N  
ANISOU 2218  NE2 HIS A 303    13998  15433  14719    -68     94    190       N  
ATOM   2219  N   CYS A 304     -43.242 -21.911 -59.284  1.00118.03           N  
ANISOU 2219  N   CYS A 304    14240  15572  15035    189    249    -57       N  
ATOM   2220  CA  CYS A 304     -42.757 -22.005 -60.644  1.00119.80           C  
ANISOU 2220  CA  CYS A 304    14529  15722  15265    185    251   -111       C  
ATOM   2221  C   CYS A 304     -41.340 -21.502 -60.659  1.00113.30           C  
ANISOU 2221  C   CYS A 304    13718  14860  14471    265    296   -193       C  
ATOM   2222  O   CYS A 304     -40.543 -21.941 -61.476  1.00113.11           O  
ANISOU 2222  O   CYS A 304    13759  14760  14455    274    295   -247       O  
ATOM   2223  CB  CYS A 304     -43.711 -21.292 -61.606  1.00128.70           C  
ANISOU 2223  CB  CYS A 304    15633  16893  16371    151    255    -90       C  
ATOM   2224  SG  CYS A 304     -45.338 -22.104 -61.495  1.00139.93           S  
ANISOU 2224  SG  CYS A 304    17047  18359  17760     51    194     12       S  
ATOM   2225  N   LEU A 305     -41.018 -20.644 -59.689  1.00111.69           N  
ANISOU 2225  N   LEU A 305    13450  14710  14276    324    335   -200       N  
ATOM   2226  CA  LEU A 305     -39.633 -20.225 -59.424  1.00107.77           C  
ANISOU 2226  CA  LEU A 305    12959  14181  13809    401    375   -270       C  
ATOM   2227  C   LEU A 305     -38.793 -21.275 -58.709  1.00102.29           C  
ANISOU 2227  C   LEU A 305    12304  13429  13131    415    356   -284       C  
ATOM   2228  O   LEU A 305     -37.701 -20.954 -58.287  1.00 99.19           O  
ANISOU 2228  O   LEU A 305    11906  13018  12760    479    388   -332       O  
ATOM   2229  CB  LEU A 305     -39.590 -18.980 -58.528  1.00108.14           C  
ANISOU 2229  CB  LEU A 305    12925  14304  13860    457    417   -272       C  
ATOM   2230  CG  LEU A 305     -40.255 -17.687 -58.967  1.00110.51           C  
ANISOU 2230  CG  LEU A 305    13171  14666  14150    465    441   -266       C  
ATOM   2231  CD1 LEU A 305     -40.159 -16.681 -57.832  1.00110.69           C  
ANISOU 2231  CD1 LEU A 305    13119  14757  14181    525    473   -268       C  
ATOM   2232  CD2 LEU A 305     -39.606 -17.168 -60.240  1.00109.60           C  
ANISOU 2232  CD2 LEU A 305    13090  14507  14044    481    464   -324       C  
ATOM   2233  N   ALA A 306     -39.289 -22.501 -58.553  1.00104.95           N  
ANISOU 2233  N   ALA A 306    12678  13736  13459    357    303   -238       N  
ATOM   2234  CA  ALA A 306     -38.589 -23.534 -57.764  1.00106.47           C  
ANISOU 2234  CA  ALA A 306    12905  13877  13669    367    278   -241       C  
ATOM   2235  C   ALA A 306     -37.321 -24.087 -58.417  1.00107.38           C  
ANISOU 2235  C   ALA A 306    13095  13894  13807    401    280   -316       C  
ATOM   2236  O   ALA A 306     -36.350 -24.388 -57.724  1.00104.67           O  
ANISOU 2236  O   ALA A 306    12761  13519  13488    446    286   -345       O  
ATOM   2237  CB  ALA A 306     -39.528 -24.689 -57.462  1.00107.20           C  
ANISOU 2237  CB  ALA A 306    13019  13963  13747    288    213   -167       C  
ATOM   2238  N   ASN A 307     -37.335 -24.236 -59.738  1.00107.23           N  
ANISOU 2238  N   ASN A 307    13126  13832  13782    380    272   -348       N  
ATOM   2239  CA  ASN A 307     -36.279 -24.954 -60.426  1.00110.39           C  
ANISOU 2239  CA  ASN A 307    13602  14141  14197    404    264   -414       C  
ATOM   2240  C   ASN A 307     -35.332 -24.009 -61.134  1.00110.54           C  
ANISOU 2240  C   ASN A 307    13615  14160  14224    465    321   -488       C  
ATOM   2241  O   ASN A 307     -34.652 -24.384 -62.095  1.00110.36           O  
ANISOU 2241  O   ASN A 307    13649  14078  14203    478    321   -545       O  
ATOM   2242  CB  ASN A 307     -36.894 -25.955 -61.400  1.00120.39           C  
ANISOU 2242  CB  ASN A 307    14938  15354  15448    337    210   -400       C  
ATOM   2243  CG  ASN A 307     -37.723 -27.016 -60.693  1.00129.72           C  
ANISOU 2243  CG  ASN A 307    16134  16527  16627    272    146   -326       C  
ATOM   2244  ND2 ASN A 307     -38.612 -27.679 -61.443  1.00135.43           N  
ANISOU 2244  ND2 ASN A 307    16899  17225  17330    200     95   -292       N  
ATOM   2245  OD1 ASN A 307     -37.569 -27.238 -59.483  1.00129.37           O  
ANISOU 2245  OD1 ASN A 307    16061  16496  16594    286    139   -296       O  
ATOM   2246  N   VAL A 308     -35.265 -22.784 -60.623  1.00111.43           N  
ANISOU 2246  N   VAL A 308    13656  14342  14341    504    368   -487       N  
ATOM   2247  CA  VAL A 308     -34.397 -21.735 -61.171  1.00108.83           C  
ANISOU 2247  CA  VAL A 308    13309  14020  14018    561    422   -548       C  
ATOM   2248  C   VAL A 308     -32.972 -21.922 -60.605  1.00105.00           C  
ANISOU 2248  C   VAL A 308    12837  13498  13560    628    443   -601       C  
ATOM   2249  O   VAL A 308     -32.821 -22.267 -59.433  1.00100.24           O  
ANISOU 2249  O   VAL A 308    12217  12897  12971    642    434   -579       O  
ATOM   2250  CB  VAL A 308     -34.948 -20.341 -60.800  1.00106.30           C  
ANISOU 2250  CB  VAL A 308    12910  13786  13694    574    457   -522       C  
ATOM   2251  CG1 VAL A 308     -34.191 -19.270 -61.542  1.00114.12           C  
ANISOU 2251  CG1 VAL A 308    13888  14783  14691    619    503   -577       C  
ATOM   2252  CG2 VAL A 308     -36.423 -20.213 -61.144  1.00105.58           C  
ANISOU 2252  CG2 VAL A 308    12798  13740  13577    509    433   -461       C  
ATOM   2253  N   SER A 309     -31.923 -21.714 -61.407  1.00100.15           N  
ANISOU 2253  N   SER A 309    12249  12850  12952    668    471   -670       N  
ATOM   2254  CA  SER A 309     -30.554 -21.957 -60.897  1.00 99.77           C  
ANISOU 2254  CA  SER A 309    12212  12764  12928    732    489   -720       C  
ATOM   2255  C   SER A 309     -29.878 -20.735 -60.224  1.00 98.58           C  
ANISOU 2255  C   SER A 309    11998  12663  12793    792    541   -737       C  
ATOM   2256  O   SER A 309     -28.744 -20.863 -59.727  1.00 96.37           O  
ANISOU 2256  O   SER A 309    11722  12359  12535    845    557   -775       O  
ATOM   2257  CB  SER A 309     -29.648 -22.553 -61.982  1.00101.19           C  
ANISOU 2257  CB  SER A 309    12458  12882  13108    751    489   -787       C  
ATOM   2258  OG  SER A 309     -29.009 -21.549 -62.750  1.00104.06           O  
ANISOU 2258  OG  SER A 309    12801  13270  13466    785    536   -832       O  
ATOM   2259  N   ALA A 310     -30.574 -19.581 -60.211  1.00 92.18           N  
ANISOU 2259  N   ALA A 310    11130  11918  11973    783    561   -709       N  
ATOM   2260  CA  ALA A 310     -30.116 -18.346 -59.533  1.00 84.14           C  
ANISOU 2260  CA  ALA A 310    10050  10948  10969    834    602   -720       C  
ATOM   2261  C   ALA A 310     -31.220 -17.264 -59.369  1.00 84.56           C  
ANISOU 2261  C   ALA A 310    10043  11073  11012    815    609   -676       C  
ATOM   2262  O   ALA A 310     -31.466 -16.456 -60.268  1.00 89.40           O  
ANISOU 2262  O   ALA A 310    10645  11707  11616    806    625   -684       O  
ATOM   2263  CB  ALA A 310     -28.931 -17.770 -60.277  1.00 80.54           C  
ANISOU 2263  CB  ALA A 310     9602  10477  10522    879    639   -783       C  
ATOM   2264  N   MET A 311     -31.872 -17.249 -58.218  1.00 81.99           N  
ANISOU 2264  N   MET A 311     9677  10788  10685    810    599   -629       N  
ATOM   2265  CA  MET A 311     -32.878 -16.240 -57.893  1.00 82.98           C  
ANISOU 2265  CA  MET A 311     9739  10987  10799    801    606   -590       C  
ATOM   2266  C   MET A 311     -32.173 -14.932 -57.526  1.00 79.93           C  
ANISOU 2266  C   MET A 311     9306  10631  10432    864    645   -624       C  
ATOM   2267  O   MET A 311     -31.069 -14.969 -56.999  1.00 80.06           O  
ANISOU 2267  O   MET A 311     9326  10624  10467    910    662   -659       O  
ATOM   2268  CB  MET A 311     -33.708 -16.732 -56.700  1.00 86.90           C  
ANISOU 2268  CB  MET A 311    10208  11522  11286    781    581   -532       C  
ATOM   2269  CG  MET A 311     -34.731 -15.764 -56.127  1.00 90.04           C  
ANISOU 2269  CG  MET A 311    10534  12005  11672    781    587   -493       C  
ATOM   2270  SD  MET A 311     -36.011 -15.248 -57.284  1.00 91.71           S  
ANISOU 2270  SD  MET A 311    10736  12250  11860    728    577   -462       S  
ATOM   2271  CE  MET A 311     -36.357 -16.805 -58.092  1.00103.86           C  
ANISOU 2271  CE  MET A 311    12350  13726  13383    656    534   -440       C  
ATOM   2272  N   SER A 312     -32.805 -13.787 -57.792  1.00 77.38           N  
ANISOU 2272  N   SER A 312     8939  10357  10102    864    656   -612       N  
ATOM   2273  CA  SER A 312     -32.229 -12.500 -57.426  1.00 74.34           C  
ANISOU 2273  CA  SER A 312     8509   9999   9736    920    687   -640       C  
ATOM   2274  C   SER A 312     -33.207 -11.327 -57.287  1.00 74.16           C  
ANISOU 2274  C   SER A 312     8428  10041   9707    922    688   -614       C  
ATOM   2275  O   SER A 312     -34.089 -11.146 -58.112  1.00 75.58           O  
ANISOU 2275  O   SER A 312     8609  10236   9872    881    677   -590       O  
ATOM   2276  CB  SER A 312     -31.199 -12.104 -58.433  1.00 73.28           C  
ANISOU 2276  CB  SER A 312     8402   9826   9614    938    708   -691       C  
ATOM   2277  OG  SER A 312     -30.982 -10.724 -58.240  1.00 77.93           O  
ANISOU 2277  OG  SER A 312     8944  10448  10217    978    729   -704       O  
ATOM   2278  N   LEU A 313     -33.003 -10.493 -56.273  1.00 72.95           N  
ANISOU 2278  N   LEU A 313     8225   9926   9567    972    703   -621       N  
ATOM   2279  CA  LEU A 313     -33.957  -9.428 -55.937  1.00 72.56           C  
ANISOU 2279  CA  LEU A 313     8115   9941   9511    983    701   -597       C  
ATOM   2280  C   LEU A 313     -33.308  -8.045 -55.752  1.00 72.58           C  
ANISOU 2280  C   LEU A 313     8085   9954   9538   1041    721   -635       C  
ATOM   2281  O   LEU A 313     -32.383  -7.901 -54.969  1.00 76.94           O  
ANISOU 2281  O   LEU A 313     8630  10496  10108   1087    735   -663       O  
ATOM   2282  CB  LEU A 313     -34.693  -9.785 -54.646  1.00 72.13           C  
ANISOU 2282  CB  LEU A 313     8022   9940   9442    986    689   -559       C  
ATOM   2283  CG  LEU A 313     -35.207 -11.214 -54.481  1.00 71.72           C  
ANISOU 2283  CG  LEU A 313     7999   9880   9369    933    665   -518       C  
ATOM   2284  CD1 LEU A 313     -35.867 -11.416 -53.115  1.00 70.37           C  
ANISOU 2284  CD1 LEU A 313     7781   9775   9182    939    654   -478       C  
ATOM   2285  CD2 LEU A 313     -36.188 -11.511 -55.585  1.00 72.83           C  
ANISOU 2285  CD2 LEU A 313     8161  10019   9491    871    644   -486       C  
ATOM   2286  N   ALA A 314     -33.818  -7.031 -56.447  1.00 70.82           N  
ANISOU 2286  N   ALA A 314     7841   9749   9317   1037    719   -632       N  
ATOM   2287  CA  ALA A 314     -33.306  -5.671 -56.330  1.00 69.85           C  
ANISOU 2287  CA  ALA A 314     7688   9634   9219   1087    731   -662       C  
ATOM   2288  C   ALA A 314     -34.438  -4.657 -56.127  1.00 72.20           C  
ANISOU 2288  C   ALA A 314     7931   9989   9511   1097    718   -640       C  
ATOM   2289  O   ALA A 314     -35.446  -4.681 -56.817  1.00 71.05           O  
ANISOU 2289  O   ALA A 314     7784   9862   9349   1057    704   -609       O  
ATOM   2290  CB  ALA A 314     -32.514  -5.311 -57.566  1.00 69.38           C  
ANISOU 2290  CB  ALA A 314     7661   9528   9172   1077    740   -692       C  
ATOM   2291  N   GLY A 315     -34.267  -3.764 -55.164  1.00 75.67           N  
ANISOU 2291  N   GLY A 315     8328  10458   9965   1154    721   -657       N  
ATOM   2292  CA  GLY A 315     -35.233  -2.695 -54.913  1.00 76.76           C  
ANISOU 2292  CA  GLY A 315     8413  10648  10102   1177    708   -645       C  
ATOM   2293  C   GLY A 315     -36.594  -3.173 -54.442  1.00 79.34           C  
ANISOU 2293  C   GLY A 315     8709  11038  10396   1154    695   -599       C  
ATOM   2294  O   GLY A 315     -37.567  -2.423 -54.526  1.00 81.55           O  
ANISOU 2294  O   GLY A 315     8949  11363  10671   1161    682   -583       O  
ATOM   2295  N   VAL A 316     -36.654  -4.399 -53.920  1.00 77.82           N  
ANISOU 2295  N   VAL A 316     8532  10851  10185   1130    697   -577       N  
ATOM   2296  CA  VAL A 316     -37.908  -5.102 -53.674  1.00 77.55           C  
ANISOU 2296  CA  VAL A 316     8476  10870  10116   1090    681   -525       C  
ATOM   2297  C   VAL A 316     -38.465  -4.893 -52.272  1.00 81.47           C  
ANISOU 2297  C   VAL A 316     8914  11444  10597   1129    680   -511       C  
ATOM   2298  O   VAL A 316     -37.727  -4.999 -51.301  1.00 81.49           O  
ANISOU 2298  O   VAL A 316     8911  11446  10606   1167    691   -534       O  
ATOM   2299  CB  VAL A 316     -37.676  -6.596 -53.889  1.00 76.00           C  
ANISOU 2299  CB  VAL A 316     8332  10636   9908   1036    678   -504       C  
ATOM   2300  CG1 VAL A 316     -38.932  -7.397 -53.573  1.00 75.59           C  
ANISOU 2300  CG1 VAL A 316     8262  10639   9821    990    658   -445       C  
ATOM   2301  CG2 VAL A 316     -37.183  -6.818 -55.319  1.00 75.69           C  
ANISOU 2301  CG2 VAL A 316     8352  10527   9879    999    679   -521       C  
ATOM   2302  N   SER A 317     -39.776  -4.646 -52.160  1.00 88.42           N  
ANISOU 2302  N   SER A 317     9747  12393  11451   1118    667   -474       N  
ATOM   2303  CA  SER A 317     -40.432  -4.342 -50.849  1.00 90.10           C  
ANISOU 2303  CA  SER A 317     9894  12696  11644   1159    665   -461       C  
ATOM   2304  C   SER A 317     -40.503  -5.519 -49.879  1.00 87.47           C  
ANISOU 2304  C   SER A 317     9557  12394  11284   1138    664   -429       C  
ATOM   2305  O   SER A 317     -41.241  -5.458 -48.896  1.00 89.69           O  
ANISOU 2305  O   SER A 317     9780  12759  11536   1156    660   -406       O  
ATOM   2306  CB  SER A 317     -41.874  -3.839 -51.030  1.00 94.38           C  
ANISOU 2306  CB  SER A 317    10386  13313  12162   1150    650   -425       C  
ATOM   2307  OG  SER A 317     -42.051  -3.046 -52.193  1.00104.18           O  
ANISOU 2307  OG  SER A 317    11640  14522  13422   1143    643   -437       O  
ATOM   2308  N   ILE A 318     -39.762  -6.587 -50.162  1.00 83.63           N  
ANISOU 2308  N   ILE A 318     9129  11840  10804   1099    665   -427       N  
ATOM   2309  CA  ILE A 318     -39.812  -7.808 -49.360  1.00 82.95           C  
ANISOU 2309  CA  ILE A 318     9047  11773  10696   1070    658   -391       C  
ATOM   2310  C   ILE A 318     -39.349  -7.563 -47.910  1.00 85.71           C  
ANISOU 2310  C   ILE A 318     9357  12164  11044   1129    669   -409       C  
ATOM   2311  O   ILE A 318     -38.312  -6.944 -47.659  1.00 83.52           O  
ANISOU 2311  O   ILE A 318     9086  11852  10794   1182    686   -462       O  
ATOM   2312  CB  ILE A 318     -38.978  -8.930 -50.024  1.00 78.33           C  
ANISOU 2312  CB  ILE A 318     8539  11096  10126   1025    654   -395       C  
ATOM   2313  CG1 ILE A 318     -39.079 -10.222 -49.237  1.00 77.48           C  
ANISOU 2313  CG1 ILE A 318     8438  11000   9998    990    639   -353       C  
ATOM   2314  CG2 ILE A 318     -37.513  -8.552 -50.128  1.00 79.27           C  
ANISOU 2314  CG2 ILE A 318     8691  11144  10283   1071    675   -457       C  
ATOM   2315  CD1 ILE A 318     -38.336 -11.370 -49.873  1.00 77.64           C  
ANISOU 2315  CD1 ILE A 318     8536  10930  10034    948    629   -358       C  
ATOM   2316  N   LYS A 319     -40.120  -8.057 -46.951  1.00 88.70           N  
ANISOU 2316  N   LYS A 319     9692  12622  11387   1116    660   -364       N  
ATOM   2317  CA  LYS A 319     -39.817  -7.819 -45.534  1.00 89.91           C  
ANISOU 2317  CA  LYS A 319     9798  12830  11530   1170    670   -377       C  
ATOM   2318  C   LYS A 319     -39.336  -9.078 -44.757  1.00 90.53           C  
ANISOU 2318  C   LYS A 319     9897  12897  11599   1142    663   -351       C  
ATOM   2319  O   LYS A 319     -38.703  -8.927 -43.709  1.00 94.49           O  
ANISOU 2319  O   LYS A 319    10380  13418  12104   1188    675   -373       O  
ATOM   2320  CB  LYS A 319     -41.042  -7.201 -44.841  1.00 89.51           C  
ANISOU 2320  CB  LYS A 319     9667  12899  11442   1193    666   -352       C  
ATOM   2321  CG  LYS A 319     -41.878  -6.273 -45.719  1.00 88.35           C  
ANISOU 2321  CG  LYS A 319     9501  12770  11296   1197    662   -356       C  
ATOM   2322  CD  LYS A 319     -41.705  -4.800 -45.401  1.00 89.01           C  
ANISOU 2322  CD  LYS A 319     9545  12877  11396   1281    673   -411       C  
ATOM   2323  CE  LYS A 319     -42.956  -4.000 -45.780  1.00 92.75           C  
ANISOU 2323  CE  LYS A 319     9970  13416  11852   1290    663   -396       C  
ATOM   2324  NZ  LYS A 319     -43.177  -3.815 -47.254  1.00 93.02           N1+
ANISOU 2324  NZ  LYS A 319    10044  13391  11908   1249    655   -391       N1+
ATOM   2325  N   TYR A 320     -39.658 -10.295 -45.233  1.00 86.52           N  
ANISOU 2325  N   TYR A 320     9429  12363  11081   1068    642   -303       N  
ATOM   2326  CA  TYR A 320     -39.199 -11.558 -44.609  1.00 82.53           C  
ANISOU 2326  CA  TYR A 320     8950  11834  10572   1035    630   -275       C  
ATOM   2327  C   TYR A 320     -38.951 -12.611 -45.677  1.00 82.58           C  
ANISOU 2327  C   TYR A 320     9033  11748  10592    971    611   -261       C  
ATOM   2328  O   TYR A 320     -39.534 -12.576 -46.761  1.00 77.81           O  
ANISOU 2328  O   TYR A 320     8450  11125   9988    934    602   -249       O  
ATOM   2329  CB  TYR A 320     -40.220 -12.118 -43.601  1.00 82.91           C  
ANISOU 2329  CB  TYR A 320     8943  11984  10572   1004    611   -206       C  
ATOM   2330  CG  TYR A 320     -40.684 -11.111 -42.587  1.00 85.81           C  
ANISOU 2330  CG  TYR A 320     9229  12459  10915   1064    627   -216       C  
ATOM   2331  CD1 TYR A 320     -41.599 -10.135 -42.937  1.00 85.52           C  
ANISOU 2331  CD1 TYR A 320     9147  12482  10865   1084    633   -219       C  
ATOM   2332  CD2 TYR A 320     -40.185 -11.106 -41.280  1.00 88.12           C  
ANISOU 2332  CD2 TYR A 320     9488  12792  11198   1105    636   -225       C  
ATOM   2333  CE1 TYR A 320     -42.009  -9.181 -42.025  1.00 86.92           C  
ANISOU 2333  CE1 TYR A 320     9250  12756  11019   1146    645   -234       C  
ATOM   2334  CE2 TYR A 320     -40.601 -10.151 -40.353  1.00 85.43           C  
ANISOU 2334  CE2 TYR A 320     9072  12553  10834   1165    651   -240       C  
ATOM   2335  CZ  TYR A 320     -41.510  -9.195 -40.743  1.00 85.29           C  
ANISOU 2335  CZ  TYR A 320     9013  12591  10802   1187    655   -246       C  
ATOM   2336  OH  TYR A 320     -41.944  -8.229 -39.879  1.00 91.23           O  
ANISOU 2336  OH  TYR A 320     9691  13440  11529   1251    666   -266       O  
ATOM   2337  N   LEU A 321     -38.089 -13.562 -45.368  1.00 84.07           N  
ANISOU 2337  N   LEU A 321     9267  11879  10797    960    603   -263       N  
ATOM   2338  CA  LEU A 321     -37.823 -14.629 -46.301  1.00 90.65           C  
ANISOU 2338  CA  LEU A 321    10175  12623  11644    904    581   -253       C  
ATOM   2339  C   LEU A 321     -37.482 -15.877 -45.541  1.00100.65           C  
ANISOU 2339  C   LEU A 321    11463  13870  12908    875    557   -221       C  
ATOM   2340  O   LEU A 321     -36.342 -16.028 -45.085  1.00107.58           O  
ANISOU 2340  O   LEU A 321    12362  14702  13810    913    569   -257       O  
ATOM   2341  CB  LEU A 321     -36.657 -14.264 -47.219  1.00 89.63           C  
ANISOU 2341  CB  LEU A 321    10098  12400  11554    937    602   -322       C  
ATOM   2342  CG  LEU A 321     -36.349 -15.301 -48.298  1.00 87.35           C  
ANISOU 2342  CG  LEU A 321     9890  12019  11279    886    582   -322       C  
ATOM   2343  CD1 LEU A 321     -37.478 -15.294 -49.300  1.00 90.07           C  
ANISOU 2343  CD1 LEU A 321    10239  12379  11605    832    565   -289       C  
ATOM   2344  CD2 LEU A 321     -35.034 -15.009 -48.993  1.00 86.91           C  
ANISOU 2344  CD2 LEU A 321     9881  11880  11258    926    606   -392       C  
ATOM   2345  N   GLU A 322     -38.457 -16.778 -45.405  1.00107.69           N  
ANISOU 2345  N   GLU A 322    12350  14794  13771    807    521   -150       N  
ATOM   2346  CA  GLU A 322     -38.227 -18.024 -44.674  1.00111.63           C  
ANISOU 2346  CA  GLU A 322    12871  15276  14268    772    490   -109       C  
ATOM   2347  C   GLU A 322     -38.960 -19.227 -45.239  1.00115.98           C  
ANISOU 2347  C   GLU A 322    13462  15798  14805    684    442    -48       C  
ATOM   2348  O   GLU A 322     -38.369 -20.299 -45.415  1.00118.04           O  
ANISOU 2348  O   GLU A 322    13787  15975  15085    655    415    -46       O  
ATOM   2349  CB  GLU A 322     -38.548 -17.837 -43.193  1.00110.14           C  
ANISOU 2349  CB  GLU A 322    12608  15190  14050    791    494    -75       C  
ATOM   2350  CG  GLU A 322     -39.364 -16.601 -42.854  1.00108.22           C  
ANISOU 2350  CG  GLU A 322    12284  15055  13778    828    520    -76       C  
ATOM   2351  CD  GLU A 322     -39.708 -16.550 -41.383  1.00110.24           C  
ANISOU 2351  CD  GLU A 322    12468  15416  13999    843    520    -42       C  
ATOM   2352  OE1 GLU A 322     -40.815 -16.071 -41.047  1.00110.80           O  
ANISOU 2352  OE1 GLU A 322    12471  15595  14031    839    522     -6       O  
ATOM   2353  OE2 GLU A 322     -38.877 -17.020 -40.570  1.00109.33           O1-
ANISOU 2353  OE2 GLU A 322    12363  15280  13896    859    519    -47       O1-
ATOM   2354  N   ASP A 323     -40.245 -19.057 -45.513  1.00123.85           N  
ANISOU 2354  N   ASP A 323    14424  16864  15770    641    430      1       N  
ATOM   2355  CA  ASP A 323     -41.038 -20.093 -46.172  1.00132.83           C  
ANISOU 2355  CA  ASP A 323    15599  17976  16894    555    383     60       C  
ATOM   2356  C   ASP A 323     -40.345 -20.635 -47.438  1.00128.04           C  
ANISOU 2356  C   ASP A 323    15086  17241  16320    538    371     18       C  
ATOM   2357  O   ASP A 323     -40.876 -20.512 -48.552  1.00137.43           O  
ANISOU 2357  O   ASP A 323    16298  18411  17505    507    365     17       O  
ATOM   2358  CB  ASP A 323     -42.452 -19.554 -46.505  1.00138.67           C  
ANISOU 2358  CB  ASP A 323    16286  18805  17596    522    380    105       C  
ATOM   2359  CG  ASP A 323     -42.436 -18.280 -47.386  1.00141.03           C  
ANISOU 2359  CG  ASP A 323    16575  19103  17907    570    420     47       C  
ATOM   2360  OD1 ASP A 323     -41.392 -17.925 -47.989  1.00141.17           O  
ANISOU 2360  OD1 ASP A 323    16637  19039  17959    613    444    -24       O  
ATOM   2361  OD2 ASP A 323     -43.502 -17.635 -47.478  1.00142.13           O1-
ANISOU 2361  OD2 ASP A 323    16658  19325  18018    562    424     75       O1-
ATOM   2362  N   VAL A 324     -39.169 -21.238 -47.286  1.00110.56           N  
ANISOU 2362  N   VAL A 324    12926  14944  14138    560    368    -19       N  
ATOM   2363  CA  VAL A 324     -38.395 -21.575 -48.457  1.00103.50           C  
ANISOU 2363  CA  VAL A 324    12111  13938  13275    563    366    -73       C  
ATOM   2364  C   VAL A 324     -38.215 -23.071 -48.542  1.00102.69           C  
ANISOU 2364  C   VAL A 324    12077  13757  13181    508    312    -44       C  
ATOM   2365  O   VAL A 324     -37.327 -23.622 -47.912  1.00103.66           O  
ANISOU 2365  O   VAL A 324    12223  13838  13326    531    304    -59       O  
ATOM   2366  CB  VAL A 324     -37.050 -20.849 -48.509  1.00101.48           C  
ANISOU 2366  CB  VAL A 324    11866  13640  13051    644    412   -157       C  
ATOM   2367  CG1 VAL A 324     -36.276 -21.287 -49.742  1.00100.50           C  
ANISOU 2367  CG1 VAL A 324    11823  13406  12953    643    408   -210       C  
ATOM   2368  CG2 VAL A 324     -37.271 -19.345 -48.547  1.00100.07           C  
ANISOU 2368  CG2 VAL A 324    11627  13529  12865    694    458   -186       C  
ATOM   2369  N   PRO A 325     -39.066 -23.733 -49.337  1.00107.51           N  
ANISOU 2369  N   PRO A 325    12723  14348  13779    436    270     -3       N  
ATOM   2370  CA  PRO A 325     -38.973 -25.171 -49.564  1.00108.76           C  
ANISOU 2370  CA  PRO A 325    12953  14422  13946    379    211     24       C  
ATOM   2371  C   PRO A 325     -37.558 -25.643 -49.843  1.00108.26           C  
ANISOU 2371  C   PRO A 325    12959  14249  13923    424    215    -48       C  
ATOM   2372  O   PRO A 325     -36.868 -25.074 -50.690  1.00107.67           O  
ANISOU 2372  O   PRO A 325    12910  14134  13866    469    251   -120       O  
ATOM   2373  CB  PRO A 325     -39.842 -25.386 -50.813  1.00108.84           C  
ANISOU 2373  CB  PRO A 325    12999  14413  13943    318    185     41       C  
ATOM   2374  CG  PRO A 325     -40.117 -24.020 -51.349  1.00108.00           C  
ANISOU 2374  CG  PRO A 325    12846  14362  13826    356    239      8       C  
ATOM   2375  CD  PRO A 325     -40.147 -23.151 -50.146  1.00108.22           C  
ANISOU 2375  CD  PRO A 325    12790  14486  13844    404    275     18       C  
ATOM   2376  N   LYS A 326     -37.147 -26.696 -49.147  1.00113.05           N  
ANISOU 2376  N   LYS A 326    13596  14814  14544    408    175    -24       N  
ATOM   2377  CA  LYS A 326     -35.790 -27.214 -49.268  1.00119.03           C  
ANISOU 2377  CA  LYS A 326    14414  15471  15340    454    174    -87       C  
ATOM   2378  C   LYS A 326     -35.532 -27.897 -50.598  1.00118.02           C  
ANISOU 2378  C   LYS A 326    14375  15241  15227    434    146   -127       C  
ATOM   2379  O   LYS A 326     -34.399 -28.287 -50.870  1.00117.95           O  
ANISOU 2379  O   LYS A 326    14419  15147  15247    477    149   -188       O  
ATOM   2380  CB  LYS A 326     -35.479 -28.195 -48.136  1.00123.59           C  
ANISOU 2380  CB  LYS A 326    14999  16029  15929    438    132    -46       C  
ATOM   2381  CG  LYS A 326     -35.473 -27.554 -46.759  1.00131.32           C  
ANISOU 2381  CG  LYS A 326    15895  17103  16894    470    163    -20       C  
ATOM   2382  CD  LYS A 326     -35.447 -28.594 -45.647  1.00133.72           C  
ANISOU 2382  CD  LYS A 326    16202  17403  17202    435    111     41       C  
ATOM   2383  CE  LYS A 326     -36.211 -28.116 -44.417  1.00134.93           C  
ANISOU 2383  CE  LYS A 326    16263  17684  17320    423    122    107       C  
ATOM   2384  NZ  LYS A 326     -36.427 -29.219 -43.438  1.00134.58           N1+
ANISOU 2384  NZ  LYS A 326    16219  17642  17270    369     62    183       N1+
ATOM   2385  N   HIS A 327     -36.567 -28.064 -51.418  1.00117.13           N  
ANISOU 2385  N   HIS A 327    14277  15134  15092    372    120    -93       N  
ATOM   2386  CA  HIS A 327     -36.398 -28.722 -52.709  1.00116.94           C  
ANISOU 2386  CA  HIS A 327    14338  15016  15078    350     91   -129       C  
ATOM   2387  C   HIS A 327     -36.081 -27.737 -53.829  1.00113.97           C  
ANISOU 2387  C   HIS A 327    13964  14639  14700    392    145   -199       C  
ATOM   2388  O   HIS A 327     -35.747 -28.155 -54.938  1.00120.46           O  
ANISOU 2388  O   HIS A 327    14852  15387  15531    388    132   -245       O  
ATOM   2389  CB  HIS A 327     -37.625 -29.571 -53.054  1.00117.35           C  
ANISOU 2389  CB  HIS A 327    14416  15062  15108    255     24    -56       C  
ATOM   2390  CG  HIS A 327     -38.834 -28.784 -53.458  1.00114.60           C  
ANISOU 2390  CG  HIS A 327    14016  14800  14726    217     41    -15       C  
ATOM   2391  CD2 HIS A 327     -39.279 -28.394 -54.676  1.00112.60           C  
ANISOU 2391  CD2 HIS A 327    13780  14542  14458    200     51    -36       C  
ATOM   2392  ND1 HIS A 327     -39.775 -28.349 -52.548  1.00115.86           N  
ANISOU 2392  ND1 HIS A 327    14094  15068  14858    191     46     57       N  
ATOM   2393  CE1 HIS A 327     -40.740 -27.713 -53.187  1.00116.53           C  
ANISOU 2393  CE1 HIS A 327    14149  15210  14917    161     58     78       C  
ATOM   2394  NE2 HIS A 327     -40.464 -27.728 -54.479  1.00117.62           N  
ANISOU 2394  NE2 HIS A 327    14347  15280  15063    165     61     23       N  
ATOM   2395  N   PHE A 328     -36.184 -26.442 -53.534  1.00105.31           N  
ANISOU 2395  N   PHE A 328    12793  13625  13593    431    203   -208       N  
ATOM   2396  CA  PHE A 328     -35.852 -25.402 -54.500  1.00100.32           C  
ANISOU 2396  CA  PHE A 328    12155  12999  12961    472    255   -269       C  
ATOM   2397  C   PHE A 328     -34.392 -25.538 -54.905  1.00 97.10           C  
ANISOU 2397  C   PHE A 328    11796  12512  12582    534    276   -353       C  
ATOM   2398  O   PHE A 328     -33.502 -25.495 -54.064  1.00102.24           O  
ANISOU 2398  O   PHE A 328    12432  13158  13254    585    294   -375       O  
ATOM   2399  CB  PHE A 328     -36.125 -24.021 -53.900  1.00101.36           C  
ANISOU 2399  CB  PHE A 328    12198  13230  13082    508    306   -263       C  
ATOM   2400  CG  PHE A 328     -37.545 -23.527 -54.092  1.00104.40           C  
ANISOU 2400  CG  PHE A 328    12537  13695  13435    459    300   -203       C  
ATOM   2401  CD1 PHE A 328     -38.601 -24.405 -54.251  1.00103.09           C  
ANISOU 2401  CD1 PHE A 328    12391  13529  13249    378    246   -137       C  
ATOM   2402  CD2 PHE A 328     -37.820 -22.159 -54.095  1.00108.23           C  
ANISOU 2402  CD2 PHE A 328    12956  14253  13910    494    347   -215       C  
ATOM   2403  CE1 PHE A 328     -39.888 -23.930 -54.426  1.00105.25           C  
ANISOU 2403  CE1 PHE A 328    12618  13879  13492    335    241    -83       C  
ATOM   2404  CE2 PHE A 328     -39.111 -21.680 -54.266  1.00104.53           C  
ANISOU 2404  CE2 PHE A 328    12443  13858  13413    453    343   -163       C  
ATOM   2405  CZ  PHE A 328     -40.143 -22.571 -54.436  1.00105.14           C  
ANISOU 2405  CZ  PHE A 328    12538  13940  13470    373    291    -97       C  
ATOM   2406  N   LYS A 329     -34.144 -25.690 -56.200  1.00 94.86           N  
ANISOU 2406  N   LYS A 329    11566  12174  12300    531    275   -400       N  
ATOM   2407  CA  LYS A 329     -32.815 -26.071 -56.693  1.00 94.42           C  
ANISOU 2407  CA  LYS A 329    11568  12038  12267    582    285   -477       C  
ATOM   2408  C   LYS A 329     -31.804 -24.902 -56.790  1.00 92.26           C  
ANISOU 2408  C   LYS A 329    11259  11790  12005    658    353   -542       C  
ATOM   2409  O   LYS A 329     -30.693 -25.114 -57.301  1.00 93.05           O  
ANISOU 2409  O   LYS A 329    11400  11833  12120    702    367   -608       O  
ATOM   2410  CB  LYS A 329     -32.915 -26.767 -58.072  1.00 99.04           C  
ANISOU 2410  CB  LYS A 329    12229  12556  12845    549    255   -507       C  
ATOM   2411  CG  LYS A 329     -34.135 -27.671 -58.322  1.00105.78           C  
ANISOU 2411  CG  LYS A 329    13116  13394  13681    463    189   -442       C  
ATOM   2412  CD  LYS A 329     -34.233 -28.874 -57.378  1.00110.46           C  
ANISOU 2412  CD  LYS A 329    13735  13948  14287    432    130   -396       C  
ATOM   2413  CE  LYS A 329     -33.603 -30.128 -57.965  1.00114.04           C  
ANISOU 2413  CE  LYS A 329    14282  14290  14758    432     81   -438       C  
ATOM   2414  NZ  LYS A 329     -33.517 -31.225 -56.959  1.00116.51           N1+
ANISOU 2414  NZ  LYS A 329    14617  14561  15089    413     25   -397       N1+
ATOM   2415  N   TRP A 330     -32.169 -23.701 -56.297  1.00 91.19           N  
ANISOU 2415  N   TRP A 330    11049  11737  11861    674    392   -521       N  
ATOM   2416  CA  TRP A 330     -31.331 -22.476 -56.411  1.00 89.27           C  
ANISOU 2416  CA  TRP A 330    10768  11522  11628    739    452   -575       C  
ATOM   2417  C   TRP A 330     -29.895 -22.734 -55.977  1.00 92.37           C  
ANISOU 2417  C   TRP A 330    11179  11868  12048    802    469   -628       C  
ATOM   2418  O   TRP A 330     -29.662 -23.349 -54.937  1.00 96.61           O  
ANISOU 2418  O   TRP A 330    11714  12393  12598    810    449   -607       O  
ATOM   2419  CB  TRP A 330     -31.830 -21.310 -55.536  1.00 88.83           C  
ANISOU 2419  CB  TRP A 330    10629  11555  11566    755    482   -543       C  
ATOM   2420  CG  TRP A 330     -33.255 -20.810 -55.724  1.00 89.52           C  
ANISOU 2420  CG  TRP A 330    10678  11707  11626    706    474   -489       C  
ATOM   2421  CD1 TRP A 330     -34.094 -21.075 -56.755  1.00 90.22           C  
ANISOU 2421  CD1 TRP A 330    10795  11785  11696    650    449   -469       C  
ATOM   2422  CD2 TRP A 330     -33.971 -19.920 -54.850  1.00 86.73           C  
ANISOU 2422  CD2 TRP A 330    10248  11440  11261    713    489   -449       C  
ATOM   2423  CE2 TRP A 330     -35.244 -19.716 -55.410  1.00 85.38           C  
ANISOU 2423  CE2 TRP A 330    10063  11309  11066    660    473   -405       C  
ATOM   2424  CE3 TRP A 330     -33.661 -19.289 -53.644  1.00 86.75           C  
ANISOU 2424  CE3 TRP A 330    10194  11493  11273    760    513   -448       C  
ATOM   2425  NE1 TRP A 330     -35.294 -20.431 -56.572  1.00 88.57           N  
ANISOU 2425  NE1 TRP A 330    10532  11653  11467    621    449   -417       N  
ATOM   2426  CZ2 TRP A 330     -36.213 -18.918 -54.809  1.00 87.82           C  
ANISOU 2426  CZ2 TRP A 330    10301  11708  11358    655    482   -361       C  
ATOM   2427  CZ3 TRP A 330     -34.634 -18.481 -53.042  1.00 90.70           C  
ANISOU 2427  CZ3 TRP A 330    10625  12081  11754    757    521   -406       C  
ATOM   2428  CH2 TRP A 330     -35.894 -18.312 -53.625  1.00 90.14           C  
ANISOU 2428  CH2 TRP A 330    10540  12051  11658    705    505   -364       C  
ATOM   2429  N   GLN A 331     -28.941 -22.241 -56.764  1.00 93.78           N  
ANISOU 2429  N   GLN A 331    11370  12025  12234    847    504   -693       N  
ATOM   2430  CA  GLN A 331     -27.514 -22.337 -56.436  1.00 92.13           C  
ANISOU 2430  CA  GLN A 331    11173  11781  12049    911    527   -747       C  
ATOM   2431  C   GLN A 331     -26.898 -20.997 -55.958  1.00 87.76           C  
ANISOU 2431  C   GLN A 331    10557  11281  11506    966    580   -768       C  
ATOM   2432  O   GLN A 331     -25.918 -21.017 -55.218  1.00 92.11           O  
ANISOU 2432  O   GLN A 331    11098  11820  12077   1015    595   -792       O  
ATOM   2433  CB  GLN A 331     -26.731 -22.907 -57.624  1.00 92.87           C  
ANISOU 2433  CB  GLN A 331    11329  11810  12146    925    524   -809       C  
ATOM   2434  CG  GLN A 331     -27.107 -24.342 -57.955  1.00 95.93           C  
ANISOU 2434  CG  GLN A 331    11787  12131  12530    883    466   -797       C  
ATOM   2435  CD  GLN A 331     -26.325 -24.904 -59.128  1.00 96.62           C  
ANISOU 2435  CD  GLN A 331    11938  12155  12616    903    465   -864       C  
ATOM   2436  NE2 GLN A 331     -25.865 -26.141 -59.004  1.00101.57           N  
ANISOU 2436  NE2 GLN A 331    12622  12712  13258    910    425   -882       N  
ATOM   2437  OE1 GLN A 331     -26.142 -24.236 -60.136  1.00 96.42           O  
ANISOU 2437  OE1 GLN A 331    11909  12149  12577    912    496   -899       O  
ATOM   2438  N   SER A 332     -27.448 -19.853 -56.375  1.00 81.60           N  
ANISOU 2438  N   SER A 332     9735  10556  10713    958    605   -760       N  
ATOM   2439  CA  SER A 332     -27.078 -18.546 -55.792  1.00 80.47           C  
ANISOU 2439  CA  SER A 332     9529  10465  10578   1003    645   -771       C  
ATOM   2440  C   SER A 332     -28.252 -17.589 -55.605  1.00 76.58           C  
ANISOU 2440  C   SER A 332     8983  10043  10072    980    649   -727       C  
ATOM   2441  O   SER A 332     -28.976 -17.277 -56.537  1.00 75.51           O  
ANISOU 2441  O   SER A 332     8850   9919   9918    945    646   -716       O  
ATOM   2442  CB  SER A 332     -26.005 -17.856 -56.615  1.00 80.60           C  
ANISOU 2442  CB  SER A 332     9550  10470  10605   1044    682   -830       C  
ATOM   2443  OG  SER A 332     -26.228 -18.073 -57.979  1.00 86.80           O  
ANISOU 2443  OG  SER A 332    10374  11230  11372   1014    675   -846       O  
ATOM   2444  N   LEU A 333     -28.413 -17.123 -54.379  1.00 74.63           N  
ANISOU 2444  N   LEU A 333     8683   9843   9828   1001    656   -702       N  
ATOM   2445  CA  LEU A 333     -29.481 -16.212 -54.031  1.00 74.68           C  
ANISOU 2445  CA  LEU A 333     8633   9919   9821    989    659   -664       C  
ATOM   2446  C   LEU A 333     -28.874 -14.821 -53.865  1.00 74.51           C  
ANISOU 2446  C   LEU A 333     8566   9928   9813   1044    697   -699       C  
ATOM   2447  O   LEU A 333     -27.859 -14.673 -53.193  1.00 73.50           O  
ANISOU 2447  O   LEU A 333     8431   9791   9705   1091    714   -727       O  
ATOM   2448  CB  LEU A 333     -30.138 -16.660 -52.730  1.00 74.61           C  
ANISOU 2448  CB  LEU A 333     8594   9950   9803    976    638   -613       C  
ATOM   2449  CG  LEU A 333     -31.145 -15.674 -52.146  1.00 77.07           C  
ANISOU 2449  CG  LEU A 333     8836  10346  10099    977    645   -577       C  
ATOM   2450  CD1 LEU A 333     -32.265 -15.424 -53.147  1.00 80.16           C  
ANISOU 2450  CD1 LEU A 333     9228  10757  10470    929    634   -553       C  
ATOM   2451  CD2 LEU A 333     -31.721 -16.152 -50.820  1.00 77.06           C  
ANISOU 2451  CD2 LEU A 333     8802  10391  10086    966    626   -528       C  
ATOM   2452  N   SER A 334     -29.475 -13.806 -54.482  1.00 74.92           N  
ANISOU 2452  N   SER A 334     8592  10016   9857   1035    707   -695       N  
ATOM   2453  CA  SER A 334     -29.027 -12.429 -54.264  1.00 74.92           C  
ANISOU 2453  CA  SER A 334     8548  10046   9871   1084    735   -721       C  
ATOM   2454  C   SER A 334     -30.162 -11.462 -53.891  1.00 71.20           C  
ANISOU 2454  C   SER A 334     8019   9644   9389   1081    732   -688       C  
ATOM   2455  O   SER A 334     -31.209 -11.443 -54.515  1.00 70.36           O  
ANISOU 2455  O   SER A 334     7910   9557   9264   1038    718   -658       O  
ATOM   2456  CB  SER A 334     -28.272 -11.898 -55.466  1.00 76.38           C  
ANISOU 2456  CB  SER A 334     8755  10199  10065   1093    754   -763       C  
ATOM   2457  OG  SER A 334     -28.241 -10.486 -55.373  1.00 82.31           O  
ANISOU 2457  OG  SER A 334     9459  10986  10826   1124    770   -773       O  
ATOM   2458  N   ILE A 335     -29.923 -10.672 -52.857  1.00 68.72           N  
ANISOU 2458  N   ILE A 335     7658   9365   9084   1129    745   -696       N  
ATOM   2459  CA  ILE A 335     -30.885  -9.728 -52.343  1.00 71.08           C  
ANISOU 2459  CA  ILE A 335     7899   9733   9374   1139    742   -673       C  
ATOM   2460  C   ILE A 335     -30.145  -8.432 -52.212  1.00 68.74           C  
ANISOU 2460  C   ILE A 335     7575   9441   9102   1194    762   -713       C  
ATOM   2461  O   ILE A 335     -29.207  -8.367 -51.438  1.00 75.49           O  
ANISOU 2461  O   ILE A 335     8425  10285   9971   1235    774   -738       O  
ATOM   2462  CB  ILE A 335     -31.330 -10.089 -50.919  1.00 74.90           C  
ANISOU 2462  CB  ILE A 335     8346  10264   9844   1150    733   -643       C  
ATOM   2463  CG1 ILE A 335     -31.416 -11.614 -50.747  1.00 80.67           C  
ANISOU 2463  CG1 ILE A 335     9115  10968  10565   1108    713   -613       C  
ATOM   2464  CG2 ILE A 335     -32.615  -9.359 -50.555  1.00 72.45           C  
ANISOU 2464  CG2 ILE A 335     7980  10032   9515   1148    725   -610       C  
ATOM   2465  CD1 ILE A 335     -32.345 -12.315 -51.711  1.00 83.46           C  
ANISOU 2465  CD1 ILE A 335     9500  11311  10899   1042    690   -578       C  
ATOM   2466  N   ILE A 336     -30.564  -7.402 -52.928  1.00 63.61           N  
ANISOU 2466  N   ILE A 336     6909   8806   8454   1193    763   -716       N  
ATOM   2467  CA  ILE A 336     -29.815  -6.179 -52.997  1.00 59.45           C  
ANISOU 2467  CA  ILE A 336     6365   8273   7951   1238    776   -753       C  
ATOM   2468  C   ILE A 336     -30.743  -5.040 -52.844  1.00 61.20           C  
ANISOU 2468  C   ILE A 336     6537   8544   8170   1252    767   -741       C  
ATOM   2469  O   ILE A 336     -31.590  -4.836 -53.667  1.00 63.74           O  
ANISOU 2469  O   ILE A 336     6859   8878   8482   1218    757   -721       O
[truncated: 543,705 more chars]
